# Supplementary material for: Altered Mitochondrial Respiration Is Associated With Loss of Nuclear‐Encoded OXPHOS Genes in Parasitic Broomrapes
Source: Ecol Evol. 2025 Jul 6;15(7):e71737. doi: 10.1002/ece3.71737 (PMC12230201; doi:10.1002/ece3.71737)
Supplement: Supplementary file 1 — Appendix S1. [file ECE3-15-e71737-s003.tgz]

Archive with 1,458 entries (1,447 files):
- ._Orobanchaceae_O2K_Supplementary_v3
- Orobanchaceae_O2K_Supplementary_v3
- Orobanchaceae_O2K_Supplementary_v3/._.DS_Store
- Orobanchaceae_O2K_Supplementary_v3/.DS_Store
- Orobanchaceae_O2K_Supplementary_v3/._FigS1.pdf
- Orobanchaceae_O2K_Supplementary_v3/FigS1.pdf
- Orobanchaceae_O2K_Supplementary_v3/._Note_S1.docx
- Orobanchaceae_O2K_Supplementary_v3/Note_S1.docx
- Orobanchaceae_O2K_Supplementary_v3/._Table_S1-6.xlsx
- Orobanchaceae_O2K_Supplementary_v3/Table_S1-6.xlsx
- Orobanchaceae_O2K_Supplementary_v3/._README.md
- Orobanchaceae_O2K_Supplementary_v3/README.md
- Orobanchaceae_O2K_Supplementary_v3/._Data_S2_O2Kreadings.csv
- Orobanchaceae_O2K_Supplementary_v3/Data_S2_O2Kreadings.csv
- Orobanchaceae_O2K_Supplementary_v3/._Data_S1
- Orobanchaceae_O2K_Supplementary_v3/Data_S1
- Orobanchaceae_O2K_Supplementary_v3/Data_S1/._.DS_Store
- Orobanchaceae_O2K_Supplementary_v3/Data_S1/.DS_Store
- Orobanchaceae_O2K_Supplementary_v3/Data_S1/._~$Nmt_nomenclature.xlsx
- Orobanchaceae_O2K_Supplementary_v3/Data_S1/~$Nmt_nomenclature.xlsx
- Orobanchaceae_O2K_Supplementary_v3/Data_S1/._README.md
- Orobanchaceae_O2K_Supplementary_v3/Data_S1/README.md
- Orobanchaceae_O2K_Supplementary_v3/Data_S1/._Nmt_nomenclature.xlsx
- Orobanchaceae_O2K_Supplementary_v3/Data_S1/Nmt_nomenclature.xlsx
- Orobanchaceae_O2K_Supplementary_v3/Data_S1/._DataS1
- Orobanchaceae_O2K_Supplementary_v3/Data_S1/DataS1
- Orobanchaceae_O2K_Supplementary_v3/Data_S1/DataS1/._AOX.fasta
- Orobanchaceae_O2K_Supplementary_v3/Data_S1/DataS1/AOX.fasta
- Orobanchaceae_O2K_Supplementary_v3/Data_S1/DataS1/._CIV.masked.fas
- Orobanchaceae_O2K_Supplementary_v3/Data_S1/DataS1/CIV.masked.fas
- Orobanchaceae_O2K_Supplementary_v3/Data_S1/DataS1/._CIII
- Orobanchaceae_O2K_Supplementary_v3/Data_S1/DataS1/CIII
- Orobanchaceae_O2K_Supplementary_v3/Data_S1/DataS1/._CV.fasta
- Orobanchaceae_O2K_Supplementary_v3/Data_S1/DataS1/CV.fasta
- Orobanchaceae_O2K_Supplementary_v3/Data_S1/DataS1/._CII.masked.fas.RELAX.json
- Orobanchaceae_O2K_Supplementary_v3/Data_S1/DataS1/CII.masked.fas.RELAX.json
- Orobanchaceae_O2K_Supplementary_v3/Data_S1/DataS1/._.DS_Store
- Orobanchaceae_O2K_Supplementary_v3/Data_S1/DataS1/.DS_Store
- Orobanchaceae_O2K_Supplementary_v3/Data_S1/DataS1/._CI.fasta
- Orobanchaceae_O2K_Supplementary_v3/Data_S1/DataS1/CI.fasta
- Orobanchaceae_O2K_Supplementary_v3/Data_S1/DataS1/._CI
- Orobanchaceae_O2K_Supplementary_v3/Data_S1/DataS1/CI
- Orobanchaceae_O2K_Supplementary_v3/Data_S1/DataS1/._Nmt.rooted.labeled.tre
- Orobanchaceae_O2K_Supplementary_v3/Data_S1/DataS1/Nmt.rooted.labeled.tre
- Orobanchaceae_O2K_Supplementary_v3/Data_S1/DataS1/._AOX.masked.fas
- Orobanchaceae_O2K_Supplementary_v3/Data_S1/DataS1/AOX.masked.fas
- Orobanchaceae_O2K_Supplementary_v3/Data_S1/DataS1/._ribosomal.relax.txt
- Orobanchaceae_O2K_Supplementary_v3/Data_S1/DataS1/ribosomal.relax.txt
- Orobanchaceae_O2K_Supplementary_v3/Data_S1/DataS1/._ribosomal
- Orobanchaceae_O2K_Supplementary_v3/Data_S1/DataS1/ribosomal
- Orobanchaceae_O2K_Supplementary_v3/Data_S1/DataS1/._AOX
- Orobanchaceae_O2K_Supplementary_v3/Data_S1/DataS1/AOX
- Orobanchaceae_O2K_Supplementary_v3/Data_S1/DataS1/._CIII.masked.fas
- Orobanchaceae_O2K_Supplementary_v3/Data_S1/DataS1/CIII.masked.fas
- Orobanchaceae_O2K_Supplementary_v3/Data_S1/DataS1/._CIV.masked.fas.RELAX.json
- Orobanchaceae_O2K_Supplementary_v3/Data_S1/DataS1/CIV.masked.fas.RELAX.json
- Orobanchaceae_O2K_Supplementary_v3/Data_S1/DataS1/._CV.masked.fas
- Orobanchaceae_O2K_Supplementary_v3/Data_S1/DataS1/CV.masked.fas
- Orobanchaceae_O2K_Supplementary_v3/Data_S1/DataS1/._CIV
- Orobanchaceae_O2K_Supplementary_v3/Data_S1/DataS1/CIV
- Orobanchaceae_O2K_Supplementary_v3/Data_S1/DataS1/._RRR.fasta
- Orobanchaceae_O2K_Supplementary_v3/Data_S1/DataS1/RRR.fasta
- Orobanchaceae_O2K_Supplementary_v3/Data_S1/DataS1/._CIII.fasta
- Orobanchaceae_O2K_Supplementary_v3/Data_S1/DataS1/CIII.fasta
- Orobanchaceae_O2K_Supplementary_v3/Data_S1/DataS1/._CII.masked.fas
- Orobanchaceae_O2K_Supplementary_v3/Data_S1/DataS1/CII.masked.fas
- Orobanchaceae_O2K_Supplementary_v3/Data_S1/DataS1/.OG0003084.trimmed.fas.swp
- Orobanchaceae_O2K_Supplementary_v3/Data_S1/DataS1/._RRR.masked.fas
- Orobanchaceae_O2K_Supplementary_v3/Data_S1/DataS1/RRR.masked.fas
- Orobanchaceae_O2K_Supplementary_v3/Data_S1/DataS1/._CI.masked.fas.RELAX.json
- Orobanchaceae_O2K_Supplementary_v3/Data_S1/DataS1/CI.masked.fas.RELAX.json
- Orobanchaceae_O2K_Supplementary_v3/Data_S1/DataS1/._RRR
- Orobanchaceae_O2K_Supplementary_v3/Data_S1/DataS1/RRR
- Orobanchaceae_O2K_Supplementary_v3/Data_S1/DataS1/._AOX.masked.fas.RELAX.json
- Orobanchaceae_O2K_Supplementary_v3/Data_S1/DataS1/AOX.masked.fas.RELAX.json
- Orobanchaceae_O2K_Supplementary_v3/Data_S1/DataS1/._CIII.masked.fas.RELAX.json
- Orobanchaceae_O2K_Supplementary_v3/Data_S1/DataS1/CIII.masked.fas.RELAX.json
- Orobanchaceae_O2K_Supplementary_v3/Data_S1/DataS1/._CV
- Orobanchaceae_O2K_Supplementary_v3/Data_S1/DataS1/CV
- Orobanchaceae_O2K_Supplementary_v3/Data_S1/DataS1/._CV.masked.fas.RELAX.json
- Orobanchaceae_O2K_Supplementary_v3/Data_S1/DataS1/CV.masked.fas.RELAX.json
- Orobanchaceae_O2K_Supplementary_v3/Data_S1/DataS1/._ribosomal.masked.fas
- Orobanchaceae_O2K_Supplementary_v3/Data_S1/DataS1/ribosomal.masked.fas
- Orobanchaceae_O2K_Supplementary_v3/Data_S1/DataS1/._RRR.masked.fas.RELAX.json
- Orobanchaceae_O2K_Supplementary_v3/Data_S1/DataS1/RRR.masked.fas.RELAX.json
- Orobanchaceae_O2K_Supplementary_v3/Data_S1/DataS1/._CI.masked.fas
- Orobanchaceae_O2K_Supplementary_v3/Data_S1/DataS1/CI.masked.fas
- Orobanchaceae_O2K_Supplementary_v3/Data_S1/DataS1/._CIV.fasta
- Orobanchaceae_O2K_Supplementary_v3/Data_S1/DataS1/CIV.fasta
- Orobanchaceae_O2K_Supplementary_v3/Data_S1/DataS1/._ribosomal.fasta
- Orobanchaceae_O2K_Supplementary_v3/Data_S1/DataS1/ribosomal.fasta
- Orobanchaceae_O2K_Supplementary_v3/Data_S1/DataS1/._CII.fasta
- Orobanchaceae_O2K_Supplementary_v3/Data_S1/DataS1/CII.fasta
- Orobanchaceae_O2K_Supplementary_v3/Data_S1/DataS1/._CII
- Orobanchaceae_O2K_Supplementary_v3/Data_S1/DataS1/CII
- Orobanchaceae_O2K_Supplementary_v3/Data_S1/DataS1/CII/._OG0004319.filter.fas
- Orobanchaceae_O2K_Supplementary_v3/Data_S1/DataS1/CII/OG0004319.filter.fas
- Orobanchaceae_O2K_Supplementary_v3/Data_S1/DataS1/CII/._OG0004874.one2one.fas
- Orobanchaceae_O2K_Supplementary_v3/Data_S1/DataS1/CII/OG0004874.one2one.fas
- Orobanchaceae_O2K_Supplementary_v3/Data_S1/DataS1/CII/._OG0009246.filter.fas
- Orobanchaceae_O2K_Supplementary_v3/Data_S1/DataS1/CII/OG0009246.filter.fas
- Orobanchaceae_O2K_Supplementary_v3/Data_S1/DataS1/CII/._OG0004874.filter.fas
- Orobanchaceae_O2K_Supplementary_v3/Data_S1/DataS1/CII/OG0004874.filter.fas
- Orobanchaceae_O2K_Supplementary_v3/Data_S1/DataS1/CII/OG0004874.filter.hyphy.fas.RELAX.json
- Orobanchaceae_O2K_Supplementary_v3/Data_S1/DataS1/CII/._OG0004874.filter.fas.treefile.pdf
- Orobanchaceae_O2K_Supplementary_v3/Data_S1/DataS1/CII/OG0004874.filter.fas.treefile.pdf
- Orobanchaceae_O2K_Supplementary_v3/Data_S1/DataS1/CII/._OG0010649.one2one.fas
- Orobanchaceae_O2K_Supplementary_v3/Data_S1/DataS1/CII/OG0010649.one2one.fas
- Orobanchaceae_O2K_Supplementary_v3/Data_S1/DataS1/CII/._OG0009050.filter.hyphy.fas
- Orobanchaceae_O2K_Supplementary_v3/Data_S1/DataS1/CII/OG0009050.filter.hyphy.fas
- Orobanchaceae_O2K_Supplementary_v3/Data_S1/DataS1/CII/._OG0009246.one2one.fas
- Orobanchaceae_O2K_Supplementary_v3/Data_S1/DataS1/CII/OG0009246.one2one.fas
- Orobanchaceae_O2K_Supplementary_v3/Data_S1/DataS1/CII/._OG0007335.filter.hyphy.tre
- Orobanchaceae_O2K_Supplementary_v3/Data_S1/DataS1/CII/OG0007335.filter.hyphy.tre
- Orobanchaceae_O2K_Supplementary_v3/Data_S1/DataS1/CII/._.DS_Store
- Orobanchaceae_O2K_Supplementary_v3/Data_S1/DataS1/CII/.DS_Store
- Orobanchaceae_O2K_Supplementary_v3/Data_S1/DataS1/CII/._OG0004319.one2one.fas
- Orobanchaceae_O2K_Supplementary_v3/Data_S1/DataS1/CII/OG0004319.one2one.fas
- Orobanchaceae_O2K_Supplementary_v3/Data_S1/DataS1/CII/._OG0009050.filter.fas.treefile
- Orobanchaceae_O2K_Supplementary_v3/Data_S1/DataS1/CII/OG0009050.filter.fas.treefile
- Orobanchaceae_O2K_Supplementary_v3/Data_S1/DataS1/CII/OG0004319.filter.hyphy.fas.RELAX.json
- Orobanchaceae_O2K_Supplementary_v3/Data_S1/DataS1/CII/._OG0009246.filter.hyphy.tre
- Orobanchaceae_O2K_Supplementary_v3/Data_S1/DataS1/CII/OG0009246.filter.hyphy.tre
- Orobanchaceae_O2K_Supplementary_v3/Data_S1/DataS1/CII/._OG0003084.one2one.fas
- Orobanchaceae_O2K_Supplementary_v3/Data_S1/DataS1/CII/OG0003084.one2one.fas
- Orobanchaceae_O2K_Supplementary_v3/Data_S1/DataS1/CII/._OG0004874.filter.hyphy.tre
- Orobanchaceae_O2K_Supplementary_v3/Data_S1/DataS1/CII/OG0004874.filter.hyphy.tre
- Orobanchaceae_O2K_Supplementary_v3/Data_S1/DataS1/CII/._OG0007335.filter.hyphy.fas
- Orobanchaceae_O2K_Supplementary_v3/Data_S1/DataS1/CII/OG0007335.filter.hyphy.fas
- Orobanchaceae_O2K_Supplementary_v3/Data_S1/DataS1/CII/._OG0007335.filter.fas
- Orobanchaceae_O2K_Supplementary_v3/Data_S1/DataS1/CII/OG0007335.filter.fas
- Orobanchaceae_O2K_Supplementary_v3/Data_S1/DataS1/CII/._OG0010649.trimmed.fas
- Orobanchaceae_O2K_Supplementary_v3/Data_S1/DataS1/CII/OG0010649.trimmed.fas
- Orobanchaceae_O2K_Supplementary_v3/Data_S1/DataS1/CII/OG0009246.trimmed.fas
- Orobanchaceae_O2K_Supplementary_v3/Data_S1/DataS1/CII/._OG0009246.filter.hyphy.fas
- Orobanchaceae_O2K_Supplementary_v3/Data_S1/DataS1/CII/OG0009246.filter.hyphy.fas
- Orobanchaceae_O2K_Supplementary_v3/Data_S1/DataS1/CII/._OG0009246.filter.fas.treefile.pdf
- Orobanchaceae_O2K_Supplementary_v3/Data_S1/DataS1/CII/OG0009246.filter.fas.treefile.pdf
- Orobanchaceae_O2K_Supplementary_v3/Data_S1/DataS1/CII/OG0009246.filter.hyphy.fas.RELAX.json
- Orobanchaceae_O2K_Supplementary_v3/Data_S1/DataS1/CII/._OG0004874.filter.hyphy.fas
- Orobanchaceae_O2K_Supplementary_v3/Data_S1/DataS1/CII/OG0004874.filter.hyphy.fas
- Orobanchaceae_O2K_Supplementary_v3/Data_S1/DataS1/CII/OG0004874.trimmed.fas
- Orobanchaceae_O2K_Supplementary_v3/Data_S1/DataS1/CII/._OG0010649.filter.fas.treefile.pdf
- Orobanchaceae_O2K_Supplementary_v3/Data_S1/DataS1/CII/OG0010649.filter.fas.treefile.pdf
- Orobanchaceae_O2K_Supplementary_v3/Data_S1/DataS1/CII/._OG0007335.filter.fas.treefile
- Orobanchaceae_O2K_Supplementary_v3/Data_S1/DataS1/CII/OG0007335.filter.fas.treefile
- Orobanchaceae_O2K_Supplementary_v3/Data_S1/DataS1/CII/._OG0009246.filter.fas.treefile
- Orobanchaceae_O2K_Supplementary_v3/Data_S1/DataS1/CII/OG0009246.filter.fas.treefile
- Orobanchaceae_O2K_Supplementary_v3/Data_S1/DataS1/CII/._OG0003084.trimmed.fas
- Orobanchaceae_O2K_Supplementary_v3/Data_S1/DataS1/CII/OG0003084.trimmed.fas
- Orobanchaceae_O2K_Supplementary_v3/Data_S1/DataS1/CII/._OG0009050.filter.hyphy.tre
- Orobanchaceae_O2K_Supplementary_v3/Data_S1/DataS1/CII/OG0009050.filter.hyphy.tre
- Orobanchaceae_O2K_Supplementary_v3/Data_S1/DataS1/CII/._OG0004319.trimmed.fas
- Orobanchaceae_O2K_Supplementary_v3/Data_S1/DataS1/CII/OG0004319.trimmed.fas
- Orobanchaceae_O2K_Supplementary_v3/Data_S1/DataS1/CII/._OG0009050.filter.fas
- Orobanchaceae_O2K_Supplementary_v3/Data_S1/DataS1/CII/OG0009050.filter.fas
- Orobanchaceae_O2K_Supplementary_v3/Data_S1/DataS1/CII/._OG0003084.filter.fas.treefile.pdf
- Orobanchaceae_O2K_Supplementary_v3/Data_S1/DataS1/CII/OG0003084.filter.fas.treefile.pdf
- Orobanchaceae_O2K_Supplementary_v3/Data_S1/DataS1/CII/._OG0007234.filter.hyphy.tre
- Orobanchaceae_O2K_Supplementary_v3/Data_S1/DataS1/CII/OG0007234.filter.hyphy.tre
- Orobanchaceae_O2K_Supplementary_v3/Data_S1/DataS1/CII/._OG0004319.filter.hyphy.tre
- Orobanchaceae_O2K_Supplementary_v3/Data_S1/DataS1/CII/OG0004319.filter.hyphy.tre
- Orobanchaceae_O2K_Supplementary_v3/Data_S1/DataS1/CII/._OG0009050.filter.fas.treefile.pdf
- Orobanchaceae_O2K_Supplementary_v3/Data_S1/DataS1/CII/OG0009050.filter.fas.treefile.pdf
- Orobanchaceae_O2K_Supplementary_v3/Data_S1/DataS1/CII/._OG0004319.filter.fas.treefile
- Orobanchaceae_O2K_Supplementary_v3/Data_S1/DataS1/CII/OG0004319.filter.fas.treefile
- Orobanchaceae_O2K_Supplementary_v3/Data_S1/DataS1/CII/OG0003084.filter.hyphy.fas.RELAX.json
- Orobanchaceae_O2K_Supplementary_v3/Data_S1/DataS1/CII/._OG0009050.one2one.fas
- Orobanchaceae_O2K_Supplementary_v3/Data_S1/DataS1/CII/OG0009050.one2one.fas
- Orobanchaceae_O2K_Supplementary_v3/Data_S1/DataS1/CII/OG0007234.trimmed.fas
- Orobanchaceae_O2K_Supplementary_v3/Data_S1/DataS1/CII/._OG0004874.filter.fas.treefile
- Orobanchaceae_O2K_Supplementary_v3/Data_S1/DataS1/CII/OG0004874.filter.fas.treefile
- Orobanchaceae_O2K_Supplementary_v3/Data_S1/DataS1/CII/._OG0007335.one2one.fas
- Orobanchaceae_O2K_Supplementary_v3/Data_S1/DataS1/CII/OG0007335.one2one.fas
- Orobanchaceae_O2K_Supplementary_v3/Data_S1/DataS1/CII/._OG0003084.filter.hyphy.fas
- Orobanchaceae_O2K_Supplementary_v3/Data_S1/DataS1/CII/OG0003084.filter.hyphy.fas
- Orobanchaceae_O2K_Supplementary_v3/Data_S1/DataS1/CII/._OG0003084.filter.fas.treefile
- Orobanchaceae_O2K_Supplementary_v3/Data_S1/DataS1/CII/OG0003084.filter.fas.treefile
- Orobanchaceae_O2K_Supplementary_v3/Data_S1/DataS1/CII/._OG0007335.filter.fas.treefile.pdf
- Orobanchaceae_O2K_Supplementary_v3/Data_S1/DataS1/CII/OG0007335.filter.fas.treefile.pdf
- Orobanchaceae_O2K_Supplementary_v3/Data_S1/DataS1/CII/._OG0004319.filter.fas.treefile.pdf
- Orobanchaceae_O2K_Supplementary_v3/Data_S1/DataS1/CII/OG0004319.filter.fas.treefile.pdf
- Orobanchaceae_O2K_Supplementary_v3/Data_S1/DataS1/CII/._OG0003084.filter.hyphy.tre
- Orobanchaceae_O2K_Supplementary_v3/Data_S1/DataS1/CII/OG0003084.filter.hyphy.tre
- Orobanchaceae_O2K_Supplementary_v3/Data_S1/DataS1/CII/._OG0007234.filter.fas
- Orobanchaceae_O2K_Supplementary_v3/Data_S1/DataS1/CII/OG0007234.filter.fas
- Orobanchaceae_O2K_Supplementary_v3/Data_S1/DataS1/CII/._OG0010649.filter.fas.treefile
- Orobanchaceae_O2K_Supplementary_v3/Data_S1/DataS1/CII/OG0010649.filter.fas.treefile
- Orobanchaceae_O2K_Supplementary_v3/Data_S1/DataS1/CII/._OG0004319.filter.hyphy.fas
- Orobanchaceae_O2K_Supplementary_v3/Data_S1/DataS1/CII/OG0004319.filter.hyphy.fas
- Orobanchaceae_O2K_Supplementary_v3/Data_S1/DataS1/CII/OG0007335.filter.hyphy.fas.RELAX.json
- Orobanchaceae_O2K_Supplementary_v3/Data_S1/DataS1/CII/._OG0010649.filter.fas
- Orobanchaceae_O2K_Supplementary_v3/Data_S1/DataS1/CII/OG0010649.filter.fas
- Orobanchaceae_O2K_Supplementary_v3/Data_S1/DataS1/CII/._OG0007234.filter.hyphy.fas
- Orobanchaceae_O2K_Supplementary_v3/Data_S1/DataS1/CII/OG0007234.filter.hyphy.fas
- Orobanchaceae_O2K_Supplementary_v3/Data_S1/DataS1/CII/OG0007234.filter.hyphy.fas.RELAX.json
- Orobanchaceae_O2K_Supplementary_v3/Data_S1/DataS1/CII/._OG0007234.filter.fas.treefile.pdf
- Orobanchaceae_O2K_Supplementary_v3/Data_S1/DataS1/CII/OG0007234.filter.fas.treefile.pdf
- Orobanchaceae_O2K_Supplementary_v3/Data_S1/DataS1/CII/OG0007335.trimmed.fas
- Orobanchaceae_O2K_Supplementary_v3/Data_S1/DataS1/CII/._OG0003084.filter.fas
- Orobanchaceae_O2K_Supplementary_v3/Data_S1/DataS1/CII/OG0003084.filter.fas
- Orobanchaceae_O2K_Supplementary_v3/Data_S1/DataS1/CII/OG0009050.trimmed.fas
- Orobanchaceae_O2K_Supplementary_v3/Data_S1/DataS1/CII/._OG0007234.filter.fas.treefile
- Orobanchaceae_O2K_Supplementary_v3/Data_S1/DataS1/CII/OG0007234.filter.fas.treefile
- Orobanchaceae_O2K_Supplementary_v3/Data_S1/DataS1/CII/OG0009050.filter.hyphy.fas.RELAX.json
- Orobanchaceae_O2K_Supplementary_v3/Data_S1/DataS1/CII/._OG0007234.one2one.fas
- Orobanchaceae_O2K_Supplementary_v3/Data_S1/DataS1/CII/OG0007234.one2one.fas
- Orobanchaceae_O2K_Supplementary_v3/Data_S1/DataS1/CV/._OG0003300.filter.fas
- Orobanchaceae_O2K_Supplementary_v3/Data_S1/DataS1/CV/OG0003300.filter.fas
- Orobanchaceae_O2K_Supplementary_v3/Data_S1/DataS1/CV/._OG0003300.filter.fas.treefile.pdf
- Orobanchaceae_O2K_Supplementary_v3/Data_S1/DataS1/CV/OG0003300.filter.fas.treefile.pdf
- Orobanchaceae_O2K_Supplementary_v3/Data_S1/DataS1/CV/._OG0003300.one2one.fas
- Orobanchaceae_O2K_Supplementary_v3/Data_S1/DataS1/CV/OG0003300.one2one.fas
- Orobanchaceae_O2K_Supplementary_v3/Data_S1/DataS1/CV/OG0005413.trimmed.fas
- Orobanchaceae_O2K_Supplementary_v3/Data_S1/DataS1/CV/._OG0007933.filter.fas.treefile.pdf
- Orobanchaceae_O2K_Supplementary_v3/Data_S1/DataS1/CV/OG0007933.filter.fas.treefile.pdf
- Orobanchaceae_O2K_Supplementary_v3/Data_S1/DataS1/CV/._OG0004639.filter.fas.treefile.pdf
- Orobanchaceae_O2K_Supplementary_v3/Data_S1/DataS1/CV/OG0004639.filter.fas.treefile.pdf
- Orobanchaceae_O2K_Supplementary_v3/Data_S1/DataS1/CV/._OG0003300.filter.hyphy.tre
- Orobanchaceae_O2K_Supplementary_v3/Data_S1/DataS1/CV/OG0003300.filter.hyphy.tre
- Orobanchaceae_O2K_Supplementary_v3/Data_S1/DataS1/CV/._OG0007933.filter.hyphy.tre
- Orobanchaceae_O2K_Supplementary_v3/Data_S1/DataS1/CV/OG0007933.filter.hyphy.tre
- Orobanchaceae_O2K_Supplementary_v3/Data_S1/DataS1/CV/._OG0004639.one2one.fas
- Orobanchaceae_O2K_Supplementary_v3/Data_S1/DataS1/CV/OG0004639.one2one.fas
- Orobanchaceae_O2K_Supplementary_v3/Data_S1/DataS1/CV/._.DS_Store
- Orobanchaceae_O2K_Supplementary_v3/Data_S1/DataS1/CV/.DS_Store
- Orobanchaceae_O2K_Supplementary_v3/Data_S1/DataS1/CV/._OG0004639.filter.fas
- Orobanchaceae_O2K_Supplementary_v3/Data_S1/DataS1/CV/OG0004639.filter.fas
- Orobanchaceae_O2K_Supplementary_v3/Data_S1/DataS1/CV/._OG0005413.filter.hyphy.fas
- Orobanchaceae_O2K_Supplementary_v3/Data_S1/DataS1/CV/OG0005413.filter.hyphy.fas
- Orobanchaceae_O2K_Supplementary_v3/Data_S1/DataS1/CV/._OG0004876.filter.fas
- Orobanchaceae_O2K_Supplementary_v3/Data_S1/DataS1/CV/OG0004876.filter.fas
- Orobanchaceae_O2K_Supplementary_v3/Data_S1/DataS1/CV/._OG0005413.filter.hyphy.tre
- Orobanchaceae_O2K_Supplementary_v3/Data_S1/DataS1/CV/OG0005413.filter.hyphy.tre
- Orobanchaceae_O2K_Supplementary_v3/Data_S1/DataS1/CV/._OG0005413.one2one.fas
- Orobanchaceae_O2K_Supplementary_v3/Data_S1/DataS1/CV/OG0005413.one2one.fas
- Orobanchaceae_O2K_Supplementary_v3/Data_S1/DataS1/CV/._OG0005413.filter.fas.treefile
- Orobanchaceae_O2K_Supplementary_v3/Data_S1/DataS1/CV/OG0005413.filter.fas.treefile
- Orobanchaceae_O2K_Supplementary_v3/Data_S1/DataS1/CV/._OG0003300.trimmed.fas
- Orobanchaceae_O2K_Supplementary_v3/Data_S1/DataS1/CV/OG0003300.trimmed.fas
- Orobanchaceae_O2K_Supplementary_v3/Data_S1/DataS1/CV/OG0005039.filter.hyphy.fas.RELAX.json
- Orobanchaceae_O2K_Supplementary_v3/Data_S1/DataS1/CV/OG0003300.filter.hyphy.fas.RELAX.json
- Orobanchaceae_O2K_Supplementary_v3/Data_S1/DataS1/CV/._OG0007933.filter.fas.treefile
- Orobanchaceae_O2K_Supplementary_v3/Data_S1/DataS1/CV/OG0007933.filter.fas.treefile
- Orobanchaceae_O2K_Supplementary_v3/Data_S1/DataS1/CV/OG0004639.filter.hyphy.fas.RELAX.json
- Orobanchaceae_O2K_Supplementary_v3/Data_S1/DataS1/CV/OG0005413.filter.hyphy.fas.RELAX.json
- Orobanchaceae_O2K_Supplementary_v3/Data_S1/DataS1/CV/._OG0007933.filter.hyphy.fas
- Orobanchaceae_O2K_Supplementary_v3/Data_S1/DataS1/CV/OG0007933.filter.hyphy.fas
- Orobanchaceae_O2K_Supplementary_v3/Data_S1/DataS1/CV/._OG0003300.filter.hyphy.fas
- Orobanchaceae_O2K_Supplementary_v3/Data_S1/DataS1/CV/OG0003300.filter.hyphy.fas
- Orobanchaceae_O2K_Supplementary_v3/Data_S1/DataS1/CV/._OG0005413.filter.fas.treefile.pdf
- Orobanchaceae_O2K_Supplementary_v3/Data_S1/DataS1/CV/OG0005413.filter.fas.treefile.pdf
- Orobanchaceae_O2K_Supplementary_v3/Data_S1/DataS1/CV/._OG0004639.trimmed.fas
- Orobanchaceae_O2K_Supplementary_v3/Data_S1/DataS1/CV/OG0004639.trimmed.fas
- Orobanchaceae_O2K_Supplementary_v3/Data_S1/DataS1/CV/._OG0005413.filter.fas
- Orobanchaceae_O2K_Supplementary_v3/Data_S1/DataS1/CV/OG0005413.filter.fas
- Orobanchaceae_O2K_Supplementary_v3/Data_S1/DataS1/CV/._OG0004639.filter.hyphy.tre
- Orobanchaceae_O2K_Supplementary_v3/Data_S1/DataS1/CV/OG0004639.filter.hyphy.tre
- Orobanchaceae_O2K_Supplementary_v3/Data_S1/DataS1/CV/OG0007933.filter.hyphy.fas.RELAX.json
- Orobanchaceae_O2K_Supplementary_v3/Data_S1/DataS1/CV/._OG0005039.filter.hyphy.fas
- Orobanchaceae_O2K_Supplementary_v3/Data_S1/DataS1/CV/OG0005039.filter.hyphy.fas
- Orobanchaceae_O2K_Supplementary_v3/Data_S1/DataS1/CV/OG0005039.trimmed.fas
- Orobanchaceae_O2K_Supplementary_v3/Data_S1/DataS1/CV/._OG0007933.one2one.fas
- Orobanchaceae_O2K_Supplementary_v3/Data_S1/DataS1/CV/OG0007933.one2one.fas
- Orobanchaceae_O2K_Supplementary_v3/Data_S1/DataS1/CV/._OG0003300.filter.fas.treefile
- Orobanchaceae_O2K_Supplementary_v3/Data_S1/DataS1/CV/OG0003300.filter.fas.treefile
- Orobanchaceae_O2K_Supplementary_v3/Data_S1/DataS1/CV/._OG0004876.trimmed.fas
- Orobanchaceae_O2K_Supplementary_v3/Data_S1/DataS1/CV/OG0004876.trimmed.fas
- Orobanchaceae_O2K_Supplementary_v3/Data_S1/DataS1/CV/OG0004876.filter.hyphy.fas.RELAX.json
- Orobanchaceae_O2K_Supplementary_v3/Data_S1/DataS1/CV/._OG0004876.filter.hyphy.tre
- Orobanchaceae_O2K_Supplementary_v3/Data_S1/DataS1/CV/OG0004876.filter.hyphy.tre
- Orobanchaceae_O2K_Supplementary_v3/Data_S1/DataS1/CV/._OG0005039.filter.fas.treefile.pdf
- Orobanchaceae_O2K_Supplementary_v3/Data_S1/DataS1/CV/OG0005039.filter.fas.treefile.pdf
- Orobanchaceae_O2K_Supplementary_v3/Data_S1/DataS1/CV/._OG0004876.filter.fas.treefile
- Orobanchaceae_O2K_Supplementary_v3/Data_S1/DataS1/CV/OG0004876.filter.fas.treefile
- Orobanchaceae_O2K_Supplementary_v3/Data_S1/DataS1/CV/OG0007933.trimmed.fas
- Orobanchaceae_O2K_Supplementary_v3/Data_S1/DataS1/CV/._OG0004876.one2one.fas
- Orobanchaceae_O2K_Supplementary_v3/Data_S1/DataS1/CV/OG0004876.one2one.fas
- Orobanchaceae_O2K_Supplementary_v3/Data_S1/DataS1/CV/._OG0005039.one2one.fas
- Orobanchaceae_O2K_Supplementary_v3/Data_S1/DataS1/CV/OG0005039.one2one.fas
- Orobanchaceae_O2K_Supplementary_v3/Data_S1/DataS1/CV/._OG0004876.filter.hyphy.fas
- Orobanchaceae_O2K_Supplementary_v3/Data_S1/DataS1/CV/OG0004876.filter.hyphy.fas
- Orobanchaceae_O2K_Supplementary_v3/Data_S1/DataS1/CV/._OG0004876.filter.fas.treefile.pdf
- Orobanchaceae_O2K_Supplementary_v3/Data_S1/DataS1/CV/OG0004876.filter.fas.treefile.pdf
- Orobanchaceae_O2K_Supplementary_v3/Data_S1/DataS1/CV/._OG0005039.filter.fas
- Orobanchaceae_O2K_Supplementary_v3/Data_S1/DataS1/CV/OG0005039.filter.fas
- Orobanchaceae_O2K_Supplementary_v3/Data_S1/DataS1/CV/._OG0007933.filter.fas
- Orobanchaceae_O2K_Supplementary_v3/Data_S1/DataS1/CV/OG0007933.filter.fas
- Orobanchaceae_O2K_Supplementary_v3/Data_S1/DataS1/CV/._OG0005039.filter.fas.treefile
- Orobanchaceae_O2K_Supplementary_v3/Data_S1/DataS1/CV/OG0005039.filter.fas.treefile
- Orobanchaceae_O2K_Supplementary_v3/Data_S1/DataS1/CV/._OG0004639.filter.fas.treefile
- Orobanchaceae_O2K_Supplementary_v3/Data_S1/DataS1/CV/OG0004639.filter.fas.treefile
- Orobanchaceae_O2K_Supplementary_v3/Data_S1/DataS1/CV/._OG0004639.filter.hyphy.fas
- Orobanchaceae_O2K_Supplementary_v3/Data_S1/DataS1/CV/OG0004639.filter.hyphy.fas
- Orobanchaceae_O2K_Supplementary_v3/Data_S1/DataS1/CV/._OG0005039.filter.hyphy.tre
- Orobanchaceae_O2K_Supplementary_v3/Data_S1/DataS1/CV/OG0005039.filter.hyphy.tre
- Orobanchaceae_O2K_Supplementary_v3/Data_S1/DataS1/RRR/._OG0001016.filter.fas.treefile
- Orobanchaceae_O2K_Supplementary_v3/Data_S1/DataS1/RRR/OG0001016.filter.fas.treefile
- Orobanchaceae_O2K_Supplementary_v3/Data_S1/DataS1/RRR/._OG0003488.one2one.fas
- Orobanchaceae_O2K_Supplementary_v3/Data_S1/DataS1/RRR/OG0003488.one2one.fas
[truncated: 1,158 more entries]
