# Supplementary material for: Altered Mitochondrial Respiration Is Associated With Loss of Nuclear‐Encoded OXPHOS Genes in Parasitic Broomrapes
Source: Ecol Evol. 2025 Jul 6;15(7):e71737. doi: 10.1002/ece3.71737 (PMC12230201; doi:10.1002/ece3.71737)
Supplement: Supplementary file 1 — Appendix S1. [file ECE3-15-e71737-s003.tgz › Orobanchaceae_O2K_Supplementary_v3/Data_S2_O2Kreadings.csv]

Sample ID	pre_ADP (A)	ADP (B)	PRE-NADH	NADH (C)	PRE-S	Succinate (D)	PRE-Rot	Rot (E)	nPG (F)	pre-ASC	ASC/TMPD (G)		OXPHOS coupling efficiency (1-A/B)	DHex flux control (1-B/C)	CI flux control (1-E/D)	CII flux control (1-C/D)	AOX flux control (1-F/E)	Excess capacity of CIV (G/F-1)
phelipanche_nana_0419_P3A	44.1574	94.9078	58.282	143.8715	52.2624	124.3911	124.3911	95.8564	93.9131	93.9131	196.8865		0.53473371	0.594902396	0.229395029	0.579854186	0.020273033	1.096475359
phelipanche_nana_0419_P3B	49.1074	100.4982	63.6216	156.2747	48.1805	140.6431	140.6431	99.4757	93.9542	93.9542	197.693		0.511360402	0.592886117	0.292708281	0.657427204	0.055506018	1.104142231
Phelipanche_nana_0423_P2A	16.2914	47.1296	47.1296	194.3799	44.0063	169.7761	162.5239	176.1909	110.852	110.852	349.2852		0.654327641	0.757538717	-0.084092247	0.740798028	0.370841513	2.150914733
Phelipanche_nana_0423_P3A01	44.7848	113.0647	113.0647	326.4106	255.861	269.1773	231.7644	190.1074	168.4892	168.4892	545.5383		0.603901129	0.653612046	0.179738562	0.049470368	0.113715721	2.237823552
Phelipanche_nana_0423_P3A02	16.6966	33.6259	33.6259	91.0466	61.1672	72.1351	67.108	54.0646	54.7944	54.7944	279.9487		0.50346013	0.630673743	0.194364308	0.152046646	-0.013498666	4.109075015
Phelipanche_nana_0424P2B	22.7361	50.39	50.39	163.2226	57.7066	82.566	82.566	64.9476	51.3839	51.3839	414.2114		0.54879738	0.691280497	0.213385655	0.301085192	0.208840665	7.061112527
Phelipanche_nana_0506P3A	116.4505	252.2882	252.2882	479.6805	193.9439	373.8248	373.8248	322.607	277.0168	277.0168	640.414		0.538422724	0.474049498	0.137010172	0.481190387	0.141318074	1.311823687
Phelipanche_nana_0311_P1	32.2484	79.0154	79.0154	190.4361	87.9044	132.4738	132.4738	103.4738	59	96.1237	365.7836		0.591871964	0.58508182	0.218911211	0.336439356	0.07103344	2.805342491
Phelipanche_nana_0311_P2	22.4637	48.0274	79.0154	160.1937	98.4056	126.7561	126.7561	107.0957	51	90.0025	270.7025		0.532273244	0.50675089	0.155104173	0.22366182	0.159606782	2.007722008
Castilleja_indivisa_0406_P3A	33.781	64.6689	64.6689	NA	NA	177.4872	165.291	78.5403	NA	NA	140.7415		0.477631443	NA	0.524836198	NA	NA	NA
Castilleja_indivisa_0423_P2B	20.3987	27.2082	27.2082	94.0935	94.0935	124.0347	124.0347	81.7433	69.4857	53.3618	334.3491		0.250273815	0.710838687	0.340964262	0.241393739	0.347202768	5.265701307
Castilleja_indivisa_0423_P3B01	59.8141	120.6609	120.6609	398.0768	93.0118	228.0668	228.0668	209.7585	180.332	180.332	575.887		0.504279348	0.696890399	0.080276042	0.592172995	0.140287521	2.193482022
Castilleja_indivisa_0423_P3B02	16.2089	28.4481	28.4481	111.5377	96.271	115.4022	92.745	66.1921	64.0987	49.9844	355.8511		0.430229084	0.744946328	0.28630007	0.165778469	0.244858525	6.119243204
Castilleja_indivisa_0424_P2B	24.7755	66.3519	66.3519	167.0133	158.7335	202.5777	177.1925	129.9974	131.5699	137.5169	357.8969		0.626604513	0.602714874	0.266349309	0.216431522	-0.057843465	1.602566666
Castilleja_indivisa_0425_P3B	29.5878	55.7077	55.7077	156.3995	48.2128	100.9535	100.9535	98.5724	89.5578	89.5578	312.211		0.468874141	0.643811521	0.023586106	0.522425671	0.091451563	2.486139677
Bignoniaceae_Catalpa_0501P3A01	76.6962	130.3048	130.3048	316.3861	139.9551	234.5194	230.5228	189.9342	158.9465	158.9465	422.0067		0.41140925	0.588146255	0.176071955	0.403225916	0.163149659	1.655023546
Bignoniaceae_Catalpa_0501P3B01	82.2716	141.5354	141.5354	327.6418	148.7155	242.0414	241.2237	197.7851	149.2234	149.2234	388.2691		0.418720688	0.568017878	0.180076004	0.385578252	0.245527595	1.601931735
Bignoniaceae_Catalpa_0501P3A02	37.1226	48.532	48.532	111.5384	111.5384	113.9992	110.4704	96.0919	88.6551	88.6551	224.7671		0.23509025	0.564885277	0.130157038	0.021586116	0.077392579	1.535298026
Bignoniaceae_Catalpa_0501P3B02	29.9395	46.2998	46.2998	103.4043	103.4043	100.3174	97.7323	85.6243	73.0307	73.0307	226.3384		0.353355738	0.552244926	0.123889441	-0.030771332	0.147079743	2.099222656
Orobanche_minor_0506P3B01	55.5463	75.7445	75.7445	289.6645	289.6645	476.8086	476.8086	370.4625	271.812	236.5011	627.8554		0.266662266	0.738509552	0.223037294	0.39249313	0.361605831	1.654767356
Orobanche_minor_0506P2A	20.3166	31.2628	31.2628	135.6203	135.6203	254.3041	254.3041	192.4414	113.737	86.9641	351.5076		0.350134985	0.769482887	0.243262692	0.466700301	0.548100876	3.041985141
Orobanche_minor_0506P2B	20.1738	27.7885	27.7885	107.4451	107.4451	194.3994	194.3994	176.8095	114.6382	99.8342	310.5779		0.274023427	0.741370244	0.090483304	0.447297162	0.435357263	2.110936933
Orobanche_minor_0506P3A02	15.9163	22.2682	22.2682	100.2932	100.2932	184.458	184.458	123.7192	61.8593	61.8593	234.3789		0.285245327	0.777968995	0.329282547	0.456281647	0.500002425	2.788903205
Orobanche_minor_0506P3B02	16.0748	25.3984	25.3984	150.6395	150.6395	238.8271	238.8271	185.4939	92.7454	84.4011	308.5705		0.36709399	0.831396148	0.223313016	0.369252903	0.544992585	2.656000929
Aphyllon_uniflorum_0523P2A	228.526	326.9676	173.4421	465.4664	126.1078	749.1887	NA	NA	NA	NA	NA		0.30107448	0.627379978	NA	0.831674183	NA	NA
Aphyllon_uniflorum_0523P2B	168.8939	263.2889	135.2033	390.4414	116.7547	637.588	NA	NA	NA	NA	NA		0.35852252	0.653716793	NA	0.81688065	NA	NA
Aphyllon_uniflorum_0524P2A01	39.2662	89.4437	89.4437	210.3779	210.3779	257.6006	257.6006	222.1007	144.5318	111.2096	292.2849		0.560995352	0.5748427	0.13780985	0.183317508	0.499282983	1.628234433
Aphyllon_uniflorum_0524P2B01	73.8839	169.0519	169.0519	349.7667	159.8981	305.7667	305.7667	256.4622	154.6354	154.6354	411.6812		0.562951378	0.516672399	0.161248756	0.477058489	0.397044087	1.662270088
Aphyllon_uniflorum_0524P2A02	77.4145	169.0102	169.0102	176.8583	176.8583	137.5392	137.5392	104.9106	82.9693	82.9693	179.8907		0.541953681	0.044375073	0.237231277	-0.28587559	0.209142832	1.168159789
Aphyllon_uniflorum_0524P2B02	31.0022	77.964	77.964	201.8323	201.8323	237.4773	190.7917	168.4933	121.8132	121.8132	243.9388		0.602352368	0.613718914	0.116873009	0.150098557	0.27704425	1.002564582
Aphyllon_uniflorum_0526P2A	112.0713	209.3973	209.3973	285.0197	139.8737	334.7426	314.8614	192.8217	159.6932	159.6932	282.9266		0.464791093	0.265323414	0.387598162	0.582145505	0.171808982	0.771688463
Aphyllon_uniflorum_0526P2B	46.0833	72.6135	72.6135	141.548	141.548	172.788	172.788	156.0857	69.4728	69.4728	177.3217		0.365361813	0.487004408	0.096663541	0.180799593	0.554906055	1.552390288
Conopholis_americana_0525P2A02	40.593	43.8281	43.8281	122.9309	122.9309	216.6342	216.6342	210.1959	172.5008	172.5008	633.345		0.073813375	0.643473691	0.029719684	0.432541584	0.179333184	2.67154819
Conopholis_americana_0525P2A03	43.4719	58.2788	58.2788	87.5728	77.4128	106.15	106.15	69.2012	32.2742	32.2742	309.3089		0.254070091	0.334510259	0.348081017	0.270722562	0.533617914	8.583782092
Conopholis_americana_0525P2B03	38.4865	51.6864	51.6864	73.2645	73.2645	143.9981	143.9981	126.6124	31.0086	31.0086	167.7408		0.255384395	0.294523268	0.120735621	0.491212037	0.755090339	4.40949285
Aureolaria_pedicula_0603P2A	229.6976	436.4538	340.3107	458.1291	305.2986	491.688	491.688	473.6081	436.7685	450.105	798.9402		0.47371841	0.257172924	0.036771082	0.379080637	0.049625629	0.775008498
Aureolaria_pedicula_0603P2B01	123.817	146.2147	146.2147	199.23	199.23	283.2945	254.53	177.3101	151.2676	151.2676	240.9883		0.15318364	0.266100989	0.303382312	0.296738906	0.146875446	0.593125692
Aureolaria_pedicula_0603P2B02	92.205	168.5903	168.5903	227.6437	227.6437	322.5329	322.5329	279.6989	228.8632	228.8632	418.7745		0.453082413	0.259411528	0.132805056	0.294200065	0.181751519	0.829802694
Agalinis_heterophylla_1010P2A	73.8171	148.713	148.713	288.8554	288.8554	309.7276	303.4747	237.553	134.8626	134.8626	234.9423		0.503627121	0.485164549	0.21722305	0.067388893	0.432284164	0.74208639
Agalinis_heterophylla_1010P2B	55.9574	94.3266	94.3266	165.2867	165.2867	184.652	184.652	167.5769	83.0086	83.0086	185.7757		0.40676967	0.429315244	0.092471785	0.104874575	0.504653684	1.238029554
Agalinis_heterophylla_1011P2A	122.947	170.9673	170.9673	298.1067	278.0084	291.1644	291.1644	219.0712	108.502	108.502	225.3976		0.280874179	0.426489576	0.247603072	0.045184095	0.504718101	1.077358943
Agalinis_heterophylla_1011P2B	126.6568	182.1001	182.1001	277.3414	277.3414	277.0748	277.0748	223.0644	88.0695	88.0695	202.5317		0.30446606	0.34340816	0.194930755	-0.000962195	0.605183525	1.299680366
Agalinis_heterophylla_1015P2A	128.4646	201.1157	201.1157	252.3104	252.3104	195.5599	195.5599	116.8689	96.8446	96.8446	174.8497		0.361240321	0.202903646	0.40238822	-0.290194974	0.171339852	0.805466696
Agalinis_heterophylla_1015P2B	114.3448	188.4708	188.4708	261.0376	261.0376	234.7093	222.5534	146.7589	68.9541	68.9541	168.0009		0.393302305	0.277993668	0.340567702	-0.112174081	0.530153878	1.436416399
Agalinis_edwasii_1014P1A	94.3304	126.6809	126.6809	260.844	260.844	249.4638	153.0755	132.9039	115.3511	115.3511	291.362		0.255369989	0.514342289	0.131775496	-0.045618643	0.132071369	1.525871015
Agalinis_edwasii_1014P1B	83.0435	93.7605	93.7605	175.1727	175.1727	171.0451	159.4917	131.6011	111.4723	84.6393	278.3578		0.114301865	0.464753926	0.174871796	-0.024131647	0.356849601	2.28875357
Agalinis_edwasii_1014P2A	72.1972	85.6485	85.6485	249.5231	249.5231	252.0083	145.6949	133.0034	114.7595	114.7595	389.129		0.157052371	0.656751219	0.087110118	0.00986158	0.137168674	2.390821675
Agalinis_edwasii_1014P2B	97.8572	132.5303	132.5303	304.5151	304.5151	286.1808	180.0371	172.327	130.4695	130.4695	320.7167		0.261623946	0.564782502	0.042825062	-0.064065444	0.242895774	1.458173749
Agalinis_edwasii_1015P1A	102.5416	108.3639	108.3639	142.8319	142.8319	129.7132	129.7132	110.5694	97.261	97.261	193.0422		0.053729148	0.241318641	0.147585597	-0.101136199	0.120362415	0.984785269
Agalinis_edwasii_1015P1B	70.4632	72.6226	72.6226	114.747	114.747	117.1201	117.1201	103.8984	83.2608	83.2608	205.3547		0.029734545	0.367106765	0.112890102	0.020262107	0.19863251	1.466403157
