# Supplementary material for: Altered Mitochondrial Respiration Is Associated With Loss of Nuclear‐Encoded OXPHOS Genes in Parasitic Broomrapes
Source: Ecol Evol. 2025 Jul 6;15(7):e71737. doi: 10.1002/ece3.71737 (PMC12230201; doi:10.1002/ece3.71737)
Supplement: Supplementary file 1 — Appendix S1. [file ECE3-15-e71737-s003.tgz › Orobanchaceae_O2K_Supplementary_v3/Data_S1/README.md]

This folder 'DataS1' contains codon alignments and gene trees of N-mt surveyed in Cai et al. Altered mitochondrial respiration is associated with extensive loss of nuclear-encoded mitochondrial genes in parasitic Orobranchaceae.

Please refer to the spreadsheet Nmt_nomenclature for the orthogroup ID of each N-mt gene in Fig. 1 of the main text. Species names are coded with abbreviated IDs in the concatenated sequence files, as indicated in taxon_ID.tsv

For each OXPHOS complex, the following files are included:
1. *.fasta: concatenated raw one-to-one codon alignments
2. *.masked.fas: masked and concatenated codon alignments free of stop codons and INDELs for RELAX analysis
3. *.RELAX.json: Output of the RELAX analysis, including parameter inferences
4. a folder containing codon alignments of individual genes and their ML gene trees inferred using IQTREE (node label indicate ultrafast bootstrap values). Trees are provided in both pdf format and newick format. Potential horizontal gene transfers are highlighted in red. 
	*.filter.fas: raw codon alignments with paralogs.
	*.filter.fas.treefile: IQTREE gene tree inferred from *.filter.fas, branch support measured in UFBP
	*.filter.hyphy.fas: codon alignment with N-terminal targeting peptides and stop codons removed for hyphy RELAX analysis
	*.filter.hyphy.tre: RELAX analyses inut phylogeny with Orobancheae labeled as 'Foreground'
	*.filter.hyphy.fas.RELAX.json: Output of gene-specific RELAX analysis, including parameter inferences
	*.one2one.fas represents a single representative sequence per species.
	*.trimmed.fas contains a single representative sequence per species and the N-terminal targeting peptide removed.

If you have any questions, reach out to Liming Cai (daybreak.chua@gmail.com).
