# Supplementary material for: Altered Mitochondrial Respiration Is Associated With Loss of Nuclear‐Encoded OXPHOS Genes in Parasitic Broomrapes
Source: Ecol Evol. 2025 Jul 6;15(7):e71737. doi: 10.1002/ece3.71737 (PMC12230201; doi:10.1002/ece3.71737)
Supplement: Supplementary file 1 — Appendix S1. [file ECE3-15-e71737-s003.tgz › Orobanchaceae_O2K_Supplementary_v3/Data_S1/Nmt_nomenclature.xlsx]

## Sheet: Sheet1
Group	Subunit	Arabidopsis gene identifier	Orthogroup ID	Protein length in Arabidopsis (bp)	Ceavage site of N-terminal targeting peptides	Note	Reference branch ω	Test branch ω	RELAX p-value	Relaxation/intensification parameter (K)
OXPHOS Complex I	nad1	mtDNA (ATMG01275)				core subunits of membrane arm and yCA domain
	nad2	mtDNA (ATMG00285)				core subunits of membrane arm and yCA domain
	nad3	mtDNA (ATMG00990)				core subunits of membrane arm and yCA domain
	nad4	mtDNA (ATMG00580)				core subunits of membrane arm and yCA domain
	nad4L	mtDNA (ATMG00650)				core subunits of membrane arm and yCA domain
	nad5	mtDNA (ATMG00513)				core subunits of membrane arm and yCA domain
	nad6	mtDNA (ATMG00270)				core subunits of membrane arm and yCA domain
	nad7	mtDNA (ATMG00510)				core subunits of peripheral arm and bridge domain
	nad9	mtDNA (ATMG00070)				core subunits of peripheral arm and bridge domain
	13kDa	AT3G03070	OG0008154	111	22	conserved accessory subunits of peripheral arm and bridge domain	0.1216	0.1825	0.1547	0.53
	18kDa	AT5G67590	OG0003871	155	24	conserved accessory subunits of peripheral arm and bridge domain	0.149	0.2377	0.0795	0.61
	15kDa-1/2	AT2G47690, AT3G62790	OG0007666	119	NA	conserved accessory subunits of membrane arm and yCA domain	0.1262	0.2179	0.0721	0.44
	20.9kDa	AT4G16450	OG0007195	107	NA	conserved accessory subunits of peripheral arm and bridge domain	0.0521	0.0541	0.4148	0.26
	24kDa	AT4G02580	OG0005513	256	28	core subunits of peripheral arm and bridge domain	0.0743	0.125	0.0291	0.83
	39kDa	AT2G20360	OG0007352	403	43	conserved accessory subunits of peripheral arm and bridge domain	0.1205	0.1225	0.8174	0.94
	51kDa	AT5G08530	OG0003138	487	30	core subunits of peripheral arm and bridge domain	0.0379	0.0277	0.0933	1.53
	75kDa	AT5G37510	OG0007321	749	26	core subunits of peripheral arm and bridge domain	0.0873	0.1023	0.247	0.79
	AGGG	AT1G76200	OG0008027	70	NA	conserved accessory subunits of membrane arm and yCA domain	0.1353	0.141	0.5983	0.67
	ASHI	AT5G47570	OG0005370	126	30	conserved accessory subunits of membrane arm and yCA domain	0.1215	0.2782	0.0014	0.42
	B8	AT5G47890	OG0007695	98	20	conserved accessory subunits of peripheral arm and bridge domain	0.1948	0.209	0.3533	0.72
	B9	AT2G46540	OG0008366	66	NA	conserved accessory subunits of membrane arm and yCA domain	0.1762	0.1076	0.2061	1.75
	B12-2	AT1G14450, AT2G02510	OG0008473	74	NA	conserved accessory subunits of membrane arm and yCA domain	0.1374	0.4246	0.1373	0.14
	B13	AT5G52840	OG0007274	170	11	conserved accessory subunits of peripheral arm and bridge domain	0.1309	0.1916	0.0473	0.43
	B14	AT3G12260	OG0007849	134	NA	conserved accessory subunits of peripheral arm and bridge domain	0.1718	0.171	0.3549	0.29
	B14.5a	AT5G08060	OG0007811	132	NA	core subunits of peripheral arm and bridge domain	0.1261	0.1578	0.8994	0.93
	B14.5b	AT4G20150	OG0007140	82	22	conserved accessory subunits of membrane arm and yCA domain	0.1363	0.1159	0.9614	0.51
	B14.7	AT2G42210	OG0007108	174	NA	conserved accessory subunits of membrane arm and yCA domain	0.1394	0.1017	0.1867	1.94
	B15	AT2G31490	OG0008443	72	NA	conserved accessory subunits of membrane arm and yCA domain	0.1368	0.223	0.0014	0.52
	B16.6-2	AT1G04630, AT2G33220	OG0004769	144	NA	conserved accessory subunits of membrane arm and yCA domain	0.0758	0.1352	0.0203	0.57
	B17.2	AT3G03100	OG0009020	160	NA	core subunits of peripheral arm and bridge domain	0.129	0.0997	0.6939	1.17
	B18	AT2G02050	OG0005588	104	NA	conserved accessory subunits of membrane arm and yCA domain	0.1093	0.1782	0.8069	1.11
	B22	AT4G34700	OG0005731	118	NA	conserved accessory subunits of membrane arm and yCA domain	0.1435	0.2399	0.0684	0.72
	C1-FDX	AT3G07480	OG0007747	160	27	plant-specific accessory subunits of periphrral arm and bridge domain	0.1028	0.0705	0.2715	2.1
	CA1, CA2, CA3	AT1G19580, AT5G66510	OG0002485	276	NA	plant-specific accessory subunits of membrane arm and yCA domain	0.1171	0.1301	0.6574	0.96
	CAL1, CAL2	AT3G48680, AT5G63510	OG0005865	257	26	plant-specific accessory subunits of membrane arm and yCA domain	0.1052	0.1558	0.4561	0.91
	ESSS	AT2G42310, AT3G57785	OG0005288	115	32	conserved accessory subunits of membrane arm and yCA domain	0.0752	0.1146	0.7201	0.87
	KYFI	AT4G00585	OG0006125	89	NA	conserved accessory subunits of membrane arm and yCA domain	0.1265	0.1011	*Convergence issues due to flat likelihood surfaces
	MWFE	AT3G08610	OG0009252	66	25	conserved accessory subunits of membrane arm and yCA domain	0.129	0.0997	0.5294	1.24
	P1	AT1G67350	OG0005677	99	NA	plant-specific accessory subunits of membrane arm and yCA domain	0.121	0.15	0.2001	10.48
	P2	AT2G27730	OG0005290	114	14	plant-specific accessory subunits of membrane arm and yCA domain	0.2773	0.5427	0.0161	0.48
	P4	AT1G67785	OG0010102	64	16	plant-specific accessory subunits of membrane arm and yCA domain	0.1576	0.14	0.8829	1.11
	PDSW-1	AT1G49140, AT3G18410	OG0005817	108	NA	conserved accessory subunits of membrane arm and yCA domain	0.1119	0.1478	0.8118	0.88
	PGIV-2	AT5G18800, AT3G06310	OG0005154	107	NA	conserved accessory subunits of membrane arm and yCA domain	0.1242	0.0952	0.354	1.97
	PSST	AT5G11770	OG0001887	219	31	core subunits of peripheral arm and bridge domain	0.0661	0.0373	0.0402	1.91
	SDAP-1	AT1G65290	OG0005402	127	36	conserved accessory subunits of membrane arm and yCA domain	0.101	0.0631	0.3795	1.18
	SDAP-2	AT2G44620	OG0007003	123	34	conserved accessory subunits of peripheral arm and bridge domain	0.0907	0.0773	0.9413	0.94
	TYKY	AT1G16700, AT1G79010	OG0005589	223	38	core subunits of peripheral arm and bridge domain	0.037	0.0501	0.3981	0.38
OXPHOS Complex II	SDH1	AT2G18450, AT5G66760	OG0004874	633	29		0.0455	0.0607	0.4538	0.88
	SDH2	AT3G27380, AT5G40650	OG0003084	280	28		0.1051	0.0937	0.0841	1.57
	SDH3	AT4G32210, AT5G09600	OG0009246	214	50		0.4105	0.3576	0.3736	15.13
	SDH4	AT2G46505	OG0004319	152	30		0.4622	0.8617	0.0013	0.36
	SDH5	AT1G47420	OG0007335	258	89		0.1998	0.1847	0.7885	0.92
	SDH6	AT1G08480	OG0009050	143	NA		0.198	0.1719	0.9259	1.08
	SDH7	AT3G47833, AT5G62575	OG0007234	94	30		0.1831	0.4643	0.0127	0.39
	SDH8	AT2G46390	OG0010649	47	36		*Too short for meaningful RELAX analysis
OXPHOS Complex III	cob	mtDNA (ATMG00220)
	MPPα	AT1G51980, AT3G16480	OG0002709	504	25		0.1918	0.2927	0.1137	0.65
	MPPβ	AT3G02090	OG0003410	536	25		0.139	0.1976	0.0001	0.35
	QCR7	AT4G32470, AT5G25450	OG0004776	123	NA		0.1515	0.234	0.0663	0.45
OXPHOS Complex IV	cox1	mtDNA (ATMG01360)
	cox2	mtDNA (ATMG00160)
	cox3	mtDNA (ATMG00730)
	COX-X4	AT4G21105	OG0004221	69	26		0.1366	0.1458	0.1053	0.86
	COX6a	AT4G37830	OG0006041	103	29		0.2212	0.3025	0.0062	0.05
	COX6b	AT1G22450, AT4G28060, AT5G57815	OG0001581	192	NA		0.2959	0.3816	0.1226	0.31
OXPHOS Complex V	atp1	mtDNA (ATMG01190)
	atp4	mtDNA (ATMG00640)
	atp6	mtDNA (ATMG00410, ATMG01170)
	atp8	mtDNA (ATMG00480)
	atp9	mtDNA (ATMG01080)
	ATP3	AT2G33040	OG0005413	326	29		0.1091	0.1241	0.3339	0.78
	ATP5	AT5G13450	OG0004639	239	36		0.1964	0.2768	0.0837	0.67
	ATP7	AT3G52300	OG0003300	169	NA		0.0977	0.1212	0.6456	0.79
	ATP15	AT1G51650	OG0005039	71	NA		0.162	0.2936	0.0333	0.32
	ATP17	AT4G30010	OG0007933	91	NA		0.1444	0.1518	0.9929	0.95
	ATP-FAD	AT2G21870	OG0004876	221	32		0.141	0.1705	0.2467	0.79
OXPHOS AOX	NDB2/NDB3	AT4G05020, AT4G21490	OG0001609	620	NA		0.1503	0.1503	0.3388	0.92
	NDA1/NDA2	AT1G07180, AT2G29990	OG0002538	511	34		0.0982	0.0793	0.1128	1.63
	AOX1a-c,e	AT1G32350	OG0001616	319	42		0.074	0.1965	0.9661	0.92
	AOX1d	AT3G22370, AT3G22360, AT3G27620	OG0001616	355	62		0.074	0.1965	0.9661	0.92
	AOX2a-c	AT5G64210.1	OG0001616	354	24		0.1887	0.1433	0.1318	1.75
	AOX2d	–	OG0001616	–			0.1887	0.1433	0.1318	1.75
Mt ribosomal protein	rpl2	mtDNA (ATMG00560)
	rpl5	mtDNA (ATMG00210)
	rpl10	AT1G14320
	rpl16	mtDNA (ATMG00080)
	rps3	–
	rps4	mtDNA (ATMG00290)
	rps7	mtDNA (ATMG01270)
	rps12	–
	rps13	–
	rpl11	AT4G35490	OG0006722	155	NA		0.0588	0.0767	0.6573	0.88
	rpl27	AT4G09012, AT5G39800, AT5G40080	OG0006560	92	NA		0.1639	0.3653	0.3175	0.43
	rpl37	AT3G01740, AT5G14290	OG0007013	126	NA		0.1715	0.2556	0.1733	0.69
	rpl51/rps25/CI-B8	AT5G54520	OG0008136	456	NA		0.1974	0.2913	0.6113	1.07
	rps9	AT3G49080	OG0006973	392	31		0.2769	0.238	0.0652	1.12
	rps10	AT3G22300	OG0010884	241	NA		0.3521	0.2249	0.1762	0.74
	rps14	AT2G34520	OG0004571	100	NA		0.2557	1.3785	0.4656	1.25
Mt/Cp-RRR	GYRA	AT3G10690	OG0006606	951	NA		0.1459	0.2464	0.0113	0.76
	GYRB-like	AT3G10270, AT5G04130	OG0008131	773	NA		0.1193	0.1533	0.1494	0.77
	LIG1	AT1G08130	OG0004058	791	48		0.1346	0.1996	0	0.38
	MSH1	AT3G24320	OG0005887	1119	42		0.1457	0.1657	0.4891	0.94
	NTH-like	AT1G05900, AT2G31450	OG0006862	387	25		0.2163	0.1999	0.0008	15.46
	OEX1	AT3G52050	OG0005338	449	53		0.198	0.1688	0.104	6.43
	OEX2	AT1G34380	OG0009989	348	NA		0.1917	0.2883	0.2347	0.81
	OSB2-OSB4	AT1G31010, AT4G20010, AT5G44785	OG0005683	361	32		0.3532	0.3394	0.3985	7.31
	PHR1	AT1G12370	OG0009767	497	NA		0.1441	0.1883	0.1092	0.77
	POLI-like	AT1G50840, AT3G20540	OG0004383	1051	NA		0.2129	0.1744	0.5689	1.12
	RADA	AT5G50340	OG0005453	588	44		0.2487	0.2436	0.6359	1.19
	RECA2	AT2G19490, AT3G32920	OG0001482_RECA2	431	35		0.156	0.1279	0.4473	9.73
	RECG1	AT2G01440	OG0007320	974	NA		0.2312	0.2225	0.0695	2.16
	RECX	AT3G13226	OG0009232	383	39		0.4455	0.4284	0.0015	0.4
	RNH1	AT1G24090, AT5G51080	OG0001016	354	NA		0.3138	0.3013	0.0092	15.36
	TOPIA	AT4G31210	OG0005829	1285	109		0.2723	0.2452	0.2015	16.15
	TWINKLE	AT1G30660, AT1G30680	OG0003488	338	NA		0.2432	0.1642	0	15.32
	UNG	AT3G18630	OG0007721	331	NA		0.1663	0.3081	0.0092	0.23
Mt-RRR	FPG1	AT1G52500	OG0005593	391	NA		0.2964	0.3034	0.6233	0.63
	ODB1	AT1G71310	OG0010048	177	37		0.1275	0.2951	0.0004	0.5
	OGG1	AT1G21710	OG0007566	366	NA		0.2359	0.2299	0.8277	1.14
	OSB1	AT1G47720	OG0003987	262	28		0.3004	0.3684	0.8844	0.95
	RECA3	AT3G10140	OG0001482_RECA3	390	38		0.2073	0.1425	0.0406	15.52
	SSB1	AT4G11060	OG0007377	202	32		0.2162	0.2477	0.223	0.65
	SSB2	AT3G18580	OG0008579	218	29		0.2223	0.2321	0.3356	0.82
	WHY2	AT1G71260	OG0007649	239	29		0.2769	0.3956	0.0534	0.56
