# Supplementary material for: Altered Mitochondrial Respiration Is Associated With Loss of Nuclear‐Encoded OXPHOS Genes in Parasitic Broomrapes
Source: Ecol Evol. 2025 Jul 6;15(7):e71737. doi: 10.1002/ece3.71737 (PMC12230201; doi:10.1002/ece3.71737)
Supplement: Supplementary file 1 — Appendix S1. [file ECE3-15-e71737-s003.tgz › Orobanchaceae_O2K_Supplementary_v3/Data_S1/DataS1/CIV.masked.fas]

>Actinidiaeriantha
atggcggaa------gtcgacaccgcaaaaaccccaaccctagctgagcaatacttactgaaggagaaagaggagaagctg---gatacgagtacaaagcctgcagaagaacctgaggtgaaaaccccagcaagtgccacttctgag------gaagtc------atcactccgaaa---actgaggaaacccctgttgacattgttagccca---------gctgatgatgatgaaagtagcggatctctgagtgttgttactggagaaagcaatgaagccacacccgatgcaggggaagaggaaagcggtggaaatgctgaaccagaagattcaggggatcaagaagttgaa---gagacacca---gagattaagcttgagacagcaccagcagatttccgtttcccaactacaaatcaatctaggcattgctttactcgttacattgagtatcatcggtgtgtggctgcgaaaggggaaggtgcttctgagtgtgacaagtttgcaaaatattatcgcgctctttgccctggtgaatgg---gta---gacagatggaatgagcaaagggagaatggaacctttccaggtccattaacatatcttaaaggtccaatggataagataacctcagttgccattcctgcagctctggcagctacttcgatctttcttattgcacggggc---------atctataac------atg------------tctcat------------------ggg---atcggaaagaaagaatcttcctctgcccat---cac---gat---gacgcctatgaaacggcaaagtgggagaagataacgtatactgccattgtcgcatgctctactttggcaatctataacctttcgaagggccatcctcatcacgaagagcctcctgcc------tacccatatatgcacatccgcaataaggagttcccctggggtcctgatggcctatttgaggtgaag------------------------aagcat------cat------------
>Aeginetiaindica
atggctgag------gttgaagcgccgaagatcccaaccctatctgagcattatttagtggagaaaaaagggccaataccc---gaatcaactccaaaatctactgaaggagtcgaa---------ccatcatctgatgctccttgt------gaagaa------attgttgctgaa---attgaggaagcctcagctgcgattatgagtgaagatcctcgtgcagcagcagaagaagaaagcaaggaatctagtcctcctgatgaaactaccaaggatagtagcgaacaagaaagcagt---------gataacattgctgaagcagggagcttggacgaacaagaagctgac---gagactcct---gagatcaagcttgagacagctccagcagacttccgtttccctaccactaaccaaaccagacactgttttaccagatatatcgagtatcatcggtgtgttgctgcaaagggtgaaggtgtgcctgagtgtgacaagtttgccaagtattatcgctccctttgcccgggcgaatgg---att---gataggtggaacgagcaaagggaaaatggcacatttccaggtcctttgacatatctgaaaggacggatggacataataacctcagtggccattcctttggctttggcgggttcctccttgtatcttattgggagagga---------atctataac------atg------------tctcat------------------gga---atcggaaagaatgaatcatcttcagctcat---cac---gat---gaagctgccgaggcgtccaagtgggagaagataacctatgcaggaatcgcaacttgcacggttttgtctatttataacctgtccaagggtcacccacaccatgaagaaccgcctgca------tacccatacttgcatgttcgcaacaaggagttcccttggggcccagatggcctctttgaggtaaag---------------------------cat------cat------------
>Alectravogelii
atggcagag------gttgaagcgcccaagctctcatccctagctgagcattatttagtggagaacaaagaaccaaagcct---gaagcagctccaaaatctactgaagtggttgaa---------ccatcatctgatgctacttct------gaggaa------attgttgagaaa---attgaggaagcctcacctgccgttgtgagtgaagaacctcctcctgctgaagaagaagaaagcaaggaatcaggccctgctgatgaaaccactaaggataatggcgacgaggaaatcaat---------gacaacattgctgaatccggtatctcggatgaacaaggaactgag---gagactcct---gagatcaagcttgagacagctccagcagactttcgtttccctaccactaaccaaaccaggcactgttttaccagatatattgagtatcatcgatgtgttgctgcaaagggtgaaggtgcgtccgagtgtgacaagtttgcgaaatattatcgctccctttgtcctggtgaatgg---att---gataggtggaacgaacaaagggaaaatggcacatttccaggtcctttgacgtatctgaaaggaccaatggacaaagtaacctcagtggcgattcctttggctttggctggttcttgtttgtatcttattgggagagga---------atctataac------atg------------tctcat------------------ggg---gttggaaagaacgaatcctcttcagctcat---cac---gat---gaagctgctgaggcttcaaagtgggagaagataacatatgcaggaattgcaatgtgcacgactttggctatttataatctgtccaaggggcatccacaccatgaagaacctccttct------tactcttacttgcacattcgaaacaaggagtttccatggggtccagatggtctctttgaggtgaag---------------------------cat------cat------------
>AmborellaTrichopoda
------------------------------------------atggag---------aaagaggaacaacaggaaaaagaa---gtttcatcagaagcaagtgttgatgaaaatcaa---------------------------------------------------------------------------------------------------------acagatgcacctgaagaagtgagtgaagaaaacaacattgaaactgctgctgcggaggaaagcagtggagcccctgagcaacaagaatctgaggagcaagaacaagaagaatctggggagcaagaggataccgaacagccacca---gtcatcaagattgaaacagctccagcagatttccgtttccctacaacaaatcaaacaaggcattgctttactcgttatatcgagtatcacaggtgcatagcagcaaaaggggaaggtgccaacgaatgtgataagtttgctaagtactatcgctcgctttgccccggtgaatggtatcta---gatcat------------tct---------------------------acgtacttgaaagggccatatgataagatcacctctgttgccataccccttgcatttgccgtcacaacagggtttcttattgctcgaggg---------atttacaat------atg------------tctcat------------------ggg---attggaaagaaggaagcttcgtcagcccat---cat---gat---gatacccatgaagctgagaaatgggaaaagataacatatcttggcatcgtcacctgcaccgtgctcgctgtatacaatctatccaagggtcatcctcactatcctgaccctcctcca------tacccctacctgcatattcgtaacaaggagtttccttgggtc---------atctatgctgtt------------------------------------------------------
>AquilegiaCoerulea
atggcggaa------gttgaaagcaagaaaaccctaaccctagctgagcaatactcgctgccacaaaaagaacagaaatta---gataaagctgagcttcctgttgaaaccgtt------------ccaaaaactcccgcccctgaa------gatgtt------gtcactgaaaag---attgttgaaacccctcaggagtctgttaccactgatccagaagcttctcctgaggaagttgtcactgaagctgagcaaacccaagaagcacctccaactgaagaaaaagaagcccctccagaagaaagcagtgctccccctgaaaatgaagagtctggtgatcaagaagatgctgaagaaaaacca---gaaataaagcttgaaacagcacctgcagatttccgttttccaactacaaatcagtcaagacattgctttactcggtatattgagtatcacaggtgcatagctgcaaaaggggatggtgctcctgagtgtgataagttcgcaaaatattatcggtccctttgccctggtgaatgg---gtt---gacaaatggaacgagcaaagggagaatggaacatttccgggtccattgacttacctgaaaggcccacttgataaggttacgtcggtagctattccccttgggcttgctcttacatgcggaactctcattgcacgaggg---------atatataac------atg------------tcgcat------------------ggg---attggaaagaaggaatcttcttcttctcat---cac---gat---gatgcttatgagactgcgaaatgggaaaagataacatacttgggaatcgctacttgtactatttttgctatttataccttatcaaaaggtcatcctcactttgatgagcctcctgca------tactcttatatgcacattcgcaacaaggaattcccatggggtccagatggcctcttcgaagtgaag---------------------------gat------catggccatggccat
>ArabidopsisThaliana
atggcggat------gctgtgaacgctcaaactccatcgctctccgagcaatatcatttggagaaagaagtgaagcaa------gacacaagtgcaaagcctgttgaagtgaaagaggtggcaccagaagttactacacaagctgaa------gaggtt------aagacggagcaa---gctaaggaagaatctcctgttgagaagtctgaa---tctgctcctgaatcaacggaagtggcttctgaggctcctgctgcagcggaagacaatgctgaagagactcctgctgctgctgaa---------------gaaaataatgacgaaaacgctagtgaagaagttgctgaagaaacccctgat---gagatcaagcttgagacagctcctgctgatttccgtttccctacaacaaaccaaacaaggcattgtttcactcgctacgttgaatatcacagatgtgtagctgctaagggtgatgatgctccagaatgcgataagtttgcaaagttttatcgatctctttgccccagcgaatgg---gtt---gataggtggaacgagcaaagagaaaatggaacattccctggtcctctaacttacttgaaaggaccaatggacaagatcacttctgttgctattcctattgccttggctgcaagttctctctacatgattggaacagga---------atctacaac------atg------------tcgaat------------------gga---atcggcaaaaaggaatcctcttccgccggc---cat---gac---gatgcttatgaagctgcgaagtgggagaagataacttatctgggtattgctagttgcactgctctagctgtctatgttttatccaagggccatcatcacggcgaagaccctcctgcc------tatccgcatatgcacatccgcaacaaggagtttccttggggtccggatggtctgtttgaggtgaag---------------------------cac------aacaaagagcac---
>CastillejaMiniata
atggccgag------gttgaagcctccaagctcacatccctggctgagcattatttagtggaggagaaagaacagaaatcc---gaagtagctgcagaaccagttgaagaggtcaaa---------ccctcatcagaaactactgca------gaggaa------attgttgagaaa---atcgaggaaaccctaactcacggtgcaagtgaagttcctcctcctgctgaagacgaagaaagcaaggaatcaagtcctgttgctgatgaaactactgataatgccgacaatgacagtgct---------------------gagcctgagaactcggataaccaagaacctgaagaggaggctcct---gagatcaagattgagacagcaccagcagacttccgtttcccgacgactaaccaaagcagacactgctttaccagatatattgagtatcataggtgtgtggctgcaaagggtgaggaagcacctgaatgtgacaagttcgctaaatattatcgctccctttgccccggtgaatgg---gtt---gataggtggaacgagcaaagggagaatggtacttttccaggtcctctgacgcatctgaaagggccaatggacaaggtcacctcagttgccattcctatggctttagccggctcttgtttgtttcttattgggagagga---------atctataac------atg------------tctcat------------------gga---atcggaaagaaggaatcctcttcagctcac---cat---gat---gaagctgccgaggcttcaaagtgggagaagataacctatgtagctattgtttcttctacgtctctagctatctataacctatccaagcctcatccacaccatgaagagcctcctgca------tacccgtacttgcatatccgaaacaaggagtttccgtggggtccagatggtctctttgaagtaaag---------------------------cac------cat------------
>ChristisoniaKwangtungensis
atggctgag------gttgaagcgcccaagctcccaaccctatctgagcattatttagtggagaaaaaagaggcaaaatcc---aaagcaactccaaaatctactgaaggagtcgaa---------tcgtcatctgat------------------------------------------gttgaggaagcctcagctgtggttgtgagtgaagatgctcctcgtgcagaagaagaagaagaaaaagaagaaagcaaggaatctggtcctcctgatgaaactaccaaggatagtagcgaagaaagcagtgatgacattgctgaatcagggaacttggatgaacaagaagctgag---gagactcct---gagatcaagcttgagacggctccagcagacttccgtttccctaccactaaccaaaccaggcactgttttaccagatatattgagtatcatcggtgtgttgctgcaaagggtgaaggtgtggctgagtgtgacaagtttgccaagtattatcgctccctctgccccggcgaatgg---att---gataggtggaacgagcaaagggaaaatggcacttttccaggtcctttgacgtatctgaaaggaccaatggacaaaataacctcagtggccattcctttggctttggctggttcctcgttgtatcttatt---cagcct---------gtccacccg------ctg------------gaaaatcgccgattcccggagagcggaccgttggatcgtctccaatcatcttcagctcat---cac---gat---gaagcagccgaggcttccaagtgggagaagataacctatgcaggaatcgtgacttgcacggttttggctatttttaacctgtccaagggtcacccacaccatgaagaacctcctgca------tacccatatttgcatgttcgcaacaaggagttcccttggggtccagatggcctctttgaggtgaag---------------------------cat------cat------------
>CinnamomumMicranthum
atggcagaa------actgaagcagaaaaaccccaaaccctagctgag---------------gagaaagtggaacaggaa---gaccagggtgaaatacccatggaagcagctgaggatgagaatccaacaattgctgctcctcat------gaagta------atcgtggcaaaa---gctgatgaaacccttgctgtc---------------------------------------------------------------------------------------------------atggagagcattgaagcttccgagcaagaagaatctgaagagcaagaagcagttgagcagacccca---gaaataaagattgagacagcaccagcagatttccgtttcccaaccacaaatcaaacaaggtattgctttacacgctacattgagtatcacaggtgcatagctgcgaagggggatggtgcttctgagtgtcagaagttctccaagtattatcgctcactgtgccctggtgaatgg---ata---gacagatggaacgagcaaagggagaatgggacctttcctggccctctaacatacttgaaagggcggtatgataagatcacctctgttgccatcccccttgcattggcagctacctctgggtttatgattgtacgtggt---------atctacaat------atg------------tctcat------------------ggg---attggaaagaaggaagcttcctctgctcat---cac---gac---gatgcatatgaaactgcaaaatgggagaagataacatatttggggatcgtttcctgcaccattcttgcattttacaacctatcgaaaggtcatcaccactttgaagaacctcctcaa------tatccctatctgcatattcgtaacaaggagttcccctggggtcctgatggccttttcgaggtaaaa---------------------------cacaaggatcac------------
>CitrusSinensis
atggcggaa------gcccaaagcgacaaaactccctccctagccgaggattatttgttggaaaaagagaagcaa---------gatgtagctacaaaacctgtggaagtaaaagaagttgagagtgcagtgactgcctcttctgtg------gaaggt------gccactgataaa---gttgaagaaacacctgctgccgccgctgttgaagaacctgctcctgcccctgaagaaagcactgaagccagttctgcttctcctgaggacagcactagtgatacggctccagctgctgctgaggaaagcagtgaaactacggaagaggaaaactcaggtgatcaggaagcctcagaagagacacca---gatataaagctggagactgcaccggcagatttccgtttcccaaccacaaatcaaacaaggcactgctttacccgatatattgagtatcatcggtgtgtagctgctaagggagagggtgctccagagtgtgataaatttgcaaaatattaccgtgctctatgccctagtgactgg---gta---tgttttactaaagcttcctgtgctctaataacttgtatgcttgctgtcacctacttgaaagggccaatggacaagatcacctctgtcgccattccaattgctttggctgccagttcattgtatctaattggacgaggg---------atctataac------atg------------tcgcac------------------ggg---attgggaagaaagaagcttcctctgctcat---cac---gat---gatgcctatgagactgcaaagtgggagaagataacatatttgggcattgctacatgcactgttttagcattttataacctctcgaagggtcatccccactatgaagaaccacctcgg------tacgagtatttgcacattcgcaataaggagttcccatggggtccatgtaaattggtgtttgtcaag---------------------------cca------tgt------------
>CoffeaCanephora
atggccgac------gttggaactgccaagcccccgtccttatccgagcaatatctattgaagggaaaagaagaaacattt---gaagtcataacaaaacctgtggaagaagctgaagttaaaacttcagaaaatattactgttgca------gaagaa------gttgtcgagaaa---gctgaggatactcctgtcgttgaaaatagtgaagtccctcctactggtgctgatggaagcagtgaagcttctgatactgctgctggagaaagcactgaagccactcctgctgctgaggctacacctgctagtgaaagtgctgaaagtgaggtggcaggtgatcaagaatccattgaagatgctcca---cattttacgcttgagaccgcacctgcagacttccgtttcccaactacaaatcaaaccaggcattgctttacccgatatattgaataccataggtgcatagcagcaaagggcgaaggtgcctctgagtgtcagaagtttgccaagtattatcgttcactttgcccaggggaatgg---att---gatagatggaacgagcaaagggagaatggcacctttccgggacctttgacatatctcaaacaccctatggataagatcacttctgttgccattcctctcgctttggcggcgacctgttcatttatgattgcaagaggt---------atctacaat------atg------------tctcat------------------ggg---attggaaagaaggaatccgcctctgcccat---cat---gat---gaagccgctgaggcttcgaagtgggagaagattacataccttgggatagccacctgctctactctcgcagtctataacctctccaagggtcatcaccaccatgaagagcctcctcct------tatccatacttgcacattcgcaacaaggagtttccatggggtccagatggtctttttgaggagaag---------------------------cac------cac------------
>ConopholisAmericana
atggccgag------gttgaagcctccaagctcccatctctagctgagcattatttagtggaggagaaagaacagaaaccc---caagcagctccaaaatccgttgaagaggtcaaa---------ccctcatcagatactacttct------gaagaa------attgttgagaaa---aacgaggaaaccccaactgccgttataagtgaa---gttgctcctgctgttgaagaaaatggttctgaaggagaaagcaaggaatcgggtcctgttgatgaaactgctgataatgctgacgaggaaagcaacgacagtgctgaatctgagaattcggataaccaagaagctgaa---gagactcct---gagatcaagcttgagacagcaccagcggacttccgtttcccaactactaaccaaaccagacactgcttcaccagatacattgagtatcatcggtgtgttgctgcaaagggtgaaggggcgcccgagtgtgacaactttgctaaatattatcgctccctttgccccggtgaatgg---att---gataggtggaacgagcaaagggaaaatggaacttttccgggtcctctgacatatctgaaaggaccaatggacaaaatcacctcagttgccattcctttggctttggctggttcatctttgtttcttattgggagagga---------atctacaac------atg------------tcccat------------------ggg---atcgggaagaaggaagcctcttcatctcac---cac---gat---gaagctgctgaggcttccaagtgggagaagataacatatgcaggaatggggtcgtgcacgcttctcgctatctttatcctatccaagggccattcacacaatgaagagcctcttcca------tactcttacttgcatatccgaaacaaggaatttccatggggtccagatggtctctttgaggtgaag---------------------------cac------cat------------
>CuscutaAustralis
atggcggac------gtcgacagcgcgaagcccccatctctctccgagcaatatttactgaaagagaaagaagagaaggtg---tctacacctgttaagcctgttgaagaagatgctcccaagacccctgaggatgcatcaacagtg------gaagta---------cccccaaca---gatgatgaagaaaacagtgta---------------tcaccagatcctcctcaagttgtgagcgatgtacctgctcctgctacagaagttgttggtgaagatagcagcagtccaaatgct---gaagatgataccacaggcagtcaagaagaaagtcaagaatctgctgatgagaccccaaaggca---gagattaagcttgagacagccccggcagattttcggtttcctactacaaatcagactagacattgttttactcgatacgtagaatatcatcgatgcattgctgcaaagggtgaaggtgcacctgagtgtgacaagttcgcaaagtattatcgttccctttgccctggggaatgg---gta---gacagatggaatgaacagagagagaatggcacctttcctggtccattaacacatctcaagggtccctatgataggataacctcagttgccattccacttgcattggcggcgacgtcgctgtatatgattgggcgaggg---------atctacaac------atg------------tctcat------------------ggc---attgggaagaaggaagcttcctccgcccat---ctc---gac---gaggctgccgaagcttcaaagtgggagaagatcacctatgctggaatggttgcgtgcagtatccttgcagttgttgttctttcaaagggtcatccccaccacgacgagcgtcctgca------tattcatacatgcacattcgcaataaggagtttccgtggggtccagatggcctttttgaggtaaag---------------------------cgc------cat------------
>Daucuscarota
atggccaac------gccgacaccgaaaaacccgccactctctccgagcaatatcatcttgagaaagaagaaaagctgaat------------------gccgcggaagaagttgcggtagcagattctgctaccgaagctgtaaaa------gaagtt------gtagctgcaggg---actgaggaatccccagcggcacctaaaagtagcgaaactgttgctactcctgaagatagcagcgaatcccctgatgctacttctggagaaagtaatgaagcaggtgaaagtgtcactgatgaagaaagcagtgaaagtactgaacaagataatgcaggcgaccaagaagttgaa---gaaactcca---ggaattaagcttgagacggcaccagcagatttccgttttcctactacaaaccaaagcaggcattgttttactagatacattgaataccataggtgtgttgctgcaaaaggtgaaggtgctccagagtgtgataagttcgccaagtactatcgttcgctttgcccaggcgaatgg---gta---gacagatggaacgagcaaagggagaatggcacctttccaggtcccctcacctatctgaaaggccctatggatagagttacctctgttgccattcctgctgccttggcagctacttctctcttcatgattgcacggggt---------atctataac------atg------------tctcac------------------ggg---atcggaaagaaagaatcttcatctgctggc---cac---gat---gatgcttatgagacagcaaagtgggagaaaatcacctatgctggcattgtgggttgtactattttagctgttgttaatctttcgaagggtcatccccacagtgaagagcccccggct------tacccgtacttgcacatccgcaacaaggagtttccatggggt------------------atgtca---------------------------------------------------
>Epifagusvirginiana
atggccgag------gttgaaccctcacagctcccatctttagctgagcattatttagtggaggagacagaacagaaaccc---aaagcagctccaaaatccgttgaagaggtcaaa---------ccctcatcagatgctacttct------gaagaa------attgttgagaaa---accgaggaaaccccaactgccgttataagtgaagttgctcctcctgctgttgaagaagatggttctgaaggagaaagcaaggaatcgagtcctgttgatgaaactactgataatgctgacgaagaaagcaatgacagtgctgaatctgagaattcggataaccaagaagctgaa---gggactcct---gagatcacgcttgagacagcaccagcggacttccgtttcccaactactaaccaatccagacactgcttcacaagatatattgagtatcatcggtgtgttgctgcaaagggtgaaggggcgcccgagtgtgacaagtttgctaaatattatcgctccctttgtcccggtgaatgg---att---gataggtggaacgagcaaagggaaaatggaacttttccgggtcctctgacatatctgaaaggatcaatggacaaaatcacgtcagttgccattcctttggctttggccggttcctctttgtttcttattgggagagga---------atctataac------atg------------tcccat------------------ggg---atcgggaagaaggaagcctcttcagctcat---cac---gat---gaagctgctgaggcttccaagtgggagaagataacatatgcaggaatggtatcgtgcacacttctcgcaatctttaccctatccaagggtcatccacacaatgaagagcctcctcca------tacccttacttgcatatccgaaacaaggagtttccatggggtccagatggtctctttgaggtaaag---------------------------cac------cat------------
>Escobedia
atggcagag------gttgaagcgcccaagctctcatccctagctgagcattatttagtggagaacaaagaaccaaagcct---gaagcagctccgaaatctactgaagtggttgaa---------ccatcatctggtgctacttct------gtggaa------attgttgagaaa---attgaggaaagctcacctgccgttgtgagtgacgaaactgctgctcctgctgaagaagaagacagcaaggaatcaggccctgctgatgaaaccactaaggataatgacgatcaggaaagc------agtgacaacgttgctgaatctggtacctcggatgaacaagaaactgag---gagactact---gagatcaagcttgagacagctccagcagacttccgtttcccgaccactaaccaaaccagacattgttttaccagatatattgagtatcatcggtgtgttgctgcaaagggtgaaggtgcgcccgattgtgacaagtttgcgaaatattatcgcgccctttgtcctggtgaatgg---att---gataggtggaatgaacagagggaaaacggcacatttccaggtcctctgacttatctgaaaggaccaatggacaagatcacgtcagtggccattcctttggcattggccggttcttgtttgtatcttattggtagagga---------atctacaac------atg------------tctcat------------------ggg---atcgggaagaacgaatcctcttcagctcat---cac---gat---gaagctgctgaggcatcaaagtgggagaagataacatacgcaggaattgcgacgtgcacgattttgtctatttttaatctgtcaaaggggcatccacaccatgaagaatctccttct------tacccttacttgcacattcgaaacaaggagtttccatggggtccagatggtctctttgaggtgaag---------------------------cat------cat------------
>Euphrasiaarctica
------------------------------------------nnngagcattatctagtggaggagaaagacaagaaaccg---gaagtatacgaaaaagtcgttgaagaggtcaaa------------------gactctagtccc------gatgaa------attgttgagaaa---attgaggaacccccaactgccgttgtaagtgaagattctcctccacctccacctgctgctgctgaggaagaagaaatcaaggaacctagtccggctgat------------------------------------------------------------------------------gaaacttct---aatgtccagcttgagacggcaccagcagatttccgtttcccgactactaaccaatccagacactgcttcaccagatatatcgagtatcatcgg------------------------------------------------------------------------------tgg---gttactgataggtggaacgagcaaagggaaaatggcacttttccaggtcctctgacgtatctgaaaggaccgatggacaaagtcacctcagttgcaattcctttggctttggctggttcttgtttgtatatgattgtgnnn---------------------------------------------------------------------------------------tcttcatcagctcat---cac---gat---gaannn---------------------------------------------------------------------------------------------------------------------tacccatacttgcacatccgaaacaaggagtttccatggggt---------------------------------------------------------------------------
>GlycineMax
atggcggaa------actgctgtcgacaaatcccaatctctcgctgaggaatattatgtgaaggataagcaaaca---------gctgtagttgaaaaacctgttgaggtcaaagaagttgaaaacccagaggaggctgcttctgag------gaaccc------gttgctgagaaaactgtggaagaaacaactcctgtt---------------gcccctgcagttgctcaggaaagcagtgaagtcacccctcctcctgctgaagaaagcactgaagagcaaagtagtggaaatgtt------------------------gaagaaaactctggcaatgaagatgcagctgaagagacccct---gaaattaagcttgaaactgctccagcagatttccgttttccaactacaaatcaaaccaggcattgctttacccgatacgttgaatatcatcgatgcgtagctgccaagggagaaggtgcaccagaatgtgacaagtttgccaaatattatcgttctctttgccctggtgaatgg---att---gacagatggaacgagcaaagggagaatggaacattcccaggcccgctgacatacttgaaagggccatatgacaagatcacatctgttgcaataccactcgcattggcagcaacttcgttgtatctgattggaagaggg---------atctacaat------atg------------tcacat------------------gga---atagggaagaaagaagcttcctctggtcat---cac---gat---gatgcatatgagacggccaaatgggagaagattacatatctaggcattgttagttgcactggtttagccgtttataatctatcaaagggccacccacacttcaaagaacctcctgct------tacccatatttgcatatccgcaataaggaattcccctggggtcccgatggactatttgaaacgaag---------------------------cac------catgaagagcat---
>GossypiumRaimondii
atggcggat------gctcaaactgaaaaacccctttccctttccgagcaatatgcacttcaggagaaagaggaaaaatca---gatgtgactacaaaaccagcagaagcaaaagaggttgaaaatcctgtaaatgcagccactggttctggggatgtt------gtaactgagaaa---ttggaggagacttctgcc------------------------gatccagttgagggaagcactgaggcccctcctcctgctgctgaagaaagcactgaagcaaatcctgctactgggaac------agtggtgaagatgctgcagaggaaaactcgggtgactctgag---------gaaactcca---gagataaagcttgagactgccccagcggatttccgcttcccaactacgaaccaaacaaggcattgcttcacacgatatattgagtaccaccgttgtgtagctgcaaaaggagaaggtgctccagagtgtgataagtttgcaaaatattatcgcgccttgtgtcctggagaatgg---ata---gatcgatggaatgagcaaagggagaatggtacttttccaggtcctctcacttacttgaaaggtccttacgataagatcacatctgtcgccattcccgccgctctagctgcaagttccttgtttttaatcggacgaggg---------atctataac------atg------------tctcat------------------ggg---attggaaaaaaggattcttcctcttctaat---cgc---gac---gatgcttatgaaacggcgaaatgggagaagataacatatttaggcattttaacctgcactggtttagcgttttataacctatcgaagggtcatccccactatgaagagcctcctcca------tacccctatttgcacattcgcaacaaggagttcccatggggtccggatggtctgtttgaagtgaag---------------------------cat------cac------------
>HandroanthusImpetiginosus
---------------------------------------------------------------------------------------------------------------------------------------------------------------------------------------------------------------------------------------------------------------------------------------------------------------------------------------------------------------------atggctgag---gagattgaactgaaaactgcgccggctgattttcgttttccgactaccaaccaaacacgccattgtttcacccgctacattgagtttcacaggtgtgttgcctctaagggtgaagaatctggtgaatgtgataaatttgccaaatactatcgttctctctgcccaggcgaatgg---gtt---gagaaatggaatgagcagagggagactggaacattccccgggcctctcacatatttgaaaggaccatatgataagatcacctcggttgccattcctctcgctttggctggctcttctctatatctgattgcgagaggg---------atctataac------ctg------------tcccat------------------ggt---attggaaagaaggaagcctcttctgctcag---cac---gat---gaagctgccgaggcttcaaagtgggagaagataacatatcttggaatagctacatgcactactctctctatctttaacttatccaagggtcatccgcaccatgaagagcctcct------------------------gtaagatccaac------------gcc---------------aagata------------------------------------------------------
>HelianthusAnnuus
atggcgaaa------atcaat------aacgtgaaatcccttgaggagcattatctccttaaggatcctgta------------------------------------------------------------------------------------------------------------------------------------------------------------------aaacctatggaagccagtgaaaatactgaacatgaaaacaccagagcc---------------------------------------------------------------------------aaaaaacca---gagattaagcttgaaacagcaccggcagattatcgattcccaactacaaatcaaagcaggcattgctttagccgatatgttgagtaccatcggtgtgttgctgccaagggagaaggtgcacctgaatgtgataagtttgcaaaatactacaggtcgctttgcccaggcgaatgg---gta---gacaggtggaatgagcaaagggagaatggcacttttcccggtcctctgacccatttgaaaagtccagcggacaagatcacctcggttgcaatccctcttgctttagcgggttcttgcctgtttctcattggacgagga---------atctataac------atg------------tctcat------------------ggg---attggaaagaaggaatcttccggcgcatcg---gct---gatgaagaagctcatgaagctgcaaaatgggagaagataacgtacgtaggcattgctgcttgcacaattctggcatttgttaacctatccaagggccatcctcattttgaggaaccacctcca------tatccatacttgcacattcgtaacaaggagtttccatggggtcccgatggtctctttgaagtcaag------------------------gaacac------cat------------
>IpomoeaNil
atggcagac------gtcgatagtgctaaacacccaactctctctgagcaatatttactgaaagagaaagaagagaaattg---gacgcacctgtcgagccagtagaagatgatgcttctaagaccactgaaaatacttcgtcggag------gaagtt---------gctccaaaa---gctgatgaatcccctgctgtt---------------gagagtagtgcagctgctgaagaaagtagtgtagcatctgatgctgctcctgcagttgtaagtgatgaaccttctgccactgaagaagaaagcagcccgagtaccgaggatgatacctcgggtggtcaagaaaccgctgatgaagctgca---gaggttaagcttgagacagctccagcagatttccgtttccctactacaaatcagaccagacactgttttacccgatatgtagaatatcatcggtgcattgctgcaaagggtgaagatgcatccgagtgtgacaagtttgcaaagtattatcgttctctttgccccggagaatgg---ata---gatagatggaacgagcaaagggagaacggcacctttcctggtccaataacttatctgaagggtccttttgataaggttacctcagtcgccattccactcgcattggcagtttcttcactttacatgattggacgaggg---------atctacaac------atg------------tctaat------------------ggt---atcggaaagaaggaatcttcctccgcccag---cac---gat---gaggcccaggaagcagcgaaatgggagaaaatctcttacgtggcgatagctgcttccactatccttgctattgttaatctttctaagggtcacccccaccatgaagagcctcctgcg------tatccatacttgcatattcgtaacaaggagtttccatggggtccagatggtcttttcgagagtaag---------------------------cat------cat------------
>LindenbergiaPhilippensis
atggccgat------cttgaagcctccaagctcccatccctagctgagcattatctagtggaggagaaagaacagaaacca---ggaacggttgcacaatctgttgaggaggtcaaa---------ccatcgtcagatgcttctcct------gaggaa------gttgttgagaaa---actgaggaaacctcaactgccgatgtgagtgaagttactcctcctgctgttgaagaggatagcaaagaatcggctcctgctgctgaaactaatgaaaatgccgacccagctcctaacgaa---gaaagcaatgacagtgctgagaccgagaactcggataaccatgaggctgaa---gagactcct---gagatcaagcttgagacagcaccagcagacttccgtttcccaaccactaaccaaaccagacactgcttcaccagatatattgagtaccatcgttgtgttgctgcaaagggtgaaggagcacccgagtgtgacaagtttgccaaatattatcgctccctttgtcctggtgaatgg---att---gatagatggaatgagcaaagggaaaatggcacatttccaggtcctctgacgtatctgaaaggaccaatggacaagatcacctcagttgccattcctttggctttggctggttcctgtttgtttcttattgggaaagga---------atctataac------atg------------tctcat------------------gga---atcggaaagaaggaatcctcttcagctcac---cac---gat---gaagctgctgaggcttccaagtgggagaagataacatacgccggcatagcaacgtgtacaattcttgctattgttaacctatccaagggtcatccacacagtgaagagcctcctgca------tacccatacttgcacatccgaaacaaggagtttccttggggtccagatggtctgtttgaggttaag---------------------------cat------cat------------
>ManihotEsculenta
---------------------------------------------------------------------------------------------------------------------------------------------------------------------------------------------------------------------------------------------------------------------------------------------------------------------------------------------------------------------atggcagac---gagatcgagctgaaaactgcccctgctgattttcgtttccctacgacaaatcaaactcggcactgttttacccggtacattgagtttcataggtgcgtggcagcgaagggtgatgaatctaatgaatgtgaacgatttgccaaatactatcgttccctttgccctggtgaatgg---att---gagaggtggaatgagcaaagggagaatgggacttttccaggtcctcttacatatttgaaagggccttatgataagatcacctctgttgccattcctatagctttggcagccagctcaataatcctcatcgcacgaggg---------atctataat------atg------------actcat------------------ggg---attgggaagaaggaatcttcctccgctcat---caa---gac---gaagcttatgaggcatcaaaatgggagaagataacatatttgggcattgctgcatgctctatcttagctatttataacctatcaaagggtcatcctcactatgaagagccccctgct------taccaatatttgcacgttcgcaataaggagttcccatggggcccatatgggctttttgagaagaag---------------------------cac------cat------------
>MimulusGuttatus
atggccgag------gttgaagccaccaatctcccaaccctagccgagcattatttactagaagagaaagaacagaaacca---gaaatggctgcaaaacccgtggaagagcctgaggtcgaacccccctccatagatgaggtcaaaccctcagaaatt---------gtcgagaaa---accgaggaaagcgcaactgtt---------------------gtcgatagtgaagaggacaacaaagctcccattgaagaaatcaatgaaatcaaggaatccagtcctgctgaagaagcc---attgaagaaagcaatgaaacccccgaagaatccgaaaatcaagaagctgaa---gagacgcct---gagattaagattgagacagcaccagcagatttccgtttcccaactactaaccaaactagacactgcttcaccagatacattgaatatcatcggtgtgttgctgctaaaggtgatgaagcgcccgagtgtgacaaatttgcaaaatactatcgctccctttgccctggtgaatgg---gtc---gataaatggaacgagcaaagggaaaatggtacttttccaggtcctctgacatacctaaaaggaccattcgacaaagtcacctcagttgccattcctctcgctttggctggttcttgtctttttatgattggaagagga---------atctacaat------atg------------tctaat------------------ggg---attggaaagaaggaatcctcttcagcatct---caactcgat---gaagctgccgaggcttcaaagtgggagaagataacatatgtaggaatagcagcatgcacgtgtcttgctgcctttatcctttccaagggtcatccgcaccacgacgaacctcctgca------taccctttcttgcacattcgaaacaaggagtttccatggggtccagatggtctgtttgaggtaaag---------------------------cat------cac------------
>Ofasciculata
atggccgag------gttgaagcgtcgaagctcccatccctagctgagcattatttagttgaggagacggaacataaaacc---gaagcagctccacaacccgttgaagatgtcaaa---------ccctcttcagatgctatttcc------gaggaa------atcgttcagaaa---attgaggaaaccccaactgctgttgtgaatgacgttcctcctgctgctgctgctgaagaaaatagccaggaatcgagtcctgctgatgaaactagtgataatgccgaccaagatcccagtgaagaaagcaatgacagtgctgaatctgagaacaaggatgaccaagaagctgaa---gagacacctgaggagatcaagcttgagacggcgccagcggacttccgttttccgactactaaccaaaccagacactgcttcaccagatatattgagtaccaccggtgtgttgctgcaaagggtgaaggagcgccagagtgtgacaagtttgccaaatattatcgctccctttgtcccggtgaatgg---att---gataggtggaatgagcaaagagaaaatggcactttcccaggtcctctgacatatctgaaaggaccaatggacaagatcacctcagttgctattcctttggctttggctggttcttctttgtatcttattggaagagga---------atctataac------atg------------tctcat------------------ggg---attggaaagaaggaagcctcttccgcacac---cac---gat---gaagctgctgaggcttccaaatgggagaagataacatatgcaggaatagcagcatgcactactctcgctctctataacctttccaagggtcatccccactatgaagagcctcttcca------tacgcatacttgcatattcgcaataaggagtttccctggggtcctgatggtctatttgaggtaaag---------------------------cat------cac------------
>OleaEuropaea
atggctgaa------gttgaagcctccaataccccttccctggctgagcaatatttactgaaggataatggggaaaaatca---gaaattgctgcaaaatctgtgggagaaactggggataaatcctcagtaaatgctgttgccaag------gaagtt---------gttgcggaa---actgaggaaaccccagtttctgttgacaatgaagtttcctctgctgcttctcaggagagtgccaacgactctgatggtgctgctggagaaagcaatgaaaccagtcctgttgatgaagccgaagaaagcactgacagtgctgaacccgaggatgcaggtgagcaagaagctgaa---gagactcca---gagatcaagcttgaaacagcaccagctgactatcgtttccctacgacaaatcaaaccaggcactgcttcactcgatatattgaataccacagatgtgttgctgcaaagggtgaagatgctcccgaatgtaacaagtttgctaaatattaccgttccatttgtccgagtgaatgg---gct---gctgttgtttcttcttcttcttttacatcgtttttctggcttccacaaacatatctgaaaggaccgtatgacaagattacttcagtcgccattcctttggctttggctgctacttctttatatatgattggaagaggg---------atctataac------atg------------tctcat------------------ggg---attgggaagaaggaagcttcccatgttcat---cac---gat---gaagctgccgaggcttcaaagtgggagaagataacatatgcaggtatagcaacttgcagtattcttgcagtcattaacctttccaagggtcatcctcaccacgaagagcctccttca------tacccatacttgcacatccgtaacaaggagttcccctgggttattcctggctgt---agttataat---------------------------------------------------
>OrobancheCumana
atggccgag------gtcgaagcatccaagctctcatccctagccgagcattatttagtggaggagaaagaacataaacac---caagcagctccaaaatatattgaagaggtcaaa---------ccaccctcaggtgag------------gaagtc---------ggtcaggaa---atcgaggaaaccccagctgccgacataagtgaaattgctcctcctgcttctgaagaaaatggcgctgatgaagaaagcaaggaattgagccctgctgatgaaactactgataatactgacgatgaaatcaatgagagtaccgaatctgaggagctggataaccaagaagctgaa---gacactccc---gagatcaagcttgagacagcaccagcagacttccgtttcccaactactaaccaaaccagacactgcttcaccagatatatcgaatatcatcggtgtgttgctgcaaagggtgaaggagcgcctgagtgtgacaagtttgctaagtactatcgctccctttgtcccggtgaatgg---att---gataggtggaatgagcaaagagaaaatggcactttcccgggtcctctgacatatctgaaaggacctatggacaaaatcacctcagttgccattcctttggctttggctggttcctgtttgtatcttattggaacagga---------atctataac------atg------------tctcat------------------ggg---attgggaagaaggaagcctcttcagctcat---cac---gat---gaagctgctgaggcttccaagtgggagaagataacatatgcaggaatagcgtcatgcacgattctcgctatctttaatctatccaagggtcatccacactttgaagagcctcctgca------tacccgtacttgcacgtccgaaacaaggagtttccatggggtcctgatggtctcttcgaggtaaag---------------------------cac------cat------------
>OryzaSativa
atggccgcc------gaagcc------aaggccccgtcgctcgccgaggaatactcacttcctccacaggaa------------gccccagttgaaaaggcagttgaggataagccccaggaggctgaaagtatctctgtaacgaat------gatgaa---------acccctcaa---gctgatgagactgcaacagct---------------------gtggaagtgaaccctgaaacttctgaagtgcaagaagttgctgacaagtcagaagttgaagacaccaaccctgcagca------------------gaggaaacgaatgagactgctgaggaagaggctgag---gagaaacca---gagattaagatcgaaacggctccagcagatttccgtttcccaacaacaaatcaaacaaggcactgtttcacacgctatgttgagtatcacaggtgcgtagctgcgaaaggggaggatgctcctgagtgtgataagtttgcaaaatactatcgatctctttgcccaggcgaatgg---gtt---gagcgttggaatgagcaacgggaaaacggcaccttccctggacctctgacgtatctgaaagggcgttatgatgtggtcacctccgttgccattcccctcgctcttgccgcctccagcttgtttatgataggccgtggg---------gtgtacaac------atg------------tctcat------------------gga---gtcgggaaaaaggagtcctcctccgcc------cac---gac---gacgcccatgagacggccaagtgggagaagatcacctacgccgggatcgtcacctgcaccctgctggcggcgtacaacctctccaagggccacccccacttcgacgagccgccggcg------tacccctatctgcacatccgtaacaaggagttcccatggggaagctatacaaagctcaaagttgca---tgt---------aacagatgccatgaa------catcccagtgaatta
>Pedicularis
atggccgag------gtcgaagcctccaagctcccatccctagctgagcattatttcgtggaggagaaagaacagaaaccc---gaagtaaccgcagaatcagttgaagaggtcaaa---------ccttcatcagaaactactgcc------tctgaa------attgttgagaaa---attgaggaaaccctaacccacggtgcaagccaagtacctcctcctgccgaagaagaagaaagcaaggaatcgagccctgctgctgatgaaactgttgataatgccgaaaatgacagtgct---------------------gagcctgagaactcggataaccaagaacctgaagaggaggctctt---gagatcaagatagagacagcaccagcagactaccgttttccaacgactaatcaaagcaggcactgcttcaccagatatattgagtatcatcggtgtgttgctgcaaagggtgatggagcacctgaatgcgacaagtttgctaaatattatcgctccctttgtcccggtgaatgg---gtt---gataggtggaacgaacaaagggaaaatggcactttcccaggtcctctgacgcatctcagatatccaatggacaagctcacctcagttgccattcctatggcttttgccggttcttgtttgtttcttattgtgagagga---------gtctataac------atg------------tctcat------------------ggg---atcgggaagaaggaatcctcttcagctaat---cat---gac---gaagctgccgaggcttcaaagtgggagaagataacatatgtagctatagtggcgtcgtcgactctggctatctataacctatcccagcctcatccacactatgaagaacctcctgcg------tacagctacttgcacgtccgaaacaaggagtttccatgggggccagatggtctctttgaggtaaag---------------------------cac------cat------------
>PhelipancheAegyptiaca
atggccgag------gttgaagcgtccaagctcccatctctagctgagcattatttagttcaggagaaagaaccgcaacccatcgaagcagctacaaaagccgttgaagatgtgaaa---------ccctcatcagatgttacttct------gatgatttgaaaatcgttcagaaa---atcgaggaaaccccaagtgccgtcgtaagtgaagttactcctgctgctgctgaagaagaagaaagccaggaatcgagtcctgctgatgaaactactgataatgcccctgagcaagctcccgaagaaagcaatgacagtgctgaatctgataacaaggatgaccaagaagctgaagaggagactcct---caaatccagcttcagacggcgccagcggacttccgtttcccgaccactaaccaaaccagacactgcttcaccagatatattgagtaccatcggtgcattgctgcaaagggtgaagacgcgccagagtgtgacaagtttgctaaatattatcgctccctttgtcccggtgaatgg---atc---gataggtggaatgagcaaagagaaaacggcacttttccaggtcctctgacatatctgaaaggaccaatggacaaggtcacctcagttgctattcctttggctttagctggttcctgtttgtttcttattggaagtggt---------atctataac------atg------------tctcac------------------ggg---atcggaaagaaggaagcctctttcgcacac---cac---gat---gaagctgctgaggcttccaaatgggagaagataacatatggaggaatagcagcatgcactactctcgctctctataacctttccaagggtcatccccactatgaagaacctcttccg------tacccatacttgcatatccgcaataaggagtttccctggggtcctgatggtctatttgaggtaaag---------------------------cat------cac------------
>Phtheirospermum
atggccgag------gttgaagcctccaagctcccatccctagctgagcattatttagtggaggagaaagaacaaaaaccc---gaagtagctgcaaaatcggttgaagaggtcaaa---------ccctcgtcagaaactactgct------gaggaa------attgttgcgaaa---attgaggaaaccctatctcacggtgcaagtgaagttcctcctcctgctgaagaagaagaaagcaaggaatcgagtcctgctgctgatgaaactgctgataatgccgacaatgacagtgct---------------------gagcctgagaattcagataaccaagaacctgaagaggagactcct---gagatcaagcttgagacggcaccagcagacttccga------acg------------------------tataaaatcgttgaattaggcaggtgtgttgctgcaaagggtgaaggagcccctgaatgtgacaagtttgctaaatattatcgctccctttgtcccggtgaatgg---gtt---gataggtggaacgagcaaagggaaaatggcacttttccaggtcctctgacgtatctgaaaggaccaatggacaaagtcacatcagttgccattcctatggctttagccggttcttgtttgtttcttattgtgagttcg---------tttttccaacctctactg------------tcctat------ttt---------ccg---att------------tcctcttcagctcat---cac---gat---gaagctgctgaggcttcaaagtgggagaagataacatatgtagctatagtggcgtctacaactctggctatctataacctatccaagcctcatccacaccacgaagaccctcctgcg------tatccgtacctgcatatccgaaacaaggagtttccatggggtccagatggtctctttgaaataaag---------------------------cac------cat------------
>PopulusTrichocarpa
atggcggaaactgctgttgcaaccaccgaagccccaaccctatctgagcaatatttattgaagggagaagaagagaagacc---aatgtggtttcaaaacctgtagaagtaaaagaagacgagaagccagcaactgttgtttctgag------gaaatt---------gtggagaaa---gctgaggaaccaccagcacctgctgctgaagaaaaagatactcctgctgctgttgaagaaagcactgaaactcccgctactgctgaaagcaacagtgaagatacccctgctgctgctgaa------gaaaccaatgaagctacagaagagaactcaggaaaagaagctgcagaa---gagaagcgg---gagattaagattgagacagcaccagctgattaccgattcccaactacaaatcaaacaaggcactgctttaccagatacattgaatatcatcggtgcgtagctgccaagggtgaagatgcttcagagtgtgataagtttgccaaatattatcgttcactctgccctagtgaatgg---gta---gagagatggaatgagcaaaggtcgaatggcacgtttccaggccccctgacatatttgaagggacctcttgataaggttacctctgttgccattccaatagcattcgcagccacctcactttttcttattgggcgaggg---------atctataac------atg------------tctcat------------------ggg---attggaaagaaggaatcatcctctgcccat---cac---gac---gatgcttacgaggctgcgaagtgggagaagatagcgtacttgggtgctgcgacctgcactattttggccatttataacttatcaaagggtcatcctcactacgaaacccctcctgag------tacccatatttgcacattcgcaacaaggagtttccatggggtatgtttggtttatttatattgaaa---------------------------tta------tca------------
>PrunusPersica
atggcggag------gcgcaaggcgacaaaacccaaaccctagctgagcaatactcattggagaaacca---------------gatgaggctaccaaacctgttgaagtaaaagtggttgagaatccagcaactgaagtt------------------------gtccctgagaaa---gctgaggaaacacctgctgct------------------------------gcagaagaaagctcagaagttacaccagctggcgaagaaagcaatgaagccagtcctgctgctgctggcgaagaaagcagggatagtact------gaaaactcaggtgatcaagaagcagctgaagagacacct---gcaattaagattgagacggcaccagcagatttccgtttcccaacaacaaatcagacaaggcattgctttacccgatacgtagagtatcatcggtgtgtagctgctaagggggaagatgctccagagtgtgacaaatttgcaaagttttaccgttctctttgccctggtgaatgg---att---gagagatggaatgagcagagggagaacggaacctttccaggtcctctgacatatctgaagggaccctatgataagatcacctctgttgccattccagctgctttagctgcatcttctttgttccttattgcacgagga---------gtctacaac------atg------------tcacat------------------ggg---attggaaagaaggaatcctcctctgctgct---cac---gac---gatgcccatgagacggccaagtgggagaagattacttacttaggcattgcttcatgcactattttcgcgtttgttgtcctgtcaaagcctcatcctcactacgacgagcctcctccg------tacccatatttacacatccgcaataaggagttcccatggggatcaaaatccttgtggcaagttgtgttatgtttttctgtaaacattgaaacccat------aaa------------
>SesamumIndicum
gaggcgaag------gtgcagcagaaggaaacggcggaaggggcggaacaatatttactggaggagaaagaaaaaaaatca---gatgtggctgttcaacctgtagaagagtctgag---gtcaaaccctcaatagatgctcctacc------gaggaa------attgttcagaaa---actgaggaaaacccaactgttgttgatagtgaagtcgctcctgctgctactggaggggatagtgaaacctctgacgtggctgctggagatagcaaggaaaccagtcctgccgatgccaatgaagaaagcaatgacaccgctgaatctgagaacaccaataaccaggaagctgaa---gagactccg---gagatcaagcttgagacagcaccagcagatttccgtttcccaactactaaccaaacaagacactgcttcaccagatatattgagtatcatcggtgtattgctgcaaagggtgaaggagcgcctgagtgtgacaagtttgctaaatattatcgctccctctgcccgggtgaatgg---att---gatagatggaacgagcaaagggaaaatggaacttttccaggtcctctgacgtatttgaaaggaccatatgacaaaatcacctcagttgctattcctctggcgttggctggttcttccctataccttatcggcaaaggg---------atctacaac------atg------------tctcat------------------ggg---attggaaagaaggaagcatcttccgctcat---cac---gat---gaagctgctgaggcttccaagtgggagaagataacatatctagcaattgcaacatgcactgttctctctatctataacctatcaaaaggtcatccgcatcatgaagagcctcctcca------tatcaatacttgcacatccgtaacaaggagtttccatggggccatgatggatttttcgatgttaaa---------------------------gct------tctagaagattcaac
>SolanumTuberosum
atggctgaa------gtagacaactcaaaatctccatctttatctgagcaatatttactgaaagagaaagaagagaaatcc---accacagtggctaatccagtggaagaaattgaggttaagacctcttcaactgctccatctgag------gaagat---------actccaaaa---actgaggaaaccccagcggttgagagtagtgaagctgtgcctgccacatatgaagaaagcagtggagcctctgactcaacagcaccggaaatcaatgaagcctctcctcctgtagaggctgaagaaagtactgaagatgatacttctgagaatgagaatcaagaatccgcagat---gagacacct---gagattaagcttgagactgctcctgctgacttccgcttccctactacaaatcagacaaggcactgcttcacaagatatattgaatatcatcgatgcatagctgcaaagggtgaaggtgctcctgaatgtgacaagtttgccaagtattaccgatccctttgccctggtgaatgg---att---gatagatggaatgagcagagggagaatggcacctttccaggaccactgacatacttgaaaggtcgttttgacaagatcacctcagtggccattccagctgctttggcagcttctgctttgtttatgattgggagaggg---------atctacaac------atg------------tctcat------------------ggc---gtagggaagaaggaatcttcttccgcctac---cac---gat---gaggctcgtgaagcagctaagtgggagaaaaatacttacgttggaatagttacgtgcgctattcttacaatctttaatctctctaagggtcatccccactatgaagagcctcctgcaagtccttacccgtatctgcacatccgtaacaaggagtttccatggggtaattct---------gatacc------------------------------------------------------
>SorghumBicolor
atggccgcg------gaagcc------aagacgccgtccctcgctgaggaatattcacttccaccacaa---------------gaagttgcagtggaaaaggcagctgaggagaag---------ccctctagtggtactgagact------gaagct------gctccctcaacc---aatgatgaagctcctccatct------------------gtagaagacaagaatgaaacttctgaagtacaagatactgctgaaaagtcagaagcagaagaaactaacactgctgcagaggaaacacctgctgcagaggaagcaagtgagaccactgaggaggaagaggct------gagaaacct---gagatcaagattgaaacagctccagcagattttcgtttcccaacaacaaatcaaacgaggcactgtttcacacgctatgttgaataccacaggtgtgttgctgcaaaaggtgaggatgcacctgagtgtgataagtttgccaagtactatcgatccctgtgcccaggtgaatgg---gtt---gatcgctggaatgagcaacgtgaaaatggcaccttccctggacctctgacctacctgaaagggcgctatgatgtgatcacctctgttgccatcccccttgcacttgctgcctccagcatgttcatgattgggcgtgga---------gtttacaac------atg------------tctcat------------------ggg---attgggaaaaaagagtcctcctccgtc------cac---gac---gacgcctatgagacggccaagtgggagaagatcacctacgccgggatcgtgacctgcaccctcctggcggcctacaacctctccaagggccacccccacttcgatgagccgccggcg------tacccctatctgcacatccgcaacaaggagttcccctggggtcctgatggcttgtttgagaagaag------------------------gaccac------cat------------
>StrigaAsiatica
atggccgaa------gttgaagcgcccaagctcccatccctagctgagcattatttagtagagaacaaagaaccaaaacct---gaggcagctccaaaatctgctgaagaggtcgaa---------ccatcatcagatgccacttcc------aaggaa------attgttgagaaa---atcgaggacacctcaactgccgatgtgagtgaagaagttgctcctcctgctgaagaagaaagcaaggaatcgggcctcactgataaaactactgaggataatggagaccaagaaagcaat---------gacaacagtgctgaatccgggaactcagatgaacaagaagttgaggaagagactcct---gagatcaagcttgagacagctcctgcagacttccgtttcccaacaactaaccaaaccaggcactgtttcacaagatatattgagtatcatcggtgtgttgcggcaaagggtgaaggtgcacccgagtgtgacaagtttgctaaatattatcgctctctttgtcctggtgaatgg---att---gataggtggaatgagcaaagggaaaatggcacttttccaggtcctctgacgtacctgaaaggaccaatggacaaaatcacctcagtggccattcctttggctttggctggttcctctttgtttcttattgtgagttcattttctcctctcttttct------attctttgcctttatgcacat------------------ata---agcttcaaaaattgttcctcctcttcctcgccccac---gat---gaagctgctgaggcttccaagtgggagaagataacatatgcaggaatagtatcttgcactgttctcgctatctataacctctccaagggccatcctcaccatgacgagcctccagca------tacccgtaccttcatatccgcaataaggagttcccttggggtcctgatggtctgtttgaggtgaaa---------------------------cat------cac------------
>TheobromaCacao
atggcggaa------gctcaaaccgacaaacccctttccctatctgagcaatatctgctgaaggagaaagaggagaaatca---gatgtggctacaaaaccagcagaagtaaaagaggttgaaagtccagtcaatgctgcttctgag------gaagtt------gtcattgagaaa---gtggaggagactcctgcttctccagttgaggagaccgcccctcctgctgctgctgaagaaagcactggagccaatcctgctactgagaacagtggtgaagatgctccagcagctgcggac---gaaagtagtgagcctactgcagaggagaactcaggtgatgctgaa---------gaaacacca---gagataaagcttgagactgccccagcagattttcgcttcccaactacgaaccaaacaaggcattgcttcacaagatacattgagtaccatcgctgcgtagctgcaaagggagaaggtgcaccagagtgtgacaagtttgccaagtattatcgttccctatgtcctggagaatgg---ata---gaccgatggaatgagcaaagggagaacggtacttttccaggtcctctgacttacctgaaaggaccttacgataagatcacatctgttgccattcctgttgctttggccgcaagttctttgtatttaattggacgaggg---------atctataac------atg------------tctcat------------------ggg---atcggaaagaaagaagcttcctcttctcat---cac---gat---gatgcttatgaaacggcgaaatgggagaagataacatatttagggattgctacctgcactgttttagcgatttataatctatcaaagggacatcaccatcatgaagagcctccagcg------tacccatatctgcacattcgcaacaaggagttcccatggggtacggatggccttttggacttagca---------------------------cattttcttcatttgtcagacaga
>VacciniumCorymbosum
atggcggaa------gtcgacaccaccacaatccagtccctaaatgagcaatatttgttgtcgaaagaagagaagcag------gatatgggtacaaaaactgcagaagaacccgaggtgaagaaccctgcaaacaccacatctgag------gaagtt------gcaattccagaa---accgaggaaaacccagttgttagtactaatgaagttgccccggctgctgctgatgaaagtagcggagcttctaccaccactactgaagaaagtgcgggtgaagctgctgaagctactgctggggaaagcagtgagagtgctgaacaggaagactcaggtgatcaagatgtcgag---gagacacca---gagattaagcttgagacagcaccagcagattttcgtttcccaactacgaatcaatctaggcattgctttacccgatacattgagtatcatcggtgtgtagctgcaaagggggaaggtgcacctgagtgcgacaagtttgcaaaatactacagatctctttgccctggcgaatgg---gtt---gatcggtggaacgagcaaagggagaatggcacttttcctggtccattgacatatctcaaaggtccttatgacaagctcacatcggtggccattcctgcagctctggctgcttcttgtttgtttcttattggacgcggt---------gtctataac------atg------------tctcat------------------ggt---attggaaagaaagagtcttccaaaggccac---cac---gac---gacgcctatgaaacggcaaaatgggagaagataacatatgttgccattgtcgcttgcactgcttttgcaatctataacctttcaaagggccatcctcatcatgaagagcctcctgca------tactcatatttgcacattcgcaacaaggagttcccctggggtcctgatggtctttttgaggcgaag---------------------------cat------cat------------
>VitisVinifera
atggcttca------gccgatgttggacaaaatgtcagtctgcatgagcactatatgttgggcgat------------------gggaaaggaatcgagagtgtggaaaaaagtgaagttaagatcctagtagattcggcttctgag------aatgtt------gtaactgagaag---accgaggaaacacctgctgttgaagccacagaagctgctccgactgcagctgaagaagcaagtcatgaagctactcctgctgccaaagacatcagtgaagctaccccagatgctgctgaa---gaaagcagcaacaatgttgaagaggaaaactcgggtgatctagaagttgaa---cacacatcg---gaaataaaacttgagacagcaccagcagatttccgtttcccgagtaccaaccaaacaaggcattgctttacccgttacattgaatatcatcggtgcactgctgcaaagggggaaggggctactgagtgtgataagtttgcaaaattttatcgttctctttgtcctgctgaatgg---gta---gagagatggaacgaacaaagggagaatggcacctttccaggtcctctgacatacctgaaaggaccaatggacaagattacctcagttgccattcctgctgctctggcagctacttccattgctcttattgcacaaggg---------atctataat------atg------------tctcat------------------ggg---attggaaagaaagaatcttcctctgctggc---cac---gat---gatgcccgtgagactgcaaaatgggagaagattacttacctaggcattgctacatgcactgtcttagctgttgttaacctatcaaagggtcatccccaccatgaagaaccccctcgg------tatgattatttgcacattcgtaataaggagtttccctggggtccagatggtctttttgagacgaaa------------------------cagcac------cat------------
