# Supplementary material for: Altered Mitochondrial Respiration Is Associated With Loss of Nuclear‐Encoded OXPHOS Genes in Parasitic Broomrapes
Source: Ecol Evol. 2025 Jul 6;15(7):e71737. doi: 10.1002/ece3.71737 (PMC12230201; doi:10.1002/ece3.71737)
Supplement: Supplementary file 1 — Appendix S1. [file ECE3-15-e71737-s003.tgz › Orobanchaceae_O2K_Supplementary_v3/Data_S1/DataS1/CV.fasta]

>Actinidiaeriantha
atgagcgcaacggggaagaaggtagtggacgtggcattcaaggcagggaagagcatagattgggaaggaatggcgaagctgatggtctccgacgaggctcgcaaggagttcgctaccctccgccgtactttcgacgaggtcaacactgctctccagaccaagttcagccaggaacccgaacccattgactgggagtattatagaaaaggaattggacctcgcttggttgacatgtataaagaagcatacgagagcgtcgaaattccaaagtatgtggataatgtcactcctcaatacaaacccaagtttgatgccttgttggttgaactgaaagaagcagaaaagaaatctctgaaggaatctgaaagactagagaaagaaattgcagaagtacaggagttgaagaaaaagatcagtaccatgacagcagatgaatattttgacaagcatccagaggtaaaaaagaagtttgatgatgaaatccgaaatgattattggggctatGCCACCTCATCTCCACCAAAGGACCAGAAA---ATTAAGGTGCCTCTGACTTTGTTTGGGGTTTCTGGAAACTATGCCTCTGCTCTGTATCTCTCAGCAGTAAAAGCTAATACATTGGACAAGGTTGAATCTGAGCTTATTGACTTTGTTGAGGCTTCAAAGAGAAGTTCTACATTTTCTCAGTTCATGAAAGATTTGTCAGTCCCTGGGGATACAAGGATAAAGGCTATAAAGGAAATTTGTGTTGGAGCTAAATTGTCTGATATTACGAATAACTTTTTGGCTGTTGTGGCTGAGAATGGGAGGCTAAGGCACCTTGAAAGTATTGCGAAGAAATTTACAGAATTAACCATGGCTCACAGGGGTGAAATGAAAGCCATTGTGACAACTGTCATTCCTCTTCCTGCAGAAGAGGAGAAAGAGCTGAAAGAAACACTGCAAGAAATAATTGGACATGGGAAG------------------AAGATTGATCCTAGTATTCTTGGTGGACTAGTGGTGGAATTCGGGCAAAAGGTGTTTGACATGTCCATCAAGACTCGAGCAAGACAGATGGAGAGATTCCTGCGAGATCCCGTCAATCTC---------gccaaagaagct---------gcccct---acagttcttaaaggagatgagatgttgaagaacattttcttggaggttaagaaaaaatttgagacagccatggggatacttcggaaggaaaagatcaccatagatcctgataatgcagctgcagtagagcaatatgcaaaagtcatgaagactgtcagagaaaaggcagacttgttctcagaatctcaacggattcaatacaccattcaaacgcgaactcaaggtattccagatgctcgaacatatcttttgacattgaaggagatacgagtcaggaggggcctcgctgatgagcttggtgcagaggctatgatgatggatgcattggaaaaaattgaaaaagagattaagaaaccactcatgcggaacgacaagaaaggaatggctcttcttatggcagagtttgataagatcaatacgaaacttggaattcggagagaagatctgcccaagtatgaagaacagctggaactgaaaattgcaaaagctcagttggaggagctcaagaaggatgctcttgaggcaatggaaactcaaaagaaaagagaggaatttaaggacgag---gagaaagttgatgtgaagtcattagacatccgaaacttcatcATG---GCGTCGAAC---GCGGCGGTGCCGTTCTGGAGGGCGGCGGGGATGACTTACATAACATACTCGAACATATGCGCGAACTTGGTGAGGAACTGCCTCAAAGAGCCCTACAAGTCCGAAGCCCTCACCCGGGAGAAGGTCCATTTTTCCGTCTCCAAATGGGTCGACGGCAAACCCCAGAAACCCAGTAATTCTTCTTCTTCTTCTTTTGTGgctcct------tccgaggagcaggccccttttggactccgttctatttcaacccaagttgtgcgaaaccgaatgaagagtgttaagaatatccagaaaattacaaaggcaatgaaaatggttgcagcctctaagctgcgagcaattcaagttaaagctgagaattcccgtggtctatggcagccatttactgcgcttcttggtgacacaccaagtgttgatgtgaagaagaatgttattgttacaatttcttccgacaaaggtctttgtggtggaattaattctacatcagtcaagacaagcaaggctatgcataaactgaattctggtcctgataaagtgaataaatatgttgtgttgggagagaaggcaaaggctcaactgatcagggattcaaagaaggatatcgagataagcataactgagctgcagaaatatccactgaattacacccaggtttctgttctcgcagatgacgtcttgaagaatgtggaatttgatgcattgaggattgttttcaacaaattccattcagttgtctcatttatgccaacaattgcaactgtactatctcctgagatggtggagagggaagccgaagcgggaggaatgcttggtaatctggattcctatgaaatcgaaggtggcgagacaaagtcggaaatacttcagaatctaggagaattccagttttcttgtgttatgttcaatgcggttttggagaatgcttgcagtgagcaaggagcaaggatgtctgccatggatagttccagcagaaatgctggcgagatgcttgatcgcctcacacttacttataacagaacccgtcaagcttcaatcaccacagaactgattgagatcatttccggagcatctgcattaacgggcatggcgatgaggagcttctacaacgaaatcagagggatgaaggtgaaggacttaccagcgcacgtgaaaccaatgttcagcctcgagtacgtgaagaattcgatcaagaggggtctggacaactaccacgccaagtacatccagacc------agttccatcgatcctctctatcacgtatgctttggtggcatgatattctcctacctcgtcgctctccccgaggaacgtcgccacctcgagcat---cagcagcacgacaaggaacacggtgtc---------------cac-
>Aeginetiaindicaindica
atgagtggagctgtgaagaaggtagttgacgtcgcattcaaggcgggaaggacaatcgactgggatggtatggcgaagctgctcgtctccgacgaggctcgcaaggagttcgccaccctccgacgcgccttcgatgaggttaacacgcagctccagaccaagtttagccaggaacctgaacccatagactgggagtattatagaaaagggattggttctcgtttggttgatatgtacaagcaagcttatgacgaggtgaagattccccagtacgttgacaatgtcactcctcaatacaaacctaagtttgatgcgctgttggtggagctgaaagaggctgaggagcagtcatggaaggagtcggaaagactagaaaaggaaatcgccgaggttcaagaactgaaggcaaaaatgagcaccatgaccgctgatgagtatttcgcgaagcaccctgagctcaagaaaaagtttgatgatgaaatcaggaatgattactggggctat---------------------------------------------------------------------------------------------------------------------------------------------------------------------------------------------------------------------------------------------------------------------------------------------------------------------------------------NNNcagagattctctgagcttactatggcacataggggcgaagttaaagctacagtgacaactgtgattcctttacccttcgaagaggagaaagaactgaaggaaacactgcaggatatacttggaaaaggaacaaaagttagggtcgagcagaaggtggatcccagtattcttggtgggcttgtggtggaattcgggcagaaagtgttcgacatgtccataaagacgagggctgcccagatggagcgattcctacgccagcccatcaacttggatNNN---gctaaagtagctggaagt---gctcct---cctgctttaaagggtgatgagttgttgaagggcatttttcttgaggtgaaaaagaaatttgagacagccataggagttcttcggaaagagaagatcaccatagatcctgataatcctgctgctgtaggtgaatatgccaaagttatgaagactgttcgggaaaaggctggtcttttctcggagtcacagaggatcaaatacactatagaatcgcgaacccaagatatacccgatgctcgatcctatttgctggccttgaaggacattagggtcaagagaggccttgttgatgaactaggagcagaggctatgatgattgatgcattggacaaagttgaaaaggaattgaaaaagccacttttgagaaatgataaaaagggaatggcccttcttaaggcagagttcgacaaagtcaatcaaaagctcggcattcgtagagaagatgtggcaaaatatgaggagcagttggatcttaaaattgcgaaagcccaactggatgagctgaagaaggatgctctcgaagccatggaaactcagaagaaaagggaagagttcaaggatgaa---gagatgcctgatgtgaagtcattggacatccgaaacttcatcatg---gcgtctaat---actgcggtgccgttctggagagctgctgggatgacctacataacctactcgaatctctgcgccaatttggtgaggcagtgtttgaaggagccctacagatccgaagctctgaaccgtgagaaggtccatttctccgtcgctcaatgggtcgacggaaaaccggagaaacaaaccacacgttcggacacccctgaa---gcttct------tctgaggagcatgctgtttttggaacccgatccatttcaactcaagttgtccgcaatcgtatgaagagtattcggaatattcagaaaatcacaaaggcaatgaagatggttgcagcttcgaagctcagagccatccaagtaaaagctgaaaattcacgtggactttggcagccattcactgctcttcttggtgacattccaagcgttgatgtcaaaaaaaatgtcattgtgactatctcttcggacaaaggtctttgtggtggaatcaattctaccgcagtcaagatcagcaggggcctccataagctgaactccggtcctgaaaaggagtgtaagtatgtcattattggagagaaggcgaaggcccaactcgtgagggactcgaaaaagcacattcaactatgtattacagagttacagaagaatcctctgaactatacacaggttgctgttcttgctgatgacatcttaaagaatgttgagtatgatgcgttaaggatcgtgtatagcaagttccaatctgtagtgtcgttcttgccgacaacatctacaatattgtctcctgaggttttagagagagaagctgaagctggtggaaaactcggggaacttgatagctatgaaatcgaaggtggtgaatctaagtcggaagttcttcagaatctctcggagtttcagttttcttgtgtgatgttcaatgcaatgctagaaagtgcatgcagtgagcaaggtgctaggatgtccgcgatggatagctcgagcagaaatgctggtgatatgctcgatcgactcactctcacttataacagaactcgccaagcatccatcacgactgagctcatcgagatcatatccggagcatcggcacttgagggcatggcgatgagaacattctacaatgagataaaggggatgaaggtgaaggaactgccggcgcatctcaaacccatgttcaccattgattacgtaaagaattccgtgaggcgtggcctcgacaattaccacgccaaatacatcgaaacc------agctccatcgatcctctctatcacatctgctttggcgggatgatcttctcgtacctggtcgctctccccgaggagcgccgccacctggagcac---cagcagcacgccaaagaacacggcggt---------------cat-
>Alectravogeliivogelii
atgagcggagcggggaagaaggtagttgacgtggcattcaaggctgggaggaccattgactgggatggcatggccaagctgcttgtctccgacgaggctcgcaaggagttttccaccctccgccgcgccttcgacgaggtcaacactcagcttcagaccaagtttagccaggaaccagaacccatagactgggagttgtacagaaaagggattggctctcgtttggttgatatatacaagcaagcttatgatgaagttaagatcccccagtatgttgacaatgtcactcctcagtacaaacctaagtttgatgccctgttggtagagctgaaagaaactgaggagaagtcatggaaggagtctgaaagattagaaaaggaaattgctgaagttcaagagctgaaggcaaagtttagtaccatgactgctgatgagtactttgcaaagcatcctgagctcaagaagaagtttgatgatgagattagaaacgattactggggctat---------------------------------------------------------------------------------------------------------------------------------------------------------------------------------------------------------------------------------------------------------------------------------------------------------------------------------NNNatatcacagagattctctgagctgactatggcacatagaggagaagttaaagctacagtgaccactgtgattcctctacctctagaagaggagaaagaactgaaggaaacactgcagcatatacttggacaagggacaaaagttaaggttgagcagaagattgatcctagtattctcggtgggcttgtggtggaatttggacagaaagtgtttgacatgtcgataaaaactagggctgcccagatggagcgattccttcgccaacctatcaacttggacNNN---gccaaaggagctgaaagt---tctcga---cctgctttgaagggcgatgagttgttgaagggcatttttctcgaggtgaagaagaaatttgagtcagccattggagttcttcggaaagagaagattacgattgatcctgataaccctgctgctgtggctgaatatgccaaagtcatgaaaactgttcgggaaaaggctgatcttttctcggagtcacagaggatcaaatacactattgaatcgcgaacccaagatatacctgatgcccgatcctatttgctagccttgaaggacattagggtcaagagagggcttgttgatgaactaggtgcggaggctatgatgatggatgctctggacaaagttgaaaaggaattgaaaaagccacttttgagaaatgataaaaagggaatggccctccttaaggcagagttcgacaaagtcaaccaaaagctcggtattcgtaaagaagacctgcctaaatatgaggagcaattggaacttaaaattgcaaaagcccagctggaggagctgaagaaggatgctctggaagccatggaaactcagaagaaacgggaagagttcaaggatgaa---gaaatgcctgatgtgaagtcattagacatccgtaacttcatcatg---gcgtctaat---gctgcggtgccgttctggagagctgcggggatgacatacataacctattcgaacctctgcgccaatttggtgaggcagtgtttgaaggaacctcacagatctgaagctctgagccgtgagaaggtccatttcgccgtcgctcagtgggtcgacggcaaaccggagaagccaaccctccgctcggagacccctgaa---gcgtct------tccgaggagcatgctgtttttggagttcgttccatttccactcaagttgtccgcaatcgtatgaagagtgtccggaatattcagaaaatcacaaaggcaatgaagatggttgcagcatcaaagctccgagccatccaaacaaaaactgaaaattcacgtggactgtggcagcccttcactgctcttcttggtgacactccaagcgttgatgtcaagaaaaatgtcattgtcacaatctcttcggacaaaggtctttgtggtggaatcaattctacatctgtcaagataagcaggggcctccataagttgaattctggtcctgaaaaggagtgtaagtatgtcattctcggagagaaggcaaaggcccaacttgtgcgggactcgaagaaagacattctgctatctatgacagagttgcagaagaatcctctgaactatacacaggttgctgtgattgcagatgacatcttaaagaatgtcgaatatgatgcattaaggatcgtgtataacaagttccagtctgttgtatcattcctgccaacaacatctactgtgttatctcctgaggttgtagagagagaagctgaggctggtggaaaactcggggaactggataactatgaaattgaaggtggtgaatctaagtcagaagtgcttcagaatctttccgagtttcagttttcttgtgtgatgttcaatgcagtccttgaaaatgcatgcagtgagcagggtgccaggatgtctgccatggatagctccagcagaaatgccggtgatatgcttgatcgtctcactctcacttataacagaactcgccaagcatccatcacaaccgagctcattgagatcatatctggagcatcagcactcgagggcatggcgctaaggaccttttacagtgaaataaaggggatgaaggtgaaggagctgccggcgcatctcaaacccatgttcaccattgctcacgtgaagaattccgtaaagcgtggtctcgacaactatcacgccaaatacatcgagacc------agctccgccgatcctctatatcacatctgcttcggcgggatgatcttctcttatctcgttgctctccccgaggagcgccggcacctggagcac---cagcagcacgccaaagaacacgctggc---------------cat-
>AmborellaTrichopoda
atgagtgggagcagtaaaaaattggtggatgctgctgcaaaggcctcaaaaaccatagactgggatggcatggccaagcttctggtcactgacgaagccaagaaggaatttgttaaccttcgccgtgcattcgatgaagttaacacaactctccagaccaagttcagtcaagagcctgaaccaatagattgggaaaaatataggaaagggatcgattctcacttggtggacatgtacaaagaggcttatgaaagtattgagatccccaagtttgaagacacagttactccacaatataaacctaaatttgatgcattgttggtggaattgaaagaagcagaagagcaatctgtcaaggagtccaagaggttggaaaaggaaattgcagaggtccaagagttaaagaaaaagatcagcaccatgactgcaaatgagtactttgagaagcacccagaactcaagaagcagtttgatgacgagatccgtaatgactactggggttacACGAAGGAAATACACACTAAGGAACCAGAA---GTCAAGGTACCTCTGGTTCTGTTTGGAGTGCCTGGAAAGTATGCCACTGCGCTGTTTTCTGCAGCTGCAAAATCTAATTGCTTGGACAAAGTTGAATCTGATATCCTTAACCTTGTTGAAGCTTCCAAGAAAAGTCCTCTGTTTTCACAGTTCATCAAGGATCCTTCAGTTCCTGCAGAGACCAAAGTGAAAGCTGTACAAGAGATAGCCTCTGAAGCTGGGTTTTCCGAAATTACAAAGAACTTTTTGGCTGTGGCGGCTCAGAATCGAAGGTTGGGACTGATTGAGAAGATCGTGAAATGCTTCACTGAATTGACCATGGCATATAGAGGGGAGGTCAAGGCAGTTGTTACAACCGTTATTCCTCTTCCTGAGCAAGAGGAAAAAGAACTGAAGGAGACCTTGCAGGATGTTATTGGGCATGGGAAGACTGTCAAGCTGGAGCAGAAGATTGATCAGAGCATTATGGGAGGAATAGTGGTGGAATTTGCGCAAAAGGTCTTTGACATGTCGATAAGGACCAGGGCAAAGCAGATGGAGAAGTTCCTCAGGGACCCAGTGAACTTTGAGAATTTCtcaaacgaagct---------cctcctcgcccagtcctcaagggtgacgagatgttgaagaacatattttacgaggttaagaacaaatttgagacggccatcggtgttcttcgaaaggaaaagatcaccatagatccagatgatcctgctgcagtagctcattatgcaaaggtcatgaaaattgtaagagaaaaggcagatctattttcggagtcccaaaggattaattataccattcaaacaagaacccaaggtattccagatgcacggacatatctattgacattgcaggagatacgaatcaagagaggcctcactgatgatcttggcgttgaggcaatgatgtttgaagctctggagaaagttgagaaagagattaaaaagccgctcatgaggaatgacaagaaaggcatggctcttcttcatgctgagtttgacaagataaacaagaagcttggaataaggaaggaggatcttcccaagtatgaagaacagttggaactcaaaatcgcaaaagcacagcttgaagagctgaagaaggaaactctggaagccatgaaaacacagaaaagaagtgaggagttcaagaacgac---gaaattgtggacccgaaacaattggacatcagaaacttcctcATG---GCATCTTCTGGTGGAGCTGTTCCTTTTTGGAGAGCGGCAGGTATGACATATGTTAGATATTCAAACATTTGTGCTTCGCTAGTTCGTCAGTGCCTCAAAGAGCCGTACAGAAGTGAATCCCTTTCTCGAGAGAAGGTCCATTTCTCTGTTTCAAAGTGGGTTGATGGCAAGCCCGAGAAGCCAGTAATTGAGAGTCTCATTGTCGCCCTAtct---------tcgcaggagttagcccctgttggagcacgttcaatttccactcaaattgtgagaaaccgaatgaaaagtgttaagaacattcaaaagattacgaaggctatgaagatggttgcagcctcaaagcttcgagctattcaaacaaaggcggaaaagtcacggggcctttggcaaccatttacagcacttcttggggattatccaagcattgatgtgaagaagaatgttattgttactatttcctctgataaaggtctttgtggtggtatcaactctacttctgtcaagatgagcaagggtttccgcaagctgaattctggcccagataaggaagtaaaatatgtcgttttgggggaaaaggcaaaggcccaattagtgcgtgactccaagaaggacatagagatttccattactgagttgcagaagaacccttttaattatacacaggtctctgtccttgctgatgatattttgaagaatgttgagtacgatgctttgaggattgtcttcaacaaatttcattctgttgtttcatttgttccaactgtgaccacagtgttatcccctgaggttgtggagagagaatctgaaactggtggaaagctcggtgacctggattcttatgagatcgaggggggtgagacaaaagctgaagtgcttcagaatctaacagagttccaattt---------------------------------gcttgtagt---------------------------------------------------------------------------------------ccg---------------------------------------------------------------atggctgtgaggaaattctacaacgagatcaagggcctaaaggtgaaggagcttcctgcccatttgaagcccatgctctccattgattatgtgaaacaggccataagccgaggcatggacaattaccataggaagtatataatgacc------agctccatcgatcctctctaccatgtctgctttggtggaatgatattttcttaccttgttgccttgcctgaagagcgtcgccatctcgagcac---cagcaa---------cagcatggcaag---------------cat-
>AquilegiaCoerulea
atgagcggagcagggaagaaagtagcagatgtagcggtgaaagcaacgaaaggtatagattgggatggaatggctaagcttcttgtttctgaagaagctcgtagagagttttctaaacttcgtgttgcttttgatgaggttaaccatactcttcaaaccaagttcagtcaggaacctgaacccattgactgggagtattatagaaaaggaattggcaatcgcttggttgatatgtacaaagaagcttatgacagcgtagagatccccaagtttgtggacactgtgactcctcaatataaaccaaagtttgaagcactgttggtagaactgaaagaagctgagaagaattccctgaaggagtctgagagattggaaaaggaaattgcagaaacccaagaattgaagaggaagatcagtaccatgacagcagatgaatacttcgagaagcatcctgaactgaaaaagaagttcgatgatgagatcaggaatgactattggggttacGCAACTGCAACAGGGTCCAAAGAGCCAAAAGAAGTTAAGTTGCCTCTTTCCTTGTTTGGAGGAGCTGGGAATTATGCATCTGCTTTGTATATCGCAGCCATAAAAGCGAAAGTATTGGAAAAAGTTGAGTCTGAGATTGTTGACCTTGTTGATGCTTCAAAGAAAAGCCCTTTGTTTTCTCAGTTCATTCACGATGTATCAGTGCCTGGTTCAACCAGAGTGAAAGCCATTAATGACATCTGCTCTGCAGCTAAATTTTCGGAGATCACAAAAAACTTTTTGGTTGTCCTTGCTGAGAACGGAAGGCTTAGAAACATTGATAGCATTATAAAGAAATTTGTAGAATTGACCATGGCACACAGGGGAGAGGTGAAGGCCATCGTGACAACTGTTATTCCCCTTCCTGCAGAAGAGGAGAAAGAACTGAAGGAGACACTGCAGGATATTATTGGGCAAGGGAAGACTGTTTCTCTTGAGCAAAAGATTGATCCTAACATTCTAGGTGGGTTAGTTGTTGAATTTGATAAGAAGGTGTTTGACATGTCGATTAGAACACGAGCACGACAAATGGAGAGGTTCCTGCGAGAACCTGTGAATTTCGATAGCATGgccaaagaagct---------gcaccc---caagccctcaagggagatgagatgttgaagggcatctttgttgaggtgaagaacaaatttgagagagctctgggtgtacttcggcaggagaagatcaccatagacccagaagatccagctgcagttactcagtatgctaatgtcatgaagactgttagagaaaaggcagagttatattcagaatcccaacgaattcagtttaccattcagtcgcgaacacaaaatattccagatgctcgaacatatctagagaccttaaaggagatacggatcaagagaggcctgaatgatgaccttggtgcagagactatgatgatggatgcattagagaaagttgaaaaagagcttaagaagccgctgatgagaaatgacaagaagggaatggctttgcttacagcagaatttgataaaattaacaaaaaacttggcattcgaaaagaagatcttccaaagtatgaagaacagttggagctcaaaattgcaaaggcacagttggaagagttgaagaaagatgctcttgaagcaatggaaactcagaagaagcgggaggagttcaagggcgag---gaaatgcctgatgtcaaatcactggatatccgaaacttcatcATG---GCATCGACA---GCAGCAGTACCATTCTGGAGATCAGCAGGAATGACATACATAACATACTCAAACATCTGTGCATCGCTAGTGCGAAACTGTCTCAAAGAACCACACAAGACTGAAGTTCTAGATCGTGAGAAGGTTCATTTCTCTGTCTCTAAATGGGACAACGGTGTTCCTGAGAAACCCACCATTCGCTCAGATGATCCAGCTGAAatttctcct---gctgcggaacttgcgccactgggatctcgttcaatttctactcaaattgtgagaaaccgaatgaagagtgttaagaacattcagaagattacaaaggctatgaagatggttgcagcttcaaagttacgagctattcaatctaaagcagaaaattcacgtggactgtggcagccatttgcagcgcttcttggagatcttcccagcgttgatgtgaagaagaatgttattgtcaccatttcttcagacaaaggtctgtgtggtggaatcaactccacagctgtaaaaataagcaaggcagtttacaagttgaattctggtcctgataaagaaccaaagtatgttattctgggggaaaaggcaaaggctcaacttatccgtgattcaaagaaggacattgagataaccataactgagttgcagaagaatcctctaaattacactcaggtttcggttctcgctgatgacatcttaaagaatgtcgaatatgatgctttgagaattgttttcaacaagttccagtctgttgtgtcatttttgccgacaatggcaactgttttatctcctgaggttgtggaaagagaagctgaaagtggaggaaagcttggtgacttggattcctatgaaattgaaggcggtgagacaaaagctgaagtgctgcagaatctagcagagttccaattttcttgtgttatgttcaatgcggtgttagagcatgcgtgcagtgagcaaggggcaagaatgtctgccatggacagttccagcagaaatgctggagatatgcttgatcgccttacacttacttataacagaacccgtcaagcatcgatcaccacggagctgattgaaattatttctggagcttctgcactcactggtatggcgtggagaagcttttataatgagattaaaggattgaaggtgaaggaattacctgcatatctgaaacctaagttgacaatcaattcgatgaagaatgtaatcagtcaagggttggataattaccataagaagtatatcttgaca------agttctccagatcctttgttccatgtttgctttggtggattgatcttttcttatcttgttgctcttcctgaagaacgtcgtcatcttgaacat---caacaacacgccaaagaacatggtggt---------------cat-
>ArabidopsisThaliana
atgagcggagccggtaagaaaatcgcggatgtggctttcaaagcttcaaggactatcgattgggatggtatggctaaggtccttgtcacagatgaggctcgtagagagttctctaaccttcgtcgtgctttcgatgaggttaacacacagctccagaccaaatttagtcaggaacctgaacctatagattgggattactataggaagggtattggagctggcattgttgacaagtacaaggaagcttatgacagcattgagattccaaagtacgttgacaaagttactcctgaatacaagccaaagtttgatgctttgttggtggaactgaaagaagcagaacagaaatcgctcaaggagtctgaacggttggagaaagaaattgctgatgtccaagagatcagcaaaaagctcagcaccatgactgcagatgagtactttgagaagcacccggaactcaaaaagaagtttgatgacgaaatccgtaatgacaactggggatacGCAACTGCTTCTGCTCAAACAACCGCTAAT---GTTAAGGTGCCTATTGCTTTAGTTGGTGAAAATGGGAACTTTGCTTCATGGCTATACATTGCAGCTGTGAAAATGAATTCCTTGGAAAAGATTGAGACGGATCTTTCTGAGATGATTGAGGCAATGAAGACAGCTCCTATTTTTGCTCAGTTTACAAAGGATCCCTCTGTTCCTAGAGGGACAAGATTGGCTGCTATTAGGGATGCTTGTGATCAAGCAAAGTTTGCCGAACCCACTAAGAACTTCCTCTCTTTGTTAGCTGAGAATGGAAAGCTGAAGAACCTAGATGCCATTGTGAAGAAATTTATGCAGCTGACAAACGCACATAGGGGAGATGTCAAAGTTTTGGTTACCACAGTCATTCCGCTTCCCCCTGCTGAGGAGAAAGAACTGACTGAGACGCTTCAGGAGATCATTGGAGCAGGGAAGAAAATCACTGTGGAACAAAAGATTGATCCAAGTATCTACGGTGGACTAATCGTAGAGTTCCAACAAAAGGTGTTGGACATGTCAATCAGGACAAGGGCACAACAGATGGAGAGGCTCCTCCGTGAACCTGTTGACTTCAACAACCTCgctaaggaagct---------gctcgt---ccaacctttaaaggagatgagatgttgaagggtgtcttttttgatatcaagaacaaattccaggctgctgttgatattctccgtaaggaaaagatcacccttgatccagaggacccagctgccgtaaaacagtatgcaaatgtaatgaagaccatcaggcaaaaggcagacatgttctcagaatctcagcgcattaaacatgacattgatactgagactcaagacattccagatgctcgtgcatacttgttgaagttgcaggaaattcgcaccaggagggggcttactgatgagcttggtgctgaggccatgatgttcgaggctttggagaaagtcgagaaggacataaagaagcctctcctgagaagtgacaagaaaggaatggatcttttggttgcagagtttgagaaaggcaacaaaaagcttgggattaggaaagaagatcttcctaagtacgaagaaaatttggagctcagcatggccaaagcacagttggatgagctgaagagtgatgctgttgaagctatggaatctcagaaaaagaaggaggaattccaggatgag---gaaatgccggacgtgaagtctctagacatccgtaacttcatcATG---GCATCGAAT---GCGGCGGTTCCGTTCTGGAGAGCGGCGGGGATGACATATATATCGTATTCAAACATCTGTGCGAATATCGTGAGGAACTGTCTCAAGGAGCCACACAAAGCTGAAGCTCTTACTCGCGAGAAGGTTCACTTCTCTCTCTCCAAATGGGCTGATGGAAAGCCCCAGAAACCTGTTTTGCGGTCAGACACACCTGAAGTTtcttct------gaccaggaggaaggacttcttggagttcgatctatctcaactcaagtggtgcgtaaccgcatgaagagtgttaagaacatccaaaagatcacaaaggcaatgaagatggttgctgcttccaagcttagagcagttcaaggccgagctgagaactcccgtggactttggcagccatttactgcacttctaggagataatcccagcattgatgtaaagaagagtgtggtggtcactctctcttctgacaagggtctctgtggtggaatcaactccactgtcgttaaagtgagcagggctctgtacaaattgaatgctggtcctgaaaaggaagttcagtttgttattgtcggagagaaagcaaaggctataatgtttcgtgactcaaagaacgacattgtcctctctgtaacagagctgaataagaacccactcaattatgctcaggtgtcagttctagctgatgacatcctgaagaacgttgaatttgatgctttgcgcattgtctacaacaagttccattcagttgtcgcatttctgccaactgtgtccactgttttgtcacctgagattattgagaaggagtctgaaattggaggaaaacttggcgagcttgactcatatgagattgaaggtggggaaacaaagggagaaatattgcagaatctggccgagttccaattctcttgtgtgatgttcaatgcggttctggagaatgcatgtagtgagatgggagcaagaatgtctgccatggacagctcaagcagaaacgcaggagaaatgctcgaccgtctcaccctcacatacaacaggactcgtcaagcttctattacaacagagcttattgagattatctctggagcttctgctcttgaagctatggcgttgagaagggtttacagtgaaatcagagggaagaaggtgacggagcttccaggctatatcaaatcgactttttcaatggagaccgtgaagacctctgtgaagagaggactcgataactacaacgaaaaatacattcagacc------agctccgttgatcctatccttcatatctgcttctacggcatggctttctcttaccttgtcgctctccctaatgagcgtcgccatcttgagcat---cagcagcatgctaaggagcacggtggt---------------cat-
>CastillejaMiniata
atgagcggagccgggaaaaaggttgttgacgtggcattcaaggcggggaaggccatcgactgggatggtatggcgaagttgattgtctccgacgaggctcgcaaggagttctctaccctccgccgcgccttcgacgaggtcaacactcagcttcaaaccaagttcagccaggaagcagaacccatagactgggagtattacagaaaagggattggctctcgtttggttgacatttacaagcaagcctatgacgaagttaaggttccccagtatgttgacaatgtaactcctcagtacaaacctaagtttgatgctctgttggttgagctgaaagaggctgaggagaaatcatggaaggagtctgaaagattagaaaaggaaattgctgaagttcaggagttgaaggcaaagtttagtaccatgactgctgatgagtattttgcaaagcatcccgagctcaagaagaagtttgatgacgaaattaggaacgattactggggctat---------------------------------------------------------------------------------------------------------------------------------------------------------------------------------------------------------------------------------------------------------------------------------------------------------------------------------------NNNcagagattctctgacctgactatggcacatagaggggaagttaaagctacagtaaccactgtgatccctctacctgcagcagaggagaaagaattgaaagaaacactgcagcatatacttggacaagggacaaaagttattgttgaacagaagatcgatcctagcattcttggtgggcttgtggtggaattttcacaaaaagtgttcgacatgtctataaagactagagctgcccagatggagcgattcctgcgccagcccatcaacttggacNNN---gccaagggagctggcagt---gctccc---accgctttaaagggtgatgagttgttgaagggtatttttcttgacgttaagaagaaattcgagacagctataggagttctgcggaaagagaagatcaccattgatcctaatgacgctgctgctgtggcagaatatgccaaagtcatgaagactgtaagggaaaaggctgatcttttctccgagtcccagaggatcaaacatactattgaaacacgaacacaagatatccctgatgctcggtcctatttgctggccttaaaggacattcgtgtcaagaggggccttgttgacgaactaggtgcagagaccatgatgatggacgcactggacaaagttgaaaaggaattgaaaaagccacttnnnagaaatgataaaaagggaatggccctcctgaaggccgagttcgataaagtaaaccaaaagcttggcattcgtaaagaagatcttccgaaatatgaggagcagttggaacttaaaattgcgaaagcccaactggaggagctgaaaaaggatgcggttgaagccatggacactcaaaagaaacgggaagagttcaaggatgaa---gagatgcctgatgtgaagtcgttggacatccgaaacttcatcatg---gtgtctaac---gctgcggtgccgttctggagaaatgcgggaatgacttatataacgtactcgaacctctgtgccaatctggtgaggcagtgtttgaaggagccccatagatccgaatctttgaaccgtgagaaggtccatttctctgcttctcagtgggtcgatggaaaacctgagaaaccaacacttcggaaaactctgactgag---------------gaccaggaggaaggacttcttggagttcgatctatctcaactcaagtggtgcgtaaccgcatgaagagtgttaagaacatccaaaagatcacaaaggcaatgaagatggttgcagcttcaaagctccgagccatccaaactaaagctgaaaactcacgtggactctggcagccattcactgctcttcttggtgacattccaagtgtggatgttaagaagaatgtcattgtcacaatctcatcagacaaaggtctttgcggtggaatcaattccacctctgtcaagataagcaggggccttcataaagtaaattctggtcctgaaaatgaaagtaagtatgttattttgggagaaaaggcgaaggcccaacttgtgcgtgactcaaagaaagacattaagttatcttttaccgagctgcagaaaaatcctctgaactatacacaggttgctgtgctggcagatgacatcttaaagaatgttgagtttgatgcactaagggtcgtgtacaacaagttccagtcagttgtatcgtttgtgccaacaacctcaactgtattatctcctgagattgttgagagagaagctgaagctggtggaaaactcggggaactggactcctatgagattgaaggtggcgaaactaagtctgaagtgcttcaaaatctctctgagttccaattttcttgtgtgatgtacaacgctgtcatagaaaatgcttgcagtgagcagggtgctagaatgtctgctatggatagctccagcaggaatgcaggagatatgcttgatcgtctcacgcttacttataacagaactcgtcaagcatccatcactaccgagctgactgagattatatctggagcatcagcactggagggtatggcgatgaggaccttctacaatgagataaaggggttgaaggtgaaagacttgccggcgcatctgaagccgatgttcaccatcgattacgccaagaccagcgtaaagcgtggcctcgacaattaccacgccaaatacatcgaaaca------agctccgtcgatcccctctttcacatctgcttcggaggaatgattttttcgtacctcgtcgccctccctgaggagcgccgccacctcgagcac---------gccgccaaagaacacggcggcggc------------cat-
>ChristisoniaKwangtungensis
atgagcggagcggggaagaaggtagttgacgtggcattcaaggcgggaaggaccattgactgggatggtatggcgaagctgctcgtctccgacgaggctcgcaaggagtttgccaccctccgccgctccttcgacgaggttaacacgcagcttcagaccaagtttagtcaggaacctgaacccatcgactgggagtactacagaaaagggattgggtctcgtttggttgatatgtacaagcaagcttatgacgaagtgaagattccccagtacgttgacaatgtcactcctcaatacaaacctaagtttgatgcgctgttggtggagctgaaagaagctgaggagcagtcatggaaggagtcggaaagactagaaaaggaaatcgctgaggttcaagagctgaaggcaaaaatgagtaccatgaccgccgacgagtatttcgcgaagcaccctgagctcaagaaaaagtttgatgatgaaattaggaatgattactggggctat---------------------------------------------------------------------------------------------------------------------------------------------------------------------------------------------------------------------------------------------------------------------------------------------------------------------------------------NNNcaaaggttctctgagttgactatggcacatagaggcgaagttaaagctacagtgacaactgtgattcctttgcctccagaagaggagaaagaactgaaggaaacactgcaggatatacttggaaaaggaacaaaagttaaggtcgagcagaaggtggatccaagtatccttggtgggcttgtggtggaatttggacagaaagtgttcgacatgtccataaagacgagggctgcccagatggagcgattcctacgccagcctattaacttggatNNN---actaaaggagctggaagt---gctgct---cctgctttaaagggtgatgatttgttgaagggcatttttcttgaggtgaaaaagaaatttgagacagccataggagttcttcggaaagagaagatcaccatagatcctgataatcctgctgctgttgctgaatatgccaaagtcatgaagactgctcggcaaaaggctgatcttttctcggagtcacagaggatcaaatacactatagaatcgcgaacccaagatatacctgatgctcgatcctatttgctgaccttgaaggacattagggtcaagagaggccttgttgatgaactaggtgcagaggctatgatgatggatgcattggacaaagttgaaaaggaattgaaaaggccacttttgagaaatgataagaagggaatggcccttcttaaggcagagtttgacaaagtcaatcaaaagctgggcattggtagagaagatgtggcaaaatatgaggaacaattagatctgaaaattgcaaaagcccaactggatgagctgaagaaggatgctctagaagccatggaaactcagaagaaaagggaagagttcaaggatgaa---gaaatgcctgatgtgaaatcattggacatccgaaacttcatcatg---gcgtctaat---gctgcggtgccgttctggagagcttcggggatgacctacataacctactctaatctctgcgccaatttggtgaggcagtgtttgaaggagccctacagatccgaagctttgaaccgtgagaaggtccatttctccgtcgctcaatgggtcgatggcaaaccggagaaacagaccatgcgttcggacacccctgaa---gcttct------tcagaggagcatgctgtttttggagcccgatccatttcaactcaagtcgtccgcaatcgtatgaagagtattcggaatattcagaaaatcacaaaggcaatgaagatggttgcagcttcaaagctccgagccatccaaacaaaagctgaaaattcgcgcggactgtggcagccattcactgctcttcttggtgacattccaagcattgatgtcaagaaaaatgtcattgtgactatctcttcggacaaaggtctttgtggtggaatcaattcaacggctgtcaagataagcaggggcctccataagttgaactctggccctgaaaaggagtgtaagtatgtcattcttggagagaaggcgaaggcccaactcgtgcgggactcgaaaaatgacattcaactatgtattactgagttacagaagaatcctctgaactatacacaggttgctgttcttgctgatgatatcttaaagaatgttgagtatgatgcgttgaggatcgtgtatagcaagttccattcggttgtgtcattcgtgccaacaacgtctacaatattgtctcctgaggttttagagagagaagctgaagctggtggaaaactcggggaattggatagctatgaaatcgaaggcggtgaatctaagtcggaagttcttcagaatctctcggagtttcagttttcttgtgtgatgttcaatgcagtgctagaaagtgcatgcagtgagcaaggtgctcgaatgtctgccatggatagctcaagcaggaatgccggtgatatgctcgatcgtctcactctcacttataacagaactcgtcaagcatccatcacgaccgagctcatcgagatcatatccggagcatcggcgctcgaaggcatggcgatgagaacattctacaatgagatcaaggggatgaaggtgaaggagctgccggcgcatctcaagcccatgttcaccattgattacgtgaagaattccgtgaagcgtggtctcgacaattaccacgccaaatacatcgaaacc------agctccgtcgatcctctctatcacatctgtttcggtggaatgctcttctcgtacctggtcgctctccccgaggagcgccgccacctggagcac---gagcagcacgccaaagaacacggcggc---------------cac-
>CinnamomumMicranthum
atgacg---------------------------------------------actata------------------------------------------------------------------------------------------------------aggatatgcatggaacctgaacctatagactgggagtattatcggaagggaatcggctctcgcttggtggatatgtacaaggaggcttatgagagtgtagagattcccaaattcgtggacactgtgacacctcaatacaaacccaagttcgatgcactggtggtagaactgaaagaagcagaggagaaatctttgaaggagtcggaacggttggaaaaagaaattgccgaagttaaagagttgaaggcaaagattagcaccatgactgcaaacgagtactttgagaaacatccggaactcaaaaagaaattcgatgatgaaatccgcaacgactattggggctatGCAACTGCGTCAAGCTCAAAGGAAGCGAAA---ATTAAGGTTCCTCTGGCATTGTTTGGAGGATCTGGAAACTATGCCTCGGCTTTATTCCTGGTGGCAGCAAAAGGTAATTTGTTGGACAAGGTTGAATCTGAGATTCTTGACCTTGTTGAGGCTTCCAAGAAGAGTCCCTTGTTTTCACAGTTCATAAAGGATTTATCTGTGCCTGGGGGGACCAGAGTCAAGGCTGTTCAGGAGATATTTTCTGAAGCTGGATTTTCTGATGTGACGAAGAATTTTTTAGCTATTTTGGCTGAGAATGGGAGGCTGAGACACATCGAGAGTATTGCAAAGAGCTTTGTGGATTTGACCATGGCACATAGGGGGGAGGTGAAAGCCATTGTGACAACTGTCATTCCACTTCCACCGGAGGAGGAAAAACAACTCAAGGAGACATTGCAGGAAATCATTGGACATGGGAAGTCAGTGAAACTTGAACAAAAGATCAATCAGAGCATTCTCGGCGGATTGGTAGTTGAATTTGGACAAAAGCTCTTTGATATGTCGATCAGGACGAGGGCAAAGCAGATGGAGAAGTTCCTGCGGGACCCTGTCAACTTTGATAACCTCtcaaaagaagct---------gcaccc---cctgctctcaagggtgatgagatgctgaagaacatctttttcgaggtcaagaagaaatttgagacagctatggggatattgcggaaggaaaagatcactatagacccaaatgatcctgctgctgtagctcagtatgctaaggttatgaagaccgtaagagaaaaggcagacctattctcagaatcacaaaggattcaatacactattcagacaagaacacaaggaattccagatgctcgaacgtatttggaggcattgaaggagatacgaatcaagagaggcctcactgatgaccttggtgcggagggtatgatgatggatgcactggagaaagtggagaaagaattaaagaagccacttatgaggtctgataagaagggaatggctcttcttctagctgagtttgataaaatcaataaaaagcttggtatccggaaggaagatctgcctaagtatgaagacgagctagagcttaaaattgcaaaagcacaattagaggaactgaagaaagatgctttggaggcaatggaaactcagaagaaacgggaggagttcaaggatgag---gagatggttgatgtcaagtccttggatatccgaaacttcatcATG---GCATCGACC---GCAGCTGTACCGTTTTGGAGATCGGCAGGGATGACATACATAACCTACTCCAACATCTGCGCCTCCCTCGTCCGCAGCTGCCTCAAAGAACCCCACAAATCCGAAGCCATCTCCCGTGAAAAAGTCCATTTCGCAGTCTCCAAATGGGCTGATGGAAAGCCTGAAAGGCCATCACTTCGATCGGACTCACCTGAGGAGctc---------tcagatgagttgggccctcagggagcacgttccatatctacccaaatagttaggaatcgcatgaagagtgtaaagaatatccagaaaatcacaaaggcaatgaagatggttgcagcttcaaagctacgagctattcaagtcaaggcagaaaactctcgtggcttgtggcagccgtttactgcacttcttggcgatgctcctagtatcgatgtgaagaagaatgttattgtgacgatttcctctgacaagggtctttgtggtggcatcaattccacatccgtcaaaattagcaagggtttttacaagttgaattccggtccagataaagaaacaaaatacgttgttctgggagaaaaggcaaaggctcaactagtgcgtgactctaagaaggatattgatttatgcataacggagttgcagaaaaatcctctaaactatactcaggttgctgttctcgcagatgagatcttaaagaatgttgagtttgatgctttgagaattgtttttaacaagttccagtctgtggtgtcttttatgccaacgctttcaacagtattatctcctgaagttgtggagagagagtctgaatccgggggaaagcttggggacctagactcttatgaaatagaaggcggcgaaacaaaggcagaaatactgcaaaatcttgcagaattccagttttcttgtgttatgtttaatgcggttttggagaacgcatgcagtgagcaaggagcgaggatgtctgccatggatagctctagtagaaatgctggggaaatgcttgatcgcctcacgcttacttataacagaacccgtcaagcatcaattactacagagctgattgagattatttctggggcttcagcattgactggaatggcgatgaggaacttctacaacgagataaaggggatgaaggtgaaggatctgccttcctacattaagccgatgctttcgatcgactacataaagaagtcgatctgcaaggccatggacaattacaacgcaaagtacatccaaacg------agctccgtcgaccctgtctaccatgtctgctttggtggaatgatcttctcctacctcgttgccctgcccgaagagcgtcgccacctcgaacac---cagcagcacgcaaaggagcatggcggt---------------cac-
>CitrusSinensis
atgagcggagctggcaagaaaatagctgacgtcgcattcaaggccggaaggaccatagattgggaagggatggcgaagatgctggtctccgatgaggcacgcaaggagttcgccactctccgtcgcgctttcgacgaagtcaactccactcttcagaccaagttcagccaggaacctgaacctattgactgggagtattacagaaaaggaattggctctcgcttggtggacatgtacaaacaggcttatgaaagcatagaggtcccaaagtatgtagacaaagtcacccctgaatacaaatctaagtttgatgctttgctggtggaattgaaagaagcagaagggaaatctcttaaggagtccgagcgtttggagaaagaaatagctgaggttcgagaactgaaggaaaagatcagcaccatgaccgctgaggaatactttgaaaagcatccggaactcaaaaagaagttcgatgatgaaatcaggaatgactactggggctat---------------------------------------GTGCCTCTGGCTTTGTTTGGAGGTTCAGGAAATTATGCCTCTGCTCTGTACATTGCCGCAGTGAAAACTAACGCACTGGAGAAGGTTGAGTCTGAGATTCTTGACCTTGTCGAGGCTTCAAAGAAGGCTGATACATATTTTCAGTTCACAAAGGACTTGTCTGTGCCTGCAGAGACGAGAGTTAATGCCATTAACGAAATCTGTACTCAGGCTAAATTTTCAGATGTTACGAAGCACTTCTTGGTTGTTTTGGCTGAGAATGGGAGGCTTAGAAACTTAGACACCATCGCTAAGAGGTTTGTGGAGTTAACCATGGCACACAAGGGCGAAGTAAAAGTTACTGTTACATCCGTTATTCCACTTCCCCCAGAAGAAGAGAAAGAGTTGAAAGAGACACTGCAAGAGACACTTGGCCAAGGGAAGAAAGTCAAGGTTGAACAGAAGGTTGATCCTAGCATTCTTGGTGGGCTCGTAGTAGAGTTTGGGCAAAAGGTGTTTGACATGTCCATTAAGTCTAGGGCGCGGCAGATGGAGAGGTTCCTACGTGAGCCCATTCATTTTGGCACCCTCgcaaacgaagct---------gctcct---caggctcttaaaggagatgagatgttgaaaaacatctttttggatgttaagaagaaatttgagactgccttgggggtactccggaaggagaagatcaccattgctccagaggatcctgctgctgtttctcagtatgctaatgtcatgaagactgtcagagagaaggcagacttgttctcagaatcccaacgaatagcgtataccattgaaacacgaacagcaggaattccagatgctcgaacatatttgttgacgctcaaggaaataagggagaggagaggtctcattgatgagcatggtgctgaggctatgatgatggatgcattggagaaagttgaaaaagaaattaaaaagcctcttatgaggaatgataagaaggggatggctcttcttacagctgagtttgacaagattaataagaagcttgggatccgaaaggaggatctaccaaagtatgaagaacagttggaactcaaaattgccaaagcacagttggaagaattgaagaaggatgctcttgaggccatggaaacacaaaagaagagagaggaattcaaggatgaa---gaaatggtcgaagtgaagtccttggatgtcagaaacttccttATG---GCTTCAAAC---GCAGCGGTGCCGTTTTGGAGAGCAGCGGGGATGACATACATATCGTACTCGAACATCTGTGCGAATCTGGTGAGGAATTGTCTCAAGGAACCTTACAAAACCGAGGCCCTCACTCGCGAGAAGGTTCACTTCTCTATCTCTAAGTGGACCGATGGCAAACCCCAGAAACCCACTATTCGTTCTGATACTCCGGAAGAActt---------tccgaggaggatgcccctctgggagtccggtctatttcaactcaaattgttagaaaccggatgaagagtgttaagaatattcagaaaattacaaaggctatgaagatggttgcagcctcaaagttaagagcaattcaagttaaagctgaaaattcccgtggtctgtggcagccattcactgcacttcttggtgacactcccactgttgatgctaagaagaatgttattgtgaccatctcttctgacaaaggtctatgtggtggaattaactctactgcagttaagataagcaagagtttgcacaagttgaattct---------------------------------------------------------------------------gatattgaactcatcataactgagttacagaaaaatcctctcaattatacccaggtttccgttcttgcagatgatatcttaaagaatgtagaatttgatgctttgaggattatctatagcaagttccattctgtggtctcctttctgccgacaatggcaactgtattatcgcctgagcttgtggagagagaagccgaatctgggggaaagcttggtgagctagactcctatgaaattgaaggcggtgaaacaaagggtgaaatacttcaaaatctggctgagttccaattctcttgtgtcatgttcaatgcggtgttggagaatgcttgcagtgagcaaggggcaaggatgtctgccatggatagctcaagcagaaatgcgggagaaatgcttgatcgcctcactcttacttataacagaactcgtcaagcatctatcaccaccgagttgattgagattatatctggagcatcagcactggaaggcatgtcgctaaggagaatctacaacgaggtaaagggaatgaaagtgaaggaattgccaaattacctgaagcccatgttttcaatgaattacgtgaagcagacggtgcagcgtggtttggacaattatcacgccaagtacattcaaaca------agctcgttcgatccagtttaccatgtctgcatcggcggcatgatcttctcttatctcgtcgctcttcctgaggaacgacgccatcttgagcac---cagcaacacgctaaggagcacggc------------------cac-
>CoffeaCanephora
atgagcggagtggcgaagaagatagccgatgtgactttcaaggccgggaagacgatcgattgggaaggcatggcgaagctcgtcgtctccgatgaggctcgcaaggagttcgccaatctccgccgtacatttgacgaagtcaattcccagctgcaaactaaattcagccaggaaccagagcccatagactgggaattttacagaaaggggattggatctaaattggttgatatgtacaaagaggcatatgagagcgttgagattccaaaatatgttgatacggttacaccggagtacaagccgaaatttgatgctctgttggtggagctcaaagaagctgagcaacaatcactcaaagagtctgaaagactggagaaggaaattgctgaagttcaagagctgaagaagaaactcagtaccatgacagcagacgagtactttgagaagcacccagaactcaggaagaagtttgatgatgaaatccgcaacgactactggggatacGCCGCTGCCGCTGCTCCAAAGGAGCAGAAA---GTGAAGGTACCTGTGACAATGTTTGGGCTTTCTGGAAATTATGCCTCAGCTTTGTACATTGCAGCTGTGAAAGCAAATGCCTTGGATAAAGTTGAATCTGAGATTTCTGACCTTATGGAGGCAACAAAGAAGAGTCCGACATTTTCTCAGTTTATGAAGGATTTGTCAGTACCAGCGGACAAAAGAACAAGGGCTATACATGTTATTTGTGAGGAAGCAAAATTTTCTGATGTTACCAAGAACTTCTTATTTGTTTTAGCTGAAAATGGGAGGCTGCAACAACTAGAAAACATAGCAAAGAGGTTTACAGAGGTGACCATGGCTCATAGGGGAGAAGTCAAAGCCGTTGTAACATCAGTCATTCCCCTTCCACCAGAAGAGGAGAAAGAACTGAAAGAAACACTTCAGGATGTTATTGGACAGGGGAAGAAGGTGAAGCTTGAACAGAAGGCAAGTTTGTCTTTCCAA---------------ACTTTCCGATATTGTGGAACTGATGACTCC---------------------TCCTGTTCTTTCCTTGGG------------------------gccaaagaacctgcttcccctgctccc---ccggctctgaagggagatgagatgttgaagagcatctttttggaggttaaaaacaagtttgagaccgcgattgggatttttaggaaggaaaagatcaccattgaccctgatgatcctgctgcagtttcacagtatgccaaggttgtgaagactgttagagacaaggcaaatctcttctctgaatcacagagaattaagtacaccattgagacaaaaacacgagatattcctgatgctcgtacatatctgctgacactgaaggagataagactaaagagaggactacctgatgaacgtggtgctgaagcaatgatgttagatgcattggaaaaagtggaaaaggaaatcaagaggcctctgatgcgaaacgacaagaaagggatggctctcctcatggctgagtttgacaagattaatcagaagcttggaattcggagggatgatctgcccaagtatgaagagcagttagagcttaaaattgcaaaagcacagttagaggaactaaaaaaggatgcagtcgaggcgatggatactcagaagaaaagggaagaattcaaggatgaa---gagatgcctcatgtgaagtctctcgacgtcagaaatttcattATG---GCGTCAAAT---GCAGCGGTGCCGTTCTGGAGGGCAGCCGGGATGACATACATCACCTATTCGAATTTGTGCGCGAATTTGGTCAGGAATTGCCTCAAGGAGCCCCGTAGGACCGAAGCTCTGACCCGAGAGAAGGTCCATTTCTCAGTTTCCAAATGGGTGGATGGCAAGCCTGAGAAGCCCACCATCCGCTCGGATACTCCGGAAGAAttaccg------tccgaggagcaggccattcttggagttcgtagtatttcaactcaagttgtccggaaccgcatgaggagtgtcaggaatattcagaaaattacaaaggcaatgaagatggttgcagcttctaaattgcgagctattcagactagaactgaaaattcgcgtggcctctggcagccattcactgctcttctgggtgacctcccaagtgttgatgtcaagaagacagttgttgttactgtatcttcagacaaaggtctttgtggtggcattaattctacatctgtcaagataagcagggcacttcacaagttgaattctgggcctgaaaaggaagctaaatatgttgttctgggggaaaaggccaaggctcaactggttcgagactcaaagaaacatattgagctctccatgactgagctgcaaaaaaatcctcttaattacactcaggtttctgtgcttgcagatgacattttaaagaatgttgaatttgatgcattaaggcttgtcttcaacaaatttcattcagttgtctcatttatgccgactacagctacagtgctatcacctgaggttgtggagagagaagctgagtctggtgggaagcttggggatctggatttgtatgaaattgaaggtgctgagacaaagggagaagttcttcagaatctggcagaattccagttttcttgtgtcttgttcaatgcagttttggagaatgcttgtagtgagcaaggagcacggatgtctgcaatggatagctccagtagaaatgctggcgagatgcttgaccgcctcacccttgcttataacagaacccggcaggcttccatcaccaccgagcttattgagattatttctggagcttctgcgctgacgggcatggcgatgaggaacgcttacagagagatgaaagggctgaaggtgaaggaagtcccggcgaagctgaagccctatttcacggtggactacctcaagaacgccgtccagaggggcctcgacaactaccacgctaagtacatccagacc------gattctgtcgaccccgtctatcacgtctgcattggcgggatgatcttctcctatctcgtcgctcttcccgaggagcgtcgccacctcgagcac---aagcagcatgccgccgatcac---------------------cac-
>ConopholisAmericana
atgagcggagccggaaagaaggtagttgacgttgcattaaaggcgagaaggaccatcgactgggatggtatggcgaagctgctggtctccgacgaagctcgcaaggagttctccaccctccgccgcgccttcgatgatgtcaacactcagctccaaaccaagttcagccaggaaccagaacccatagactgggagtattacagaaaagggattggttctcgtttggttgatatgtacaagcaagcttatgatgaagttaagattccccagtatgttgacaatgtcactcctcagtacaaacctaaatttgatgccctgttggtagagctgaaagagactgaggagaagtcatggaaggagtctgaaagattagaaaaagaaatcgctgatgttcaggagttgaaggcgaagcttagtaccatgacagccgatgagtactttgcaaagcatcccgagctcaagaagaagttcgatgatgaaattagaaatgattactggggctat---------------------------------------------------------------------------------------------------------------------------------------------------------------------------------------------------------------------------------------------------------------------------------------------------------------------------------------------------------------------------------------------------------------------------------------------------------------------------------------------------------------------------------------------------------------------------------------------------------------------------------gccaaaggagctggtagt---gctccc---cccgttttaaagggtgatgagatgttgaagggtatttttcttgaggttaagaagaaatttgagacagccataggagttctccggaaagagaagatcaccattgatcctgatgactctgctgccgtcgatgaatatgccaaagtcatgaagactgttagggaaaaggctgatcttttgtccgagtcgcagcggatcaaatacactattgaaacacgaacacaagatattgctgatgctcgatcctattttctggccttgaaggacattagggtcaagagaggccttgttgatgaactaggtgcagaggctatgatgatggatgcgctggacaaagttgaaaaagaattgaagaagccacttctaagaaatgataaaaagggcatggcccttttgaaggcagagtttgataaaattaaccaaaagcttggtattcgtagagaagatctgcccaaatatgaagaacagttggaacttaaaattgctaaagcccaactggaggagctgaagaaggatgttgtggaagccatggaaactcagaagaaacgggaagagtttaaggatgaa---gaaatgcctgatgtgaagtcattagacatccgaaactttatcatg---gcgtctaac---gctgcggtaccgttttggagatctgcggggatgacttacacaacatattcgaacctctgtgccaatttggtgaggcagtgtctgaaagagccctatagatccgaagctctgaaccgggagaaggtccatttctccgtttctcagtgggtcgaaggcaagccagagaaaccaaacacccgctcggatactcccgaa---gcttct------tccgaggagcacaccctttttggagttcgttccatttcaactcaaattgtgcgcaaccgtatgaagagtgttaagaatattcagaaaatcacgaaagcaatgaagatggttgcagcttcaaagctccgagccatccaaaataaaactgaaaattctcgtggactgtggaagccattcactgctcttcttggtgacactccaagcgtagacgttaagaagaatgtcattgtcacgatttcttctgacaaaggtctttgtggtggcatcaattctacatctgtcaagataagcaggggcctttataagttaaattctggtcctgaaaaggaatgtaaatatgtcattttgggagaaaaggcaaaggcccaacttgtgcgggattcaaagaaagacattgcattatctattacagagttgcagacaaatcctttgaactatacacaggttgctgtgcttgcagatgacatcttaaagaatgtagagtatgatgcattaaggatcgtgtacaacaaattccattcagttgtgtcatttgtgccaacaacctcaactgttttatctcctgaggtcgttgagaaagaagctgaagctggtggaacactcggggaacttgattcctatgaaattgaaggtggcgaaactaagtccgaagtgcttcaaaatctctccgaattccaattttcttgtgtgatgttcaatgcagtcctagaaaatgcttgcagtgagcagggtgctaggatgtctgctatggatagctccagcaggaatgcaggagatatgcttgatcgtctcacactcacttataacagaactcgtcaagcatccatcactactgaactgatagagattatatctggagcatcagcactgacgggtatggcgatgagggccttctataatgagataaaaggaatgaaggtgaaggagttgccggcgcatctgaagccgatgttcaccatcgattacgtaaagaataccgtaaagcgtggcctcgacaattaccacgccaaatacatcgagacc------agctccatcgatcctctctatcacatctgcttcggtggaatgatcttctcataccttgtcgccctccctgaggagcgccgccacctcgagcac---aagcagcacgccaaagaacacggcggc---------------cat-
>CuscutaAustralis
atgagcggagcagcgaagaaagtgtccgacgttgcgttcaaggccggcaagaccatcgattgggaaggaatggcgaagcttctcgtctccgatgaggctcgcaaggagttcgccaccctccaccgcgccttcaacgaggtcaactcccagcttcaaaccaagttcagccaggaacctgaacccattgattgggaatattaccgaaagggtcttggttctcgcctggtggacatgtacaagcaggcatatgacaacattacaatccccaaatttgaagacaaagtcactgctgagtacaagccaaagtttgatgcattgcttgtagagctgaaagaagctgagcagaaatctctcaaggagtctgaaaggctcgaaaaagaaattgctaatgtccaagagctgaagaaaaacctcagcactatgacagcagatgagtactttgctaagcatccagagctaaggaagaagttcgacgatgaaattaggaacgattactgggggttaGCAACTACCCCTGTTTCAAAAGAACAAAAA---GTTAAGGTGCCCATGAAATTGTATGGGGTTTCTGGAAATTATGCCTCTGCTCTGTACCTTGCAGCAGTGAAATCCAACGTGCTGGACAAGGTTGAGTCAGAGCTTTGTGACCTCATTGATGCTTCAAAGAAAAGTCCTACATTTACACAGTTCATGAATGATCCATCTGTACCTGTTGATACTAGAATGAAGGCCATGAAAGATATTTGTGCCCAAGCCAAATTTGGAGATGTCACAAGGAACTTCTTGTTTGTTTTGTCAGAAAATGGGAGGCTGAAACAGCTTGATCGCATTGTGAAACGATTCAAAGAGTTGACTATGGCACACAGGGGAGAAGTCAAAGCCATTGTGACATCAGTGATTCCCCTTCCTGCAGAAGAGGAGAAAGAATTGAAAGCCACATTGCAGGACATGGTTGGACGTGGGAAGTCCATTCAAATCGAGCAGAAGATTGATCCAAGCATTCTCGGTGGTCTTGTACTGGAATTTGGGCAGAAAGTTTTTGATATGTCGATAAAGACTCGGGCCCGCCAGATGGAGAAGTTCCTTCGCGAACCCATCAACTTT---------tccaaaggagctggt------gcccct---gctgcattcaagggcgatgaaatgttgaagaatgtttttcttgatatcaagaaaaaatttgagacagcaattggcatcctccgaacagagaagatcactatagatcctgaagaccctgctgctgtggctcaatatgcaaaagtcatgaagactgtaagggaaaaggcgaatatcctatcagaatctgaaaaggtgaaagaagttatcgatacacaaacaaaggagattccagatgccaggacttatttgctgacactgaaggagatacgtattaagagaggccttcccgattcccatggcatcgaggaaaagatgatgaatgcattggataagatagagaaagaaattaagaagccactaatgaggaatgacaaaaaggggatagcactccttactgcagagtttgataagatcaaccagaaaattggcattgccagacaagatctgcccaaatatgaagaaaaattggaacttagtgttgcaaaagctcaactagaagaattgaagaaggaggcccatgaggcaatgctaactcagctgaagaaggtggagaactatgatgag---aacatgcctaatgtgaagtcgttggacattagaaactttctcATG---GCGTCGAAT---GCGGCGATGCCGTTCTGGAGAGCAGCGGGGATGACTTACATCACATACTCGAACATGTGCGCCAACATGGTGAGGAACTGCCTCAAGGAACCCTACAGATCTGAGGCGATGAGCCGCGAGAAGGTCCACTTCGCCTTCTCCAAATGGGCTGAGGGAAAGCCCCAGAAACCCACTATTCGCTCAGACACGCCGGGCGAAggctctcct---tccgaggaggtatgcttatctggagtccgctttatttctactcaagttgttaggaatcggatgaagagtgttaaaaacattcaaaaaatcacaaaagcaatgaagatggttgcagcttctaagcttcgagctgttcagagtagaactgaaaattcacgtggcctctggcagccattctctgttcttcttggtgacactccaagtgttgatgtgaagaagaatgttatcattaccatttcttcagacaaaggtctttgtggtggaatcaactctacatcagtcaagacaagccggaacattcacaagttgaattctggtcctgagaaggaaaacaagtatgtaattctgggagagaaggcgaaggctcagctgttgagagattctaagaaagatattcacctggttatgactgagctgcaaaagaatcctctcaactatacacaggtttctgtggtagctgatgagatacttaaaaatgtagagtttgatgctctgagaattgttttcaacaagttccaatcagtcgtctcattcttaccaaccatgtctactgtattatcacctgaggcggttgagagagagtctgaatctggagggaagcttggggatttggattcttatgaaattgaaggtgccgagtccaagtcagaaatccttcagaatcttacagagttccaattttcatgtgttctgttcaatgctgttctggagaatgcttgcagtgagcaaggggcaaggatgtctgccatggacagctccagcaggaatgctggtgaaatgcttgatcgtctcacccttacatacaacagaacccgtcaagcatctatcactacagaactaatagagatcatatctggggcttcggcactcgagggcatggcgatgaggaacttctacaacgagataaagggaatgagggtgaaggaattgccggcgcacctgaaaccgatgctctccatcaactacgcaaggagtgctttcaagaggggattggataattaccatgccaagtatatcgagacc------agctccgccgatcctgtgtatcatgtgtgtttcggaggcatgctcctttcttacctcctcgctctcccggaggagcgccgtcatctcgcgcat---caacagcacgccaaggagcacggcggc---------------cac-
>Daucuscarota
atgagcgga------aagaaagtagcggatgtagccttcaaggcatcgaagagcatcgattgggatggtatggccaagatgctcgtctccgacgaggctcgcagagagttttataatcttcgtcgtgcttttgatgaagtcaataccactcttcagaccaagttcagtctggaaccggaacctgtggactgggaatactacaggaagggaattggctctcgtttggttgatatgtacaaggaagcatatgataacgtagaaattcccaagtatgtggacgaggtgactcctgaatacaagcccaagtttgataaactgttggtagagttgaaagaagcagagcagcaatccttgaaggagtctgaaagactagaaaaagaaattgcagacgtccaagagttgaagaaaaagctcagtaccatgactgcagatgagtactttgccaagcatccagagctaaagaagaagtttgatgatgaaattcgaaatgattactggggctac------------------------------------GAGGTGCCTTTGGCATTGTATGGAATCTCTGGAAACTATTCCTCTGCGCTGTACATCGCTGCTACCAAACTTAACTTACTGGACAAGGTTGAGTCTGAGCTCCTTGACTTTCTTGAAGCTTCAAAGAACACCCCTACATTTGCTCTGTTTATGAAGGATTTGTCTGTGCGTAAAGACACCAGAGTGAAGGCCATAACTGATATCTGCACTCATGCTAAGTTTTCAGAGGTTACAAGGAACTTCCTCGTTGTTTTGGCTGAGAATGGAAGGTTGCCGCACCTTGAAAATATCACTAAGAGATTCACTGAATTAACAATGGCATACAGGGGAGAAGTTAAAGCAATCGTGACAACCGTCATTGAGCTGCCTGCAGAGGAGGAGAAGGAACTGAAAGAAACTTTGCAGAGTTTGATTGGAAAGGGGAAGAAGGTTCACCTCGAACAAAAGATTGATCCTAGCATTCTCGGTGGGATAGTGGTGGAATTCTCGCAAAAAGTTTTTGATGCCTCCATAAGGACTAGGGCAAGGCAGATGGAGCGATTCCTTCGTGATCCCATCAACATTGACAATCTTgccactgctcctggtggt---gctcgt---cctccttcaaagggagatgagttgctcaagaacatttttcttgatgttaaaaataaatttgagaaagccatgggggtgcttcggagagagaagatcaccatagatcctgaggatcaatctgctgtggctcaatatgcaaatgtcatgaagactgttagagaagaagcaaaattattctcagagtctcaaagaattgaatacaccatagcatcccgaacagcaggtattgaagatgctcgttcacatatgttggcgttaaaggagataagaatcaagagaggtctcactgatgaacttggtgcagaagctatgatgatggatgcagtagacaaaattgaaaaacagttgaaaaagccgcttatgaaggctgataaagaaggaatggctatgctacttgctgagtttgaaaagatcaacaagaagcttggcattagtcacgaacagctacccaaatatgaagaggagttggagcttaaaattgcaaaagcacaactagaagagctgaagaaggatgctcttgaagctatggaaactcaagcgaaaagggaggaattcaaggatgaa---gaaatgcctgaagtcaagtctttggacattcgaaatttcctcATG---GCGTCAAGTGGAGCTGCCGTGCCATTCTGGAGAGCTGCAGGGATGACATACATAAGCTATTCAAACATATGTGCCAGCATGGTGAGGAACTGTCTCAAAGAGCCTCACAAAACTGAATCCATTTCTCGCGAGAAGGTTCATTACTCCGTTTCCAAATGGGTCGATGGCAAGCCTCAAAAGCCCAGTATGCTCTCTCTCTCTCTCTCTCGTctcccatct---gaacaggaacaagtttctctgggagttcgtagtatttcaactcaaatcgttcgtaaccggatgaagagtgtgaagaatattcagaaaattacgaaggcaatgaagatggttgcagcctctaagctgcgagcaattcaagtgagggctgaaaattctcgtggtctgtggcagccattcactgctcttcttggtgacacacccagtgtggatgtcaagaagaatgttattgttactgtttccgcggacaagggtctttgtggtggaatcaactccacatcagtcaagattagcagggctctcttcaagttaaattcaggagctgagaaagaaagcaagtatgttgtcttgggagagaaagcgaaggcacaactgataagagactccaaacaacacatcgatctgacaatgacagagctgcagaagaacttccttaattatactcaggtttctgcacttgctgatgaaatcctaaagaatgttgaatatgatgcattgaggattgtattcaacaagttccagtcggttgtctcatttttgcccacgactgcaactatattttctccagagattgtagaaagagaatctgaagctggc---aagcttggtgatctggatttatatgaagttgaaggtggcgagacaaagtctgaaattctccaaaatctgactgagtttcaattttcttgtgttatgtttaatgcggttctggagaacgcctgtagtgagcaaggagctagaatgtctgcaatggatagttccagcaggaatgctggggagatgcttgatcgtctcactcttacctacaacagaacccgtcaagcttcaattaccacagaactgacagagattatatctggagcatcagcacttgagggcatggcgatgaggaatttctacaaggagataaaggggttgaaagtgaaggaccttcctgctcacatgaagccgatgtttacaattgattatctgaaaggatctgtcaagcgtggattggattcttatcatgctaagtacattcagacc------agctctgttgaccctgtttatcatgtttgttttgggggtatgatcttctcttatctcgttgctcttcctgaggagcgtaggcatcttgagcat---cagaagcacgccaaggaa------ggt---------------cat-
>Epifagusvirginiana
atgagcggagccggaaagaaagtagttgacgttgcattcaaggcaggaaggaccatcgactgggatggtatggcgaagctgctggtctccgacgaggctcgcaaggagttctccaccctccgccgggccttcgatgaggtcaacactcagctccagaccaagttcagccaggaaccagaacccatagactgggagtattacagaaaagggattggttctcgtttggttgatatgtacaagcaagcttatgatgaagttaagattccccagtatgttgacaatgtcactcctcagtacaaacctaagtttgatgccctgttggtagagctgaaagagactgaggagaagtcatggaaggagtctgaaagattagaaaaagaaatcgctgatgttcaggagttgaaggcgaagcttagtaccatgacagccgatgagtatttcgcaaagcatcccgagctcaagaagaagtttgatgatgaaattagaaatgattactggggctatgcgagtggttctcctgcaaaacagcagaat---gtcaaggttcctttgaaaatgtatggtgcctctggaaactatgccacggctttgtacatcgcagcagttaaagtcaatgcactcgacaaggttgaatctgagctacataccttagtcgaggcctcaaagcgaagtcctacattttctcaattcatgaaggatctatcagttactaaggatacacgagtgaaggctataagtgacatttgtgctcaagctaaattttcagaaatcacaagaaacttcttggttgttgtcgccgaatatgggaggctgggacatttggaacgtatagcacagagattctccgagctgactatggcacataggggggaagttaaagctatagtaaccactgtgattcctctacctgcagaagaggagaaagaattgagagaaacactgcagcatatacttggacaggggacgaaagttatggttgaacagaagattgatccaagtattctgggtgggcttgtggtggaattttcacaaaaagtgttcgacatgtccataaagaccagggctgcccagatggagcgattccttcgccaacctatcaacttggacggccacgccaaaggagctggcagt---gctccc---cccgctttaaagggtgatgagatgttgaagggtgtttttcttgaggttaagaagaaatttgagacagccataggagttctccggaaagagaagatcaccattgatcctgatgactctgcttccgtggttgaatatgccaaagtcatgaagactgttagggaaaaggctgatcttttgtcggagtcgcagcggatcaaatacactattgaaacacgaacacaagatattcctgatgctcgatcctatttgctggccttgaaggacattagggtcaagagaggccttgttgatgaactaggtgcagaggctatgatgatggatgcactggacaaagttgaaaaagaattgaagaagtcacttctgagaaatgataaaaagggcatggcccttctgaaggcagagtttgataaaataaaccaaaagcttggcattcgtagagaagatctgcccaaatatgaggaacagttggaacttaaaattgctaaagcccaactggaggagctgaagaaggatgttgtggaagccatggaaactcagaagaaacgggaagagttcaaggatgaa---gaaatgcctaatgtgaagtcattagacatccgaaacttcatcatg---gcgtctaac---gctgcggtaccgttttggagatctgcggggatgacttacataacgtattcgaacctctgtgccaatttggtgaggcagtgtctgaaagagccctatagatccgaagctttggacagggagaaggtccatttctctgtttctcagtgggccggaggcaaaccagagaaaccaaacacccgatcgaatactcctgaa---gcttct------tccgaggagcacaccctttttggagttcgttccatttcaactcaaattgtgcgcaaccgtatgaagagtgttaagaatattcagaaaatcacaaaggcaatgaagatggttgcagcttcaaagctccgagccatccaaactaaagctgaaaattctcgtggactgtggcagccattcactgctcttcttggtgacactccaagcgtagacgttaagaagaatgtcattgtcacgatttcttctgacaaaggtctttgtggtggcatcaattctacatctgtcaagataagcaggggccttcataagttaaattctggtcctgaaaaggaatgtaaatatgtcattttgggagaaaaggcaaaggcccaacttgtgcgggattccaagaaagacattgcattatctattacagagttgcagacaaatcctctgaactatacacaggttgctgtgcttgcagatgacatcttaaagaatgtagagtatgatgcattaaggattgtgtacaacaagttccattcagttgtgtcatttgtgccaacaacctcaactgttttatctcccgaggtcgttgagaaagaagctgaagctggtggaaaactcggggaacttgattcctatgaaattgaaggtggtgaaactaagtccgaagtgcttcaaaatctctccgaattccaattttcttgtgtgatgtttaatgcagtcctagaaaatgcttgcagtgagcagggtgctaggatgtctgctatggatagctccagcaggaatgcaggagatatgcttgatcgtctcacacttacttataacagaactcgtcaagcatccatcactactgaactgatagagattatatctggagcatcagcactgacgggtatggcgatgagggccttctataatgagataaaggggatgagggtgaaggagttgccggcgcatctgaagccgatgttcaccatcgattacgtaaagaataccgtaaagcgtggccttgacaattaccacgccaaatacatcgagacc------agctccatcgatcctctctatcacatctgcttcggcggaatgatcttctcatacctcgttgccctccctgaggagcgccgccacctcgagcac---aaacagcacgccaaagaacacggcggc---------------cat-
>Escobedia
atgagcggagcggggaagaaggtggttgacgtggcattcaaggcgggaagggccattgactgggatggtatggccaagctgcttgtctccgacgaggctcgcaaggagtttgccaccctccgccgcgccttcgacgaggtcaacactcagcttcaaaccaaatttagccaggaaccagaacgcatagactgggagttgtatagaaaagggattggctctcgtttggttgatatatacaagcaagcttatgacgaagttaagattccccagtatgttgacaatgtcactcctcaatacaaacctaagtttgatgccctgttgattgagctgaaagaggctgaggagaagtcatggaaggagtctgaacgattagaaaaggaaattgctgaagttcaagagctgaaggcgaagtttagtaccatgactgctgatgagtactttgcaaagcatcctgagctcaagaagaagtttgatgatgagattagaaacgattactggggctatgcaagtggtcctcccgcaaaacagccaaat---gtgaaggttcctttaaaattgtttggcgtttctgggaactatgcctcagctttgtacattgcagcagttaaagccaatatccttgaaaaggttgaggccgagctgattactttaatcgaggcctccaagaaaagcccaattttttctcaattcatgaaagatctatcagttactgccgatacaagagtgaaggctataaatgacatttgtgctgaagctaatttttcagaaatcacaaagaacttcttggttgttgttgccgaatctgggaggctgggtcacttagaacgtataggacagagattctctgagctgactatggcacatagaggagaagttaaagctacagtgaccactgtgattcttttacctccagaagaggagaaagaactgaaggaaacactgcaggatatacttggacaagggacaaaagttaaggtcgagcagaagattgatcctagtattcttggtgggcttgtggtggaatttggacagaaagtgtttgacatgtcgataaagactagggctgcccagatggagcgattcctacgccaacctatcaacttggacggccacgccaaaggagctggaagt---gccccc---cctgctttgaagggcgatgagttgttgaagggcatttttcttgaggtgaagaagaaatttgagacagccataggagttcttcggaaagagaagatcaccattgatcctgataaccctgctgctgtggctgaatatgccaaagtcatgaagacagttcgggaaaaggctgatcttttctcggagtcccagaggattaaatacactatagaatcgcgaacacaagatatacctgatgctcgatcttatttactggccttgaaggacattagggtcaagagaggtattgttgatgaactaggtgcagaggctatgatgatggacgcactggacaaagttgaaaaggaattgaaaaagcctcttctgagaaatgataaaaagggaatgggcatccttaaggcagagttcgacaaagtcaaccaaaagcttggcattcgtagagaagatctgcccaaatatgaggagcaattggatcttaaaattgcaaaagcccaattggaggagctgaagaaggatgctcttgaagccatggaaactcaaaagaaacgggaagagttcaaagatgaa---gaaatgcctgatgtgaagtcattagacgtccgtaacttcatcatg---gcttctaat---gctgcggtgccgttctggagagctgcgggaatgacatacataacctactcgaacctctgcgccaatttggtgaggcagtgtttgaaggagccctacagatccgaagctctgagtcgtgagaaggtccatttcgccgtctctcagtgggtcgacggcagaccggagaagccaaccatccgctcagaaacctctgaa---gcttcg------tctgaggaacatgctgtttttggagttcgctcaatttcaactcaagtcgtccgcaatcgtatgaagagtgtccggaatattcagaaaatcacaaaggcaatgaagatggttgcagcttcaaagctccgaggcatccaaacaagagctgaaaattcacgtggactgtggcagccattcactgctcttcttggtgatactccaagtgttgatgtcaagaaaaatgttattgtcacaatctcttcggacaaaggactgtgtggtggaatcaattctacagctgtcaagataagcaggggtctccataagttgaattctggtcccgaaaaggagtgtaagtatgtcattcttggagaaaaagctaaggcccaactcattcgagactcgaagaaagacattcagctatctattacagagttgcagaagaatcctctgaactatacacaggttgctgtgcttgcagatgacatcttaaagaatgtcgagtatgatgcattaaggatcgtgtataacaagttccattctgttgtgtcatttatgccaacaacatctactgtgttgtctcctgaggttgtagagagagaagctgaggctggtggaaaactcggggaactggataactatgaaattgaaggtggtgaatctaagttggaagtgcttcagaatctctccgagtttcagttttcttgtgtgatgttcaatgcagtccttgaaaatgcatgcagtgagcagggtgccaggatgtctgccatggatagctccagcaggaatgctggtgatatgctcgatcgtctcactctcacttataacagaactcgtcaagcatccatcacgactgaactgattgagatcatatctggagcatcagcactggagggcatggcgatgaggaccttctacaatgagataaaggggatgaaggtgaaggagctacctgcgcatctcaaaccaatgttcaccgttgattacgttaagaattccgtaaagcgtggcctcgataactatcacgccaagtacatcgagacc------agctccgcggatcccctctttcacatctgcttcggcgggatgatcttctcgtacctcgtcgccctccccgaggagcgccgccacctggagcac---cagcagcacgccaaagaacacggcggc---------------cat-
>Euphrasiaarctica
atgagcggagccgggaagaaggtcgtcgatgtggcattcaaggccggaaggaccatcgactgggaaggtatggcgaagctggttgtctccgacgaggctcgcaaggagttcttctccctccgacgcgccttcgacgatgtcaacactcagcttcagaccaagttcagccaggaaccagaacccgtagactgggagtactacagaaaagggattggctctcgtttggttgatatatacaagcaagcgtatgacgaagttaagattcctcagtatgttgacaatgtcactcctcagtacaaacctaagtttgatgcactgttggttgagctgaaagaggctgaggagaagtcatggaaggagtctgaaagattagaaaaggaaattgctgatgttcaggagttaaaggcgaagtttagtaccatgacagctgatgactattttgcgaagcatccagagctcaagaagaaatttgatgatgaaattagaaatgattactggggctat---------------------------------------------------------------------------------------------------------------------------------------------------------------------------------------------------------------------------------------------------------------------------------------------------------------------------------NNNatgtctcagagattctccgagctgactatggctcatagaggggaagttaaagctacagtaaccactgtgattcctcttcctccagctgaggaaaaagaattgaaggaaacattgcaggaaattcttggacaggggacaaaagttatggttgaacagaagattgatcctagtattcttggtgggcttgtggtggaatttagccagaaagtgttcgacatgtctataaagacgagggctgcccagatggagcgatttctgcgccaaccaattaacttggacNNN------------------------------------------------gaagaactgttgaagggtatttttctcgatgttaagaagaaatttgagacagccataggggttctgcggaacgagaagatcaccattgatcctaatgaccctactgctgtgtctgaatatgccaaagtcatgaagactgttagggaaaagaagatcatcttttct---------------------------------------------------------------------------------------------aggagaggccttgttgatgaactaggcgctgaggcattgatgatggatgcacttgacaaagttgaaaaggaattgaagaagcctcttctgagaaatgataaaaaagggatggccctcctgatggcagagtttgataaagtcaaccaaaagcttggcattcgtagagaagatcttcccaaatatgaggaacagttggaacttaaaattgctaaagcccaactggaggaactaaagaaggatgctgttgaagccatggatactcagaagaaacgggaagagttcaaggatgaa---gaaatgcctgatgtgaagtcgttagacatcagaaacttcatcatg---gcgtcgaac---gctgccgttccgttctggagaaacgcggggatgacttacataacctactcgaacctctgcgctaatatggtgaggcagtgcttgaaggagccctacagatccgaatctctgaaccgggagaaggtccatttctccgcttctcagtgggtcgaaggaaagccggagaagccaNNN------------------------gcttct------nnn---------------------------------------------gtccgcaaccgcatgaaaagtgttcggaatattcagaaaatcacaaaggcaatgaagatggttgcagcttcaaagctccgagccatccaaactaaagctgaaaattcacgtggactttggcagccattcactgctcttcttggtgacattccaagtgtagacgttaagaagaatgtaatagtcacaatttcgtctgacaaaggtctttgtggtggaatcaattctacctctgttaagataagcaggggcctatataagatcaattctggtcctgagaaggaatgtaaatatgtcattttgggagaaaaggcaaaggcccaacttgtgcgagactcaaagaaagacatcgagctatctattacagagttgcagaagaatcctctgaactatacacaggttgctgtgattgcagatgacatcttaaagaatgtggagtttgatgctctaaggatcgcatacaacaagttccagtcagttgtgcaatttgtgccaacaatctcaactgtattatccccagaggttgttgagagagaatccgaagctggtggaaaacttggggaactggattcttatgaaattgaaggtggtgaaactaagtccgaagtgcttcaaaatctcaccgagtttcaattctcctgtgtgatgttcaatgctgtcatagaaaatgcttgcagtgagcaaggtgctagaatgtctgctatggatagttccagcaggaatgccggagatatgcttgatcgtctcactcttacttataacagaactcgtcaagcatccatcactactgagctgatagagattatatctggagcatcagcactcgagnnnatggcgatgaggacattctacaacgagattaaggggatgaaggtgagggagcttccggcgcatctgaagccgatgttcaccgtcgattacgtgaagaatagcgtaaagcgtggcctcgacaattaccacgccaaatacatcgagacc------agctccgccgatcccatctttcacatctgcatcggtggtatgatcttctcatacctcgtcgccctccccgaggagcgccgccacctcgagcac------------gccaaacaacacggcggc---------------cat-
>GlycineMax
atgagcggaacggtgaagaaagtaaccgatgtagcattcaaggtgggaaggaacatcgattgggatggaatggcgaagcttctcgtctccgatgaggctcgcagggagttctccaatctccgtcgcgctttcgacgaggttaactcccaactcgaaaccaagttcagccaggaacctgaacccatagactgggattactatagaaaaggaattggcactcgcttggtggatatgtacaaggagcattatgagagcattgaggtccccaagtttgttgacacagtaactcctcaatacaagactaaatttgatgccctattgattgagcttaaagaagcagaggagaaatctctgaaggagtctgagcgtttggaaaaggaaattgttgaagtacaagagttgaagaaaaagctcagtaccatgacggcagatgagtactttgaaaaacatcctgagctgaggaagaagtttgatgatgagatcagaaatgataactggggctatGCCAACGTGCCGGGGCAAAAGGAAAACAAA---GTTAAGGTCCCTCTGGCTTTGTTTGGAGGTTCAGGAAACTATGCCTCTGCTTTGTATATTGCATCTGTGAAAGCTAATGCAGTGGCAAAGGTTGAGTCTGAGCTTCTGCAATTTGTTGAGGCTGTAAAGAATAGTCCCATATTTTCACAGTTTATAAGGGACTTGTCTGTGGCTAAGGATGTTAGAGTAAAAGTCATCCAGGATATTTGTGGTGAAGCTAAGTTTTCAGACGTTACAAAGAACTTCCTTGTTATTGTTGCTGAGAATGGAAGGCTTAAAAACATAGACACCATTGCAAAGAGGTTTGCGCAGTTGTCAATGGCATATAAAGGAGAAGTGCAAGCAACTGTGACCACTGTTGTTCCTCTTCCCCCTGAAGAGGAAAAGGCATTGAAGGAGACTCTTCAGGAAATAATAGGTTCTGGAGCAAAGGTTCATCTTGAACAGAAGATTGATCCAAGCATACTTGGTGGTCTTGTGCTTGAATTTAGCCAGAAGGTCTTTGACATGTCAATTAAGACCAGGGCACAACAGATGGAGAGGATCCTCCGTGAGCCTGTATCGATTGCCAACATCgctaaagagtct---------gcccct---cctgcccttaagggagacgagatgctgaagaacatttttgtggaggtgaagaacaaatttgagaccgccataggaatattaaagaaggagaaaatcaccattgacccagaagatccagctgctgtttctcattatgcaaaggtcatgaaaacaattagagagaaggcaagcttattgtcggagtcccaagacatactatccaccattgaaattgagacacaggatattccagatgctcggacctatcttctgactttgaaggaaataagagtcaagagaggtcttacagatgatcttggtgcggaggctctgatgatagatgcattggacaaagttgaaaaggatttaaaaaaacctttactgagaaatgataagaaaggaatggaccttctcttggctgagtttgataagattaataagaaacttggaattcgaaaggaagatctaccgaagtatgaagaggagctagaacttaaagtagccaaagcacaactggaggagctgaagaaggatgctcttgaggcaatggaaactcaaaagaagagggaggaattcaaggatgagcctgaatcagtcgatgtcaaaactttggacatcagaaacttccttATG---GCGTCGAGC---GGAGCGGTGCCGTTTTGGAGGGCAGCGGGGATGACATACATCACATACTCAAACATATGCGCGAATCTGGTCAGGAATTGCCTCAAGGAACCCTACAAGGCTGAAGCCATCTCTCGTGAGAAGGTCCATTTTGCTCTCTCCAAATGGGTCGACGCCAAGCCTGAAAAACCT------------AACACCCCAGAGCAGatctctcag---tcagtagaccaatcccctcatggcgcgcgcttcatttccactcaagtggtgagaaaccgaatgaagagtgtgaggaatatccagaagatcaccaaggccatgaagatggttgccgcatccaagctgagagccgttcagaccagagctgaaaattcccgcggcctctggcagccgttcaccgctcttctcggcgacaatcccagtgctgatgttaagaaaaacgttgttgttaccatctcttcggacaaaggtctttgtggtggaatcaattccacgtctgtcaagataagcagggttttgtacaaattgaattctgggcctgataaagagacaaaatatgtcatattgggagagaaggctaaagctcaattgttgcgtgactcaaggaaacacattgtgctcagccttactgaattgcagaaaaatcccctgaattacactcaggtgtctgtcttggcagatgacattctaaagaatgtggagtatgacgcattaaggattgttttcaacaaatttcattctgttgtacaatttttgccaacagtgtcaactgtactgtctcctgaggttattgagagagaggctgaatcaggaggaaagctcggggaattggattcatatgagattgaaggtggcgaaacaaaagctgaaattcttcagaatctggctgagttccagttttcttgtgtgatgtacaatgccgtgttggagaatgcctgtagtgagcaaggagcaagaatgtctgcaatggacagctctagcaggaatgctggggatatgcttgatcgtctcacgctcacctataacagaactcgtcaagcatcaatcaccactgaattgatagagattatctctggagcttcagcactggaaggcatggcgatgaggagattctacaacgagatcaaggggaagagggtgagcgaggttccggagcacgtgaagccgatgctgtcgctgaactacatcaagaaggcgattcagcgaggcttcgataattaccatgccaagtacattgaaacc------agctcccccgatcccatcttccatgtctgctacggcggcatgatcttctcctacctcgttgctctcccccacgagcgccgccacctccagcacgcccaggagcacgcccagcagcac---------------------cac-
>GossypiumRaimondii
atgagcggagcaggaaagaaagtagtggatgtggctttcaaagcaggaaagagcattgattgggaagggatggcgaagcttttggtctccgatgaggctcgcaaagagttcgccactcttcgtcgcactttcgatgaagttaactccactttgcagaccaagttcagccaggaacctgagcctatcgattgggaatattatagaaaaggaatcggctcgcgattggtggatatgtacaaagaggcttatgagagcgtagagatccccaagtttgttgacacagtcactcctcaattcaaaccgaaatttgatgcattgttggttgaattgaaagaagcagaggagaaatctttgaaagagtccgagcgtttggagaaagaaattgccgacgttcaggaactgaag---------------------------------------------------------------------------------------------------TCCACT---TCTCCGAAGAAGGACGAGAAT---GTTAAGGTGCCTTTGGCTTTGTTTGGTGGATCTGGAAACTATGCATCTGCACTGTACCTTGCAGCCGTAAAAGGAAATGCTCTGGACAAGGTTGAGTCTGAACTTCTTGACCTTGTTCAGGCATCAAAAAACAGTCAATTGTTTTCTCAATTCACTAAGGACTTGTCAGTACCTGCAGAGACACGGGTCAAAGCCATTAATGAGATATGTGGCCAAGCTAAATTTTCAGATCTTACAAAGAACTTTTTGGTTATACTAGCTGAGAATGGAAGGCTAAGACATATAGAAAGCATTGCGAAGAGATTTGTGGAGTTGACCATGGCTCATAAGGGAGAAGTGAAAGCTTCTGTCACAAGTGTTATTCCCCTTCCTCCTCAGGAGGAGAAGGAACTAAAGGAGACCTTGCAGGAAATAATTGGACAGGGGAAGCAGGTTAAGCTGGAACAGAAG------------------------------------------------------------------------------------------------------------------------------gccaaagaggctgct------gctccc---cttgctaataagggagatgagatattgaaaaatatctttttggaggttaaggcaaaatatgagacggcattgggaatatttaggaaggagaagatcaccattgacccagatgaccctgctgctgtttctcagtatgcaaaagttatgaagacagttaggcagaaggctgacttgttttcagaatctcagcgcatccagtacaccatccaaacacgaactcaggacgttccagatgctcgaacatatttattgaccctgaaggatataaggatcaagagaggactcactgatgaccttggtgctgaggctatgatgatgaatgctttggataaagtcgaaaaagaaatcaagaagcctcttatgaggaatgacaagcaatcaatggctctacttacagcagagtttgacaagatcaataaaaagcttggaatccggaaggaagatctgcccaagtatgaagaacagttagaactaaaaattgccaaggcacaattggaggagctgaagaaggatgcttttgaagcaatggaaacacaaaagaagcgggaggaattcaaggatgag---gcaatgcctgatgtgaagtcattggacatacgaaacttcctaATG---GCTTCGAAC---GCGGCGGTGCCGTTCTGGCGTGCAGCGGGGATGACATATATCACCTACTCCAACATATGCGCCAACCTCGTCAGAAACTGCTTGAAGGAACCTTATAAGACTGAAGCCCTTTCTCGTGAGAAAGTACATTTCTCCATCTCCAAGTGGACTGATGGAAAGCCTGAAAAGCCCACTATCCGCTCAGATTCGCCTGAAGAActcgctccctctctcgaggatgagtgtcctattggagttcgttatatttcgacccaagttgttagaaaccgtatgaagagtgtcaagaatattcagaaaatcacaaaggctatgaagatggttgcagcctcaaagttgagagcaattcaaactaaagctgagaattcccgtggcctctggcaaccatttactgcacttcttggcgatctacccagtgctaatgttaagaagaacgttgttgtgaccatctcttcagacaaaggtctctgtggtggaattaattctacatcagtcaagataagcaaggggctccacaagttgaactctggtcctgaaaaagaaacaaaatatgttattttgggagagaaggcaaaggctcaattggttcgtgactctaagaaggacattgagttaatcataactgagctgcagaagaaccctttgaactacactcaggtctctgttcttgcagatgagatcttaaagaatgtcgagtatgatgctttgaggattgtcttcaacaagtttcactcggtagtttcatttgtgccaacagtgtcaactgttttatcacctgaaattgttgaaagggaagctgaatctgggggaaagcttggtgatctagactcgtatgaagttgagggtggtgagacaaagggcgaaatacttcaaaatcttgcagagttccagttctcttgtgtaatgttcaatgcggtgttggagaatgcttgtagcgagcaaggagcaagaatgtctgctatggatagttcaagcagaaatgcaggcgacatgcttgatcgcttaactcttacatataacagaacccgtcaagcatcaattaccactgaattgattgagattatatccggagcatcggcattggaaggtatggcgatgaggaaagtttacagcgagataaaaggtatgaaattgaaggaagttcctggttacttcaagccgatgctatctatgggttacttgaagaaatctgttcagaggggtttggacaattaccatgctaagtacattgagact------gattctatcgaacctctctaccatgtctgtttcggtgggatgatcttttcttaccttgttgctcttcccaacgagcgtcgccacctcgagcac---aagcagcatgctgagcaacacggtcat---------------cat-
>HandroanthusImpetiginosus
atgagcggagcggggaagaagattgctgatgttgcattcaaggcggggaggaccatcgattgggaaggtatggcgaagctgctggtttccgatgaggctcgcaaggagttcgccaccctccgccgcgcgtttgacgaggtcaacactcagcttcagaccaagttcagccaggagccagaacccatagattgggagtattatagaaaagggattggctctcgtttggttgatatgtacaagcaagcttatgatgaagttaaaatcccacagtatgttgacaatgtcactcctcaatacaaacctaagttcgatgccctgttggtagagctgaaagaggccgaggagaagtcactgaaggactctgaaagattagaaaaagaaattgcagaagtgcaagagttgaagaggaagcttagtaccatgacagctgatgaatactttgagaagcatccggagctcaagaagaagtttgatgatgaaattcgaaatgattattggggctat---------------ATGAAAGAGCAGAGG---GTCAAGGTTCCTTTGACAATGTTTGGTGTCTCCGGTAACTATGCTTCGGCTTTGTACATCTCAGCAGTTAAAGCTAATTTGCTGGACGAGGTTGAATCTGAACTTCTTTCCCTAGTCAAGGCTTCAAAGAGAAGCTCCACATTTTCTCAATTCATGAAGGATCTATCAGTTACTGCCGATACAAGGGTGAAGGCCATAAATGATATTTGTGCTCAGGCCAAGTTTTCAGAAATAACGAAGAACTTCTTGCTTGTTGTCGCTGAATCTGGGAGGCTGGGACACATAGACCGTATAGCACAGAGATTCTCT---------------------------------------------------------------------------------------------------------------------------------------------------------------------------------------------------------------------------------------------------------------------------gccaaagaagcaggcaat---gctccc---cccgcgttaaagggtgatgagttgttgaagggtatttttctcgaggttaagaagaaatttgagacggctatatcagttctccggaaagaaaagatcaccatagatcctgatgatcctgctgcagtggctcaatatgctaaagtcatgaaaacagtaagagaaaaggctgatcttttctctgagtcacagaggatcaaatacactattgaaacacgaacacaagatattccggatgccagatcctacttactagcgttaaaggagataagggtcaagagaggactcattgatgaactaggtgcagaggccatgctgatggatgcactggacaaagttgagaatgaattgaagaagccacttatgagaaatgataaaaagggaatggccctcctgaaggcagagtttgataaggtcaaccaaaagcttggcatccgtagagaagatctgcccaaatatgaggaacagttggaacttaaaattgcaaaagcccaactggaggagctgaagaaggatgctcttgaagcaatggaaactcagaagaaacgtgaggagttcaaggatgaa---gaagtgcctgatgtgaagtcattagacatccgaaacttcatcATG---ACGTCGAAT---GCTGCGGTGCCCTTCTGGAGAGCTGCTGGTATGACTTACATAACATACTCCAATCTCTGTGCCAATTTGGTGAGGCAGTGCTTGAAGGAGCCTTACAGATCCGAAGCCCTTAACCGAGAGAAGGTCCATTTCTCCATTTCTAAGTGGGCCGAAGGCAAACCCGAGAAACCCACCATCCGTTCAGATACCCCTGAA---acatcg------tccgaggagcatgaggttttgggagttcgttcaatttcaactcaagttgttcgcaaccgtatgaagagtgttcgaaatattcagaaaattacaaaggcaatgaagatggttgcagcttcaaagcttcgagccatccaaactagagctgaaaattcacgtggactgtggcaaccattcattgctcttcttggtgacaccccaagtgttgatgtcaagaagaatgtcattatcacgatttcttcagacaaaggtctttgtggtggaatcaattctacagctgtcaagataagcagaggccttcataagttaaattctggtcctgaaaaggagtctaaatatgttattttgggagaaaaggcaaaggcccaacttgtgcgtgactcaaagaaagagattgagttatctataacagagttgcagaaaaatcctctgaactacactcaggttgctgtgcttgcggatgacatcttaaagaatgtagagtttgatgcattgaggattgtttacaacaagttccattcagttgtgtcattcatgccaacaacttcaactgtattatctcctgaggttgttgagagagaagctgaagctgggggaaaacttggggagctggattcctatgaaattgaaggtggtgaaacaaagtctgaagtgcttcaaaatctttccgagttccaattttcttgtgttttgttcaatgcggtgttagaaaatgcttgcagtgaacaaggtgctagaatgtctgcaatggacagctccagcagaaatgcaggagatatgcttgaccgtctcacactcacttataacagaactcgtcaagcatccatcactactgaattgatagagattatttctggggcatcagcattggagggtatggcgatgagggctttctacaacgagatcaagggattgaaggtgaaggaattgccgggttatcttaagcccatgttttccgtcaattacgttaagaacagcgtcaagcgtggccttgacacttaccacgctaaatacatcgagacg------agctccgttgaccctctctatcacatctgcttcggcgggatggtcttctcctacctcgttgcgctgcccgaggagcgccgacacctccaacat---cagcag---------gaacatggtggt---------------cat-
>HelianthusAnnuus
atgagcggtgcaggtaagaaagtagtggatgttgcattcaaggcatcaaaatcaatcgattgggatggtatggcgaagatgatcgtctccgatgaggctcgcaaggagttttcttcactccgtcgtgcttttgaggaggtcaactcaactctccagaccaaatttagtcaggaaccagaacctattgactgggaatactacagaaaagggcttggatctcgtatagttgattcttacaaagaatactacgatagtgttgaaatcccaaagtttgttgataagactactcccgagtacaaacccaagtttgatgcactgttggtggaactgaaagaagctgaacagaaatctcttaaggaatctgaaagattagagaaagaaattgctgacgtccaagagctgaagaaaaagcttagcacgatgactgccgatgagtactttgagaagcacccagagttgaagcagaagtttgatgatgaaatcagaaatgattactggggttatTCCTCTGCTTCTCCATCGAAGGAACCAAAG---ATTAAGGTTCCTGTGGCTATGTTTGGTGGATCCGGAAACTACGCATCCGCATTATTCATTGCAGCAGCAAAAGCCAAAGCATTGGACAAGGTTGAATCAGAGCTTATTGATCTTGTTGCTGCTACTGAGAAATCTCCTACTTTTTCTCAGTTCATGAAGGATTTGGCGGTCCCCGCAGATACTCGGGTCAAAGCTGTCACTGAGATCTGTGATCAAGCTAAATTTTCAGAAGTAACAAAGAATTTCTTAATTCTTTTGGCTGATAACGGGAGGCTCAGACACGTTGACACCATCGCAAAGAGATTTTCAGACCTCACCATGGCACATAGGGGCGAGATCAAAGCTATAGTTACCACTGTCATTCCACTTCCTGCTGAAGAGGAGAAAGAACTGAAAGACACTTTACAGGAGATTCTTGGTAAAGGGAAGAAGGTTAACCTTGAACAGAAGATTGACCCCAGTATTCTTGGTGGGATTGTGGTAGAATTTGGTCAAAAGGTTTTTGACGCGTCAATAAAGACTAGGGCAAAGCAAATGGAGAGGTTCTTGCGGAATCCCGTCAACTTCGATGTC---gctaaagaggcc---------actcct---aaagctctcaagggcgatgaaatgttgaaaggcatatttcttgaggtgaagaagaaattcgagacagctattggggttctccgaaaagagaaaattactattgatcctgaagatcctgctgcagttgaacagtatgctaaagtcatgaagactgtaagagaaaaggcagatctgttctcagagtctcaaaggatccaattcaccattaagcaacgaactgctggtatccaggatgctcgatcttatcttttggctttgaaggacattcgtctcaagagagggcttacagatgagctaggtgctgaggctatgatgatggatgcgctagagaaagttgagaaggaaattaagaagccgcttttgaggaatgacaagaaggggatggctctcctcacagaagaattcaacaagatcaaccaaaagcttggcatacgaaaggaagacttgcctaaatatgaagaagatttggagaaaaagatcgctaaagcacaacttgaagagctgaagaaggatgctctagaagctatggaaacacaaaagaaacgggaggagttcaatgatgag---gaaatgccggacgtgaagtctctggatattagaaacatgcttATG---GCGTCAACC---GCTGCGGTGCCGTTTTGGAGATCTGCTGGTATGACCTACATAACCTACTCCAACATATGTGCTAACCTTGTGAGGAACTGTCTCAAAGAACCCTACAAATCCGAAGCAATCAGCCGTGAAAAGGTCCATTTCTCCGTCACCAAATGGGCCGATGGCAAGCCTGAGAAGCCTACTATTAGGTCTGATACTCCTGAAGAGgctccc------gctgaggagcaggtgggccttggggttcgctccatttcgactcaagttgtaagaaaccgtatgaagagtgttagaaacattcagaagatcacaaaggccatgaagatggttgcagcttcaaagctgagagcaattcaagttagagctgagaattctcgtgggctttggcagccattcaccgctcttcttggcgacactccaagtgtgaatgtgaagaagaatgtcattgtgactatctcttcagacaagggtctttgtggtggtattaactctacttcagtgaagataagcagggctcttcacaagatcaactctggtccggacactgaatgtaaatacgtgattttgggagaaaagggaaaggctcaactgatccgtgactctaagaaagacattgagttgattatgacagagttgcaaaagaattttctgaactacactcaggtatctgtacttgcggacgacatcttgaagaatgtggaatttgatgcattgaggatagtattcaacaacttccaatctgttgtctcatttctgcctacaacagcaactgtgttgtctcctgagattgtggaaaaagaatctgagtctggaggaaagattggtgacttagattcttatgaaatcgaaggcggtgaaaccaagtcagaagttcttcagaatcttgctgaattccagttttcttgcgtaatgttcaatgcggttttggagaatgcatgcagtgaacaaggagctcggatgtctgccatggacagttccagcagaaacgctggtgacatgcttgatcgtctcactcttacgtacaacaggacccgtcaagcatccatcacaactgagctcattgagattatttctggagcatctgcattggagggtatggcgatgaggagctttttcaacgagatcaggggaatgaaggtgaaagacgtgccgaagcacgtgaagccgatggtgacgacaagcaacgccaagaatttcatccagcgagcattggataattaccatgccaaatacattcagacc------gactccatcgttccgctctatcacgtctgctttgcg------------tcgtcatctcgagcaccagcaacacgccaaaggccattgagttgc---tcaggtattgggagggagcatcagagc---------------cat-
>IpomoeaNil
atgagcggagcagggaagaagattgccgacgtcgcgttcaaggccggcaggacaatcgactgggaagggatggcgaagcttctcgtgtccgatgaggctcgcaaggagttcgctacgcttcgccgtgcattcgatgaggtcaactcccagctccaaaccaagttcagtcaggaaccagaacccatagactgggagtattatagaaaaggattaggttctcgcttggtggatatgtacaaggaagcatatgaaagcattgaaatccctaaatatgtggacaaagtcacaccccaatataaacccaagtttgatgccttgttggttgagctgaaagacgctgagaagcaatcactgaaggagtctgaaagattggaaaaagaaattgcagatgtccaagagctaaagaaaaaactcagcacgatgacagcagaggaatactttgctaagcaccccgaactaaagaagaagttcgatgatgaaattcgaaatgattactggggttacgcaactgcctctgcttcaaaagaacaaaaa---attaaggtgcctgtgacaatgtatggggtttctggaaactatgcatctgctttgtaccttgcagcagtaaagtctaacacattagagaaggttgagtcagagctctatgaccttgttgaggcttcaaagaagagtcctacattttctcagttcatgaaggatccatctgtacctgttgatactagagtgaatgccataaaggaaatttctgctcaagctaaatttggggataccacccagaacttcttgcttgttttggctgaaaatgggaggctgaaacacatagatcgcattgtgaagcgattcaaagagctgaccatggcacacaggggagaagtcaaagccattgtgacaacagtaattccccttcctgctgatgaggagaaagaattgaaagccacattgcaggaaatggttggacagggaaagagtgttcaaattgaacagaagattgatccatccattcttggtggccttgttgtggaattcagtcagaaagtctttgacatgtctataaagactcgggcacgccagatggagagattcttgcgtgaaccactcaacttt---------gccaaaggagctggt------gctcca---gcagcacttaagggcgacgaaatgttgaagaatgtctttcttgaggtcaagaagaaatttgagactgcaattggggtcctccgaaaggagaagatcaccatagatcctgaagacactgctgctgtgactcaatatgccaaagtcatgaagactgtaagggaaaaggcaaatctccaatcagagtctgaaaagatcaaagaagctattgatacacaaacaaatgagattccagatgctcggacttatctgttgacactgaaagagataaggattaagagtggccttcctgatgagcatggcattgaggaaaagatgatgaatgctttggataaggtagagaaagaactcaagaagccactactgaggaatgacaaaaagggaatcgcactcctcacagcagagttcgataagatcaaccagaaaattggcatcagccgagaaaacctgcccaagtatgaagaacaattggaaatgaaggttgctaaagctcaattagaagaattgaaaaaggatgcccttgaggcaatggaaactcagaagaagagggaggagttcaatgatgag---gaaatgcctgaagtgaagtctttggacattagaaactttctcatg---gcgtctact---gcagcggtgccgttttggagagcagcggggatgacctacattacatactccaatttgtgcgcgaacctggtgaggaactgtctcaaggagccttacaagtccgaagctctgagccgtgagaaggttcactactccgtctctaaatgggccgatggaaagccgcagaagcccactatccgctcagatacttctgaagaagtctctcct---tcggaggagataggctcatctggagtccgttttatttctactcaagttgtgaggaatcggatgaagagtgttaaaaacattcaaaaaatcacaaaggcaatgaagatggttgcagcttctaagcttcgagctattcagactagaactgaaaattcacgtggcctctggcagccattcactgctctccttggtgacactccaagtgttgatgtaaagaagaatgtcatcattactatttcttcagacaaaggtctttgtggtggaattaattctacatctgtcaagacaagccggaatattaacaagttgaattctggtcctgagaaggaaaacaaatatgtaattctgggagagaaggcaaaggcacagatggtgcgagattcaaagaaagacattgaattgattataactgagttgcagaagaatcctctcaactatactcaggtctcagtggttgctgatgacatccttaaaaatgtagagtttgatgctctaagaattgttttcaacaagttccagtcagttgtctcatttgtgccaaccatgtctactgtattatcacctgaggctgtggagagagaatctgaatctgggggaaagctcggcgatttggattcttatgaaattgaaggtgctgagtcaaagtcagaagtacttcagaatctcactgaattccaattttcatgtgtaatgttcaatgctgttctagagaatgcttgcagtgagcaaggggcaaggatgtctgccatggacagctccagcaggaatgctggtgaaatgcttgatcgcctcaccctcacttacaacaggacccgtcaagcatctatcaccacagaactgacagagatcatatcaggagcatcagcattggagggcatggcgatgaggactttctacaacgagataaaggggatgaaagtgaaggaagtgccggcgcacctgaagccgatgatgtccatggattacgtcaagagtgcggtgaagaggggattggataactacaacgcaaagtacatccagact------aactccatcgagccgctctatcacgtctgcttcggcggcatgcttttctcctacctcgtcgctctccccgaggagcgccgccatctcgagcat---cagcagcatgccaaggaccacggcggc---------------cat-
>LindenbergiaPhilippensis
atgagcggagccgggaagaaggtggttgacgtggcgttcaaggcgggaaggaccatcgactgggaaggcatggccaagcttatcgtctccgacgaggctcgcaaggagttcgccaccctccgccgcgccttcgacgaggtcaacactcagctccagaccaagttcagccaggaaccagaacccgtagactgggagtattacagaaaaggaattggctctcgtttggttgatatgtacaagcaagcttatgacgaagttaagattccccagtatgttgacaatgtcactcctcagttcaaacctaagtttgatgccctgttggtggagctgaaagaggctgaggagaagtcatggaaggagtctgaaagattagaaaaagaaattgctgaagttcaggagttgaaggccaagtttagtaccatgaccgctgatgagtattttgcaaaacatcccgagctcaagaaaaagttcgatgatgaaattagaaatgattattggggctat------------------------------------------------------------------------------------------------------------------------------------------------------------------------------------------------------------------------------------------------------------------------------------------------------------------------------------atgtctcagagattctcagagctgaccatggcacatagaggcgaagtaaaagctactgtgaccagcgtcattcctttacctccactagaggagaaggaattgaaagaaacattgcaggacatccttggacatgggaagaaggttaatgttgaccaaaagattgatcccagtattcttggtgggcttgtggtggaatttggacaaaaagtttttgacatgtctataaggaccagggctcgccagaaggagcgattcttacgccaacctattaacttggacggggccgccaaaggagctggcagt---gctccc---cctgctttaaagggtgatgatatgttgaagggtatttttctcgaggttaagaagaaatttgaggcagctgtaggagttctccggaaagagaagatcaccattgatcctgatgatcctgctgctgtggctgaatatgccaaagtcatgaaaactgttagggagaaggctgatcttttctccgagtcgcagaggatcaaatacactattgaaacacgaacacaagatattcctgatgctcgttcctatttgctggccttgaaggatattagggtcaagaggggccttgttgacgaactgggcgcagaggccatgatgatggatgcactcgacaaagtcgagaaagagttgaagaagccactcctgagaaatgataaaaagggaatggccctcctgaaggcagagtttgataaagtcaaccaaaagcttggcattcgtagagaagatctgcccaaatatgaggaacagttggaacttaaaattgctaaagcccaactggaggagcttaagaaggatgctgttgaagcaatggacactcagaagaaacgggaagagttcaaggatgaa---gagatgcctgaagtgaagtcattagacatccgaaacttcatcatg---gcgtcgaac---gctgcggcaccgttttggagggctgcggggatgacgtacataacatactctaacctctgcgccaatttggttaggcagtgtttgaaggagccctacagatccgaagctttgaaccgtgagaaggtccatttctccgttgctcagtgggtcgacggcaaacccgagaaaccaaccacccgctcagatgatacccct---gcttct------tcagaggagcaggcattcttgggagttcgttccatctctactcaagttgttcgcaaccgtatgaagagtgttaagaatattcagaaaatcacgaaggctatgaagatggttgcagcctcaaagctccgtgctattcaaactaaggctgaaaattcacgtgggctgtggcagccattcactgctcttcttggagacactccgagtgtcgatgtcaagaagaatgttattgtcacaatctcctcagacaaaggtctctgtggtggaatcaattctacttctgttaagataagcaggggcctccataaactgaattccggtcctgaaaaggaatgtaaatatgttatcttgggagagaaggccaaggcccaacttgtgcgagactcgaagaaagacattgcgctttcgataactgagttgcagaagaatcctttgaactatacccaggttgctgtccttgcagacgacatcttgaagaacgttgagtatgatgcattaaggatcgtttacaacaagttccattcagtggtctcatttgtgccaacagcctcaactgtattatctccagaggttgtggagagagaagctgaagccgggggaaaacttggagagttggattcttatgaaattgaaggtggtgaaactaagtcagaagtgcttcagaatctctcagaattccagttctcttgtgtaatgttcaatgcggtcttagaaaatgcttgcagtgaacagggagctagaatgtctgctatggatagctccagtagaaatgcaggagatatgcttgatcgcctcacgcttacttataacagaactcgtcaagcatccatcactacggaattgatagagatcatatctggagcatcagcattggagggcatggcgatgaggactttctacaacgagataaaggggatgaaggtgaaggagttaccggcgcatctcaagccgatgttctccatcggctacgtgaagaacagcgtgaagcgtgggctcgacaattaccacgccaagtacatcgagacc------agctcaatcgatccccttttccacatctgcttcggcggaatgatcttctcttacctcgtcgccctccccgaggaacgccgccacctcgagcac---cagcagcacgccaaggaacacggcggc---------------cat-
>ManihotEsculenta
atgagtggaaccataaagaaagtcacagatgtggcatttaaagcatcaaagagcattgattgggatgggatggcgaagcttcttgtctccgacgaggctcgcaaggagttctcatcccttcgtcgtgctttcgatgagattaattccacccttcagaccaagttcagccaggaacctgaacccattgactgggaatattatagaaaaggaattggctcacgcttggtggatatgtataaagaggcttatgacagcgtagagatccccaagtacgtggacacagttactccagagtacaagcctaaatttgatgcattgttggtggaattgaaagaagcagaggagaaatccctgaaggaatcagaacgtttggagaaagaaattgccgaagttcaagagttgaagaaaaacctcagcaccatgactgctgaggagtactttgcgaagcatcctgagctgaagaagaagtttgatgatgaaatcaggaatgattactggggctatGCTACTGCATCTGGACAAAAGGAGGAGAAG---GTTAAGGTGCCACTTGTTTTGTTTGGGGCATCTGGAAACTATGCTTCTGCTTTGTACATTGCAGCCAAAAAGGCTAATGCACTGGACAAGGTTGAGTCTGAAATTCTTGACCTTGTGGAGGCTTCAAAGAGAAGCCCTACATTTTCCCAGTTCACAAAGGACTCGTCAGTGCGTGCTGAAACAAGAGTCAAGGCTATCGATGAAATTTGTGGCCAAGCTAAATTTTCAGATCTTACAAGGAACTTTTTAGTTGTGGTGGCTGAGAATGGCAGGCTAAGAAACTTAGATACCTTTGCAAAGAGATTTGTGGAGTTGACCATGGCAGACAAGGGAGAAGTGAAAGCTATAGTCACAAGCGTAATTCCCTTGCCTCCAGAAGAGGAGAGAGAATTGAAGGAGACACTGCAGGAAATAATTGGAAAAGGAAAGAAAGTTAAGCTCGAACAGAAGATTGATCCAAGTATTCTTGGGGGCCTTGTGGTAGAGTTTGGGCAGAAGGTGTTTGATATGTCCATTAAAACAAGGGCGAAGCAGATGGAGAGGTTCTTGCGTGAGCCTATTAACTTGGGCACCATTgccaaaaaggct---------gatcct---ccagctcttaagggagatgagatgctaaagaacatctttctggatgtcaagaagaaatttgagacagcaattggaatacttaggaaggagaagatcaccatagatcctgatgactcagctgctgtaaatcaatatgctaaggtcatgaagacaattagagaaaaggctgatttgtactctgagtcacagagaataaaatacactattgagtcgcgaactaaggatattccagatgctcggacatatttattgactttgaaggagatacgaattaagagaggtctcactgatgaacttggtgcagaagctatgatgatggatgctttagagaaagttgaaaaggaaatcaagaaacctcttatgaggagtgataagaaaggaatggctcttctaatgacagagtttgataaagttaataagaagcttggaattcgaaaagaagatcttcctaagtatgaagaagagttagaactcaaaattgcaaaagcacaattggaggagctgaagaaggatgctctggaggccatggaaacccaaaagaagagggaagaattcaaggacgag---caaatggtggacgtgaaatctttggacatccggaacttccttATG---GCCTCCAAT---GCAGCAGTGCCGTTCTGGAGAGCAGCGGGTATGACATACATAACTTACTCAAACATATGTGCAAATCTGGTGAGGAACTGTCTCAAAGAGCCTTATAAGACCGAAGCCCTCACTCGCGAGAAGGTCCATTTTTCCGTCTCCAAGTGGGTCGATAGCAAGCCCCAGAAACCCACTCTTCGTTCAGATACACCTGAAGCAatt---------gcagaggagcaggcccctagtggagtacgttctatatcaacccaagttgtcagaaatagaatgaagagtgtcaagaatattcagaaaattacaaaggccatgaagatggttgcagcctcaaagttacgtgcgattcaaactcgagcagaaaattcccgtggcctatggcagccatttactgctcttcttggtgatgctcctagtgttgatgtgaagaagaatgtaattgttaccatttcttcagacaaaggtctgtgtggaggaattaactccacatcagtcaagataagcaaggctatgcacaagttggcttctggtccagataaagaaacaaaatatgtcatcttgggagaaaaggcgaaggctcagttgatacgtgattcaaagaaggacattgaactatctatcactgagttgcaaaagaatcctttgaattatactcaggtctctgttctggcagatgacatcttaaagaatgtggaatatgatgctttgaggattgtcttcaacaagttccattcagttgtttcatttcttccaaccatgtcaactgtgttatctccagaggttgtggagagagaggctgaatctgggggaaaacttggagatcttgactcttatgagattgaaggtggtgaaacaaagggtgaaatacttcagaatcttgctgagttccagttttcttgtgtcctattcaatgctgtactggagaatgcttgcagtgagcaaggagcaaggatgtctgctatggacagctcaagcagaaatgctggcgagatgcttgatcgcctgacacttacttataacagaactcgtcaagcatcaatcaccaccgagttgattgaaattatatcaggagcatcagcactagagggtatggctctgaggaagttctacagtgagataaaggggttgaaagtgaaggaagtgcccaactacgtaaagccgatgctatcgatggattatgtgaagaaatcggtgcagaaaggtttggacaattatcacgccaagtacattgagacc------agctccattgaacctctctaccatgtctgcttcggcggcatgatcttgtcttaccttattgctcttccggaggagcgccgccaccttgagcac---cagcagcacgctaaggagcacggc------------------cac-
>MimulusGuttatus
atgagcggagcggcgaagaaagtaaccgacgttgcattcaaaagcgggaggaatatcgattgggaaggaatggcgaagctgcttgtcaccgacgacgctcgtcgggagttcgccaccctccgccgcgccttcgacgacgtcaacacccagctccaaaccaagttcagccaggaaccagaacccatagactgggagtattacaagaaaggaattgggtctcgtttggttgatatgtacaagcaagcttacgatgaggttaaaattccgaaatatgttgacaatgtcactcctcagtacaaacctaagtttgattctctgctggtagagctgaaagaagctgagcagcagtctctgaaggagtccgaaagattagaaaaagaaattgtggatgtccaagagttgaagaagaagctaagtacaatgacagctgatgaatactttgcaaagcatcccgaactcaagaagaagtttgatgacgagattcgaaatgattactggggatatGCCAGTGCCGCTCCTGTTAAAGAGCAGAAA---GTCAAGATTCCTTTGACAATGTTTGGGGTCTCTGGAAACTATGCTACGGCTTTGTACATCGCAGCAGTGAAAGCCAATATACTGGACAAGGTTGAATCTGAGCTTGTTACCCTAGTTGAAGCTTCAACGAAAAGCCCTACATTTTCTCAGTTCATGAAAGATCATTCAGTCAGTGCTGATACAAGAGTGAAAGCTGTGATTGATATTTGTACTCAAGCTAAATTTTCAGATATCACAAAGAACTTCCTGGCTGTTGTCGCTGGAAATGGGAGGCTGGCACACATAGAACGTATGTCACAGAGATTCTCCGAGCTGACTATGGCCCACAGAGGGGAGGTTAAAGCAATAGTAACCTCTGTGATTCCTCTACCAGCAGAAGAGGAGAAAGAACTGAGAGAAACACTGCAGGATATTCTTGGACAAGGCAAGAAAGTCAAGCTCGAACAGAAGATTGATCCGAGTATCCTGGGTGGGCTTGTTGTCGAATTTAGCCAAAAGGTATTCGACATGTCGATAAGGAGTAGGGCTGCCCAGATGGAGCGATTCCTACGCCAACCTATCAACTTGGATGGCAACgcgaaaggggctgccact---gctcct---gccgccttaaagggagatgagatgttgaagaatatctttcttgaggttaagaagaaatttgagacagccataggggttctccgaaaagagaagatcaccattgaccctgaagatcctgctgcagttgctgaatatgccagagtcatgaagactgtaagagaaaaggctgatcttttctccgagtcacagaggatcaaatatactattgagacaaaaacacaagatattcctgatgctcgatcctatttgctagccttgaaggacattagggtcaagagaggcattattgatgaattaggtgcagaggctatgatgagtgacgcactggacaaagttgagaaagagttgaagaagccacttctgagaaatgataaaaagggaatggcccttttgaaggcagagtttgataaaatcaaccaaaagcttggaattcgtaaagaagatctgcccaaatacgaggaacagttggaacttaaaattgcaaaagcccaactggaggagctgaagaaggaagttgttgaagcaatggacactcagaagaaaagggaagagttcaaggatgaa---gaagtgcctgatgtgaagtcattagacctccgaaacttcatcatg---gcgtcgagc---gctgctgttccgttctggagatctgcgggtatgacttacataacatactctaacctctgcgccaatttggtgaggcagtgtttgaaggagccctacaaaaccgaatctttgacccgcgagaaggtccacttctccgcttctcaatgggtcgacggcaaacccgagaaaccaaccacccgctcagattctcctgaa---gcttcc------tccgaggagcaggcattctcaggagttcgtttcatctctactcaaattgtgcgcactcgtatgaagagtgtcaagaatattcagaaaatcactaaggctatgaagatggttgcagcttcgaaactccgagctattcaaaccagagctgaaaattcacgtggtctatggcagccattcactgctcttcttggtgacatgccaagtgttgatgtcaagaagaatgttattgtcacaatctcatcagacaaaggtctctgtggtggaatcaattctacttctgtgaagataagcagggcgctctacaagttaaattctggtcctgaaaaggaatgcaaatatgtcattttgggagagaaggcaaaggcccaacttgtgcgtgactcaaagaaagacattgggctgtcgataactgagttgcagaagaatcctcttaactatactcaggttgccgtgattgcagatgacatcttaaagaatgtagagtatgatgcactaaggatcgtgttcaacaagttccagtctgtggttgcatttctgccaacaacatcaactgtgttatctcccgagattgtggagagagaagctgaagctggcggcagtcttggggaattggattcctatgaaattgaaggtggtgaaacaaagtcagaagtgcttcagaacctcacagaattccagttctcatgtgttatgttcaatgcagtactagaaaatgcttgcagtgagcagggagcgagaatgtctgccatggacagctccagtagaaacgctggagatatgcttgaccgtctcacccttacttataacagaactcgtcaagcatccatcactacggagttgattgagattatatctggagcatcagcattgacgggcatggcgatgaggagtttcttcaaggagataaggagtatgaaggtgacggagttgccgtcgtatcttaagcccatgttcacccttggctacgtgaagaaaaccctagcgcgcggcctcgacaattaccacgccaaatacatcgagacc------aactccgtcgatcctctctttcacatttgtttcggaggaatggctttctcctacctcgtcgccctccctgaagagcgccgccacctcgagcac---cagcagcacgccaaacaacacgccgcc---------------gcc-
>Ofasciculata
atgagcggagccgggaagagggtagttgacgtcgcattcaaggcgggaaggaccatcgactgggatggtatgatgaaactgcttgtctcagacgaggctcgcaaggagttcgccaccctccgccgcgcctttgacgaggtcaacaatcagcttaagaccaaattcagccaggagccagaacccatagactgggagtattacagaaaaggagttggctctcgtttggttgatatgtacaagcaagcatatgatgaagttaagattccccagtatattgacaatgtcactcctcagtacaagcctaagttggatgccctgttgatagagctgaaagaggctgaggagaattcatggaaggagtcggaaagattagagaaagaaattgctgaagttcaggagttgaaggcgaagtttagtaccatgacagctgacgagtactttgcaaagcatcccgagctcaagaagaagtttgatgatgaaattagaaacgattactggggctat---------------------------------------------------------------------------------------------------------------------------------------------------------------------------------------------------------------------------------------------------------------------------------------------------------------------------------------------------------------------------------------------------------------------------------------------------------------------------------------------------------------------------------------------------------------------------------------------------------------------------------gccaaagcagctggaagt---gctccc---cccgctttaaagggtgatgaaatgttgaagggtattttccttgacgttaagaagaaatttgaggcagctatagcagttctccgaaaagaaaagatcaccattgatcctgatgaccctgctgcggttactgaatatgccaaagtcatgaagactgttagggaaaaggctgatcttttctccgagtcacagcgaatcaaatacaccattgaaacacgaacgaaagatattcctgatgttcgatcctatttactggccttgaaggatattagggtcaagagaggccttgttgatgaactaggagcagattctatgatgatggatgcactcgataaagttgaaaaggaattgaagaagcctcttctgagaaattataagaagggaatggccctactcaaggcagagttcgataaagtcaaccaaaagcttggcattcgtagagaagatctgcccaaatatgaggaacagttggaacttaaaattgcaaaagcccaactggaggagctgaagaaggacgctgtggaagccatggaaactcaaaagaaacgagaagagttcaaggatgaa---gaaatgcccgacgtgaagtctttagacatccgaaacttcatcatg---gcgtccaac---gctgcggcaccgttttggagatctgcggggatgacttacataacgtactcgaacttctgtgccaatatggtgcggcagtgcttgaaggagccctatagaaccgaagctttgagccgtgagaaggtccatttctccatttctcgttgggccgaaagcaaaccagagaaaccaaccattcactcggatactcatgaa---gcttcc------tccgaggatcacagcgtgttcggagttcgttccatttcaactcaaattgtgcgcaaccgtatgaaaagtgttaagaatattcagaaaatcacaaaggcaatgaagatggttgcagcttcaaagctccgagccatccagactaaagctgaaaaatctcgtggactgtggcagccattcactgctcttcttggcgacactccaagcgtagacgttaagaagaatgtcattgtcacaatttcttccgacaaaggtctttgtggtggaatcaattccacatccgtcaagataagcaggggcctccataagttaaattctggtcctgaaaaggaatgcaaatatgtcattttaggagaaaaggcgaaggcccagcttgtgagggactcaaagaaagacattgagttatctattacagagttgcagaaaaatcctctgaactatacacaggtttctgttattgcagatgacatcctaaagaatgtagagtatgatgcattaaggatcgtgtacaacaagttccattcagttgtgtcgtttgtgtcgacaacctccactgtattatctcccgaggtcattgaaagagaagctgaagctggtgggaaactcggggaactggactcctatgagattgaaggtggtgaaactaagtccgaagtgcttcagaatctcaccgagttccaattttcttgtgtgatgttcagtgctgtcctagaaaatgcttgcagtgagcagggtgcaaggatgtctgctatggatagctccagcaggaatgcaggagatatgcttgatcgtctcacacttacttataacagaactcgtcaagcatccatcactaccgaactgacagagattatatctggagcatctgcgctggagggtatggcgatgaggaccttctacaatgagataaaggggatgaaggtgaaggatttgccggcgcatctgaagccgatgttc------gattacctaaagaacaccgtgaaacgttgcctcgacaattaccacgccaaatacatcgagacc------agctccttcgatcctctctttcacatctgcttcggcggaatgatcttctcctacctcgtcgcactgcctgaggagcgccgccatctcgagcac---cagcagcacgccaaagaacacggcggc---------------cat-
>OleaEuropaea
atgagtggagtaggaaagaagattgtagatgtagcattcaaggctggaaagacgatcgattgggaagggatggcgaagcttcttgtttccgatgaggcccgcaaagagttcgccacccttcgccgcgcattcgatgacgtcaacacccagctgcagaccaagttcagccaggaaccagaacccattgactgggagtattacagaaaagggattggctctcgcttggttgatatttataagcaagcatatgatgaggttaaaatcccccaatacattgacaatgtcactcctcagtacaagcccaagtttgatgctctgttgatagagcttaaagaggctgagcagaagtcactcaaggaatctgaaagactagaaaaagaaattgcagatgtccaagagttgaagatgaagcttagtacgatgacagctgatgaatactttgagaagcatcctgagctaaagaagaagttcgatgatgaaatccgaaatgattactggggctat------------------------------------GAGGTTCCTGTGACAATGTTTGGTGTGTCTGGAAACTATGCTTCAGCTTTGTACATTGCAGCAGTTAAAGCTAATGTGTTGGACAAGGTCGAATCAGAGCTCATTGGCCTTGTTGAGGCTTCAAAGAAAAGTCCTACATTTTCTCAGTTTATGAAAGATTTATCAGTAACTGCTGATGTTAGAAAGAAGGCCATAAATGAAATTAGCACTCAAGCTAAATTTTCAGATATCACGAAGAACTTCTTGGCTGTTGTAGCTGAATATGGGAGGCTAGCACATTTAGAGCGTATGGCTCAGAGATTTACTGAGTTGACCATGGCACACAAGGGAGAAGTTAAAGTCATTGTAACATCTGTGATTCCTCTACCTCAAGAAGAAGAGAAAGAGCTGAAAGAAACATTGCAGGATATGATTGGTCAGGGGAAGAAGGTTAAGGTTGAACAGAAGATTGATGCCAGCATTCTTGGTGGGCTTGTGGTGGAATTTGGACAAAAAGTTTTCGATATGTCCATAAAGACTAGGGCGCGCCAGATGGAGCGATTTCTGCGGGAACCTGTCAACTTGGACAGC---gccaaatcagctggttct---gctccc---tctgccttaaagggtgacgagatgttgaagggcatttttctggaggttaaaaagaaatttgagacagccctagggattctccgaaaagagaagatcaccataaatcctgatgatcctgctgctgtgtctgaatatgccagagtcatgaagactgtaagagagaaggctgatctgtttacagagtcacagaggattaaatacacaattgagtcacgaacacaaggtattccagatgctagatcttatttactggcattgaaggagataaggatcaagaggggtctcactgatgaactgggtgcagaggctatgatgatggatgcattagacaaagttgagcaagagctaaagaaaccacttttgaggaatgataagaagggaatgtccctcctaatgacagaatttgataagatcaaccaaaagcttggcatacgtagagaagatctgcccaaatatgaggaacagttggaactcaaaattgcaaaagctcagctggaagagctgaagaaggatgctgttgaagcaatggacactcagaagaagcgggaggagttcaaggatgaa---gaaatgccagatgtgaagtcattagacatccggaacttcattATG---GCATCAAAC---GCAGCGGTGCCGTTTTGGCGGGCAGCGGGGATGACCTACATAACGTACTCAAACCTGTGTGCGAACCTTGTGAGGCAGTGTCTCAAGGAGCCATACCGATCCGAAGCCTTGACCCGGGAGAAGGTCCATTTTTCCGTCTCCCAATGGGTTGAAGGCAAACCCCAGAAACCCATGATGATAGACTGGTCATGGGTTTACgcccct------gctgaggagcaagcattattgggagttcgttctatttcaactcaaatcgtccgcaaccgtatgaggagtgttaagaacattcagaaaataactaaggcaatgaagatggttgcagcctcaaagcttcgagcaattcaaactagagctgaaaactcacgtgggttatggcagccattcactgctcttctcggtgacactccaagtgttgatgtcaagaaaaatgttattgttacaattacttcggataaaggtctttgtggtggtattaactctacatctgtcaagataagcaggggtcttcgtaagttaaattcaggtccggaccaggaaagtaaatatgtcattttgggagagaaggccaaggcccaacttgtgcgagactccaagaaacacattgagttaattataactgagttgcagaagaatcctctaaactatactcaggtttctgtacttgcagatgacattttaaagaatgtagagtatgatgcattgaggattgttttcaacaagttccaatccgttgtctcttttctgccaacaacagcaactgtgttatcccccgaggtcgttgagagagaagctgaatctgggggaaaacttcgggaattagactcctacgaaattgaaggaggtgaaacaaagtcagaagtactgcagaatctcacagaattccagttttcctgtgttatgttcaatgcggtcctagaaaatgcttgcagtgagcaaggagccagaatgtctgcaatggacagctccagcagaaatgcaggagatatgctcgatcgcctcactcttgcttataacagaacccgtcaagcatctatcactacagagctgatagagattatatctggagcatcagcactgcagggt------------------------------------atgaaagtgaaggagatgctggagcacgtgatgccgatgctctccatgaattacctgaagagcaccataaagagagtattggacaattaccacgccaagtatgtccagacc------cgctctatg---cct------------------------------------------------ctccccgaggagcgccgccatctcgagcac---cagcagcacgccaaagaatacggtggc---------------cat-
>OrobancheCumana
atgagcggagccgggaagaaggcagttgacgtggcattcaaggctggaaggaccatcgactgggatagtatggcaaagctgctggtttccgacgaggctcgcaaggagttcgccaccctccgccgcgctttcgacgaggtcaacactcagcttcagaccaagttcagtcaggaaccagaacccatagactgggagtattacagaaaagggattggctctcgtttggttgatatgtacaagcaagcttatgatgaagtcaagattccaaagtatgttgacaatgtgactcctcaatacaaacctaagtttgattccctgttgatagagctgaaagaggctgaggagaagtcgtggaaagagtctgaaagattagaaaaagagatcgctgaagttcaggagttgaaggcgaagtttagtaccatgacagctgatgagtatttcgcaaagcatccggaggtcaagaaaaagtttgatgatgaaattagaaacgattactggggttatgcgagtggtcctcctgcaaaacagcagaat---gtcaaggttccgttgaaaatgtatggggcatctggaaactatgccacggctttatacattgcagcagttaaagccaatacactcgacaaggttgaatctgagctatgtaccttagtcgaggccgcaaagaaaagtcctacattttctctattcttaaaggatctgtccgttactgctgatacaagagtgaaggctttgagtgacatttgtgctcatgctaaattttcagacatcacaagaaacttcttggttgttgtcgctgaatatgggaggctgaaacacttggaacgtatagcacagagattctccgagctgactatggctcataggggtgaagttaaatttacagtaaccactgtgattcctctacctccagatgaggagaaagaattgagagaaacactgcaggagattcttggagaaggaactaaagttatggttcaacagaagattgatccaagcattcttggtgggatcgtagtggaatttggccaaaaactgttcgacatgtccataaagtctagggctgcccagatggagcgattccttcgcgaacctatcaacttggacggctgcgcaaaaggagctgacggt---gctccc---cccactttaaagggtgatgagatgttgaagggtatttttctcgaggtcaagaacaaatttgagacagctataggaattctgaagaaagagaagatcaccattaatcctgatgaccctgccgctgtggctgaatatgccaaagtcatgaagagtgttagagaaaaggctgatcttttctccgagtcgcagaggatcaaatacactattgaaacacgaacaaaagatattcctgatgctcgatcctatttgctggcattgaaggacattagggtcaagagaggcctcattgatgaactaggtgcagaggctatgatgatggatgcactggacaaagttgaaaaggaattgaagaagcctcttctgcgaaatgataaaaagggaatggccctcctgaaggcagagtttgataaagtcaaccaaaagctcggcgttcgtagagaagatctgcccaaatatgaggaacagttggaacttaaaattgctaaagcccaactggaggaactgaagaaggatgctcttgaagccatggaaactcagaaaaaacgggaagagttcaaggatgaa---gaaatgcctgatgtgaagtcattagacatccgaaacttcatcatg---gcgtctaac---gctgcggcaccgttctggagatctgcggggatgacttacataacgtactcgagcctctgcgccaatttggtgaggcaatgtttgaaagagccctatagatccgaagctttgagccgcgagaaggtccatttctccgtttctcagtgggtcgaaggcaaaccagagaaaccaaccatccgtgcggatactcctgaa---gcttct------tccgaggagcacaccctttttggagttcgttccatttcaactcaaattgtgcgtaaccgtatgaagagtgttaggaatattcagaaaatcacaaaggcaatgaagatggttgcagcttcaaagctccgagccattcaaactaaagctgaaaattctcgtgggttgtggcagccattcactgctcttcttggtgacactccaagcgtagacgttaagaagaatgtcattgtcacaatttcttctgacaaaggtctttgtggtggaatcaattctacatctgtcaagataagcaggggccttcataagttaaattctggtcctgaaaaggaatgcaaatatgtcattttgggagaaaaggcgaaggcccaacttgtgcgggactcgaagaaagacattgagttatctattgctgagttgcagaaaaatccgctcaactatacccaggttgctgtgattgcagatgagatcttaaagaatgtaaagtatgatgcattaaggatcgtgtacaacaagttccattcagttgtgtcgtttgtgccgacaacctcaactgtattatctcccgaggttgttgagagagaagctgaagctggtggaaagcttggcgaacttgattcgtatgaaattgaaggtggtgaaaccaagtccgaagtgcttcaaaatctcacggaattccaattttcttgtatgatgttcaatgccgtcctagaaaatgcttgcagtgagcagggtgctaggatgtctgctatggatagctccagcaggaatgcaggagacatgcttgatcgcctcactcttacttataacagaactcgccaagcatccatcactactgaactgacagagattatttctggagcatctgcactggagggtatggcgatgaggaccttctacaatgagataaaggggatgaaggtgaaggagttgccggcgcatctgaagccgatgtttaccattgactatttgaagaataccgtaaagcgtgggctcgacaattaccacgccaaatacatcgagacc------agctctattgatcctctctttcacatttgcttcggcggaatgatcttctcctacctcgtcgccctccctgaggagcgccgccacctcgagcat---ctgcagcacgcgaaagaacacggcggc---------------cat-
>OryzaSativa
atgagcgggaacggcaagaaggtggcggaggtggccgcgaaggccgggaaggcgatcgactgggaggggatggccaagatgctcgtctccgacgaggcgcgcaaggagttcaacaccctccgccgcaccttcgaggacgtcaaccaccagctccagaccaagttctctcaggagccccaaccgattgactgggagtactacagaaaaggaattgggtctaaagttgtagatatgtacaaggaagcttatgaaagcattgaaatccccaagtacgttgacaccgtgactcctcagtacaagccaaagtttgatgcgctgcttgttgagctgaaagaagcagaaaaggagtctctgaaggagtcagagaggatagagaaggagcttgctgaattgcaggagatgaagaaaaatatcagcacaatgacagcagatgaatactttgcaaagcatcctgaggtcaagcagaagttcgatgatgaaatccgtaacgacaactggggctacGCGTCGCAGGTGGCAAAGCCGACCGGGAAGGATATCAAGGTTCCAGAAGCTCTGTATGGTGGCACCGGCAACTATGCTAGTGCTCTGTTCCTTACAGCGGCCAAAGCTAACTTGCTGGACAAAGTTGAAACTGAGATTCGCGATGTTGTAGAGGCATCCAAGAAGAGTCCATTGTTTTCTCAATTCATTAAGGACTTGTCAGTGCCCAAAGAGACCAGGGTGAAGGCAATAACTGAAATTTTCGCTGAAGCTGGTTTTTCAGATGTCACAAAGAATTTCTTGGCTGTGCTCGCCGACAATGGCAGACTGAAGCACATTGATCGCATTGCTGAGAGATTTGTTGATTTGACCATGGCACATAAGGGGGAGGTGAAGGTCCTTGTCAGGACAGTTATTCCACTCCCCGAAAAAGAGGAGAAGGAACTTAAGGAGACCTTGCAAGATATTCTTGGGAAGAACAAAACTATCTTGATTGAACAGAAGATTGACTACAGCATCATGGGAGGGCTAGTTATTCAATTTGGGCAGAAGGTGTTTGATATGTCGATCAAGACTAGGGCGAAGCAAATGGAGATGTTCTTGAGGCAACCCCTTGATATC---------gccaaggaggca---------gatcgt---actcccgtcaatggtgatgacctattgaagggcatattttttgaggtaaagaagaaatttgagactgcccttggtgtacttaagaaggaaaagatcactattgatccagatgatcctgcagcagtttctcgttatgcccaagtcatgaagactgtaagacaaaaggcagatcttctatccgactctgagaggattaaatataccatcgacacctttacaaagggcatccctgatgcacggacttacttgaatactcttcaggagatcaggataaagagtggccttatagatgatatgggtgctgaggctatgatgatggaagcccttgagaaagttgagaaggagattaagaagccacttctgaggagtgacaagaagaatatgggtctcctcttggcagagtttgagaagataaacaaaaagcttggaatccgcaaggaggatcttcccaagattgaggaagagcttgaattggaaattgccaaaagtgagctgacggagcttaagaaggaatgtgttgaagcaatggaggttcaactaaagagggaggagttcaaagacgag---gagatgcctgatgtcaagaagttggacatcagaaacttcctgATGTCGGCGACGACG---GCGGCGGTTCCCTTCTGGCGCGCGGCGGGGATGACCTACATCGGCTACTCCAACGTCTGCGCCGCCCTGGTGCGCCGGTGCCTCAAGGAGCCCCACAAGTCCGAGGCCGCCTCCCGCGAGAAGGTCCACTTCGCCATCTCCAAGTGGGCCGACGGCAAGCAGGAGAAGCCGAACCTTGGGAGTGTGGAGTCTAGAAAGgccgcc------caccaggagattgccccactaggcgcacgttctgtttcaacacaagttgtgagaacccgcatgaagagtgttaggaacatccagaagattacaaaagcaatgaagatggttgcagcatcaaagcttcgagctgttcaaataagaacagaaaattcacgtggtctatggcagccattcaccgctcttcttggggatgtccctagtgtcgatgtcaagaagaatgttattgtagccattacctctgacaagggtctttgtggtggtatcaactcaacgtcagttaaagtcagcaaagcactccacaagttgacttctggaccagagaaagaaagcaagtatgtcatattaggagaaaagggtaaagttcaactcattcgtgactccaaggataacatcgagatgacagtatctgagttgcagaagaaccctatcaactacacacagattgctgtgctggcagatgatatcttgaaaaatgttgagtatgatgctctaagggttgtttttaacaagttccactcggtcatatcattcaagcccacaatgacaaccatactttccccagaggttatggagaaagaatcggaatctggt---aaggttggtgacctggattcatatgaaattgaaggaggtgaaactaaatcagaaattcttcagaatcttaccgagttccagttttcttgtgttatgtataatgctgctctagagaatgcatgcagtgagcttggagcacgtatgtctgccatggacagctccagcagaaacgctggtgaaatgcttgatcgactcaccctcacatacaacaggacacgtcaagcatctatcactacagagctcattgagattatctctggcgcttctgcccttgagggaatggcgctgcgagccctgatcagcgagatccgggggatgaaggtgcgggaggtgccggggtacctgaagccgcggctgagctgggagaacgtgaagaagagcagcgaccaggccgtcgaccgctacatcgacaagtacatcgagacc------agctcgccggagccgctcttccacgtcatctacggcctcatggccttctcctacctcatcaacctccccaaggagcgccgccacctcgcccac---ctcgaggagctcgagaggcagggcgccgccggcgccgcccaccac-
>Pedicularis
atgagcggagccgggaagaaggttgttgacgttgcattcaaggctgggaggaccatcgactgggatggtatggcgaagctgattgtctccgatgaggctcgcaaggagttctccaccctccgccgcgcattcgacgatgtcaacactcagcttcaaaccaaattcagccaggaaccagaacccattgactgggagtattacagaaaagggattggctctcgtttggttgatgtgtacaagcaagcttatgatgaagttaaggttccccagtatgtcgacactgtcactcctctgtacaaacctaagtttgatgacctggtgatcgagctgaaagaagctgaggaaatgtcatggaaggagtctgaaagattagaaaaggaaattgctgaagttcaggagttgaaggcgaagttcagtaccatgacagctgatgagtatttcgcaaagcatccagagctcaagaagaagtttgatgatgaaattaggaacgactactggggctatgcaagtgcagctcctgcaaaacagcagaaa---gtcaaggttcctttgaaaatgtatggggtctctggcaactatgccacggctttgtatattgcagcagttaaaaagaatacactcgacaaagttgaatctgagctgcaaaccttagtcgaggcggcaaagaaaagtccgacattttctcaattcatgaaggacctatcagttactgcagatacaagagtgaaggctttaactgacatttgcgaacaagctaaattttcagagatcacaaaaaacttcatgcttgttgttgcccaaggtgggaggctggcacaattgccacgtatggcacagagatttgctgagctgactatggctcatagaggggaggttaaagctactgtaaccactgtgattcctctacctgcagaagaggagaaagaattgaaagaaacactgcagcaaatactgggacaggggacgaaagttatggttgaacaaaagattgaccctagtatcttgggtgggcttgtggtggaattcggacaaaaagtgtttgacatgtctataaagacaagggctgcccaaatggagcggttcctgcgccaacccatcaacttggacggccatgccaaaggagctggcagt---gccccc---acggccttaaagggtgatgacttgttgaagggtatttttctcgatgttaaaaagaaatttgagacagccatgggaattctgcggaaagagaagatcaccattgatcctaatgaccctactgccgtggcagaatatgccaaagtcatgaagactgttagagaaaaggctgatcttttctccgagtcgcagaggatcaaatacactattgaaacacgaacacaagatatacctgatgctcggtcctatttgctggccttgaaggacattcgggtcaagaggggcattgttgatgaaataggtgcagaggctttgatgatggacgcactcgacaaagttgaaaaggaattgaagaagccacttatgagaaatgataaaaagggaatggccctcctcaaggcagagtttgataaagtcaaccaaaagcttggcattcgtaaagaagatctgcccaaatatgaggaacagttggaacttaaaattgcaaaagcccaactggaggagctgaaaaaggatgtcgttgaagccatggacactcagaagaaacgggaagagttcaaggatgaa---gagatgcctgatgtgaagtcgttggacatccgaaacttcatcatg---gcgtcaaat---gctgcggtgccgttctggagaaatgcggggatgacttacataacgtactcgaacctctgtgccaatctggtgaggcagtgtttgaaggagccccatagatctgaatctttgaaccgtgagaaggtccatttctccgtttctcagtgggtcgacggcaaacaagagaaaccaaccatccgctcg---------------gccaatcaa---tccgaggagcacacccttttaggagttcgttccatttcaactcaaattgtccgcaatcgtatgaagagtgtccggaatattcagaaaatcacaaaggcgatgaagatggttgcggcttcaaagctccgagccattcaaactaaagccgaaaattcacgtggactgtggcagccattcaccgctcttcttggtgacattccaagtgtggacgtcaagaagaatgtcattgtcacaatttcttcggacaaaggtctttgtggtggaatcaattccacctctgtcaagataagcaggggcctttataaagtaaatgctggtcctgaaaaggaaagtaaatatgtcattttgggagaaaaggcaaaggcccaacttgtgagggactcaaagaatgacattgctctatactttactgagttgcagaaaaatcctctgaactacacacaggttgctgtgatagcagatgacatcttaaagaatgtggagtttgatgcactaagggtcgtgtacaacaagtttcagtcagttgtgtcgtttgtgccaacaacctcaactgtattatcccccgaggtcgtcgagagagaagctgaagctggtggaaaacttggggaactggattcctatgagattgaaggcggtgagactaagtctgaagtgcttcaaaatctttccgagtttcaattctcctgtgtaatgttcaacgcagtcatagaaaatgcttgcagtgagcagggtgctaggatgtctgctatggatagctccagcaggaatgcaggagatatgcttgatcgtctcacccttacttataacagaactcgtcaagcatccatcactactgagctgactgagattatatctggagcatcagcactggaaggtatggcgatgaggaccttctacaacgagataaaggggttgaaggtgaaggaattgccggcgcatctgaagccgatgttcaccatcagccacgcgaagagtagcataaagcgtggcctcgacaattaccacgccaaatacatcgagacc------gactccgccgatcccatctttcacatctgcatcggaggaatgatcttctcatacctcgtcgccctccccgaggagcgccgccacctcgcgcac---gcccaa---------gcacacggcggcggc------------cat-
>PhelipancheAegyptiaca
atgagcggagtcgggaagaaggtagttgacgtggcattcaaggcaggaaggaccattgactgggatggcatggcgaagctgcttgtctccgacgaggctcgcaaggagttcgccaccctccgccgcgcctttgacgaggtcaacaaccagctccagacgaagttcagccaggagccagaacccatcgattgggagtattacaggaaaggaattggctctcgtctggttgatgtgtacaagcaagcttatgatgaagttaagattccccagtacgttgacactgtcactcctcagtacaaacctaagtttgatgccctgttggtagagctgaaagaggccgaggagaattcatggaaggagtccgaaagattagagaaagaaattgctgaagttcaggagttgaaggcgaagtttagcaccatgacagctgatgagtactttgcaaagcatcccgagctcaagaagaagtttgatgacgaaattagaaacgactactggggctacgcaagtggtcctcctgcaaaacagcagaat---gtcaaggttcctttgaaaatgtttggggcctctggaaactatgccactgctttgtacatcgcagctgttaaaaccaatgcactcgataaggttgaatctgagctacttaccttagtcgaggctgcaaagaggagtcctacattttctctattcatgaaggatttatcagttactgcggatacacgagtgaaggctttaagtgacatttgtgctcaagctaaatttttagatatcacaagaaactttttggttgtcgttgccgaatatgggaggctggggcacttagaacgtatagcacagagattctccgagctgactatggcacataggggggaagtaaaggctacagtaaccactgtgattcctctacctctagaagaggagaaagaattgagagaaacactgcaggatatacttggacaagggacgaaagtgaaggttgaacagaagattgatcctagtattctcggtgggcttgtggtggagtttggacaaaaagtgttcgacatgtctataaagtctagggctgctcagatggagcgattccttcgccaacctatcaatttggatcaccacgccaaaggagctgtaagt---gctccc---cccgctttaaagggtgatgagatgttgaagggtatttttcttgaggttaagaagaaatttgagacagctataggagttctccggaaagagaagatcaccattaatcctgatgaccctgctgcggtggctgaatatgccaaagtcgtgaaggctgttagggaaaaagctgatcttttctccgagtcgcaacgaatcaagtacactattgaaacacgaacacaagatattcccgatgctcgatcctatttgctggctttgaaggacattagggtcaagagaggccttgttgatgagttgggtgcagaggctatgatgatggatgccctcgacaaagttgaaaaagaattgaagaagcctcttctgagaaatgataaaaagggaatgtccctcctgaaggcagagtttgataaagtcaaccaaaaacttggcattcgtagagaagatctgcccaaatatgaggaacagttggaacttaaaatggcaaaagctcaactggaggagctgaagaaggatgctgtggaagccatggaaactcagaagaaacgggaagagttcaaggatgaa---gaaatgcctgatgtgaagtctttagacatccgaaacttcattATG---GCGTCCACC---GCTGCGGCACCGTTTTGGAGATCTGCTGGGATGACTTACATAACGTACTCGAACCTCTGTGCCAATATGGTGAGGCAGTGCTTGAAGGAGCCTTATAGATCTGAAGCTCTGAGCCGTGAGAAGGTCCATTTCTCCATTTCTCGCTGGACAGAAAGCAAACAAGAGAAACCAACCGTTCGCTCGGAAACTCTTGAA---------------nnnagggagcacacccttattggagttcgttccatttctactcaaattgtgcgcaaccgtatgaagagtgttaagaatattcagaaaatcacaaaggcaatgaagatggttgcagcttctaagctccgagccatccaaactaaagctgaaaactctcgtggactgtggcagccgttcactgctcttcttggtgacactccaagcgtggacgttaagaagaatgtcattgtcacaatttcatccgacaaaggtctttgtggtggaattaattctacatccgtcaagataagcaggggccttcataagttgaattctggtcccgaaaacgaatgcaaatatgtcattttgggtgaaaaggcgaaggcccaacttgtgagggactcaaagaaagacattgagttatctattacagagttgcagaaaaatcctctgaactatacacaggttgctgtgcttgcagatgacatcttgaagaatgtagaatatgatgcattaaggattgtgtacaacaagttccattcagttgtgtcgtttgtgccgacaacctcaactgttttatctcccgaggttattgagaaagaagctgaagctggtggaaaactcggggaactggactcatatgaaattgaaggtggtgaaacaaagtccgaagtgcttcaaaatttcaccgaattccaattttcttgtgtgatgttcaatgcagtcatagaaaatgcttgcagtgagcagggtgcaaggatgtctgctatggatagctccagcaggaatgcaggagatatgcttgatcgtctcacacttacttataacagaactcgtcaagcatccattactacagaattaacagagattatatctggagcatctgcattggagggtatggcgatgaggaccttctacaatgagataaaggggctgagggtgaaggatttaccggcgcatatgaagccgatgctcaccgtcgattacctgaagaacaccgtgaagcgcggcctggacaattaccacgccaaatacatcgagacc------agctccgtcgatcctctctatcacatctgcttcggcggaatgatcttatcctacctcgtcgccctaccggaggagcgccgccacctcgagcac---cagcagcacgctaaagaccacggcggc---------------cat-
>Phtheirospermum
atgagcggagccgggaagaaggttgttgacgtggcattcaaggcggggaggaccatcgactgggatggtatggcgaagctgattgtctccgacgaggctcgcaaggagttctccaccctccgccgtgccttcgacgaggtcaacactcagcttcaaaccaagttcagccaggagccagaacccatagactgggaatattacagaaaagggattggctctcgtttggttgatatttacaagcaagcctatgacgaagttaaggttccccagtatgttgacaatgtcactcctcagtacaaacctaagtttgatgccctgttggttgagctgaaagaggctgaggagaaatcatggaaggagtctgaaagattagaaaaggaaattgctgaagttcaggagttgaaggcgaagtttagtaccatgacagctgatgagtatttcgcaaagcatcccgagctcaagaagaagtttgacgacgaaattaggaacgattactggggctatgcgactgcacgt---gtaaaagagcagaaa---gtgaaggtacctgtgacaatgtttggtgtttctggaaactatgcttcggctttgtacatcgcagcagttaaaacaaatgccctggacaaaatcgagtctgagcttcttactcttgtcgaggcttcaaagaaaagccctacgttttctcagttcatgagggatatatcagtaactaaggataccagagtgaaggcaataactgatatttgcagtcaagctaagttttcagatatcacgaagaactttttggttgttgttgctgaagctggaaggctggggcatctagaaagaatgtcacagagatttgcagagctgactatggcacatagaggcgaagtaaaagctactgtgaccaccgtgattcctttacctccacaagaggagaaggaattaaaagaaacattgcaggtgatacttggacaagggaagacggtgatggttgaccagagaattgatcccagtattcttggtggacttgtggtggaattcgggcaaaaagtattcgacatgtctataaggacaagggctcgccagatggagcgtttcctacgccaacctattaacttggatggccatgccaagggagctggcagt---gctccc---accgctttaaagggtgatgatctgcttaagggtatttttctcgaggttaagaagaaatttgagacagccataggagttctgcggaaagagaagatcacccttgatcctaatgaccctactgctgtggcagaatatgccaaagtcatgaagactgttagggagaaggctgatcttttctccgagtcgcagaggatcaaatatactattgaaacacgaacacaagatatccctgatgctcgatcctatttgctggcgttgaaggacattcgggtcaagaggggccttgtcgatgaactaggtgcagaagctatgatgatggatgcactagacaaagttgaaaaggaattgaagaagccacttctgagaaatgataaaaagggaatggctctcctgaaggcggagttcgataaagtcaaccaaaaacttggcattcgtaaagaagatcttcccaaatatgaggaacagttggaacttaaaattgcgaaagcccaactggaggagctgaaaaaggatgctgttgaagccatggacactcagaagaaacgggaagagttcaaggatgaa---gagatgcctgatgtgaagtcgttggacatccgaaacttcatcatg---gcgtctaat---gctgcggtgccgttctggagaaatgctgggatgacttacataacgtactcgaacctctgtgccaatctggtgaggcagtgtttgaaggagccccatagatccgaatctttgaaccgcgagaaggtccatttttccgtttctcagtgggtcgagggcaaaccagagaaaccaacgatccgctcggagaattctgat---acgaagcat---tcagaggagcacacccttttaggagttcgttccatttcaactcaagttgtgcgcaaccgtatgaagagtgttcggaatattcagaaaatcacaaaggcaatgaagatggttgcagcttcaaagctccgagccatccaaactaaagctgaaaattcacgtggactgtggcagccattcactgctcttcttggtgacattccaagcatagacgttaagaagaatgtcattgtcacaatttcttctgacaagggtctttgtggtggaatcaattccacctctgtcaagataagcaggggccttcataaagtaaattctggtcctgaaaaggaatgtacatatgtcattttgggagaaaaggcaaaggctcaacttgtgcgggactcgaggaaagacattaagttatcttttactgagttgcagaaaaatcctctgaactatacccaggttgctgtgctggcagatgacatcttaaagaatgtggagtttgatgccttaagggtcgtgtacaacaagttccagtcagttgtgtcgtttgtgccaacaacctcaactgtattatcccccgaggtcgttgagagagaagctgaagctggtggaaaactcggggaactggattcctatgagattgaaggcggtgagactaagtctgaagtgcttcaaaatctatccgagttccaattctcctgtgtgatgtacaacgcagtcatagaaaatgcctgcagtgagcagggtgctaggatgtctgctatggatagctccagcaggaatgcaggagatatgcttgatcgtctcacgcttacttataacagaactcgtcaagcatccatcactactgagctgattgagattatatctggagcatcagcactggagggtatggcgatgaggaccttctacaacgagataaaggggatgaaggtgaaagagttgccggcgcatctgaagccgatgttcaccatcgattacgcgaagaacagcgtaaagcgtggcctcgacaattaccacgccaaatacatcgagacc------agttccgtcgatcccctatttcacatctgcttcggcggaatgatcttctcatacctcgtcgccctccccgaggagcgccgccacctcgagcac------------gccaaagaacacggcggtggc------------cat-
>PopulusTrichocarpa
atgagcggaccatcaaagaaagtagtggatgtggcatttaaagcatcgagaaccatcgattgggatgggatggctaagcttttagtctctgatgaggctcgcaaagagttcgctacacttcgtcgcgctttcaacgaagttaactcccaactcgagaccaagttcagccaggaacccgaacccatagactgggaatattatagaagaggaattgggtctcgcttggtggacatgtacaaacaggcatatgaaagcatagagatccccaagtttcaagataaagtgactccagaatacaagcctaaatttgatcaattgttggtggaattgaaagaagcagagcaacaatccctgaaggagtctgagcgtctggagaaagaaattgctgaagttcaagaattgaagacaaaaatcagcaccatgactgcagaggagtactttgagaagcatcctgagctgaagaaaaagtttgatgacgaaatccgcaatgactattggggttatAGCACTTCAACTGCGCAGAAGGAGGAGAAA---ATCAAGTTGCCTATCACTTTATACGGGGGAACTGGAAACTATGCCTCTGCTTTGTTCATAGCGGCCAAAAGGTCTAAGGTGCTGGATCAGGTTGAGTCTGAAATTCTTGACCTCATTGCGGCTTCAAAGAAAAGCCCAAAATTTTCTCAGTTCTTGAAGGACTTGTCAGTGCGAGCTGATACTAGAGTCAAAGCCATTAATGAAATTTGTGCTACAGCAAAATTTTCAGAAATCACGAAGAATTTCTTGGTTATAGTGGCTGAGAATGGGAGGTTAAGTTACTTGGAAAGCATTGTAAATAAATTCAAGCAGCTGACCATGGCAGACAAGGGGATAATAAAAGCTATTGTCACAACTATCATGCCCCTACCCCCACAAGAGGAAAAGGAATTGAAGGAAACACTGCAGGATATTATTGGTCACGGGAAGTCCGTCGAGGTTGAACAAAAGATTGATCCTAGTATTCTTGGGGGGATTATGATAGAGTTTGAGCAGAAGTTGTTTGACATGTCCATAAGAACTAGGGCGAAGCAGATGGAGAGGTTCCTGCGTGAGCCTGTGGACTTTGATGCCCTCgcaaaagaggct---------gctcct---gccgggctcaagggagatgagatgttgaaggacatctttcgggacatcaagcagaaatttgagacagccattggggtacttcggaaggaaaagatcaccattgatcctgagaatccagctgccgtgtctcattatgcgaaggtcatgaagacaattagagagaaggctggcttgttttcagaatcacaaaggatccagtttactattgaagaagaaacacaagatattccagatgctcggacattttttctgaaattacaggaaataagaaccaagagaggtctctctgatgagcttggtgtagaggctatgacgatggatgcattggaaaaagttgaaaaggaaattaagcaacctctgatgaggaatgataagaaaggaatggctcttcttatggcggaatttgataaggttaataagaagcttggagttcgtagggaagatctaccaaaatatgaagaggagttggaacttaaaattgccaaggcacaattggaggagctgaagaaggatgctgtcgaggcgatggaaacacaaaggaagagggaggaatttaagaatgag---aaagaggttgatgtgaggtctttggacatcaggaactttctcATG---GCGTCGAAT---GCAGCAGCGCCGTTTTGGAGGGCCGCCGGCATGACCTACATAACATATTCCAACATCTGTGCTAATCTTGTCAGAAACTGTCTCAAAGAACCATACAAGACTGAAGCTCTTTCGAGGGAAAAGGTTCATTTTGCTGTTACCAAGTTTGTCGATGGAAATCCTCAGAAACCCATTGTTCGTTCGGATTCTGGGACTGAAatc---------cccgaggagcatgtccctcttggagtgcgttccatttcaactcaagttgttcggaatcggatgaaaagtgtcaagaacattcagaaaattacgaaggctatgaagatggttgcagcctcaaagttgcgattaattcaatctagagctgaaaaatctcgtggcctatggcaaccatttactgcgcttcttggagatactcctagtgttgatgtaaagaagaatgtgattgtcaccgtatcttcggacaaaggtctgtgtggtggaattaactctacagcagtcaaggtcagcagggccattaacaagttgacttcaggtcctgacaaagaaactaaatttgtcatcttgggagaaaaggcaaaggtgcagttgatacgtgattcaaaaaagagcattacaatatgcatgacagagttgcagaagaatcctctgaattatacccaggtctctgttctggcagatgacattttaaagaatgtggaatatgatgctttgaggattgtcttcaacaagttccagtcagtggtctcatttcttccaactatgacaactgtattatctcctgaggttgtggagagagaggctgaatctgatgggaagcttggtgatcttgattcctatgagattgaaggtggtgaaacaaagggtgaaatacttcagaatcttgccgagttccagttttcttgtgttctgttcaatgcggtaatggagaatgcttgcagtgagcaaggtgcaagaatgtctgctatggacagttcaagcagaaatgctggagatatgcttgatcgcctgacactgacttataacagaactcgtcaagcatctatcacaacggagttgagtgagattatatccggagcagctgcactggagggtatggcactaaggaagttctacagcgaaattaagggcttgaaagtgaaggaatttcccaaccatgtgaagcccatgctgtcacttgattacgtgaagaaatcagtgcaaagagggatggataattaccatgctaagtatattgaaaca------agctcagttgatccagtttatcatgtttgctttggcggcatggttttatcttactttcttgctcttcctgaggaacgccgtcatcttgaacac---cagcaacattctaaggagcatggtggg---------------cat-
>PrunusPersica
atgagcggcgccgggaagaaagttgccgatgtggctttcaaagcctccaggaaaatcgactgggagggcatgggcaagcttctggtctccgatgaggctcgcaaagagttcgcctctcttcgtcgtgccttcgatgaggttaacactaccctccagaccaaattcagccaggaacctgaacctattgactgggagtattacaggaaaggaattgggtctcgcttggtggatatgtacaaagaggcttatgacagcgttcaagtccccaagtatgtagacacagtcactcctgagtacaagcctaaatttgatcaattgttggtggatctaaaggaagcagaggagaaatctttgaaggaatctgagcgtttggagaaggagattgctgaagttcaagaattgaagaagaagattagcaccatgactgcagatgagtactttgagaagcatccagagctgaagaagaaatttgatgatgaaatccgaaatgactactggggctatTCTACGGCACCTGGGAAGAAGGAAGTGAAG---GTTAAGGTGCCTCTGGTGTTGTTTGGGGGTTCTGGGAACTATGCCTCTGCTTTGTACATTGCTGCAGTAAAAGCTAATGCCTTGGAGAAGGTTGAGTCTGAGATTCTTGACATTGTTGAGTCTACGAAGAGAAGTCCTACGTTTTCTCAGTTCACAAAGGATTTGTCAGTGCCAGCAGATACTAGAGTGAAGGCAATCAATGAAATTTCTGCTCAAGCTAAATTTTCAGATGTTACGAAGAACTTTTTGGTTCTCTTGTCTCAGAATGGGAGGCTAAAGAACCTTGAAACCATAGCAAAGAGATTTGTGGAGTTGACCATGGCACATAAGGGAGAAGTGAAAGCTATTGTTACATCTGTCATTCCCCTTCCCGCTGTGGAGGAGAAAGAATTGAAGGAGACACTGCAGGAGTTAATTGGACAGGGAAAGAAGGTCATACTTGAGCAGAAGATTGATCCTAGTATTCTGGGTGGGCTTGTGGTAGAGTTTGATAAGAAGGTGTTTGACATGTCCATTAAGACTAGGGCACGCCAGATGGAGAGGTATTTGCGGGAACCCGCAAACTTTGACAGCCTCgctaaggaagca---------aatcgc---cctgtgctgaagggtgatgagatgctgaagaacatcttcttggatgttaaaaagaagtttgagacagcccttggaatacttcgcaaagagaagatcaccatagacccagaggatccagccgccgtttctcagtatgccaaggtcatgaaaactataagagagaaggcagatctgttctcagaatctcaacgcatccaacacacgatccaaagccgaacacaagatatcccagatgctagaacatacctgttgactttgaaagaaattaggatcaagagaggtatcactgatgaacttggtgcagaggctatgatgatggatgcattggagaaagttgaaaacgaactgaagaaacctcttttgaggaatgataagaaagggatggctcttctccaggcagaatttgagaaaataaacaagaagcttggaattcggaaggaggatctaccaaagtatgaagaacagctagaactcaagaaagcgaaagcacagctggaggaacttaagaaggatgctcttgaggcaatggaaactcagaagaaacgggaggaattcaaagatgag---gaaatggttgatgtgaagtctttggacatccgaaacttcatcATG---GCGTCGAAC---GCAGCGGTGCCGTTTTGGCGTGCGGCCGGTATGACTTACATCACCTACTCAAACATCTGTGCGAATCTGGTTCGGAATTGCCTCAAGGAGCCTTACAAGACTGAAGCAATATCTCGCGAGAGGGTACACTTCGCCGTCTCCAAGTGGACCGATGGCAAGCCTGAGACGCCCACTATCCGTACGGACACACCTGATGTAgtccct------gccgaggagcaggcccctttgggagtccgctcaatttcaactcaaatcgttagaaaccggatgaagagtgtgaagaatatccagaaaattacaaaggcaatgaaaatggttgcagcctcaaagctacgagcaattcaagctaaagctgaaaattctcgtggcctgtggcagcccttcacagcacttcttggtgacactcccagtgtccaagttaagaaggacgttattgttacaatctcttcagacaaaggtttatgtggtgggattaactctacttcagtcaagataagcaaggccttaaacaaattgaattctggtcctgacaaagagacaaagtatgtcattttgggggaaaaggcaaaggctcaattgatacgtgactcaaagaaggacattgtgctggtcctaactgagctgcagaagaatcctttgaactacacccaggtatctgtcctagctgacgacattttaaaaaatgttgagtttgatgctttgagaatcatcttcaacaagttccaatcagtcgtcgcatttctgccaacagtgtctaccgtattatctccggagattgtggagagagaggctgagtctggtggaaagcttggtgagctagattcctatgagattgaaggtggtgaaacaaagtcagagatactccagaatctggcagagttccagttttcttgtgtcctgttcaatgctgtgttggagaatgcttgcagtgagcaaggagcaaggatgtctgccatggatagttcaagcagaaatgctggagagatgcttgatcgccttacactcacttataacagaactcgtcaagcatcgatcaccacagaattgattgagattatatcaggagcatcagcactggagggcatggcgttgaggagattctacaacgagatcaaggggttgaaggtgaaggaattgcccagctatgtgaagccgatgctgtccgtcgactacgcgaagaagacggtgcagagaggcttggacaattaccacgccaagtacatccagacc------aactccgtcgatcctctcttccatgtctgcttcgggggcatgatcttttcctacctcgtcgctcttcctgaggagcgtcgccacctcgagcac---cagcagcacgccaaggagcatggc------------------cat-
>SesamumIndicum
atgagcggagcggggaagaaggtagtcgacgttgcattcaaggccgggaagaatattgactgggaaggaatggcgaagctgttggtctccgaggaggctcgcagggagttcgccaccctccgccgcgccttcgacgaggtcatcacgcagctccagaccaagttcagtcaggaaccagaacccatagactgggagtattacagaaaaggaattggatctcgcttggttgatatgtacaagcaggcgtatgatgaagttaaaattccccagtatgttgacaatgtcactcctcaatacaaacccaagtttgacgctctgttggtagagctgaaagaagcagaggagaagtcactgaaggagtctgaaagattagaaaaagaaattgcagaggttcaagagctgaagaggaagcttagtaccatgacagctgacgaatactttgaaaagcatcctgaactcaagaagaagtttgatgacgaaattcgaaatgattactggggctatGCTACTGGCCAGCCTGCAAAAGAGCAGAAA---GTCAAGGTTCCTGTGACAATGTTTGGAGTCTCTGGAAACTATGCCTCGGCTTTGTACATCTCAGCAGTTAAAGCAAATGTGCTGGACAAAGTTGAATCTGAGCTTATTACCCTTGTTGAGGCTTCGAAGAAAAGCCCTACATTTTCTCAATTCATGAAGGATCTATCTGTAACTGCAGATACCAGAGTGAAAGCCATCAATGATATTTGCACACAAGCTAAATTTTCAGATATCACCAAGAACTTCCTGACCATCGTTGCTGAAGCTGGGAGATTGGGACACCTGGAACGTATGGCACAGAGATTCTCGGAGCTGACCATGGCACACAGAGGGGAAGTACAAGCCACTGTGACCACTGTGATTCCTCTACCTCCAGAGGAGGAGAAAGAATTGAAAGAAACATTGCAGGATATACTCGGACAAGGGAAGAAGGTTAAAGTTGACCAGAAGATCGATCCCAGTATTCTCGGTGGGCTTGTGGTGGAATTTGGACAAAAGGTTTTTGACATGTCTATAAGGACTAGGGCACGGCAGATGGAGCGATTCCTACGCCAACCTATTAACTTGGATTCCCAA---------------------------------------------------atgttgaagggtattttccttgaggttaagaagaaatttgagacagccatagggattctccggaatgagaagatcaccatagatcctgatgaccctgctgctgtggctgaatatgccagagtcatgaagactgtaagagaaaaggctgatcttttctccgagtcacagaggataaaatacactattgaaacaagaacacaagatattcctgatgctcgatcctatctactggcactgaaggatataagggtcaagagaggccttgtcgatgaactaggcgcagaggctatgatgatggatgcactggaaaaagttgagaaagaattgaagaagccacttatgagaaatgacaaaaagggaatggctctcctgaaggcagagtttgataagatcaaccagaagcttggcattcgtagagaagatctgccaaagtatgaagaacagttggaacttaaaattgccaaggcccaactggaggagctgaagaaggatgctgtagaagcaatggagactcagaagaaacgggaagagttcaaggatgaa---gaaatgcctgatgtgaagtcattagacatccgaaacttcatcATG---GCGTCGAAC---GCTGCGGTCCCATTCTGGAGAGCTGCGGGGATGACCTACATAACGTACACGAATCTCTGCGCCAACTTGGTGAGGCAGTGTTTGAAGGAGCCCTACAAATCCGAAGCTTTGAACCGTGAGAAGGTCCACTACTCCGTTTCTCGATGGGTCGACGGCAAACCCGAGAAACAAAGTATACGAATCTACTTTGTTTTA---gcttcgtccgacaacagggagcatgcccttacaggagttcgttttatttcaactcaagttgtccgcaaccgtatgaagagtgttcgcaatattcagaaaatcacaaaggcaatgaagatggttgcagcttcaaagctgcgagccattcaaactagagctgaaaattcacgtggactatggcagccattcactgctcttcttggtgacactccaagtgttgacgtcaagaagaatgtcattgtcacgatatcttcagacaaaggtctttgtggtggaatcaattctacatctgtcaaaataagcaggggcctttataagttaaactctggtcctgaaaaggagtctaaatatgttattttgggagagaaggcaaaggcccaacttgtgcgtgactcaaagaaagacattgagttatcaataacagagttgcagaaaaatcctttgaactatactcaggttgctgtgcttgcagatgacatcttaaagaatgtagagtatgatgcattaaggattgtttacaataaattccattcagttgtgtcatttgtgccaacaacctcaactgtactatctcccgaggttgttgaaagagaagctgaagctgggggaaaacttggggagctggattcatatgaaattgaaggtggtgagacaaagaccgaagtgcttcagaatctcgccgaattccaattttcttgtgttctgttcaatgccgtcttagaaaatgcttgcagtgagcaaggtgctagaatgtctgcaatggacagctccagcagaaatgcaggagatatgcttgaccgcctcacgttaacctataacagaactcgtcaagcatccatcactaccgagttgatagagattatctctggagcatcagcacttgagggtatggcgatgaggaccttctacaacgagataaagggcatgaaggtgaaggaattgccggtctaccttaagcccatgttcaccatcgattacctcaagaacagcgtcaagcgtggcctggataattaccatgccaagtacatcgagacc------agctccgttgaccctctttatcacatctgcttcggtggcatgatcttctcctacctcgtcgccctgccagaggagcgccgacacctcgagcac---cagcag---------caacacggcgct---------------cat-
>SolanumTuberosum
atgagcggttcagtgaagaagatcgccgacgtgactttcaaggccggcaggactattgattgggaaggaatggccaagcttcttgtcaccgatgaagctcgcaaggagttctccaatctccgtcgcgctttcgatgatgtcaactcccaacttcagaccaagttcagccaggaacctgaacctatcaactgggagtattacagaaaaggaatcggttctcgcttggtagacatgtacaaagaggcctatgacagcgttgagatccccaagtttgtggatacggtgactcctcaatataaacccaaatttgacgccttgttggtggagctgaaagaagcggagcagaaatctctgaaggaatctgaaagattagaaaaagaagttgcagacgtgcaagagttgaagaaaaaacttagtacgatgacagctgaagaatactttgagaagcatcctgagctgaagaagaagttcgatgatgaaattcgaaatgattactggggctatGCTACTGTCCCAGCTGCCAAAGAGAAAAAA---GTAAAGGTTCCTGTGACTATGTATGGGGTTTCTGGAAATTATGCCTCAGCTTTGTACATCGCAGCTGTAAAAGCTAATGCATTGGAGAAGGTCGAGTCCGAGATTTTGGACCTTATTGAGGCTTCAAAGAAAAGTCCTAAATTTTCTCAGTTTATGAAGGATCTCTCTGTACCTACAGAGACAAGAGTGAAGGCCATGTCTGACATCTCTTCAGAGGCTAAGTTTGGAGAGCTCACAAGGAACTTCTTGGTTGTTTTGGCTGAAAATGGGAGGCTGAAACATGTTGATGCCATAGCAAAAAGGTTTGCAGAGTTAACCATGGCACACAAGGGGGAACTTAAAGCCATTGTAACAACTGTTATTCCTATTCCTCCAGAGGAGGAGAAAGAATTGAAGGAGACATTGCAAGAGGTGATGGGAAAAGGGAAGAAGGTGAACATTGAACAGAAGATTGATCCTAGCATTCTCGGTGGGCTTGTGATAGAATTTGGCCAGAAAGTTTTTGACATGTCCATAAGGACTAGGGCACGCCAGATGGAGAGACTCTTGAGGGAACCTATCAACTTC---------gccaaagaagctgct------gctccc---actacactgaagggagatcaggtattgaaggacatcttttatgaggttaagaacaagcttgagacagcaattggtgtcctacgaaaggagaagatcaccatagaaccagaagatcctgctgctgtatctgagtatgcgaaagtcatgaagtctgttagacaaaaggctaatctcttatcagagtctgaaattattaagttcaacatcgaagtagaaacacatgaaattccagatgcccgaacatatttgttgaaactgaaggagatgcgtgtcaagaggggcctcatcgattctcaaggtatagaggatttgcagatggcagcattggataaagttgagaaagaattaaaaaagccactactgaggaacgacaaaaagggaatagctcttcttacagctgagtttgataagatcaaccagaagcttggcattcgtaaagaagaattgcccaaatatgaagaacagttggagctgaagattgcaaaggcacagttagaagaactgaaaaaggatgctcttgaagcaatggaaactcagaagaagagggaggagttcaaggatgag---gagatgcccactgtgaagtctctggacatcagaaacttcattATG---GCTTCTAAC---GCAGCTGCACCGTTTTGGAGGTCGGCAGGGATGACTTACATAGCATACTCAAACCTATGCACGAACCTGGTCAGAAACTGCCTTAAAGAGCCTTACAAGTCCGAAGCTTTGAGCCGTGAGAAGGTCCATTACACCATCTCCAAATGGGCTGATGGCAAGCCTCAGAAACCGACCACCCGCTCAGATTTTCCCGAAGAAattcca------tccgaggaaccagtcttgtcaggagttcgatgtatttcaactcaagttgtcagaaaccggatgaagagtgtcaaaaatattcagaagattacaaaggctatgaagatggttgctgcttcaaagctcagagctattcaaactagagctgaaaattcacgtggcctatggcagccatttactgcacttcttggtgacactcctagtattgatgtcaagaagaatgttattgttactatttccgcagacaaaggtctttgtggtggaatcaattctacatctgtcaagataagcagggctatgcataagttgaattctggtcctgataaggaaaataagtatgttgtcttgggggaaaaggcaaaggctcagctggtgcgagattcgaaaaaggacattgaactggtcatgactgagttgcagaaaaatcctcttaactatacacaggtttctgtgatggcagatgacatcttgaagaatgttgaatttgatgcactgaggattgtttataataaattccagtcagttgtctcatttttgccaacagtgtccactgtactatctcctgaggttgtggagagggaagctgaatccggtggaaagcttggagatttggatttatatgaaattgaaggtgctgagacaaaggctgaagttcttcagaacctaactgaatttcagttctcatgcatgatgtacaatgcagttctagagaacgctactagtgagcaaggagcaagaatgtctgccatggatagttccagcagaaatgctggtgacatgcttgatcgtctcactcttacttacaacagaacccgtcaagcatctatcaccacagagctgattgagatcatatcaggagcatcagcactggagggtatggctttgagaaacttgtacaaggagatgaagggattgaagctgaaggaggtgccggcgcacctaaagccgatgctctcaatcggttacgcgaagaatgctatcaggaagggtttggataactaccatgctaagtacatcgaaacc------agctccattgatcctcttctccatgtctgcttcggaggcatgatattctcctacctcgtcgcccttccagaagagcgacgtcacctcgagcac---aaacagcacggc---------ggcgga---------------cat-
>SorghumBicolor
atgagcggcaacggcaagaaggtggtggatgtggccgtgaaggccgccaaggcgatcgattgggacggcatggccaagatgctcgtctccgacgaggcgcgcaaggagttcgccacgctccgccgcacctttgaggacgtcaaccaccagctccagaccaagttctcccaggaaccccaaccgattgattgggagtactacagaaaaggaattggatcaaaagtggtggatatgtacaaagaggcttatgaaagcatcgagatcccgaagtacgtcgacacagttactcccgagtacaagccgaagtttgatgctctggttgttgaattgaaggaggctgagaaagcgtctctgaaggagtcagaaaggatagagaaggaaattgctgaactcaaggaaatgaagaaaaagatcagtacaatgacagcagatgagtactttgagaagcaccctgaactcaagaagaagtttgacgatgaaatccgtaatgattactggggatatGCGTCGCAGCCGGCCAAACCCACCGGCAAGGACATCAAGGTTCCAGAAGCTCTGTATGGTGGCACAGGCAACTATGCCAGTGCACTGTTCCTCACAGCAGCTAAAGCTAACTCATTGGACAAAGTTGAGTCTGAGATTAAAACTGTTGTAGAGGCATCCAAGAAGAGCCCGTTGTTCTCTCTATTCATAAAGGACCTGTCAGTTCCAAAAGAGACCAGGGTGAAGGCTGTAACCGAAATATTTGCTGACGCTGGGTTTTCGGATGTTACAAAGAATTTCTTGGCTGTCCTGGCGGACAATGGCAGGCTGAAATATATTGAGCGCATTGCGGAGAGATTTGTTGATTTGACTATGGCACATAAGGGGGAGGTGAAGGTTGTGGTCAGGACAGTTATTCCACTTCCCGCGAAGGAGGAGAAAGAACTCAAGGATACCTTGCAGGATATCCTTGGGAAGAACAAAACTATTTTGGTGGAACAGAAGATTGACTACAGCATCATGGGAGGATTAGTGATTGAATTCGGGCAGAAGGTGTTTGATATGTCTATCAGGACCAGGGCGAAGCAAATGGAGGCATTCTTGAGGCAACCCCTTGAATTC---------gcagctccagct---------gaccgt---cctcctgtcagtggtgatgatctcctgaagggcatattctttgaggtaaagaaaaagtttgagacagctcttggtgtccttaaaaaggaaaagatcactattgatccagaagacccagcggcagtttctcgttatgcccaagtcatgaagactgtaagggaaaaggcagatcttctttctgattctcaaaggattaaatataccattgagaccttcaccaagggcatccctgatgcacggacttacttgaatactcttcaacagatcagaataaagagtggtcttatagatcatcttggaattgagcctttgatgatggaagctcttgagaagattgagaaggacattaagaaaccacttttgaggagcgacaagaagaacatggccaccctcttggcagagtttgacaagattaacaaaaagcttggcattcggaaggaggatcttcccaagatcgaggaagagcttgaattggaaattgccaaaagcgagctgagtgaacttaagaaggaatgtgttgaagcaatggagactcaactcaagagggaggagtttcaagatgag---gagatgcctgatgtcaggaaattggacatcagaaacttcctgATGTCGGCGACCACG---GCGGCCGTGCCCTTCTGGCGGGCAGCGGGGATGACCTACATAGGATACTCCAACATCTGCGCTGCGCTGGTCCGGAACTGCCTCAAGGAGCCCTTCAAGTCCGAGGCCGCGTCCCGCGAGAAGGTCCATTTCTCCATCTCCAAGTGGGCGGACGGCAAGCAAGAGAAGCCCACTGTCCGCACAGAAGATGAA------atctcg------caaccggagatggctccacttggtgcacggtctatttcaactcaagttgtgaggaaccggatgaagagtgtcaagaacatccagaagatcacaaaggctatgaagatggttgcagcatcaaagcttcgtgctgttcagacgaggactgaaaattcacgtggcctgtgggagcctttcaccgcccttcttggggatgctcctagcgttgatgtcaagaagaatgtgattgtggccattacctctgataagggactctgtggtggtattaattcaacatcggtgaaagttagcagggcccttcacaagttgacatctggtccagaaaaagaaagcaagtttgttatattaggagaaaagggaaaagttcagctggttcgtgactcaaggaacagcattgaaatgactgtaactgaactacagaagaatcctatcaactatacacagattgctgtgctggccgatgacatattgaaaaatgtggaatatgatgctctgagggttattttcaacaagttccattctgttatatcatttaagcccacaatggtaacaatactgtcccctgaggttgcagaaaaagaatcagaagctggtgggaagatgggtgacctagattcttatgagattgaaggcggcgagacaaaatcagagatattgcagaatctagctgagttccagttttcttgtgttctgtacaatggtgccctagagaatgcatgcagtgagcttggagcccgtatgtctgccatggacagctccagcagaaatgctggcgatatgcttgatcgtctaactctcacttacaacaggacacgccaagcatccatcactacagagcttattgaaattatatctggtgcatcggcccttgaaggaatggcgctgcgtgccctgtacaacgagatccggggcatgaaggtccgcgaggtgccggcttacctgaagccgcgcttgacctgggacaacgtcaagaagagcgccgaccaggccgtcgaccgctacatcgagaagtacatcgacacg------agctcgccggacccgctcttccacgtctgcttcggagggatggtcttctcctacctagtcaatctgccctgggagcgcgcccacctcgcccac---ctcgaggagatggagaggaccggtgggaag------------cac-
>StrigaAsiatica
atgagcggagttgggaagaaggtggttgacgtggcattcaaggctggaaggaccatcgactgggatggtatggccaagctgctcgtctccgacgaggctcgcaaggagttcgccaccctccgccgcgccttcgatgaggtcaacaatcagcttcagaccaagtttagccaggaacccgaacccatagactgggattattatagaaaggggattggttctcgtttggttgatatgtacaagcaagcttatgacgaagttaagattccccagtatgttgacaaagtcactcctgagtacaaacccaagtttgatgccctgttgatagagctgaaagaggttgaggaaaagtcgtggaaggagtctgaaagattggaaaaggaaattgctgaagttcaagagctgaaggaaaagtttagtaccatgactgccgatgagtacttcgcaaaacatcctgagctcaagaagaagtttgatgatgaaattagaaatgattactggggctatGCGAGTGGTCCTCCCGAAAAACAGCAGAAT---ATCAAGGTTCCTTTGAAATTGTTTGGTGTCTCTGGGAACTATGCCTCTGCTCTATACATTGCAGCTGTTAAAGCCAATGTGCTTGACAGGGTTGAGACTGAGCTGAATACTTTAATCCAGGCCTCCAAGAATAGCCCGACATTTTCTCAATTCATGAAGGATTTATCAGTTACTGCAGATACAAGAGTGAAGGCTATAAATGACATTGGTGCTCGAGCTAGATTTTCGGAAACCATGAAGAACTTCTTGGCTATTGTTGCCGAATCTGGGAGGCTGGGTCACTTGGAACGTATAGTACATAGATTCTCTGAGCTGACTATGGCTCATAGGGGGGAAGTTAAAGCTACAGTGACCACTGTGATTCCTTTACCTCCAGAAGAGGAGAAAGAACTGAAGGAAACACTGCAGGATATACTTGGACAAGGGACAAAAGTCAAGGTTGAGCAGAAGATCGATCCTAGTATTCTTGGTGGGATTGTGGTGGAATTTGGGCAGAAAGTGTTTGACATGTCTATAAAGACTAGGGCTGCCCAGATGGAGCGATTCCTACGCCAGCCTATCAACTTGGATGGCCACgccaagggagctggaaat---tctccc---cctgctttgaagggtgatgaattgttgaagggcatatttcttgaggtgaaaaagaaatttgagacagccataggagtcattcggaaagagaagatcaccattgatcctgataaccctgctgctgtggctgaatatgccaaagtcatgaagactgctcgagaaaaggctaatcttttctcggagtcagagaggatcaaatacactattgaatctcaaacccaagatatacctgatgctagatcctatttgctggccttgaaggacattagggtcaagagaggccttgttgatgaactaggtgcagaggccatgatgatggatgctctggacaaagtggaaaaggaattgaaaaatccacttttgagaaatgataaaaagggaatggccctccttaaggcagagttcgacaaagtcaaccaaaagctcggcattcgtagagaagatctgccaaaatatgaggagcaattggaacttaaaatcgcaaaagcccaactggaggagctgaagaaggatgctgttgaagccatggaaactcagaaaaaacgggatgagttcaaggatgaa---gaactgcctgatgtgaagtcattagacatccgaaacttcatcatg---gcgtctaat---gcagcggtgccgttttggagagctgccgggatgacctacataacgtactcgaacctctgcgccaatttggtgagacagtgtttgaaggagccctacaaatccgaagcactcacccgtgagaaggtccatttcgccgtctctgagtgggtcgacggccggccggagaagtcaaccatccgctcggacacccctgaa---gtttct------tacgaggagcatgctgtttttggagttcgttccatttcaactcaagttgtccgcaatcgaatgaagagtgtcagaaatattcagaaaatcacgaaggcaatgaagatggttgcagcttcaaagctccgagccatccaaacaaaagctgaaaattcacgtggactatggcagccattcactgctcttcttggtgacattccaagcgttgatgtcaagaaaaatgtcattgttacgatctcttcggacaaaggtctttgtggtggcatcaattctacagctgtcaagataagcaggggtctccataagttgaattctggtcctgaaaaggagtgtaagtatgtcattcttggagaaaaggcgaaggctcaacttgtgcgggactcgaaaaatgacatcctgctagcgattacagagttgcagaagaatcctctgaactatacacaggttgctgcacttgcaaatgatatcttaaagaatgtcgagtatgatgcattaaggatcgtgtataataagttccattcggtggtgtcatttgtgccaacgacatctactgtgttatctcctgagattatagagagagaatctgaggctggtggaaaactcggggaactggataactatgaaattgaaggtggtgaatctaagtcggaagtgcttcagaatctctccgagtttcagttttcttgtgtgatgttcaatgcagtcctagaaaatgcatgcagtgagcaaggtgctaggatgtctgccatggatagttccagcaggaatgcgggtgatatgcttgatcgtctcactctcacttataacagaactcgtcaagcatccatcacgactgaactcattgagatcatatctggagcatcagcactggaaggcatggcgttgaggaccttctacaatgagatcaaggggatgaaggtgaaggagctgccggcgtatctcaagcccaggttcaccgttgattacgtcaagaactccctgcagcgtgggctcgacaattatcacgccaaatacatcgagacc------agctccgtcgttcctctctaccacatctgtttcggagggatgatcttctcgtacctcgtcgccctccccgaggagcgccgccaccttgagcac---cagctgcacgccaaagaacacggcggc---------------cat-
>TheobromaCacao
atgagcggagcaggaaagaaggtagtggatgtggccttcaaagcatccaagaacattgattgggaagggatggctaagcttttggtctccgatgaggctcggaaagagttcgccactcttcgtcgcgctttcgatgaggttaactccactttgcagaccaagttcagccaggaacctgaacccattgactgggaatactatagaaaaggaattggttctcgcttggtggatatgtacaaagaggcttatgacagtgtagagatccccaagtttgtcgacacagtcactcctcagtacaaaccaaaatttgatgcattgttgattgaattgaaagaagcagaggagaaatccttgaaagagtctgtgcgtttggagaaagaaattgctgaggttcaggaactgaagaaaaagatcagcaccatgacagcagatgagtactttgagaaacatcctgagctgaagaagaaatttgatgatgagatccggaatgattactggggctatTCAACTGCTTCCCCCAAAAAGGAAGTGAAA---GTTAAGGTGCCTCTGGCTTTGTTTGGGGGATCAGGAAACTATGCCTCTGCACTTTACCTTGCAGCAGTAAAAGGAAATGCTCTGAACAAGGTTGAGTCTGAACTTCTTAATCTTGTTGAGGCTTCAAAGAATAGTCCAACGTTTTCTCAATTCACCAAGGACTTGTCAGTACCTGCAGAGACAAGAGTTAAAGCCATTAATGAAATATGTGGTCAAGCTAAATTTTCAGATGTTACAAAGAACTTCTTGGTTGTATTGGCTGAGAATGGAAGGCTAAGGTACATAGAGAGCATTGCAAAGAGATTTGTGGAGTTGACCATGGCTCATAAGGGAGAAGTGAAAGCCATTGTAACAACTGTTATTCCCCTTCCCCCAGAGGAGGAGAAAGAACTGAAGGAGACCTTGCAGGAAATAATTGGACAGGGGAAGCAGGTGAAGCTGGAACAGAAGATTGATCCTAGTATTCTTGGTGGGCTTGTGGTAGAGTTTTCGCAAAAGGTGTTTGACATGTCCATTAAGACTAGGGCGCAACAGATGGAGAGGTTCTTGCGCGAGCCTATCAACTTTGGTACCCTCgccaaagaggct---------gctccc---gctgcacttaagggagatcagatgttgaaagacatctttttggaggttaagaagaaatttgagacagcattgggaatacttaagaaggagaagatcactattgacccagatgacccagctgctgtatctcagtatgcaaaggttatgaagacagttagagagaaggctgacttgttctcagaatctcaacggatccaacacaccatccaaacacgaactcaagggattcgcgatgctcggacatatttattgacactgcaggaaataaggatcaagagaggacttgttgatgaacttggtattgagcctatgatgatggaggctttggagaaagttgaaaaacaaatcaagaagccacttatgagggatgataaggaatcaatgtctcttctcatggcagagtttgacaagattaataagaagcttggaatttcgagggaaaatctgcctaagtatgaggaagagttggagctcaaaatcgccaaggcccaattggaggagctgaagaaggatgcccttgaagcaatggaaacacaaaagaagcgggaggaattcaaggatgag---ccaatgcccgatgttaagtctttggacatccggaactttctcATG---GCGTCGAAC---GCGGCGGTGCCGTTCTGGCGTGCAGCCGGCATGACGTATATCACCTACTCAAACATATGCGCCAATCTTGTCAGAAACTGCTTGAAGGAACCCTACAAGACTGAAGCCCTTGCTCGTGAGAAAGTCCATTTCTCTATCTCCAAGTGGACCGATGGAAAGCCTGAAAAGCCCACTCTCCGCTCAGATTCCCCTGTAGAActcgctcccactcgcgaggatgagggtcctattggagttcgatatatttcaactcaagttgttagaaacaggatgaagagtgtcaagaatattcagaaaatcacaaaggctatgaagatggttgcagcctcaaagttgagagcaattcaaactaaagctgagaattcccgtggcctctggcagccatttactgcacttcttggcgatactcccagtgttgatgttaagaagaatgttattgtgaccgtatcttcagacaaaggtctctgtggtggaattaactctacatcagtcaagataagcaaggctctccacaagttaaactctggtcctgaaaacgaaacaaaatatgttatcttgggagagaaggcaaaggctcaattggttcgtgactctaaaaagtacattgagttaatcataactgagctgcagaagaatcctttgagctacactcaggtctccgttcttgctgatgatatcttaaagaatgtggagttcgacgctttgaggattgtcttcaacaagtttcactcagtagtttcattcctgccaacagtgtcaactgttttatcacctgaaattgttgaaagggaagctgaagctgggggaaagctcggtgatctagactcgtatgaaatagaaggtggtgagacaaagggtgaaatacttcaaaatctgacggagtttcagttctcttgtgttatgttcaatgcggtgttggagaatgcttgtagtgagcaaggggcaaggatgtctgctatggatagctcaagcagaaatgccggggatatgcttgatcgccttactcttacatataacagaacccgtcaagcttcgattaccaccgagttgatcgagattatatctggagcatcagcactggagggtatggccatgaggaaagtttacaacgagataaaaggaatgaaagtgaaggaagtccctaactacgtgaagccgatgctatccatggattacgtgaagaaagcttttcagaggggtttggacaattaccatgccaagtacattcagacc------gactctatcgaccctctttaccatgtctgcttcggtgggatgatcttttcttacctcgttgctcttcccgaggagcgtcgccatctcgagcac---cagcagcacgccaaggaacacgggcat---------------cac-
>VacciniumCorymbosum
atgagtggagcggggaagaaggtagtggacgttgcattcaaggcagggaagagcatagattgggatgggatggctaagcttctcgtctcagaggaggctcgtaaggagttcgctaccctccgccgtgctttcgatgaagtcaacaacgctctccagaccaagttcagtctggaaccggaaccaattgactgggaatactataggaaaggaattggatcccgcttggttgacatgtacaaagaagcttatgacagcattgaaatcccgaagtatgtggatactgttactcctcaatacaaaccaaagtttgaggccctgttggtggaactgaaagaagcagaagagaaatctttgaaagagtctgaaagactggaaaaagaaattgccgaagtccaagagttgaagagaaagatcagtaccatgacagcggacgaatattttgagaagcatccagaggtaaagaagaagtttgatgatgaaatccgaaacgataattggggctatGCAACTGCATCTCCACCAAAGGAACAGAAA---GTTAAGGTGCCTCTCACAATGTATGGGGTTTCTGGAAACTACGCCTCTGCTCTATACATTGCAGCAGTAAAAGCTAATGCACTGGACAAGGTTGAATCTGAGCTTCTTGACCTTGTTGAGGCTTCGAAGAAGAGTACTAAGTTTTCTCTGTTCATGAAAGATGTATCAGTCCCAGCTGATACAAGAATAAAGGCAATAAGTGAAATTTGTGCTGAAGCTAAATTTTCAGAGCTTACTAGGAACTTTTTGGTTGTTTTGGCTGAGAATGGGCGATTAAAGCACCTTGAAAGTATTGCAAAGAGATTTACAGAGTTGACTATGGCGCACAGGGGAGAAATGAAAGCCCTTGTGACAACTGTTATTCCTCTTCCCGCTGAAGAAGAGAGAGAGCTGAAAGAAACACTGCAGGGTATAATTGGACAGGGGAAGAAGGTTAGCCTTGAACAGAAGATCGATCCTAGTATTCTTGGCGGACTAGTGGTGGAATTCGGGCAAAAG---------------------------------------------------------------------------------------------------------------------------------------------------------------------------------------------------------------------------------------------------------------------------------------------------------------------------------------------------------------------------------------------------------------------------------------------------------------------------------------------------------------------------------------------------------------------------------------------------------------------------------------------------------------------------------------------------------------------------------------------ATG---GCGTCGAAC---GCAGCGGTTCCCTTTTGGAGGGCGGCGGGAATGACTTACATAACCTACTCCAACATATGCGCTAACCTGGTGAGGAATTGCCTCAAAGAGCCTTACAAAACCGAAGCCCTCACCCGTGAGAAGGTCCATTTCTCTGTCACCAAATGGGCCGACGGAAAACCCCAGAAACCCAATATGTTGTTGTTGCTGACTGTTTTC------------------------------------------------------------------------------------------------------------------------------------------------------------------------------------------------------------------------------------------------------------------------------------------------------------------------------------------------------------------------------------------------------------------------------------------------------------------------------------------------------------------------------------------------------------------------------------------------------------------------------------------------------------------------------------------------------------------------------------------------------------------------------------------------------------------------------------------------------------------------------------------------------------------------atggcgatgaggaagttttacagcgagatcagagggctgaaggtgagcgaggtgccacaacacgtgaagccgatgttgagcatcgactttgcgaagaacgcgatcaagaagggtttggacaactaccacgccaagtacatccagacc------agttcgatcgatcctctctatcacgtctgctttggtggcatgatcttctcctacctcgttgctctccctgaggagcgtcgccacctcgagcat---cagcagcacgccaaggaacatggcggt---------------tct
>VitisVinifera
---------------------------------------------------------------------atggctaagcttatcgtcaccgaagaggctcgcaaagagttcgcaactcttcgccgtgccttcgatgaggttaattcaactctccagaccaagttcagccaggaacctgaacccatagactgggaatattacaggagaggaatcggttctcgtttggtggatatgtacaaagaagcttacgaaagcatatcagtcccaaagtatgtagacacagtcacgcctcaatacaaacctaaatttgatgcattgttggtagaattgaaagaggcagaggagaaatccctgaaggaatctgagcgcctggagaaggagattgctgaagtccaagagctgaagaaaaaaatcagcaccatgactgcaaatgaatactttgagaagcatcctgagctgaagaagaagtttgatgatgaaatccgcaatgactattggggctatGCCACTGCATCAGTAGCAAAGGAAGGGAAA---GTTAAGGTACCTCTGGTTTTGTTTGGGGGAGCTGGAAACTATGCCTCTGCCTTGTACATTGCAGCAGTAAAAGCTAATGCATTGGACACTGTTGAGTCTGAGATTCTTGACTTTCTTGAAGCTTCAAAGAGAAGTGATAATTTTTCTCAGTTCATGAAGAACTTGTCAGTGTCTAGGGGTGTAAGAGTGAAGGCTTTAACTGCAATTTGTTCTGAAACTAAATTCTCAGATGTCACAAAGAACTTCTTGGTTGTTTTGGCTGAGACTGGAAGACTAAGGAATTTGGAAAGTATAGCCAAGAAATTTTTGGATTTGACCATGGCACACAAGGGAGAAGTTAGAGCTGTTGTTACAACTGTAATTCCCCTTCCAACAGAAGAGGAGAAGGAACTGAAGGAGACACTGCAGGATATAATTGGCCACGGGAAGAAGGTGAAGCTCGAGCAGAAGATCGATCCCAGTATTCTTGGTGGGCTCGTCGTGGAGTTCAGCCAGAAGGTGTTTGATATGTCCATAAAGACCAGATCACAACAGATGGAGAGGTTCCTGCGTGACCCCATCAGCTTCGGTAATCCCgccaaagaagct---------gctccc---ccagctctcaagggggatgagatgttgaagaatatttttctggaggttaaaaagaaatttgagacagccatgggggtgcttcggaaggagaagatcaccatcgaccctgaggaccctgctgcagtcaaccagtatgcaaaggttatgaagactgtaagagagaaggcagacttgttttcagaatcccaaagaattcagtacaccattcaaacccgaactcaaggtattccagatgctcgtacatatctgttgacattgaaggagataagaatcaagagaggtctcactgatgaactaggtgcagaggctatgatgatggatgcactagagaaagttgagaaggaactcaagaaaccacttatgaggaatgacaagaaaggaatggctcttcttatggcagagtttgataaagtcaataagaagcttggagttagaaaggaggatctgcccaagtatgaagaacagttggaacttaaaattgcgaaagcacaactggaggagctaaagaaggatgctcttgaggcaatggaaactcaaaagaaaagggaggaattcaaggatgag---gcaatggttgatgtgaagtcattggacatcagaaacttcatcAGT---GGGATCAGG---TCGGCGGTGCCGTTCTGGAGAGCAGCGGGGATGACGTACATATCTTACTCGAACATCTACGCGAATCTGGTGAGAAACTGCCTCAAGAAGCCATTCAAATCCGAAGACCTCACTCACGAGAAGGTCCATTTCTCCATTTCCAAATGGGATAATGGCGTTCCCCAGAAGCCCAGCTTCCACCAACGCACCTCAGCACACatt---------cctgaggagcaggcccctcttggagttcgctctatttcaactcaaatagtcagaaaccggatgaagagtgtcaagaacatccagaaaattacaaaggcaatgaaaatggttgcagcttcaaagctacgagcaattcaaactagagctgaaaattcccgtggcctatggcagccatttaccgtactgcttggcgattctcctagtgttgatgtaaagaagaatgttattgttactatttcttcagacaaaggtctatgtggtggaattaattctacatcagtcaagattagcaaggctcttcataagtttacttctgggcctgagaagggaacaaagtatgttgttttgggagaaaaggcaaaggctcagctgatgcgtgattcaaagaaggacattgagctatgcataactgaattgcagaaaaatcctctgaattatacacaggtttctgttcttgctgatgaaatcttaaagaatgtggagtatgatgctttgagaattgttttcaacaagttccgttcaattatctcatttgtaccaacaacgtcaacagtgttatctcctgaggttgtggagagagaggctgaggctgggggaaaactgggtgatctggactcctacgaaattgaaggtggtgagacgaagggagaaatacttcagaacctagcggagttccagttttcttgtgttttgttcaatgctgtattagagaatgcttgcagtgagcaaggtgcgaggatgtctgccatggatagctccagcagaaatgctggcgatatgcttgatcgtctcacgcttacttacaacagaacccgtcaagctgcaatcaccacagaactgactgagattatatctggagcatcagcactggagggcatggcgatgaggaacttctacaacgagatcagaggcttgaaggtgaaggaactccctgcacacgtcaagcccatgttcacaatcgactacatcaagaaatcgatcaacaaaggattggataactaccatgccaacaccagcagcacgccaaagagcacggtggatccg-------------------------------------------------------------------------------------------------------------------------------
