# Supplementary material for: Altered Mitochondrial Respiration Is Associated With Loss of Nuclear‐Encoded OXPHOS Genes in Parasitic Broomrapes
Source: Ecol Evol. 2025 Jul 6;15(7):e71737. doi: 10.1002/ece3.71737 (PMC12230201; doi:10.1002/ece3.71737)
Supplement: Supplementary file 1 — Appendix S1. [file ECE3-15-e71737-s003.tgz › Orobanchaceae_O2K_Supplementary_v3/Data_S1/DataS1/CI.fasta]

>Actinidiaeriantha
tcgctg------gcagagcagtcgcagccggcaccatacgcccgtgcgcctcctccttcggcggcg---tcaccg---acggggatctcgaaggcggcggagtacgtgatctcgaaggtggacgatctgatgaactgggcccggcgcgggtccatctggcccatgaccttcggtctcgcctgctgcgccgtggagatgatgcacaccggcgccgctcgctatgatctggaccgcttcggcgtcatcttcaggcccagccca---aggcagtccgattgtatgatcgtcgctggcactctcaccaataagatggcccctgcacttcgcaag---gtctatgatcaaatgcccgagccaaggtgggtgatctctatgggtagctgtgcaaatggtggtggatattaccactactcgtactcggtcgttcggggttgtgacaggattgtcccagtcgacatttatgttccaggttgcccgcccacagctgaggccctgctttatggaatcctccagctgcagaagaagatcaacaggcgcaaggatttccatatttggtggaccaaaatgggaacgttgggaagagcaatctacaccgttggattctggatccgcgagaccggccaagccctcgatcgcctcggctgccgcctccaaggcaaatactacttccaagaacagctgtctaggcaccggacactcatgaatctatttgacaaggttcctgcagttgataaggatgcttttgtggcccccagcgcttccattattggagatgttcaggtcggaagaggctcatctatttggtatgggtctgttctgagaggtgatgtgaacaacataagcatcgggtctggaacgaatatacaagataattctcttgttcatgtagccaaatctaatctagcaggaaaggttttgcctactattattggtgacaatgtcactgtaggtcatagtgctgtcttacatggatgtactgttgaggatgagacatttgttggtatgggggcaaccttgcttgatggggtagttgttgagaaacatgctatggttgctgctggagcccttgtgaggcagaatacgaggatccctagtggagaggtgtggggaggtaatccggcaaagtttctaaggaagctcacagaagaagagatagccttcatctccgaatcagccacaaattactgcaacctagcacaggttcatgcagctgaaaatgcgaagagctttgatgagatagagttcgagaagatgctccgcaagaagtttgcacgtcgggatgaggagtatgattcaatgttgggtgttgtacgggaaacaccgcctgagctcatccttcctgataacgttctaccagacaaagcaccaaaggcttccagcacccaaggtgcaacaactgctagcaccccgcca---actcccccgcctcccccacctcctgagaaaacccattttggtaacctgaaagatgaagaccgcattttcaccaacctgtatggtattcatgatccttttctcaaaggagccatgaaacgcggtgactggcatagaactaaagacttagtactcaagggtgctgattggattgttaatgaaatgaagaagtctggcctacgcggacggggtggtgctggttttccatctggtctcaaatggtccttcatgccaaaagtatctgatggccgtccttcttatcttgttgttaatgctgatgaaagtgaaccaggcacctgtaaagatagggaaataatgcggcatgaccctcacaaactattagagggatgcctgatagctggggtgggaatgagggctactgctgcatatatatacatcagaggtgagtatgtgaatgaacgcattaaccttgagaaggctaggaaagaagcttatcaagcaggactgcttgggaagaatgcttgcggatctggttatgattttgacgtgcatatccactatggtgctggtgcctatatctgtggtgaagagacggcacttctggagagccttgaagggaaacaagggaaaccaagattgaagcctccttttccagctaatgcagggctatatggttgtcctacaactgttacaaatgttgaaacagtggctgtttctcctaccattttaaggcgtgggccagagtggtttgctagttttggcaggaagaacaattccgggacaaagctattttgcgtgtcaggtcatgtgaac---aagccttgcacggtggaagaggagatgagtataccactgaaagagctgatagagaggcactgcgggggtgttagaggtggatgggacaatttactggcagtaataccggggggttcatctgtgccattgcttcccaagcgcatatgtgatgatgtgatgatggactatgatgcactcaaggccgttcagtcaggcttgggaactgcagctgtgattgtcatggacaagtccactgatgttgtggatgcgattgcaaggctctcttacttctacaagcatgagagctgtggtcagtgtacaccttgcagggaaggtacgggatggctttggatgattatggaaagattgaaagttgggaatgctaaattggaggagattgacatgcttcaggaggtgacaaagcagattgaagggcacactatatgtgcattgggtgatgctgctgcttggcccgttcagggtcttatcaggcatttcaggccagagcttgagaagcggattagggagcgtgcagaaagggagttactggaggctgctgct---gtggagatcaagccaggcgaggtcgggatcgtctccggcattcccgaagaacatcttcgtagaagggttgtgatttactcacctgctcgcactgcaacacagcaaggctctggaaaagttgggaggtggaaaatcaattttttgtctacacagaagtgggagaatccattgatgggttggacgtctacaggagacccatatgctaatgttggcgaagcgggtctcagtttcgacagtgaagaagctgcaaaggcatttgctgaaaagcatggctgggaatatgtggt-------------------------atgacggagacgctattccggaagaaaccgggcatgacgagcgtgaaggacatgccggtccttcaggacggtccgccgccgggcggtttcccgccggtccggttcgcccggcggatccccaacaaaggccccagcgctgtcgccattttcctcgccactttcggcgctttctcatggggcatgtaccaggttggcaagggcaacaagatccgaagggagattaaggaagaaaaatatgctgcgcgcagagctttagtgcccatgcttcaagcagaagaggatgaaagatttgtccaagagtggaagaagtatctcgatgaagaggcgagaataatgaaggatgtgcctggttggaaagtcggtgaaagtgtctatcactctggaaaatggatgcctcctgcaactggtgagctccgtcctgatgtctggATGTCG---AGCTCT---------GTGGATGCGGAG---GGAGATCCGATCCCGACGTCGGCGGTTCTGATGGCGTCGGCGAAGCACATAGCGACTAGATGCAGAGCCGAAAACGTCGCCTTCCTCAAATGCAAGAAGGAAGATCCTAACCCCGAGAAATGCCTCGAAAAAGGCCGCCAAGTCACTCGCTGCGTCCTTGGCCTGTTGAAAGAACTTCATCAGAGGTGCACTAAGGAGATGGATGCTTATGCCGGTTGTATGTACTACTACACAGATGAGTTTGAATTATGCCGCAAAGAGCAGAAAGAGTTCGAGAAAGCTTGTCCTTTTGAT---acatcgccggggcaccaggagcagcccaacgggtaccccttcaaccggacgccgctgccgccggggcagtcgcggaagtgggagggacgggaaactcccgtgctcatcaccagcttcctcacaatcctctctctcggcgtgggcctcaacgccaagccctatctcacactcgggaactgggcccaccaggcaagcctccaccgctccaggccaagAAGCAGT---GGTAGGGTTCTTAGTGAGGAGGAAAAAGCAGCAGAAAATGTCTACATTAAGAAAATTGAACAAGAGAAGTTGGAGAAGCTTGCTCGCAAGGGCCCTAAATCAGAGGAAAAACCGCCGACTACCTCAGGG------GGGCCAGCATCAGATGTTAAGCCAAGT------GGTCCAGCA---------------TCT------------------TCAACAGCT---------------GGAGTGTCAACTGATAAATACAGAAACTATGCAGTTGTAGCTGGTGTGGTG---ACTGGCTTAAGTGCT------CTGGGATGGTACCTTGGATCCAGTAAGAAGAAGACTGAGGAA------------------GTGCAGGATgccggcatgggcctccccgtcggcaaccacatcgtccccgacaagccccttcctgtgaatgatgaactggtttgggacaatgggactccatttccagaaccctgtatagatcgtatcgctgatacagttgggagt---------------------------------------------------------------------aatcaaaactcttctactgatcctgtaacaccgagggtctat---ccttatgacaacctacga---------gtcgagcttggcggagaaccatcggaggaagtgagagggtcctttttggataaatcggaggtcaccgatcgagttgtttgcgtcgtcaagagctcacagaaggtggatccttccaaggttactccaaatgcccatttccagaatgatctcgggttggacagtttagacacggtagagatcgtgatggcactggaagaagagtttggttttgagattccagataatgaagcagacaagatcaactccatcaaccttgctgttgacttcattgcatctcacccccaggcaaaaTCGACTGCGTTAAACTAC------------------------------------------------------------------GTGAAAGAGATACTGTCTCACTATCCATCCAACTACAAGCAATCTGCAGTCATTCCTCTGCTAGATCTTGCTCAACAGCAGCATGGAGGGTGGCTTCCTGTTTCAGCAATGAATGCTGTG---------------GCTAAGGTAATAGAAGTTGCTCCTATTCGTGTGTACGAGGTTGCAACATTCTATTCAATGTTCAACCGATCAAAGGTAGGAAAATACCACCTTTTGGTTTGTGGCACAACACCTTGTATGATTCGTGGTTCACGAGAAATTGAAGATGCGTTACTGAAACACTTGGGGGTGAAGCGAAATGAAGTAACAAAGGATGGCATGTTTTCAGTTGGAGAAATGGAATGCATGGGCTGTTGTGTAAATGCTCCTATGATTACAGTGGCTGATTACTCCACTGGATCTGAAGGATATACTTACAATTACTTT------------------------------------------------------------------CGTGGCACGCAAAACTTAGGGCGTACTAATTGTGGACCAGAAGGGGGGAATACTACTTTGTCAGGTGACCCTAAGCCTCCTCCCTGCAGGGATCTGGATGCCTGC------------------------------------------------------atgatcgcgacgcaggcggtgatggtggagacgagggtgccacttccctacagagaccagtgcgcccaccttttgatacccctcaacaagtgccgccaggccgagctctacctcccctggaagtgcgagaacgaacgtcacaagtatgagaagtgcgagtacgagctcgtcatggagcggatgctcccgctgcagagatcccga---gca---tgggaggcc---aaggccaagcag---acc------------cagaaacagggctcc------cccattcctctcattcct---aagaccgccaatgcttcatttgccaagtca------ttttccacggataaagatgatgaagaaagagagaagcttgcaaaggagatttctaaggattggagttcc---------------------------------------------------------------------------------------------------------------agtagtcctctc---------------------------------------------------------------------------------------------------------------------------------------------------------------------------------------------------------------------------------------------------------------------------------------------------------------------------------------------------------------------atggggttcataatggagttcgctgagaacttggtactgaggttgatggaggacccaaaggaaagagatcgcaagttcagagagattctgtacgcgaagaaagaacggtgcaaatttactttggagatatggaattatcctctccggccatacgggttttggacgttggatcgccacaatgctcagctcttctgggaccctcaaattagccaggtacctggtcgc---------------------cgtgacccctac---gatgacctccttgaagat------------------------gcc---tccacctctaaa------------------------------------------------------------atgagt------gcgtcg---------gcgtcgtacctggcgaggagggcagcgcagaaggagagagtgaggatcctctacaggagagccctcaaagacaccctcaattgggccgtccatcgccacctcttctaccaagatgcatcggagctccgcgagaagtttgacgccaacaaaaacgtggacggaatcgagacaattgaaagattgatagctgacggtgaggcagcctataataagtggcggcaccctgatccttacattgttccatgggctcctggtggctccaagttt------------------------------------aaccgaaatccaactccgccgcct---------------------------------------------------------atggtgaggaagaagggagtggtgttc---gacgaaggaccgccggacgacttcgatccggagaacccttacaaggatccggtggcgatgctggagatgagagagcacctggtgagagagaaatggatccacatcgagacggccaagatcatccgcgagaagctcaagtggtgctaccgaatcgaaggcatcaaccacctccagaagtgccgacacctcgttcagcagtacctcgacgccacccgcggcgtcggatggggcaaggaccaccgtcccccttcccttcacggtccgaag------gtt---gaggct---gctgaa---------------------------CTTACA------------------------------------------------------------------------ACCGAAGCG------GCGTCTAAGATCACGGAA---TCGCCGGATCGA------------GTGAAGTGGGATTATAGAGGGCAGAGAAAGATCATCCCGCTTGGCCAGTGGCTCCCCAAGGTCGCCCGAGACGCC---------------TTCGTG------------------------------GCCCCCAACGTGCTCCTTGCT---GGCCAGGTCACCGTCTACGACTGTGCCTCCGTCTGGAGCGGGTCGGTCCTCCGCGGCGATCTCAACAAGATCACTGTCGGCTTCTCCTCCAAT---------------------------GTCCAGGAGAGGTGTGTTATACACGCCGCTTGGTCCTCTCCC---------ACAGGACTTCCTGCTGAGACATTGGTTGATAGGTATGTGACCGTTGGTGCTAATACTCTTTTGCGGTCTTGCACAATCGAGCCAGAG---------TGCATTGTCGGGCAGCGTTCCATCCTCATGGAAGGTTCTTTGATGGAGAGCCATTCTATTCTCGAAGCCGGGTCTGTGGTCCCACCGGGGAGGCGGATCCCAACTGGTGAACTGTGGGCTGGCAATCCGGCCAGGTTTGTTCGAACCCTGACCCATGAAGAGACCTTGGAGATTCCTAAACTTGCTGTCGCGATTTTCGACCTGAGCAGAAATCATCTCAGCGAGTTCTACCTCCCTTACTCGACAGTGTACTTGGAAGTCGAGAAAATG------------------AAGAAGatgggcggaggagga---gaccatggacac------cacggagaagcggcccacgga---------ggggacttcagggccaaagtgtggagcatgactggtgggccctattgccggcccaagcactggaagcgcaacaccgccatcgccatggtcggcgtcgtccttatctgcatccccgttgccatgaaatctgctgagctcgagcaacggccccatcttcccgttcgtcccataccgtcacagctctggtgcaagaactttgggaagaaggattattcgtcccacggcgacgatcatctgaccagagaagaggtcctcgacagagtcctcgacgtcgtcaagagcttccccaaagtcgatccttccaaggtgagccctgatgtccattttcagaaggatttgggattggatagcttagacaatgtggaaattgtgtttgctttagaagaggagttcaagctagagattccagataaagaagctgataagatcgactcttgtcctcttgcaattgaatatatctataaccatccaatggcg------ggcATG---------GAT---CCTTCA------GAACTTAGGTATTTGGAAGATGAGAATACCCCAGTGATGAAAACGATCAAGGGTGCAACAGGTGGTTTTGTTGCCGGAACTATTTGGGGTACCATAGTTGCCACTTGGCATGATGTGCCTCGTGTTGAGAGAAATGTTGCACTTCCGGGGTTGATAAGGACACTCAAGATGATGGGCAACTACGGGATGACTTTTGCTGCAGTTACCGGTGTTTACATAGGTGTAGAGCAGCTGTTGGAAAACTATAGGATGAAGAGGGACTCCATCAAT---GGAGCTGTTGGTGGTTTTGTTGCTGGGGCTTCAGTTCTTGGTTACAAAGGAAGAAGCATTTCAACAGCACTTTCGGCAGGAGCGGCGCTTGCAGCCACTTCTGCTTTCATTGATGCCGGGGGTCAGAAGACCAGAGTCGATAACGGGAAGGAGTACTATCCTTACACCACT------AAGAAGAGGTCCAATGTGAACAATctccgcaaactccctcacatgcggcatccatgggagcacgtaattggtatgggattaggggcggtgtttgttaaccagctgttgaaatgggacgtcaagcttgccgaagatcttgacaagatgctcgaaaaggccaaagctgccaacgaaagccgctac------tttggt---------------------------------------------------------------ATGAACACAGACATCACAGCATCGGCGAAGCCAGAGTACCCAGTGATAGATCGAAACCCTCCCTTCACGAAGACCGTCGCCAACTTCAACACCCTCGATTACCTCCGCCTCTCCACCATCACCGGCGTCTCCGTCACCGTCGGATACCTCTCCGGGGTTAAGCCGAACATTAGGGGTCCGTCGATGGTGACCGGCGGATTGATTGGACTCATGGGAGGGTTCATGTACGCGTACCAGAACTCTTGTGGGAGGCTCATGGGGTTCTTCCCCAACGAAGCTGAGGTCGCTCGGTACAAG---AAG---------------gccaaagtgaaggagacgacggggatcgtaggcctagaggtggtccccaacgcgagggaggtgttgatcaatctgtacaacaaaaccctaaaggagatcgaggccgtgccagaggacgagggctaccggaaggccgtggagagcttcacccgacaccgcctgaaggtgtgccgcgaggaagacgactgggagatgatcgagaagcgcctcggctgcggccaggtcgaagagctcatcgtagaggctcaggacgagctcaagctcatcgccaagctgatcgagtgggattcatggggtttgcctgacgactatgaatgtgaagttattgagaacgatgctccagttcctaagcacattcccctacaccgacctggtcctcttcctgaggagttctacaagacgttggaggctgttacttcggacacattgcaggatgctatctcactctcg---aaaaatgaacctgcaatcacc---accggggattctcaaccaaaggaggtc------------------cgaacgatcgtgtcgaccccggagctccagaac------cccgaatca------tcc---gccgccgccacc------caatcgccgccg------------gatctc------ccgcagcggactccggtggccggagctagggtccacttcccc---aaccccgatgacgccatcgaggttttcgtcgatggctatcccgtgagaattcccaaggggatgaccgttttgcaggcgtgcgaggtcgccggcgtcgacattcccaggttctgttaccacagccgcctctccatcgccggaaactgccgtatgtgcctcgtcgaggttgagaagtcgcccaagccagtcgcttcttgcgccatgcctgctcttccagggatgaagattaaaaccgatacacccattgctaagaaagcacgagagggggtgatggagttcttactgatgaatcatccgttagattgcccaatttgcgatcagggcggagaatgtgatctccaagatcaatctatggcttttggttctgatcggggccgctttacagaaatgaagagatctgtggttgacaagaatctaggtccattggttaagactgtcatgactcggtgcattcagtgtacgagatgtgtcaggtttgcaactgaggtagctggtgttcaagatcttggcatgttaggtcgtggcagtggggaagaaattgggacttatgttgaaaaattaatgacgagtgaactttcagggaatgtgatagatatctgtcctgtaggagccctcacctcaaaaccttttgcctttaaagcccgcaattgggagttaaagggaacggagagcattgatgttactgatgctgttggttccaatatccgtattgacagtagaggtcctgaggtcatgcgcattcttccacgtttaaatgaggatattaacgaggaatggatatcagacaaaacacgtttcttttatgatggtcttaagaggcagaggctaaatgaccctatgattcgcggtgctgatgggcgcttcaaggctgtgagttggcgtgatgcccttgctgtagttgctgaagtcatccatcaagttaaaccagagggaattgttggtgttgctggtaaactgtctgacgcagagtctatgatagccctgaaagatttcttaaacagaatgggatccaataatgtctggtgtgagggaaatagcatgaatccaaatgctgatttgcgttcaggatatctattgaatagtggcatctgcggtcttgagaaagcagatgttttccttttggttggaactcagccaagggttgaagctgctatggtaaatgcgagaatcagaaaaacagttcgagctacccaagctaaggtggggtacattggccctccaactgatctcaactatgatcaccaacacctcggcacgggccctcaaacactaactgaaatcactgagaatcgccatcccttttgctcagccctctcaaatgcgaagaacccggccatcattgttggtgctgggatatttgaaaggcaggataaggatgcaattttttctgctgttgaaagtatt---gcaaaacattgtaatgctatcaggccggactggaacggtctcaacgtgttgcttctaaatgctgccaag---------------------ctgctgcctaga------ccttgg---acttgtgcc---------------------------------------------------------------------------------------------------------------------------------------------------------------------------------------------------------------------------------------------------------------------------------------------------------------------------------------------------------------------------------------------------------------------------------------------------------------------------------------------------------------------------------------------------------------GCATCTTCGCTT---------GCCACC------AAAGGTGTGGGGCATCTAGTTCGCAAGGGCACGGGTGGACGATCATCTGTCAGTGGTATAATTTCTGCAGTTTTTGGAGCTACTGGGTTTCTTGGACGCTATCTTGTACAACAACTTGCTAAAATGGGGTCTCAAGTGTTGGTTCCTTTCCGAGGTTCTGAGGATTCTCATCGTCATCTCAAATTGATGGGTGATTTGGGACAG---ATAGTTCCGATGAAATATAACCCAAGAGATGAAAATTCAATCAAGGCTGTAATGGCAAAGGCAAATGTCGTTATTAATCTTATTGGAAGGGAATATGAGACTCGAAATTATAGTTTTGAGGAAGTGAACCACTTTATGGCTGAACAGCTTGCAGTGATTGCCAAGGAACATGGTGGCATCATGAGATTTATACAAGTCTCTTGCTTAGGGGCATCTCAATCATCTCCATCCCGTATGCTAAGAGCTAAAGCTGCTGCTGAGGAAGCTATCATGCGCGAATTACCAGAGGCCACAATAATGAGACCTGCAGTTATGATTGGTACAGAAGATCGGATTTTAAATACATGGGCGCATTTTGCGAAAAAGTATAGCTTTCTTCCACTAATTGGCGATGGATCTACCAAAATTCAACCTGCATATGTGGTTGATGTTGCATCTGCGATTATTGCGGCCCTAAAAGACGATGGCACCAGCATGGGTAAATTGTATGAACTTGGTGGACCAGAAGTCTTCACTGTGCATCAACTGGCTGAGATTATGTATGACACTATCCGTGAATGGCCGCACTATGTGAATGTTCCTTTCCCTGTTGCTAAGGCGATTGCAATGCCTCGAGAAATATTTCTCAACAAAGTTCCCTTTCCTCTGCCCACTCCTTCTATGTTCAATCTAGATCTGATCAGTGCCCTTACTCAAGATACAGTTGTGTCGCCAAATGCCTTAACTTTTAATGATCTCGGTATTGTGCCGCATAAGCTGAAGGGATATCCCATTGAATTTCTTATCTCATACCGCAAGGGTGGGCCTCAGTATGGCTCTACAGTCAGTGAAAAAGTGTCTCCAGATTTTGACAATATGGCGTCTGGATGGGGGATTACGGGGAACAAAGGCAGGTGCTACGATTTCTGGATGGACTTCAGCGAGTGCATGTCTCGTTGCAGGGAACCCAAGGACTGTACTCTCCTCAGAGAAGACTATCTCGAGTGTCTCCACCACTCCAAAGAGGCCACATTGTACAAAGATAAATTGTCGAAAGATCTTGAGAGAGAGTACAGGGTGGGCAGCGAGGGTGTAGAGGCAAGGGAG---------------------GGAAAG---GAGGTCAAG------------CTCTTT---CAA---acttcaccggcgagttcatccgctagatcatttgtggagaagaattacaaggatttgaagacgttgaaccccaaattgccaatactgatccgtgaatgcagtgggactgagcctcagatgtgggcaagatatgatatgggtgttgagagagggattcgcttggaaggcatgactgagccacagatcttgaaagcactggaggaccttgtcaaa---gtcggc---------gcagctcttaaagctgcttca------------tcaacacca------------acaccaccaccctca---------tccaaaaaagtcgccgaccgaatcgtgaaactcttcgctatcgatcccgacggcgacaagcgcgagatcgtcggcctcnnnggccagacgctcctgaaagcgctcgccaactgcggcatgatcgatccagcgtcgcaccgtctggaggagatcgacgcctgctcggccgagttgcgaaggtcaacatcgcccaggcgtgggtctcatcgaacaagcgaagctgccgccggcgtccct---------------------------acgacgagagacgcgaggaatagggttctgaacaagcactcgaggctcgggtgccaggtggtcctgacgcacgagctccaggggatggtcgtggcgttgccagagccgaagccgtgggacacc---ATGGCC---------------------------TCCGTCGCGAAGTCCTTCTTCCAGACCCTGCGGCGATACATCAAGAAGCCGTGGGAGATCACCGGCCCAGCCTCCGGCCCGGAGTACATGGAAGCCGTGCCCAAGGCGACGGAGTACCGCATTTTCTGCCCCGCCACAGTGCCGGAG---------AAG------GCCATAGTTCCCACCTCCGAGCCGGAGACGGTGTTCGATATCAAGTACTACTCGCGTGACCAGCGCCGGAACCGCCCGCCGATCCGCCACACAATACTGAAGAAGGCCGATGTCGAGAAGATGATGAAGGAGACG---ACC---TTCGAC---GTGAATGACTTTCCCCGTCCGTATTTGACCGCCAAGGTTGAGGAGGACGATAATGCAATTGGGGGAGGATACCAG---------AAAATGGCG------TTC---------------GTGAGGAGCGTGAAGGTGGCGCCAAACTCGGCGAGTCTGGAAGAGGCGAGGAGTCGGGTGTTCGATTTCTTCAGATCGGCCTGTAGAGCGATCCCAACCATCATGGACATATACAACCTCCAAGACGTCGTCTCTCCCTCCGAGCTTCGATCCTCCATCGCCTCCCAAATCCGCCACAATTCTCACATCAGCAACCCCAAGGTGATTGATATGTTGCTCTTCAAGGGAATGGAAGAGCTGGGCAACATTGTGGAGCATGCAAAGCAGAGGCACCACATCATTGGCCAATACGTGGTCGGT---CGCGGTGGACTT---GTGCAGGATTTGGGCTCCAAG---GATCAGGGCAGCTCCAACTTCCTAAAAAACTTCTATAGCGGCAACTACTTTATG---GGGGGAGGA------CACGGTGGACATGGACATGGACATGGC---------------GCAACCTACAAGGGTTTAACCATGTATCCTCCAAAGCGATGGCATGTTATCACTGGAAAGGGCATGTGTGCTATGATG------------TGG---------GTTGGCGACATCCTTGGGAAGGCCATGAAGACCATTCCGATGACCATG---------------------GGCATTAACATGAGGCAT---------------------------CCCATTGAAGAGCTG---AAG------------------------------GAGAAAGGC---------------------------------------------------------ATGAGC------------------GGC---------------------------GTTGTCAGCACTGAAATCATTACCTCCCACACCGCTAAATGGATGCAGGATACAAGCAAGAAATCTCCCATGGAGTTGATCAATGAAGTTCCGCCCATCAAGGTTGGGGGAAGAATTGTTGCTTGCGAGGGAGACAACAAT---------------CCT---------------GCGTTAGGGCAT---------CCAATTGAGTTCATTTGCCTTGACCGG------GATGAGCCAGCTGTCTGC---------AAGTATTGTGGTTTACGCTATGTTCAAGAC---------------------CAT---------GGCCATCATCACCACatggcggtgatggagaagctgaaaatgcttgtggtccaagagcctgtcgtcgctgcttcttgcctcattgctggcgttggcctcttccttcctgctgtagtgaggcccatactggactcctttgaaacgtccaagcaagtaccaccacctgctttaaatgatatagaggctcgaggctcggtgaaa---------ATGGGGGGAGGAATGGAAGTGAACAAGAACAAGTTCATAGAGGAGTGGGGCACGGTGAGGGAGAATCTGGAGTACAACTTCAGGTGGACCCGCCGCAACTTTGCCATCATCGGTCTTTTCGGCATCGCCGTCCCAATCTTCATCTACAAGGGCATCGTCCGCGAATTCCATATGCAAGATGAGGATGCTGGGAGGCCATACAGGAAGTTCATG------atggcgaaaccactgggaccaacaggcgagttcttcaagaggagggacgagtggaggaagcacccgatgcttaagagccagctccgccacgcctttcccggccttggcatcgccctcgttgccttcggcatctacctcgtcggcgaagccgcctacaacaagttctacgat---ccg---------------------------------tctcaccct------cac---------------------------------------tcatcgtcgtctcactcccacatggcg---tcc---gtggtg------------aagaacgcgttgcaggcgatccgggagagaggcatcggaaacttcttacgggagctcagagaagaaggatacttg---------------------------caaaccaagattcacaacataggtgcaacgcttgtgggtgttgacaaatttggtaataaatactatcaaaaacttggggagactcaacatggcagacataggtgggtggaatatgcatccaagagccgctacaatgcttcacaagtgccaccagaatggcatggttggcttcacttcatgactgatcacacaggagatgagcttctgatgctgaagccaaagaggtacggtgtcgaacacaaagagaacttatctggagagggcgaacaccacatctatcattccaagggacacagcctccatcctgggcagagagactggacccgatatcggccctgggagccc---aaggcc---cagtattacatccacaaagccgctcatggccggcccaagcacgtcggcaacgatatgtgggacgtggccatggagaggcgggacaaaaaaatcacggagaacttggctgcttctccaaat------TTCTGGCAGTCCATGGACAAGGTCCATGTCTGGATCGCTCTCCACCAGGACGAAAAGCAAGAA------AGAATGGAGAAAGAAGCGGAG------------------GTAAAGAGGGTGAGAGAT---GAACTGTTGCGGGAACAAGCAAAGCAAAAG---GATTCTCTAGCA
>Aeginetiaindica
tctctcgcgctgtcatctggctccgctcccactccgtacacctcggcccgtcctccaacgacttcc---tctcag---gcaggcttgccgaaggcggcggagtacgtaatctcgaaggttgatgatctcatgaactgggcccgccgcagctcaatttggccgatgacctttgggctggcctgctgcgccgtggagatgatgcacactggggcctcgcgctacgatttagatcgatttgggataattttccgccctagtcct---aggcagtcggattgcatgattgttgctggaactctcaccaataagatggcgcctgcccttcgcaaa---gtgtatgaccaaatgccggagccgaggtgggtgatatccatgggaagctgtgcgaatggcggtggctactatcactactcatactcagttgttcgaggttgcgacaggattgtgccggtggacatatatgttccggggtgtcctcccactgcagaggcccttctctacggtcttctccaactgcagaaaaagatcaacaggcgcaaggatttactccactggtggaccaagatggggagcttgggaagagctgtgtacaccttaggaaactgggttcgagcgaccggccaagccatggatcgactgggcttccagctccaagggagttattatatccctgaacaaatttctaggcatcggacattgatggacattttcgacaaatatcccgtggtcgataaggatgcatttattgccccgagcgcctccgtcattggggatgttcaagtcggacgaggatcatccatatggtacgggtcagttcttcgaggtgatgtgaacagcatcagcgtcggttccgggactaatatacaggacaattcgctggttcacgtggctaaatcgaatttaagcgggaaggttcttccgaccatcatcggagatagcgtcacgattggtcacggggcagttatacatgggtgcacgatagaggacgaggcttttgtggggatgggagcgattctgctcgatggcgtggtggtggagaaacatgctatggttgctgcaggctctcttgtgaggcagaatagtagggtccctgttggggaggtgtgggctggtaacccggccaagttcctccggaagctcaccaacgaggagatcgcgttcatctcccaatcggccgctcattacatcaaccttgccaaggtgcacgccgccgagaactccaagtcgttcgatgagatagagctcgaaaaaacgctccgcaagaaattcgccaagcgcgacgaggagtacgactcgatgattggcgtggttcgcgagaccccgccggaattaatcctcccggacgaaattctgcccgagaattcccaaaaggcccttagcacgcaggcggccaccgctcctcccccaccgcag---gccccaccaccgcctccaccgcccgagaagacccacttcggcggtctcaaagacgaggaccgcatcttcaccaacctctacggcctccacgatcccttcctcaagggcgccatgaaacgcggcgactggcaccgcaccaaagacctcgtcctcaagggcgccgactggatcgtcaacgagatgaagaaatccggcctccgcggccgcggcggcgccggcttcccctccggcctcaagtggtccttcatgcccaaaacctccgacggccgcccctcctaccttgttgtcaacgccgatgagagcgagcccggcacctgcaaggaccgcgagatcatgcggcacgacccccacaagctcttagagggctgcctcatagccggagtcgggatgcgggcccgggccgcatacatctacatccggggtgagtacgtgaacgagcggagaaacctcgagcgggcccggcaggaggcgtacgaggcccggctgcttggcaacaacgcttgtggatcgggttacgattttgacgtatacatacacttcggcgccggggcgtatatttgcggcgaggagaccgccctcctcgagagcctcgaggggaagcaggggaagcccaggctcaagcctcctttccccgccaacgcgggcctctacggctgcccgaccaccgtcacgaacgttgaaaccgtcgcggtctccccgacgatcctccggcgcgggcccgagtggttcgccgggttcgggaggaagaacaactcggggacgaagctgttctgcatctcgggccatgtgaac---cgtccctgcacggtcgaggaggagatgagcatacccttgagggagcttctcgagcggcactgcggtggggtccgaggcggctgggaaaatctcctggcggtgataccgggcggctcgtcggttcccctcctcccgagacacgtgtgcgaggaggttctgatggatttcgacgcgctcaaggcggtgcagtcggggctgggcactgcggccgtcattgtgatggacaagtcgaccgacgtggtggatgccattgctcggctctcgtatttctacaagcacgagagctgtgggcagtgcacgccatgccgggaggggacagggtggctgtggatgattatggagaggatgaaagctggggatgcgaagctggaggagatcgatatgttgcaggaggtgacgaagcagatcgaggggcacacgatctgcgcgctgggggatgcggccgcttggccggtgcaaggactcattaggcatttcaggccggagctcgagcggaggatcagggagcgggcagagagggagctgcagcaggcggcggccgccgtggagatcaaatccggagaggttggcatggtctccggcatcccacaagatcatctccggcgacgggttctgatatactcacctgctcgaactgctactcaacaaggatctggaaaagttgggcggtggaaaattaattttttatcaacgcagaaatgggaaaatccattgatgggatggacatctaccggagacccatatgctaatgttggtgatgctggattaggcttcgacagtaaagaaggtgcagtagcgtttgcagagaggcatggctgggattatacggtcaagaagcaccatacaccattattgatgacggaagcaatgataaggaagaaggccggagtggcgagcgtgaaagatatgcctgttcttcaggatggtccgccgccgggaggttttgctcctgtacgatttgctcggcggatccccaacactgggccgagcgccatgggtattttcttcgccacttttggggcgttctcatgggggatgtaccaggtcggcaaaggcaacaagatccgcagggcactgaaagaagaaaagtatgctgctcggagggccatattgcctatgcttcaagccgaagaggatgaaagatttgtgaaagaatggaagaaatatctagaagaggaagcaagaattatgaaggacgtgcccggttggaaagttggggagaatgtttaccactcgggtaggtggatgcctccagccacaggggagctccgccccgacatatggatggca---agtgca---------gtagatgcagca---ggagaaccagttcctacttcgtctcttttaatggcagcttcaaagcatatagggtctcgatgtcgtgctgagaatctggcatttctgaagtgcaaaaaagacgatccaaatcctgagaagtgcctcgacaagggacgccaagtcacccaatgtgtgctccatctgttgagagatctacaccaatcgtgcaacaaagagctcgactcctacgcggggtgtatgtattaccacaccaacgaattcgagctctgccgcaaagagcaaacggagttcgagagggcatgccccctt------accagcccaggccacgaggatcggcccaagggtttggcgttcaaccgtaccccgccgcccgccggggagtccaggaaatgggaagattgggagctgccgtgctatctcaccagcttccttaccatcgttattctcggagtgggcctcagcgctaagcccgatctgacgatcgagacatgggcccaccagaaagctctcgagcggctcgagttggaaagcggt---ggtaaagttctcagtgaggaggagaaggctgcagaaaatgtttatattaagaaaatggaaaaggagaagttggagaagcttgctcgtaagggtcccaaaggagatgaagctcccacaaccagcact---------------gtaaccgatgctaaggcgagtggc---gggcagtca---------------tcc------------------tcagccccg---------------aaagtgtcgaccgacaaaaacaagaactatgctgtagctgctggtattgct---accattgctggcgcc------ttcgggtggtattgg------------------------------------------------------tctggcatgggcctccccgccggcaagcatatcgtccctgacaaaccgcttccagtgaacgatgaacttgtgtgggacaacggaaccccatttcccgaaccttgtatcgatcggattgctgatactgttggaaagtatgaagcattagcatggctgtgcggaggattgggattttttgcgtctcttgggctattggctgtgtggaatgacaaggcttctaaaataccatttgcaccgaaggtgtac---ccatacgacaacttgaga---------gtggagctcggtggagagccctcgaacgaggcgaagggttctttcctcgacaagtccgaggtggccaatcgtgttatctccgttgtcaagaactttcagaaagtcgatccttcgaaggtgaccccaaattctggtttcgagaaggatctggggctggatagtcttgacacggtggagctgctgatggcccttgaagaagagtttggcttcgagattcccgacaacgaagctgagaaaatgagttcgatcaacgtcgccgtcgacttcattgcatctcaaccccaggccaagtcgactgcgttgaactaccacattgacagtcccgataataatccagacctgccatgggaattcactgatgcgaacaaggaaaaggcgaaggagatattatcccactatccatccaactataaacaatctgctgtcattcccttgcttgaccttgcacaacagcagcatggaggctggctcccggtttcagcaatgaatcatgtt---------------gcgaaagtcattgaagttgctccgattcgtgtatttgaagtggcaacattttattcaatgttcaacagaacaaaggttggaaaatatcatcttttggtatgtggtacaactccttgcatgatacggggttctagagagattgaggaagcattgctcgaccacttgggggtaaagcgcaatgaagtgactaaggatggcttgttttcagttggagaaatggagtgtatgggatgttgcgtaaatgctcccatgatcacggttgcagactactccaatggatccgaaggttacaactataattattatgaagatgtcactccaaaactcgtcgtcgagattgtcgaggctttgcgaaggggggagaagccaccgcgcggcacacaaaatccgaagcgcatcaactccgggccggaaggtgggaacactacattattacatgagcctaaggctcctccgtgtcgggacctcgacgcctgcatggag---gttcct------------------------ggttcgtcgaagaaaatgatagcgactcaagaggagatggtggcggcgaaggtgccaattccttacagagaccaatgtgcgcatttactgattccactcaacaaatgccggcaggctgagttctatctgccgtggaagtgcgtgtccgagcgccacacttatgagaagtgcgaatacgagctcgtcatggagaggatgctccagatgcagaagatccgt---gag---cgcgacgct---caactaaaggcc---aaa------------tcacctcag------------tcgattcccctggtccct---aatactgccaatgctacatttgccacgaaacactcattttctactgacaaagatgatgaggaaagagagaagcttgcaaaggagatatccaaagactggaattcggtttttgaccggagcatcaataccttgttcctcactgaaatggtcaggggtctcatgctgacactaaagtatttcttcgagcccaaagttactatcaactatccttttgagaaggggcctctgagcccacgctttcgtggagaacatgctcttcgacgttatcctactggagaggaacgatgtattgcttgcaaactctgtgaagccatttgccctgctcaagccataaccattgaagccgaggcacgagaagatgggagcaggcgaacaacccggtatgatattgacatgaccaagtgcatctactgcggcttctgccaagaagcctgccctgtcgacgccattgttgaaggacctaactttgaattcgcgaccgagacccacgaggaacttctatatgataaggagaagctactggaaaatggtgaccggtgggaaaccgagattgctgagaatctccgttccgaaagcttgtaccgtatggggttcataatggagtttaccgagaatttgattctccggttgatggaggatccaacggagagagatcgaaaattcagggaacaattgtacgaacgcaaagaaaagtgcaagaaaactaaggaaatatggaacttacccctccgaccctatggcttctggacttttgagcgccacaacgcgcaaattttctgggatgctcagattagccaagtccccgggcgt---------------------cgggacccatac---gacgacctcctccaggat------------------------tac---accagtgtttcatcttccaaa---------------------------------------------------atgagc---ttggcaacg---------acgtcgtatctcgctcggcgagcagcacagaaggagagggttaggatcctctacaggcgagcactcaaggacacgctcaactgggccgtgcatcgccatctcttttaccctgatgctgacgctctcagagagaaatttgaggccaaccgacatgcggaagatatagaacttattgatggaatgatatctgctggcgaagcaacctacaataaatggcgccaccctgatccttacattgttccatgggctccagggggtactaaattc------------------------------------tgccgcaacccatcaccaccatct---gggattgagatcatacacgactat------ggtcgc------------------atgggtcgcaagaagggggtgcatctggtgcacgacgggccaccggacgacttcgacccggagaacccgtacaaggaccctgtagccatgctcgagatgagggagtacctcgtcagggagaagtggatcgacatcgagaaggcgaagattctgagggagaagctccgatggtgctaccgcgtggagggggtcaaccacctccagaagtgccggcacctcgtccagcagtatctcgaggccacccgaggcgtggggtggggtaaggaccaccgcccgcacgtctttcatggccctaag------gtg---gagacg---cctgcagag------------------------TCAGCT---------------CCAGCCGTTCAGTCGGCCCCA------------AACCCG------------------ACAAAGCTA------GATCCGATTATTAGGGAG---TCGCTGGATCGA------------GTGAAATGGGACTACAGGGGGCAGAGGAGAACAATACCCTTGGGGCAGTGGGACCCGAAGATCGCCGTCGATGCA---------------TACGTG------------------------------GCCCCCAATGTCATTTTGGCC---GGCCAAGTGGTGGTCTACGATGGTGCATCCGTCTGGAACGGCGCCGTTTTGCGCGGCGATCTCAACAAGATTTCCGTCGGGTTTTGTTCTAAT---------------------------GTGCAGGAACGGTGCGTTATTCACGCTGCTTGGTCTTCCCCC---------ACAGGCCTGCCAGCAGAAACATCGGTCGATCGGTTTGTGACGATCGGCGCGTGCAGCCTGTTGCGATCGTGCACGGTTGAGCCGGAG---------TGTATTATCGGGCAGAGCTCTATACTTATGGAGGGATCGTTAGTCGAAACACAATCGATCCTCGAGGCGGGCTCTGTTCTTCCTCCTGGCCGGAGAATACCGACCGGCGAGCTGTGGGCCGGAAATCCGGCGAGATTTGTGAGGAAGTTGAGTCATGAGGAGACCCTGGAGATCCCCAAACTAGCAGTTGCCATAAATGATCTGAGCAAAAGCTACTTCTCGGAGTTT---TTGCCATATTCGACTGTGTATTTGGAGGTCGAGAAGTTG------------------AAATCGatgagcggggga------gaccaccaccac---------accgatggagcacacgga---------ggagattttagagcgaaagtatggagctttactggagggcccaattgccggcccaagcactggaagcgcaacactgctttcgccatgtttgggatcgccctaatctgcatccccatcgctatgaaatctgcggagctcgagcaacgaccgcatatgccggttcgacccagtccctctcagatttggtgcaagaatttcgggaacaaggattattcatctcacggagacgatcacctcgacaaacaggaggtggtggaccgggttctcgatgtcgtcaagagcttccccaaagtcgacccgtccaaggtgacggcagatgttcattttcagaaggatctggggttggatagcttagacacggtggagattgtgatggctcttgaggaagagtttaagctggaaatccccgataaggaggctgacaaaatcgactcgtgtccacttgcgatagaatatatctataatcatccaatgtcc------agtatg---------gac---attgat------gagcttaggaaaatggaggacgaagagactcctgtgctgaaaactctgaaaggagcagccacaggactagcagctggtactatctggggtacaattgttgccacttggcatgacgttcctcgtgtggagagaagaagcgcgcttcctggtttggttcgaactgtgaagatgatggccaaccatggggctacatttgctgccataggcggggtctacattggagtcgagcagataatgcagaaataccgtatgaaaagagactttgttaat---ggagctgttggaggatttgttgctggtgctactgttctaggttacaaagggaagagcgtatcaacggccatatctgcaggagctgcacttgctgtaacatccggcctcattgatatcggtggtcaaaccactagagtcgacacgggcaaggaatattatccttacaccctc------aagaaaaggcctaccgcagag---cttcgaaagctcccctacatgcgccatccatgggagcatttgttgggaatgggactgggagctgtgtttgcaaaccagctggtgaagtgggacgcaaaggctcaagaggaccttgacaaaatgctcctcaaggccaaggaggccaatgaacgccgctac------ttcgat---------------------------------------------gatgatgaagat------atgaacaccgacataacggcatcggcaaagcccgagtatccggtgatagatcggaatcctccgttcacgaaggcggtggcgaatttcaacactctggactatctccgcctctccaccattaccggcgtctccgtcgtcgtcggatatctctcaggtattaagcccgggattaaggggccgtcgatggtgaccggtggcctgattggtttgatgggaggttttatgtacgcttaccagaattctgccggcaggctcatggggtttttccctaatgaaggtgaggttgttaagtacaaa---aaa---------atgctgtcaaaagtgaaggaaacgacgggaatcgtaggcctcgatgttgtacctaacgcgcgtgaagttctgatcggactgtacagcaaaaccctagaggagatcaaggcggtgcctgaggacgaaggttatcgcaaggctgtggagagttttacgtgccaccgtctgaaggtgtgccaggaggaggaggattgggaggtgatcgagaaaaggctgggatgcggacaggttgaagagttgattgaggaagctcaagatgagctcaagctcatcggccatatgaacgagtggaagccgtggggaattccagatgattatgaatgtgaggttatcgagaacgatgcccctgtcccgaagcatgtccctcagcatcgacccggcccgcttcctgaggagttctacaagacgctcgaggccgttaacactggcaccttgagtgctgttatttcaagctcggaaaagaaaactcccgatatctcc---tccaccgaaacacaagccaag---atc------------------cgcaccatcgtctctacgccgggtctccaaaac------gccgatgcc------gct---gctgccgccgcg------cagccggaacca------------gatctc------cccaagaggaatccggtggccggagcccgggtccactttccc---aaaccggaagacgtcatcgaggtgtttgttgacgggtaccctgtgaaaatccccaagggaatgaccgtgctgcaggcttgcgagattgctggcgtggatatcccgcgattttgctatcacagtcgcctctcgatagcgggaaactgccgtatgtgcctagttgaggtcgagaaatcgcccaagccggtggcctcgtgcgcaatgcctgcactacctggaatgaagattaaaactgacacacctttagcgaagaaggcaagagaaggagtgatggagttccttttaatgaatcatccactggactgcccaatttgcgatcagggtggcgagtgtgatcttcaagatcagtctatggcttttggttctgatcgaggccgttttactgaaacaaagagatcagttgttgacaagaaccttgggcccttagtcaaaacagtgatgactcgttgtattcagtgtacaaggtgtgtaaggtttgcaacagaaatagctggtgttcaagatcttggaatgttgggtcgtggaagcggtgaggaaataggaacttacgtggaacggctcatgacaagtgaattgtccgggaacgtgatagatatttgtcctgtgggagccctgacctcgaaaccctttgccttcaaagcccgtaactgggagctgaaaggaactgagaccattgatgtaactgatgccgttggttctaatatccgcattgatagtagaggtcctgaggttatgcgcattgtgccgcgattgaatgaggacatcaatgaggagtggatatcggacaagacacgattcttctatgatggtctgaagaggcagaggctaaacgacccaatgatccgcggtgcagatggccgctttaagactgtcagctggcgggatgccctgtccgtggtggcagaagtcatcaatcaagttaagccagaggaaattgtcggtgttgctggaaagctgtctgatgcagaatctatgatggcgctaaaggatttcttgaacaggatgggatcaaataacatatggtgtgaaggaaacggtccgcatcctaacgccgacttgcgttctggatatataatgaatagtagcatcagtggtttggagaacgctgatgttttccttctagttggtacacagccaagagtcgaagctgcgatggtgaatgccaggatccgcaaaaccgtccgtgccaccaatgcaaaggtcggctacgtgggcccccctgccgatttcaactacgaccacgaccacctcggcagcggccccgagacgctctccgatctcgccgagggccgccaccccttcgcctctctcctctctgccgccaagaatcccgccataatcgtcggcgccgccgtcttccagcgcaaggacaaggacgccatcctctccgctatcgacagaatc---gcccgaaactccaacgccgtccggcccgactggaacgggctcaacaccctcctcctccacgccgcccaggccgcttctctcgacctcggcctcgtcgccgag------tcgcac---agcacgatcgagtccgccaggttcctctacttgatgggggcggacgacgtcgacctg---gagaaactgccggacgacgcgttcgtggtgtaccaggggcatcacggcgaccggggcgtgtaccgggcgaacgtgattctgccggcgtcggcgttcagcgagaaggaggggacgtacgtgaatacggaggggtgcgctcaggcgacggtgccggccgtgccgacggtcggagatgcgagggatgactggaagattgtgagggcggtgtcggaggtggcgggggctcagctgccgtacaacagcctcggtgagcttcgggctcggatgatgactgtggcgccgaacgtcgtgcggttggaagagagggaggcggcg---gtgttctcgagcgtagggctgaggccg---gaggcgggcgag---gag---atggacgtgaaggtgccgtttggggtggcggtggagaatttctacatgacggacgcgatttcgcgggcgtcgaaggtcatggcgcagtgcagtgct---ttgctgttgaagaag---------gcttctactctt---------accacc------aaaggcgtggggcatttagttcgcaagggcactggtggcagatcatcggtcagtggtattattgcaacagtatttggggccacagggtttctgggacggtacttagtgcaacaacttgctaagatgggatctcaagtgttagtccctttccgaggctccgaagattctcctcgccacctcaagttgatgggtgatttgggtcag---attgttcccatgaaatatcatcctagagatgaagattcaatcaaggcagtgatggcaaaggctaatgttgtcattaatcttatagggagggaatacgagactcgaaattacagctttgaggaagtgaaccatcatattgctgaacagctggctgttattgccaaagaacacggtggcatcatgagatacattcaggtttcatgcttaggtgcttctccatcatcttcatccaggttgctccaaactaaagcggccgctgaagaagctgtcttgcgagaactgcctgaagccacagttatgagacctgcagtgatgattggcacagaagatcggattttgaacccatgggcacagtttgcgaagaagtacagttttctaccactgataggagatggatccaccaagtttcaaccggtatatgttgttgatgttgcatcagcaattattgcagccctaaaagacgatggtaccagtatggggaaagtctatgaactcggtgggccagatgtgtacaccatgcatgagctggcagaactgatgttcgacacaattcgtgaatggcctcactatgtaaagattccgttgcctattgccaaggccatcgccacgcctagagaattattgctcaagaaagtcccattcccattgcctactcctaccatattcaatttagaccagattgaagccctttcagttgacacactggtatctcaaaacgccctaacatttgaggatctcgggatcacgcctcgaaagctgaaaggatatcctgtcgagttccttatacaatatcggaaaggggggccgaattatgggtcgacggttagtgagaagctaacaccgaaacagtggtctatggcttcgggatggggaatcacagggaacaagggtcgttgctacgatttctgggtggacttcagtgaatgcatgtcccgatgtcgagagcccaaagactgtgtacttcttcgcgaggattattttgaatgtctacaccactctaaagagtttaggcgc---cgaaaccgagtgtacaaggaggagcagcgtcaactgagagcagctgtggag------aaggccaag------------------------ggaggt---gtagatgtt------------gttcat---cat---tcttccccttccagctcgtctaccagagctttcattcagaataactacaaagacctgaaaacgaaaaaccctaagctgcccattttgatccgtgaggcccctggtatcgagcctcagctctgggcaagatatgatatgggtattgaggagggaagatcgttgaaggacttaaatgagaaacagatttccgaggcactcgaaagccttgct---------------------------------------agt------------ggtgggact------------ttc------ggggta-----------------------------------------------------------------------------------------------aaccctactaaaggtgctaattaacaaggggttgatcgacccgacattgcacaggctcgaagagatcgacgcctgctcggcagagtgcgag------------------------gttcacatcgcagaggagtggcttgagaagctcccgctcccatcgtatgacgagcagtatgtgctaaggaggaattccaggaattcagtgatgaacaagcacttaaggcttccatgccaggttgtgctatcgnnngaattacagggcatggtggtctccatccaggagtcgaagccatgggacactcccatggcg---------------------------gccgctgcaaaatccgtcttccagacccttcgccgctacatgaggaaaccgtgggagatcaccggccccgcggcccatccggaatatctcccctccgtcccgaaggcgacggagtaccgcatctgctgcccagccaccgcccacgct---------aaa------gccatcgtaccgacgtcacttccggagacggtttacgacatcaagtatttcgcacgcgatcaacgtcgtaaccgtcccccaatcaaacgcaccatcttgaagaaggccgacgcagagaagatgatgaaggagacg---tcc---ttcgat---attggtgatttcccgaggccttacttgactgcaaaggttgccgaggatgaaaacgccattggtggtggataccag------------atggcg------tcgtcg------------gtgaagtacgtgcgcgtgcccccgaactcggcgagcttgaaggaggcgaggcagcgggtattcgagttcttcaagaccgcttgccgatccatccccagcatcatggaaatctacacccttgacgatgtcacttctccttcccagctccgctccgtcatcgcatctgagatccgcaagaatgaccgtgtaactaaccccaaggtcattgatatgcttttgttcaagggaacagaggaattgaacaacattgttgagcactcgaagcagcgacaccacattcttggccaatatgttctaggc---cgtgatgggcat---acccaagatctcgggtccaag---gatcacggtgcctctgatttccttaaaaacttctataagagcaactacttcatg---ggaagtggc------cacggc---------------gatggc---------------atcacgtacaaaggattaacgatgtataaaccaaagcgctggcacactgtcaccggcaaaggcctctgtgccgtcatg------------tgg---------ttctgg---attttgtatagggcaaagcaggatggccctgtagtgctg---------------------gga------tggaggcat---------------------------ccttgggaaggacat---gat------------------------------gatcaa------------------------------------------------------------catagc------------------ggc---------------------------attgttagcagcgaaatcatcacctcccatacccaaaaatggatgcaggatacgagtaaaaagtctccaatggagttgatcaatgaagttccaccaatcaaagtacaagacaggattgttgcttgtgaaggagataataac---------------cca---------------gcacttgggcat---------ccgattgagttcatatgtctcgataag------gcagagccagcgatttgc---------aagtactgtggcctgcgttatgtgcaagcc---------------------cat------------------catcatatgccggtaatggaaaagctgaaaatgttcgtagtgcaagagccaattgtcgctgcttcttgtctcatcgccggcgttgggctgttccttcccgcagtagtaaggccaatactcgattcccttgaaacatcaaaacaagtacctccaccggatctaagcaatgtagtcgctggcatgacgcggaagaagcaaggtatggggggaggaatggaggtaaacaaaaatcgttgggtcgaggagtggtcgacagccagagagaatttggagttcaacttccggtggagtcgacgcaaccttgccctcgttgggattttcggcgtagccgtccctgtgctcgtctataaaggcatcgttagggaattccatatgcaagatgaggatgcagggagaccatatcgcaaattctggctctccatggcgaagcctctgggacccacgggagagtttttcaggcggcgcgacgagtggagaaagcaccccatgctcaccaataattggcgtagtgcaacccccggccttggcatcgccatcgtcgccttcggcatctacctcgtcggcgaggccgcttacaacaggatctatgctgcacctaaa------------------------------tctcactct------cat---------------------------------------tccacatcctctgcttcgcatatggcg---tca---gtgcta------------agaggtgcgatcggtttgatcagagagaaaggcatcggaggtttcttccgggagcttcgagctgaaggatacttcagtgcacttctcgatgggaatcttatgcaaacgaagattcacaacatcggtgcaacacttgtgggtgttgacaagttcaacaataagtactatgagaaacttggagacactcaatatgggagacataggtgggtggaatatgcttcaaagaatcgctacaatgcttctcaagtgccgccagagtggcacggctggttacattacacaaccgatcacactggggatgagttgcttgtgttgaagccgaatagatacggcgtcgagcacaaggagaacttttcaggcgaaggagacgagtatatttatcactcaaagggtcacacccttaaccctggtcagcgagactggaccaggtaccaaccctggcaaccc---aagaaagcccaatatttcatccacaaggccgctcatggccgccctaaacacatagggaacgacgtttgggacgtggctatggagaaacgcgacaagaaaatcatggaaatcctctcttcgccttctacttccaacttctggcaaaccatggataaagtccatgtctggatcgctcttcaccaggatgaaaagaaggag------agaatggagaaggagattgag------------------ataagacgaatgaaagag---gaactttatcag---caacaaaaggagagg---gattcactcgcc
>Alectravogelii
tctttcgcggcgtcctctggcaccgcccccactccgtacgcctcggcccctccgccggctacttca---tccccg---accggcttaccgaagtcggcggagtacgtgatatcgaaagtcgatgacctcatgaactgggcccgtcgcagctcaatctggccaatgacttttgggctggcgtgctgcgccgtggagatgatgcacaccggggcctcccgctacgatttagatcgatttgggataattttccggccgagccct---aggcagtctgattgcatgattgttgctggaactctcaccaacaagatggcgcctgcccttcggaaa---gtgtatgaccaaatgccggagccaaggtgggtgatatccatgggaagctgtgcgaacgggggtggttactatcactactcgtactcggtggttcgaggttgtgacaggattgtgccagtcgacatatatgttccaggttgtccgcccacagctgaggcccttctctatggccttctccaactgcagaagaaaatcaataggcgcaaggatttgctccactggtggaccaagatggggagcttaggaagagctgtgtacaccttaggaaactggattcgagcgacaggtcaagccatggatcgactgggtttccagctccaagggagttactatatcccggaacaaatttctaggcaccggacattgatggacatttttgaaaaatctcctgtggttgataaggatgcatttattgctccaagtgccgctgtcattggggacgttcaggtcggacgaggatcatccatatggtatgggtctgttcttcgaggtgatgtgaacagcataagtgtcgggtctgggaccaatatacaggacaattccctcgtccacgtggctaaatctaatataagcgggaagattctgccgactatcattggagataacgtcacaattggtcatggagcagttatccatggctgcacgatagaggacgaggcttttgtggggatgggagctactcttcttgatggggtgattgtggaaaaacatgccatggttgccgcaggttctcttgttagacagaataccagggtccctgtcggggaggtgtgggcgggtaacccggccaagttcctcaggaagctcacggacgaggaaatcgcattcatctctcaatcggccaccaattacatcaacctcgctagagtccatgcggccgagaactccaaatccttcgatgagatcgagctcgaaaaaaccctccgcaagaaatttgccaaacgcgatgaggagtacgactctatgattggagtcgttcgtgagacaccgcccgagttgatcctaccggacaacatcctgcccgagaaatcccagaaggcccttagcacgcaggcggcaaccacttcacctacccctcag---gctccaccccctccaccgcctcccgagaaaacccacttcggtggtctcaaagatgaggaccgcatcttcacaaacctctatggcattcaagaccccttcctcaagggtgccatgaagcggggagactggtaccggacaaaagacctcgtcctaaagggcaccgactggatcgtcaatgagatgaagaaatctggccttcgaggccgtggtggtgctggtttcccatccgggctcaagtggtctttcatgcccaaggcgtctgacggacgcccctcgtaccttgtcgtcaatgctgacgagagcgagcctgggacatgcaaggatcgtgagatcatgcggcatgacccgcacaagcttctcgagggctgcctgatagctggagtggggatgcgggcccgggccgcctacatctacatccgaggagagtatgtgaatgagaggagaaaccttgagcaggcccggaaggaggcatacgaggctgggctgctcggcaagaatgcatgcgggtctgggtacgactttgatgtgcacattcactttggcgctggggcctacatatgtggtgaggagaccgccctcctcgaaagccttgagggcaaacagggaaagccaaggctgaagcccccttttccagccaacgcgggtctgtatggctgcccgaccaccgtcactaatgttgagacagtcgcggtttcccctacgattctgagacgagggcccgagtggttctccagcttcggacggaaaaacaattcagggacgaaacttttctgcatctcaggccacgtgaac---aagccctgcacggtcgaggaggagatgagcatacctttgaaggagctcctggagaggcactgcggtggggtccgtgggggttgggataatctgttggctgttatacctggaggttcgtccgtgcctttactccctaaacatgtatgcgaggatgtgttgatggactttgatgcccttaaggccgtgcagtcggggctgggtacagcagctgtgattgtcatggacaagtcaaccgatgttgtagatgctattgctcggctctcgtatttctacaagcatgagagctgtgggcagtgcactccatgcagggaggggacaggatggctttggatgatcatggagaggatgaaggttgggaatgcaaagctggaggagatcgacatgctgcaggaagtgacgaagcagatagagggacacaccatttgcgcactgggggatgcggctgcctggccagtgcagggtcttattaggcatttcaggccggagctagagaggaggatcagggagagggcggatagggagctgctgcaggtggccgctgttgtcgaagtaaaacccggcgagatcggcatggtctctggtatccctcaagagcacctccgcagaagggttcaaatcttctcgcctgctagaactgcttctcagcaaggatccgggaaggtcgggaggtggaaaattaacttcatgtcaactcaaaaatgggaaaatccattaatgggttggacatccactggagacccttactcaaatgttggtgatgctggattaagtttcgacagtcaagaagctgctgtagcttttgccgagagacatggctgggattacacggtcaagaaacaccacactccattattgatgacggaggcggtgatcaggaacaaggccggcatggcgagcgtgaaggatatgccgcttctgcaggacggtccgcctccgggcggtttcgctccggtacgattcgctcggcggatccccaacacgggacccagtgccatggccattttcttcgcaacttttggggccttctcatgggggatgtatcaggtcggaaaaggcaacaagatccgcagggcactgaaggaagaaaaatatgctgctcggagagccatattgcctatgcttcaagctgaagaggacgaaagatttgtgaaagaatggaataagtatcttgaagaggaggcaagaatcatgaaagatgtgcctggttggaaagttggggagagtgtttaccactctggacgatggatgcctccggccactggagagctccgtcccgacatctggatggca---agtgca---------gtggatgcaaca---ggagaaccaattccaacttcctctcttttaatggcagcatcgaagcatattgggtctcgatgtcgtgctgagaatgtggcttttcttaagtgcaaaaaagatgatccaaaccctgagaaatgcctcgacaagggacgccaagtcacacagtgtgtgttccacctgttgagaaatctgcaccaagtgtgcaacaaagagctggactcgtatgccgggtgcatgtattaccataccaatgaattcgagctttgtcgaaaagagcaaaaggaattcgagaaagcatgccctctt------accagcccaggccacgaggatcggcccaagggttttgcgttcagccgtaccccgccttcccccggggagtcccggaaatgggaagactgggagctgccgtgctatgtcactagcttccttaccatcgttatcctcggagtgggcctcagcgctaagcccgatctcacgatcgagacatgggcccaccagaaagccctcgagcgactcgagctggaaagcggt---ggcaaagtcctcagtgaggaggagaaggctgcagaaaatgtctatattaagaaaatggaacaggagaagttggagaaacttgctcgtaagggcccaaaagcagatgaaactcccgcgactagcactggtgggtcgggatctgtaaccgatgctaaaccgagccct---gggcagtca---------------tcc------------------tcggctccc---------------aaagtgtcgaccgacaaagataagaactatgctgttgttgctggtgttgct---accattgctgctgcc------tttgggtggttttgg------------------------------------------------------tccggcatgggtctccccgttggcaaacatatcgtccctgacaaaccgctcccagcgaacgatgagcttgtgtgggataacggaacacccttccctgaaccttgtatcgatcggattgctgatactgttggaaagtatgaagcattggcatggctgtgcggaggattgggtttttttgcgtctcttgggctattagctgtgtggaatgacaaggcttctaaaataccatttacacccaaggtttac---ccgtacgacaacttgaga---------gtggagcttggtggagaaccctcagacgaagcgaagggctctttcctcgacaagtccgaggtcacggaccgtgtcctttccgttgtcaaggactttcagaaagtcgatccttcgaaggttacaccaaatgctcatttccagaatgatcttggtctcgatagtttggacactgttgaaatcgtgatggcactagaagaagaatttcggtttgagattcccgacaatgaggccgacaaaatcagctcgatcaatcttgccgttgactttattgcatctcacccccaggcgaaatcgactgcgttgaactaccatattgatggcccagataacaatccaaacctgccatgggaattcactgatgcaaacaaagaaaaggctaaggaaataatatcacactatccatccaactataagcaatctgctgtcattcccttgcttgatcttgcacagcagcagaatggaggatggcttccggtttcagcaatgaatcatgtt---------------gctaaagtaattgaagttgcccctattcgtgtatatgaagtggcgacgttttattcgatgttcaaccgaacaaaggttgggaaataccaccttttggtgtgtggtacaactccttgcatgatacggggctctagagacattgaggaagcattgctgacccatttgggggtgaagcgcaatgaagtgactaaggatgggttgttttctgttggagaaatggagtgtatgggatgttgcgttaatgctcccatgatcacagttgcggactactccaatggatctgaaggttacacctataattattatgaagatgtcacccccaaacgagttgttgagattgtcgaggctttgagaaggggggagaagccaccacgtggtacacaaaattcaaaacgcatcaactgtgggccggaaggtgggaacactactttgttaggcgagcccaaggctcctccgtgtcgggatcttgatgcctgcatggag---attccg------------------------ggttcgtcgaagaaaatgatagcgacccaagaagagatggtggcggcgaatgtgccaatcccttacagagaccaatgtgcccatttgctgatcccactcaacaaatgccgacaggcggagttctacctgccttggaagtgcgagtccgagcgccacacttacgagaagtgtgagtacgagctggtcatggagcggatgctccagatgcagaagatccgc---gag---cgcgatgcg---cagctgaaggcc---act------------tcccctcac------------tcgattcccctggtctct---aagactgccgatgctacatttgccaccaaacactcattttctaccgacaaagatgatgaagaaagagaaaagcttgcaagggagatatcaaaggattggaattcggtttttgaccagagcatcaatactttattcctcactgaaatggtccggggtctgatgctgacactcaagtatttcttcgagcccaaagttactattaactatccttttgagaagggtcctttgagcccgcgctttcgtggagaacacgctcttcgacgttatcctactggggaggaacgttgtattgcttgcaaactctgtgaagccatttgccctgcccaagccattaccattgaagctgaggcacgagaagatggaagcaggcgaacaaccaggtatgatatagacatgaccaaatgcatctactgtggcttctgccaagaagcgtgccctgtcgacgccattgtcgaaggacctaactttgaattcgctactgagactcacgaggaacttctatatgacaaggagaagctactagaaaatggtgaccggtgggaaactgagattgctgagaatcttcgttctgaaagcctatatcgtatgggtttcataatggagtttgctgagaatttaatactccggttgatggaggacccaagggagagagacaggaaattcagggagcagctctatgaacgcaaagaacagtgcaaaaagaccaaggagatttggagcttgccccttcgaccctacggcttctggacattcgagcgccacaatgcacaaattttctgggattctcagattagccaagtcccgggccgg---------------------cgagacccatat---gatgacctcctccaggat------------------------tac---accagtgcttcctcctccaaa---------------------------------------------------atgagc---ttggcaacg---------acgtcgtacctggctcgtcgagcagcgcagaaggagagggtcaggatcctatacaggcgagcactcaaggacactctcaactgggccgtacatcgccatctcttttaccctgatgccgatgctctcagagagaagtttgaggccaacagacaagtggaggatgttgaacttattgatagaatgatatctgctggtgaagcaacctacaataaatggcggcaccctgatccttacattgttccatgggctcctggtggcaccaaattc------------------------------------tgccgcaacccaacaccacctccg---gggattgagataatatatgattat------ggtcgtgaggaa------------atgggtcgaaagaagggagttcatctggtgcacgacgggccaccggacgacttcgttccggataatccgtacaaggacccggtggccatgctcgagatgagggagtacatcgtcagggagaagtggatcgacatcgagaaggcgaagattctgagggagaaggtccggtggtgctaccgggtggagggggtcaaccacctccagaagtgtcggcgcctcgtccaccagtacctcgacgccacccggggcgtcggctggggcaaggaccaccgcccccacgccctccatgggcctaag------gtg---gagacg---cctaccgag------------------------TCTGCT---------------GAAGCCGCTCAGTTGGCCCCG------------AACCCA------------------ACCAAATCA------GATCCGATCATTAGGGAG---TCGCCAGATCGA------------GTCAAGTGGGATTATAGGGGCCAGAGGAAAACCATACCCTTGGGGCAGTGGGCCCCCCGCATCGCCGTCGATGCA---------------TATGTG------------------------------GCCCCTAATGTCGTTTTGGCC---GGCCAAGTGGTGGTCTACGACGGCGCATCCGTGTGGAACGGCGCCGTTTTGCGCGGTGACCTCAACAAGATTTCCGTTGGGTTTTGTTCTAAT---------------------------GTGCAGGAACGGTGTGTAATTCACGCCGCTTGGTCCTCCCCC---------ACAGGTCTGCCAGCAGAAACATTAATCGACAGGTTTGTCACGGTCGGTGCATGCAGTCTTTTGCGATCCTGCACAGTCGAGCCCGAA---------TGTATTATCGGGCAGAACTCCATCCTTATGGAGGGCTCTTTGGTCGAAACACATTCTATCCTTGAAGCGGGCTCTGTCCTTCCTCCAGGTCGAAGAATACCAAGTGGTGAACTTTGGGCTGGGAACCCAGCAAAATTTGTCAGGACATTAACTCATGAGGAGACACTCGAGATTCCTAAACTTGCCGTTGCCATAAATGATCTCAGTAAAAGCTACTTTTCTGAGTTC---TTACCTTATTCAACTGTGTACTTGGAGGTTGAGAAGCTG------------------AAATCGatgggcggaggagga---gaccaccaccac------cacgccgatggggcccacgga---------ggagacttcagggcgaaagtgtggagcatgactggcgggcccaactgccggcccaagcactggaagcgcaacactgccttcgccatgttcggcatcgtcctgatctgcatccccatcgccatgaaatctgcggagctcgagcaacgtccgcacatgccagttcatccgattccctcccagatttggtgcaagaatttcggaaacaaggattattcatcgcacggagatgatcacctcgacaaacaggtggtggtggatcgggttcttgatgtcgtcaagagcttccccaaagtcgacccatccaaggtgaccccagttgttcatttccagaaggatctggggttggatagcttagacacagtggagattgtgatggctctcgaggaagagtttaagctggaaatccctgataaggaggctgacaaaatcgactcatgtgcactcgcaatagaatatatttataaccatccgatgtct------agcatg---------gac---accgag------gatcttaggaaaatggaggatgaagaaactgctgtggtgaaaactcttaagggtgcagccacaggactagctgctggcactatctggggtacgattgtcgccacttggcatgacgtgcctcgtgtggagagaagaatcgcgcttcctggtttgatcaggaccctgaagatgatgggtaatcatggagtcacgtttgctgccataggcggggtctacattggggtcgagcagatagtgcagaaatacaggatgaaaagagactttgttaat---ggagctgttggaggatttgttgctggtgcttctgttctgggttacaaagggaagagcatatcaacagccatatctgcaggagctgcacttgctgtaacatcgtccctcattgacatcggtggtcaaaccacaagagtggacacgggcaaggaatattatccttacaccctc------aagaaaaggcct---gttgag---cttcgcaagctcccctacatgcgtcatccatgggagcatttgttggggatgggactgggagctgtgtttgcgaaccagctggtgaagtgggacgcaaaggctcaagaggacctggacaaaatgctcctcaaggccaaggaagccaatgaacgccgctac------ttcgat---------------------------------------------gatgatgaagat------atgaatactgacataacggcgtcggcaaagccagagtatccggtgatcgatcggaatcctccgttcacgaagacggtggctaattttaacgccctcgactacctccgcctctccaccattaccggcgtgtccgtcgtcgtcggatatctctcagggataaagcccgggattaaagggccgtcaatggtgaccggtggcctgattggtgtgctgggaggttttatgtacgcttaccagaactctgccggaaggctcatggggtttttcccaaatgcaggtgaggttgcaaagtacaag---aaa---------atgatgacgaaagtaaaggagacgacggggatcgtaggcctcgacgttgtaccgaatgcgcgtgaagttctgatcggactgtacaacaaaaccctagaggagatcacggcggtgcctgaggatgaagggtatcgcaaggccgtggagagcttcacgcgccaccggttgaaggtgtgccaagaggaagaggattgggaggcgatcgagaaaaggctgggatgcggacaggtcgaggagttgattgaggaagctcaagatgagctcaagctcattggtcatatgaacgaatggaagccgtggggcattcctgatgattatgaatgtgaggttatcgagaacgatgcccctgtcccgaagcacatccccttgcatcgacctggcccacttcctgaggagttctacaagacgcttgagactgttaacactagcactttgagtgatgctattgcaagctctgaaaataaaaatcccgagatc------tccacgaaagcacaagcaccg---ctc------------------cgcaccatcgtctcgacgccggacctccacaac------gccgaagct------gct---gctgctgctgcg---actcagcctgaacca------------gatctc------cctaagaggaacccggtggctggcgcccgggttcacttttcc---aatccggatgacgccatcgaggtgtttgttgatgggtaccctgtgaaaatcccaaaaggaatgaccgtgctgcaggcttgcgagattgctggcgtggatatcccgcgattttgctatcacagccgcctctcgatcgcgggaaactgccgtatgtgcttagttgaggtcgagaaatcacccaagccggtggcctcgtgcgcaatgcctgcacttcctggaatgaagattaagactgatacacctatagcgaagaaggcaagagaaggagtgatggaattccttctaatgaatcatccactggactgcccaatttgtgatcagggtggtgagtgtgatcttcaagatcagtcaatggcttttggttctgatcgaggtcgtttcactgaaacaaagagatccgtggttgacaaaaaccttgggcccttagtcaaaacggtgatgactcgatgcattcagtgtacaaggtgtgtaaggtttgcaacagaaatagctggtgttcaagatcttggaattttgggtcgtggtagcggagaggaaattggaacttacgttgaacagctcatgacaagtgaattgtctgggaatgtgatagatatttgtcctgtgggagccctgacctcaaaaccttttgcctttaaagctcgtaactgggagctaaaaggaactgagagcattgatgtaacagatgctgttggttctaatattcgcattgatagtagaggtcctgaggttatgcggattgtcccacgattgaatgagggcatcaacgaggagtggatatcagacaagacgcgatttttctatgatggtctgaagaggcagaggctgaacgacccgatgattcgtggtgcagatggactgtttaagactgtaagctggcgggatgcccttgatgtggtggcggaggttatctacaaagtaaaaccagaggaaattgttggtgttgctggaaagctatctgatgcagaatctatgatggctctaaaggatttcttgaacaagatgggatcaaataacatctggtgtgaaggaaacggtccgaatcctaatgctgacctgcgttctggatatataatgaatactagcatcagtggtttggagaaagctgatgttttccttctagttggtacacagccaagagtagaagctgcaatggtgaacgccaggatccgcaaaactgtccgggccaccaatgccaaggtcggctatgtaggccccccagccgacttcaactacgaccatgaccaccttggcacgggccctgacactctctccgagcttgccgagggtcgccaccccttcaactccatcctctcgacagccaagaacccagccataatcatcggggctggtatcttcgagcgcaaggacaaggatgccatcttttccaccatcgaaaaaatc---gcccaaaactcaaacgcagtcaggcccgactggaatgggctcaacactctccttctcaacgcctcccaggctgccgccctcgaccttgggctcgtgccagaa------tccggc---aactccatcgagaccgccaaattcctgtacctgatgggtgcagatgatgtcgacttg---gaaaaactgcctaacgatgcatttgtggtctaccaaggccaccatggggaccgaggcgtgtaccgggcgaatttgatcctgcctgcctcagccttcagcgagaaggagggcatttacgtaaatacggagggatgtgctcagacaacagtgcctgctgtgcccactgttggggacgcaagggacgactggaaaattatcagggcactctctgaggtggcggggatcacactgccataccacacccttagtggtattcgtgatcgaatgagaaccgtggcgccaaatcttgtccggtttgacgagagggagctggct---gtgttttcgagctcgaccttgaggccc---gaggtgaaggag---aag---atggat---aaggtgccatttggagtggctgtcgggaacttctacatgaccgactcgattacacgggcgtcaaagatcatggcccagtgcagcacg---ttgttgaacaag------------gcttctactctt---------gccacc------aaaggcgtggggcatttagttcgcaagggcactggtggcagatcatcggttagtggcattgtcgcgacggtatttggggccacggggtttctgggacgatacctagtgcagcaacttgctaagatgggttctcaagtgttagtcccattccgaggctctgaagattctcctcgtcaccttaagttgatgggtgatttgggtcag---attgttcccatgaaatacaatcctagggatgaagattcgatcaaggcagtgatggcaaaggctaatgttgttattaatcttataggaagggaatacgagactagaaattacagttttgaagaagtgaaccatcacattgccgaacagctggctgttattgcgaaagagcatggtggcatcatgagatacattcaagtttcttgcttgggtgcttctccatcatctccatccaggttgcttcgaactaaagcggccgcggaagaagctgtcctgagagaactgcctgaggccacaattatgagacctgctgtgatgattggcaccgaggatcgaattttaaacccatgggcccatttcgcaaagaagtacagttttcttccactgataggagatggatccacaaagtttcagcccgtatatgttgttgatgtagcatcagcaattattgcagcactaaaagatgatggtaccagtatggggaaagtttttgaacttggtgggccagatgtttacaccatgcatgaactggcagaacttatgtacgacacaattcgtgaatggcctcactatgtgaagattcctttgcctattgccaaggcacttgccacacctcgagaattactgcttaagaaagttcccttccccatgcctacgcctaccatattcaatctagaccagattgaagccctttcaatagacacattagtatctgaagatgccctaacatttgaggatctcgggattgtgcctcgcgtgctgaagggatacccggttgagtttcttatacaatatcggaaaggagggccgaattatggttcgacagttagtgagaaactcacacccaaacaatggtctatggcgtcgggatggggcatcacggggaacaagggccgttgctatgatttctggatggacttcagtgagtgtatgtcccggtgtcgtgagcccaaggactgcgcactcctccgcgaggactattttgaatgtttacaccactctaaagagtttagacgc---cggaaccgagtatacaaggaggagcagcgtcaactgagagcagctgcggaa------aaggccaag------------------------ggaggt---ggagatgat------------gttcat---cat---tcttctccttccagctcttctactagagctttcattgagaataactacaaagatttgaaagcgacgaaccctaagctcccaatcttgatccgcgaggccactggtatcgagcctcagctctgggcaagatttgacctgggtattgagagggcaatacatttggaagacaaaaacgagaaacagattttgaaggcactcgagtccctgactgag---gaaaag------------------------gcctcc------------agcgcaccg------------tcc------tcctcg---------tcggccaaggtcgccgatcgaatcgtgaagctgctggcaatcgatccggacggccaccggcaggaagtggtgggcctctcgggccaaacgctattgaaggcgctgaccaacaagggcttaatcgacccggcttcgcacaggctcgaagagatcgatgcctgctcggccgagtgcgag------------------------gtccacatcgcccaggagtggctcgagaggctgccgccgccgtcgtacgacgagcagtacgtgctgagaaggaattcccggaatcggatgttgaacaagcactcgaggctcggatgccaggttgtgctttcgcaggaattgcagggtatggtggtcgcgatccctgagccaaagccatgggacactccgatggca---------------------------tctgctgcaaaatccctaattcagacccttcgtcgctacttgaagaaaccatgggagatcaccggccccgtcgcacatccggaatacctcccctccatcccaaaggcgacggagtaccgcgtcttctgccccgccaccgcctccgct---------aaa------gctattgtcccgacgtcactacctgagacagtttacgacatcaagtacttcgcccgcgatcagcgccgcaaccgtcccccgataaagcgcaccgtcctgaagaaggccgacgtggaaaagatggtgaaggagagg---act---ttcgat---ctgggcgatttcccccagccgtacttgactgcaaaggttgtcgaggatgagaacgccatcggtggtggttaccag---------aaaatggcg------tcgtcg------------gtgaaatacctgcgcgtcccgccgaactcggcgaccttggcggaagcgcgacagagagtgttcgagttcttcaagaccgcctgcagatccatcccctccatcatggaaatctacactcttgatgacgtcacttctccttctcaactccgctctgtcgtctcatccgagatccgcaagaatgcgtacgtcactgaccccaaggtcattgatatgcttttgttcaagggaacagaggaattgaacaacattgtcgagcactcaaaacagcggcaccacattctcggccaatatgttttaggt---cgtgatggctta---tctcaagatcttggaaccaag---gaccagggtgagtctgattttctgaaaaacttttataagagcaactacttcatg---ggaggtggc------cacggc---------------gatggc---------------ataacgtacaaaggggtgaccctgcacaaaccaaagcgctggcacactgtcaccggcaaaggcctctgtgccgtcatg------------tgg---------ttttgg---gttttctacagggcaaaacaggatggtcctgtggtgctg---------------------ggc------tggaggcat---------------------------ccttgggaaggtcat---gat------------------------------gatcac------------------------------------------------------------catagc------------------ggc---------------------------atcgttagcagcgaaatcatgacctcccatacccaaaaatggatgcaggatacgagtaaaaagtctccaatggagttgatcaatgaagttccaccaatcaaagtgcaagataggattgtcgcttgtgaaggagataataac---------------cca---------------gcacttgggcat---------ccaatcgagttcatatgtctcgataag------gcggagccagctatctgc---------aagtactgtggtctgcgttatgtgcaagac---------------------cat------------------catcatatgccggtgatggaaaagctgaaaatgttcgtcgtccaagagcctattgtcgctgcttcttgcctcatcgccggtgttggactgttccttccagcagtagtaaggccgatactggactcgtttgaatcatcaaaacaagtgcctccaccggctttaggcgatgtagtcgctggcatgaccgggaagaaacagggtatggggggaggaatggaggcaaacaagaaccgttgggtggaggagtggtcgacggccagagagaatctggagttcaatttccggtggacccgccgcaactttgccctcgttggaatcttcggcatagccgtccccgtcctcgtttacaaaggcatcattaaagaatttcacatgcaagatgaggatgcggggaggccccaccgcaaattctggctgtccatggcgaggccactgggacccacgggagagtttttccggcggcgcgatgagtggaggaagcaccccatgctgaacaatcagtggcgcaacgcgacccccgggcttggcatcgccatcgtcgccttcggcatctacctcgtcggcgaggccgcctacaacaagatctatgctacccccaaa------------------------------tctcactct------cac---------------------------------------tccacctcctctgcttcacatatggcc---tct---gtgctg------------agaggtgcgtttggtttgatcagagagaaaggcatcggaggtttcttccgggagcttcgagctgaaggatacctgagtgcacttctggatgggaatctcatgcaaacgaagattcacaatattggtgcaacacttgtgggtgttgacaagtttggcaataagtactatgagaaacttggagatactcaatatgggagacataggtgggtagaatatgcttcgaagaaccgctacaatgcttctcaagtccctcctgaatggcacggttggttacattatataaccgatcacacgggggacgagttgctcctgctgaagccaaagagatatggcgttgagcacaaagagaatttttctggcgagggagacgagtatatttatcactcaaagggtcatacactcaatcctggtcaaagagactggaccagataccaaccctggcaaccc---aagaaggcccaatatttcatccacaaagccgctcatggccgccctaagcacatagggaacgacgtttgggatgtggctatggagaaacgcgacaagaaaatcatggagatcatctcttcgccttctcattctaccttctggcaaaccatggacaaagtccatgtctggatcgctcttcatcaggatgaaaagaaggag------agaatggacaaggaggctgag------------------ataaggagaatgagagag---gaactttatcag---caacagaaggagaga---gattcactcgcc
>AmborellaTrichopoda
---------------------------------------------------------------------------------------------------------------------------------------------------------------------------------------------------atgatgcatgctggcgctactcgatatgactttgatcgcttccgtgtcatcttccgacccagccct---cgccagtccgactgcatgatcgttgccgggaccctcaccaaccagatggcccctgccctccacaag---gtttatgaccaaatgccagagcctcgttgggtcatttcaatgggcagctgtgccaatggtggaggttattatcactattcctactctgtggtgcatgtctgtgaccgaatcgtccctgttgacatatatgttcccgggtgccccccaagagctgaggctcctctctatggagtcctcctattgcagaagaagattaaccgtcgcaaggacttcctcttatggtggaccgagatgggcactctgggaaaggcaatctacaccgtcggattctggattcgtgagactggccaggccctcgatcgcttgggatgccgccttcaaggaaactactacttccaagaacaattgtcaaggcatcgaacactaatgaacatctttgacaaagtccctcatgttgataaggatgcatttgttgctccaagtgcatcggtgattggggatgttaaagtggggcatggttcatccatttggtatggctgtgttttgagaggggatgtgaacagcattagtgttggtaccgggacgaacatacaggacaattcccttgtgcatgtggcaaaatctaatctaagtgggaaggtccttccaaccataattggggacaatgttacagttggccacagtgcagtcttgcatgggtgcactgtcgaggatgaggcttttgtaggtatgggtgctacgcttcttgatggggtggttgtggagaaacatggcatggttgctgctggggcccttgtgaggcagaataccaagatcccatgcggagaggtttggggaggcaaccctgcaaagttcctccgaaagctcactgaagaagagatagccttcatctctcaatcagcgactaactatatgaaccttgcccaagtgcatgcggctgagaatgccaagccatttgaagagatagaatttgagaaggttctgaggaagaagtttgctcgcaaggacgaggcttatgactccatgttgggtattgtgcgtgaagttccacctgagcttgttcttcctgataacattttgccagacaaagcgaagaaagcttctaacacgcaagccccaaccacatcaagcactccccag---ctcccaccccctccacctccccccgagaaaactcacttcggtggcctcaaggatgaggatcgcatcttcaccaacctttatggcatgcatgacccattcctcaaaggagccatgaaaaggggtgactggtgccgaaccaaagacctcgtcctcaaaggctctgattggattgtcaacgagatgaaaaaatcaggtcttcgaggacgaggaggtgccggcttcccttcaggcctcaaatggtcttttatgccaaaggtctctgatggccgcccctcttaccttgttgtgaacgctgatgaaagtgagccgggaacctgcaaagaccgcgaaattatgcgtcatgaccctcataaactccttgagggttgcttgattgctggtgttgccatgcgagctagtgcagcctatatctatattcggggtgagtatgtcaatgagaggctcaacctcctcaaggcccgaaaagaagcctatgaggctggattgcttggtaagaatgcatgtggctcgggctatgactttgatgtacacattcactttggggctggtgcttacatttgtggtgaagagacggcactattggagagccttgagggcaagcaagggaaaccaaggcttaagcctcctttccctgcaaatgcggggctttatgggtgccccaccaccgtaactaatgttgagacagtggctgtgtcaccaaccatattgcgcaggggccccgagtggtttgtgagctttggtcgaaagaacaactcagggacgaagctcttttgcatttcgggccatgtgaac---aagccttgcactgtcgaggaggagatgagcatacccctcaaagagcttatcgagaggcactgtggaggggttcgaggaggttgggataacctattggctataatccctggtggctcatcggtccctctcttgccaaaaaacatttgtgatgatgttttgatggattttgatgcgctcaaagctgttcaatccggtttgggtacagccgctgttatagtgatggacaagtcgactgacgttgttgatgcaatcgcgaggctatcgtatttttacaagcacgagagttgtgggcaatgcacaccttgtagggaaggcacggggtggctttggatgatgatggagaggttgaaggttgggaatgctaagctcgaagaaatcgatatgcttcaagagatcactaagcagattgagggccacacaatttgtgctttgggggatgcggcagcctggcctgtgcagggcttgataaggcatttcaggcccgagctcgagaggaggattaggagtagggcagagagagagttactggaatcagcttctgctgtcaagatcaaatcgggcgaaatcggtatggtttcaggaattccagaagaacaccttaaccgaagggttttaatatactcaccagctcgaacggcatcacagcaagggtccggaaaagttgggaagtggaaaatcaattttctctcgacacagaagtgggagaatccactgatgggctggacatctactggggacccctatgcaaatgttggtgatgcagcgttgtactttgacagcgaagaggctgctaaggcctttgctgaaaaacatggttgggattacg-ggtcagaaagcgtcacacaccgcttctcatgactgaatccatgatcaggaagaagccgggcatggttagtgttaaggagatgccagttttgcaggatggccctccacctggtgggtttgctcccgttcgttatgctcgaaggattccatcgaaagggccaagtgctgttgccatttttctcactgctcttggtgccttctgttatggaatgtatgaggttggacagggtaacaaggttcgaagggcaattaaagaagaaaaatatgctgctcgtagagcaatacttccggtgctgcaagctgaagaagatgagaggtttgtgaaggaatggaagaaggtattggaagaggaggccagaattatgaagaatgtccccggttggaaagttggcgagagtgtctacaactctgggaagtggatgcctcctgccactggtgagcttcgacccgatgtgtggATGGCA---AGTGCT---------GTTGATGCTGTT---GGAGAGCCCATTCCAACTTCAGCTGTTCTAATGGCTGCTTCGAAGCACATTGCTAGGAAATGCAGGGCGGAAAACAGGGATTTTCTAAATTGTAAAAGAAAAGATCCTAACCCGGAGAAATGCCTGGACAAGGGGCAGGAGGTTACACGCTGTGTTTTGAGCTTGCTGAAAGGACTTCATCGGACGTGTGGGAAAGAGATGGATGCTTATGTAGGCTGCATGTACTACCACACCAATGAGTTTGAACTTTGTCGCAAGGAGCAAGAGCTATTTGAAAAAGCCTGCCCATTGTCTGAGaccagccaagggatgcaggagaggcttaatggctacttgttcatcaggactcctccacctcctggtcaatcgagggaatgggaggattgggagctcccctactatgttactgcatttctcactgttgtgattcttggaatcgggctcaacgccaagcctgatctcactctcgagacctgggctcacaataaagccatagaacgtcttgacgctcaTTCGGGG---GGAAAAATCCTCAGCGAAGAGGAGAAAGCAGCTGAAAATGTGTACATTAAGAAAATTGAGCAGGAGAAGTTGGAGAAACTTGCACGCAAGGGTCCCAAACCAGAGGAGCAAGCAGCAAGTGGTGCTAAA------CCATCTGCCACTGAGAGCAAATTAAGCGACGATGCATCGTCA---------------ACT------------------TCAACATCA---------------AGGGTCTCAACCGACAAGTATCGCAATTATGCCGTTCTCTCTGGTTTTATA---ACTGCAGTTGCTGCA------TTCGGGTGGTACCTCAAATCAAGTAGCAAGAAACCAGAGGAG------------------GTCCAGGACtccggcatgggcctccctgttggaaaacacatagttcctgacaagcctcttccggtgaatgatgagctgatctgggacaatgggactgcttatccagagccctgcttggataagttggctacaacggttggggagtatgaggccttagcttggctatgtggaggtttggggttttttgcatctctcggactcttagctgtatggaatgacaaagcatcaaaaattccatttacaccaaaagtctac---ccatatgacaacctccgt---------gtggagctcggtggtgaaccctccgatgagttgaagggttcctttctcgacaagtctgaagttgcagatcgtgttatcactgttgtcaagaacttccaaaaggtcgacccctctaaggttactccaaatgctcatttccagaatgacttgggtctggacagtcttgacacagttgagatagtcatggccttggaagaggagtttggatttgaaatacccgataacgaagctgacaagattcacaccatcaacctcgctgtcaatttcattgcctcgcacccccaggcaaaaTCCACAGCCTTGAACTATCACCTTGATTCACCAGACAACAAGCCCGATATGCCATGGGATTTCACAGATGCAAACAAGGAGAGGGTTAAGGAGCTTTTGTCTCACTACCCATCCAACTACAAGCAATCAGCTGTCATTCCCCTGTTGGATCTTGCACAACAGCAACATGGAGGCTGGATCCCAGTATCTGCCATGAATACAATA---------------GCTAAGATCATAGAAGTTGCTCCAATTCGTGTGTATGAAGTGGCAACATTTTATTCTATGTTCAACCGAATGAAGGTTGGCAAATATCACCTTCAAGTTTGTGGCACAACTCCTTGTATGATACGTGGTTCACGTGAAATAGAAGAGGCCTTGCTCAAACACCTTGGAGTGAAACGCAATGAAGTGACAAAAGATGGTTTATTCTCCGTTGGGGAAATGGAGTGCATGGGTTCCTGTGTCAATGCTCCAATGATTGCTGTGGCTGATTACTCAAAGGGCTCAGAGGGATACACGTACAATTACTATGAAGACCTTACTCCAAAGCGAGTTATTGAGATTGTAGAAATGCTGAGAAGAGGAGAAATCCCTCCTGTTGGAACCCAAAACCCTGATCGCATAAGGAGCGGTCCACAAGGGGGAAATACCACTTTGCTACGAGAGCCGAAGCCACCTCCGTGCCGGGATCTGGATGCCTGTatggat---gtgcct------------------------ggttcttcgaagaagatgatagcaacacaggaagagatggcggaggctaaggtaccgatcccctacagggaccagtgcgctcaccttctcattcctctcaacaattgtagagttgcggagttctatcttccatggaagtgtgagaatgagaggcacacgtatgagaagtgtgaatacgaattggtaatggagcgaatgatgcagatgcagaagattaga---gaa---gaagaa------aagctcaagaag---aag------------caaacccaa------------gggatccctttgattcct---aagactgcagacgcc------------------------------------gatgatgaggaaagagagaagctcgcaaaggagatatccaaggattggagtttggttttcgagagaagtattaatacactttttttaacggagttggtgcggggtctcatgctgacgctcaagtatttctttgataggaaagttaccattaactacccattcgagaagggtccgttgagtccacgatttcgaggggaacacgcccttcgtcgctatccaactggagaggagcgctgcattgcttgtaagctatgcgaagcaatatgccctgctcaagcgatcactattgaagctgaggagagagaagatggtagccgtcgaacaacacgatatgacatagacatgactaaatgcatatattgcgggttatgccaagaggcatgtcctgtggatgctattgttgaaggccctaattttgaatttgccacagagacacatgaggagttgttgtatgacaaggagaaacttctggagaatggtgatagatgggaaacagaaatagcagagaacttgagatctgagagcctctaccgtatggcgtttgtgatggagtttgctcggaatctgatattgaggagcatggaggatccaaaggagagagacaggaggacgagggagcacatttatgagatgaaggagaagtgtaagaagacaaaggagatgtggagtttgcccctgagaccctatggcttctggaccttcgaccgccacaacgctcagctcacatgggacgctcagatcagtcaggttccaggacgc---------------------agggacccttac---gatgatctcttagccgac------------------------agc---aat---------------------------------------------------------------------atgagt------gcgacggggttggcggccacctatctggcgaggagggctgctcagaaagagagagtgaggatattgtatcgcagagccctaaaagatgcgctcaactgggccgttcatcgccacattttctacgaatcggcacaggaactgagagataaatttgaggcaaatagatatgtggaagatcttgacacaatcgacaggatggttgatgacgctgaggcaaccttcaacaagatgcagcacccggatccttatattgttccttgggctcctggtggttcaaagttc------------------------------------acaagaaatcctgctcctactcct---gggattgaaattgtctacgactat------ggtctggaggagaagcaggag---atggttcggaaggcgactgttgagttc---gatgagggacctcctgatgacttcgaccccaacaacccctatgccgaccctgtggccatgttagagtacagggagcaccttgtgagagagaaatggatccaaattgagacggctaagatcttgagagagaaactcaagtggtgctatcgcgtagagggggtgaaccaccttcagaagtgcaggcacctcgtccaacaatacctcgatgccacacgtggggttggctggaacaaagagaatagacctcctggtcttcatggaattagg------tat---gggatg---gttggttgt------------------------TCTTTA------------------------------------------------TCCCCT------------------GTAACTTCT------AGGCCTTTCTTCACCGAG---GCCTTGTCTGCAACTGATCACCATGTCAAATGGGATTACAGAGGTCAGAGAAAGATAATTCCTTTGGGGCAATGGCTCCCTAAGATTGCCGTTGATGCT---------------TATGTT------------------------------GCCCCAAACGTGGTCTTAGCT---GGTCAGGTTAATGTTCAGGATGCTGCCTCTGTGTGGAATGGGTCGGTTCTTCGTGGTGATCTCAACAAAATTACAGTGGGATTTTGCTCCAAT---------------------------GTTCAGGAAAGATGTGTTCTTCATGCCGCCTGGTCTTCACCC---------ACAGGGCTTCCAGCTGAAACAACCATCGAGATGTATGTCACTGTTGGGGCTTACACACTCCTGAGGTCTTGCACCATTGAACCTGAG---------TGCATCATCGGGCAAAATTCAGTCCTCATGGAGGGCTCCCTTGTTGAGACTCATTCTATCTTAGAAGCTGGGTCGGTCCTTCCCCCTGGTCGTAGGATTCCAAGTGGTGAACTTTGGGCTGGGAATCCAGCACGATTTGTGAGAACTCTAACCAATGAAGAGATCCTGGAAATACCCAAACTCGCGGTTGCCATTAATGACCTAAGTCGAAGCCATTTCTCTGAATTC---CTTCCTTATTCTACTGTTTATTTGGAGGTCGAGAAGATG------------------AAGAAAatgggtgga---------gaccatggtcat---------gtcgatggagctcatgtt------------gattacaggaccaaggtgtggagcatgactggaggtccttactgcaggcccaagtactggaagagaaacactgccatagccatggctggcatcgttctcatctgtatcccccttgccatgaaatcggccgagctcgaggaattatcgaagtttaatatatcagaaatatctggtaatgtgacagctttttcctttgaagcaggccctcac---------------------------------------------------------------------------------------------gtcacgcccactgtccatttccagaaagatttgggtctagatagcttggatactgtggagattgtgatggctcttgaagaagaattcaagctggagatacccgacaaagaggctgacaagattgattcctgtgagctcgcaattgagtacatctctaatcaccccatggcggtg---!gtATG---------GAT---TCTTTG------GAGTATGGATACCTATCAGATGATGATACTCCAGTGATGAAGACGATCAAGGGAGCAACCATGGGGTTAGTTGCAGGGACAGTGTGGGGAACTGTGGTTGCTTCCTGGCACGATGTGCCTAGGGTTGAGAGACATGTGGCCCTTCCTGGTCTCATAAGGACTGCAAAATTGATGGGGGATTATGGGGCTACTTATGCTGCAGTTGGTGGAGTTTATATTGGTGTTGAGCAATTGATGGAGAAATACAGGATGAAGAAGGATTTTGTTAAT---GGAGCAATTGGTGGTTTTGTTGCAGGAGCTACCATTTTTGGTTTCAAAGCGAGGAGCATCCCCACTGCGCTTTCTGCTGGTGCAGCACTTGCCGTCACTTCTGCAATTGTCGATATCGGGGGTCAGACCACAAGAATTGACAATGGAAAGGAGTATTACCCTTACACCACT------GAGAAGGGACCTTCTGTTAGT---ctacgtaagctgcccctgatgagacacccttgggagcatctgctggggatggggctcggtaccatattcacaacacagctagtcaagtgggactccaagctgcaggaggatcttgataagatgcttgaaaaggccaaggctgctaatgagaggagatac------cttgta---------------------------------------------aacctaatttct---ctcATGAACACTGATATCACTGCATTGGCGAAGCCGGAGTACCCGGTGGTGGACCGGAATCCCCCCTTCACAAAGACGGTGGCCAATTTCAGCACCCTCGACTACCTCCGCCTCACCACCATCACTGGCGTCTCCGTCACTGTTGGTTACCTCTCAGGGATTAGACCCAATATCAGGGGGCCATCGATGGTGACTGGAGGTCTGATTGGTCTAATGGGTGGTTTCATGTATGCCTACCAGAACTCTGCAGGTCGTCTTATGGGTTTCTTCCCTAATGATGAAGAGGTCGCTCGCTACAAG---AAG---------------gcgaagttgaaggagacgacaggaatcgtgggcctggaggtggtccctaacgctcgcgaggtcctcatctctctctacagtcgcaccctcaaggagattcaggctgtccccgagacagagggctaccgcaaggccgtcgagacttttaccaaccatcgcctcaagatctgccgggaggagcaggactgggagaacatcgagaagaggatcggttgcggacaggtcgaggagctcatcgaggaagcggaggatgagctcaagcttatctccaagatgatcgaatgggatccttggggtgtccctgaagactataagtgtgagattattgaggatgacactccaggacccaagcatgttccacgccacaggccaattcctcttccagatggtttcaggcaggcattggaggcagctgcgtcagtccaa------------------------------------cctgttgtcaac---aagaaagaggcgtcagagaag---ctt------------------aggtgcttccattctagggcatcgcttcaaaat------ccagaggct------tcc---gcagctgctgtt------tcagaggaaatc------------cctagg------cct---cggacccctgtgggtggagctagggttgagtttaca---agccctgaagatgcgattgaggttacggttgatggatttcaggtgaagatcccaaaggggtttacggttttacaggcttgtgaggttgcaggggttgatataccaaggttttgttaccatagcaggctctctattgcagggaattgcaggatgtgcttggtcgaggtggagaaatcaccaaagcctgtggcttcttgtgccatgcctgctcttccggggatgaagattaagacaaatacacctgttgcgaagaaggccagggaaggtgtcatggaatttctcctaatgaatcaccctctcgactgcccaatttgcgatcaaggtggggagtgtgacctgcaggatcagtctatggctttcggatctgatcgtggtcgcttcatagacacaaagagatcagtggttgataagaatcttggtcccttggttaagactgtaatgacacgatgtattcaatgtaccaggtgtgtcaggtttgcgtcggaggttgctggagttcaggaccttggcatgttaggtcggggaagtggagaggaaattggtacatatgtagaaaatcttatgacaagcgaactatctggaaatgtgatagatatttgtcctgttggggccctcacttccaaaccatttgcctttaaagcacgtaactgggagatgaagggtactgagagtatcgatgttacagatgcagttggttcaaacataagaattgatagtagaggcccagaagtcatgcgtatccttcctaggctgaatgaggatgtcaatgaggaatggatttctgacaaaactcgtttttgttatgatggccttaagcgacaacgtctaaatgatcctatgattcgtgggcctgacggacgtttcaagcctgtaacatggcgtgatacccttgccattgtggcggaggttattcatcaagtgaatcccgaggaaatagttggaattgctggcctgctttctgatgctgaatctatgatggccatgaaagatctcttgaacaagttaggctccgataacatatggtgtgaaggagatggattgcatcctcaagctgacctccgctcaggttaccttttgaacaccagtattgctggtcttgagaaggcagatgcgatccttttagttggtacccagccaagatttgaagccccaatggtgaacgcgaggatccggaaggccgtgcgttcctcccaggccaaggttggctacattgggcctcccactgacttcaactatgacatcaaccaccttggcacgggcccctccaccctcctccgtatagcagagggccgccaccccttctgtgggaccctcctctccgcaaagcgccctgccctcattgccggcgctggcctttttgaccgaaacgaccaaaatgccctcctctctgccctccacaccatc---cgagacctcggccggctcgtcaagcctgagtggaacggcttcaacctcctccttctcaatgctgctcaagctgctggccttgaccttggcttgataccaaggcctaactctata---cacaacctctcctctgcaaagctggtgtatctattgggagccgatgactcgaagcttttggacaaaatccctaacgatgcatttgttgtgtaccaaggtcaccacggtgataaaagcgtgtacagggcaaatgttatcttcccttctgctgctttctctgaaaaggagggaacatatgagaacactgaggggcgggcccaacgcacggccccagctgtcccgactgtaggggatgcgagagatgattggaagatcttgagggcattatctgaggttgcaggtgtgagattaccctatgattcggctttggctcttagggcaaggattaggggggtggcgccggggctcttaagggtggatgagagggaggaggcc---tctgttatttcgggtgcgttttcgcca---gacttttgtcgg---aaa---ttgggg---tcagaggatttcggaaaggcggttgagaacttctatatgacagattcaatcacgagggcttcaaagataatggctcagtgtagctca---acgctcttgaaacaaaag------GGGTCATCTGTT---------GCCCTT------AAGGGTTCAGGCTACCTGGTACGCAAAGGTACAGGTGGCAGGTCTTCTGTTAGTGGTATCATTGCAACTGTATTTGGGGCAACTGGATTTCTCGGTCGATATCTTGTGCAGCAGCTAGCTAAAATGGGATCTCAAGTGCTAGTTCCATTTCGTGGATGTGAGGATTCCCATCGACATCTCAAGCTAATGGGTGATCTTGGCCAG---ATAGTGCCAATGAAATACGATCCACGGGATGAGGGCTCAATCAAGGCAGTTATGGCAAAGGCTAATGTTGTTATCAACCTCATTGGTAGGGAGTATGAGACCAGAAACTATAGTTTTGAAGAAGTCAACCATGTTATGGCCGAACAACTTTCAATGATCGCTAAAGAACACGGTGGCATCATGAGATTTATACAGGTTTCTTGCCTTGGGGCATCATCGTCATCTCCATCGAGAATGCTTAGAGCCAAAGCTGCTGCAGAGGAAGCCATTCTCAGGCAATTTCCAGAGGCTACGATTATGAAGCCTGCTGTTATGATTGGGACAGAAGATCGCATCCTTAATCGGTGGGCGCAATTCGTGAAAAAATGGAGTTTTCTTCCACTCATTGGAGATGGGTCCACGAAAATCCAGCCAGTTTATGTAGTTGATGCTGCCGCTGCTATTATCGCTTCCCTCAAGGATGATGGCACTAGCATGGGGAAAACTTATGAATTGGGTGGCCCAGAAGTTTTTACTGTACATCAACTGGCTGAATTGATGTACGACACTATTCGTGAATGGCCTCGTTACGTGAAGGTCCCTTTTCCCATTGCAAAAGCTCTTGCATCTCCAAGAGAAATCTTGCTGAGAAAAGTTCCATTTCCTCTGCCCACCCCTGATGTTTTCAATTTAGATTATATCAACTCTCTTACAGTGGATACTGTAGTCTCTGAAAAGGCTCTCACATTCGAGAATTTGGGGATTGTACCTCGCAAGCTGAAAGGCTATCCTATCGAATTTCTCATTTCTTATCGCAAGGGTGGGCCACAATATGGTTCTACTGTTAGTGAGAGAGTAACAGGCCCTGAGTATCAGATGGCTTCAGGATGGGGCATCACTGGGAACAAGGGCCGATGCTACGATTTCTGGACGGATTTCAGCGAGTGCATGTCTCGTTGCAGAGAACCCAAAGACTGCGCCCTCCTCAGAGAAGACTACCTTGAATGCCTCCATCACGGCAAAGAGTATCAACGA---AGTAATGCTATATACAAAGAAGAACAGAGGCAGATAAGAGCTGCTGCACGC------AAGGCCAAA------------------------GAGGCA---GGTAATGGA------------GCCCAT---GAGAGTacatcgcctgctagtgcttctacaagagaatttgttcagaggaattatacagatttgaagacgctgaaccccacttttcctattttagtcagagagtgcagtggagttgaacctcaactctgggctcgatatgattttggtgttgagagatgcgttcggttggaggggctgacagaaacccagatcaccaagaaactcgaggagcttgttaaa---gtagga---------gctggtcttagagccgcaacttcctctctc---tcttcatcc------------tcg------tcctcc---------tccaagaaggtctctgatcgcatagtcaagctcgtcgccattgatctcgatggcagaaggagagatgtcatcggcctcacaggccacaccctcttgaaagccctaaccaacgcaggcctcattgatcccgaatcccacaggctcgaagatatcgacgcgtgctcggctgaatgcgag------------------------gtcaacatcgctcaagaatggctcgataagctccctcctccttcatacgaagaagaatacattctgaaaacgaatgctttgaggggtgtcgcgagcaagcattcaaggctcgggtgtcaggttgttctctctccagagcttcaaggtatggtggtcgcgatccccgagcccaaaccgtgggatatccctATGGCTTCG------------------------TCTGCTCCAAAAACCCTTATCCAAACCCTAAAAAGGTTTGTGAAGAAGCCATGGGAGATCACGGGGCCTTGCGCCGATCCAGAGTACAAGAACGCTATTCCTAGTCCCCTAGAATACAGGCGCTTTTGCCCTGCAACTCCTCCTATT---------AAG------CCCTGTATTCCCACCTCCGAACCTGAGACTGTGTTTGATATCAAGTATTATACCAGAGATCAAAGAAGGAATAGATTGCCAGTTAAGAGGACGGTGTTGAAGAAGGCGGATGTGGAGGCCATGATGAGGGAGAAA---AAG---TTTGAT---TTGAGCGATTTTCCTCCTGTTTATGTAACTGAGAAGGTTCAGGAAGATGGGAACTTGAGGGGTGGTGGTTACCAG---------AAAATGGCT------CAAACC------------CTAAAAACCCTTAGGGTTCCTCCAAATTCTGCATCCCTAGAAGAGGCAAGAAAGAGAACCTTTGAATTCTTCAAACTTGCTTGTAGGTCAATCCCTAAAATCATGGAAATCTACAATCTGTATGATGTGGTTACAGTCTCCCAGCTTCGCTCTGCTGTGTCCTCTGAAATCAAGAGGAATTCCAATATTGAAAATCCAAAGGTGATCGACATGCTTCTTTTCAAAGGGATGGAGGAGCTCGGCAACATTGTCCAACACTCGAAGCAACGACACCACCTTATTGGCCAATATGTGGTTGGG---CGTGAAGGGCTC---GTGAAGGACTTGGGCACCAAG---GACCACGGGATCTCCGATTTTCTCAAGCAGTTTTACACCAGCAACTATGCAATGGGAGGAGGCGGA------GATGGT---------------CACAGC---------------ACCACGTACAAAGGTTTCACAGTCCATCACCCCAAGCGATGGCATGTCGTCACTGGCAAAGGCATGTGTGCAATGATG------------TGG---------TTTTGG---ATTATGTACAGGGCTAAGCAAGATGGAGCTGCCCTTTTG---------------------GGT------TTGCGCCAC---------------------------CCATGGGAGGGCCAT---GAA------------------------------GATCATACTGATGGT---GGGCAT---GAA------------------------------------CATTCC------------------------------------------------------------TCTCTTGTCAGCGCCCACACTGCGAAATGGATGCAGGACACTACCAAGAAATCTCCAATGGAGTTGATCAATGAAGTCCCTCCCATCAAGGTCAACGGACGAATTGTTGCTTGTGAAGGAGATAACGAC---------------CCG---------------GCTTTGGGGCAT---------CCTATCGAATTCATATGTCTCGACCTA------AAAGAACCGGCTGTGTGC---------AAGTATTGCGGCCTACGCTATGTGCAGCAT---------------------CAC------------------CATCACatgggggtaattgagaagctcaagatgttcgtggttcaggagccagttgtggtcgcttcttgcctcattgctggagttggactctttcttccagctgtggtgcggcccatcctagactccatggagacatcaaagcaagttccacaacctgctctaagtgatgttgttgcaggcatgacaggcaaaaaacaatagATGGGGGGTGGCATGGAGGTGAACAAGAACAAGCACATTGAGAATTGGAACGCGGCGAGGGAGAACCTTGAGTTGGGCTTCAGGTGGACCAGGCGTAATCTTGCCCTCGTTGGCATCTTCGGCATTGCTCTCCCTGTCCTCGTCTACAAGGGCATCGTCAAGGAATTCCCC------------------------------------------------atggggaagccattagggagcacgggagagtttttcaggaggagagatgagtggaggaagcatcccatgctcggcaaccagctgcgccatgcgacacctggcctcggcattgccattgtcgccttcaccatttactgtgttggtgaagctgcctacaatcgcttctcctct---tcttct------------------------------tcttcttcc------tct---------------------------------------tcttctcactcccattcacacatggca---tca---gtggtg------------agggctgcaatgaaagctatcaaagagaagggtctcaggaactttttcagagaactcaaggaagaaggctatttgagatgccttcctgatggaaaccttctgcaaaccaaaatacataatataggtgccacactagttggagtcgacaagtttggaaacaaatactacgagagattggaagacactcaatttggaagacataggtgggttgaatatggggacaaaggttgctacaatgcttctcaggttcccccagaatggcatggttggctccatttcattactgatcacactggtgatgaacttttgatgctgaaaccaaagagatacggtgtggagcatagggagaatttctcaggagagggtgatgagtacatatatcattccaagggccactctctcaatcctggccagaaagactggaccaggtaccagccatggcagccc---accaaagctcaatactacatccacaaagcagctcatggaaggccaaagcacattggaaatgacgtgtgggacgttgctatggaaaggagggataaaaagatcatggagatgctttcctcaacccaaaaacaggaaTTCTGGGAGTCTCTTGATAGGCTTCACGTCTACATGGCTTTGCACCAAGACGAAAAGAAAGAG------AGACTAGAACGAGAAATGGAG------------------ATCAAGCGTGTTAGAGAC---GAGCTATTAAAA---------AAGCAAAAG---GATTCTATGGCA
>AquilegiaCoerulea
tcctta------tcatcatcaccttcaccagctacatatagt------cgtccagcagcattaaca---tcaccatcagatggattatcaaaaacagctgaatatgttgtatcaaaagttgatgatttaatgaattgggcacgtcgtggatctatatggccaatgacttttggtttagcttgttgtgctgttgaaatgatgcatgctggtgctgctcgttatgattttgatcgatttggtgttatttttagacctagtcct---agacagtctgattgtatgattgttgctggtactcttactaacaagatggctcctgctcttcgcaag---gtttatgatcagatgcccgagcctcggtgggtgatttccatgggaagctgcgcaaatggtggtggctactatcactattcctactctgttgttcgtggctgtgacaggattgtacctgttgacatttatgtgccaggatgtcctccaactgcggaagctttgctatatggagttcttcaacttcagaagaagatcaaccgacgaaaggatttcctccattggtggactaagatgggaactttagggaaagcgatctacaccgttggattctggattcgtgaaactggtcaagcaattgatcgtcttggttctcgccttcaaggaaactattactttcaagaacaattatcaaggcatcggactctcatgaatgtatttgacaaagtcccgtcagttgataaggatgcatttgtggccccaagtgcatctctaattggagatgttcaagttggccgatcatcctcgatttggtatggatgtgttttgagaggtgacgtgaacaacatcagtgtgggctctggaactaatatacaggacaactctcttgtgcacgtagcaaaatcaaacctgagtgggaaggtcttgccaactattattggggataacgtcaccgtaggtcatagtgcagttttacatggttgcaccgttgaggatgaggcctttgttggcatgggtgccaccctgcttgatggagtagttgttgagaagcatgccatggttgctgctggagctcttgtgaggcagaatacaaggatcccatgtggagaggtatggggaggtaacccagcgaagttcctaagaaagctcactgaagaagagattgccttcatctctcagtcagcgaccaactactccaacttggctcaggtccatgcagctgaaaatgccaagccctttgaggagattgaatttgagaaggttctgcgcaagaagtttgctcgcaaggatgaggagtatgattccatgttgggtgtggttcgggaaacacctcaagagcttatccttcctgacaacatcctaccggataaatcacccaaggcttccagtacccaagctgcgagcacctcaagtacaccacaa---cctcccccacctcccccaccaccagagaaaacccattttggtggcttgaaagatgaagatcgcatattcaccaatctttatgggttgcatgatccattccttaaaggtgctatgaagcgaggtgactggcacagaaccaaagacatagtcaccaagggagctgattggatcgtcaatgaaatgaagaagtctggtcttcgtggccgtggtggtgctgggtttccatctggcctcaaatggtccttcatgccaaaggtatctgacggacgcccttcttatcttgttgtcaatgctgatgagagtgaaccaggtacgtgtaaggacagagaaatcatgaggcatgacccacacaaactactagaagggtgcttgattgctggggtggccatgcgggccactgctgcttacatttacattcggggagaatatgtaaatgagcgtctgaatcttgtgaaggccaggaatgaagcttatcaagctggacttttggggaaaaatgcatgcggatctggttatgactttgatgttcatatccattttggtgctggtgcttacatatgcggtgaagagacggcattattggagagtctggaagggaaacaagggaaaccaaggttgaagcctcctttcccagctaatgcagggctatatggatgtccaacaactgttacaaacgttgaaactgtagctgtttctccaacaatcttaaggcgtggacctgactggtttgccagtttcggaaggaagaacaatgctgggactaaactattttgtgtgtcaggccatgtgaac---aagccttgtacagttgaagaggagatgagtataccattaaaggagttgatagagagacactgcggtggagttagaggtggatgggacaatttgcttgcagtaataccaggtggttcatctgtcccactgcttcctaagaacgtatgtgaagatgttctgatggacttcgatgccctcaaggctgtccaatctgggttgggaactgctgcagtgattgtgatggacaagtcgacagatgttgtggatgcgattgctaggctttcatacttctacaagcacgagagctgcgggcaatgtacaccatgtagggagggaacaggatggctttggatgataatggaaagacttaaggttgggaatgcaaaactggaggagatagacatgcttcaggaagttactaagcaaattgaggggcacactatctgtgctttaggtgatgctgctgct------------------------------------------------------------------------------------------------gttgagatcaaacctggtgaaattggaatagtttctggaattccagaagaacatcttcgaagaaaagtgtttatatactcacctgctcgaactgcaacccaacaagggtctgggaaggttggaaagtggaaaattaattttgtctcgacccaaaagtgggaaaatccgttgatgggatggacatcgaccggagacccatatgctaatgttggtgatgctggactcagttttgacagtgaagaagctgcaaaacagtttgctgagaggcatggatgggagtatgt----------------------------atgacggaagcgatgataagaaacaagccaggaatggcgagtgtgaaggacatgccagttcttcaagacggaccaccacctggtggatttgctccggttcgatatgctcggagaattccaacaaaaggaccaagtgctattgctatcttccttgctacctttggtattttctcttggggaatgtatcaagttggcaagggtaacaagatcagaagggcactcaaagaagagaaatatgctgctcgtagagcaattctcccaattcttcaagctgaagaagatgaaaggtttgttaaagaatggaacaagtatctggaggaagaggccagaatcatgaaggatgttcccggttggaaggttggggaaagtgtttaccattcgaaaagatggatgcctccagctactggtgagctccgacctgatgtctggATGGCG---AGTGCAAGCACAGTAGTGGATGCAGTT---GGAGAACCGATTCCAACATCTTCAGTATTAATGGCTTCTTCAAAGCACATCGCAACCAAGTGCAGAGGAGCAAACATGGCTTATCTTAATTGCAAGAAGAAAGATGGAAACCCTGAGAAATGTCTTGATAAAGGTCAAGATGTTACTCGTTGCGTTTTTGACTTGTTGAAAGGTCTTCACCAGTCTTGCACAAAGGAAATGGATGCTTATGCAGGGTGTATGTACTACAACACGAATGAGTTTGATTTGTGTAGGAAAGAGCAGCAGGAGTTTGAAAAAGTGTGCCCATGGAAAGAGtcaagtgaaggtcatcaagagaaaccaaatggatatctattcaatcgaacaccaccaccaccaggtcaatcaaggaaatgggaagattgggaattaccatgttatgttactagttttttaacaattgttattcttggtgttggtcttaatgctaaacctgatttcactattgaaacttgggcacatcaaaaagccctagaacgtcttgatgctcaTAGCGGT---GGAAAAATCCTCAGTGAAGAAGAAAAAGCTGCTGAGAATGTTTACATCAAGAAAACCGAGCAGGAAAAGTTAGAGAAGCTTGCACGCAAGGGACCTCAGCCAGAAGGTCAAGCTACAGCAACTACAAGT------GCTTCAGTCACTGATTCAAAACCCAAT------GGCTCTACT---------------TCC------------------TCAACATCA---------------GGTGTATCAACTGACAAGAATCGGAACTATGCAGTTCTTGCGGGTGTTGTC---ACTGGACTTGGTGCT------CTTGGTTGGTATCTAAAAGCAACTGCCAAGAAGCCAGAGGCG------------------ATCCAGGACtctggcatgggtcttcccgttggaaaacattacgttccaaacaaacctcttgctgtgaacgatgaacttacttgggataatgggtctgcatatcctgaaccgtgtattgatcgaattgctgaaactgttggaaagtatgaagcattggcttggctttgtggaggtttgagtttttttgcgacacttgggactttagctgttttgaatgataaggcttcaaagataccatttacaccaaaagtctat---ccatatgacaacctgcga---------gtagagctcggtggcgacccatctgaagaagtgaaaggatcatttcttgacaaacatgaggtttcagatcggattattactgttgttaagaactttcaaaaagttgatccttctaaggttacaccgaatgcacatttccagaatgaccttggacttgacagcctggacaccgttgaggttgtgatggctctggaagaagaatttgggttcgagatccctgacaatgaagcagacaagatcaactccattagtcttgctgttgacttcatcgcttcacaccctcaggcgaaa------------------------------------------------ATGCCATGGGAATTCAGTGAGAAGAATAAAGAAAAGGCCAAAGAGATACTGTCTCACTATCCATCCAACTACAAACAATCTGCAGTTATTCCTCTACTAGATCTTGCGCAACAACAGCATGGAGGCTGGTTACCTGTTTCAGCAATGAATGCAGTT---------------GCTAAGGTTATAGAAGTCGCTCCTATTCGTGTCTATGAAGTTGCAACATTTTATTCAATGTTCAACCGTGCAAAGGTTGGTAAGTATCACCTATTGGTTTGTGGCACAACACCTTGTATGATACGTGGTTCACGTGATATAGAAGATGCCTTGCTGAAACACCTAGGTGTGAAGCGCAATGAAGTAACAAAGGATGGTATGTTCTCTGTTGGGGAGATGGAATGTATGGGATCATGTGTCAATGCTCCTATGATTGCAGTAGCTGACTACTCCAATGGTTCAGAAGGATACACCTATAATTACTATGAAGATTTAACTCCAGAACGAGTTGTCGAAATTGTTGAGATGTTTAGAAAGGGAGAGATTCCTCCGGTTGGTACACAGAATAAGAAGCGTATAATGAGTGGCCCTGAAGATGGGAACACCTCATTACTAAGTGACCCAAAGCCACCACCATGCCGGGACCTCAATGCATGTatggag---gtagaa------------------------ggatcatcgaagaagatgatagcaacacaagaggaaatggtagcagctagggttccaataccatatagagatcaatgtgctcatcttctaattccattgaacaaatgtagatcaaaggaattttatcttccatggaaatgtgaagatgaacgtcatgtttatgagaagtgtgaatatgaacttgttatggaaagaatgttgaagatgcagaagattcgtcaagaa---caagaagag---aaacttaagcaa---cag------------aaacaacaaaagcaa------ggaattcctcttattcca---tctactgctcatact------------------------------------gaggacgaggatagagaacaacttgcgaaggagatctccaaggattggagttctgtttttgatcgcactataaatacattgtttttgaccgaaatggtgagaggtttgatgctgactctcaaatacttctttgagccaaaagttacaatcaattatccatttgagaaagggccattaagccctcgttttcgcggagagcatgctcttaggcgatatccaactggggaagagcgttgcattgcatgtaaactatgtgaagctatatgcccagcacaagcaatcacaatcgaggctgaggaacgagaagatggaagccgtaggaccaccagatacgacattgacatgactaagtgcatttattgtggtttctgccaagaggcatgccctgttgatgctattgttgaaggtcctaactttgagtttgccacagaaactcatgaggagctattgtatgacaaggagaaactgctcgagaatggggatagatgggagactgaaatagcagagaacttaagatccgagagcttgtatcgtatggggtttataatggagtttgcagagaatttgattttgaggattatggagaatccagctgaaagggataggaagtttagagaacatgtttatgcagtgaaggatcaacgtaagaagactaaagatatgtggagtttgccaattcgtccttatgggttctggacatttgatcgtcataactctcagcttgcttgggatgctcagatcagtcaggttgaaggacgt---------------------agggatccgtat---gatgatctcttggaagat------------------------cgc---acaaagaaa---------------------------------------------------------------atgagt---------------------gtttcttatatagcaagaagagctgctcagaaggagaaagtgaggatcctttacagacgagctttgaaagatactcttaactgggctgttcatcgccatcttttttatcaagatgcgtcggatctaagagagagatttgaagccaacaaaaatgtggaggatcttgacactatcgatagattgattgctgatgctgaaggacattataataagtttcggcatcctgatccttacattgtaccttgggctcctggtggttccaagttt------------------------------------acgcgaaacccgacaccaccttct---gggattgagattgtctacaactat------ggacgtgaggacaat---gac---atgggaaggaagaagacagtggaattc---gatgaaggaccaccagatgatttcgatccaaacaatccatacaaagatccagtagcaatgttagaaatgagagaacatttagttcgagagaaatggattcaaatcgaaacagctaagattttaggggaaaagttgaaatggtgttatcgaattgaaggtgttaatcatctacagaaatgcaaacatcttgttcaacaatatcttgattcaactcgtggtgttggttggggtaaagatcatcgtcctacttggatgcatggtcctaag------------gaggct---gcggcagaagtcgctgag---------------ACAGCA---------------ACAGCATCATCATCATCATCA------------CCGCCATCACAATCAACAATTGGAACAAAAGCA------ACATTAACATCATCATCA---TCAGATCCACGA------------GTGAAATGGGATTATAGAGGTCAAAGAAGAATAATACCATTAGGTCAATGGATTCCAAAGATTGCTGTTGATGCA---------------TATGTT------------------------------GCTCCAAATGTTGTATTAGCT---GGTCAAGTTACTGTTTCTGATGGATCTTCTGTTTGGAATGGATCTGTTCTTCGTGGTGATCTTAACAAGATTACTATTGGTTTTTGTTCTAAT---------------------------GTTCAAGAACGTTCTGTTCTTCATGCTGCTTGGGCTTCTCCT---------ACAGGTTTC------------------------------------------------TATCTTCAT------------------------------TTCTTT------------------------------------------------------------------------------------------------------------------------------------------------------------------------------------------------------------------------------------------------------------------------------------------------atgggaggtggtgga------cacgctgat------------------------gga---------ggagatttcaggaataaagtatggagtatgcctggaggtccaaattgcaggcctatacattggaagaggaacactgcaattgccatgtttggtatctttcttgtgtgtatccctatcgccatgacttcagctaagcttgagcaacggcctcaccatcctgttcgtccaattccttcacaactctggtgtaagaattttggaacaaaagattattcttctcatggtgacgatcatcttgacaaacaacaagttattgatagagttctatctgttgtcaaaagtttccctaaagttgatccagctcaggtgactcctgatgtccattttcaaaaggatttaggattggacagtttggataatgttgagatagtgatggctattgaagaggagttcaagttggagattccggatttagaggctgacaagatcgactcctgtaaccttgctattgagtacgtctctaaccatccaatggct------agtATG---------GAG---CGTTCA------GAACAAAGGTATTTGGAGGATGACGAAACACCAATCATGAAAACCATCAAGGGTGCTACTACAGGTTTGGTTGCAGGGACTATCTGGGGGACAGTTGTTGCGACTTGGCATGATGTGCCTCGTGTTGAGAGAAGTGTCGCTCTTCCAGGTCTTATAAGGACCTTGAAGCTGATGGGTAACCACGGATTAACATTCGCTGCACTTGGTGGGGTTTATATAGGGGTTGAACAGCTGGTGCAGAACTATAGGGGGAAGAGAGACTTTGTTAAT---GGTGCAGTTGGTGGTTTTGTTGCTGGGGCATCTGTTATAGGTTTCAAAGGGAGGAGCATTCCAACGGCACTTTCTGCTGGAGCTGCGTTGGCCTTCACTTCTGCTGTTTTGGATGTAGGTGGTCAGCAAACTAAAGTTGACGTTGGCAAAGAATACTCTGCTTATACCACA------GAGAAGAGGCCATCCTCTATCAATcttcgtaaactaccttacatgaggcatccgtgggagcatgtattggggatgggattaggagcaatttttacaaatcaacttgtcaaatgggatgtcaaacttcaagaagatcttgacaaaatgcttgaaaaggcgaaagaagctaacgagcgtcgttac------tttgat---------------------------------------------gaagatgatgac---tgaATGAACACAGACATCACTGCATCGACGAAACCTGAGTACCCAGTTATCGATCGAAACCCACCATTCACGAAAACCGTCGCCAATTTCAACACACTCGATTACCTTCGTTTCACTACCATCACTGGCATCTCCGTCACCGTTGGATACCTTTCTGGAATTAAGCCTAACATTAGAGGTCCATCAATGGTGACTGGTGGTCTGATTGGATTATTGGGTGGATTTATGTATGCTTATCAGAATTCTGCTGGAAGACTCATGGGTTTCTTTCCTAATGAAGATGAGGTAGCTCGATACAAG---AAACAAAGG---------gctcgaatcaaggaaacaacagggatcgtagggttagatgtggttccaaatgcaagagaagttttgatctcactttattcgaaaactttgaaggaaatcaaagctgtacctgaagatgaaggttatagaaaagctgttgagagtttcacacgtcatcgattgaaggtttgtcaagaagaagaagattgggagaagatcgaagcaagacttggttgtggtcaggttgaagaacttattgaagaagctcaagatgaactcactcttatcggcaagatgatcgaatgggatccatggggtgtacccgaagattatgaatgtgaggtaattgagaatgatgctccaattcctaagcatgtccctcatcatcgaccaggtccattgccagaggaattttacaagacgttggaggcagtaacatctccccca------------------------aagaaagacgagccaccaatcacg---tcgggcgagcctcagttaaaggagagggttttaccttcatcttatagatggattgtttcaacacctgaacttcaaaac------cctgaagct------gcaacagcaacaacaaca------acaccacaacca---actcaacctgagttaattcatccacctagaaatccagttggtggagctagggttcattttcct---aatcccgatgatgcaattgaagttttcgttgatggatttccggtcaaaattcccaaaggaatgactgtcttacaagcttgcgagattgccggagttgacattcctcgattctgttatcatagtaggctttcgattgccggtaattgtcgtatgtgtttggttgaagtcgagaaatctccgaaacctgttgcttcttgtgctatgcctgctcttccaggaatgaaaattaagacggatacgcctattgctaaaaaggctcgggaaggagttatggagtttttgctgatgaatcatcctcttgattgtccaatttgtgatcagggtggagaatgtgatttgcaggatcagtctatggcttttggatctgatcgtggtcgatttactgatgtgaagagatctgttgttgataagaatctcggacctttggtgaagactgtgatgactaggtgtattcaatgcacaagatgtgttaggtttgctactgaggttgctggagttcaggatcttggtatgttaggccgcggcagtggagaggaaattggaacttatgttgagaaacttatgaccagtgaactttctgggaatgtcatagatatctgccctgtgggagctctcacctcaaaaccctttgcttttaaagctagaaactgggagttgaagggcacagaaactattgatgtaacagacgcagttggttccaacattagaattgacagtagaggtcctgaggtcatgcgcataatcccaagattgaatgaggacatcaacgaggaatggatatcagacaaaacacgcttttgttatgatggtttgaaaaggcagagattaaatgaccccatgattcgcggtcctgatggacgctttaagtctgtgagctggcgtgatgcccttgctattgttgctgaggttgtccataatgtaaaacccgaggaaattgttggagttgctggcaagctctcagatgctgaatctatgatgatgcttaaagacttcttaaacaaactggggtcgaacaatgtgtggtgtgaaggaactgctgcgcagccttgtgctgatctgcgctcagggtttttaatgaacagtagtattggtggacttgagaaggcagatgcttttcttttagttggtactcagcctagggttgaggctgctatggttaatgccagaatccgcaaaacagtcaaagcaaaccaggcgaaggtgggatacattgggccacccgctgatttaaactatgatcaccagcaccttggcactacacctcaaacacttcttgaaattgcagaagggcggcacccattttgctctactctcctatctgcaaaaaatcccgccatcattgtaggtgcaggactctttgaacggatggacaaggacgcaattttctctgctgttgaaaccatt---gctaaacttgggaaggtggtaagacctgactggaatggcctcaatgtcttgcttcttaatgctgcccaagctgctgctcttgaccttggtttagtgccagaa------actgag---aacagcattgaatctgccaagtttttgtatctaatgggtgctgatgatgtgaatttg---gataagctcccaggtgatgcatttgtggtctatcagggacaccatggtgacaagagtgtgtatcgcgccaatgtcattttacctgcttcagcattcagcgagaaggaaggaatatacgagaacactgaagggtgtgctcagcaaacattgccagcagtccccactgttggggatgctagggatgattggaaaattatcagggccctgtctgaggtgagtgggatacagctaccctatgactcacttggagctgttcggtcacgcatcaggaatgtggcaccaaacctcttgcacgtagatgagagggaatcggca---acattctcccatgtg---gtaaaacct---gaattttgtcag---aag---atcagt---atgacaccattcacgagtgctgttgagaatttctatatgactgattcaattaccagggcatcgaaaattatggcccagtgtagtgcttcattactctcaaagaag---------GTATCTGACCTT---------GCTAAT------AAGGGAGTTGGACATCTTGTTCGTAAAGGAACTGGTGGAAGATCATCTGTAAGTGGCATTACTGCCGCGGTTTTTGGAGCTACTGGTTTCCTTGGCCGTTATGTTGTGCAACAGCTTGCTAAAATGGGGTCTCAAGTCCTGGTTCCTTTTCGAGGTTCTGAAGATGATCCTCGACATCTCAAAGTGATGGGTGACTTAGGTCAG---GTCGTGCCAATGAAATATAACCCCAGAGATGAAAACTCAATAAAGGCAGTGATGGCGAAGGCTAATGTTGTTCTCAATCTTATCGGAAGGGAGCACGAGACAAGAAACTATAGCTTTGAGGAAGTAAACCATCATATGGCTGCCAATCTTGCTATGATTGCTAAAGAACATGGTGGCATCATGAGATTCATACAAGTTTCTTGCTTAGGGGCATCTCCATCCTCACCTTCTAGAATGCTAAGAGCTAAAGCAGCTGCAGAAGAAACCATTATGAGAGAATTTCCAGAGGCAACAATTGTGAAGCCGGCTGTCATGATTGGCACAGAAGATCGAATTTTAAATAGGTGGGCACAATATGCTAAAAATTGGAACTTTCTTCCTCTCTTTGGAGATGGAACTACCAAGATTCAACCTGTTTATGTCATTGATGTTGCTGCTGGAATTCTTGCGGCATTGAAAGATGATGGCTCAAGCATGGGGAAAGTGTACGAATTTGGTGGGCCAGAAGTTTATACGGTGCAGGAGCTGGCTGAGCTCATGTATGAAACGATCCGTGAACACCCCCGCTATGTCAAGATTCCAGTTCCCCTTGCAAAGGTTATGTTATCTCCTCGAGATATATTGTTAACAAAAGTTCCCTTTCCTCTGCCCGCCCCATCATTGTTCAATCTGGATCAGATTAAGGCCTACACTGTAAATACATTAGTGTCTGATACTGCTTTGACTTTTGAAAATCTTGGTATTACACCCCGTAAGCTGAGGGGGTACCCTATCGAGTTTCTTTTCTCGTACCGCAAGGGTGGGCCGCAATTTGGTTCAACTGTCAGCGAAAAAGTGTCTCCGGATAGTTTTTCAATGGCATCAGGTTGGGGAATAACAGGAAACAAAGGAAGATGTTATGATTTCTGGATCGATTTCAGTGATTGTATGTCTCGTTGTAGAGAACCTAAAGATTGTGTTCTTCTTCGTGAAGACTATCTTGAATGTCTTCACCATGCCAAAGAGTACCAGCGA---AGGAACCGTATTTACAAAGAGGAGCAACGACAGATAAGAGCTGCAGCTCGG------AAGGCAAAAGAA---------------------GGTGACAGTGGTGTTGAG------------ACCAAAGTGCAT---aaatcacctgcaagcgctcaaactagggaatttgttgagagaaattacaaagatttgaagacattgaaccctaaattcccaatcttgatccgagagtgcagccaagttcagccccaactctgggccagatatgacaaaggcgttgaaagaggttttaatttggaaggcttgacagaagcacagatcacgaaggttctgaaggaactcgttgaa---gcggga---------gaagccctcaaagccgcaacatcaactttgccctcttcatca------------tca------acaaca---------tcagcgaaagtttcagatcggatcgtgaaactgtttgcaatcgatttcgaagggcaaaagcgtgaaatcattggactttctggtcatactcttctgaaagcattagctaacaatggattgattgatccagaatcacatagacttgaagatattgatgcttgttcagctgaatgtgag------------------------gtgaatattgcacaagaatggcttgaaaagcttccacctgcaacttatgatgaacagtatgttttgaagaggaatgcaagaaatcggattttgaataagcattcaaggcttggatgtcaagttgttcttaatcatgaacttgaaggtatggttgttgctgttcctgaaccaaaaccatgggattattgtATGGCAGCTGCAACAAAC---GTGACA------ACGAAAGCGAAAACAATCGTTCAATCATTTCGAAGATTCTTGAAGAAACCATGGGAAATAACAGGTCCATGTTCAGATCCAGAATACAAAGAAGCAATTCCATCTGCAACTGAATATCGTATTTATTGTCCTGCAACACCAAAACTA---------AAT------GCTATTGTTCCAACTTCAGATCCAGAAACTGTTTTCGATATTAAATATTATTCTCGAGATCAACGTCGTAATCGTCCTCCAATTCGAAGATATATATTAAGGAAACCTGATGTTGAAAAGATGATGAAAGAAAAG---ACT---TTCGAT---ACTGCTGATTTTCCTCCTGTTTATTTAACTGCTATTGTTGAAGAGGATTATAATGCTAGAGGTGGTGGTTATGAG------------ATGTCG------TTCATC------------GCAAGAGCAATTCAAGTTCCACCAAACTCAGCAACACTAGAAGAAGCAAGGAAGAGAACATTCAGTTTCTTCAAACAAGCATGTAGATCAATCCCTACTGTTATGGATATTTACAATCTTGATGATGTTTGTACCATCTCACATCTTCGCTCTACCATTTCTGCTGAAATTCGCAAGAATGCTCATATCACTAATCCTAAGGTGATTGACATGCTTCTCTTCAAGGCCATGGAGGAGCTTAATAACGTTGTCGAACATGCAAAACAGAGGCATCATATTATTGGTCAATATGTGGTAGGC---AAA---GGCCTC---GTGCAGGATCGGGGCACTGGT---GACCAAGATATCTCAGGTTTCCTTAAAAATTTCTACACCAGCAATTACTCTATG---GGTGGAGGA------CATGGA---------------GATGGACATGGAACCAGC---ACTACATACAAAGGATTCACTGTGCATCAACCTAAACGATGGCATACTGTTACTGGCAAAGGCATGTGTGCTCTCATG------------TGG---------TTTTGG---ATTCTCTATAGAGCAAAGCAAGATGGTCCTGTAGTCTTG---------------------GGT------TGGCGTCAT---------------------------CCTTGGGAGGGTCAT---GGT------CATGGA------------------GATCATTCCCATGGGCATGGA---------------------------------------------CATAGTCTT------GTTGCTGGTGGT---------------------------ACTGGTGGGGGTGATCAAATCAGCAATCATACTGCTAAATGGATGCAGGATACAAGTAAGAAATCGCCAATGGAGTTGATTAATGAAGTTCCACCCATCAAGGTTGAGGGCAGGATTGTTGCTTGTGAAGGAGACAACAAT---------------CCC---------------GCACTCGGTCAT---------CCAATTGAGTTCATCTGCCTTGACCTG------AAAGAACCAGCTATCTGC---------AAGTACTGTGGCCTTCGCTATGTGCAAGAT---------------------CAT------------------CATCACatggcagtgatggagaagctaagaatgttcgttgcacaagaacccgttgtagcagtttcttgccttatggctggagtcggcctcttccttccagctgtagtcaggcctatgttggactcgtgggaatcatccaagcaagtaccgccgcctgctttaaatgatgtagttgcaggtatgactggtaaaaaagca---ATGGGAGGAGGAATGGAAGCGAAGAAGAATAAGTTTGTAGAAGATTGGGGTGCAGCAAGAGAAAATTTGGAGCATAATTTCCGTTGGACTCGTCGCAATTTTGCTCTTATTGGTATCTTTGGCATCGCTGTTCCTATTCTTGTCTACAAGGGCATCGTTAGAGATTTCCACATGCAAGACGAGGATGCTGGAAGACCATATAGGAAATTCCTG------atggcgaagcaattgggaacaacaggagagtttttcaagagaagagatgaatggaggaaacatccgatgcttggaaaccaattgaggcatgctactcctggtctcggcataggtcttgtcgcttttggaatctatttggttggtgaagctgcttataacaagttctacgct---ccttct------------------------------tcatcatct------------------------------------------------tcttccgattcacattctcatatgttg---ggt---gcgttaacgaagattgggaagagtgcattgaatggaatcaaagagaaaggcatcggaggtttcttcaaggagttgaagcaagatggattcgtg---------------------------caaaccaaaatccataacattggtgccactcttgtgggagttgataagtttggaaataaatattatgagaagcttgagaatgtgcagtatggtagacacaggtgggtggaatatggtgaaaagacccgttataatgcatctcaggtacctccagagtggcatggatggctccattacatcactgatcacacaggggatgagctgttaatgctaaagccccaaagatatggagttgatcacaagcagaacttttctggggagggtgatgaatatatataccattccaagggacatgctctcaaccccggtcagaaggactggaccagataccagaaatggaagccc---acccaacctcagtaccacatccacaaggctgctcatggaagacccaaacacatcggcaacgacatgtgggatgttgcaatggaaagaagagataaaaagattatcgaaatcctttcttcttcttcttcttcttctTTCTGGCAATCTATGGATAAGGTTCATGTCTGGATTGCTCTTCATCAAGATGAAAAGCAAGAA------AGACTGGAAAAGGAAAGGGAG------------------ATCAAACGGGTCAGAGAA---GAGCTTCTCGCG---GAGAACAAACAGAGA---GATCCTCTTCCT
>ArabidopsisThaliana
gctctc------tctccctccacatcaccgacttcctacaccagacctggtcctccttcgacctcc---cctcctcctcctggtctctctaaagcggccgaatttgtgatctccaaggtcgatgatctcatgaactgggctcgtaccggatcgatctggcctatgacctttggtctcgcttgctgcgccgtcgaaatgatgcataccggtgctgctcgctacgatctcgatcgattcggtatcatcttcaggcctagtcct---cgccagtctgattgtatgattgtcgccggtactcttaccaataagatggctccggctcttcgcaag---gtttatgaccagatgcctgagccaaggtgggtgatttcaatgggaagttgtgccaatggaggtggatactatcactactcctactcggtggttcgaggatgtgacagaattgtcccagtcgacatatacgtcccggggtgcccaccaaccgctgaggctttgctctatggactactccagcttcagaagaaaatcaacaggcgcaaggatttcttgcattggtggaacaagatgggaaccctaggcagagcattttactcggtcggtttttggatccgtgagactggtcaagctcttgatcgcctcggttgtcgccttcaaggcaaaaattacttccgagaacaactgtcaaggcatcggacactgatgaatgtatttgataaggctccgattgtggacaaggaagcttttgtggcaccaagcgcctcagttattggggacgttcacattggaagaggatcgtccatttggtatggatgcgtattacgaggcgatgtgaacaccgtaagtgttgggtcaggaactaatattcaggacaactcacttgtgcatgtggcaaaatcaaacttaagcgggaaggtgcacccaaccataattggagacaatgtaaccattggtcatagtgctgttttacatggatgtactgttgaggatgagacctttattgggatgggtgcgacacttcttgatggggtcgttgttgaaaagcatgggatggttgctgctggtgcacttgtacgacaaaacaccagaattccttctggagaggtatggggaggaaacccagcaaggttcctcaggaagctcactgatgaggaaattgcttttatctctcagtcagcaacaaactactcaaacctcgcacaggctcacgctgcagagaatgcaaagccattaaatgtgattgagttcgagaaggttctacgcaagaagcatgctctaaaggacgaggagtatgactcaatgctcggaatagtgagagaaactccaccagagcttaacctccctaacaacatactgcctgataagaaaccaagcgtcctcagcactcaagctgcatccacttccaccactccacag---cctcctccacctcctccgcctccggaaaagactcatttcggtggtctcaaggatgaagatcggatttttactaatctctatggtctgcatgacccatttctcaaaggcgcgatgaagagaggtgattggcataggaccaaagatttggtgctcaagggtactgattggattgtcaatgaaatgaagaaatctggacttcgtggacgtggtggtgctggtttcccttctggtcttaagtggtcctttatgcctaaagtttctgatggccgtccctcctatttggttgtcaatgctgatgagagtgagcctggaacttgtaaagatagggagatcatgcgtcatgaccctcacaaattgttggaagggtgtttgattgctggtgttggaatgagagctagtgctgcgtatatttacatcaggggtgaatatgtgaatgagcgtttgaatctagagaaggctagaagagaagcgtatgcagctggtctcttggggaagaatgcatgtggttctggttatgattttgaagtttatatccactttggtgctggtgcgtacatttgtggtgaagagactgcgcttcttgaaagccttgaagggaagcaaggaaaacctaggttgaagcctccgttccctgctaatgctggtttatatggttgtcccacaactgttaccaatgtggaaacagtggctgtttcgcctaccattttaaggcgtggacctgagtggttttctagtttcggtaggaagaataacgctgggacaaagctcttttgtatatcaggccatgtaaac---aagccatgcacggtggaagaggagatgagtatacctctcaaggaactgattgagaggcattgtggaggtgttaggggtggatgggacaatctacttgctatcatccctggtggttcatctgttcctctgatccctaagaacatttgcgaggatgtgctgatggatttcgatgcgctcaaggctgtccaatcagggttaggaactgcagcagtcattgtgatggataaatcaaccgatgttgtggatgcaattgcaaggctctcttacttctacaagcatgaaagctgtgggcagtgcactccttgcagagagggaacaggttggctttggatgatcatggagagaatgaaagttggcaatgcaaagctggaagagattgatatgctgcaggaggtaaccaaacagatcgaaggacacacaatctgtgcattgggtgatgcagctgcatggcctgtgcaaggtctgataagacactttaggccagagctcgagagaaggatcagggaacgcgctgaaagggagttgctacaggctgctgct---gttgattacaagcgtggtgagatcggtaaggtctccggaatcccagaggagcatctttctcgcaaggtgataatatactcacctgctagaacagctacccagtcaggatctggaaaactcggaaaatggaagattaacttcgtctccaccttaaagtgggagaatccgttgatgggatggacttctacaggtgacccctatgctaatgttggtgactctgctcttgcttttgattctgaagaagctgctaagtcttttgctgagcgtcatggttgggattata-ggtcaagaagcccaacacaccattattgatgacggaggcgatgataaggaagaagccaggaatggcgagtgtgaaggatatgccgttgcttcaggatggtccaccacctggtggattcgcgccggtccgatatgctcgccggatctccaacacgggacctagcgccatggctattttccttaccgtttccggtgcttttgcttggggcatgtaccaagttggtcagggcaacaaaatccgcagggcgttgaaggaagagaagtacgctgcacgtagagcaattctaccgattcttcaagctgaagaagatgaaaggtttgtgtctgagtggaagaagtatctagaatacgaggcggatgtgatgaaggatgttcctggatggaaagtcggtgaaaacgtgtacaattctggtcgttggatgcctccagctaccggagagcttcgtcctgatgtctggATGTCG---AGTGCG---------GTGGACGCTACG---GGAAACCCGATCCCTACTTCGGCGGTTTTAACGGCGTCAGCGAAGCATATAGGTATGAGGTGTATGCCGGAGAATGTTGCGTTCCTCAAATGCAAGAAGAATGATCCAAACCCAGAGAAGTGTCTCGACAAAGGTCGTGACGTCACTCGCTGCGTGCTTGGCTTGCTGAAGGATCTTCACCAGAAGTGCCAAAAGGAGATGGATGATTATGTTGGGTGTATGTATTACTACACAAACGAGTTTGATCTGTGTAGGAAAGAGCAAGAAGCCTTCGAGAAAGTGTGTCCCTTGAAA---gcgacgccaggtcacgaggagcgacctaagggttactttatgaaccgtactcctccggcaccaggacagtcgcgaaaatgggaagattgggagcttccttgttacatcaccagcttccttacaattgttatcctcggcgttggactcaatgccaaacctgatctttcaatcgagacttgggctcatcagaaagctttagagcgtcttgagatggaTAGT------GGCAAAGTTCTTAGCGAAGAGGAGAGAGCCGCTGAGAATGTTTTCATTAAGAAAATGGAGCAGGAGAAGCTTCAGAAGTTAGCTCGACAGGGTCCT---GGAGAACAAGCAGCAGGGTCAGCAAGCGAA------GCAAAGGTTGCTGGTGCAACAGCATCT------GCATCAGCT---------------GAG------------------TCGGGCCCA---------------AAGGTGTCAGAAGACAAGAACAGAAACTATGCGGTTGTGGCAGGTGTGGTT---GCTATTGTCGGTTCG------ATTGGTTGGTACTTGAAAGCAGGTGGAAAGAAGCAGCCAGAG------------------GTCCAAGAGgccggaatgggtctccccgtcggcaaacacatcgtccccgataagccgctatcggtaaacgacgagctgatgtgggacaacgggactgcgtttccagagccttgcatagatcggattgctgataccgtcggaaagtatgaagcattggcatggttgagtggcggattagggttctttgttggtctcggtctgctcgctgttttgaacgacaaagcttctaaggttccatttacaccgagagtgtat---ccatatgacaacctgaga---------gttgagcttggaggagagccatccgaggaagttagaggctctttccttgacaaatctgaggtcacagatcgagttctctctgtcgtcaaaaacttccaaaaagttgatccttctaaggtaacaccaaaagccaatttccaaaatgatctagggttggacagtttggacagtgtggaagttgtgatggcattggaggaggaatttgggtttgagatccctgataatgaagcagacaagatccagtccatcgatctagccgttgactttattgcttctcatcctcaggctaagTCGACGGCCTTAAACTACCATCTGGATTCTCCTGATAACAAACCCGATCTTCCATGGGAGTTTTCAGAGGCTAACCAATCTAAGGTTAAGGAGATTCTCTCTTACTATCCATCCAATTACAAGCAGTCCGCAGTTATTCCTCTCCTAGATCTTGCACAACAGCAGAATGGAGGCTGGCTCCCTGTTTCAGCAATGAATGCGGTT---------------GCTAAAGTTATAGAAGTTGCCCCTATCCGTGTTTATGAGGTTGCAACATTTTACTCAATGTTCAACAGAGCAAAGGTTGGAAAGTATCACCTTCTAGTTTGTGGCACAACACCTTGCATGATCCGTGGTTCACGAGACATCGAATCAGCTTTGCTAGACCATTTGGGAGTGAAACGCGGTGAGGTCACAAAGGATGGTTTGTTCTCTGTTGGAGAGATGGAGTGCATGGGATGTTGTGTTAATGCACCCATGATCACTGTGGCTGACTATTCCAATGGATCAGAAGGATATACATATAACTATTTCGAAGATGTTACACCTGAGAAAGTCGTAGAAATTGTTGAAAAGCTGAGAAAAGGAGAAAAGCCACCGCATGGAACTCAGAACCCGAAGAGGATCAAGTGTGGACCAGAAGGAGGGAATAAGACACTGCTTGGTGAGCCTAAGCCACCACAATTCCGTGATCTTGATGCATGCatggag---gttcca------------------------ggttcatcgaagaagatgatcgcaacgcaagaagagatgtctgcagctaaaatagcacttggatctagagatatgtgcgctcatctcttgattccgctcaacaaatgtcgtcaggctgagttttaccttccatggaaatgtgaagacgagcgtcacgtttatgagaagtgtgaatacgagcttgttatggagagaatgcttgcgatgaagaagatccgt---gaa---gaagaagct---ttggctaaacag---aat------------aaactacaaggaaacgct---gctgttcctcttatccct---aaaactgctaatgcttcttatggaagcaac------------------aaagatgatgaagaagctgagcagcttgctaaagagatctccaaggactggagtactgtctttgaacggagcatgaacaccctatttctcactgaaatggtcaggggtttgtcactgaccctcaagtacttctttgatccaaaagttacaatcaattatccttttgagaagggtccattgagccctcgtttccgtggtgaacacgctcttcgaaggtatccaactggggaagaacgctgcattgcctgcaaactctgcgaagctgtatgtccagctcaagcaatcacaatagaggcagaggagcgggaagatggaagccgcagaaccactaggtatgatatcgacatgacgaaatgcatctattgtggtttctgccaagaagcttgccctgttgatgcaatcgtggaaggaccaaactttgagtttgcaaccgagacacatgaggaacttctgtatgacaaagagaagcttcttgagaatggagataggtgggagacagagattgcagagaatctgaggtcggagagcctctaccgcatgggtttcataatggaattcgcggagaatttggtgttaaggttaatggagaatccagaggaacgagacaggaaagcgagggaacacatatatgagatgcatgagaggtgcaagaagattaaggagatgtgggcattgcctattcgtccttatggattctggacatttgagcgtcacaatgctcagcttcgttgggatcctcagatcagtcaggttgctggtcga---------------------agggatccttat---gatgatcttctcgaggac------------------------aac---tacactcctccttcttcctct---------tcctcatct---------tcagac------------------atgagcggagtttcgacg---------gcggcgtactttgcgcggcgagcggctcagaaggagagagttcgaatcctttaccgtcgtgcccttaaggatactctcaattgggctgttcatcgccatatcttctaccgtgacgcttctgatctgcgtgagaagttcaatgtcaaccaagatgtggaggatgtcgacagaatcgacaaactgattgctcatggtgaagcagaatacaacaaatggcggcaccctgatccttatatcgttccatgggctcctggtggctcaaagttc------------------------------------tgtagaaacccgactccgcctgct---gggattgagattgtgtacaactat------ggtctagaagacaac---cca---atggggagaaagaagggattaccggagttcgaagagtcggcgccggatggctttgatccggaaaatccatacaaggatccggtggcgatggttgaaatgagagagcacatcgttcgagagaaatggatccaaatcgagaaggctaagatcttgcgtgagaaggtcaaatggtgttaccgcgtcgaaggagtcaatcactatcagaaatgtcgtcatcttgttcagcagtatctcgattccactcgcggcgtcggttggggaaaggatcatcgtcctatttcgctccacggtcccaaa------ccg---gaggct---gttgaagctgaa---------------------GCCGCG---------------GAAGCAGTAGCGGTGGCGACG------------ACGGAAACA---------------CCTAAACCG------AAATCGCAGGTGACGCCG---TCGCCGGATCGG------------GTAAAATGGGACTACAGAGGCCAGAGACAGATAATTCCTCTGGGACAGTGGCTACCGAAGGTAGCTGTAGATGCT---------------TACGTG------------------------------GCACCTAACGTTGTGTTGGCT---GGTCAGGTCACCGTCTGGGACGGCTCGTCTGTATGGAACGGTGCCGTTTTGAGAGGAGATCTTAATAAGATCACCGTTGGATTCTGCTCAAAT---------------------------GTCCAGGAACGGTGTGTTGTTCATGCTGCGTGGTCGTCGCCT---------ACAGGATTACCAGCACAAACATTGATCGATAGGTACGTGACAGTTGGTGCATACAGTCTTTTAAGATCATGCACTATCGAACCAGAA---------TGCATCATCGGGCAACACTCAATCCTAATGGAAGGTTCACTGGTCGAAACCCGCTCAATCCTAGAAGCTGGTTCTGTTTTACCACCTGGCAGAAGAATCCCATCTGGTGAACTATGGGGAGGCAATCCAGCAAGGTTTATTCGAACACTCACCAATGAAGAAACCTTAGAGATCCCGAAACTTGCTGTTGCCATTAACCACCTAAGTGGAGATTACTTCTCAGAGTTC---TTGCCTTACTCAACTATCTATCTAGAGGTTGAGAAGTTC------------------AAGAAAatgggaggaggt------gatcatggacat---------------ggagcagaagga---------ggcgatttcagagccaaagtctggagtatgactggtgggcctaactgtaggcccaaacattggcgtcggaacaccgccattgctatgttcggcgttttccttgtgtgcatccccatcgccaagctatctgctaagcttgagcaaaggccacacatgccagtacgcccaattccttcacagatctggtgcaagaactttggaaccaaggactactcttcgcac---gatgatcatcttagcagagaagctgtcgtcgatagagtactcgatgttgtcaagagcttccccaaagtcgatccctctaaggtgactcctgaggttcatttccaaaacgatttgggattagatagtttggacacagtggagatagtgatggctattgaagaggaattcaagctggaaattccagacaaagaagctgacaagatcgattcttgctctctcgccattgaatacgtttacaatcatccaatgtct------agcATG---------GAT---CCAGCT------GAAATGAGATATTTGGAAGAAGAGGATGGTCCGTTGATGAAGACAATCAAAGGTAGTATCACTGGTTTTGGTGCTGGGACTATTTACGGAACCATTTTAGCCACATGGAAAGATGTTCCAAGAGTGGAGAGAAATGTGGCTCTTCCAGGACTTATTAGAACACTGAAGATGATGGGAACCCATGGGCTGACTTTTGCTGCTATAGGAGGTGTTTACATCGGTGTTGAACAGCTGGTTCAGAATTTTAGATCCAAGAGAGATTTTTACAAT---GGTGCTATTGGTGGTTTTGTCGCTGGAGCTTCTGTGCTTGGCTATAGAGCAAGGAGCATCCCGACAGCGATAGCTGCAGGTGCAACACTAGCTGTTACCTCTGCTTTGATTGATTCTGGAGGTCAGACCACAAGAGTAGACAATGGCAGAGAATACTATCCTTACACCGTC------GAGAAAAGAGCTGAAGCTGATTCCctccgcaagctcccttatatgcgtcatccgtgggagcatgtggtgggtatgggacttggtgctgtgtttgcgaaccagctcgtgaaatgggatgtgaagcttaaggaagatcttgatgtgatgctcgctaaggctagagctgctaatgagcgccgttac------tttgat---------------------------------------------gaagatcgggat------ATGAATACTGACATCACTGCCTTGGAGAAGGCACAATACCCAGTGGTTGATCGGAATCCTGCTTTTACTAAAGTCGTCGGCAATTTCAGCACTCTCGATTACCTCCGTTTCTCTACTATCACCGGCATCTCCGTCACCGTCGGCTATCTCTCTGGGATTAAGCCTGGGATTAAGGGACCGTCGATGGTTACTGGAGGATTGATCGGGCTCATGGGAGGTTTCATGTATGCGTACCAGAACTCTGCCGGTAGACTCATGGGGTTTTTCCCTAATGATGGTGAAGTTGCTAGTTACCAG---AAGCGTGGTGGT------gctaaagtgaagcagacgacggggatcgtcgggcttgacgttgttcccaacgcgagagcggtgctgatcgatctctacagcaaaaccctaaaggagatccaagctgtgccggaggatgaagggtaccgtaaagcggtggaatcattcacgcgccaacgtctcaatgtgtgcaaggaagaagaagattgggagatgattgagaagcggcttggttgtggtcaagtcgaagagcttatcgaagaggctcgcgatgagctcacactcattgggaaaatgattgagtgggatccttggggtgtaccagatgattacgagtgtgaagtgattgagaatgatgcgccgattccaaagcatgttcctcagcaccgacctggtcctcttcctgagcagttctataaaacgcttgaaggtcta------------------------attgcagagtctaaaacagagatcccagctgctaca---cccagcgatccgcagttgaaggagctc------------------cgcacaatcgtctcaaaaccagagctccaatct------cctgaatcc------------gctgctgtctct------gagcctgagccg---ccgacacagattctc------cctcctagaaaccctgtaggtggagcacgcgtccacttctcg---aatcctgaagatgcgatcgaggtctttgtcgatggttacgcggtcaaagtccctaaaggattcactgttcttcaggcttgtgaggtcgctggagttgatatcccgaggttttgttatcattctcgtttatctattgctggaaattgcaggatgtgtcttgttgaggttgagaaatctcctaagcctgtagcttcatgtgccatgcctgcgcttcctgggatgaagattaagactgatacaccgatagctaagaaggcgagggagggagtgatggagtttttgttgatgaatcaccctttggattgtcctatttgtgaccaaggaggagagtgtgatcttcaggatcagtctatggcttttggatctgatagaggacgttttactgagatgaaaagatctgttgttgataagaatcttggtcctcttgtgaagactgttatgactcggtgtatccagtgtacaaggtgtgtacgatttgcttctgaagttgctggggttcaggatcttggtatactaggtcgtggtagtggagaggaaattggaacttatgttgaaaagcttatgaccagtgaactctctggaaatgttattgatatctgtcctgttggagccttgacctcaaagccttttgcctttaaagccagaaactgggagttgaaagcaacagaaactattgatgttagtgatgctgttgggtccaacatccgtgttgatagtagaggaccagaagtaatgcgtatcattccacgcctgaatgaggatataaacgaagaatggatatctgacaaaacccgattctgttatgacggcctgaaaagacaaaggctgagcgaccctatgatccgagattccgatggacgattcaaggcagtgagctggcgtgatgccttggctgttgtgggtgatatcattcatcaggtgaagccagatgagattgttggagtagcaggtcagctatctgatgcggaatccatgatggtactgaaggacttcgttaacagaatgggctcagacaatgtatggtgtgaaggaacagctgctggtgttgatgctgatcttagatacagttatctgatgaacactagcatcagtggacttgaaaacgccgatctcttccttctcatcggtacccagcctagggtggaagctgcaatggtgaatgctaggatctgcaagacagtccgtgcatcaaatgccaaggttggatatgttggtccacctgcagagttcaattacgactgcaaacacctcgggactgggcctgatactctcaaggaaattgctgagggacggcatccattctgtacggctctcaagaacgccaaaaaccctgcaatcattgttggtgctgggctcttcaacagaactgataaaaatgctatcctctcttctgtggagtccatt---gcacaagccaacaatgttgtccgaccagactggaacggtctcaactttctccttcagtatgctgcccaagcggctgctcttgatcttggtctcattcaacag------tccgcc---aaagccctcgagtctgcaaaattcgtctacttgatgggagcagacgatgtaaatgtt---gacaagattcctaaagacgcctttgtggtttaccaaggacaccatggagacaaagcggtttaccgtgcaaacgtaattctccctgcatcggccttcactgagaaagaaggaacctatgaaaatactgaaggatttacccaacagactgttccagctgttccaacagttggtgatgcaagagatgactggaagattgtgagagccttatccgaggtctcgggtgtgaagcttccatacaactcaatcgaaggtgttagatcaagaataaagagcgttgcaccaaatctagtccacacagatgagcgagagccagct---gcttttgggccttca---ttgaagcct---gagtgcaaggag---gca---atgagc---acaacaccgttccaaaccgtggttgagaacttttacatgacaaactcgatcacaagagcatcaaagatcatggcgcagtgcagtgcc---gtgctcttgaaaaaaccttttgttTCGTCTTCCCTC---------GCTACT------AAGGGCGTGGGACACCTCGCTCGCAAGGGTACTGGTGGGAGATCTTCCGTAAGTGGCATTGTAGCTACAGTATTTGGAGCCACAGGATTTCTGGGTCGTTATCTTGTGCAGCAGCTAGCTAAAATGGGATCACAAGTGCTTGTTCCTTTCCGAGGCTCAGAGGACTCTCCTCGACATCTCAAGTTGATGGGAGATTTAGGACAG---GTGGTACCAATGAAATTTGATCCAAGAGATGAAGACTCGATTAAGGCTGTCATGGCCAAGGCTAATGTCGTTATCAATCTAATTGGAAGAGAGTACGAGACAAGAAATTTCAGTTTTGAAGATGCGAATCATCATATTGCTGAGAAACTTGCATTGGTGGCCAAGGAACACGGTGGGATAATGAGATATATTCAAGTTTCTTGCCTAGGAGCTTCTGTGTCATCTCCTTCAAGAATGCTGAGGGCAAAAGCTGCTGCTGAGGAAGCTGTCTTGAACGCACTGCCTGAGGCAACCATCATGAGACCTGCAACCATGATTGGTACAGAAGACAGAATCTTGAACCCCTGGTCAATGTTCGTTAAAAAATATGGTTTCCTCCCGCTCATAGGTGGTGGAACCACCAAATTCCAGCCTGTTTATGTGGTTGATGTTGCTGCTGCGATTGTTGCTGCTCTAAAGGATGATGGCTCCAGCATGGGGAAAACATACGAATTGGGTGGTCCAGATGTCTTTACCACTCACGAGTTGGCAGAGATCATGTATGATATGATTCGTGAATGGCCTCGGTATGTGAAGCTTCCGTTTCCAATTGCCAAGGCAATGGCGGCTCCTCGAGACTTCATGGTGAACAAAGTCCCGTTCCCCTTACCCTCTCCTCAGATCTTCAACCTGGATCAAATCAATGCACTTACAACCGATACACTTGTATCTGACAACGCCTTGAAGTTTCAGGATCTGGACCTTGTCCCCCATAAATTGAAGGGATATCCGGTCGAGTTTCTTATCCAATATCGCAAGGGTGGTCCTAACTTCGGTTCTACTGTCAGTGAAAAGATACCAACAGACTTCTACCCTATGGCGTCGGGATGGGGAATAACGGGAAACAAAGGGAGATGCTACGATTTCTGGATGGATTTCAGTGAATGTATGTCTCACTGCAGAGAGCCCAAAGATTGTACCCTTCTTCGTGAAGATTACCTCGAGTGTCTCCACCATTCCAAAGAGTTTCAAAGA---AGGAACAGGATATACAAGGAGGAGCAGCGTAAACTAAGAGCAGCTTCGAGG------AAAGGTGAAGAA---------------------GCCGGAGATGGGACTCAC------------AACCAT---CAC---tcttctccagctagtgctcccaccagaacgtttgttgagaagaattacaaagatttgaagtctctaaaccctaaattaccaatcttgatccgtgaatgtagtggagtccagcctcagatgtgggcaagatatgatatgggtgtggagaggtgtgtaaacttggatggtctgacagagccacagattctaaaggcccttgaaaaccttgtgaaa---tccgga---------gctaca---aaggccgcaacg------------tctgctcct------------tct------ccgtctctggga---tcgaagaaagtctctgaccgaatcgtcaagctttctgcgatcgatcccgatggatacaagcaggacatcattggactctctggccagactctccttcgtgcgctcactcacactggtctgatagatccagcatcgcatagattggatgacatcgaggcttgctcagcggagtgcgag------------------------gttcagatcgcagaggaatggctcgagaagctcccgccgcgtacttacgatgaggagtatgtgctgaagcgtagctctagatcccgtatcttgaacaagcactcgcgtcttggttgccaagttgtgttaacgcaggagcttcaaggtatggtcgtcgctgtccctgaagctaagccttgggatattccgATGGCGAAATCAGTGTCG---------------ACGGCGGCTTCCTCGCTTGTGCAAAACCTTAGGCGGTACATCAAGAAGCCATGGCAGATCACCGGACCTTGCGCTCACCCAGAATACCTCGAAGCTGTTCCAAAGGCGACGGAGTATCGTCTCCGATGCCCCGCTACGATTGATGAA---------GAA------GCAATCGTGCCTTCCTCGGATCCAGAGACCGTATACAACATCGTATACCACGGCAGAGATCAGCGCAGAAACCGCCCACCGATCCGGCGATACGTATTGACGAAGGACAACGTGGTTCAGATGATGAACGAGAAGAAGAGT---TTTGAC---GTCTCGGACTTCCCTAAGGTTTACTTGACCACCACAGTCGAGGAGGATTTGGATACGCGTGGTGGAGGCTACGAG---------AAAATGGCGGCACCATTCGCG------------TTGAGGAAAATCGGTGTTCCTCCGAACTCGGCGAACCTGACGGAAGCTCGCCGCCGTGTTTTCGATTTCTTTAGAGCTGCCTGTAGATCTATCCCCACCATCATGGACATTTACAATCTTCAAGATGTCGTCGCTCCTTCTCAGCTCCGCTATGCTATCTCTGCTCAGATTCGGAATAACGCTCACATCACCGATCCTAAGGTAATTGATCTTCTTATATTCAAAGGAATGGAAGAGCTGACTGACATTGTGGATCACGCAAAGCAGCGTCACCACATCATCGGTCAATATGTGGTGGGT------GAAGGGCTC---GTGCAGAATACTGGAAACAAG---GATCAAGGAAAGACTGATTTTCTCAAGAATTTCTACACCAGCAACTACTTTATGGGTGGAGGAGGA------CATGGC---------------GGAGGT---------------ATAACTTACAAGGGAGTCACTGTCCACACTCCCAAGACTTGGCACACCGTCACCGGAAAAGGCTTGTGCGCCGTTATG------------TGG---------TTCTGG---ATTCTGTACAGGGCAAAGCAAGATGGTCCTGTAGTTATG---------------------GGA------TGGAGGCAC---------------------------CCTTGGGATGGTCAT---GGT------------------------------GATCACGGTCACGGAGATCAT---------------------------------------------CACAGTGTGGCGACCACACAGCTTGGC---------------------------ATTCCAACAGACGATCTAGTCGGCAATCACACCGCCAAATGGATGCAGGATAGAAGCAAGAAATCACCTATGGAACTGATTAGTGAGGTTCCACCTATCAAAGTTGATGGAAGGATTGTTGCTTGTGAAGGAGACACCAAT---------------CCG---------------GCCCTAGGTCAT---------CCAATCGAGTTCATATGCCTCGACCTA------AATGAGCCTGCGATCTGC---------AAGTACTGCGGCCTTCGTTATGTTCAAGAT---------------------CAT------------------CACCATatgccggtcatggagaaattgaggatgttcgtggcgcaggaaccagttgtggctgcttcttgcttaatcggcggtgttggactatttttgcctgcggttgtgaggcctattctagactctctcgaggcttccaaacaagttaaagctcctccacttaccgatgtgattgctggtgtcacagggaagaaacagagtATGGGTGGAGGAATGGAAACGAACAAGAACAAGTTCATCGAGGACTGGGGATCTGCTAGAGAGAATCTCGAGCACAATTTCCGCTGGACTCGTCGTAACTTCGCTCTCATCGGAATCTTCGGCATCGCTCTCCCGATCATTGTCTACAAGGGAATCGTCAAAGATTTCCATATGCAAGATGAAGATGCAGGCAGACCACACAGAAAGTTCCTC------atggcgaaaccgttgggaacaaccggtgaatttttccggcgaagggatgagtggaggaagcatccgatgctatcgaatcaaatgagacacgcacttccaggtatcggaatcggtgttggtgccttctgcgtttacctcgtcggtgaacagatctatagcaaactcatggct---ccttct------------------------------tctcaatca---tcgcatcag------------------------------------aaacaacccgctccatctcacatggctttgacg---gtggcg------------aagagtgcgttggaggcgattagagagaaaggtctcggcggtttcatgaggatgatccgagaagaaggcttcatgagatgcctaccagatgggaacctcttgcaaactaaaatacataacataggagcgacacttgttggtgttgacaagttcggtaacaaatactaccagaagctaggcgatactcaatacggtaggcacagatgggtagagtatgcttcaaaggatcgttacaacgcatctcaagtaccagctgaatggcacgggtggcttcatttcatcactgatcacactggcgatgagctcttgagtttgaaaccaaaaaggtatgggcttgagcataaagagaacttctctggagaaggtgatgcatacatctaccattcgaagggacataccttgaacccgggacaaaagaactggactcggtaccaatcatgggtaccc---accaagactcagtactacatccacaaagcttatcatggccgtcctaagcacatcggccacgatgaatgggatgttgctatggaaagacgcgacaagaaagtcgtcgagaaagctgcagctccttcctca------TTTTGGCAATCCATGGACAAAGTTCATGTCTGGATCGCTCTTCATCAAGACGAGAAGCAAGAA------AGAATGGAGAAGGAAGCGGAG------------------GTAAGGCGAGTTAGAGCA---GAGCTGCTACGG---AAAGCTAGAGAGGAG---GATCCACTTGCC
>CastillejaMiniata
tccctcgccgcatcctctgcctccgcccccactccatacgcttcggcccctccgccgtcgacctct---tctcct---gccggtgtgtccaaggcggcagagttcgtgatctcgaaggtcgatgacctcatgaattgggcacggcgcggctcaatctggccaatgacttttggtctggcatgctgcgctgtcgagatgatgcacaccggggccgcgcgatacgatttggatcggtttggcatcattttcaggcctagccct---aggcaatcggattgcatgattgttgctggaactctcaccaataagatggcacctgctctccgcaaa---gtctacgaccaaatgcccgaaccgaggtgggtcatatctatgggaagctgtgcaaacggtggtggttactatcactactcgtattcggttgtccgaggttgcgacaggattgtcccagtcgacatctacgtcccaggttgcccgcccactgccgaggcccttctgtacgggctgctccaactgcagaagaaaatcaacagacgcaaggatttccttcactggtggaccaaaatggggagcttaggaaaagcagtgtacagcttagggtacatgatccgggaaacgggtcaagccatggatcggcttggatcccgtcttcaaggaagttactatttccaagaacaagtgtccagacaccgaaccctgatgaacctatttgacaaatctccattggtcgataaggatgcttttgttgccccgagtgcctctgtcattggggatgttcatgtgggacaaggatcgtccatatggtatgggtgcgtccttcgaggcgatgttaacagcattagtgttgggactggaacgaacatacaggacaactccctagtacacgtggcgaaatctaatctaagcgggaaagtgttgccaactattgtcggaaataatgtcactataggccatagttctgttttacacggctgcacaatcgaggatgaggcgtttattggtatgggcgccattgtgcttgatggtgccgttgtggagaaaaacgcgatggttgctgctggagcccttgtcagacaaaatactcgagtcccttttggagagttgtgggccggtaatccggccaagttcttgaggaagcttactgatgaagagattgccttcatatccgaatctgccacaaactatattaacctttccaaggtccatgctgctgaaaatgccaagtcctttgatgagatcgagttcgaaaaggtgttgcgcaagaaatttgctcgacgtgacgaggagtacgactcgatgattggtgtagttcgcgaaaccccacctgaactcattcttcctgataacatcttacataacaaaacccagaaagccgttagcactcaggccgcaaccacttctccgaccccacaa---gcaccaccccctccaccaccccctgagaaaacccacttcggcggcctgaaagacgaagatcgcatcttcacaaatctatatggactacacgatcccttcctcaagggtgccatgaaacgcggtgactggcaccggaccaaagacctagtgctcaagggaactgattggatcatcaacgagatgaagaaatctggcctccgcggccgcggtggagccggtttcccatcagggctaaaatggtcattcatgcccaaggtctccgacggacgcccctcataccttgtcgtgaatgctgacgagagtgagcctgggacgtgcaaagatagagagatcatgcgtcacgacccacataaattgttagagggctgtttgattgctggagttggaatgcgggccagcgcggcctatatttatatccggggcgagtatgtgaatgagaggctgaacctcgagaaagcccgtaaagaagcttatgcagccgggctactgggaaaaaatgcatgtgggtcgggctacgatttcgacgtgcacatccatttcggtgccggggcttatatttgcggtgaggagactgcacttcttgaaagcctcgagggtaaacagggcaaaccgaggctcaagccaccttttcccgccaacgcgggcctttacggctgcccgacgacagttaccaacgtcgagactgtagctgtttcgccgactatcctgagacgcgggcccgagtggttttctagtttcgggaggaaaaacaattctggaacgaagctgttttgtatctcaggccatgtgaac---aagccatgcacggtcgaggaggagatgagtatcccactgaaggagcttctggagaggcattgcggtggggtccgtggtggttgggataatttgttggcagttattcctggcgggtcgtctgttcctctacttccgaaaaatgtgtgtgaggacgtgctgatggatttcgatgcgctcaaggctgtgcagtcgggtttggggacggctgctgtgatcgtgatggataagtcgacggatgttgtggatgcgatctccaggttgtcgtatttctataagcacgagagctgtgggcagtgcacgccgtgcagggaagggacagggtggctgtggatgataatggagaggatgaaggttggaaatgcgaagctagaggagatcgatatgctgcaggaggtgacgaagcagattgaggggcacacgatttgtgctttgggtgatgctgcagcttggccggtgcaggggctgattaggcattttaggccagagatggagaggaggattaaagagcgggcggagagggagttgcagcaggctgctgcggctttggaagtaaaacccggagagatcggcatggtctccggtattccccaagagcacctccggcgaagggttcaaatcttctcacctgctcgaactgctagtcagcaaggatccggaaaggttgggagatggaaaattaacttcgtgtccacacagaaatgggaaaatccattaatgggttggacatccactggagacccctatgcaaatgttggtgattctgctttatgttttgagagtcaagaagctgcaatatcatttgcagcgaggcatggttgggattacacggtcaagaagcaccagactccattactgatgacggaggcggtgattaggaagaaagctgggatggcgagcgtgaaagatatgccggttctgcaggatggtccaccgccggggggttttgcgccggtccgattcgctcggcggatcccgaacaagggccctagtgctatagctatttttctcgccacttttggggccttctcatggggaatgtaccaggtcggcaaaggcaacaagatccgcagggcattgaaggaagaaaaatatgctgctcggagggccattttgcctatacttcaagctgaagaggatgaaagatttgtgaaagaatggaaaaagtatctggaagaagaggcaagaatcatgaaagacgtgccaggctggaaagttggcgaaaatgtttaccactcaggaagatggatgcctccagccactggcgagctccgtcccgac------atggcg---agcacc---------ctggatgcagca---ggacaacaggtccccacttcgtctgtgttgacggcggttgcaaagcatatagggacgaaatgccgtggtgagaatattgcatttttgaagtgcaagaaggatgacccgaaccctgagaagtgccttgacaaagggcgccaagtaactcaatgtgtgcttcacctgctgagagatttgcaccagaactgtggaaaagaacttgatgcatacgccgggtgcttgtattacaacacgaatgagtttgaactttgccgcaaagagcaaaaggagtttgagaaagcgtgctctctt------gccagcccaggccacgaggatcaccccaagggttttgccttcagccgtacgccgccgccgcccggagagtctcggaaatgggaggactgggagctgccgtgctacctcaccagcttccttactattgtcatccttggagtaggcctcagtgctaagcccgatctaacgatcgagacatgggcccaccagaaagccctcgaaaggctcgagctggaaagtagt---ggcaaagttctcaatgaggaggagaaggctgcagaaaatgtctatatcaagaaaatggaacaagaaaagcttgcgaagcttgctcgtaagggccccaatctggatgaaaatccagtagcaagcactggaggcccaggacctgtcgctgatgctaaaccggct------ggccccacc---------------tct------------------tcgactcct---------------aaagtgtcgacagaccaggacaaaaactatgctgttgtagctggtattgct---actcttgctgctgct------gccggatggtatttcgcatcaaggaagaaacaacctgaagaa---------------------------tccggcatgggtctccccgtcggaaaacacatcgtccccgacaaaccacttccagtgaacgatgaacttgtgtgggataatggaacaccgtttcctgaaccttgtatcgatcggattgctgatactgttggaaagtatgaagcattagcgtggctgagtggtggattgggattttttgtgtctcttgggctattagctgtgtggaatgacaaggcttctaagataccatttgcacccaaggtctac---ccttacgacaacttaaga---------gtcgagcttggtggagaaccctccgacgagacgaagggctctttcctcgtcaaatccgaggtcaccgatcgtgtgctttgcgttgttaagtactttgaaaaagtcgacccatccaaggttaccccaaatgctcatttgcagaatgatcttgggctggatagtatggactgtgtggagatcgggatggccttagaagaagaatttggcgttgtgattcctgacaatgaagcagacaacatcagctcgatcagtctggctgtc------------------------------tcgactgcgctgaactatcatattgatggtccggataataatccaaacctgccatgggagttcactgatgtgaacaaagaaaaggtgaaggagataatctcccactacccatccaactacaagcaatccgctgtcattcctttgcttgatcttgcacaacagcaaaatggaggttggctcccggtttcggcaatgaatcatgtt---------------gctaaagtcattgaagttgctccaattcgcgtatacgaggtggcaaccttttattctatgttcaaccgtacaaaggttggtagataccacctcttggtatgtggcactacaccttgcatgattcgggggtctagagaaattgaagagtcgttgctgaaccacttaggggtaaagcgcaatgaagtgactaaggatggcttgttttctgttggagaaatggagtgtatgggatgctgcgtaaatgctccgatgatcacagttgctgactactcgaatggatctgaaggatacacctataattattttgaagatgttactccaaaacgagttgttgaaattgttgaggccttgaggagaggggagaaaccaccgcgtggtacgcaaaatccaaaacgcatcaattgcagccctgaaggtgggaacactacgttggtaggtgagcctaaggctcctccttgtcgggatctcgatgcttgc------------------------------------------------------------------------------------------------------------------------------------------------------------------------------------------------------------------------------------------------------------------------------------------------------------------------------------------------------------------------------acatttgccacgaaacactcgttttctaatgacaaagatgatgaagaaagagaacagctcgcaagggagatgtcgaaagattggaattctgtttttgaacggagcataaatactttattcctgactgaaatggttcggggtctgatgctgactctcaaatacttcttcgagccaaaagttactattaactatccttttgagaagggtcctctgagcccacgttttcgtggagaacatgctctccgacgttaccctactggagaagaacgttgtattgcttgcaaactctgtgaagctatttgccctgctcaagccattaccattgaagccgaggcacgagaagatggaagcagacggacaaccagatacgatatagacatgactaagtgcatttactgcggtttttgccaagaagcatgcccggtcgatgccattgttgaagggcccaactttgaattcgctaccgagactcatgaggagctattgtatgacaaggagaagctactagaaaatggtgacaggtgggaaacggagatcgctgagaatctccgttctgaaagcctgtatcgtatgggtttcataatggagtttgcggagaatttgatactccgattgatggaggatccaagggagagagacagaaaattcagggagcagttgtacgagcgtaaagctcagtgcaagaagactaaggaaatgtgggccctacccctccgaccctatggcttttggacatttgaacgccataacgctcagattttctgggatgctcagattagccaagttcaagggcgt---------------------cgtgacccgtac---gatgatcttctcaaggat------------------------tac---gatagtgcttcatcctccaaa---------------------------------------------------atgagc---ttgggtatg---------gcgtcgtatctggctcggcgagcaacacagaaggagagggttagaatcctctacaggcgagctctcaaggacaccctcaattgggccgtccatcgccacctcttttatcacgatgctgatgctctaagagagaggttcgagacgaataagaacgtggaagatattgaacttatagatagaatgatagctgctggtgaaggtagttacaataagtggaggcaccctgatccgtacattgttccatgggctcctggcggcaccaagttt------------------------------------tgccggaatccaacaccgcctcct---gggattgagattatatatgattat------ggtcgcgaa---------------atgggtcggaaaaagggagtgcatctggttcacgatggtcctccggataacttcgacccggagaatccgtacaacgatccggtggcgatgctcgagatgagagagtatctggtgagagagaagtggatcgacatcgagaaggccaagatcttgagagagaaggtcaaatggtgctaccgcgtcgaaggggtcaatcatctccagaaatgccgacacctcgttcagcagtacctcgaatcgacccgcggcgtcggctggggcaaggaccaccgtccacacgtcttccatggtcctaag------gta---gaggca------------------------------------TACCAG------------------------------------------------------------------------CTCCAAGGG------AGCTACTATATCCCCGAA---CAAATTTCTAGG---------------------------------CATCGGACACTGATGGACATTTTCGAAAAGTCTCCTGTGGTGGATAAGGATGCA---------------TTTATC------------------------------GCCCCAAGTGCCTCTGTCATT---GGGGATGTTAAGGTGGGACGAGGATCATCGATATGGTATGGGTCTGTCCTTCGAGGTGATGTGAACAATATCATTGTTGGGTCTGGAACTAAT---------------------------ATACAGGACAATTCCCTTGTGCACGTGGCTAAAACTAATATA---------AGTGGAAATGTACTTCCAACTATTATTGGAAATAACGTCACTATTGGTCACGGTGCAGTTATACATGGGTGCACGGTCGAGGACGAG---------GCTTTTGTAGGAATGGGAGCTACACTTCTCGATGGTGTGGTTGTGGAAAAACATGCAATGGTTGCTGCTGGGTCCCTCGTGAGACAGAATACAAGGATCCCTGTCGGAGAGGTGTGGGCAGTTAACCCAGCCAAGTTCCTCAGGAAGCTGACCGACGAAGAGATTGTGTTCATCACCCAATCGGCCACCAACTATATCAACCTTGCCAAAGTCCACGCTGCCGAAAAT---GCCAAG---TCATTCGACGAGATCGAGTTGGAAAAGATGCTGCGC------------AAGAAGatgggcggaggagga---gaccaccaccac---------gtcgatggggctcacggc---------ggcgatttcagggcgaaagtatggagcttttccggcggacccaactgccggcccaagcactggaaacgtaacactgctttcgccatgtttggcatcgtcctgatttgcattcccatcgccatgaaatccgccgagctcgagcaacgtccacatatgccagttcgtccgattccctcccagatctggtgcaagaattttgggaacaaggattattcgtcgcacggggacgatcacctcgacaagcaacaagtggtcgaccgtgttcttgatgttatcaagagcttccccaaagtcgacccatccaaggtgactccggatgttcatttccagaaggatctgggcttggatagcttggacacagtggagattgtgatggctctcgaagaagagtttaagctggaaattccagacaaggaggctgataaaatcgactcgtgcccacttgccatagaatacatccataatcacccaatgtct------agcatg---------gat---accgag------gagctaaggaaaatggaagatcaagagagtccagtgattaaaaccctaaagggagcagctacagggctagcagctggcaccatttggggaacaatcgttgccacttggcatgacgtgccacgtgtcgaaagaagtgttgcacttcctggtttgatcaggactctgaagatgatgggtaaccatggactcacgtttgcagccataggtggagtctatattggggtggagcaggtagtgcagaatttcaggatgaaacgagactttgttaat---ggagctgttggagggtttgctgctggtgccactgttttgggttacaaagggaagagcgtatcaacagccatatctgcaggagctgcacttgctgtaacatctgggcttattgatatcggaggtcaaaccacaagagtcgacacgggcaaggaatattatccttacaccctc------aagaaaaggccgactgttgat---ctccgcaagctcccttacatgcgccatccatgggagcatctagtgggaatgggattgggcgcggtttttgctaaccagctggtgaaatgggatgtcaaggctcaagaagacctcgacaagctcctcatcaaggctaacgaagccaatcaacgccgctac------tttgag---------------------------------------------gatgatgaagat------atgaacactgacatcacggcgtcggcgaagccggagtacccggtgatagatcggaaccctccgttcaccaagacggtggccaatttcagcaccctcgattacttccgcctctcgaccattaccggcgtctccgtcgtcgtcggatatctctcagggattaagcccgggattaagggcccgtcgatggtgacgggtggtctgattggcgtgttaggagggtttatgtatgcttaccagaactctgccggcaggctcatgggctttttccccaatgaaggcgaggttgccaaatacaag---aag---------atgatgacgaaagtgaaggagacgactgggatcgtaggcctggatgtcgtaccaaacgcgcgtgaggtgctgatcggactctacaccaaaaccctagaggagatcaaatcggtgccggaggacgaagggtaccgcaaagtcgtggagagcttcacgcgccaccgattgaaggtgtgccaggaggagcaggattgggaggcgatcgagaaaaaggtcggatgcggacaagtcgaggagttgattgaggaagctcaagacgagctcaagctcattggtcatctgaatgagtgggacccgtggggtgttgatgatgactatgagtgtgaagttattgagaatgatgctccagttccaaagcacgttccgttgcatcgacctggcccccttcccgaggagttctacaagacgctcgaggctgttgacactggcactttgaaggatgctattccgagctcagaaaagaaagatcccgaaattaca---tccggcgaatcacaagcacag---cgt------------------cgtacaatcgtctccacgccggacctccacaac------gccgaagcc------gca---tctgcggcggca------caaccagaacca------------gatctc------cccaaacgggatccggtagccggcgcccgtgtccacttctcc---aacccggatgacgccatcgaggtatttgttgatgggtaccctgtcaaagtccccaagggaatgaccgtgctgcaggcttgcgagattgccggcgtcgatattccgaggttttgctatcacaaccggctctcaatcgctggaaactgccgcatgtgtctggtcgaggtcgagaaatcgcccaagccggtggcctcctgcgccatgcctgcactacccgggatgaagattaagactgatacacctatagcaaagaaagcacgagaaggagtgatggagttccttttgatgaaccatccactggattgcccaatctgtgatcagggtggagagtgtgatcttcaagatcagtctatggcttttggttctgatcgaggtcgttttactgaaacgaagagatcggtggtcgataagaacctaggccctttagttaaaacggtgatgactcgatgcattcagtgcacaaggtgcgtaaggtttgcaacagaaatagctggtgttcaagatctcggaatgttgggtcgtggtagtggagaagaaattggaacttatgttgaaagtctcatgacaagtgaattgtctgggaatgtgatagatatttgtcctgttggtgctctaacttcaaaaccttttgcctttaaagcccgtaattgggagctgaaaggaactgagaccattgatgtaacagatgcagttggttcgaatattcgcattgatagtagaggtcctgaagtcatgcgcgttgtgcctagattgaatgaggacatcaacgaagagtggatatcagacaagacacgtttcttctatgatggtctgaagagacaaaggctaaatgatcccatgattcgtggtgcagatggacgctttaagactgtaagctggcgggaagcacttgctgtggtttcaacggcaatccaccaagttaagccagaggaagttgttggggttgctggtaagctatctgatgcagaatctatgatggctctaaaggatttcttgaacaagatggggtcaaataatatttggtgtgaaggaaatggtccaaatccaaatgcagacttgcggtcaggatatataatgaacactagcatcagtggtttggagaaagcagatgctttccttttggttggtacacagccaagggtagaagctgcaatggtgaatgccagaattcgtaaaacagttagagctaacaatgccaaggttggatatgtgggcccttcaactgatttcaactatgatcatgaacatcttggtactggccctgaaacactatctgagcttgccgagggcaatcatccttttagttctgtcctgtcaaatgctaagaacccggccattattgtcggggctgggatcttcgagcgtaaggataaggacgcaattttctccattgtcgagacaatt---gcgaaaaatataaatgccgttagacctgattggaatgggctcaacacattgctgctcaatgctgcccaagctgcagctctggaccttggacttgtaccagaa------tctgac---aaaaccattgaatctgccaagtttctctatttgatgggtgctgacgacgccaacttg---gataaacttcatgacgatgcatttgttgtttaccaaggtcaccatggtgatcgtggtgtgtatcgtgccaatgtaatcttaccagcctcggctttcagcgagaaagagggcacatacgtgaatacagaagggtgtgcgcaaacaacagtacctgcagttcctacagttggtgatgcaagggacgattggaaaataatcagagcattgtctgaggtggctggtgttgggctgccgtacgataccctaggtgctattagatcccgaatgaagactgtggcaccaaaccttttgcaagttgatgagaaagagccagct---gtattttcaagttcatcgttgagacct---gaggtccaggag---aaa---acagat---aaaacgccttttggaattgctgttgagaacttctacatgaccgacgcaattactagggcgtcgaaaatcatggcgcaatgcagcagt---gcattgttgaagaag---------tcttctactctt---------gccacc------aaaggcgtgggtcatttagttcgcaagggcactggtggcagatcatctgttagtggcattgtcgctacagtatttggggcaacggggtttctgggacgatatttagtgcaacaacttgctaagatgggttctcaagtattagttcccttccgtggctgtgaggattctactcgtcaccttaaattgatgggtgatttgggtcag---attgttccaatgagttacaatcctagagatgaaaattcaatcaaggcagtgatggcgaaggctaatgttgttattaacctaataggaagggaatacgagactagaaattacagttttgaagaagtgaaccatcacatgtctgaacaacttgctaatatcgccaaagaacatggtggcatcatgagatacattcaaatttcttgcttgggggcttctccatcatctccatccaaaatgcttagaacaaaagcagctgctgaagaagctgttttacgagaactacctgaggccacagtaatgagacctgccgtgatggtcggcacagaggatcgaattttaaacccatgggcgcatttcgcaaaaaagtacagctttctcccactcattggggatggatcaaccaagttccagcctgtgtacgttgttgatgttgcatcagcagttatttcagccttaaaagatgatggcgccagcatggggaaaatttatgaacttggtggaccagatatttacactatgcatgaactggcagaacttatgtatgatacaattcgtgaatggcctcgctatgtgaagattcctctccctattgctaaggcttttgcgacaccccgagaactattgcttaataaagttcccttcccattgcccattcctaccatattcaatctggaccagattaaagccctttcaattgatacattggtatctgaaaatgctttgacgtttaaggatcttgagattgcgcctcgtaagattaagggatatccagtggagtttcttatacaattccggaaaggtgggccaaattacggttcgacagttagtgagaaagttacgccgaaacaatggtctatggcgtctggatggggaatcacggggaacaagggtcgttgctacgatttctggatgaatttcagtgaatgcatgtcccgctgccgggagcctaaagactgtacactcctccgtgaggattattttgagtgtctccatcactctaaggagttcggacgc---agaaacagagtctacaaagaggagcagcgtcaactgagagcagctgcagag------aaggccaaa------------------------ggtggt---ggagatgat------------ggtcat---cgt---acttctccttctagctcttctactagagcttttattgagaataattacaaagatctgaaaacaaaaaaccctaagctcccaattttgatccgcgaggcctcagacatcgagcctcagctttgggcaagatacgacctgggcgttgagaggggtatacgtttggagggcctaaatgaagaacaaatttcgaaggtgcttgaaaaacttgctgag------gga---------ccagatattaaaggtgcctcc------------agcacatca------------ttt------tccacg---------tcggccaaagtctccgatcgaatcgtcaagctatctgcaatcgacccggacggccatcggcaggatgtaattgggctttcgggacaaaccctactcaaggcattgaccaataagggcttaatcgacccggcatcgcaccgtctcgaggagatcgacgcctgctcagccgagtgcgag------------------------gtccacatcgcggaggagtggctagagaagctgccgccgcagtcctacgacgagcagtatgtgctgaagaggaattctcggaaccgggttatgaacaagcattcgagattgggatgtcaggttgttttgacgcaggagctgcagggtatggtggttgcgatccctgagccgaagccatgggacactccgatggcg---------------------------tccactgcgaaatccctaattcaaaccctccgtcggtacatcaagaaaccctgggagtacaccggccccgtttcccatccggaatatctccatgccgtcccaaaggcgacggagtaccgcatccgctgccctgccaccgtcaacgaa---------aaa------gccatcgtgccgacgtccctcccggaaacggtctacgacatcaaatacttcgcccgcgaccagcgccgcaatcgtcctccaattaaacgcaccgtattgaagaaggccgacgcggtaaagatggtgaacgagaag---gct---ttcgat---ctgggtgatttccccaggccgtacttgactgcgaaagttatcgaggatgaaaatgccatgggtggtggataccag---------aaaatggcg------tcggct------------ctgaagtacgtgcgcgtgcccccgaactcggccagtctggcggaggcgcgtcagcgcgtgttcgagttcttcaagatggcttgcagatccatccccaccatcatggatatctacactcttgacgacgtcacttccccttcgcagctccgctccgtcatctcttccgagatccgcaagaatgctctcgtaactaacaccaaggtcattgatatgctgctcttcaagggaactgaagaattgagtaatattgtggagcatgcaaagcagcgacaccacattcttggccagtatgttttaggt---cgtgacggcata---aaccaaaatcttggaacccag---gatctgggttcctccgatttcctgaaaagtttctataagagcaactacttcatg---ggcggagct------cacggc---------------gatggc---------------ataacgtacaaaggcgtaactcttcacaaaccaaaacgctggcacactgtcaccggaaaaggcctctgtgccgtcatg------------tgg---------ttttgg---gttttttacagagcaaagcaggacggtcctgtggtgctg---------------------ggc------tggaggcat---------------------------ccttgggatggccat---gat------------------------------gatcac------------------------------------------------------------catagc------------------ggc---------------------------atcgttggcagcgagatcaccacctctcatacccaaaaatggatgcaggatataagtaaaaagtctccaatggatttgatcaatgaagttccacctatcaaagtacatgacaggatcgttgcttgtgaaggagataatgac---------------cca---------------gcacttgggcat---------ccaattgagttcatatgtctcgacaaa------gccgagccagccgtgtgc---------aagtattgcggtctgcgttatgagcaagac---------------------cat------------------catcatatgccggtgatggaaaagctgagaatgtttgtagctcaagagcccgtcgtcgctgcttcttgcctcatcgccggcgttggattgttccttccagcagtggtaaggcctatactggactcttttgaatcatccaaacaagtacctccacctgctttaagtgatgttgttgctggcatgactgggaagaaacagagtatgggtggtggaatggaggccaacaagaaccgttggatcgaggattggggaacgggccgagagaatctggagttcaacttccgttggacccgccgtaactttgccctcatcggaatattcggcatagctgttccggttctcgtgtacaaaggcatcgtcaaagaattccacatgcaagacgatgatgcaggaaggccacatcggaaattctggctgtcaatggcgaagccactgggttccacaggagagtttttccggcgacgagacgagtggcgtaagcaccccatgatgaccaaccagtggcgccacgccacccccggcctcggcatcgctatcgtcgcctttagcatttacatcgtcggcgaggccgcctacaataagatctatgctgccccaaaa------------------------------tctcactcg------cac---------------------------------------tccacctcgtctgcctcgcatatggcg---tcg---gtggtg------------aaaggcgcgttgaatttgatcagagagaaaggcatcggaggtttcttccgggagatccgagctgaaggatacctgagtgctcttctggatggaaatcttatgcaaacaaagattcacaatataggtgcaacagttgtgggtgtcgacaaattcggcaacaagtactatgagaaacttggagacactcaatatggtagacacaggtgggtagaatatgcttcaaaggatcgctacaatgcttctcaagtcccaccagaatggcatggctggttacattacataactgatcataccggtgacgagttgctcttgttgaagccaaagagatatggtgttgagcacaaacagaacttttctggcgagggagatgaatacatttatcactcgaaagggcatagccttaaccctggacaaagagactggacacgataccaaccctgggaaccc---aagaagnnncaatatttcatccacaaagccgctcatggccgcccaaagcacattgggaatgacgtttgggacgttgctatggagaaacgcgacaagaaaatcatggagatgctctctccgccttcccattcgaacttctggcaaaccatggacaaggtccatgtctggatcgcccttcaccaggacgaaaagatagag------agaatggagaaagaggcagag------------------ataaggagaacgagagag---gagctttatcag---caacaaaaagagcga---gactcactcgcc
>ChristisoniaKwangtungensis
tctctcgcgctgtcatctggctccgctcccactccgtacacctcgactcgtcctccggcgatttca---tctcag---gccggcttaccgaaggcggcggagtacgtaatctcgaagtttgatgatctcatgaactgggcccgccgcagctcaatctggccgatgacttttgggctggcctgctgcgccgtggagatgatgcacactggggcctcgcgttacgatttagatcgattcgggataattttccgccctagtcct---aggcagtcggattgcatgattgttgctggaactctcaccaataagatggcgcctgcccttcgcaaa---gtgtatgaccaaatgccagagccaaggtgggtgatatcgatgggaagctgtgcaaatggcggtggttactaccactactcatactcagttgttagaggctgtgacaggattgtgccggtggacatatatgttccgggatgtcctcccactgcagaggcccttctctatggcctactccaactgcagaagaagatcaacaggcgcaaggatttcctccactggtggaccaagatggggagcttaggaaaagctgtgtacaccttaggaaactgggttcgagcgacaggccaagccatggatcgactgggtttccagctccaagggagttactatattcctgaacaagtttctaggcatcggacattgatggacattttcgacaattatcccgtggtcgataaggacgcatttattgccccgagcgcctccgtcattggggatgttcgggtcgggcatggatcatccatatggtacgggtctgttcttcgaggtgatgtgaacaacatcatcgtcgggtccgggactaatatacaggacaactctctggttcatgtggctaagtcgaatataagcgggaaggttcttccgaccataatcggagatagcgtcacgatcggtcatggggcggttatacacggctgcacgatagaagacgaggcttttgtggggatgggcgcgaccctactcgacggcgtggtggtggagaaacatgctatggtggctgcgggttctcttgtgaggcagaatagtagggtcccggttggggaggtgtgggcgggtaacccggccaagttcctccggaagctgaccgacgaggagatcggattcatctcccaatcggcggcgcattacatcaacctcgccaaagtgcacgccgctgagaactccaagtcgttcgacgagatcgagctcgaaaaaatgctccgcaagaaattcgccaagctcgacgaggagtacgattcgatgatcggcgtggtccgcgagatcccgcccgagctgatcctgcccgacaacatcctgcccgaaaattcccgaaaggccctc---------------------------------------cccccacccccatccccacctcccgagaagacccacttcggcggcctcaaagacgaggaccgcatcttcaccaacctatacggcctccacgaccccttcctcaagggggccctgaaacgcggcgactggcaccgcaccaaagacctagtcctgaagggcactgactggatcgtcaatgagatgaagaaatctggcctccgcggccgcggtggcgctggcttcccctccggcctcaagtggtccttcatgccaaagtcctccgacggccgcccctcctacctcgtcgtcaacgccgacgagagcgagcccggcacctgcaaggaccgcgagatcatgcgtcacgacccccacaagctcctcgagggctgcctcatcgccggcgtcggcatgcgggcccgagccgcctatatctacatccgcggcgagtacgtgaacgagcggagaaacctcgcgacggcccgccgggaggcctacgaatccgggctccttggcaagaacgcttgcggatcaggctacgatttcgacgtgcacatacacttcggcgccggggcctacatatgcggcgaggagaccgccctcctcgagagcctcgaggggaagcaggggaaaccgaggctcaagcccccctttccggcgaacgcgggtctctacggctgcccgaccaccgtcacgaacgtcgagaccgtcgcggtttccccgacgatcctccgccgtgggcccgagtggttcgctgggtttgggaggaagaataattcggggacgaagctgttctgcatttcgggccacgtgaac---aggccgtgcacggtggaggaggagatgagcataccgttgaaggagcttctcgagcggcactgcggtggggtccgcggcggctgggagaatctcctggcggtgataccgggcggctcgtcggtccccctcctcccgaggcacgcgtgcgaggatgtgctgatggatttcgatgcgctcaaggcggtgcagtcggggctggggactgcggccgtgatcgtgatggacaagtcgacggacgtggtggatgcgattgctcggctgtcgtatttctacaagcacgagagctgtgggcagtgcacgccgtgccgggaggggacagggtggctgtggatgattatggagaggatgaaggtggggaacgcgaggctggaggagatcgacatgctgcaggaggtgacgaagcagatcgaggggcacacgatatgcgcgctgggggatgcagcggcctggccggtgcaggggctcattaggcatttcaggccggagctcgagcggaggatcagggagcgtgcggagagggagctgcagcaggcggcagtcgctgtggagatcaaagccggagagattggcacggtctccggcatcccacaaaagcatctccggcgacgggttctaatatactcacctgctcgaactgctactcaacaaggatctggaaaagttgggcggtggaaaattaattttttatccacgcacaaatgggaaaatccattgatgggatggacatctaccggagacccatatgctaatgttggtgatgctggattaagcttcgacagtaaaaaaggtgcagtagcatttgcagagaggcatggctgggattatacggtcaagaagcaccatacaccattattgatgacggaggcaatgatcaggaagaaggccggaatggcgagcgtgaaagatatgccggttcttcaggacggtccgccgccgggaggttttgctcctgtacgattcgctcggcggatccccaacactggaccgagcgccatggttattttcttcgccacttttggggcgttctcatgggggatgtaccaggtcggcaaaggcaacaagatccgcaggacactgaaagaagaaaagtatgctgctcggagggccatattgcctatgcttcaagccgaagaggatgaaagatttgtgaaagaatggaagaagtatctggaagaggaagcaagaattatgaaagacgtgcccggttggaaagttggggagaatgtttacaactcgggtagatggatgcctccagccaccggggagctccgccccgacatatggatgaca---agtgca---------gtagatgcagca---ggagaaccagtttctacttcgtctcttttaatggcagcatcaaagcatataggggctcgatgtcgtgctgagaatgtggcgtttctgaagtgcaaaaaagacgatccaaatcctgacaaatgcctcgacaagggacgccaagtcacccaatgcgtgctccatctgttgaaagatctacaccaatcgtgcaacaaagagctcgactcttacactgggtgcatgtattaccacaccaacgaattcgagctctgccgcaaagagcaaacggagttcgagagatcatgccccctt------gcgactccgggtcacgaggaacgccccaagggatacatattcaaccggacgccgctgccgccggggcaatcgcgaaagtgggaggactgggagttgccctgctatgtcaccagcttcctcacaatcgtcatccttggagtgggcctcaacgccaagcccgatctcag------------------------------------------------aagcggt---ggcaaagtcctcggcgaggaggagaaggctgcagaaactgtctatattaagaaaatggagcaagagaagttggagaagcttgctcgtaagggtgcgaaagcagatgaagctcctgcaaatagcacgggaggctcgggatctgtagctgatgctaagcctagt------------------------------gct------------------gggcctggg---------------caggtgtcgaccgataaacataagaactatgctgtggttgctggtattgct---accattgctgctgcc------tttggatggtattgg------------------------------------------------------tctggtatgggccttcccgccggcaagcatatcgtccccgacaaaccgcttccagtgaacgatgaacttgtgtgggacaacggaaccccattccctgaaccttgtattgatcggattgctgatactgttggaaagtatgaagccttagcatggctgtgcggaggattgggattttttgcttctcttgggctattggctgtgtggaatgacaaggcttctaaaataccatttgcaccgaaggtgtac---ccgtacgacaacttgaga---------gtggagcttggtggagaaccg----------acggagacgatcacctcgacaaacaggaggtggtggaccgggttcttgatgtcgtcaagagcttccccaaagtcgacccatccaaggtgacggcagatgttcattttcagaaggatctgggtttggatagcttagacactgtggagattgtgatggctctcgaggaagagtttaagctggaaatccccgataatgaggctgacaaaatcgactcgtgtccacttgcgattgaatatatctataagcatccgatgtctagttcgactgcgttgaactaccacattgatagtcctgataataatccagaccttccatgggaattcactgatgcgaacaaagaaaaggcgaaggagatattatcccactatccgtccaactataaacaatctgctgtcattcccttgcttgaccttgcacaacagcagcatggaggctggctcccggtttcagcaatgaatcatgtt---------------gcgaaagtcattgaagttgctccgattcgtgtatatgaagtggcaacattttattcaatgttcaacagaacaaaggtcggaaaatatcatcttttggtatgtggtacaactccttgcatgatacggggttctagggagatcgaggaagcattgctcaaccacttgggggtaaagcgcaatgaagtgactaaggatggcttgttttcagttggagaaatggagtgtatgggatgttgcgtaaatgcgcccatgatcacagttgccgactactccaatggatctgaaggttacacctataattattatgaagatgtcactccaaaactcgtcgtggagattgtcgaggctttgcgaaggggggagaagccaccgcgtggcacacaaaatgggaagcgcataaattcggggccggaaggtgggaacactacattgttacgtgagcctaaggctcctccctgtcgggacctcgacgcctgcatggag---gttcct------------------------ggttcgtcgaagaaaatgatagcgactcaagaggagatggtggcggcgaaggtgccaatcccttacagagaccaatgtgcccatttgctgattccactcaacaaatgccggcaggctgagttctatctgccgtggaagtgcgtgtccgagcgccacacttatgagaagtgcgaatacgagctcgtcatggagaggatgctccagatgcagaagacccgt---gag---tgcgatgct---caactaaaggtc---aaa------------tcccctcag------------tcgattcccctggtccct---aatactgccgatgcgacatttgccacgaaacactcattttctactaacaaagatgatgaagaaagagagaagcttgcaaaggagatatccaaagactggaattcggttttcgatcggagcatcaataccttgttcctcactgaaatggtcaggggtctcatgctgacacttaagtatttcttcgagcccaaagttactatcaactatccttttgagaaggggcctctgagcccacgctttcgtggagaacacgctctccgacgttatcctactggagaggaacgctgtattgcttgcaaactctgcgaagccatttgccctgctcaagccattaccattgaagccgaggaacgagaagacgggagcaggcgaacaaccaggtatgatattgacatgaccaaatgcatctactgtggcttctgccaagaagcctgcccggtggatgccattgttgaaggacctaactttgaattcgcgacggagacccacgaggaacttctatatgataaggagaagctactggaaaatggtgaccggtgggaaaccgagattgctgagaatctccgttccgaaagcctataccgtatggggttcataatggagttcgcggagaatttaattctccggctgatggaggatccaatggagagagatcggagattcagggaacagttgtacgaacgaaaagagaagtgcaagagaactaaggagatttggagcttacccctccgaccctatggcttctggacatttgagcgccacaacgcgcaaattttctgggatgctcagattagccaagtccccggacgc---------------------cgggacccatac---gatgatctcctccaggat------------------------tac---accagtgtttcctcctccaaa---------------------------------------------------atgagc---ttggcaacg---------acgtcgtatctcgctcggcgagcagcacagaaggagagggttaggatcctctacaggcgagcactcaaggacacgctcaactgggcagtgcatcgccatctcttttaccctgatgctgacgctctcagggagaaatttgaggccaaccgacatgcggaagatatagaacttattgatagcatgatatatgctggcgaagcaagctacaataaatggcgccaccctgatccttacattgttccatgggctccaggcggtaccaaattc------------------------------------tgccgcaacccatcaccgccacct---gggattgagatcatacacgactat------ggtcacgaggca------------atgggtcgcaagaagggggtgcatctggtgcacgacgggccaccggacgacttcgacccggagaacccgtacaaggacccggtagccatgctcgagatgagggagtacctcgtcagggagaagtggatcgacatcgagaaggcgaagattctgagggagaagctccggtggtgctaccgcgtggagggggtcaaccacctccagaagtgccggcacctagtccaccagtatctcgaggctacccgaggcgtggggtggggcaaggaccaccgcccgcacgtctttcatggccctaag------gag---gagacg---cctgcagag------------------------TCAGCT---------------CCAGCCGCTCAGTCGGCCCCG------------AACCCG------------------ACCAAGCCA------GATCCGATTATCATCGAG---TCGCTGGATCGA------------GTGAAATGGGACTACAGGGGGCAGAGGAGAACCATACCCTTGGGGCAGTGGGCTCCGAAGATCGCCGTCGATGCG---------------TATGTG------------------------------GCCCCCAATGTCGTTTTGGCC---GGCCAAGTGGTGGTCTACGACGGTGCATCCGTCTGGAACGGCGCCGTTTTGCGCGGCGACCTCAACAAGATTTCCGTCGGATTTTGTTCGAAT---------------------------GTGCAGGAACGGTGCGTTATTCACGCCGCCTGGTCTTCCCCC---------ACAGGCCTGCCGGCAGAGACATTGATCGAACGGTTTGTGACGATCGGGGCGTGCAGCCTGTTGCGGTCGTGCACGGTCGAGCCGGAA---------TGTATAATCGGGCAGAGCTCGATCCTTATGGAGGGTTCGCTGGTCGAAACACATTCGATCCTCGAGGCGGGCTCGGTTCTTCCTCCGGGCCGGAGGATTCCGAGCGGCGAGCTGTGGGCCGGGAATCCGGCGAAGTTCGTGAGGAAGTTGAGTCACGAGGAGACGCTGGAGATCCCGAAGCTTGCAGTTGCCGTAAACGATCTCAGCAAAAGCTACTTCTCGGAGTTT---TTGCCTTATTCGACGGTGTACTTGGAGGTCGAGAAGTTG------------------AAATCGatgagcggagga------gaccaccatcaccaccaccacgccgatggagcacacgga---------ggagattttagggcgaaagtatggagctttaccggagggcccaattgccggcccaagcactggaagcgcaacactgctttcgccatgtttgggatcgccctgatttgcatccccatcgctatgaaatctgcggagctcgagcaacgaccgcacatgccggttcgaccgattccctctcagatttggtgcaagaatttcgggaacaaggattattcatctcacggagacgatcacctcgacaaacaggaggtggtggaccgggttcttgatgtcgtcaagagcttccccaaagtcgacccatccaaggtgacggcagatgttcattttcagaaggatctgggtttggatagcttagacactgtggagattgtgatggctctcgaggaagagtttaagctggaaatccccgataatgaggctgacaaaatcgactcgtgtccacttgcgattgaatatatctataagcatccgatgtct------agtatg---------gac---actgat------gagcttaggaaaatggaggacgaagagactcctgtgctgaaaactctgaagggggcagtcacaggattagcagctggcactatctggggtacgattgttgccacttggcatgatgttcctcgtgtggagagaagaatcgcgcttcctggtttggttcgaactgtgaagatgatggccaaccatggggtcacatttgctcttataggcggagtctacattggggtcgagcagataatgcagaaataccgtatgaaaagagactttgttaat---ggagctgttggaggatttgttgctggtgctactgtgctaggttacaaagggaagagcgtgtcaacggccatatctgcaggagctgcactagctgtaacatcgggcctcattgatatcggtggtcaaacgacgagagtcgacacgggcaaggaatattatccatacaccctc------aagaaaaggcctaccgtcgag---ctccggaagctcccctacatgcgccatccctgggagcatgtgctgggaatgggtctgggtgttgtgtttgtaaaccaactggtgaagtttgatgagaaggtcaaggtggaccttgacaagatgcttgagcgtgcgaaacacgccaatgagcagcgctac------tttgac---------------------------------------------gaagacgacgat------atgaacaccgacataacggcgtcggaaaagcccgagtatcccgtgatagatcggaatcctccgttcacgaaggcggtggcgaatttcaacactatcgactacctccgtctctccaccattactggcgtctccgtcgtcgttggatatctctcaggtattaagcccgggattaaggggccgtcgatggtgaccggtggcctgattggtttcatgggaggttttatgtacgcttaccagaattctgccggcaggctcatgggatttttccctaatgaaggtgaggttgttaagtacaaa---aaa---------atgctgtcaaaagtaaaggagacaacagggatcgtaggcctcgatgttgtacctaacgcgcgtgaagttctgatcggactgtacagaaaaaccctagagaagatcaaggcggtgcccgaggacgaagggtatcgcaaggctgtggagagttttacgtgccaccgtctgaaggtgtgccaggaggaggaggattgggaggtgatcgagaaaaggctgggatgcggacaggttgaggagttgattgaggaagctcaggatgagctcaagctcattggccatatgaacgagtggaagccatggggaattccagatgattatgaatgtgaggttacggagaacgatgcccctgtcccgaagcatatccccttgcatcgacctggcccgcttcctgaggagttctacaagacgcttgaggctgttaacactggcggc------acttttatttcaagctcggaaaagaaaattccc------------tccaccaaaacacaagcacag---atc------------------cgtaccatcgtctctacgccgggcctccaaaat------gccgaggcc------gca---gctgccacgacg------cagccggaacca------------gatctc------cccaagatgaacccggtggccggagcccgggtccacttcccc---aaaccggacgacgccatcgaggtgtttgttgacgggtaccctgtgaaaatccccaagggaatgaccgtgctgcaggcttgcgagattgctggcgtggatattccgcgattttgctatcacagccgcctctcgatcgcgggaaactgccgtatgtgcctagttgaggtcgagaaatcgcccaagccggtggcctcgtgcgcaatgcctgcacttcctggaatgaagattaagactgatacacctttagcgaagaaggcaagagaaggagtgatggagttccttttaatgaatcatccactggactgcccaatttgcgatcagggtggcgagtgtgatcttcaagatcagtctatggcttttggttctgatcgaggccgttttactgaaacaaagagatcagttgttgacaagaaccttgggcccttagtcaaaacggtgatgactcgttgcattcagtgtacaagatgtgtaaggtttgcaacagaaatagctggtgttcaagatcttggaatgttgggtcgtggaagcggtgaggaaatcggaacttacgtggaacggctcatgacaagtgaattgtccgggaacgtgatagatatttgtcctgtgggagccctgacctcaaaaccctttgcctttaaagcccgtaactgggagctgaaaggaactgagagcattgatgtaactgatgccgttggttctaatatccgcattgatagtagaggtcctgaggttatgcgcattgtgccgcgattgaatgaggacatcaatgaggagtggatatcagacaagacgcgattcttctacgatggtctgaagaggcagaggctaagtgacccaatgattcgcggtgcagatggccgcttcaagactgtaagctggcgggatgccctggctgtggtggcagaagtcatcaatcaagttaacccggaggaaattgtcggcgttgctggtaagctgtctgatgcagaatctatgatggctctaaaagatttcttgaacagaatgggatcgaataacgtatggtgtgaagggaacggtccgcatcctaacgccgacctgcgttctggatatataatgaatagtagcatcagtggtttggagaaagttgatgttttccttctagttggtacacagccaagagtagaagctgccatggtgaacgccaggatccgcaaaacggtccgcgccaccaacgcaaaggtcggctacgtgggccctcccgccgatctaaactacgatcacgaccacctcggcagcggccccgggacgctctccgacctcgccgaaggccgccaccccttcgcctccctcctgtccgccgccaagaatcccgccataatcgtcggggccggcatcttagagcgcagggacaaggacgccatcttctccaccattgacaaaata---gcccgaaactccaacgcggtccggcccgactggaacgggctcaacaccctcctcctgaacgccgcccaggccgcctccttggacctcgggctcgtcgccgaa------tcacac---accgcaatcgaggccgccaagtttgtgtactcgatgggggccgacgacgtcgagctg------------ccggaggatgcatttgtggtgtaccaggggcaccacggggaccggggcgtgtaccgggcgaacgtgattcttccgtcgacggcgttcagcgagaaggaggggacttatgtgaacacggaggggtgcgctcaggcgacggttgcggcggtggcggcggttggggatgcgagggacgactggaagattgtgagggcggtgtcggaggtggcgggggtgaggctgccgtacgacagccttggcgagcttcgggcacggatgatggcggtggcgccgaacgttgtgcggtttgatgagagggaggctgcggcggtgttctcctcctcc---ctgaggccgccggaggtgggcggg---aag---atggatgtggaggtgccgttcggggcggcggtggagaatttcttcatgacggattcgatttcgcgggcgtcgaagatcatggcgcagtgcagcgct---ttgttgttgaag------------gcttctactctt---------accacc------aaaggcgtggggcatttagttcgcaagggcactggtggcagatcatcggtcagtggtattatcgcaacagtatttggggccacagggtttctgggacggtacctagtgcaacaacttgcgaagatgggctctcaagtgttagtccctttccgaggctctgaagattctcctcgtcatcttaagttgatgggtgatttgggtcag---attgttcccatgaaatatgatcctagagatgaagattcaatcaaggcagtgatggcaaaggctaatgttgtcattaatcttataggaagggaatatgagactcgaaattacagttttgaggaagtgaaccatcacattgctgaacagctggccgttattgccaaagaacatggtggcatcatgagatacattcaggtttcatgcttgggtgcttctccatcatcttcatccaggttgctccaaactaaagcggccgctgaagaagctgtcctgcgagaactgcctgaagccacagttatgagacctgcagtgatgattggcacagaagatcggattttaaacccatgggcacacttcgcaaagaagtacagttttctaccactgataggagatggatccacgaagtttcaaccggtatatgttgttgatgttgcatcggcaattattgcagccctaaaagacgatggtaccagtatggggaaagtttatgaactcggcgggccagatgtgtacaccatgcatgaactggcagaacttatgtatgacacaattcgtgaatggcctcgctatgtgaagattcccttgcctattgccaaggcaatcgccacgcctcgtgaattattgctcaagaaagtcccattcccaatgcctactcctaccatattcaatttagaccagatcgaagccctttcagtggacgcattggtatctcaagacgccctaacatttgaggatctggggatgacgcctcgaaagctgaaaggatatcctgtggagtttctcatacaatatcggaaaggagggccgaattatgggtccaccgttagcgagaagcttacaccaaaacagtggtctatggcctcgggatggggaatcacagggaacaagggccgttgctacgatttctgggttgatttcagtgaatgcatgtcccgatgtcgagagcccaatgactgtgtacttcttcgcgaggattattttgaatgtctacaccactctaaagagtttagacgt---cgaaaccgagtgtacaaggaggagcagcgtcaactgagagcagctgtggag------aaggccaag------------------------ggaggt---ggagacgat------------gttctt---cat---tcttccccttccagctcttctaccagagctttcattgagaataactacaatgacctgaaaacgaaaaaccctaagctgcccattttgatccgcgaggccactggtatcgagcctcagctctgggcaagatatgatcggggtattgaggagggaagatcgttgaagggcttagatgagaaacagatttccgaggcactcgagagccttgctacc---ggacga---------gccagtgat------tcctct------------agcgcacct------------tcc------tcctcg---------tcggccaaggttgccgatcgaatcgtgaagctacttgcaatcgacccggacggccaccggcaggaagtggtgggactttcggggcaaaccctactgaaggcgctaactaacaaggggttgatcgacccggcatcgcacaggctcgaggagatcgacgcctgctcggcggagtgcgag------------------------gtccacatcgcggaggagtggcttgagaagctcccgccgccatcgtatgacgagcagtacgtgctgaggaggaattctaggaatcgagtgatgaacaagcactcgaggcttggatgccaggttgtgctgtcgcaggaattgcaggggatggtggtcgcgatccctgagcccaagccatgggacactccgatggca---------------------------gccgctgcaaaatccgtcttccagacccttcgtcgctacatgaggaaaccatgggagatcactggccccgtcgcccatccggaatacctcccctccgtcccgaaggcgaccgagtaccgcatctactgcccagccaccgcccacgct---------aaa------gccatcgtcccgacgtcactaccggagacggtttacgacatcaagtatttcgcccgcgatcagcgccgcaaccgtcccccaatcaaacgcaccatcttgaagaaggccgacgtggagaatatgatgaaggagaag---tct---ttcgat---attggtgatttcccgaggccttacttgactgtaaaggttgtcgaggatgaaaacgccattggtggtggataccag------------atggcg------tcgtcg------------gtgaagtacgtgcgcgtgcccccgaactcggcgagcatggaggaagcgaggcagcgcgtattcgagttcttcaagaccgcttgccgatccatccccagcatcatggaaatatacacccttgacgatgtcacttctcctgcccagctgcgctccgtcatcgcatctgagatccgcaagaatgaccgtgtcactaaccccaaggtcattgatatgcttttgttcaagggaacagaagaactgaacaacattgttgaacactcgaaacagcgacaccacattcttggccaatatgttctgggt---cgtgaagggctc---acccaagatcttggatccaag---gatcagggtgcctctgatttccttaaaaacttctataagagcaactacttcatg---ggtggtggc------cacggc---------------gatggt---------------gtaacgcacaaaggcctaactctgcacaaaccaaaacgctggcacactgtcaccggcaaaggcctttgtgccgtcatg------------tgg---------ttttgg---attttgtatagagcaaagcaggatggtcctgtggtgctg---------------------ggc------tggaggcat---------------------------ccttgggaaggccac---ggc------------------------------gatcac------------------------------------------------------------catagc------------------ggc---------------------------atcgttagcagcgaaatcattacctcccatacccaaaaatggatgcaggatacgagtaaaaagtctccaatggagttgatcaatgaagttccaccaatcaaagtaaaagacaggattgttgcttgtgaaggagataataac---------------cca---------------gcacttgggcat---------ccgattgagttcatatgtctcgataag------gcagagccagcgatttgc---------aagtactgtggcctgcgttatgtgcaagtc---------------------cat------------------catcatatgccggtgatggaaaagctgaaaatgttcgtagttcaagagcctgttgtggctgcttcttgcctaattgctggcgtcggactcttccttccagctgtggtgaggcctatactggactcctttgaatcatccaagcaagtacctcagcctgctttaagtgatgtagttgctggtatgactggtaaaaaacaa------------------NNNacaaacaaaaaccgttgggttgaggaatggtcaacggcgagagagaatctggagttcaattttcggtggacccgccgcaacttcgccctcgtcggactcttcggtatagctgtccccttgctcgtctacaaaggcatcgtcagagaattccacatgcaagatgaggatgccgggaggccatatcggaaattctgg------atggcgaagcctctgggacccacgggagagtttttccggcggcgcgacgagtggagaaagcaccccatgctcaccaataattggcgcaatgcaaccccgggccttggcatcgccatcgtcgccttcggcatctacctagtcggcgaggccgcctacaacaggatctatgctgcccctaaa------------------------------tctcactct------cac---------------------------------------tccacatcctctgcttcgcatatggcg---tca---gtgcta------------agacgtgcgatcggtttgatcagagagaaaggcatcggaggcttcttccgggagcttcgagctgaaggatacttcagtgcacttctcgatgggaatcttatgcaaacgaagattcacaacatcggtgcaacacttgtgggtgttgacaagtttggcaataagtactatgagaaacttggagacactcaatatgggagacatagatgggtggaatattcttcgaagaatcgctacaatgcttctcaagtcccgcctgagtggcacggctggttacattacataaccgatcacactggggatgagttacttctgttaaagccaaatagatacggggtcgagcacaaagagaacttttcgggcgaaggagatgcatatatttatcactcgaagggccacaccctaaaccctggtcaacgagactggaccaggtaccaaccctggcaaccc---aagaaagcccaatatatcatccacaaggccgctcatggccgccctaaacacatagggaacgacgtttgggacgtggctatggagaaacgcgacaagaaaatcatggaaatcctctcttcgccttctcattccaacttctggcaaaccatggataaaatccatgtctggatcgctcttcaccaggatgaaaagaaggag------agaatggagaaggagattgag------------------ataagacgaatgaaagag---gaactttatcag---caacaaaaggagagg---gattcactcgcc
>CinnamomumMicranthum
tcgccggccccgtcgcctgctccgtctccggcaccgtactaccgccctgccccgccctcggcgtcc------------ccggggctgtcgaaggcggccgagtacgtgatctcgaaggtggacgatctgatgaactgggcgcggcgcggctctatctggccgatgactttcggcttggcttgctgcgctgtcgagatgatgcataccggcgccgcccgctacgatctcgatcgcttcggcgttatcttccgtcccagccct---cggcagtccgattgcatgatcgttgcggggaccctcaccaacaagatggcgcccgctctgcgcaag---gtttatgaccagatgcctgagcctcgctgggtcatttccatgggcagctgcgcgaatggtggtggctactatcattactcatattctgtagttcgtggctgtgacaggattgttcctgttgatatttatgtgccaggttgcccgccgacagcagaggcattgctttatggaatacttcagctgcagaagaagatcaaccggagacgggatttccttcattggtggactcagatggggacgctggggaaagcgatctacactgtcggattctggattcgtgagaccggacaagccatcgatcgcctcggctcccgcctccaaggcaactactacttccaagagcaattgtcaaggcatcgcacgctgatgaatatttttgataaagcacctgttgttgataaggatgcttttgtggctccaagtgcatcgatcattggagatgttcaggtgggacgaggatcctcaatttggtatgggtgcgttttgagaggcgatgtcaatagcatcagtgttggatctggaaccaacattcaggacaactccctcgtccatgttgctaaatctaatattagcgggaaggtgttgccaacaatcattggggacaatgttactgtaggccatagtgctgtattacatggttgcactgttgaaaatgaggcttttgttggtatgggtgcaaccttgcttgatggagtggttgtggagaaacatgccatggtcgctgctggtgcccttgtgaggcagaataccaagataccatgtggggaggtatggggaggtaatcctgcaaggttcctgaggaagctcactgaggaagagatagcttttatctcccaatcagcactaaactacaccaacttagctcaggtgcatgcagccgagaatgcaaaaacttttgatgagatcgaattcgaaaagttgctgcgcaagaagtttgctcgtcgagacgaagagtatgattcaatgttgggtgttgtgcgtgaagtgcctccacagctaattcttcctgataacatcctcccagagaaatcagccaaggctgctagtgctcaagctgcacctacaggaggaactccgcag---cctccaccgccacctgtacctcctgagaaaacccactttggaggactgaaagatgaagatcgcatcttcactaacctctatggcttgcatgacatttttctcaaaggtgccatgaagcgcggtgactggtataggacaaaggacctggttctcaagggtgccgactggatagtcaacgaaatgaagaagtctggacttcgtggtcgtggaggtgctggctttccatctggtctgaaatggtctttcatgccaaaggtctctgacggacgcccttcttatcttgttgtaaatgccgatgagagtgaaccaggaacatgcaaggacagagaaatcatgcgccatgatccacacaaactacttgaaggctgtttgattgctggggtaggcatgcgggctactgcagcttatatctatataaggggtgagtatgtaaatgagcggctgaaccttgaaaaggccagaaaagaagcttaccaagctggattattgggcaagaatgcatgtgggtctggttatgatttcgatgtacatatccactacggtgctggtgcttatatttgtggagaagaaacggcattgttagagagccttgaagggaaacaaggaaaaccaagactaaagccccctttccctgcaaattcaggcttgtacggctgcccaaccacagtcactaatgtggagacagtagctgtatctcccaccatcttgagacgaggacctgaatggtttgctagcttcggtcggaagaacaatgctggtacaaagctattttgtgtgtctggtcatgtgaac---aagccctgcactgtcgaagaggagatgagtattccattgaaggagctgattgaaaggcattgtggaggagtgagaggtgggtgggataacttgctggcagttatacctggaggttcatctgttcctctcctgccaaaacacatttgtgatgatgtcttgatggattatgatgccctaaaggctgttcaatctggattggggactgctgcagtgattgtaatggataagtcaactgatgttgtggatgcaatagcaaggttgtcttacttctacaaacacgagagctgtggacaatgtactccatgtagagaggggacagggtggttgtggatgatcatggagaggttaaaggttgggaatgcgaagttggaagagatcgacatgcttcaggaggttacaaaacaaattgaggggcacacaatatgtgctttgggtgatgctgctgcttggcctgtgcaaggactcatcaggcatttcaggccagagcttgaaaggaggatccgagagcgtgctgagagggagctgttggaagctgctgctactgtagagcagaagccgcgcgagatcggaatcgtctctggaatccctgaagaacatctccgcaggagggttgtaatttattcaccagctcgaacagcaacccaacaaggttctggcaaagttggaaagtggaagataaatttcatgtcaacccagaagtgggagaatcctttgatgggctggacatccacaggggacccatatgccaatgtaggcgaggcagcacttggttttgatagcgaagaagctgcaaaggcgtttgctgagaagcatgggtgggagtatgtggttaagaagcgtcatactcctcttttgatgacggaggcgatgataaggaagaagccggggatggtgagcgtcaaggagatgccggttctccaggacggccctcctcccggcggcttccctccggtccgctacgcccgccgcattccgaccaaaggccccagcgccattgccatcttcctcgccaccttcggcgccttctcgtggggcatgtaccaggtcggcaagggcaacaagatccgacgtgcgattaaagaagagaaatatgctgctcgcagagcaatacttcccttgcttcaggctgaagaggatgaaagatttgtccgggaatggaaaaagtatctggaagaagaggctagaataatgaaagatgtgcctggttggaaagttggtgaaaacgtgtatcattctgggaagtggatgccacctgctagtggtgagctccgccctgacgtctggATGGCG---AGCACT---------GTGGATACGGTG---GGAGATCCAATCCCCACATCAGCCGTTCTGATGGCTTCTTCGAAGCACATCGCCACCAGCTGCAGAGCGGAGAACGTCGCCTTCCTCCAATGCAAGAAGAATGATCCCAACCCAGAGAAATGCCTCGACAAGGGACAGCAAGTCACCCGCTGCGTCCTCTCTCTGTTGAAAGGGCTTCATCAAAGGTGCTCCAAAGAAATGGATGCCTATGCGGGTTGCATGTATTATCATACCAACGAGTTTGAGTTGTGCCGCAAAGAACAACGGGAATTCGAGAGCGCATGCCCATGGTCTGAGtcgagcccaggcaaccaagagaggccgcacggctaccccttcgcacgcacccctcccccaccgggccaatcgaggaaatgggaggactgggagctcccctactacctcacctggttcctcaccgtcgtcattctcggcgtcggactcagcgccaagcctgacctcaccatcgagacctgggcccacgagaaagccctggagcgcctcg-------GAGCGGC---GGAAAAGTACTCGGCGAGGAAGAAAAGGCTGCAGAAAATATCTACATCAAGAAAGTCGAGCAGGAGAAGCTGGAGAAACTCGCACGCAAGGGATATAAACCGGAAGAACAACCAACATCAACTACAGGG------GTGACGAGCACTGATGCCAAACCCAGT------GGCCCAGAC---------------TCA------------------TCAACATCA---------------GGCGTATCAACTGACAAGGATCGAAACTATGCTGTGCTTGCTGGAGTGGTA---GCTGCTGCTGCGGCA------TTGGGTTGGTATTTCAAATCAAGTGCCAAGAAGCCGGAAGAA------------------GTTCAAGACtccggcatggggctccccgtcggcaaacacatcattcctgacaagccccttccagtaaatgacgagctaatgtgggacaacggaactccttttcccgagccttgtttggatcggattgcttccacagtaggaaagtatgaagctttggcttggtggttgggaggtttgggattcttcgcttccgttgggctgatggccgtttggaacgacaaagcgtctacagtgccttttgtaagttgtgacttt------ctcgatagaattagacgatttgcgattattgtg------------tctgatgacgtcaaaggctctttcctcgacaaatctgaagtatccgaccgcatcatcaccgtcgtcaagaacttccagaaaaccgatccctccaaggttacagcgaatgctcatttccagaaggatcttggtctcgacagtttggacactgttgagattgtcatggctctggaagaagagtttgggtttgagataccagacaatgaagctgacaagataaactcaatcagcctggcagttgatttcattgcttctcaccctcaggcaaaaTCCACTGCCCTAAATTACCACATTGACTCTCCTGATAACAATCCCCATGTGCCGTTCGACTTCACCGATGCCAATAAGGAAAGGGCTAAAGAGATATTGTCTCACTATCCATCAAACTACAAGCAATCTGCTGTAATTCCGCTTCTGGATCTTGCACAGCAACAGCATGGAGGGTGGATACCAGTTTCAGCAATGGACGCGATA---------------GCCAAAATTATTGAGGTTGCTCCTATTCGTGTGTACGAGGTTGCCACATTTTATTCAATGTTTAACAGGACAAAGGTTGGTAAATATCACCTATTGGTCTGTGGCACTACACCTTGTATGATACGTGGTTCACGTGAAATAGAGGAGTCACTACTCAAACATCTGGGAGTCAAACGCAATGAAGTAACAAAGGACGGCATGTTTTCTGTTGGGGAAATGGAGTGTATGGGATGTTGTGTTAATGCTCCCATGATTACAGTGGCTGACTACTCCAAGGGTTCAGAAGGATATACCTACAATTACTATGAAGATGTTACTCCAAAGCGTGTTATTGAAATCGTAGAGATGTTGAGAAAGGGAGAAGCTCCTCCAGTTGGTACACAGAACCCACTGCGAAAGAAGAGTGGTCCTGCTGGAGGGAATACCACATTGTTAGGTGAGCCTAAGCCTCCCCCATGCCGTGACCTAGATGCCTGCatggag---gttgaa------------------------gggtcttcgaagaagatgatcgcgacccaagaagagatggctgaagcgaaggtccctctcccatacagggaccagtgcgcccatctccttatcccccttaataagtgccgatccgccgagctctatctcccctggaagtgcgaggacgagcgacacgtctacgagaagtgcgaccaacgcttaatcatgggatgttgggatttgcagccgagattgttg---gag---catccaatt---cgttgttccata---cgt------------gggtactctgttggattg---tgtattgccttgacttattaccaaacagcgcagtttcctttttctagagtt---------------acaaaagatgatttggaacgagaacagcttgctaaggagatctcaaaggattggagttctgtgtttgagagaagtataaatacgttgtttctgactgaaatggtgcggggtctaatgttaacactcaaatatttctttgagaggaaagttactattaactatccatttgagaagggaccgttgagccctcgattccgaggagaacatgctctacgacgttatccaactggagaggagcgatgtattgcttgtaaattatgtgaagctatatgtcctgcacaagctatcacaattgaagcggaagaacgagaggatggcagccgtaggactacaaggtatgatattgacatgacaaaatgcatttactgtgggttttgccaagaggcttgcccagttgatgccattgtggaaggcccaaacttcgaatttgccacagaaactcatgaggagctgttgtatgacaaagaaaaactgctcgagaatggagatcgatgggaaacagagatcgcggagaatctcagatctgagagcctctaccgcatgggtttcatcatggagtttgcggagaatctgatccttcggttgatggaggatccgaaggagagggaccgtcattttagggagcacctgtacagcatgaaggagcggtgcaagaagacgaaggagatgtggagccttcccatgcgtccctacggcttctggaccttcgagcgtcacaacgcccagctctcttgggacgctcagatcagccaagtccccggccggacccctacgacgatctcctccaagccgccacagacatcccaacttctcctaatt------------------------cca---aatgaaccaacccatcatcag---------gaaagggtg---------acaatcttcata---ggaaattacatgggc---gtggcagcagcaggaatggccacataccttgctcgaagggcagcgcagagggagcgagtcagaatcctctaccgcagagccctcaaagacactctcaactgggccgtccacaggcacctcttctaccaagatgcatcagatctacgagaaagatttgaagccaacaaacatgtggaagatatccacgctatcgacagactgattgaggatgcagaggcaacatttaataagtggcggcacccggatccttacatagttccttgggctcctggtggcagcaagttt------------------------------------tcaagaaatcctaagccacctgaa---gggattgagatcgtctacaactat------gggcgagaagaaaat---gac---atggtgaggaaggcaggtgtggagttc---gatgaaggtcctccggac---ttcgatccgaacaacccatatgcagatcctgtggcgatgctggagcacagagagtacctggtgcgcgagaagtggatcgccatcgagagtgcgaagataattcgagagaagctgaaatggtgctaccgcatcgagggcgtcaaccacctccagaaatgcaagcacctccgcgaccagtacctcgaatccacccgcggcattggttggggaaaagaccatcgcccccaagacctacacggtacttcc------cga---actcca---actgctgtgagaagcacgggtggtgtggcgaggTTCTCC------------------------------------------------------------------------ACAGCAGAT------CCCAAACCAGTAACTCCA---GACCCAGATCGC------------GTGAAATGGGACTACAGAGGCCAGAGGAGGATCATCCCCTTGGGCCAGTGGCTCCCCAAGATCGCCGTCGACGCC---------------TACGTG------------------------------GCTCCCAACGTCGTTCTCGCC---GGCCAGGTCACCGTCCACGACGGCTCCTCCGTCTGGAACGGCGCCGTTCTTCGCGGCGATCTTAACAAGATCACTGTCGGCTTCTGCTCCAAC---------------------------GTCCAGGAGCGATGCGTCCTCCACGCTGCCTGGTCATCCCCC---------ACTGGACTTCCAGCGGAGACATCTATTGAGAGGTTTGTGACGATAGGGGCTTACAGTCTCCTGAGATCCTGCACCATTGAGCCAGAG---------TGCATCATCGGTCAGCACTCCATCCTTATGGAAGGTTCATTGGTGGAAACCCACTCCATCCTTGAAGCTGGGTCTGTAGTTCCCCCGGGCAGGAGGATCCCAACTGGTGAACTCTGGGCTGGTAATCCAGCCAGGTTTGTTCGTAGTTTGACCTACGATGAGATCACAGAGATACCCAAACTTGCTGTTGCAATTAACGACCTCAGTCGCAGCCATTTCAATGAGTTC---CTCCCATATTCCACTGTGTATTTGGAGGTTGAGAAGATG------------------AAGAAGatgggagga---------gatcatcatcag---------------------cacggcgcagcagagggagatttcaggacaaaggtatggagcatgactggaggccccaactgcaggcctaagcactggaagcgcaacactgccatcgccatgttcggcattttcctcacctgcatccccatcgccatgatttccgtacagctcgagcaacgccctcaccatccagttcgccctattccctcgcagctttggtgcaaaaattttggaaagaaggaatattcgtctcacggagacgatcatctggagaaggaagaggtgatcgagagagtcctctctgtcgtcaagtgccatcccaaagtcgatccctccaaggtgactccagatgtccatttccagaaagatttaggcctggacagcttggacggtgtggagcttgttatggctctagaggaggagttcaagctagagattccggataaggaagctgataagattgattcctgtaatcttgcgattgagtacatcgcagcccatccaatggct------agtATG---------GAC---CCTTCA------GAACTTAGGTACTTGGAGGATGAAGATACTCCGATCATGAAGACAATTAAGGGTGCAACTACAGGTTTCGTTGCTGGAACTATCTGGGGCACGGTTGTTGCTACTTGGTACGATGTGCCCCGTGTGGAGAGGAATGTCGCACTTCCTGGTCTTATAAGGACCATGAAGCTGATGGGCAACTATGGGCTTACCTTTGCTGCAATTGGGGGAGTTTATATTGGTGTGGAGCAGTTGGTGCAGCATTATAGGATGAAGAGGGACTTTGTTAAT---GGTGCAGTAGGTGGTTTTGCTGCTGGAGCATCTGTCTTGGGTTACAAAGGGAGGAGCATTTCAACTGCTATTTCTGCTGGAGCTGCTTTGGCCTTCACTTCTTCAATTTTAGATGCTGGCGGCCAAACAACAAGGATTGACAATGGTAAAGAGTACTACGCATACACCACC------CAGAAAAGGCCATCTGCTAGT---------------------------------------------------------------------------------------------------------------------------------------------------------------------------------------------------------------------------------------------ATGAATACAGACATCACGGCGATGGCGAAGCCGGAATATCCGGTGGTGGATCGGAATCCTCCCTTCACGAAGACGGTCGCCAACTTCAACTTCCTCGACTACTGTCGCCTCCTCACCATCACCGGCATCTCCGTCACCGTCGGCTACCTCTCCGGCATAAAACCCAACATCAGAGGCCCATCAATGGTCACCGGTGGCCTAATCGGCGTCATGGGCGGATTCATGTACGCCTACCAGAACTCCGCCGGACGCCTCATGGGCTTCTTCCCCAACGAAGAGGAGGTTGCACGGTACAAG---AAA---------------gcgaaagtgaaggagacgacaggaatcgtaggtttggatgtggttccgaacgctcgagaggtattgatctctctctacaccaaaaccctcaacgagatcaaagccgtccccgaagacgagggctatcgcaaggccgtcgagagcttcaccaagcaccgactccaggtctgcaaggaagaagaggactgggagcagatcgagaagcgactcagttgcggtcaggtcgaggagctcatcgaagaagcccaagacgagctcaaactcatcgccaagatgatcgagtgggatccgtggggtgttcctgaagactatgaatgtgaagtgatcgagaatgatgccccaattcctaagcatgttcctcaacataaacctgccccacttccagaagagttctacaagacgttggaagcagttactgctggaaag---------------------------aaggatgag------gtttca---acttcaaatgctcagctgaaggaattc------------------agatccatctcctccactcccgatctccaaaac------cccgaatcc------gcg---gctgcggcagaa------ccacctcctcct------------------------cccaaa------ccagtcgccggcgcccgcgtccacttccgg---tcccccgaagatgccatcgaagtctccgtcgatggattccccatcaagatccccaagggattcaccgtcctccaggcctgcgaggtcgccggcgttgacataccccgcttctgctaccacagccgcctctccatcgccggaaactgccgcatgtgcctcgttgaggttgagaagtcgccgaagcctgtcgcctcctgcgccatgccggccctccctgggatgaaaattaagacaaacacgcccatagcgaagaaggcaagggaaggtgtgatggagtttctgcttatgaaccatccattggactgcccaatttgtgatcagggtggggagtgtgatcttcaggaccagtcaatggcatttggatcagatcgtgggaggtttacagagatgaagagatcagttgtggacaagaatcttgggcctttggtgaagacagtcatgactcggtgtatccaatgcacaaggtgtgtcaggtttgccactgaggttgcaggcgtgcaggatcttgggatgttaggtcgtggcagtggagaggaaattggaacatatgtagaaaaacttatgactagtgaactttctggaaatgtgatagatatttgccctgtcggagctctcacctctaaaccttttgctttcaaggctcgtaactgggaattgaagggtactgagaccattgatgtttcagatgctgttggatcaaacattagaattgatagtagaggtccagaagtcatgcgtatccttccacgtctgaatgaggacatcaatgaggaatggatatctgataaaacacgtttcttttatgatggtctcaagaggcagcgactgaatgaccctatgattcgaggtcctgatggacggtttaaggctgttagctggcgtgatgcccttgctgtggttgcagaggttacccatcaagtcaatcctgaggagatggttggaattgctggtcagctgtctgatgcagaatctatgatagctctaaaagatttcttgaacaagatgggatcaaataatgtgtggtgtgaaggaaatggcatgcatcctcaggccgaccttcgtccaagtttcattttgaacaccaacatagctggtcttgagaaggctgatgctttccttttggttggtactcagccaagagtagaagctcctatggtgaatgcaagaatccgcaagacggtgctagctacccatgcaaaggttgcctacattggtcctccaactgatctcaactacaaacatgagcatctgggcattggccctcagacccttcttgaaattgctgaggggcgccaccctttttgttcaaccctcttagccgccaaaaacccagccatcataattggcgcaggaatctgggaacgcaaggacaaagatggcatattctcagctgtggaaaccatc---gccaaacatgggaaggttgtccggcctgactggaatggcctcaacgtcctacttctcaatgcagcccaagcagctgcactcgaccttggtcttgtgccagaa------tctgtg---aacagtattgagtctgcgaagttcttgtatctcatgggtgctgatgatgtgaatttg---gaaaagctccctggtgatgcatttgttgtctatcaggggcaccatggtgatcggagtatctaccgtgcaaatgttatattccctgcatctgctttcagcgagaaagaagggacatatgagaacacagaagggtgtgcacagcagacaatgccagcagttcccactgttggtgatgcaagggacgattggaagataatccgatcattatctgaagtggctggagttcggctgccttacgacactgttggggctgttcaagcacgcatcagggcagtggctccaaaccttctgcatactgatgagagggagccagca---acagtatcccattcc---ataaagcca---gagttttaccag---aag---attagt---atgacagtgtttgggactgcagtggagaacttctacatgacagattcaattagcagggcatctaagataatggcgcagtgtagcgca---actctgtacaaaaagaag------GAATCGACCCTT---------GCGACA------AAGGGCATAGGGCATCTCATGCGCAAGGGAACTGGCGGCAGGTCTTCTGTTAGTGGAATTATTGCAACAGTGTTTGGTGCTACTGGGTTTCTCGGTCGATATGTAGTGCAACAGCTGGCGAAAACGGGAACCCAAGTTCTGGTTCCTTTTCGGGCTTCCGAGGATTCTCATCGGCATCTCAAATTGATGGGTGATTTGGGCCAG---ATAGTGCCAATGAAATACAACCCTAGAGATGAAAATTCAATCAAGGCAGTGATGGCAAAGGCTAATGTTGTCCTTAATCTCATTGGAAGGGAATATGAGACAAGAAACTTTAGTTTTGATGAAGTGAACCATGGAATGGCTGAGCAGCTAGCAATGATTGCCAAAGAACATGGTGGCATAATGAGATTTATACAAGTTTCTTGCTTGGGAGCATCTTCAACGTCCCCATCCAGAATGTTACGAGCCAAAGCAGCTGCAGAGGAAGCTATTTTGAGAGAACTACCCGAGGCCACAATTATGAAACCTGCTGTCATGATTGGTACAGAAGATCGTATCTTAAATAGATGGGCACATTTTGCAAAAAAGTGGAGCTTTCTTCCACTCATTGGTGATGGATCAACAAAAATCCAACCAGTCTACGTTCTTGACGTTGCTGCTGCAATTGTTTCGGCTTTGAAGGATGATGGCACAAGTATGGGGAAGGTCTATGAACTTGGAGGCCCTGAGGTTTTTACCATGCATCAGCTGGCAGAACTGATGTATGAAACCATCCGTGAGTGGCCCCGTTATGTGAAGGTTCCTTTCCCCATTGCCAGGGCGATTGCATCTCCTAGAGAACTTTTGTTGAGAAAAGTTCCATTTCCTTTACCAACACCTGACATGTTCAATTTGGATCATATCAACTCCCTTACCGTAGATACTGTAGTATCTGAGGATGCTCTAACTTTCAAAGATCTTGGGATAGTGCCCCGCAAACTTAAGGGCTATCCAATTGAGTTTCTCATATCATACCGGAAGGGTGGGCCCTCATTTGGTTCTACAATTAGCGAAAGAGTAACAGGCACTGAGTTC---ATGGCTTCAGGTTGGGGAATAACGGGGAACAAGGGGCGATGCTACGACTTCTGGACGGATTTCAGCGAGTGTATGTCTCGTTGCAGAGAGCCCAAAGATTGTGCTCTCCTCAGAGAAGACTATTTCGAGTGCCTTCACCACTTCAAAGAGTTCCAACGA---AGAAACAGAATCTATAAAGAGGAGCAGCGGCAGATAAGAGCAGCTGCAAGG------AAGGCCAAGGAGGAAGGT---------------GGAGGACGCGGTGAAAGC------------ACACAT---CTG---acatcgcctgcaagcgcccaagccagggagttcgttcacaggaattacaaagatttgaagactctgaatcccaaatttcccatactgatccgtgaatgcagtggagtggaccctcaaatatgggcacgatatgacatgggtgtcgaaagatgtgttcatttagatggcctgacagaggcacaaattagcaggaaacttgaggagcttgtcaaa---gcagga---------gcggcccttaaggccccctcc------------tcatcctcc------------tcc------tcccat---------tccaacaaagtctccgatcgcctcgtcaagatcttcgccatcgatctcgatggaaagaagcgcgagatcgtcgggctctccggccacaccctcctcaaagctctcaccaacaaccacctcatcgaccccgcctcccaccgccttgaagacatcgacgcctgctcctccgagtgcgag------------------------gtccacatcgcccaggaatggctcgagaagctccctcctcagtcctacgacgagcagtacgtcctcaggaggaattccaggaatcgggagctcaacaagcattccaggctcggatgccaggtcatcctccgacctgatctgcaagggatggtcgtcgcgatccctgagcccaagccgtgggacattccgATGGCCGCCGCCGCCTCC---GCTCCT---GCAACAGCAGCGAAATCCCTCATCCAAAACCTAAAACGCTTCTTCAAAAAGCCATGGGAGATCACCGGCCCCTGCTCCGACCCCGAGTACCGTAACTCCGTCCCCAACGCCCTCGAGTACCGCCGCTTCTGCCCCGCCACTTACCCCGCC---------AAG------GCCTGCATTCCCTCCTCCGATCCCGAAACCGTCTTCGACATCAAGTACTACCCCCGCGACCAACGCCGCAACCGCCCGCCCATCCGCCGCACCATCCTCACCAAGGCCGATGTCGACAATATGATGAAGGAGAAG---ACC---TTCGATCCCGTCGCAGATTTCCCCCGTGTCTATCTGGTAGATCGCATTGTTGAGGATGGAAACACCATCGGTGGCGGGTACCAG---------AAAATGGCT------TTTACT------------ATGAGGGCTGTTAAGGTTCCACCCAACTCAGTGAATCTGGAGGAAGCGAGGACTCGGACCTTCCAATTCTTCAAAGCAGCCTGCAGATCGATCCCAACAGTCATAGACATCTATAACCTCCACGACGTAGCCACAGTCTCCCAGCTCCGCTCCACTATCGCCTCCGAAATCCGCAAGAACGCCCACATCAACAACCCTAAGGTAATCGACATGCTTCTCTTCAAAGCGATGGAAGAATTAAACAACGTCGTTGAACATGCAAAGCAACGGCACCATCTCATTGGGCAGTATGTAGTTGGG---CGTGATGGGCTT---ATCAAGGACGTGGGCACCAAA---GACCAGGGAGCTTCAGAGTTTCTGAAACATTTCTACAAGAGTAACTATTTTATG---GGAGGAGGA------CATGGA---------------CATGGACATGGGACT---GGCACGACATACAAAGGAATGACTCTTCATCAGCCTAAGCGATGGCATTCAATCACCGGCAAAGGCTTGTGCGCCATCATG------------TGG---------TTTTGG---ATTCTGTACAGAGCTAAGCAAGATGGTCCCGTAGTCTTG---------------------GGC------TGGCGCCAC---------------------------CCGTGGGAGGGCCAT---GGT------------------------------GATCATTCTCATTCTCATGGGCAT---GAACATGAACATGAACATGAACATGAACATGAGGCTTCCCAT------------------------------------------------------------------------------------------ATGGTACAGGATACAAGTAAGAAATCTCCAATGGAGTTGATTAATGAAGTTCCGCCCATCAAAGTTGAGGGTAGAATTGTTGCTTGTGAAGGAGACAACAAT---------------CCT---------------GCTCTTGGACAT---------CCAATCGAGTTCATATGTCTTGACCTA------AAAGAACCTGCCATATGC---------AAATACTGTGGCCTTCGGTATGTTCAGCAC---------------------AAT------------------CATCACatgggtgtgatggagaagctgaagatgttcgtagttcaagaaccagttgttactgcttcttgtctcatcgctggagtcggccttttccttccagctgtagtgaggcctatcttggactccttggaaacatccaaggaagttccacagccagctttaagcgatgttgttgctggcatgactggtaaaaggccagagATGGGTGGTGGAATGGATGTGAACAAGAACAAGTTCATAGAGGACTGGAACTCAGCTCGAGAGAACCTCGAGCACAACTTCCGATGGACCCGCCGCAATCTCGCCATCGTCGGAATCTTCGGGATCGCCGTTCCCATCCTCATCTACAAAGGAATCGTCAGAGATTTCCACATGCAAGATGAGGATGCTGGAAGGCCCCCTAGGAAATTTATCTTT---atggcaaagcctctgggtccgactggggagttcttcaagaggagagacgagtggaggaagcatccgatgctgagcaaccagttcaggcacgcccttccaggccttggaaccggcgtcgtcgcctttggaatctatctcatcgctgaagcggcctacaacaagttctatggt---aaaccc------------------------------catgattct------cac---------------------------------------tccacc------------aacatggct---tcg---ctgctg------------aggagcgctttgagggctatcagagagaaaggcatcggaggcgttctcaaagaactgaaagaagaaggattcccgattgctcttttggatggaaaccttatgcaaaccaaaatccacaacataggtgcaacacttgttggagttgataagttcgggaataagtattatgagaaactgggaaatactcaatatggaagacataggtgggttgagtatggggataaaggccgttacaatgcatctcaagtgcctcctgagtggcatggttggttgcacttcatcaccgaccacaccggggatgaacttctgatgctgaaacccaaaaggtatggaattgaacacaaggcgaacttctctggagagggtgatgagtacatctaccactccaagggccatactctgaacccgggccagagagactggactaggtaccagccctggcaaccc---accaaagttcaatactacattcacaaagctgcccatggcaggccaaagcatgttggaaatgatgtgtgggatgttgctatggaaaggagggacaagaagctaatggagaaagcggctgctggacaggat------TTCTGGCAATCCATGGACAGAGTCCATGTTTGGATTGCCCTCCACCAGGATGAAAAG---------------------------------------------------------------------------------------------------------------------
>CitrusSinensis
tctctctcctcctcctcctcctcgcagcccacctcctacgctcgccctccaccgccctcgaccaca---agtcca---ggcggtatctcaaagacggcggaattcgtgatctctaaattggatgatgtcgtcaactatattcgtcgcggctccatctggcccatgtccttcgggctggcctgctgcgccgtcgagatgatgcacaccggtgctgctcgttacgatttagatcgattcggtatcattttcaggcccagccct---cgccaatccgatgtcatggtcgtagctggcacactcacaaacaagatggcccctgcccttcgc---------------------------------------------------------------------------------------------------------------------------------------------------------------------------------------------------------------------------------------------atgggaacgctggggaaagcaatatacagcgttggattctggatccgtgaaaccggtcaagcccttgatcgtctcggttgccgcctccaaggcaactactacttccaagaacagctctccaggcatcgaacactcatgaacatttttgacaaagctcctgttgttaacaaggatgtatttttggctcctagtgcatctatcattggtgatgttcaggtgggccgaggttcttccatttggtatggatgtgttttgagaggtgatgttaacagcatcagcattggatctggaaccaatatacaagacaattcccttgttcatgtggcaaaatcaaatttagctgggaaggttttacctactatcattggagataatgttactgttggtcacagtgctgtcttgcatggatgtactgttgaggatgaggcttttgttggtatgggtgctactttgctggatggtgtttatgttgagaaacatgctatggttgctgctggagctcttgtaaggcagaacacaaagattccatgtggggaggtttggggaggtaatccagctaggttcctcagaaagctcacagaagaagagatggcctttatttcccagtcagccataaattattccaatttggcacgggttcacgcagctgaaaatgcgaagagctttgacgaaattgagtttgagaagctgcttcgcaagaaatttgctcgtcgtgatgaggagtatgattcaatgcttggtgttgttcgcgaaacccctgctgagctcatacttcctgataacgtgatgcaagataaagtgccaaaaacagctagcactcaaggtgcatcaactgccagtactccacaa---cctccgccacctcccccacctccagagaaaacccattttggtggcctgaaagatgaagacaggattttcaccaacttatatgggatgcatgacccttttctcaaaggtgccatgaaacggggtgattggcacagaactaaagacttggtactcaagggtgcagattggattgtcaatgaagtcaagaagtctggtctccgcggacgtggtggtgctggttttccctctggcctcaagtggtccttcatgcccaaggtgtctgatggccgtccttcgtatcttgttgtcaatgctgatgaaagtgaacctggaacctgtaaagacagggaaattatgcggcatgatccacataagttgttggagggctgcttgattgctggcgtaggaatgagggcttctgctgcttacatttacataaggggtgaatatgtaaatgaacgtaaaaaccttgaaagagcgaggcaagaagcttatgctgctggattgttgggcaagaatgcctgcggatctggttatgattttgatgtgcatatccactatggtgctggtgcttatatttgtggtgaagagacagctcttttggaaagccttgaaggtaaacaggggaaaccaagattgaagcctcctttccctgctaatgcaggtttatatggttgtcccaccactgtcaccaatgtggaaactgtggccgtttctcccaccattttaaggcgtggaccggactggtttgccagttttggcaggaagaacaattctggtacaaaattgttttgtgtgtcgggccatgtgaat---aagccttgcacagttgaagaggagatgagtattcccctcaaggagttgatagatagacactgtggtggtgttcgaggtggatgggataatttacttgcagtaataccagggggttcttcagttcctttgcttcccaaacatatatgtgatgatgtgctgatggattatgatgctctgaaggctgttcaatcaggattgggaactgctgctgtgattgtcatggacaaatcaactgatgttgtcgatgcaattgctaggctctcatacttctataagcacgaaagctgtgggcagtgcactccatgcagggagggaacaggatggctttggatgatcatggaaagattgaaggttggaaatgcaaagttggaggagattgatatgcttcaggaggtgaccaagcagattgaagggcacacaatctgtgcactgggtgatgcagctgcttggcctgttcagggtctcatacgacattttaggcctgagcttgagagaaggatcaaagagcatgctgagagggagctgctggaggccacagct---gttgaggtcaagccgggcgagatcggcatggtctctgggatccccgaagagcatcttcgtagaagagtggtgatttacacacctgctagaactgctactcaacaaggatctggaaaacttggaaggtggaagatcaattttatgtcaacacaaaagtgggaaaatccattgatgggttggacatccacaggggatccatatgccaatgttggtgatgcaggattgagttttgacagcaaagaggctgcaagagaatttgctgagagacatggttgggaatatgtggtgaggaagccccacagaccattgctgatgacggaggcaatgattagaaagaagccaggaatggccagcgtgaaggacatgcccgtcctacaagacgggcccccgccgggcgggttcgccccggtccgatatgcccgtcggatccccaccaagggccccagcgccatggccctctttcttgcagcctttggtgctttctcttatggcatgtatcaggttggcaaaggcaacaagatccgcagggctcttaaagaagaaaagtatgccgcacgcagggcaatattgcctatgctccaagctgaagaagatgaaagatttgtcaaagagtggaagaagtatctcgagtatgaagctgaagtaatgaaggatgtgcctggctggaaagtcggtgaaaatgtctacaactctgggagatggatgcctccagcatctggtgaacttcgtcctgaagtctggATGGCA---ACCGCT---------GTGGACCCTAGC---GGTGATCCGATCCCGTCATCGGCAGTGCTAACGGCGTCGTCTAAGCACATCGGATTGAGATGCCAACATGAAAATGTCGAGTTTTTGAAATGCAAGCAGAAGGATCCCAATCCCGAAAAATGCCTCGATAAAGGTCGCCAAGTCACTCGCTGCGTCCTTGGCTTGCTAAAAGATCTTCATCAAAAGTGCACGAAGGAGATGGATGAATATGTTGGTTGCTTGTATTACCATACAAATGAGTTTGATTTTTGTCGCAAAGAGCAGCAAGCATTTGAGAAAACATGCCCTCTGAAC---acgaccccgggccatcaggagaagccgaacgggtacctcttcaaccgaacccctccaccgccgggccagtctcgcaagtgggaagactgggagcttccgtgctacatcaccagctttttgaccgtcgtgattctgggagtggggctgaacgcaaagcccgatctcaccatcgagacctgggcccatcagaaagccctggaacgcctccagatggaAAGCAGT---GGCAAAGTACTGAGTGAGGAGGAAAAAGCAGCTGAGAATGTTTACATCAAAAAAGTTGAGCAAGAGAAATTGGAGAAGATGGCACGCAAGGGACCCAAGCCGGAAGAGACACCTGCTGCTAGCTCAGGG---------TCAGGAGCTGAAGCCAAACCTACC------TCAGCCGCG------------GGAGCT------------------TCAACTGAG---------------AAAGTATCAACTGACCAGTACCGTAACTATGCAGTCATAGCTGGTATCATA---ACTGGTGTTAGTGCT------CTCGGATGGTATCTCAAATCAAGCAGGAAGAAA---GAACAA------------------GTCCAGGACtccggcatgggcctccccgtaggcaaacacatcgtccctaataaacccctttcggttaatgacgagctggtttgggacaacgggactccatttccagagccctgcatcgatcgcatcgctgataccgttggcaagtatgaagcgttgggttggttacttggaggattagggtttttcgcgtcattgggagctttggctgtgtggaatgataaggcctcaaagattccttttacaccaaaagtttat---ccctacgacaacttgcgg---------gtggagcttggcggagaaccagcggaagaggtcaggggctctttcctcgacaaatctgaagtcaccgatcgcgtcatttccgtcgttaaaaacttccagaaagttgatccttccaaggttacggttaatgcccatttccagaatgatcttgggttggatagtttggacactgtggaggtcgtgatggcacttgaagaagaattcggattcgagatcccagataatgaggcagacaagatcagtaccatcaatatggctgtcgatttcattgcttctcatcctcaggctaagTCCACTGCCTTGAACTATCATCTTGATTCTCCAGATAACAATCCGGACCTTCCGTGGAAGTTCTCTGATACAAACAAAGAAAAGGTTAAGGAGATATTGTCTCACTATCCATCCAATTACAAGCAATCTGCAGTCATTCCACTGCTAGATCTTGCACAGCAGCAGCATGGAGGGTGGCTTCCTGTTTCAGCAATGAATGAGGTA---------------GCTAAAATTATAGAGGTTGCTCCCATCCGTGTATATGAGGTTGCGACATTTTATTCAATGTTCAACAGATCAAAGGTAGGCAAATACCACCTACTGGTCTGTGGCACAACACCTTGTATGGTACGTGGTTCACGAGAAATTGAAGATGCCTTACTGAAACACTTGGGCGTGAAGCGCAATGAAGTAACTAAGGATGGCTTGTTCTCTGTTGGAGAAATGGAATGCATGGGATGCTGTGTAAACGCTCCTATGATTACAGTGGCTGATTACTCCAATGGATCTGAAGGATATACTTACAATTATTATGAAGATGTCACTCCGAAACGAGTTATTGAGATAGTTGAAATGTTAAGGAGGGGGGAGAAGCTACCGCCCGGCACGCAAAATCCAAAGCGCATTAAGTCTGGGCCGGAAGGAGGGAATACAACTTTGCTAAGTGAACCAAAACCTCCTCCATGCCGGGATCTGGATGCCTGCatggaa---gtgccg------------------------ggatcatcgaagaagatgatcgcaacccaagaggagatggtggaggcaagagtcccgattccatacagagaccagtgcgcgcatttgctgatcccactgaacaagtgcaggcaggcggagttttacttgccctggaagtgcgagaacgagcgccattcctatgagaagtgcgagtacgaactcgttatggaacgtatgttgcagatgcagaagatccgt---gaa---gaggaggcc---aaattgaagcag---tcc------------cagacccagaagggcgcc---cccatccctcttattcct---aagaccgccaatgctccttattcgtcgtat------ttccccagcaagaaagatgatgaagaaaaagagcaacttttgaaggaaatctcgaaagactggagttctgtttttgagagaagcataaacatgttatttctcaccgaaatggttaggggtttagggttgacactcaagtacttctttgataaaaaagtcactatcaattatccatttgagaaaggccctttaagtccacgttttcgtggtgagcatgccctgcggcgatatccgactggagaagaaagatgcattgcttgtaaactctgtgaagctgtatgcccagcacaagcaatcacaatagaagcagaggaaagagaagatggaagccgtaggacgaccaggtatgatattgacatgaccaagtgcatctactgtggattctgccaagaggcttgtcctgttgatgccattgttgaaggtcccaactttgagtattcgacggaaactcatgaggagcttctttatgacaaagagaagctgcttgagaacggtgatcgttgggaaactgagattgcagagaacctcagatctgaaagcctttaccgtatgaaatttataatggagtttgctgagaacatgattctgaggttgatggaggacccagaagagagggacaggaaattcagggagcgtttgtatgagaggaaagataggtgccgtaagactaaagagatgtggagctatcctctgcgtccctacggattttggacatttgaacgtcacaattcccaactccgttgggatcctcagattagccaagtgcctggcaga---------------------agggacccttat---gacgatcttcttcagcac------------------------agc---tatgatgccacctccacctcc---------acctccacctccacctccacctccaat---------------ggagcg---atatcaaca---------gcggcgtacgtagcaaggagagcggcacagaaggagagggttcagatcctctatcgccgtgctctcaaagacaccctcaactgggccgtccatcgccacctcttctacaaagatgccgatgacctccgcctcagattcgaagccaacaaacacgtgacggaccttgatgcaattgatagaatgatagatgaggctgaagcaacctataacaagtggcggcaccctgatccttacattgttccttgggctcctggtggttccaagttt------------------------------------tgcagaaacccaactccacctgaa---gggattgagatagcatatgacttt------ggtaaagaagataat---gac------------------------------------------------------------------------------------------------------------cacatagtgagggagaagtggatcgacatcgagaaggcgaagatcataagagagaagctcaagtggtgctatcgcatcgaaggcgttaatcacatgcagaagtgccgtcacctcgttaaccagtacctcgagtccactcgcggcatcggctggggcaaggacggccggcatccctcgcttcacggtccgaag------gtg---gaggct---gtggagtctgaagaa------------------TCCACG---------------TCAGCTGCAGCAACAGCGACGGCAACAGCGACAACAACG------------------AAGGCAGAC------GCCAAAAGCATAACGCCG---TCAGCGGATCGA------------GTGAAGTGGGACTACAGAGGACAGAGGCAGATAATACCGTTGGGCCAGTGGGTTCCGAAGGTGGCGGTCGATGCC---------------TATGTG------------------------------GCTCCCAACGTTGTCCTGGCC---GGCCAGGTCACTGTCTGCGACGGAGCCTCCGTCTGGCCTGGCTCTGTCCTACGTGGCGATCTTAATAAGATTACCGTCGGTTTCTGCTCCAAT---------------------------GTGCAAGAGCGATGTGTACTTCACGCGGCTTGGAATTCTCCCTACCGTTTCGTGGGTCTGCCGGCGGAAACATCCATTGAGAGATTTGTCACAATTGGTGCGTACTGTTCGTTGCGCTCATGCACAATTGAGCCAGAG---------TGCATTATCGGGCAGCATTCCATCCTTATGGAAGGTTCTATGGTTGAGACGCACGCTATCCTTGAAGCTGGGTCTGTTCTTCCCCCAGGGAGGAGAATTCCAACTGGTGAGCTTTGGGCAGGCAATCCAGCAAGGTTTGTCAGGACTTTGACCCATGAAGAAACCTTGGAAATCCCAAAACTTGCTGTTGCAATTAACGATCTGAGCAAAAGCCATTTCTCAGAGTTC---CTCCCTTACTCGACAGTATATTTGGAAGTTGAAAAGTTC------------------AAAAAGatgggaggagca------gatcatggacac------gcaggagagggggcccacagg------------gattttagggcgaaggtctggagcatgcccggtgggccaaactgcaggcctaagcactggaagcgcaacactgccattgccatggctggaattttccttatttgcattcctatcgccatgaaatctgcggagcttgagcaacgtcctcaccatccggttcggccgattccttctcagctttggtgcaagaattttggaaccaaagactattcatcccac---gacgatcatttgaccaaagaagaggtcattgacagagtgctctctgttgtcaagtgcttccccaaagtcgatccctcccaggtgactcctgatgtgcatttccagaaggatttgggcttggatagcttggacaatgtggagattgtaatggcgctagaagaggagttcaagcttgaaatccctgacaaggaagctgttaggattgatgcgtgtaatcttgccattgagtacatctacaatcatccgatggct------agtATG---------GAT---CCTTCA------GAGCTTAGGTATTTGGAGGATGAGGATACTCCGATGATGAAGACAATTAAGGGGGCAACTTTTGGTTTAGTTTCTGGAACTATATTTGGAACCGTCGTCGCTACTTGGCAAGACGTGCCTCGTGTGGAGAGAAGAGTTGCACTTCCGGGGTTGATAAGGACGCTGAAGATGATGGGTAATTATGGGATGACTTTTGCTGCAATTGGTGGAGTTTACATTGGTGTTGAGCAGCTAGTTCAGCATTACAGGATGAAGAGAGACTTTGTCAAT---GGAGCCGTTGGAGGTTTTGTTGCTGGGGCAACCGTTCTGGGCTACAAAGGAAAGAGCATTTCATCAGCAATTTCTGCTGGTGCCGCACTGGCAGTTACTTCTTCTCTAATTGATGCTGGTGGTCAGACTACAAGAATAGACAATGGCAAGGAATATTACCCATATACCACC------AAGAAAAGATCTACTGCTGATCAActtcgaaagctcccatatatgaggcatccctgggaacatcttttgggcatgggattgggggcggtgtttgttaaccagttggtcaaatgggatgctcagctacagcaagaccttgacaaaatgcttgaaaaggccaaggctgccaacgagcgccgttat------ttcgga---------------------------------------------aggtgcggccataat---ATGAACACAGACATCACAGCCTCGGAGAAGCCACAGTACCCAGTTATTGATCGAAACCCACCATTCACCGCGGTGGTCGGCAACTTCAACACCCTCGATTACCTCCGTTTCTCCTCCATCACTGGCGTCTCCGTCGTCGTCGGCTACCTCTCCGGTATAAAGCCGGGCCTCAAAGGGCCGTCGATGGTGACAGGTGGATTGATCGGGTTGATGGGTGGGTTTATGTACGCCTACCAGAACTCCGCGGGTCGACTCATGGGTTTTTTCCCTAATGAGGGTGAGGTGGCACGTTACCAG---AAGCGTGGA---------gccaaggtgaaacaaacgactgggatcacgggactggatgtagtccccaacgcgagggaagttctgatcaatctttacaacaaaacgctaaaggagatccaagccgttcctccggacgaagggtaccgcaaggccgtcgaaagcttcacacggcaacgtttgaaggtctgtcaagaggaagaggactgggaacagatcgagaaacgactcggttgtggccaggtcgaggagctcatcgaggaggctcaggatgagctcacgctcatcgggaaaatgatcgagtgggatccttggggtgttcctgatgactacgaatgtgaagttattgagaatgatgctccggttcccaagcatgttcccctgcatcgacctggacctctgcctgaggaattccataagacgctggaagctgtt---------------------------------accaaaaaggatcctactgcagtcacc---tctagtgagtcacaatcacggctgatc------------------cggtccatcgtttccaaaccggagctccaatca------cccgaagcttcttcagca---gcagcggctaca------gcgctcgaaccg------------gatctc------ccccctcgatcgcccgtgggtggggcccgggtccatttcccc---aaccctgaagatgcaatcgaagtgttcgtcgatggttacccgctcaaaatccccaagggcttcaccgttttgcaggcctgtgaggtcgccggcgttgacattcctagattttgttatcacagtagactttcgattgccggaaattgccgaatgtgtctcgttgaagtcgagaaatcgcccaaacctgttgcttcttgcgccatgcctgctcttcccggaatgaaaattaagacggatacaccgttagctaagaaggcgagagaaggggtgatggagtttttgttaatgaatcatcctttggattgtccaatttgtgatcagggtggtgaatgtgatctccaggatcagtctatggctttcggttctgatcgtggccgcttcactgaaatgaaaagatctgttgttgataagaatcttggtccgttggtgaagactgtcatgactcgatgtatccaatgcacaaggtgtgttaggtttgcaacagaggttgctggagtacaagatcttggcatgctaggtcgtggcagtggagaggaaattggaacttacgtggaaaaacttatgacaagtgaactttctggaaatgtgatagatatttgtcctgtgggagcccttacttcaaaacctttcgcattcaaagcccgaaactgggagttaaaaggaacagagaccattgatgtaactgatgcagtcggatctaacattcgaatagacagcaggggtccagaggtcatgcgcatcctcccgcggttaaatgaggatataaacgaagaatggatctcagacaagacccgtttttgttatgatggtttgaagagtcagaggctaaatgatccaatgattcgtggtgctgacgggcgctttaaggctgtaaactggagagatgccttggctgtggttgctgaggttatgcttcaggctaaaccagaggaaattgtggggatagctggtcggttgtctgatgcagaatccatgatggcactaaaagacttcttaaacagaatgggctcaaataatgtatggtgtgaaggaactggtgcacaatcaaatgctgacctacgatcaggatatattatgaatactagcatcagtggcctcgagaaggcagattgtttccttttggttggtacccagcctcgagtagaagctgctatggtaaatgccagaatccgcaagactgtccgagcaaacaatgctaaggtgggttacattggtcctgcaacagatttgaactatgatcaccagcatcttggcactggcccgaaaacacttcttgaaattgctgagggtcgccacccgtttttctctgcaatctcgaatgccaaaaacccggtcattattgttggtgctggactctttgagaggaaggataaggatgcaattttctctactgttgaagccatt---gcaaaaaaagggaatgttatcagacctgattggaacgggcttaatgttttgcttctcaatgctgctcaagctgcagccctggacctcggacttgtgcctgag------tccagc---aacagcattgagtctgcaaagtttgtctatctcatgggtgccgatgatgtggacttg---gaaaagcttccaaatgatgcgtttgttgtttatcagggccatcatggtgaccatggtgtctatcgcgccaatgtaattctcccagcatcagcttttagcgagaaggaagggacttacgaaaatactgaaggttgcactcaacagacgttgcctgcagttccaactgttggtgatgccagagatgattggaagataattcgggcactttctgaggtggcagggatgcgtttaccttatgatacaattggaggcattcgatcccggatcaggacagtggcaccaaatctcttgcatgtggatgagagagaacctgct---actcttgggccttct---ttgaagccc---gagatcaaaagt---gag---atggat---ttgactcctttcggtagtgctgttgagaatttttatatgactgattctattaccagagcatcaaagaccatggcccaatgcagtgca---atgctgttgaagaag---------------------------------------------------------------------------------------------AGTGGCATTATAGCTACAGTGTTTGGCACAACTGGGTTCCTTGGACGTTATGTTGTGCAACAACTTGCTAAAATGGGATCTCAAGTGTTAGTTCCTTTCCGGGGCTGTGAGGATGATCCTCGTCATCTCAAGTTGATGGGAGATTTGGGACAG---ATTGTACCGATGAAGTTTAACCCAAGAGACGATAACACAATCAAGGCTACAATGGCAAAGGCTAATGTTGTTATCAATCTTATTGGAAGAGAGTATGAGACCAGAAACTACAGCTTTGAGGATGTGAACCATTTTATGGCTGAACGCATTGCAGGGATTGCAAAAGAACATGGTGGTATCATGAGATTTATTCAAATTTCTTGCTTAGGGGCATCTTCATCATCTCCATCAAGAGTGTTTAGTACTAAAGCTGCTGCTGAGGAAGCTGTTTTGAGAGAATTACCTTGGGCCACAATTATGAGGCCTGCTGCAATGATTGGTACCGAGGATCGGCTTTTGAATAAGTGGGCACAGTTTGTGAAAAAATTTAATTTTTTTCCTCTTTTTGGGGATGGATCTACCAGAATCCAACCTGTATATGTTGTTGATGTTGCTGCTGCAGTCACTGCAGCGTTAAAAGATGATGGAACCAGCATGGGAAAAATTTACGAGTTGGGTGGTCCAGATATCTTTACAGTGCATGAATTGGCAGAGCTTATGTATGATACAATCCGTGAATATCCTCACTATGTGAAAGTTCCTTTCCCTGTTGCAAAGGCGGTTGCTATGCCTCGGGAGATATTACTTAAAAAGGTTCCCTTTCCGTTGCCCCGTCCTGGCTTATTCAATCTGGATGAGATTAATGCCTATACTTCAGATACAATTGTGTCAGACAATGCCTTAACATTTCAGGATCTGGGAATTGTGCCACATAAGTTGAAGGGATACCCAACTGAATATCTTATCTGGTATCGTAAGGGTGGCCCAAAATTT------------------------------------------ATGGCATCGGGATGGGGAATCAACGGCAACAAGGGGAGGTGTTACGATTTCTGGATTGACTTCAGCGAATGCATGTCGCGCTGCAGAGAGCCCAAGGACTGCTCTCTCCTTCGTGAGGATTACCTCGAGTGCCTCCACCACTCCAAAGAGTTCCAGCGG---AGAAATCGAATTTACAAGGAGGAGCAGCGTAAAATAAGGGCAGCTGCAAGA------AAGGCCAAG------------------------GGTGAAGATGTCATTGAT------------AATCAT---CATGCGacttctccttcaagctcctccactagatcatttgtagagaggaactacaaggagttgaagactttaaaccccaaacttcctatcttgattcgtgagtgcagtgggattgagccccagttatgggctagatat------------------------------------------------------------------------------------------------------------------gctacc------------gccgccccc------------------------------------tccgccaaagtcgccgaccgaatcgtccacctcttcgccatcgaccccgacggtcagaagcgcccgataattggcctcgccggtcagactctcctcaaagctctgaccaacagtggcctcatcgaccctgcctcccaccgattagaagagatcgatgcctgctccgccgagtgcgaa------------------------gtcaacattgctcaagagtggcttgataggctgcctccgagatcctacgaagaggagtacgtgctcaagaggaactcacgcgctcgcgtgttgaatttgcattcaaggctcgggtgtcaggtggtgctaactcacgatcttgaaggcatggtcgtggctgttcccgagcccaggccatgggatactccgATGGCGAAG------------------------GCAGCTGCCACGTCACTGTTCCAAAACCTGCGTCGGTTTATTAAAAAACCGTGGGAAATAACCGGGGTCTGCTCCGACCCGGAATACATGGGACCTCTGCGAAAGGCCGCTGAGTACCGGGTCAGGTGCCCCGCCACCCCCGAACAG---------CAG------GCCATCATCCCGACTTCCAACCCGGAAACCGTTTACGACATCAAGTACTATTCCCGCGACCAGCGCCGCAACCGTCCCCCCATCCGCCGTACGATTCTGAAGAAGGCTGACGTGGAGAAGATGATGAAGGAGAAG---ACC---TTTGAC---GTCACCGATTTCCCTCCCGTTTTTTTGACTGGTGCGGTCGAAGAGGATATTAACGCTGTCGGTGGAGGATATCAG---------AAAATGATA------------------------------------------------------------------------------------------------------------------------------------------------------------------------------------------------------------------CTAGTAAATGTGCAGGTGATTGATATGCTTCTCTTCAAGGGAACAGAAGAGCTGAACAACATCTTGGAGCATGCAAAGCAGCGGCACCATGTCATTGGTCAATATGTATTGGGT---CCTCAAGGGCTT---GTGCAGGATTTGGACCCAAAG---GATCAGGGCCTGTCCAGCTTTCTAAAGAATTTCTATAAAAGCAACTACTTTATG---GGAGGAGGAGAT---CATGGC---------------GAGAGC---------------GTTAAGTACAATGGAATGGCCTTGCACAGACCCAAGCGATGGCACACCGTCACCGGCAAGGGCTTGTGCGCCGTCATG------------TGG---------TTTTGG---GTTCTCTACAGGGCTAAGCAAGATGGTCCTGTAGTTTTG---------------------GGT------TGGAGACAT---------------------------CCTTGGGAGGGCCAT---GAT------------------------------GACCATGGCCATGGGCATGAT---------------------------------------------CATACC------------------------------------------------GCTGTAGCCAATCAG---ATTAGCGAACATACTGCCAAATGGATGCAGGATGTTAGCAAGAAATCACCGATGGAATTGATCAATGAAGTTCCACCAATAAAGGTTGAAGGACGAATTGTGGCTTGTGAAGGAGACAGCAAT---------------CCT---------------GCCCTTGGGCAC---------CCAATTGAGTTCATATGCCTTGACTTG------AAGGAGCCAGCTATCTGC---------AAGTACTGCGGTCTACGCTATGTTCAAGAT---------------------CAC------------------CATCATatggcggtgatggagaagctgagaatgtttgtcgcacaagagccggtcgttgcagcttcttgccttatgggtgcttttggcctcttccttccagctgttgtaaggcccatgctagactcctttgaatcatccaaacaagtgcctcaacctgcgttaagcgatgtggttgcaggtgtgactgggaaaaaacagcagATGGGTGGAGGAATGGAGGCGAACAAGAACAGGTTCATAGAGGAATGGGGGGCAGCGAGAGAGAATTTGGAGCACAATTTCAGGTGGACTCGCCGCAACTTGGCCCTTGTTGGCTTATTCGGCATCGCTGTCCCTGTTTTCATCTACAAAGGCATCGTCAAAGAATTCCACATGCAAGATGAAGATGCAGGCAGACCATACAGGAAGTTCCTG------atggggcac------------acaggcgagttcttcaggcgaagagatgggtggagaaagcatccactgctgacgagtaatctgcgtcaagccactccaggccttggcatcgctctcgtcgcttttggaatctatcttgttggcgaacaagtctacaatagagtcatcgct---ccttct---------------------cct------tctcattct------caccacacccaccaccagcac---------------------tccactgcttcctcttctcacatggct---atg---------------------aagagcgcgttgaagtcgatcagagagagaggtctcggttccttccttcgcgagctcaaggaagaaggcttcctgagggcacttcttgatggaaatctcatgcaaaccaagttacataatagaggggcaacgcttgttggagttgataaatttggtaacaagtattatcagaaactt------------------------------------------------------------------------------------------------------------------------gacgagcaattt---------------------------------------------------------------------------------------------------ggtcag---------------------------------------------cagtatcaaatccacaaagccgctcacggacgaccgaagcacgtcggtaatgatatgtgggacgtggcgatggagagaagggacaagaagcttgtggaacagctctccggcgcttcctccaat---TTCTGGCAGTCCATGGACAAACTCCATGTCTGGATCGCCCTCCATCAAGACGAAAAGCAAGAG------AGGTTGGAACGGGAAGCGGAG------------------GTCAGGAGAGTGAGAGAG---GAGCTGCTGAAA---GAAAACAAATACAAG---GATGCTCTG---
>CoffeaCanephora
acagcctcttctcagtcctcggcggcaccgacgacctacgcacgtgcgcctcctccctcaacttcg---tccccg---acgggcctgcccaaggcagctgaatatgtgatctcaaaggtggatgatctcatgaactgggcccgccgtggatccatctggcccatgacattcgggctggcttgctgtgccgtcgaaatgatgcacaccggcgccgcccgctacgacatggaccgatttgggatcatctttaggcctagccct---aggcagtccgattgcatgattgttgctggtactctcaccaataagatggctcctgctcttcgcaag---gtctatgatcaaatgcctgagcctaggtgggtcatatcaatgggaagctgtgcaaatggcgggggatactatcattattcctattctgttgttagaggttgtgacaggatcgtgccagttgacatttatgtccctggttgccccccatctgcagagggtcttctttatggacttctccagctgcagaagaaaatcaataggcgcaaggatttccttcattggtggacaaaaatgggttcactgggaagagcaatctacaccgtcggattctggatccgggagaccggccaagcactcgatcgcctcggttgccgtctccaaggcaactactacttccaagaacaactgtccaggcatagaaccctgatgaacatatttgataaagctcctgtggttgataaggatgcctttgtcgccccaagtgcttccatcgttggtgatgttcaggtcggccggagttcttccatttggtacggctgcgttctaagaggtgatgtaaacagcatcagtattggcactggaacaaatatacaagacaattctctagttcatgtagccaaatccaatcttagcgggaaggttttgcctactattattggcgataatgttactgtaggtcatagtgctgttctacatggttgtaccgttgaggatgaggcatttgtgggtatgggagcaactttacttgatggggtggtggtagagaagaatgctatggttgcagctggagcccttgttaggcagaatacaaggatcccctgcggtgaggtgtggggaggaaacccagcaaagtttctgaggaaacttacagatgaggaaatagccttcatatcccagtcagccctcaactattccaacttagcacaggtccatgcagctgagaatgctaaaggatttgatgaaattgagtttgagaaggtgcttcgtaagaaatttgcacgcaaggatgaagagtatgactcaatgttgggcgttgtccgtgaaactccgccggagcttatcctccctgataatgttttgccagataaggcaccaaaggcttctagcactcaggctgcatcaactgctagcaccccacag---cctccccctcctcccccacctcctgagaaaacccactttggtggcctcaaagatgaggatcgcatttttacaaatgtatatggtttgcatgacccttttctcaagggtgctatgaaacgaggagactggcatagaacaaaagacctggtactcaagggtgctgattggattgtcaatgaaatgaagaaatctggtcttcgtgggcgtggtggtgctgggtttccctctggtcttaaatggtccttcatgccaaaggtgtctgatggtcgtccctcctatcttgttgtcaatgctgatgagagtgaacctggaacctgtaaagatagggagataatgcgccatgatccacacaaactattagaaggttgtttaattgctggagtgggtatgagagctactgctgcctatatttacatcaggggtgagtatgtcaatgagcggaaaaatctggagaaagccagaagagaagcttatgaagctggcttattaggaaaaaatgcatgtgggtctggttatgacttcgatgtacatatccacttcggagcgggtgcttatatttgtggtgaggagacagctcttctagagagcctcgagggcaaacaaggaaaacccagattgaagcctccttttcctgctaatgcagggctgtatgggtgtcccagtaccgtcacaaatgtggaaacagtagctgtttcacctaccattttgaggcggggccccgagtggttcgctagttttggtaggaaaaacaattctggaacaaaacttttttgcatctcagggcacgtgaac---aagccttgcacagtcgaggaggagatgagtataccattaaaggagcttatagagaggcactgtggtggtgttcgcggtggatgggacaatttacttgctattatcccaggaggttcatctgtcccattgatacccaagcatatatgtgaggatgtgctaatggactttgatgcacttaaagctgtacagtcagggttggggactgctgccgtgattgtgatggataagtcaacggatgttgtagacgcaattgcaaggctctcttacttctacaagcatgagagttgtggccagtgcacgccatgcagggaaggtacagggtggctttggatgatcatggaaagattgaaggtggggaatgcaaaactggaagaggttgacatgcttcaagaggtgacgaaacagattgaagggcacacgatttgtgcattgggtgatgccgctgcttggccagtccagggg---------------------------------------------------------------------------------gtggagaccaaacctggagaaatcggcatggtctccggcatccccgaagaacatcttcgcagacgggttctgatttattcaccagctcgaactgcaagtcagcaaggatcaggaaaagttggaagatggaagatcaacttcgtgtctactcagaaatgggaaaatccactgatgggttggacatccacgggggatccatatgccaatgtaggtgattctgcttcgtgttttgatagtgaagaagctgcaatagaatttgctcaaagacatggttgggattacacggttaagaagcgtcataaaccattgctaatgacggaggcggtggtgaggggcaaacccggaatggcaagcgtgaaggatatgccgcttgtccaggacggcccaccaccgggtgggtttgccccggttagatacgctcgacggatccccaattcagggcccagcgccatggccattttcctagccgcttttggtgttttttcctatggcatgtaccaagtcggtaaaggcaacaagatccgtcgggcactgaaggaagaaaagtatgctgcacgcagtgctatcttacctctgctgcaagctgaagaagatgaaagatttgtcgaagaatggaagaaatatcttgaggaagaggctagaataatgaaggatgttcctggatggaaagtaggtgagaatgtctacaactcagggagatggatgcctccagctactggcgagctccggcctgatgtctggATGGGT---AATACG---------GTGGATGCAGCA---GGAAATCCGATCCCCACGTCGGCAGTTTTGATGGCAGCTTCAAAGCACATAGCAACAAGGTGCCGTGATGAGAATGTGGCGTTTTTGAAGTGCAAGAAGGATGATCCGAACCCGGAAAAATGCCTTGACAAAGGCCATCAAGTCACCCGCTGTGTTCTTAGCCTGTTGAAGGATCTTCATCAAAGGTGCACTAAAGAGATGGATGCTTATGCTGGGTGCATGTACTACCACACAAATGAGTTTGAATTATGTCGCAAAGAGCAAAAGGAATTTGAGAAGGCATGCCCTCTC------gctacaccgggccaccaagagagacccaacggctacttattcaaccggacgccgccgccgccgggacagtctcgtaaatgggaagactgggagctgccgtgttacatcaccagtttcctcactatcgtcatactcggcgtcgggcttaacgctaagcccgatctcactctcgagacttgggcacaccagaaagccctagaacgcctcgagcttgaTAGCAGT---GGCAAAGTTCTCAGTGAGGAGGAAAAAGCTGCAGAAAATGTCTACATCAAGAAAATTGAGCAAGAGAAGTTGGAGAAGCTTGCACGCAAGGGACCAAAAGCAGAAGAGACA---GCAGCAGGCTCAGGGGGTTCAGGATCTGTTGCTGATGCTAAACCTAGT------GCTCAGAGC---------------TCC------------------TCAACACCT---------------GGTGTGTCAACTGACAAGTATAGAAACTATGCAGTTGTTGCTGGAGCGGTG---ACTCTTCTTGGTGCT------GGGGGTTGGTACTTATTGTCAAAAGACAAGAAAGCAGAAGAA------------------GTGCATGACtctggcatgggcctccctgttggcaaacatatcgtcccagacaaacctcttccggtgaatgatgagctggtatgggacaacggaactccatttccggaaccttgtattgatcgaattgctgaaacagttggaaagtatgaagcattgtcttggatgtgtggaggattagggtttttcgcgagccttggactgttagctgtttggaatgacaaagcttcaaaaatcccatatacgccaaaggtctat---ccatatggcaatctcaga---------gcggagcttggtgaagaaccctcggaggaagttaggggctccttccttgacaagtccgaggtcaccgatcgcgtcgtcaccgtcgtcaagaacttccagaaagttgatccttccaaggttaccccaagtgctcattttcataatgatcttggtttagatagtcttgatactgtggagattgttatggctcttgaagaagagtttggatttgagattccagacaatgaagctgacaagataagctccataaatctcgctgtggacttcattgcatctcatcctcaagcaaaaTCCACTGCCTTAAATTATCACCTGGACACTCCTGATAACAACCCGGACCTTCCCTGGGGATTCACGGAAGCTAACAAAGCCAAGGTGAAAGAGATATTATCCCATTACCCATCCAACTACAAGCAATCTGGAGTTATTCCTTTGCTGGATCTTGCACAACAACAACACGGCGGATGGCTCACTGTTTCAGCTATGAACGAAGTG---------------GCAAGAATTATTGAAGTTGCACCAATTCGAGTTTATGAAGTTGCAACCTTCTATTCAATGTTTAACCGTACAAAGGTCGGTAAATACCACCTTTTGGTTTGCGGTACAACACCTTGTATGTTGCGTGGTTCAAGAGATATTGAAGATGCATTATTAAAGCACCTAGGAGTAAAACGCAACGAGGTTACAAAAGATGGTTTGTTCTCTGTTGGAGAAATGGAATGCATGGGATGCTGTGTAAATGCTCCAATGATTACTGTGGCTGACTATTCCAATGGATCTGAAGGATACGCATATAACTATTATGAAGATGTTACTCCAAAACGAGTTGTTGAGATTGTTGAGGCATTGAGAAGGGGAGAAAAGCCACCGCGCGGCACACAAAATCCAAAACGGATCAATTCAGGACCAGAAGGAGGGAATACTACGTTGTTAGGTGAGCCGAAGGCTCCACCATGCCGCGATCTTGATGCCTGCatggag---gtgcca------------------------gggtcatcaaagaagatgatagcaacccaagaagaaatggtggaagccaaagtcccaatcccttacagagaccaatgtgcccatttgctgatcccactgaacaagtgcaggcaggcggagttctatcttccttggaagtgtgaggaccaacgccactcctatgagaagtgcgagtacgagcttgctccc------------------------------------------------------------------cag------------cgcaagcag------------cctattcctcttatacct---aaaactgccaatgctactttcgccacaaagcactctttttccactgataaagatgatgaagaaagagaaaagcttgctaaagagatttcaaaagattggaattctgtatttgagaggagcataaacacattgtttctgactgaaatggtccgtggtttgagtttgacgctgaagtacttctttgagaagaaagttactatcaactatccatttgagaagggtccgttgagccctcgttttcgtggtgaacatgctctccgacgttatccaactggagaggaacgttgcattgcttgtaaactttgtgaagctatatgcccagctcaagcaatcacaatagaggcagaagaaagagaagatgggagccgtcgaacaactaggtatgacattgacatgacaaagtgcatctattgtggattttgccaagaagcttgcccggttgatgccattgttgaagggcccaactttgagtttgccactgagactcacgaggaactcttgtatgacaaggaaaagctgctcgagaacggagaccggtgggaaactgagattgcagaaaatctcaggtcggaaagcctttatcgcatgaagtttataatggaatttgctgagaacttggtgctgaggatgatggaggatccaaaggaaagggataggaagttcagggagcacttgtaccatttgaaagacaggtgtagcaagaccaaggaaatgtggagcctccctcttcgtccttatgggttttggaccttcgaacgccacaattcccagattttctgggatgctcagatcagccaagttcctggccgc---------------------cgtgatccttat---gatgacctcctccagggt------------------------gcc---tacaatgcggatcctacctcc---------acccagaaa---------tactttttgatccgttcaatttctatgagc---ttaggatca---------gcatcgtacctggctcgaagagcagcgcagaaggagagagtaaggatcctctacagacgagctctcaaggacactctcaattgggctgtacatcgccacctcttctatcctgatgccgatgctcttagggagaaattcgaggccaacaaagatgtgcaagatcttgaaactattgataggatgatagctgctggtgaagtgacctacaataagtggcgccatcctgatccttatgtggttccatgggctcctggtggctcgaagttc------------------------------------caccgaaatccaacacctccttct---gggattgagatattatatgactat------ggtagggaagacaat---gac---atggggaggaagaagggagtggttttc---gacgagggagctccagatgacttcgacccggagaatccgtacaaggacccggttgccatgctggagatgagggagcacttggtcagagagaaatggatcgacatcgagaaggccaaaatcctccgtgagaaagtcaagtggtgctatcgggttgaaggggttaatcatcttcaaaaatgccgccacctcgtccaccagtatctcgacgccacacgcggcgtcggatgggggaaagaccaacgccccccttctctccacgggcctaaa------gtc---gaagcc---ggagtggctgag---------------------TCCACC---------GATGCAGTAGCAGCAGCTACCTCAGCA------------TCACCC------------------GCGACAAAA------TCAATCCCAATTGTAGAA---TCCGCGGATCGG------------GTGAAATGGGACTACAGAGGCCAGAGAAGAATCATCCCCTTAGGTCAGTGGCTCCCCAAGATCGCCGTCGATGCT---------------TACGTG------------------------------GCACCCAATGTCGTCCTCGCC---GGCCAGGTCACTGTTTACGACGGGGCTTCCGTCTGGAATAGCGCGGTCTTGCGCGGTGATCTTAATAAGATTACTGTAGGGTTTTGCTCCAAT---------------------------GTGCAAGAGCGGTGTGTTATTCACGCCGCCTGGAATTCTCCT---------ACAGGACTGCCAGCAGAGACATCAATTGAAAGGTTTGTTACTATTGGTGCATACAGTCTGTTGCGATCCTGCACAATTGAACCTGAA---------TGCATTATTGGGCAGCATTCCATCTTGATGGAAGGTTCTTTGGTTGAGAGCCACTCCATTCTCGAAGCTGGATCTGTTGTTCCTCCTGGGAGGAGGATACCAACCGGTGAGCTTTGGTCTGGGAATCCTGCAAGGTTTGTCAGGAAATTGACACATGAGGAGACACTGGAGATTCCTAAACTTGCTGTTGCAATAAATGATCTTAGCAAAAGTCACTTTTCAGAGTTC---CTACCTTATTCAACAGTGTATTTGGAAGTTGAGAAGATG------------------AAGAAG---------------------------------------------------------------------------------------------atgcctggtgggccttactgccgccccaagcactggaagcgcaatactgccatcgccatggctggcgtcttcctcctttgtatccccatcgccatgatttcggtccagcttgagcaacggccgcatatgcctgttcgcccaattccatctcagctttggtgcaagaacttcgggaaaaaggactactcgtcgcac---gacgatcacctcgacaaggaagaagtcactgctagagtcctcgacgttgtcaagagcttcccaaaagttgaccctgccaaggtgactcctgatgttcattttcagaaagatttgggattagatagtttagacactgtcgaggtcgtgatggcactggaggaagaatttaagcttgagatcccggacaaggaagccgataagattgattcctgccctcttgcaatcgaatatgtctataaccacccaatggct------ggtATG---------GAT---CCGGCA------GAATTAAGGTACTTAGAAGATGAAGATACTCCGTTGATGAAAACAATTAAGGGTGCTACTTCAGGTCTAGTCGCTGGTACTATATGGGGAACCATCGTTGCGACCTGGCAGGACGTGCCTCGTGTTGAGAGAAGAGTTGCACTTCCTGGGCTGATCCGGACTCTAAAGATGATGGGAAACCATGGGATTACTTTTGCTGCCATTGGTGGGGTTTATATTGGTGTAGAACAGTTGTTGCAGAATTATAGGATGAAAAGAGACTTTATCAAC---GGAGCTGTTGGTGGGTTTGCAGCTGGTGCTACTGTTGTGGGTTACAAAGGAAAGAGCATTGCAACTGCACTATCTGCAGGAGCTGCCCTTGCAGCCACTTCTGCTTTTATTGACGTTGGAGGTCAGACCACCAGAATAGATAATGGCAAGGAGTACTACCCATACACCACC------AAGAAGAGGGCTAGTGCTGAT---ctccgcaaactcccttacatgcgccatccgtgggaacatttgctggggatgggattgggagctgtgcttgctaatcagatggtgaagtgggacgccaaagcccaagaagacctcgataagctccttgctaaggctaaggaagctaacgagcgccgttac------tttgat---------------------------------------------gatgaagaagat------ATGAATACAGACATCACAGCATCAGCAAAGCCAGAATATCCAGTTATAGATCGCAACCCACCCTTCACCAAGGTCGTGGGCAACTTCAGCACCCTTGACTACCTCCGCCTCACCACCATCACCGGCGTTTCAGTCACGGTCGGCTACCTCTCCGGAATAAAGCCTGGGATAAGGGGGCCATCAATGGTGACTGGGGGATTAATTGGACTGATGGGTGGGTTCATGTACGCGTACCAGAATTCTGCAGGGAGGCTTATGGGATTTTTCCCTAATGATGGAGAGGTAGCCAAGTACAAG---AAGTTGCTC---atgatggcgaaggtgaaggagacgacggggatcgtagggctagatgttgtgccaaatgctagggaggttttaatcagtctgtatagcaaaaccctagaggagatcaaggccgtccccgaggatgaaggatatcgtaaggctgtggaaagcttcacccgccaccggctcaaggtgtgccgggaggaagaggactgggaatcgatcgagaagcgtctgggttgcggccaggtcgaagagcttattgaagaggctaaggatgaactcaagctcatcggccacatgatcgagtggaaaccatggggtatcccagatgattatgaatgtgaagttatcgaaaatgatgctccagttccaaagcatatacccttgcatcgacctggtcctcttcctgaagagttttataggacgcttgaggccgtttctaccaacactttggaagatgctgtttcacgctcaaagaaagatgagcctgcaattgca---tctggcgagcagcaatctaag---------------------------------------------------------------------------------------------------------------------------------------------------------------------------------------------------------------------------------------------------atgactgtccttcaggcctgcgagatcgccggcgtcgacattcctcgtttttgctaccatagccgcctctctattgccggaaattgccgtatgtgcctcgttgaagtcgaaaagtcccccaagcctgtcgcctcttgcgccatgcctgctcttcctgggatgaagattaagacagacacacctcttgccaagaaggcacgagaaggagttatggaatttttgctgatgaatcatccgttggattgcccaatttgtgatcaaggtggggaatgtgatctccaggatcagtctatggcttttggttctgaccggggtcgttttactgaaacaaagaggtctgtggttgataagaatctgggtccattggtcaagactgtcatgactaggtgcattcaatgtacaaggtgtgtaagatttgcgactgaaatagctggggttcaggatcttggcatgttgggtcgtggcagtggggaagaaattggaacttatgtggaaagactcatgacaagtgaactttcaggaaatgtaattgatatttgtcctgtcggtgctctaacctcaaaaccttttgcctttaaagctcgaaattgggaattaaagggaacggaaagcattgatgttacagatgctgttggttcaaacattcggattgatagcagaggcccagaggttatgcgtattttgccacgattaaatgaggatatcaatgaagaatggatatcagacaaaacacgtttcttttatgatggactaaagagacagaggttaaatgacccgatgattcgcggtccagatggacgcttcaaggcagtgagttggcgtgatgctcttgccgtggttgctgaggtcatccaccaagtcaagcccagtgaaattgttggagttgctggtaagctgtctgatgcagaatccatgatggcattgaaggatttcttaaacaaaatggggtcaaataatgtttggtgtgagggtaatggcccaagtccaaatgctgacatccgctctggttacattatgaacactagcatcagtggcttggagaaggcagatgtttttctcttggttggtactcagccaagggttgaagctgctatggtgaatgccagaattcggaaaactgttcgagctgcccaagctaaggtgggctatgttggtcctgcaacagacttaaactatgatcatgaacatcttggtacaggtcctcaaacacttaaagaaattgcggatggtcgccatcctttctcttcaacattgataaatgccaagaacccttgcatcattgttggtgctggggtttttgagaggaatgacaaggatgcaattttctcggttgttgagactatt---gcagaaagtgcaaaggctgttagacccgattggaacgggcttaatgtgttgctattaaatgctgctcaagctgcagctcttgatcttggacttgttccagaa------tctggt---aatagcattgaatcttccaaatttatttatttgatgggtgctgacgatgtgaacttg---gagaaaattcccgaggatgcctttgtggtttaccaaggacaccatggagatcgtggtgtatatcgtgcaaacataattcttccatcatcagccttttctgagaaagagggcacatatgttaatacagaagggtgtgctcaaactactgtaccagcagtacccactgtaggtgatgctagggatgattggaaaataattagagcattgtctgaggtggcaggcgcatgtctaccctatgattccctcactgctatcagatctcggatgaggactgtagcaccaaatctactgaatactgatgagagacaacctgca---atattttcttattct---ttgaagcct---gagtcacgccag---gag---atgagc---actgttccatttggaacagcagtggagaatttttacatgactgattcaatcactagggcttccaaggtaatggctcaatgcagcgca---tcattgtcgaagaaa---------GCATCTAACCTT---------ACCGCC------AGAGGCACGGGACACATAGTTCGTAAGGGAACTGGTGGAAGATCGTCTGTTAGTGGGATTATTGCCACGGTATTTGGAGCTACTGGGTTTCTTGGGCGTTATCTTGTTCAACAGTTGGCTAAAATGGGTTCTCAAGTTTTGGTTCCTTTCCGAGGCTCCGAGGATTCTCATCGTCATCTCAAATTAATGGGTGATTTGGGACAG---ATTGTTCCAATGCAATACAACCCTAGAGATGAAAATTCAATCAAGGCTGTAATGGCAAAGGCTAATGTTGTTATTAATCTTATTGGGAGGGAGTATGAGACTAGAAATTACAGCTTTGAAGAAGTGAATCATCACATGGCTGAAGAGCTTGCAATGATTGCTAAAGAACATGGTGGCATCATGAGATTTATACAAGTTTCTTGCCTGGGTGCTTCTCCATCATCTCCATCTAGAATGCTAAGAGCTAAAGCTGCTGGCGAGGAAGCTCTTTTACAAGAATTCCCTGAGGCAACAGTTATGCGACCTGCTGCAATGATTGGTACAGAAGATCGGGTTTTAAATCCATGGGCACATTTTGTAAAAAATTACGGCTTTCTCCCACTAATTGGAGAGGGAACTACCAAGATTCAGCCTGTTTATGTTATTGATGTGGCTTCTGCAATTGTTGCGGCATTGAAAGACGATGGTAGCTGCATGGGAAAAGTTTATGAACTTGGTGGACCAGAGATTTTCACTGTCCATGAATTGGCAGAGCTTATGTTTGACGTGATTCGCGAATGGCCTCGCTATGTGAAGATTCCTTTCCCTGTTGCTAAGGCAATTGCAATGCCTCGAGAAGTATTGCTGAAGAAAGTTCCATTTCCAATGCCCACTCCTAGCATATTTAATTTGGACGCGATTGAAGCCCTTACCACTGATACTTTAGTGTCAAAAGATGCTTTAACTTTTGATGATCTTGGGATTGCACCACATAAGTTGAAGGGGTATCCCGTTGAGTTTCTTATACAATATCGAAAAGGCGGTCCAAAATATGGTTCGACAGTCAGTGAAAAAGTATCTCCTGAATCTTGGCCGATGGCGTCCGGATGGGGAATAACGGGGAACAAAGGAAGATGCTACGATTTCTGGATGGATTTCAGTGAATGTATGTCTCGTTGTAGAGAACCCAAGGATTGCGCTCTTCTCAGAGAAGACTATTTCGAGTGTCTCCACCACTCTAAAGAGTTTCAACGT---AGAAACAGAATCTACAAGGAGGAGCAGAGACAGCTAAGAGCAGCTACGCAG------AAAGGTGAGGAT---------------------GGTGGA---CATGGTGGA------------AGTCAT---CAC---tcggctccagccagctcttcaacaagagtattcattgaaaggaattacaaggatcttaagaaactcaatcccaaacttccgattttgatccgggaggccgataatacagagcctcagctttgggctagatttgattttggagttgaaagaggaatacgtttggatagtatgacagaggatcagatctcaaaggcactagaggatcttgctaaa---gttggg---------gcagctctcaaatctgcctcc---------------ctttcc------------tca------tccccc---------tcagctaaggttgcggatcgcatcgtcaagctttccgtagtcgatccggacggcattaagcgagaagtagtcggtctctcgggtcaaactctcctaaaagctttggctaaccacggcttaatcgacccggcttcccaccggcttgaggagattgacgcttgctcggctgagtgcgag------------------------gtccacatcgctcaggagtggctcgagaagctgccgcctcctacttatgacgagcagtatgtgctgaagaggaattctcgggttagggttttgaacaaacactctcggcttggatgtcaggtggttctcacccctgagcttcaggggatggtcgttgctgtgccggagcccaagccatgggatattccgATGGCA------------------------------GCAGCAAAATCTTTTCTTCAATCTCTGCGACGCTACATCACGAGGCCATGGGAGATTACTGGACCCTGTGCTTCTCCAGAGTACCGGGGCGCCGTACCAAAGGCCACCGAGTATCGGGTCCATAGCCCCGCCACTGCACCCGTT---------CCG------GCTATTGTGCCCACTTCCAACCCGGAAACCGTCTACGATATCAAGTACTTCTCTCGCGACCAGCGCCGCAATCGCCCTCCGATTAAGCGCACCATTTTGAAGAAGCCTGATGTGGAGAAGATGATGAAGGAGACC---ACC---TTCGAC---GTCAATAGCTTCCCTAGGCCTTATTTGGCCGCTACGATTGTGGAGGATGATAACGCCATCGGTGGTGGTTACCAG---------AAAATGGCA------CATTTG------------ATGAAGAACTTGAAGGTGCCGCCGAACTCGACGAGTCGGGAGGAAGCTCGGAAAAGGACCTTCGATTTCTTCAGGTTGGCCTGCAGATCCATCCCAAACATTATGGAAATCTACAACCTCGACGACGTCGTTACCCCCTCTCAGCTACGCTCCACTGTAGCCTCTGAAATCCGCAAGAATGCCCACGTCACCAATCCCAAGGTTATTGACATGCTGCTCTTCAAGGCAATGGAAGAATTAAAGAACTTTGTTGATCATGCAAAGCAGAGGCATCACGTTATTGGCCAATACGTGGTGGGT---CGTAAAGGACTT---GTGCAAGACCTTGGACCCAAG---GATGAAGGGATCTCCAATTTTCTAAAGAATTTCTACAGCAGCAACTACTCCATGGCCGGAGGAGGA------CATGGA---------------CACGGC---------------ACTACTTTCAAAGGCATCACTGTGCACCATCCCAAGCGGTGGCACTCGGTCACCGGAAAGGGCATGTGCGCCCTTATG------------TGG---------TTTTGG---ATTCTATACAGGGCCAAACAGGATGGTCCTGTAGTGTTG---------------------GGC------TGGAGGCAT---------------------------CCTTGGGAAGGTCAT---GGC------------------------------GATCACTCACATGATCATGGCCAT---GAA------------------------------------CATACC------------GGCGGCGGC---------------------------GCAGTGACCAGCGAGATCATCACCACCCACACTGAGAAATGGATGCAGGATACAACTCAGAAATCTCCCATGCAGTTGATCAATGAAGTCCCCCCTATTAAGGTTGAAGGCAGGATTGTTGCTTGCGAAGGAGACAGCAAC---------------CCT---------------GCGCTTGGACAT---------CCGATTGAATTTATATGTCTTGACAAG------GAGGAGCCGGCCGTGTGC---------AAGTATTGTGGGCTGCGATATGTTCAAGAT---------------------CAT---------GGCAGTCACCATCACatgccggtgatggagaagctgaaaatgttcgtggtccaagagcccgtcgttgccgcatcttgcctcatcggcggcattggtctctttcttccagcagtggtgaggcctatactagactcctttgaatcatcgaagcaggtccctcaacctgttttgagtgatgtggttgctggtatgactggtaaaaag------ATGGGCGGAGGAATGGAAACAAATAAGAACCGTTGGATCGAAGATTGGTCAACGGCCAGAGAGAATCTGGAGCACAACTTCCGATGGACCCGCCGGAACCTGGCTCTCGTCGGCATCTTCGGCGTCGCCATCCCGGTCTTAATCTACAAGGGCATCGTTCGTGAATTCCATATGCAAGATGAGGATGCAGGGAGGCCATACAGGAAGTTCTTA------atggcaaagccactgggtcctactggagagttcttcaggagaagggatgaatggaggaagcatccgatgctgactaaccagttccgctacgccattcctggcctcggcatcgctctagtggccttcgggatttaccttgtcggagaagctgcttacagcaagatctacgcc---acttct---------------------cat------tctcactct------cacgcctcatcctcc---------------------------gctgccggttctcattctcacatgggt---tcg---gtagtg------------aggagtgcggtgaaggcgatcaaggaaaagggttttggaagcttcctgagagagctcagggatgaaggatatttgacagctctcttggatgggaatcttatgcaaaccaagattcacaatataggtgcaacacttgttggtgtggataaatttggcaacaaatattatgaaaaattaggagacactcaatacggtagacaccgttgggtcgaatatgcagcaaaggaccgctataatgcttctcaggtccctccagaatggcatggttggctgcatttcataactgatcatactggagatgagcttctgttactgaaaccaacgagatacgggcttgagcacaaagagaacttgtccggggaaggtgatcagtatatctatcactccaaggggcactcccttaaccctgggcagagggactggaccaggtatcaaccttggcaaccg---accaaggcccagtactttatccacaaagccgcccacggccggccgaagcacatcggcaacgacgtctgggacgtggccatggaaagacgggacaagaagcttatggagatgctatcctctccttctactcctaatTTCTGGCAAACTATGGACAAAGTCCACGTCTGGATTGCCCTCCACCAAGACGAAAAGCAAGAG------AGGATGGCAAAGGAAGCTGAG------------------ATCAAGAAGATGAGAGAG---GAGCTGTTGCGA---CAGAACAGAGAAAGGGGTGATACTCTTCTC
>ConopholisAmericana
------------------------------------------------------------------------------------------------------------------------------------------------------------------------------------------------------------------------------------------------------------------------------------------------------------------------------------------------------------------------------------------------------------------------------------------------------------------------------------------------------------------------------------------------------------------------------------atgggtactatggggagagctttctacaccgttggattctggatcagggaaaccggccaagccctcgatcgtcttggctcacgcctccagggaagctacattttccaagaacaagtttcgaggcatagaacgctcatgaacgtatttgacaaagttcctatggttgataagaatgcctttgtggccccgagtgcatccatcgttggggacgtctatgttggatccaattcctccatttggtatgggtgcgttctcagtggtgatgcaaacaacataagtattggaactggaaccaacatccaagacaattctcttgttcatgtagccaaatctaatataggtgggaaggtcttgcctacccttattggcgacaatgtcactgtaggttatagtgctgtcttgcatggatgtactgtggaggatgagacatttgtcggcatgggtgcaacattgcttgatggggtggtagttgagaaacacgcaatggttgctgctggagcccttgtgagacagaatacaagaatacccagtggagaggtatgggggggaaatccagccaagtttctgaggaagcttacagatgatgaaattgccttcatatcacagtcagccatcaattacactaacctagcccaagctcatgctgccgaaaatgctaagtacttcgacaaggtagaatttgaaaaggtacttggcaagaagtttgctgagcaggatgaagaatcagactcactgttgggggttgttccggagacacaaccagaacttat---------taatg---------ataaaactacaaaggcttcg---------------------------------------------------------------------------------------------------------------------------------------------------------------------------------------------------------------------------------------------------------------------------------------------------------------------------------------------------------------------------------------------------------------------------------------------------------------------------------------------------------------------------------------------------------------------------------------------------------------------------------------------------------------------------------------------------------------------------------------------------------------------------------------------------------------------------------------------------------------------------------------------------------------------------------------------------------------------------------------------------------------------------------------------------------------------------------------------------------------------------------------------------------------------------------------------------------------------------------------------------------------------------------------------------------------------------------------------------------------------------------------------------------------------------------gtggaagtaaaagccggagagatcggtatggtctccggcatcccccaagagcaccttcgccgaagggttcaaatcttctcacctgctcgaactgcttctcaacaaggatccggaaaggttgggagatggaaaattaatttcttgtccacacagaaatgggaaaacccattaatgggttggacatccactggagacccatatgcaaatgttggtgatgctggattaagttttgacagtcaagaagctgcaattgcatttgccgagagacatggttgggattacacggtcaagaggcaccaaactccattattg---------------------------------------------------------------------------------------------------------------------------------------------------------------------------------------------------------------------------------------------------------------------------------------------------------------------------------------------------------------------------------------------------------------------------------------------------------------------------------------------------------------------------------------------------------------------------------------------------------------------------------------------------------------------------------------------------------------------------------------------------------------------------------------------tccagcccaggccacgaggatcagcccaagggtttcgccttcagccgcatgccgccgccgcccggagagtctcggaaatgggaagactgggagcttccgtgctacctcactagcttccttactattgtcatcctaggagtgggcctcagtgctaagcccgatctcacgatcgagacatgggcccaccagaaagccctcgaacggctcgagctgga----------------------------------------------------------------------------------------------------------------------------------------------------------------------------------------------------------------------------------------------------------------------------------------------------------------------------------------------------------------------------------------------------------------------------------------------------------------------------------------------------------------------------------------------------------------------------------------------------------------------------------------------------------------------------------------------------------------tctgacgaggcgaaaggttcttttctcgacaagcccgaggtcaccgatcgtgtcctttccgttgtgaagaactttcagaaagtcgatccatcgaaggttaccccaaatgctcatttccagaatgatcttggactagatagcttggacactgtagaaatcgtgatggcactcgaagaagaatttggctttgagattcctgacaatgaagcagacaaaatcagctcgatcgatcttgctgtcgactttattgcatctcacccccaggcaaaa------------------------------------------------------------------------------------------------------------------------------------------------------------------------------------------------------------------------------------------------------------------------------------------------------------------------------------------------------------------------------------------------------------------------------------------------------------------------------------------------------------------------------------------------------------------------------------------------------------------------------------------------------------------------------------------------------------------------atggag---gttccg------------------------ggttcatcgaagaaaatgatagtgacgcaagaggagatggtggaggcgaaggtgccaatcccgtacagagaccagtgtgcccatttgctgatcccactcaacaaatgccggcaggcggagctctacctgccatggaagtgcgggtcggagcgccacacttacgagaagtgcgagtacgagctcgtcatggagcggatgctgcagatgcagaagatccgc---gag---cgcgaggcc---cagttgaaggct---caa------------gtccctcaa------------tcgattcccctagtccct---aaaactgccaatgct---------------------------------------------------------------------------------------------------------------------------------------------------------------------------------------------------------------------------------------------------------------------------------------------------------------------------------------------------------------------------------------------------------------------------------------------------------------------------------------------------------------------------------------------------------------------------------------------------------------------------------------------------------------------------------------------------------------------------------------------------------------------------------------------------------------------------------------------------------------------------------------------------------------------------------------------------------------------------------------atgagc---ttggctacg---------acgtcgtatctagctcggcgagcagcacagaaggagagggttaggatcctctacaggcgagcactcaaggacactctgaattgggccgtccatcgccgtctcttttaccctgatgctgatgctctcagagagaagtttgaggccaacagacaagtggaagatattgaactcattgacagaatgatagttactggtgaagcaacctacaataaatggcggcaccctgatccttacattgttccatgggctcctggtggctccaaattt------------------------------------tgccgaaacccaacaccacctcct---gggattgagataatatatgactac------ggtcgtgaggaa---------------------------------------------------------------------------------------------------------------------------------------------------------------------------------------------------------------------------------------------------------------------------------------------------------------------------------------------------------------------------TCAGCA---------------GAAGCCGCCCAATCGGCCCAA------------AACCTG------------------ACCAAACCA------GATCCG---TTAAGGGAG---TCGCCGGATCGA------------GTGAAATGGGACTATAGGGGCCAGAGGAAGATCATACCGTTGGGACAATGGACACCGAAGATCGCCGTTGATGCT---------------TATGTG------------------------------GCGCCTAATGTCGTTTTGGCC---GGCCAAGTGGTGGTCTACGATGGTGCTTCCGTGTGGAACGGTGCCGTTTTGCGCGGTGACCTTAACAAGATTTCCGTCGGGTTTTGTTCTAAT---------------------------GTGCAGGAACGGTGTGTTATTCACGCCGCTTGGTCTTCTCCT---------ACAGGTCTGCCAGCAGAAACATCAATCGATAGGTTTGTCACGATTGGTGCATGCAGTCTGTTGCGATCCTGCACAGTCGAGCCTGAA---------TGCATTATTGGGCAACACTCCATCCTTATGGAGGGTTCTTTGGTCGAAACACATTCTATCGTTGAAGCGGGCTCTGTAGTTCCCCCAGGAAGGAGAATACCAAGTGGTGAACTTTGGGCCGGAAATCCAGCAATATTTGTCCGGACTTTGAGTCATGAGGAGACACTTGAGATCCCTAAACTTGCTGTTGCAATAAATGATCTTAGCAAAAGCCATTTCACCGAGTTT---TTACCTTATTCAACCGTGTACTTGAAAGTTGAGAAGTTG------------------AAATCA------------------------------------------------------------------------------------------------------------------------------------------------------------------------------------------------------------------------------------------------------------------------------------------------------------------------------------------------------------------------------------------------------------------------------------------------------------------------------------------------------------------------------------------------------------------------------------------------------------------------------------------------------------------------------------------------------------------------------------------------------------------------------------------------------------------------------------------------------------------------------------------------------------------------------------------------------------------------------------------------------------------------------------------------------------------------------------------------------------------------------------------------------------------------------------------------------------------------------------------------------------------------------------------------------------------------------------------------------------------------------------------------------------------------------------------------------------------------------------------------------------------------------------------------------------------------------------------------------------------------------------------------------------------------------------------------------------------------------------------------------------------------------------------------------------------------------------------------------------------------------------------------------------------------------------------------------------------------------------------------------------------------------------------------------------------------------------------------------------------------------------------------------------------------------------------------------------------------------------------------------------------------------------------------------------------------------------------------------------------------------------------------------------------------------------------------------------------------------------------------------------------------------------------------------------------------------------------------------------------------------------------------------------------------------------------------------------------------------------------------------------------------------------------------------------------------------------------------------------------------------------------------------------------------------------------------------------------------------------------------------------------------------------------------------------------------------------------------------------------------------------------------------------------------------------------------------------------------------------------------------------------------------------------------------------------------------------------------------------------------------------------------------------------------------------------------------------------------------------------------------------------------------------------------------------------------------------------------------------------------------------------------------------------------------------------------------------------------------------------------------------------------------------------------------------------------------------------------------------------------------------------------------------------------------------------------------------------------------------------------------------------------------------------------------------------------------------------------------------------------------------------------------------------------------------------------------------------------------------------------------------------------------------------------------------------------------------------------------------------------------------------------------------------------------------------------------------------------------------------------------------------------------------------------------------------------------------------------------------------------------------------------------------------------------------------------------------------------------------------------------------------------------------------------------------------------------------------------------------------------------------------------------------------------------------------------------------------------------------------------------------------------------------------------------------------------------------------------------------------------------------------------------------------------------------------------------------------------------------------------------------------------------------------------------------------------------------------------------------------------------------------------------------------------------------------------------------------------------------------------------------------------------------------------------------------------------------------------------------------------------------------------------------------------------------------------------------------------------------------------------------------------------------------------------------------------------------------------------------------------------------------------------------------------------------------------------------------------------------------------------------------------------------------------------------------------------------------------------------------------------------------------------------------------------------------------------------------------------------------------------------------------------------------------------------------------------------------------------------------------------------------------------------------------------------------------------------------------------------------------------------------------------------------------------------------------------------------------------------------------------------------------------------------------------------------------------------------------------------------------------------------------------------------------------------------------------------------------------------------------------------------------------------------------------------------------------------------------------------------------------------------------------------------------------------------------------------------------------------------------------------------------------------------------------------------------------------------------------------------------------------------------------------------------------------------------------------------------------------------------------------------------------------------------------------------------------------------------------------------------------------------------------------------------------------------------------------------------------------------------------------------------------------------------------------------------------------------------------------------------------------------------------------------------------------------------------------------------------------------------------------------------------------------------------------------------------------------------------------------------------------------------------------------------------------------------------------------------------------------------------------------------------------------------------------------------------------------------------------------------------------------------------------------------------------------------------------------------------------------------------------------------------------------------------------------------------------------------------------------------------------------------------------------------------------------------------------------------------------------------------------------------------------------------------------------------------------------------------------------------------------------------------------------------------------------------------------------------------------------------------------------------------------------------------------------------------------------------------------------------------------------------------------------------------------------------------------------------------------------------------------------------------------------------------------------------------------------------------------------------------------------------------------------------------------------------------------------------------------------------------------------------------------------------------------------------------------------------------------------------------------------------------------------------------------------------------------------------------------------------------------------------------------------------------------------------------------------------------------------------------------------------------------------------------------------------------------------------------------------------------------------------------------------------------------------------------------------------------------------
>ConopholisAmericanaamericana
tctctcgca---tcatctgcctccacccccactccatacgcttcggatcctcaaccgtcgacctcc---acacac---gccggcgtatccaaggcggcggagttcgtgatttcgaaggtcgatgacctcatgaactgggctcgccgcggctcaatctggcccatgacttttggtctggcctgctgcgccgtggagatgatgcacaccggggcggcgcgctacgatttggatcggtttgggattattttcaggccaagccct---aggcagtcggattgcatgattgttgctggaacgctcaccaataagatggcgcctgccctccgcaaa---gtgtacgatcaaatgcccgagccaaggtgggtgatatctatgggaagttgtgcgaacggtggcggttactatcactactcgtattctgttgttcgaggttgcgacaggattgtcccggtcgacatctatgtcccaggttgtccccccactgccgaggcccttctctatggactgctccaactgcagaaaaagatcaataggcgcaaggatttcctccactggtggaccaaa---------------------------------------------------------------------------------------------------------------------------------------------------------------------------------------------------------------------------------------------------------------------------------------------------------------------------------------------------------------------------------------------------------------------------------------------------------------------------------------------------------------------------------------------------------------------------------------------------------------------------------------------------------------------------------------------------------------------------------------------------------------------------------------------------------------------------------------------agcacgcaagctgcaacaacttcgcccaccccacag---gccccaccccctccgcctcctcccgagaagacccactttggtggcctgaaagacgaggatcgcattttcactaacctatatgggctgcaggatccctttctcaagggcgccatgaaacgtggagattggtacaggacgaaagacttagtacttaaaggaaccgattggattgtcaacgagatgaagaaatctggtctccgaggccgtggtggggctggttttccatccgggctaaaatggtctttcatgccaaaggcatccgatggccgcccttcgtatctcgttgttaatgccgatgaaagtgaacccgggacatgtaaagatagagaaatcatgcgtcacgacccgcataaattactagaaggctgtttaatagctggagtgggaatgagggctcaagccgcgtatatttatattcggggcgagtatgtgaacgaaaggaagaatctcgagaaagccaggagagaagcatacgaagctggattattgggcaagaatgcgtgcgggtcgggttacgattttgacgtgcatatccatttcggtgccggggcttatatatgcggtgaggagactgcacttcttgaaagcctcgagggtaaacaaggaaaacctagactcaagcctcctttcccagccaactcagggctatacggttgccctacaaccgtcacaaacgttgaaactgttgcagtgtcgcctacaatactgagacgtgggcccgaatggttttctagcttcggaaggaaaaacaattccggaacaaaactattttgtatttcaggccacgtcaac---aagccctgcaccgtcgaggaggagatgagtataccgttgaaagaccttatagagagacactgcggtggggtccgcggtggatgggataatttgcttgcgattatacctggcggctcgtctgtgccattgattcccaagaatatatgcgaggatgtgcttatggacttcgatgcgcttaaagctgtgcagtcggggttagggactgcggctgttattgtgatggataagtcaactgatgttgtggatgctattgcgaggctttcgtatttctacaagcacgagagctgtgggcagtgcacgccttgcagggaaggcacagggtggctatggatgattatggagaggatgaaagtagggaatgcaaagttggaggagattgatatgcttcaggaggtgacgaagcagatcgaagggcacacgatttgtgcgttgggggatgcagctgcttggccggtgcaggggcttattaggcatttcagaccggagcttgagaggaggattagggagcgggcggagagagagttgcaacaggaggctgctgct------------------------------------------------------------------------------------------------------------------------------------------------------------------------------------------------------------------------------------------------------------------------------------------------------------------------atgacggaggcggtgataaggaagaaggctggaatggcgagcgtgatggatatgccggttctgcaggacggtccgccgccgggaggttttgcgcctgtccggttcgctcggcggatccccaacacgggacccagtgccatagccatttttctcgtcgctgttggggccttttcatcggggatgtatcaggtcggcaaaggcaacaagatccgcagggcattgaaggaagaaaaatatgctgctcggagggccatattgcctgtgcttcaagctgaagaggatgaaagatttgtgaaagaatggaagaagtatctggaagaagaggcaaaaatcatgaaagatgtgccgggttggaaagttggcgaaaatgtttaccactctggaagatggatgcctccagctactggggagctccgtcctgacatctggatgtcg---aacact---------gtggatgcagcaagacaacaaccggtcccaacttcgtccgttttaatggcagcagcaaagcatatagggacaaaatgccgtggtgagaatattgcatttttgaagtgcaagaaggatgatccgaaccccgagaaatgccttgacaaagggcgccaagtaactcaatgcgtgcttcacctgctaagagatctccaccaaaactgcggaaaagaactcgatgcttatggtgggtgtatgtattaccacacgaacgaatttgaactttgtcacagagagcaaaaggagtttgagaaagcatgcccaatc---------------------------------------------------------------------------------------------------------------------------------------------------------------------------------------------------------------------------------------------------------------------------------------------------CAAGAAAAGTTGGAGAAGCTTGCTCATAAGAGCCCGAAACCAGTTGAAACTCCCGCAACAAGCTCTGGAGGCCCGGGATCTGTAGCTGATGCTAAACCAACT------GAGCAAACC---------------TCT------------------TCGAGTCCT---------------AAAGTATCGACTGATAAATCTAAAAACTATGCTGTTGTTGCTGCTGTTATTGGTACTATTGCTGGTTCC------TTGGGATGGTATTTGGGTTCAAGGGAGAAACAACCTAGAGAA------------------GTGCAGGATtccggcatgggcctccccgttggcaaacacatcgtccctgacaaaccacttccagagaatgatgaacttgtttgggataatggaactccgtttcctgaaccttgtatcgatcggattgctgatactgttggaaagtatgaagcattagcgtggttatgcggtggattgggatttttcgtctctcttgggcttttagccgtgtggaatgacaaggcttctaaaataccttttacacctaaggtctac---ccttacaacaacttaaaa---------gtggagcttggtggagatccc------------------------------------------------------------------------------------------------------------------------------------------------------------------------------------------------------------------------------------------------------------------------------tcgactgcgctgaattatcatattgatagtccggataatagtccagaccttccatgggagttcactgatccgaacaaagaaaagactaaggagatattatcccactatccatccaactataagcaatctgctgtcattcctttgcttgatcttgcacaacaacaaaatggaggttggctcccggtttcagcaatgaatcatgtt---------------gctaaagtcattgaagttgctccaattcgcgtatatgaggtagcaaccttttattcgatgttcaatcgtacaaaggtaggaagataccaccttttggtatgtggcactacaccttgcatgatacggggctctagagaaattgaagaagcattgctgaaccacttaggggtaaagcgaaatgaagtaactaaggatggcctgttttctgttggagaaatggagtgtatgggttgttgtgtaaatgctcccatgattacagttgctgactactcgaatggatctgagggatatacctataattattatgaagatgttactccaaaacgagttgctgagcttgtcgaggctttgagaaaaggggaaaagccaccgcgcggtacacaaaatccaaaacgcatcaactccagccctgaaggtgggaacactacgttgttaagtgagcctaaggcccccccatgtcgggatcttgatgcctgc------------------------------------------------------------------------------------------------------------------------------------------------------------------------------------------------------------------------------------------------------------------------------------------------------------------------------------------------------------------------------gcattttccaccaagcactcgttctctactgacaaagatgatgaagaaagagaaaagcttgcaaaggagatatcaaaggattggaattctgtttttgagcagagcataaatacattatttctcactgaaatggtccgaggcctgatgctgacactcaaatacttcttcgaaccaaaagttacaattaactatccttttgagaagggccctttgagtcctcgttttcgtggagaacatgctctccggcggtatcctaccggggaagaacgctgcattgcttgtaaactatgtgaagctatttgccccgctcaagcgatcaccattgaagctgaggaacgtgaagatggcagcaggcggacaacgaggtatgatattgacatgacaaagtgcatttactgtggtttttgccaagaggcatgccctgttgatgctattgttgaaggccccaacttcgaatttgctaccgagacacatgaggaacttctgtacgacaaagagaagctgctagaaaatggtgacaggtgggaaaccgaaattgctgagaacctccgagctgaaagcctgtatcgtatggggttcataatggagtttgcggagaatttgatacttcggttgatggaggatccaatggagagagacaggaaattcagggagcggttgtatgaacgtaaagaaaggtgcaagaagactaaggaaatgtggagcttgcccctccgaccctatggcttctggacatttgaacgtcataatgctcaaattttctgggatgctcagattagccaagttccagggcgt---------------------cgggacccatac---gatgacctcctccaggat------------------------tac---actagtgcttcctcctccaaa------------------------------------------------------------------------------------------------------------------------------------------------------------------------------------------------------------------------------------------------------------------------------------------------------------------------------------------------------------------------------------------------------------------------------------------------------------------------------atgggtcggaagaagggagtgaatctggtgcacgatgggcctccggataacttcgacccggaaaatccgtacaaggacccggtggccatgcttgagatgagggagcatctggttagagagaagtggatcgacatcgagaaggccaagattttgagggagaaggtgaagtggtgctaccgcgttgaaggggtcaaccatctccagaaatgccgacacctggttcaccagtacctcgatgccacccgcggcgtcggatggggcaaggacaaccgtccacacgccctccatgatcctaag------gtg---gagaca---cctgccgag---------------------------------------------------------------------------------------------------------------------------------------------------------------------------------------------------------------------------------------------------------------------------------------------------------------------------------------------------------------------------------------------------------------------------------------------------------------------------------------------------------------------------------------------------------------------------------------------------------------------------------------------------------------------------------------------------------------------------------------------------------------------------------------------------------------------------------------------------------------------------------------------------------atgggcggaggagga---gaccaccaccac---------gccgatggagccaacggc---------ggagatttcagggcgaaagtgtggagcatgacgggtggccccaactgccggcccaagcactggaagcgcaacactgcattcgcaatgtttggcatcttcctggtctgcattcccatcgcgataaaatctgcagagctcgagcaacgtccggatatgccagttcgaccaattccctctcagatctggtgcaaaaattttgggaacaaggattattcatcgcatggaaacgatcacctagagaagcaggaagtgcttgaccgggtccttaatgttgtcaagtgcttccccaaagttgacccctctaaggtgacacgggatgttcatttcgagaaggatctggggttggatagcttagacacggtggagattgtgatggctcttgaggaagagtttaagctggaaattcctgataaggaggctgataaaatcgactccttacctcttgccatagaatatatctataaccacccaatgtct------agcATG---------GAT---ATCAAG------GAGCTTAGGAAAATGGAAGATGAAGAGACTGCTGTGATTAAAACTCTAAAGGGGGCAGTGACAGGGCTAGTAGCTGGCACTATTTGGGGTACGGTTGTTGCTACTTGGCAGGATGTACCTCGTGTGGAGAGAAGTGTTGCACTTCCTGGTTTGATCCGGACTATGAAGATGATGGGTAACCATGGAGTCACATTTGCTGCAATAAGTGGTGTGTTTATTGGGGTAGAGCAGCTAGTGCAGAAATACAGGATGAAAAGAGACTTTGTTAAT---GGAGCTGTTGGAGGATTTGTTGCTGGTGCTTCTATTTTGGGTTACAAAGGGAAGAGCATATCAACGGCTATCTCTGCAGGAGCTGCACTTGCTGTAACATCTGCCATCATTGATATTGGAGGTCAAACCACAAGAGTCGACACGGGCAAGGAATATTACCCTTACACTCTC------AAGAAAAGGCCTAATGTTGAT---cttcggaagcttccttacatgcgccatccatgggagcatgtgttgggaatgggtctgggagcggtgttcgctaaccaggtggtcaagtgggatgtcaaggctcaagaagacctcgacaaaatgctcatcaaggccaaggaagccaatgaacgccgctac------ttcgat---------------------------------------------gatgatgaagac------atgaatactgacataacggcgtcggcgaaaccggagtatccggtgatatatcggaatcctccgttcaccaagacagtggcgaatttcagcaccctcgactacctccgcctctccaccattactggcgtctccgtcgtcgtcggatatctctccgggattaagccagggattaaggggccgtcgatggtgacgggtggtctgataggggtgctgggaggttttatgtacgcttaccagaattctgccggcaggcttatgggttttttccccaatgaaggcgaggttgctaagtacaag---aag---------atgatgacgaaagtgaaggagacgacggggatcgttggcctccacgtcgaaccgaacgcgcgtgaagtgttgatcggactctacaccaaaaccctagaggagatcaaggcagtccccgaggacgaaggataccgcaaggccgtggagagcttcacgcgacaccggttgaatgtgtgccgggaggagaaggattgggaggcgatcgagaaaaggctaggatgtggacaagtcgaggagttgattgaggaagctcaagatgagctcaagctcattggtcacatgaacgagtggaagccatggggtattcctgatgattatgaatgtgaagttattgagaatgatgctccagtaccaaagcacgtccccttgcatcgacctggcccccttccagaagagttctacaagactctcgaggctgttaacaccgacactttaaaggatgccatttcaagctcagaaaagaaagatcccgaaattaca---tcaggcgaagcacaagcacag---ctt------------------cgcaccatcgtctccacgccggacctccacaac------gccgaagcc------gct---gctgctgcggcc------catccagaaacc------------gatctc------cctaagcggaacccggtggccggtgcccgggtccacttcccc---aacccagaggacgctatagaggtgtttgttgatgggtaccctgtgaaaatccctaaaggaatgaccgtgctgcaggcttgcgagattgccggcgtcgatatccctagattttgctatcatgaccgcctctcgatcgcgggaaactgccgcatgtgcctcgtcgaggtcgagaaatcgcccaagccggtggcttcctgtgccatgcctgcactacctggaatgaagattaagactgatacacctatagcgaagaaggcacgagaaggagtgatggaattccttttgatgaatcatccactggactgcccgatctgtgatcagggtggagagtgtgatcttcaagatcagtctatggcttttggttctgatcgaggtcgttttactgaaatgaagagatcagtggtcgataagaaccttggccctttagtcaaaacagtgatgactcgatgcattcagtgcacaaggtgtgtaaggtttgcaacagaaatagctggtgttcaagatcttggaatgttgggtcgtggtagtggagaagaaattggaacttatgttgaaagactcatgacaagtgaattatctgggaacgtgatagatatttgtcctgtaggtgccctgacctcaaaaccttttgcctttaaagcacgtaactgggagctgaaaggaactgagagcattgatgtgacagatgcagttgggtcgaatattcgcattgatagcagaggtcctgaagtcatgcgcattgtgccacgattgaatgaggacatcaacgaagagtggatatcagacaagacacgtttcttctatgatggtctgaagagacaaaggctaaatgatcccatgattcgcggtccagatggacgctttaagactgtaagctggcgggatgcacttgctgttgttgcagaggttatctaccaagttaaaccagaggaaattgttggggttgctggtaagctatctgatgcagaatctatgatggctctgaaggatttcttgaacaagatggggtcaaataacatttggtgtgaaggaaacggtccaaatccaaatgcagacttgcgttctggatatataatgaacactagcatcagtggtttggagaaagcagatgctttccttttagttggtacacagccaagggtagaagctgcaatggtgaatgccagaattcggaaaacagttcgagctaccaatgccaaggttggctatgtgggtccttccaccgatttcaattatgatcacgaacatctaggtacaggccctgaaacactatccaagcttgcggagggatgccatccttttagttctgtcctttcaaatgccaagaaccctgccataattgttggggctgcgatctttgagcgcaaggacaaggacgcaattttctcggccgtcgagaaaatt---gcaaaaaatacaaatgctgtcaggcctgattggaatgggctcaacacattgctgcttaatgctgcccaagctgcagctctcgaccttggactcgtaccggaa------tctgac---aaaaccattgaaattgctaagtttctctatttgatgggtgctgacgacgtgaacttg---gaaaaacttcccgatgatgcatttgtcgtgtaccaaggtcaccatggggatcgcggtgtgtatcgtgccaatgtaatcttaccagcatcggctttcagcgagaaagagggtacgtacgtaaatacagaagggtgtgctcaaacaactgttcctgcagttcctacagttggtgatgcaagggacgattggaaaataattagagcgttgtctgaggtggctggtgttgggctgccttacgatacctttggtgccattagatcccgaatgaggattgtggcaccaaaccttttgcaagttgatgagagagagccggct---gtattttcgagttcatccttgagacct---gaggtcaaggag---aaa---atagat---gaaactccttttcgaattgctgttgagaacttctacatgaccgactcgattactagggcatcaaagatcatggcgcagtgcagtgcg---ttgttgaagaag------------gcttctactctt---------gccacc------aaaggcgtggggcatttagttcgaaagggaactggtgggagatcatcggttagtggcatcatcgcggcagtatttggggctacaggatttttgggacgatatctagtgcagaaacttgctaagatgggttcccaagtattagttcctttccgaggctgcgaggactctactcgtcaccttaaattaatgggtgatttgggtcag---attgttcccatgaactacaatcctagagatgaaaattcaatcaaggcagtgatggcaaaagctaatgttgttattaatcttataggaagggaatacgagaccagaaattacagttttgaagaagtgaaccttcacatggctgaacagcttgctattatcgccaaagaacatggtggcatcatgagatacattcaagtttcttgcttgggggcttctctatcctctccatccagaatgctcagaactaaagcagctgctgaagaagctgtcttacgagaactgcctgaggccacagttatgagaccagctgtgatgattggcacagaggatcgaattttaaacccatgggcgcattttgcaaaaaagtacaactttctcccactcattggggatggatcaaccaagtttcagcctgtatacattgttgatgttgcatcagcaattgttgcagccttgaaagatgatggcaccagcatggggaaagtttatgaacttggtggaccagagatttacactctgcatgaactggcagaacttatgtatgacacaattcgtgaatggcctcgctatgtgaagattcctttccctattgctaaggctattgggacaccccgagaattattgcttaagaaagttcctttcccaatgcctacccctaccatatttaacctggaccagattgaggccctttcaattgatacattggtatctgaaaatgctttaacatttgaggatcttgggatcgtgcctcgtaagctgaaaggatatccagttgagtttcttatacaatatcggaaaggtgggcccaattatggttcgacagttagtgagaaagttacaccaaaacaatggtctatggcgtcgggatggggaataacggggaacaagagccgctgctatgatttctggatggactttagtgaatgcatgtcccactgtcgagagcctaagaactgtgaactcctccgtgaggattattttgaatgtctccatcactctaaggagtaccgacgc---agaaacagagtctacaaggaggagcaacgtcaactgagagcagctgcagag------aaggccaag------------------------ggaggt---ggagatgat------------gttcct---cat---acttcgccttccagctcttctactagagcttttatcgagaataattacaaagatctgaaaacaaaaaaccctaagttccccattttgatccgtgaggccactgttatcgagcctcagctttgggctagatatgacctgggcgttgagaggggaatacatttggaaggcttaaacgaggaacagatttccaaggcacttgaggaccttgctaag---ggaggggaggggccaccatccgttaaatgc---------------------------------------------------------------------------------------------------------------------------------------------------------------------------------------------------------------------------------------------------------------------------------------------------------------------------------------------------------------------------------------------------------------------------------------------------------------------------------------------------------------------------------------------------------------------------------------------------------------------------------------------------------------------------------------------------------------------------------------------------------------------------------------------------------------------------------------------------------------------------------------------------------------------------atggcg------tcgacg------------gtgaagtacgtgcgcgtgccgccgaactcggcgagctttgcggaggcgcggcagcgcgtgttcgagttcttcaagacggcgtgtagatccatccccaccatcatggacatctacacccttgacgacgtcacttctccttcccatctccgctccatcatttcctccgagatccgaaagaatgcccacgtcaccaaccccaaggtcattgatatgatgcttttcaaggcaacagaagaattgagtaacattgtggagcatgcaaagcagcggcaccacattcttggccaatatgttttaggt---cgtgagggccta---tcccaagatcttggaagcaag---gatcagggtgcgtccgatttcctgaaaaatttctataagagcaactactttatg---ggaggaggg------caaggc---------------gatggc---------------atgacgtacaaaggcgttactctgcataaaccaaagcgctggcacactgttactggcaaaggcctctgtgccgtcatg------------tgg---------ttttgg---gttttctatagggcaaagcaggatggtcctgtggtgctg---------------------gga------tggaggcat---------------------------ccttgggatggccac---gat------------------------------gatcat------------------------------------------------------------catagc------------------gga---------------------------atcgttaacagcgaaatcatcacctctcatacccaaaaatggatgcaggatacaagtaaaaagtctccaatggagttgatcaatgaagttccacctatcaaagtacaagacaggattgttgtttgtgaaggagatgatgac---------------ccg---------------gcacttgggcat---------ccaattgagtttatatgtctcgacaag------gcggagccagctgtgtgc---------aagtattgcggtctgcgttacgtgcaagac---------------------cac------------------catcatatgccggtgatggaaaagctgagaatgtttgtagcccaagagcctgtcgtcgctgcttcttgcctcatcgccggtgttggactgttccttccagcagtgataaggcccatactggactcttttgaatcgtccaaacaagtacctccacctgttttaagcgatgtagtggctggcatgaccgggaagaaacagggtatggggggaggaatggaggcaaacaagaaccgttgggttgaggaatggtcaacggcgagagagaatctggagcttaacttccggtggacccgccgcaactttgccctcgtcggaatcttcggcatagccgttcctgtgctcatctacaaaggcatcgtcagagaattccacatgcaagatgaggatgcagggaggccatatcggaaattctgg------atggcgaagccacttggacccacaggagagtttttcaggcggcgcgacgagtggcggaagcaccccatgctgcacaatcagtggcgccacgccacccccggcctcggcatcgctatcgtcgcgttcggaatctacctcgtcggcgagacagtctacaacaagatctatgcagtacctaaa------------------------------tctcactct------cac---------------------------------------accacctcttcggcttctcatatggcg---tcg---ttggtg------------agaggcgcggtgaatttgattagaaagaaaggcatcggaggtttcttccgggagatcagagctgaaggatacctgagtgcacttctggatggaaatcttatgcaaacaaagattcacaatataggtgcaacgcttgtgggtattgacaaaattggcaacaagtactatgagaaacttggagacactcaatatgggagacataggtgggttgaatatgcttccaaggatcgctataatgcttctcaagtcccaccagaatggcatggctggttacattacataacagatcatacaggagacgagttgctcttgttgaagccaaagagatatggtcttgaacacaaagagaacttttctggcgaaggagatgaatacatttatcactcgaaaggacatacccttaaccctggacaaagagactggacaagataccaaccctggcaggcc---aagaaggctcaatatttcatctacaaagccgctcatggccgccccaagcacatagggagcgacgtttgggacgtggctatggagaaacgcgacaaaaaaatcatggagatgctctcttcgcctccacattccaacttctggcaaaccatggacaaagtccatgtctggatcgcccttcaccaggatgaaaagaaggag------aaaatggagaaagaggctgag------------------ataaggagaatgagagag---gagctttatcag---caacaaaaggagaga---gattctcttgcc
>CuscutaAustralis
gccttgtcgccgcaaccgtcgtccacgccgactacttactcgcgcccgcctcctccttccacctcg---tctccg---tcgggactgtccaagacggccgagtttgtcatctcgaaagtcgacgatctgatgaactgggcccgccgcggatccatctggcccatgaccttcggcctcgcttgctgcgctgtcgagatgatgcataccggagctgcgcgctacgatctcgaccggttcggtataattttcaggcccagcccg---aggcagtccgattgcatgattgttgccggtactctcaccaacaaaatggcccctgctcttcgcaag---gtgtatgaccaaatgccggaaccaaggtgggtgatctcaatgggaagctgtgcaaatggcggaggctactaccattactcgtattccgtagtccgaggttgcgacaggattgttccggttgacatatatgtcccgggctgcccccccactgcagaggcactcctctacggacttctccagctgcagaagaaaatcaacaggcgcaaagacttccttctttggtggacaaagatgggtactcttgggagagcaatttactccgtcggattttggatccgcgagactggtcaagccctcgatcgcctcggctgccgccttcaggggaactactacttccaggagcaagtgtctaggcacagaacgcttatgaacgtgttcgataaagctcctacagttcataaagatgcatttgtggctcctagtgcttctgtcattggggatgttatagttgggcgcaattcctctatctggtatggatgtgttctacgaggtgatgtgaacaatataagcattgggacaggaacgaatatccaggacaattctcttgttcatgttgccaaatcaaatctagctggaaaggttttgccaacaattattggcaacaatgttactgttggtcacagtgctgtcctgcatggctgtactgttgaagatgaggcatttgttggtatgggtgcaatattgcttgatggggtgattgttgagaagaatgccatggttgctgccggtgcccttgtgagacagaatactcggattccatgtggagaggtatggggtggaaacccagcaaagttcctaagaaagctcaccgaagaagaaatatcattcatttcccagtctgccctcaactacaccaatctagcgcaggtccacgccgctgaaaacgcaaagagtttcgacgagattgagtttgagaaggtactccggaagaagtttgcccgcaaggacgaagaatatgattccatgttgggcgttgttcgcgagacacccccagagcttatcctgcctgataacattctaccagacaaaacaccaaaggctgttagcactcaagctgcgtcgactgctaatacaccacaa---cccccacctcctcctccaccaccggagaagactcactttggtggtttgacagatgaggatcgcatatttactaacttgtatggattgcatgatccatttctcaagggtgccatgaagcgaggagactggtacagaacaaaagacctcgtactaaaaggtgctgattggattgtcaatgaaatgaaaaaatccggacttcgaggacggggtggtgctggttttccatctggtttaaaatggtcctttatgccaaaggtttctgacggccgcccttcgtatcttgtggtcaatgccgatgagagtgaacctggcacctgtaaagacagagaaataatgcgacatgatccacacaagttgttggaaggctgtttgatcgccggaacaggaatgagagcaaatgctgcatatatttacattagaggtgagtatgttaatgaaagaaagaaccttgagaaagctagacaagaggcatatgaagctgggtttttagggaagaatgcttgcggatctggttatgattttgatgttcatattcatttcggtgccggtgcttatatctgtggcgaagagacggctcttatagagagccttgaggggaaacaaggcaaacctaggttgaagcctccgtttcctgctaatgctggtctctatggctgtccaacaactgtaacaaatgtggagacagtagctgtttccccaaccatcttaaggcgtggtccggagtggtttgccagtttcgggaggaaaaataattccgggacaaagttgttttgcatctcaggtcatgtaaac---aagccctgcacagttgaagaggaaatgagtatcccattgaaggagttgatcgagaggcattgtggtggggttcgtggtggttgggacaatttacttgctgtcatcccaggaggttcatctgttccattgatcccaaagaacatatgtgaggatgttctaatggactatgatgcactaaaggcagttcagtcaggcttggggactgctgctgtgattgtgatggataagtcaactgatattgtagatgctattgcaaggctttcttacttctacaagcatgagagttgtgggcaatgcactccttgcagagaaggcacaccatggctttggatgctcatggaaagaatgaaggttggaaatgcaaagctagaagaaatcgacatgcttcacgaggtgactaagcagattgaaggacatacaatttgtgcattaggtgatgctgccgcttggccagttcagggcctcatcaggcacttcaggccggagcttgaacgaaggatcagggagcgtgcagataatgaactactgctggctgctgcctctgtagagatccaacgtggagaggttgggatggtttctggtataccccaagagcatcttcgcaggagggttgttattttctcacctgcccggactgctactcaacaaggatcgggtaaagttggaaaatggaaaatcaactttttatcagttcaaaaatgggaaaatccattgatgggctggacttccaccggtgacccatatgccaatgttggagatgctggactgaactttgagagtgaagaagctgcaaaagcttttgccgaaagacatggatgggagtgcatggtgaagaaacgccacacaccgttgttaatgacggaggcaatgataaggaagaagccaggcatggcgagcgtgaaagacatgccgcttcttcaagacggaccgccacccggaggttttgctccggtccggttcgcccgtcggattcccaacaccggtcccagcgcgatggccattttcctcactgctttcggcgccttctcttggggtatgtatcaggtcggccaaggaaacaagaagcgcagggcaataaaggaagaaaagtatgctgctcgaagggctatactgcccatgctacaagctgaagaggatgaaaggtttgtcaaggaatggagaaagtatgtagaagaagaggcaagaataatgaaggatgttcctggttggaaagcgggtgagagtgtgtacaactcagggagatggatgccccctgctactggtgagcttcgtcccgaagtctggATGGGG---AGTACG---------GTGGACGCCGGA---GGAGCTCCGATCCCGACTTCGTCGGTGCTGATGGCGGCGTCGAAGCACATCGGAACCCGGTGCCGGAGCGAGAACGTGGCATTCCTCAAATGCAAGAAAAACGATCCTAACCCCGAGAAATGCCTCGACAAAGGTCACCAGGTCACTCGCTGCGTTCTTGGCCTGTTGAAAGATCTCCATCAAAGGTGCACGAAAGAAATGGATGCTTACACAGGGTGCATGTACTACCACACCAATGAGTTTGAGCTGTGCCGTAAAGAGCAAAACGAGTTTGAGAAGGTGTGTTCGGTT------ctcactcccggccaccaggagcgaccgaatggatacctcttcagccgtacgccgccgccgccggggcaatcccgaaagtgggaggactgggagctcccttgctacatcaccacctttctcaccatcgtcatcctcggcgtcggcctcaacgccaagcccgatctcactatcgagacctgggcccacaaggaagccgtcaaaaggctcgagctcgaTAGT------GGAAAGGTGCTCAGCGAGGAGGAAAAAGCTGCAGAAAATATCTATATCAAGAAAATGGAGCGGGAGAAATTGGAGAAGCTAGCCCGAAAGGGTCCCACACCAGAAGAACAAGCAGCTGCTGGCTCTGGGGGTTCAGTTTCTGGGAGTGATGCCAAACCCGGC------GCTCAGACC---------------TCC------------------TCAACACAC---------------GGGGCTTCTCATGACAACTACCGAAACTACGGAGTCATCGCTGGTGTCATA---ACTGGTGCTGGTGCT------CTGGGCTGGTATTTTACATCCAAAGGCAAGAAG---AAGGAA------------------GTGCAGGCAtccggcatgggcctccccatcggcaagcacatcgttccggataaaccacttccagtgaatgatgagctcgtgtgggacaatgggactccattccccgaaccttgtatcgatcgtattgctgataccgttggaaagtatgaagcattggcttggttgtgtgggggattgggattttttgcttcccttggactgttggccgtctggaacgacaaggcttcctcaattccatttacgccaaaggtctac---ccgtatgacaacctgaga---------gtggagctcggaggagacccctgcgagcaggccaggggctccttcctcgacaaatccgaagtcaccgaccgtgtcatcaccgtcgtcaagaactttcagaaagtcgatcccgctaaggtcaccccgaacgctcatttccaaaatgatcttggtttagatagcttggacactgtggaagttgttatggccctggaagaagagttttcttttgagatccccgacaatgaagcagacaagatcaacacaatcagtcttgcggttgactttatcgcctcacacccacaggcgaaaTCAACTGCGCTCAATTATCACCTTAACAGTCCTGATAACAACCCGGACTTGCCATGGGTGTTTACAGAGACAAACATGAAAAAGGTGAAGGAAATACTTACTCACTATCCATCCAACTATAAGCAATCTGCAGTTATTCCTTTGCTTGATCTTGCACAACAGCAACATGGGGGTTGGCTTCCTGTTTCGGCAATGAATGCAGTT---------------GCTAAGGTTATTGAAGTTCCTCCCATTCGTGTATATGAGGTTGCAACCTTCTACTCCATGTTCAACCGATCAAAGGTAGGCAAGTACCACCTTTTGGTTTGTGGTACAACACCTTGTATGATACGTGGTTCAAGGGAGATTGAAGGGGCATTACTGAAACACCTTGGAGTAAAGCGCAATGAAGTGACAAAAGATGGGTTGTTTTCCGTTGGAGAGATGGAATGCATGGGGTGCTGTGTAAATGCTCCAATGATTACAGTTGCCGACTATTCAAATGGAGCTGAAGGATATACTTACAATTATTATGAAGATCTCACTCCGAAACGAGCTATAGAAATCGTGGAAGCATTTAGAAGAGGTGAAAAGCCACAGCGTGGCACACAAAACCCAGAACGTCAGAATTCTGGGCCACAAGGAGGAAACACTACGCTGCTAGGGGAGCCAAAGCCTGCTCCATGTCGTGATCTCGATGCTTGCatggag---gtgccc------------------------gggtcgtcgaagaagatgattgcaacgcaagaagaaatggtggaggctaaagttccgcttgggtacagggaccagtgcgctcacctgctcatccctctcaacaagtgccgacaggccgagttttacctgccatggaagtgcgagaacgagcgccactcctacgagaagtgcgagtacgagctcgttatggagcggatgcttcagatgcagaagcttcgc---cag---cagcagcag---gaggaggaatcc---tcccgcctaggtcttaaccgtcgc------------cctattcccctcgcctcc---aaccctgccaatgcctcatttgctacaaagaatccattttctact------gatgacatagagagagagaagcttgcaagagatttgtctaaagattggaattctgtttttgagaggagcatcaatacactatttctgactgaaatggtccggggtatgatgctaacactcaagtacttctttgataagaatgtcactatcaactatccatttgagaagggtcctctaagcccccgttttcgtggagaacatgccctcagacgttatccaacaggagaggaacgttgtattgcctgcaagctctgtgaagcaatttgcccagctcaagctatcaccattgaggctgaggagcgagaagatggaagtcgccgaaccaccaggtatgatattgacatgacgaaatgcatctactgtggattttgccaggaggcatgcccggttgatgccattgttgaagggcccaacttcgaattcgccactgagactcatgaggaacttctttacgacaaggagaagctgcttgagaatggtgatcgctgggaaactgagattgcagagaacctgagatctgaaagtctctaccgtatgaagttcgtcatggaattcgccgagaacatgattctgagaatgatggaggatccgaaggagagggatcggaagtttcgcgaacatctctacacgttgaaggacaggtgcaagcagacgaaggagatgtggagccttcctcttcgtccgtacggtttctggactttcgaccgccacaatgctcagatattttgggatgctaagatcagccaagctcccggccgc---------------------cgtgatccgtac---gacgaccttcttcaggacgaccgccacgacgtctccaccccttac---ccctcttctaccacatccact---------gacaag------------------------------------ggagct---gttgcagcg---------gcgtcgtacctagctcggagagcggcgcagaaggagagagtgcggattctctaccgccgtgccctcaaagacacgctcaactgggctgtccatcgccacatcttctacagtgatgccgatgctctcagggagaagttcgatgctaacaagcacgtggaagatgttgagacaattgatagaatgatagctgatgccgaggcggcctatgataagtggagacatcctgatccttatattgttccatgggctcctggtggtagcaagttt------------------------------------aaccgaaatcccgtgcctccttct---gggattgagataatatataactat------ggcaaggaagacaac---gat---atgggaaggaaaaatggggtggtcttc---gacgagggagctccggacgacttcgacccggagaacccgtataaggacccggttgcgatgctggagatgagggagcatctggtgcgggagaagtgggtcgacatcgagaaggccaagatcctccgcgagaaggtgcgctggtgctaccggatcgagggcgtcaaccacctccagaagtgccgccacctcgtccaccagtacctggatgccacccgtggcgtcggctggggcaaggaccaacgcccccctgctctccatggtcctaag------gtt---gagtcg------------------------------------CTGGCT------------------------------------------------------------------------ACGGAGGCG------CATGCGGCAATCAAGGACTCGTCGCTGGATCGA------------GTCAAGTGGGACTACAGAGGGCAGAGAAAGACAATCCCTCTAGGGCAGTGGGCTCCTAAGGTGGCTGTAGACGCC---------------TATGTC------------------------------GCCCCGAATGTCGTACTCGCG---GGTCAGGTCACCGTCTGGGACGGCGCCTCTGTCTGGAACGGCGCCGTTCTCCGTGGGGATCTCAACAAGATCACCGTTGGCTTCTGCTCTAAT---------------------------GTCCAGGAGAGATGTGTCATTCATGCCGCTTGGTCGTCCCCT---------ACCGGGCTTCCGGCAGAAACATCCATTGAAAGGTATGTGACAATTGGTGCATACAGTCTTCTGAGATCCTGCACCATTGAGCCAGAG---------TGCATCATCGGTCAACACTCCATACTCATGGAAGGTTCTTTGGTCGAGACCCATTCAATCCTTGAAGCAGGATCTGTGGTCCCACCAGGAAGAAGAATCCCAACGGGTGAGCTTTGGGCTGGGAATCCGGCAAGGTTTGTCCGTACCCTGACCCACGAGGAGACCCTGGAGATTCCCAAGCTTGCTGTTGCAATAAATGATCTGAGCCATAGCTATTTCTCTGAGTTC---CTGCCATACTCGACTGTGTATTTGGAAGTTGAGAAGATG------------------AAGAAGatgggaggaggaggaggagaccacggacac------caccacgccgatgcggccggt------------gacttccggtccaaggtctggaccatgaccggcggacctaactgcagacccgtgcattggaagcgcaataccgccatcgccatggctggaatcgtcctcgtttgcattccgattgctatgaaatccgcacagctcgagaataacggtcacctacccatcgagcccttaccatcccatcgatgggataggtcgatgggaagatcttcccattcgtcggtc---gacggccacctctccaaggagcaagtctcggatagagtcctagacgtcatcaagaactaccccaaagtcgatccttccaaggtaactcccgacgtccattttgagaaggatcttggcttggacagcttagacacagttgagattgtaatggcgcttgaggaagagttcaagcttgaaattccggataaggaagcggttagaatcgactcttccaaacttgcaattgagtatattcataaccatcctatgtca------agtATG---------GAC---CCTGCAGGCGACGAGCTGAGATACTATGAGGATGAGGATACCCCAGTGACGAAAACTATAAAAGGTGCAACCACTGGTCTAGTTGCGGGCACTATTTGGGGCACCATTGTTGCAACATGGTACGATGTGCCACGTGTGGAAAGAAGTGTTGCGCTTCCTGGTCTGGTGCGGACGTTGAAAATGATGGGCAATCATGGCTTGACATTTGCTGCTATAGGCGGAGTGTATATTGGTGTGGAGCAGCTGATGCAGAACTATCGTATGAAAAGGGACTTCATTAAT---GGCGCTGTTGGTGGATTTGCAGCTGGTGCTTCTGTGCTTGGTTATAGAGGAAAGAGCATTTCGACAGCGATCTCAGCAGGAGCGGCGCTTGCAGTTACCTCAGCTGTGATTGACGCCGGAGGTCAGACGACACGCGTTGACAACGGTAAGGAATATTATCCCTATTCCACCCAGCCCAAACGCCATGCCACCGCCGAA---ctccgcaaactaccttacatgcgccatccgtgggagcatttgttagggatgggaatcggagttgtgttcgccaatcagatggttaaatttgacgccaaatgtcaagaagaccttgacaagttgcttgctaaggccaaggaagccaatgaacgccgttat------ttcgat---------------------------------------------gatgatgaagat------ATGAACACCGACATCACGGCCTCTGTGAAGCCGGAATATCCAGTGATAGATCGGAATCCTCCCTTCACGACCGTCGTTTCCAATTTCAACACTCTCGATTACCTCCGGTTCACCACCATCACCGGAATCTCAGTCACCGTCGGCTATCTCTCAGGAATAAAGCCTGGGATTCGGGGGCCATCAATGGTGACTGGAGGACTGATTGGGCTGATGGGAGGGTTCATGTACGCTTACCAGAACTCTGCGGGAAGGCTCATGGGATTCTTCCCCAACGAAGGAGAGGTAGCCAAGTACAAG---AAATCCCTG---atggcggccaaggtgaaggagacgacggggatagttgggctagaagtgatgccaaatgctaaggaggtgcttataaatctataccgaaaaactctggatgagatcaagtttgttccggaggatgagggctaccggaaggccgtcgagagcttcacgcgccaccgtctcagtgtctgtcttgaggaagaggactgggaatcgatcgagaagcgactcgcctgtggtcaggttgaggagctcgttgaagaggcaagggatgagctcaagctcattggttacatgaaagagtggaaaccatggggcattccagacgaccatgaatgtgaagtggttgaaaacgatgctccagtacccaaacatgtacctctgcaccgccctggtcctcttcctgaggagttctataaaacaatggaggcggttagcacaggcagcacagccaaggaggttgct---gataagggtaacactgctgcaatcaca---actgccgaatcacaagaatccaagttc------------------cgttcaatcgtaactaaacctgagcgccaatct------ccggtatca------tcc---gcggcaactgca------gctccacaacct---gaaccagatccttta------cctccgcggacaccggtgggaggtgcgcgtgtccactttccg---aaccctgaagacgccatagaagtgtttgtcgatggatatcccgtgaaaatccctaagggaatgacagtgttacaggcttgtgaaattgcaggtgttgacattcctagattctgttaccacagtaggctttccatcgcgggcaattgtcgtatgtgccttgttgaagtagagaaatctccaaagccagttgcttcttgtgctatgccagcacttccggggatgaagattaagactgacacacctttggcaaagaaggcacgtgaaggagtgatggagttcttgctgatgaatcatccattggattgtccaatatgcgatcaaggtggagagtgtgatcttcaagatcaatctatggcttttggatctgatcgtggccgcttcactgaaatgaaacgttccgtggtcgataagaatcttggtcctttggtgaagactgtcatgactcgatgcattcagtgcacaaggtgtgtcaggtttgccacagagattgccggagtgcaggatcttggcatgctgggtcgtggcagtggagaagaaattgggacttatgttgaaaagctcatgaccagtgaattatctggaaatgtgatagatatttgtcctgttggagcccttacctctaagccatttgcttttaaagcccgaaactgggagttaaaaggtactgagagtattgatgtcactgatgcagttgggtccaatattcggatcgatagtagaggaccagaggtcatgcgtattcttccacggctgaatgaggatattaatgaagagtggatatcagataagactcgatttttctatgatggtttgaagaggcagaggataagtgatccaatgattcgtggagttgatggacgcttcaaagctgtaagctggtgcgatgccttagctgtagttgcagaagtaatgcgtcaagtaaaaccagaggaaattgttggaattgctggaaagctatctgatgctgaatctatgatggccctgaaagacttgttaaacaaaatgggttctaataatgtgtggtgtgaaggtaatggcccaagcccaaatgctgacctacgatctaggtatatcatgaatagcaccataagtggccttgagaaggccgatgtattccttttggttggcacccagccaagggttgaagctgccatggtaaatgcaagaatccataagacagttcgcacaaccaatgcaaaggttggttacattggccctcccaccgattttaactatgcctgtgagcatcttggtgttggccctcaaactcttcttgaaattgccgaggatcgtcatcctttttcctcgacaatctctaatgctaaaaacccgtcaatcattgttggtgctggaatctttgagagaagcgacaaggatgctattttctctgctttggaggccata---gcaagaaaggggaatgttattcaacctgattggaatgggtttaatgtattgcttgtcaatgctgcccaagccgcagcccttgaccttggacttgtaccacaa------tgtagc---acgagtgtagggtctgccaagtttgtgtatctgatgggtgctgatgatgtgaacttg---gatgagttaccgaatgatgcctttgtggtttaccaggggcaccatggcgaccgtggtgtgtatcgtgccaatgtcattttaccagcagcagctttcagtgagaaggaagggacttatgctaatactgaggggtgtgcacaacagactttgcctgcggttccaacagttggtgatgccagggatgattggaagatcattcgagctctctctgaggtatcaggggcatgtctaccctatgattctcttggggccatcagatcccgcattggtactgtggcaccaaatctgttgagcttagatgagagacagcctgct---acattttggccatct---ctgaaatct---gagtttacaaag---gaa---atggatacaacaactccattcaggcctgcgatcgacaacttttacatgactgattctattaccagggcttcaaagataatggcacaatgcagcgca---ctattattggagaag---------GCATCTACCCTC---------GCCACC------AAAGGTGTTGGGCATCTAGTTCGCAAGGGAACTGGGGGAAGATCGTCTGTGAGTGGAATTATTGCAGCAGTCTTTGGAGCTACGGGGTTTCTTGGGCGCTACCTTGTGCAACAGCTTGCTAAAATGGGTTCTCAAGTTTTGGTACCTTTCCGAGGTTCTGAGGATTGTCATCGTCATCTCAAGTTAATGGGTGATTTGGGTCAG---ATTGTTCCAATGAAATACAACCCTAGAGATGAAAAATCAATAAAAGCAGTGATGGCAAAAGCTAATGTTGTCATCAATCTTATTGGAAGGGAGTATGAGACAAGGAATTACAGCCATGAGGAAGTCAACCATTATATGGCTAACCAGCTAGCTGCGATATCCAAAGAACACGGAGGAATCTTGAGATTTATACAGATTTCATGTTTGGGTGCATCTCCAACATCCCCATCCAGAATGCTTCGAGCTAAAGCTGCAGCTGAGGAAGCCATTTTACGTGAACTTCCTGAGGCAACAATATTGAAGCCAGCTGTGATGATTGGTACTGAGGATAGAATTCTAAATCCTTGGGCACATTTCGCAAAGAAGTATAGCTTTATCCCGTTATTTGGAGATGGCTCTACAAAAATCCAACCTGTATATGTTGCTGATGTTGCATCTGCAGTTGTTGCATCACTGAAGGATGACGGTACCAGCATGGGAAAAGTATATGAACTCGGTGGGCCTGATATTTTCACTGTACACGATTTGGCAGAGCTGATGTATGACATGATCCGCGAATGGCCTCGCTATGTTAAGGTCCCTTTCCCCATTGCCAAGGCGATTGCCACTCCTCGAGAATTACTGCTCAACAAAGTTCCCTTTCCCTTGCCAACTCCTTCAATATTTAACCTGGATATGATTGAAGCCTTGACCACAGATACAGTTGTGTCAAAATATGCACTGAAGTTCAAGGATCTTGGGGTTGCCCCCCAAAAGCTGAAGGGCTATCCAGTGGAGTATCTCATTCAATATCGTAAAGGAGGCCCTCAATACGGCTCAACAGTTAGCGAAAAGGTGTCCGCTGATTCTTATCCAATGGCGTCGGGATGGGGGATCTCCGGGAACAAGGGCCGCTGCTACGATTTCTGGATGGATTTCAGTGAATGTATGTCCACTTGTCGCGAGCCTAAGGACTGCACTCTTCTTCGAGAAGACTATTTCGAGTGTCTCCATCATCCCAAAGAGTTTCAGCGT---AGGAATCGGGTATACAAGGAAGAGCAGCGTCAGCTAAGAGCAGCTGCGCAG------AAGCAGAAGGAA---------------------GGTGCAAATGGTGGTGCA------------ACTCCC---CAC---cattcaaattccagcgctcctttgagggcttttgttgagaagaactacaaggagctcaagaccctcaaccctaaattacccattttgatccgggaagccacatccgttgagccccagatttgggccagatacgatatgggagttgaaaaaggagtccatgtggaagggttttcagagcagcaaattacaaatgcactgcaagacttggtgaag---aatggg---------ccatcctcc------gccacc------------tccacagcg------------cgg------acttcc---------tccgccagggtctccgaccggatcgtgaatctgtttgcaattgatccggaaggccggaagcggagcgtgatcggactctccggccagactcttctcaaggcgctgaccaaccatggcctgattgacccggcttcccaccggctcgaagatatcgacgcctgctctgcggagtgcgag------------------------gtccacatcgcggaggaatggctcgagaagctcccaccggccacgtacgatgaacagtacgtgctcaagaggaactctaggtctagggttttgaacaagcactccaggctcggatgccaggtcgttctcactcaggagcatcagggcatggtcgtagcagtccccgagccaaagccatgggacactccgATGGCT---------------------------TCGAGGGTAAAATCGCTTTTCCAGAACCTAAAGCGCTTCGCTAAGGCGCCCTGGAACATCACCGGACCTCAATCGAGCCCGGAGTACATGTCCGCCCTCCCGAGGGCGACGGAGTACCGTGTTTTCTGTCCCGCCACCGTGCCAGCT---------AAG------GCCATCGTGCCGTCGTCTAATCCCGAAACCGTCTTCGACATCAAATACTTCTCCCGCGACCAGCGGCGCAACCGCCCCCCTATCAAGCGGACCGTCCTGAAGAAGGACGATATCGTGAAGATGATGAAGGAGCAA---ACA---TTTGAT---GTCAACGATTTCCCAAAACCGTACTTAACTGCTAAGGTTGAGGAGGACTATAACGCAATTGGTGGAGGCTATCAG---------AAAATGGCG------CATTTG------------ATCAAGAACTTCAAGGTCCCGCCGAACTCGACGAGCCTGGAGGAGGCTCGCCGGAGGACGTTCGACTTCTTCCGGATGTGCTGCAGATCCATTCCTCAGATCATGGAGATTTACAACTTGCAGGACGTCGTGACCCCCTCGCATCTCCGCTCCTCCGTTGCTTCGGAATTCCGCAGGAATTCCAAAATCACTAACCCTAAGGTGATAGACATGCTGCTGTTCAAAGGGTTGGAAGAGCTGAAGAATGTGGTGGAGCATTCAAAGCAAAGGCATCACCTTATCGGCCAATACGTCACCGGTGGTCGTCAAGGTTTGGGGGCACAGAATGTGGCAGACCACCACGACGACACCAGCTCTGACTTCCTCAAGAACTTCTACAGGACCAACTACTTTATG---GGAGGAGGA------CATGGA---------------CACGGC------------GGCGTTACCTATAAAGGAGTCACCATCCACCAGCCCAAGCGGTGGCATACCGTCACCGGGAAGGGATTGTGTGCCGTCATG------------TGG---------TTTTGG---GTTCTGTACAGAGCTAAGCAGGATGGACCTGTAGTTTTG---------------------GGG------TGGAGGCAT---------------------------CCTTGGGAAGGTCAT---GGC------------------------------GATCATGGACATGATCAT------------------------------------------------CATAAC------------------GGCGCCGCTGCCGGCATCGTTAGCGGCGACATCGTTAGCGGCGACATCATCTCGTCGCACACTGCTAAATGGATGCAGGATTTCAGCAAAAAATCTCCTATGGAGCTGATCAACGAAGTTCCACCATTAAAGGTGGAGGGCAGGATCGCCGCCTGTGAGGGAGATAGCAAT---------------CCT---------------GCACTTGGGCAT---------CCAATTGAGTATATATGTCTTGATTTG------GACAAACCAGCGGTTTGC---------AAGTACTGCGGCTTACGCTACGTCCAAGAT---------------------CACAGTGGTGGGGGTGGCCATCATCATatgggagtgatggataaattgaaagtatttgttgtccaagaacctgttgtcgctgcttcttgcctcctggctggcgttggtctctttcttccagccgtggtaaggcccatactagactctttcgaatcatcaaaacaagttcctcaacctgctctcactgatgtagttgctggcatgactggcaagaaacatggcATGGGCGGAGGAATGGAAACTAACAAGAATAAGTGGATCGAGGAATGGTCGTCCGCGAGGGAGAATTTGGAGCACAACTTCAGGTGGACGAGGCGTAACTTTGCCCTTGTTGGCCTCTTCGGAATCGCCTTGCCCATCTTCGTCTACAAGGGAATCGTCAAAGAATTCCATATGCAAGATGAAGACTGGGGCAGGCCACACAAGAAATTCTTG------atggcaaagccgcttggaccgacgggagagttcttcaggaggagggacgagtggaggaagcacccgatgctgtcgaatcagctccgccacgccgttcctgggctcggcatcgcccttgttgccttcggcatctacctcgccggcgaagccgcctacaacaagatctatgct---ccttcg---------------------catcctcaatctggatcc------acc---------------------------------------gactccgcttctcactctcacatggcg---tcg---gtggtg------------aagaatgcattgaaggcgttgcgggaaaagggcgtcggaaactttatcagggagctcagagaagaaggctacacgaagtgcttctttgatggaaatctcctaaaaaccaagcttcacaacataggggcaacacttgttggtgttgataagtttggtaacaaatactatcagaagcttggagacactcaatgtggaagacataggtgggtggaatatgcacaaaagggtcgctacaatgcttcacaagttccaccagaatggcatggctggctccattttatcactgaccacactggagatgagctgctattgctgaaaccaaaacggtatggggttgagcacaaagagaacttttctggagagggcgatgagtatatatatcattccaaagggcactccctaaaccgggggcaaagagactggacaagataccagccctggcagccc---actaagccacaatattttgtccacaaagcctaccatggccggcctaaacacataggaaatgatgtttgggatgtagcgatggaaaggcgtgacaagaagctcatggagatcctctctgctgctccttcctctgatTTCTGGCAGTCGATGGACAGAATCCATGTCTGGATAGCTCTCCATCAAGATGAGAAGAAAGAG------AAAATGGAGATGGAAGCAGAG------------------ATCAGGAAGATGAGGGAG---GATCTGATCAAA---GAAAACAAGCAGCGA---GAGTCACTTTCC
>Daucuscarota
---------------------------------------------------------------------------------------------------------------------------------------------------------------------------------------------------------------------------------------------------------------------------------------------------------------------------------------------------------atgccagagccgaggtgggtcatttctatgggtagttgtgcaaacggtggtggatactaccattactcatattctgttgtgcgaggctgtgatagaattgtcccggtcgacatctatgttcctggttgtcccccaacggctgaagctctactgtatggactactccagttgcagaagaagatcaacaggcgcaaggacttcctcacatggtggaccaagatggggacattgggaaaagcaatctacaccgttggattctggatccgtgaaactggccaagcaatcgatcgcctcggtcgcggcctccaaggcaaatactacttccaagagcacc------------------------------------------------------------------------------------------------------------------------------------------------gtgatgtcaacagcattcgtgtcgggtcaggtacaaacatacaagacaattctcttgttcatgtagccaaaactaatctagcagggaaagtacttccaacaattattggggacaatgttaccataggtcacagtgcaatcatacatgcatgtactgtggaaaatgaggcatttgttggtatgggtgctaccttactggatggcgttactgttgaaaaacatgctatggttgctgctggtgccctagtgaggcagaatacaaggatccccagtggagaggtatggggaggtaatccagcaaaatttataaggaagctcactgatgaagaaatagcttttatttcccagtcagccacaaattataccaatttagctcaggttcatgcagctgaaaatgcaaaaagctttgaagaaattgagtttgagaaggcactccgtaaaaagtttgcaaacaaggatgaggaatatgattctatgttaggcgttgtccgtgaaacacccccagagcttatcttacctgataatgtcctaccagaaaaggcgtcaaagagtcttagtactcagtctgcaactactggtactactcctcag---ccacccccgccaccccctcctcctgagaagactcattttggcggtctgaaggatgaagatcgtattttcaccaatgtctacggtatacatgacccatttcttaaaggtgctctaaaacgaggcgactggcatagaactaaagaccttgtaatcaagggaactgattggattgtaaatgaaatgaagaaatccgggcttcggggacgtggtggtgctggttttccatctggtcttaagtggtcctttatgcctaaggtatctgatggccgcccttcatatcttgtagtcaatgctgatgagagtgaacctggaacttgcaaggacagagaaatcatgcgtcacgatccacacaagttactagagggatgcttgatcgctggagtgggaatgagggctagtgcggcatatatttacattagaggtgaatatgtgaatgaacgactaaaccttgaaattgcaaggcaagaagcatacaaagctggatatttagggaagaatgcttgtggatctggttatgattttgatgtacatatccactttggcgctggtgcctatatatgtggtgaagagacagcactcctagagagtcttgaaggaaaacaaggaaaacctagactgaagcctccttttcccgctaatgcagggctttatgggtgccctacaactgttacaaatgtggaaactgtagcagtttccccgacaattctaaggcgtggaccggagtggttttctagctttggcaggaagaataattctggtacaaaactattttgcatctctggtcatgtaaac---aaaccgtgtacagttgaagaggagatgagtataccattgaaggagctgctagagaggcactgtggtggtgtgagaggtggatgggacaatttgcttgcagtaattccgggtggttcatctgttccattgatccctaagaatgtatgtgaggatgtgctgatggattttgacgcactgaaggctgttcaatcgggattgggaactgcagctgtgatcgtcatggacaagtcaactgatgttgtagatgcaattgcaaggctttcttacttttacaagcatgagagttgtggacagtgtacaccttgcagggagggtacaggatggctatggatgatcatggaaagaatgaaggttgggaatgcaaagttggaggagattgacatgcttcaagaagtcacaaaacagattgaagggcacactatttgtgctttgggtgatgctgctgcttggcctgttcagggtcttatcaggcacttcaggccggagcttgaaaggagaatcagggagcgggcagatagggagttgcagcaagctgctgccgccgtcgagtacaaggctggtgagattggtactgtttctggcatcccagatgagcatcttgtgagaaaggttgtaatatattcacctgctagaactgcttctcaacaaggatcaggaaaaactggaaagtggaagatcaattttgtctcaacccaaaagtgggaaaatcctttgatgggctggacctctagtggggacccatactcccatgtaggtgagtctgccctaaattttgacagtgaagatgctgccaagtcatttgcggaaaggcatggctgggaatatccagctcattagcattctattttatggacaatgacggaggcgacgatcaggaacaagccaggaatggcgagcgtcaaggacatgcctcttctccaagacggccctccaccgggcgggttcgccccggttcgctacgcccgtcggatccctaacaagggtcccagtgctgtggctattttcttgactacttttggtgttttctcctggggcatgtatgaggtcggcaagggtaataagatccgaagagcaatcaaggaagaaaaatatgctgctcgcagagctatcctacccatgcttcaagctgaagaggatgagaggtttgttaaagaatggaagaaatatctggaggaggaggccagaattatgaaggatgtccctggctggaaagttggtgaaagtgtttaccactctggacgatggatgcctcccgcaagcggtgagcttcgtcctgaagtctggATGGCG---AGTACA---------GTGGACGCTGCC---GGAGATCCGATCCCGACGTCGGCTGTTTTGATGGCGGCGTCAAAACATATAGCTAGTAGGTGTCGTGATGCTAATGTAGCGTTCCTTAAGTGCAAAAAGAGCGACGCTAATCCCGAGAAGTGTCTCGATAAAGGTCAACAAGTTACTCGATGTGTTCTTGGATTACTAAAAGATCTACATCAGAGTTGCACAAAGGAGATGGATTCTTATGCTGGTTGTATGTACTACAATACAGATGAGTTTGAGTTATGCCGCAAAGAACAGAAGGAGTTTGAGAAAGTATGCCCACTG------acaagcccgggtcaccaagaacaccccaacggttatttcctgaaccggactcccttacctccaggtcaatccagaaagtgggaagactgggagttaccttgctacgtcaccagcttcctcaccatcgtcatcctcggcgttgggctcaacgccaagcccgatctcactatcgaaacttgggcccaccagaaagccctagagcgtctcgaggctcaAAGTAGT---GGAAAAATACTTAGCGAGGAGGAAAAGGCTGCTGAAAACATCTACATCAAGAAAATGGAAAAGGAGAAGTTGGAGAAGTTAGCGCGTAAGAATACTAAACCAGGAGAAGCCCCAGCAGCAAGCTCAGGA---------TCTGTATCTGATGCAAAACCTAGC------AAG------------------------------------------------------------------------------------------------------------------------------------------------------------------------------------------------------------------tcaggcatgggtctccccgtcggcaaacacatcgtccccgacaaacccctttcgatgaatgatgaacttacttgggacaatgggactgcatttcccgagccttgtattgatcggattgcggatactgttggcaagtatgaagcactggcttggttatgtggaggtttgagtttcttcgcgtcacttgggcttatggctgttttgaatgacaaggcctctaagattccatatgggtatgccattttcttggagtgtgattttgtgtta---------tttttttgtgtgttcaag---tccgaggaagtgaggggctcgtttctcgataaatctgaagtcgccgatcgtgtcgtttctgttgtcaaaaacttccagaaaatcgacccttctaaggttacagtgaatgcccatttccagaatgatcttggtttagatagtttggatacagtggaaattgtcatggcactggaagaagaatttggttttgagatacctgacaatgaagcagacaagataagctctgtcaatcttgctgttgatttcattgcatcccaccctcaggcaaaaTCAACTGCCTTAAATTATCACATTGATACACCTGATAACAACACCGAGCTTCCCTGGGAATTCAATCCTAAAAACCAGGAAAAGGTCAAAGAAATATTATCTCATTATCCTTCTAACTACAAGCAATCTGCAGTCATTCCTTTGTTGGATCTTGCTCAGCAGCAACATGGGGGATGGCTTCCTGTGTCAGCAATGAATGCAGTG---------------GCGAAGGTAATTGAAGTTGCTCCTATTCGTGTGTATGAAGTTGCTACATTCTATTCGATGTTCAACAGAGCAAAGGTGGGAAAGTACCACCTTTTAGTTTGTGGCACAACGCCGTGTATGATACGTGGCTCACGAGATATTGAATCTGCATTACTGAAGCACTTGGGGGTAAAACGCAACGAAGTAACAAAGGATGGCTTGTTTTCTGTTGGAGAAATGGAATGCATGGGAAGTTGTGTAAATGCTCCCATGATAACTGTAGCTGACTATTCCAATGGTTCTGAAGGGTATACCTATGATTACTATGAAGATCTTACTCCAGAGCGAGTTGTTGAGATAGTTGAAGCTTTTAGAAGAGGGGAGAAGCCACCGCGTGGAACTCAGAATAATAAGCGCATCAACTCTGGTCCAGAAGGAGGGAACACTTCGTTGTTAGGAGAGCCCAAGCCACCTCCATGCCGAGATCTAGATGCATGCatggaagaagtgccc---------------------cttggatcatcgaagaagatgatagcaacccaacaagaaatggtggataaccgcgtcccaatcccatacagagaccagtgtgcccatctcctcattcccctcaacaagtgtcgccaatctgagttttatctgccatggaagtgtgagaatgagcgccactcttatgagaagtgtgagtatgagcttgttatggagaggatgctgcagatgcagaagattaaa---cag---aaccag------gagctcaagaag---tct------------gat------------------ggggtccctcttattccc---tccactgctaatgcttcattttcgacaaagcagtctttttctactgacaaagatgatgaagagagggaaaaactttcgagggagattgctaaagattggagttctgtgtttgagcgtagcatcaataccttatttctcactgaattggttcggggtctgagtttgacgctcaagtacttttttgaacaaaaagttactattaattatccatttgagaagggtcctctgagcccccgctttcgtggagaacacgccctccgacgttatcctactggggaggaacgatgcattgcctgcaaactctgtgaagctatatgccctgctcaagcaatcacaattgaagctgaggaacgtgaagatggaagccgaaggacgactaggtacgacattgatatgactaagtgcatctactgtggattctgtcaagaagcatgtcctgttgatgcaattgttgaaggaccaaactttgagtttgctactgagactcacgaggagcttctttatgataaggaaaaactacttgagaacggtgacagatgggaaactgaaattgcagagaacctacgatccgaaagtctttacagaatgaatttc---tgggagtatgcggagaatttgatactgaatttaatggaagatccaagcgagagagacaagaaatttagacaacacatttacgaaactagagctaggtgcgagaaagctaaagagaattgggcattgccgcttcgtccatacggcttctggacattcgatcgccataattctcagatcttctgggatgccaagattagtcaggttcgaggtcgc---------------------agagatccttac---gatgatctcctggatgac------------------------aac---gacaaccccaaa------------------------------------------------------------atgagc------ggagtg---------tcagcatacctagctcgaagggcagcacaaaaggagagagtccgaatactctatcgacgagctctcaaagaaactctcaattgggccgtccatcgccatctcttctatccagatgccgatgatttgcgtaagcgtttcgatgctaacaaacacgtggaagatatcaatactattgatagattgatagctgatggagaagctgcccataacaagtggcgccaccctgatccttatatcgttccatgggctcctggcggctccaagttt------------------------------------acaagaaatccagaaccaccttct---gggattgagatagtttatgattac------ggacaagaagctgag---gaggctatgggtcgcaagaagagcgttgaattc---gatgaatcccctccagat---ttcgacccagagaacccatacaaagacccagtagctctgcttgagatgcgtgaacacatcgtcagagagaaatggattgacatagaaacagccaagatcattcgtgagaagcttcgttggtgttatcgaattgaaggggtcaatcatcttcagaaatgtaagcatcttgttcagcagtatcttgattctactcgtggtattggttggggtaaagatggtcgtcatcctgatttacatggtcctaag------gtt---gctgcg---gtggcggctgaggag------------------TCGACT------------------------------------------------------------------------GAATCATCA------TCGGCG---------------GCGGCGGATCGG------------GTGAAATGGGACTACCGAGGTCAACGCCAGATCATTCCGTTAGGTCAGTGGCTCCCGAAGATCGCGGTCGATGCT---------------TATGTG------------------------------GCTCCTAATGTTGTGCTCGCC---GGTCAAGTTAGGGTTTGGGATGGAGCGTCGGTTTGGAACGGT------------------------------------------------------------------------------TTAAGA---------------------------------------------TAA---------------------------------------------------------------------------------------------------------------------------------------------------------------------------------------------------------------------------------------------------------------------------------------------------------------------------------------------------------------------------------------------------atgggcggagat------------------------------------gcagcaggt------------gacttcagaacaaaagtatggagcatgcccggtgggcccaattgtcggcccgttcactggaaacgcaacactgctattgctatggtcggcatcatcatcacttgtattcccatcgccatgatttccgtcaagctcgaggaacggccacatcttcctgttcgtccaattccatcacaactctggtgcaaaaactttgggaaaaaggaatactcatctcacggcgacgatcatctcgacaagactcaagtcattgatagagttctcgaggtcgtcaaaagtcaccccaaaatcgatccctccaaggtgactcctgatgttcatttccagaaggatcttggattggatagcctagatactgtagaaattgtcatggccttagaggaagaattcaagttagagataccagacaaggaagctgacaagattgattcttgtggtcttgctatcgagtacatcttcaaccatccgatgtca------agtATG---------GAT---CCTTCT------GAAATGAGGTATTTGGAAGATGAGGATAGCTCCACTATGAAAGTTATTAAAGGGGCTACATCGGGTTTTGTTGTTGGTACTATTTGGGGAACCATTGTTGCTACTTGGCATGACGTGCCTCGTGTTGAGAGAAGGGTTGCTCTTCCTGGATTGATTAGGACACTTAAGATGATGGGTAATCACGGGGCGACTTTTGCTGCCATCGGCGGAGTTTACATTGGTGTTGAACAGTTGGTGCTCAATTATAGGACGAAAAGGGACTTTGTGAAT---GGGGCTATTGGGGGGTTTGCTGCTGGTGCTACTGTTCTCGGTCTTAAAGGAAGGAGCATGTCGACTGCCATTTCTGCTGGCGCAGCTCTTGCAACTACATCGACGCTGATCGATTGGGGAGGACAAACCACAAGAATTGACAATGGAAAGGAGTATTACCCTTACACCACC------AAGAAGAGGCCCAATGCCAATGTTctccgcaagctccccttgatgcgccatccgtgggagcatgtgttggggatgggtctgggagtggtggcgattaatcagcttgtcaagtgggaggtcaagcttgatcaagatctcgataagttgctggaaaagtctaaggctgcaaatgaacgccgttat------tttggt---------------------------------------------aattcttga---------ATGAATACAGACATAACAGCATCGACGAAGCCAGAGTATCCGGTAGTAGATCGGAATCCACCCTTCACCAAGACCGTCGCTAACTTCAACACTCTCGATTACCTTCGCCTCACCACCATCTCCGGCGTCGCCATCACCGTCGGCTACCTCTCCGGAATAAAGCCAAATATAAGAGGGCCATCCATGGTGACTGGCGGTCTGATTGGAGTGATGGGTGGATTCATGTATGCGTATCAGAACTCTGCAGGTCGACTCATGGGTTTCTTCCCTAATGAGGGTGAGGTTGCTCGTTTCAAA---AAGATGCAC---atgatggcaaaggtaaaagagactacaggcatcgtaggtctcgatgtggtccccaacgccagacaagttctaatcaatctctacaacaagactctgaaagagatccaggccgttcctgaagatgaaggctacaggaaagctgtcgagagtttcacgcgccaccgtctcaaggtttgccaggaggaacaagattgggaagctatcgaaaagcggctcggctgcggtcaagtcgaagagttgattgaagaggctgaagatgagcttaaactcatcgataagatgatcgagtgggatccttggggtgttccggaggactatgaatgtgaagttattgagaatgatgctccggttcccaagcatgttcctctacatcgtcctggtcccctcccagaggagttctacaagacgttggaaacagttacaacaggcacactggaggaaaacgtt---------aaaaaggaatcgcctgcaatagac---tctagcgggtcacaa------------------------------cgcacaatcatctccacaccggagctccacaacaacacatcgtccgcc------gcc---gcagtcgccgac------actcctcccccg------------ccaccg------ccagatcggactcccgtcggcggcgctagggttcacttcgcc---aatcccgatgacgctattgaagtcttcgttgatggatttccggttaagataccgaaaggaatgactgtgctccaggcttgtgaggtcgctggagtggatatccctaggttttgttatcacaatcgcctttcgattgctggtaattgtcgcatgtgtttggttgaggttgagaagtccccgaagccggttgcctcgtgcgcgatgccggctcttccagggatgaagattaagacagacacacctatagccaagaaagcaagagaaggtgtaatggagtttttgctgatgaaccatccgttagattgtccgatctgtgatcaaggtggagagtgtgatctccaggatcagtcaatggcctttggctcggatagaggccgctttactgaagtgaagagatctgtggttgataaaaatttgggtccattagttaagactgtgatgactcgttgcatccagtgtacaagatgtgtcaggtttgcaactgagatagctggtgttcaggatcttggcatgttgggtcgtggcagcggagaagaaattggtacatatgttgaaaagttgatgaccagtgaactctcaggaaacgttatagatatctgtcctgtaggagctctcacctcgaaaccttttgcgtttaaagctcggaattgggagctaaagggtactgaaagcattgatgttacagatgctgttggttccaatattcgaattgatagcagaggtcctgaggtcatgcgcattgtgccgcgattgaatgaggacataaacgaggagtggatatctgataaaacaagattctgctatgatggtttaaagaggcagcggctaaatgatcctatgattcgagatgctgatggtcgttttaagactgtgagttggcgtgatgctcttgctgtggttgctgaggctttccaccaagttaaaccaacagaaattgttggggttgctggtaaactatcagatgcggagtccatgatggcactgaaagatttgttgaacaaaatggggtcaaacaatgtttggtgtgaaggcaatggcctgaatgtcaatgctgatctgcgttcaggatatctcctaaatagtggcatcagtggcttagagaatgcagatctttttctattagttggtactcagccaagagtggaagctgcgatggtaaatgcaagaatcaggaaaacagttctagctacccaagccaaggtggggtatgttggtcccccagccgatttaaactataatcatgaacatcttggtacaggcccagaagtattaactcaaattgctgaaggtcgccatcccttctcctcgctcctaaaaaatgctaaaaacccagctatcgtagtgggtgctggaatatttgaacggaaggataaggatgcgatattctctgttgttgaagctatt---gccaagcaagggaatgccatcagacctgactggaatgggctcaatattctacttttaaatgctgcacaagctgccgcattggaccttggacttgtgccagaa------gctgac---aacagcctcgaaactgctaaatttgtgtacttaatgggcgctgatgacgtgaacttg---gagaagcttcctagcgatgcatttgttgtttatcaggggcaccatggtgatcggggtgtgtatcgtgcaaatgtcatattacctgctgcagcatttagtgagaaggaaggaatatatgtaaatacagaaggttatgttcaacaaactctaccagcagtcccaacagttggggatgctagggaggattggaagattatcagggccttgtccgaggttgcaggggttcctcttccctatgacactgttggtgctgtccgatcccgaatgagtaccgtagcaccacatctcttgaacttggatgaaagagagcctact---acatttacagctgaa---gtgaagccc---aaatgctctgaa---aag---atgagc---aaggatccattcacaaatgttgtggaaaacttctacatgactgatgcaattactagggcatcaaagataatggcacaatgcagtgcg---ttgctctcaaaaaaa---------GCGTCGTCCTTG---------GCGACT------AAAGGCGTGGGGCATTTAGTTCGTAAAGGGACTGGCGGAAGATCGTCTGTTAGTGGCATTGTTGCTACGGTGTTCGGGGCTACTGGGTTTCTTGGCCGGTATCTTGTGCAACAACTCGCTAAAATGGGTTCTCAGGTGCTAGTTCCTTTCCGAGGTTCTGAGGATGATCCTCGACACCTAAAATTAATGGGAGACTTGGGTCAG---ATTGTTCCAATGAAATACAACCCGAGAGATGAAGATTCAATCAAAGCAGTGATGGCCAAAGCAAACGTTGTTATTAATCTTATTGGAAGGGATTACGGAACTAGAAATTATAGTTTGGAGGAAGTAAACCACCACATGGCAGAAAGACTTGCAATTATCTCCAAAGAACATGGTGGTATTATGAGATTTATACAAATTTCATGCTTAGGGGCATCCTCCTCATCTCCTTCTAGAATCCTTAAAGCTAAAGCTGCCGCCGAGGAAGCTATATTACGAGAAATACCTGAGGCCACAATTATGAAATCTGCTCTGATGATTGGTACAGAAGATCGGATTCTAAATCCATGGGCTCATATGGCGAAAAATTATGGCTTTGTCCCACTGTTTGGGGATGGATCTACCAAAATTCAACCAGTGTATGTTTCTGACGTTGCATCTGCCGTTGTCTCGGCCTTGAAAGATGATGGTACCAGCATGGGAAAAGTTTACGAACTCGGTGGACCAGATATTTATACCATGCGTCAGCTGGCAGAGCTCATGTATGAGATGATCCGTGAATATCCTAAGTATGTGAATGTTCCATTCTCAATAGCCAAGGCCATTGCAACTCCTCGAGAAATAATGCTGAATAAACTTCCGTTTCCGTTGCCATTCCCAACTTATTTCAACTTAGATATGATCAATGCCCTTACATCAGATACACTTGTGTCGGATAATGCTTTAACTTTCAGTGATCTTGGGCTTGTGCCACGGAAGGTGAAGGGCTATCCTGTTGAGTATCTGATCCAATACCGTAAAGGTGGGCCAAATTATGGTTCTACAGCCAGTGAAAGAGAAATTTCAGAGTACAATCCAATGGCATCAGGATGGGGAATAACCGGAAACAAAGGCAGATGCTACGATTTCTGGATGGACTTCAGCGAATGTATGTCTCGCTGTAGAGAGCCCAAAGATTGCTCTCTTCTTCGCGAAGACTATCTCGAATGTCTTCACCATTCCAAAGAGTTTCAAAGA---AGAAACCGGATCTACAAAGAAGAGCAGCGTCAACTGAGAGCAGCAGCGTCA------AAAGCAAAA------------------------GGGGAAGTTGGGCATGAA------------GTTCAACCCCAC---acctctcctctcagctcatctaccaggtcatttgtggagaagaattacaaggatctcaagaaattgaatcccaggttcccgattttgatccgtgaatgctccggcactcaccctcagttgtgggcccgatac------ggtattccc---------------------------------------------------------------------------------------------------------------------gccgcagcc------------tcc------accggc---------accaaaaaggtctccgaccgcatcgtcaagctcttcgccatcgatccgtccggccagaagcgccaaatcatcggcctctccggccacacgctcctcaaagcgctgaccaacagcggcatgatcgatccggcgtcgcatcggctggaagacatcgacgcgtgctcggcggagtgcgag------------------------gtgcatatcgcgcaggagtggctgcagaagctgccggaggcgagttatgatgagcagtatgtgttgaagaggagtcagaggaatagagtgttgaataagcacgccaggctggggtgtcaggttgtgttgagccaggagttgcaggggatggttgtggcggttcccgagatgaagccgtgggacactccgATGGCG---------------------------TCCGCGGCAAAATCACTGGTCCAAACCCTAAGAAAATACATAAAAAAGCCCTGGGAAATCACCGGCCCATGTGCAAGCCCCGAGTACAAGCTGGCCGTCCCTCTCGCCACCGAGTATCGTCTCCACTGTCCGGCGAGCTTCCCCCAG---------CAA------GCAATCGTCCCCACCTCCGATCCCGAGACCGTGTACGATATCAAGTACTTCTCTCGGGACCAGCGCCGTAACCGACCCCCGATTCGCCGGACTGTGTTGAAGAAAGCTGACGTGGAGAAGATGATGAAGGAGAAG---ACTGGGTTTGAT---GTGTCGGAGTTTCCTCCTGTTTATTTGACCAAGATTGTTGAGGAGGATTATAATGCTCGTGGTGGTGGTTATACT---------CACATGGCG------TTTACA------------ATGAGAGCAGTGAAGGTGCCACCAAACTCAGTGAGTCTGGAAGAAGCTCGGACTCGTACTTTCGAGTTCTTCAAGTCGGCGTGCAGATCTATTCCCACTGTCATGGAAATCTATAATCTATACGACGTCGTTACGCCTTCTCAGCTTCGCTCCAACATCGCCGCCCAGTTCCGTAAGAATGCTCACATTACAAACACCAAGGTGATAGACATGCTGCTTTTTAAGGGCATGGAAGAATTGGGCGATGTTGTGGAGCATGCGAAGCAGCGGCACCACATCATTGGTCAATATGTGGTAGGT---CACCATGGGCTG---TCGCAGGATTCAGGCACCAAG---GATGAAGGTGCCTCTGATTTCTTGAAGAATTTTTACAAGACGAACTATTTCATG------GGAGGA------GATGGG---------------CATGGA---------------GTTACATACAAAGGCGTGACTATTCATCAACCGAAGCGCTGGCACTCCGTCACCGGAAAAGGCATGTGCGCTATGATGTGTTGTGGACATTAT---------GATTTG---ATCTCGTTTGAATTTATGCCTGATGGATTCGTTTGTTTC---------------------GAT---------------------------------------------------AGTTTT---GGA---------------------------------------------------------------------------------------------------AGC------------------GGC---------------------------GTCGTCAATAGCGAGGTCGCCACTTCTCACACCGCCAAATGGATGCAGGCTACTGACAAAAAATCACCAATGGAGCTAATCAATGAGGTTCCACCAATCAAGGTTGATGGAAGGATTGCTGCTTGTGAAGGGGACACGAAT---------------CCT---------------GCACTTGGGCAT---------CCAATTGAGTTCATATGCCTTGATAAG------GATGAGCCAGCTGTCTGC---------AAATATTGTGGTCTTCGCTATGTCCAAGAT---------------------CAT------------------CATCACatgacagtgatgaagacgttgaggatatttgtagctcaagagcctgttgtcgctgcctcttgcctcattgctggctttggcctctttcttccggctgttgtgaggcctatactggactcttttgaatcgtctaagcaagtacctcaacctgctctgagtgatgtggttgcaggtatgactggtaaaaagcaggggATGGGTGGAGGCATGGAAGCAAACAAGAACAGATGGATCGAAGAATGGGGCTCCGCTCGTGAGAATTTGGAGCATAACTTCCGCTGGACTCGCCGTAACTTTGCTCTCGTCGGCATCTTCGGCATCGCCATTCCTGTCCTTGTCTACAAGGGCATCGTCAAAGAATTTGTAATCTCTCGACGTTTTGCTTTACTACCTTCTATGCTTGTTTATACA---atggcgaaagaactggggcccacaggagagttcttcaagagaagagacgcatggagaaagcaccccatgctatcgaatcagttccgtcacgcaacacctgggctgggcatcgcccttgtcgccttcggtatatacgtcgtgggagaaatggcttatgacaagatctatgcc---ccttct---------------------cac------gctcattct------gct---------------------------------------gcttccgaatctcattctcacatggca---acgacggtggtg------------aagagcgtgtttagcacaatcagagagaagggcctgttcggcttcctccgccatgtcaaagacgaaggatacttgaagtgcctcggagatggaaatattctgcaaacaaagttgcataatataggtgcaactgttgtcggtgttgacaagtttggtaataaatactatgagaagcttggaaacactcaatacggaaggcataggtgggtggagtatgcctcgaaggggcgctacaatgcgtctcaggtccctccagaatggcatgggtggctacacttcataactgatcgcactggagacgagctgttaagccttaaaccaaagaggtacgggttggaccacaaggaaaacttgtctggagagggtgaacagtacatttatcattccaagggacacaccctccatgctgggcagagagactggacccggtatcagtcctggcaaccc---acaaagacccagtatttcattcacaaggctgcccatggacggcccaagcacataggcaacgatatgtgggacgttgccatggaacgacgtgacaagaagctcgtc------------tccccttccgat------TTCTGGGAAACCATGGACAAAATCCACGTCTATATTGCCCTTCGTCAAGATGAAAAGAAAGAA------AGAATGGAGAAGGAAGATGAG------------------ATCAGGAGAGTGAGACAA---GAGCTACTGCAA---CAAGCAAAAGAAAAG---GATTCCTATGCC
>EpifagusVirginiana
--------------------------------------------------------------------------------------------------------------------------------------------------------------------------------------------------------------------------------------------------------------------------------------------------------------------------------------------------------------------------------------------------------------------------------------------------------------------------------------------------------------------------------------------------------------------------------------------------------------------------------------------------catggatcgggttggctgccgccttcaaagaaattactatttccaagaacaactgtccaggcatcgaaccctgatgaacctctttgataaatctccgttggtcgataaggaagcttttgtcgccccaagtgcctctgtcattggagatgttcaggtcggacacgggtcatccatatggtatggatgtgtccttcgaggc------------------------------------------------------------------------------------------------------------------------------catagtgcagttatacatggctgcacaattgaggatgaggcttttatcggtatgggtgccaccttgctcgatggtgtagttgtggagaaaactgcaatggttgctgccggagcccttgtcagacagaata-----------------------------------------------------------------------------------------------------------------------------------------------------------------------------------------------------------------------------------------------------------------------------------------------------------------------------------------------------------------------------------------------------------------------------------------------------------------------------------------------------------------------------------------------------------------------------------------------------------------------------------------------------------------------------------------------------------------------------------------------------------------------------------------------------------------------------------------------------------------------------------------------------------------------------------------------------------------------------------------------------------------------------------------------------------------------------------------------------------------------------------------------------------------------------------------------------------------------------------------------------------------------------------------------------------------------------------------------------------------------------------------------------------------------------------------------------------------------------------------------------------------------------------------------------------------------------------------------------------------------------------------------------------------------------------------------------------------------------------------gtggaagtaaaagccggagagatcggtatggtctccggcatcccccaagagcaccttcgccgaagggttcaaatcttctcacctgctcgaactgcttctcaacaaggatccggaaaggttgggagatggaaaattaatttcttgtccacacagaaatgggaaaacccattaatgggttggacatccactggggacccatatgcaaatgttggtgatgctggattaagttttgacagtcaagaaggtgcaatcgcatttgccgagagacatggttgggattacacggtcaagaagcaccagactccattattg---------------------------------------------------------------------------------------------------------------------------------------------------------------------------------------------------------------------------------------------------------------------------------------------------------------------------------------------------------------------------------------------------------------------------------------------------------------------------------------------------------------------------------------------------------------------------------------------------------------------------------------------------------------------------------------------------------------------------------------------------------------------------------------------tccagcccaggccacgaggatcagcccaagggtttcaccttcagccgcatgccgccgccgcccggagagtctcggaaatgggaagactgggagctgccgtgctacctcactagcttccttactattgtcatccttggagtaggcctcagtgctaagcccgatctcacgatcgagacatgggcccaccagaaagccctcgaacggctcgagctgga----------------------------------------------------------------------------------------------------------------------------------------------------------------------------------------------------------------------------------------------------------------------------------------------------------------------------------------------------------------------------------------------------------------------------------------------------------------------------------------------------------------------------------------------------------------------------------------------------------------------------------------------------------------------------------------------------------------tgcgtacatggcacggctgcaaatatcgaccaggatcaggtgattgatcgagtcattgggttggtcaagaaattcgacaagattgatgctgctaaggttacagaaaaagctgatttccagaaggacttgagcctcgacagcctggacagagtggaactcgtgatggctttcgaggaagaattttctgttgagatacctgatgctgag---------------------------------------------------------------------------------------------------------------------------------------------------------------------------------------------------------------------------------------------------------------------------------------------------------------------------------------------------------------------------------------------------------------------------------------------------------------------------------------------------------------------------------------------------------------------------------------------------------------------------------------------------------------------------------------------------------------------------------------------------------------------------------------atggag---gttccg------------------------ggctcatcgaagaagatgatagcgacgcaagaggagatggtggaggcgaaggtgccaatcccgtacagagaccagtgtgcccatttgctgatcccactcaacaaatgccggcaggcggagttctacctgccatggaagtgcgggtcggagcgccactcttatgagaagtgcgagtacgagctcgtcatggagaggatgctgcagatgcagaagatccgc---gag---cgcgaggcc---cagttgaaggct---caa------------tcccctcaa------------tcaattcccctagtccct---aaaactgtcattgct---------------------------------------------------------------------------------------------------------------------------------------------------------------------------------------------------------------------------------------------------------------------------------------------------------------------------------------------------------------------------------------------------------------------------------------------------------------------------------------------------------------------------------------------------------------------------------------------------------------------------------------------------------------------------------------------------------------------------------------------------------------------------------------------------------------------------------------------------------------------------------------------------------------------------------------------------------------------------------------atgagc---ttgggtacg---------acgtcgtatctagctcggcgagcagcacagaaggagagggttaggatcctctacaggcgagcactcaaggacactctggattgggccgttcatcgccgtctcttttaccctgatgctgatgctctcagagagaagtttgaggccaacagacaagtggaagatattgaactcattgacagaatgatagctactggtgaagcaacctacaataaatggcgtcaccctgatccttacatggttccatgggctcctggtggctccaaattt------------------------------------tgccgaaacccaacaccacctcct---gggattgagataatacatgactat------ggtcgtgaggaa---------------------------------------------------------------------------------------------------------------------------------------------------------------------------------------------------------------------------------------------------------------------------------------------------------------------------------------------------------------------------TCAGCA---------------GAAGCCGCCCAATCGGCCCAA------------AACCCG------------------ACCAAACCA------GATCCG---TTAAGGGAG---TCGCCGGATCGA------------GTGAAATGGGACTATAGGGGCCAGAGGAAGATCATACCGTTGGGCCAATGGACCCCGAAGATCGCCGTCGATGCT---------------TATGTG------------------------------GCGCCTAATGTCGTTTTGGCC---GGCCAAGTGGTGGTCTACGATGGTGCATCCGTGTGGAATGGTGCCGTTTTGCGCGGTGACCTTAACAAGATTTCCGTCGGGTTTTGTTCCAAT---------------------------GTGCAGGAACGGTGTGTTATTCACGCCGCTTGGTCTTCTCCT---------ACAGGTCTTCCAGCAGAAACATCAATCGATAGGTTTGTCACACTTGGTGCATGCAGTCTGTTGCGATCCTGCACAGTCGAGCCTGAA---------TGCATTATTGGGCAACACTCCATCCTTATGGAGGGTTCTTTGGTCGAAACACATTCTATCCTTGAAGCGGGCTCTGTAGTTCCCCCAGGAAGGAGAATACCAAGTGGTGAACTTTGGGCCGGAAATCCAGCAAAATTTGTCAGGACTTTGAGTCACGAGGAAACACTTGATATCCCTAAACTTGCTGTTGCAATAAATGATCTTAGCAAAAGCCATTTCACCGAGTTT---TTACCTTATTCAACTGTGTACTTGGAAGTTGAGAAGCTG------------------AAATCA------------------------------------------------------------------------------------------------------------------------------------------------------------------------------------------------------------------------------------------------------------------------------------------------------------------------------------------------------------------------------------------------------------------------------------------------------------------------------------------------------------------------------------------------------------------------------------------------------------------------------------------------------------------------------------------------------------------------------------------------------------------------------------------------------------------------------------------------------------------------------------------------------------------------------------------------------------------------------------------------------------------------------------------------------------------------------------------------------------------------------------------------------------------------------------------------------------------------------------------------------------------------------------------------------------------------------------------------------------------------------------------------------------------------------------------------------------------------------------------------------------------------------------------------------------------------------------------------------------------------------------------------------------------------------------------------------------------------------------------------------------------------------------------------------------------------------------------------------------------------------------------------------------------------------------------------------------------------------------------------------------------------------------------------------------------------------------------------------------------------------------------------------------------------------------------------------------------------------------------------------------------------------------------------------------------------------------------------------------------------------------------------------------------------------------------------------------------------------------------------------------------------------------------------------------------------------------------------------------------------------------------------------------------------------------------------------------------------------------------------------------------------------------------------------------------------------------------------------------------------------------------------------------------------------------------------------------------------------------------------------------------------------------------------------------------------------------------------------------------------------------------------------------------------------------------------------------------------------------------------------------------------------------------------------------------------------------------------------------------------------------------------------------------------------------------------------------------------------------------------------------------------------------------------------------------------------------------------------------------------------------------------------------------------------------------------------------------------------------------------------------------------------------------------------------------------------------------------------------------------------------------------------------------------------------------------------------------------------------------------------------------------------------------------------------------------------------------------------------------------------------------------------------------------------------------------------------------------------------------------------------------------------------------------------------------------------------------------------------------------------------------------------------------------------------------------------------------------------------------------------------------------------------------------------------------------------------------------------------------------------------------------------------------------------------------------------------------------------------------------------------------------------------------------------------------------------------------------------------------------------------------------------------------------------------------------------------------------------------------------------------------------------------------------------------------------------------------------------------------------------------------------------------------------------------------------------------------------------------------------------------------------------------------------------------------------------------------------------------------------------------------------------------------------------------------------------------------------------------------------------------------------------------------------------------------------------------------------------------------------------------------------------------------------------------------------------------------------------------------------------------------------------------------------------------------------------------------------------------------------------------------------------------------------------------------------------------------------------------------------------------------------------------------------------------------------------------------------------------------------------------------------------------------------------------------------------------------------------------------------------------------------------------------------------------------------------------------------------------------------------------------------------------------------------------------------------------------------------------------------------------------------------------------------------------------------------------------------------------------------------------------------------------------------------------------------------------------------------------------------------------------------------------------------------------------------------------------------------------------------------------------------------------------------------------------------------------------------------------------------------------------------------------------------------------------------------------------------------------------------------------------------------------------------------------------------------------------------------------------------------------------------------------------------------------------------------------------------------------------------------------------------------------------------------------------------------------------------------------------------------------------------------------------------------------------------------------------------------------------------------------------------------------------------------------------------------------------------------------------------------------------------------------------------------------------------------------------------------------------------------------------------------------------------------------------------------------------------------------------------------------------------------------------------------------------------------------------------------------------------------------------------------------------------------------------------------------------------------------------------------------------------------------------------------------------------------------------------------------------------------------------------------------------------------------------------------------------------------------------------------------------------------------------------------------------------------------------------------------------------------------------------------------------------------------------------------------------------------------------------------------------------------------------------------------------------------------------------------------------------------------------------------------------------------------------------------------------------------------------------------------------------------------------------------------------------------------------------------------------------------------------------------------------------------------------------------------------------------------------------------------------------------------------------------------------------------------------------------------------------------------------------------------------------------------------------------------------------------------------------------------------------------------------------------------------------------------------------------------------------------------------------------------------------------------------------------------------------------------------------------------------------------------------------------------------------------------------------------------------------------------------------------------------------------------------------------------------------------------------
>Epifagusvirginiana
tctctcgccgcatcatctgcctccactcccactccatacgcttcggctcttcctccgtcgacctcc---tccccc---gctggcgtatccaaggcggcggagttcgtgatctcgaaggtagatgacctcatgaactgggctcgccgcggatcaatctggcccatgacttttggtctggcctgctgcgccgtggagatgatgcacaccggggcggcgcgctacgatttggatcggtttgggattattttcaggccaagccct---aggcagtcggactgcatgattgttgcgggaacgctcaccaataagatggcgcctgccctccgcaaa---gtgtacgatcaaatgcccgagccaaggtgggtgatatctatgggaagttgtgcaaacggtggcggttactatcactactcttattcggttgtccgaggttgcgacaggattgtcccggtcgacatctacgtcccaggttgtccccccactgccgaggcccttctctatggactgctccaactgcagaaaaagatcaataggcgcaaggatttcctccactggtggaccaaa---------------------------------------------------------------------------------------------------------------------------------------------------------------------------------------------------------------------------------------------------------------------------------------------------------------------------------------------------------------------------------------------------------------------------------------------------------------------------------------------------------------------------------------------------------------------------------------------------------------------------------------------------------------------------------------------------------------------------------------------------------------------------------------------------------------------------------------------agcacgcaagctgcaacaacttcgcccaccccacag---gccccaccccctctgccgcctcccgagaagacccactttggcggcctgaaagacgaggatcgcattttcactaacttgtatgggctgcaggatccctttctcaagggcgccatgacacgtggagactggtacaggacgaaagacttggtacttaaaggaaccgattggattgtcaacgagatgaagaaatctggtctccgaggccgtggtggggccggttttccatccgggctaaaatggtctttcatgcctaaggcatccgatggccgcccttcgtatctcgttgttaatgccgacgaaagtgaacccgggacatgtaaagatagagaaatcatgcgtcatgacccgcataaattactagaaggctgtttaattgctggagtgggaatgagggctcaagccgcgtatatttatattcggggcgagtatgtgaacgaaagaaagaatctcgagaaagccaggagagaagcatacgaagctggattattgggcaagaacgcatgcgggtcgggttacgattttgacgtgcatatccatttcggtgctggggcttatatatgcggtgaggagactgcacttcttgaaagcctcgagggtaaacaaggaaaacctagactcaagcctcctttcccagccaactcagggctatacggttgccctacaaccgtcacaaacgttgaaactgtagcagtttcgcctacaatactgagacgtgggcctgaatggttttctagcttcggaaggaaaaacaattctggaacaaaactattttgtatttcaggccacgtcaac---aagccctgcactgtcgaggaggagatgagtataccgttgaaagatcttatagagagacactgcggtggggtccgcggtggatgggataatttgcttgcgattatacctggtggctcgtctgtgccattgattcccaagaatatgtgcgaggatgtgcttatggacttcgatgcgcttaaggctgtgcagtcggggttagggactgcggctgttattgtgatggataagtcaactgatgttgtggatgctattgcgaggctttcgtatttctacaagcacgagagctgtgggcagtgcacgccttgcagggaaggcacagggtggctctggatgattatggagaggatgaaagtagggaatgcaaagttggaggagattgatatgcttcaggaggtgacgaagcagatcgaagggcacacgatttgtgcgttgggggatgcagctgcttggccagtgcaggggcttattaggcatttcagaccggagcttgagaggaggattagggagcgggcggagagagagttgcaacaggctgctgctgct------------------------------------------------------------------------------------------------------------------------------------------------------------------------------------------------------------------------------------------------------------------------------------------------------------------------atgacggaggcggtgataaggaagaaggctggaatggcgagcgtgatggatatgccgattctgcaggacggtccgccgccgggcggttttgcgcctgtccgattcgctcgacggatccctaacacgggacccagtgccatggccatttttctcgcggctgttggggccttttcatgggggatgtatcaggtcggcaaaggcaacaagatccgcagggcattgaaggaagaaaaatatgctgctcggagggccatattgcctgtgcttcaagctgaagaggatgaaagatttgtgaaagaatggaagaagtatctggaagaagaggcaaaaatcatgaaagatgtgccgggttggaaagttggcgaaaatgtttaccactctggaagatggatgcctcctgccactggggagctccgtcctgatatctggatggca---agtgca---------------gcagga---ggagaacctgttccggcttcgtccgttttaatggcggcatcaaagcatatagggacgagatgtcgtggtgagaatgtagcttttctcaagtgtaagaaggatgatccaaaccctgagaaatgtctcgacaaaggacgccaagttacgcaatgcgtgtttcacctgttgagagatctacaacaaagctgcaacaaagaattggattcttatgctgggtgcatgtattaccacaccaatgaattcgaattttgtcgtaaagagcaaaaggagttcgagaaatcatgcccattt------------------------------------------------------------------------------------------------------------------------------------------------------------------------------------------------------------------------------------------------------------------------------------------------------------------------------------------------------------------------------------------GATGCTAAACCGACT------GGGCATACC---------------TCT------------------TCGACTCCT---------------AAAGTATCGAGTGATAAATATAAAAAATATGTTGTTGCTGCTGGTATTGCT---ACTGTTGCTGCTGGC------TTTGGATGGTATTTGGCTTCAAGGAAGAAACAACCTGAAGAA------------------GTGCAGGATtccggcatgggcctccccgtcggcaaacacatcgtccctgacaaaccacttccagaggatgatgaacttgtttgggataatggaactccgtttcctgaaccttgtatcgatcggattgctgatactgttggaaagtatgaagcattagcgtggttgtgcggtggattgggatttttcgcctctcttgggctttttgccgtgtggaatgacaaggcttcaaaaataccttttacacccaaggtctac---ccttacgacaacttaaaa---------gtggagcttggtggagatccc------------------------------------------------------------------------------------------------------------------------------------------------------------------------------------------------------------------------------------------------------------------------------tcgactgcgctgaactatcatattgatagtccggataatagtccagactttcgatgggagttcactgattcgaacaaagaaaagactaaggagatattatcccactatccatccaactataagcaatctgctgtcattcctttgcttgatcttgcgcaacaacaaaatggaggttggctcccggtttcagcaatgaatcatgtt---------------gctaaagtcattgaagttgctccaattcgcgtatatgaggtagcaaccttttattcgatgttcaatcgtacaaaggtaggaagataccaccttttggtatgtggcactacaccttgcatgatacggggctctagagaaattgaagaagcattgctgaaccacttaggggtaaagcgaaatgaagtaactaaggatggcctgttttctgttggagaaatggagtgtatgggatgttgtgtaaatgctccgatgattacagttgctgactactcgaatggatctgagggatatacctataattattatgaagatgttactccaaaacgagttgttgagcttatcgaggctttgagaaaaggggaaaagccacagcatggtacacaaaatccaaaacgcatcaactccagccccgaaggtgggaacactacgttgttaagtgagcctaaggctcccccatgccgggatcttgatgcctgc------------------------------------------------------------------------------------------------------------------------------------------------------------------------------------------------------------------------------------------------------------------------------------------------------------------------------------------------------------------------------tcatttgccaccaagaactcgttttctactgacaaagatgatgaagaaagagaaaagcttgcaaaggagatatcaaaggattggaattctgtttttgagcaaagcataaatacattatttctcactgaaatggtccgaggcctgatgctgacactcaaatacttcttcgaaccgaaagttacaattaactatccttttgagaagggccctttgagtcctcgttttcgtggagaacatgctctccggcggtatcctagtggggaagaacgctgcattgcttgtaaactatgtgaagctatttgccccgcccaagcgatcacaattgaagctgaggaacgtgaagatggcagcaggcggacaacgaggtatgatattgacatgacaaagtgcatttactgtggtttttgccaagaggcatgccccgttgatgccattgttgaaggccccaacttcgaattcgctactgagacacatgaggaacttctgtatgacaaagagaagctgctagaaaatggtgaccggtgggaaaccgaaattgctgagaaccttcgatctgaaagcctgtatcgtatggggttcataatggagtttgcggagaatttgatacttcgattgatggaggatccaacggagagagacaggaaattcagggagcggttgtatgaacgtaaagaaatgtgcaagaagactaaggaaatgtggagcttgcccctccgaccctatggcttctggacatttgaacgtcataatgctcaaattttctgggatgctcagattagccaagttccagggcgt---------------------cgggacccgtac---gatgacctcctccaggat------------------------tac---acctccaaa------------------------------------------------------------------------------------------------------------------------------------------------------------------------------------------------------------------------------------------------------------------------------------------------------------------------------------------------------------------------------------------------------------------------------------------------------------------------------------------atgggtcggaagaagggagtgcatctggagcacgatgggccgccggataacttcgatccggaaaatccgtacaaggacccggtggccatgcttgagatgagggagcatctggttagagagaagtggatcgacatagagaaggccaagattttgagggagaaggtgaagtggtgctaccgcgtcgaaggggtcaaccatctccagaaatgtcgacacctggttcacaagtacctcgatgccacccgcggcgtcggatggggcaaggacaaccgtccacacgccctccatggtcctaag------gtg---gagaca---cctgccgag---------------------------------------------------------------------------------------------------------------------------------------------------------------------------------------------------------------------------------------------------------------------------------------------------------------------------------------------------------------------------------------------------------------------------------------------------------------------------------------------------------------------------------------------------------------------------------------------------------------------------------------------------------------------------------------------------------------------------------------------------------------------------------------------------------------------------------------------------------------------------------------------------------atgggcggaggagga---gaccaccaccac------cacgccgatggagccaacggc---------ggagattttagggcgaaagtgtggagcatgacgggtgggcccaactgccggcccaagcactggaagcgcaacactgcattcgccatgtttggcatcttcctggtttgcattcccatcgcgataaaatctgcagagctcgagcaacgtccggatatgccagttcgtccaattccttctcagatctggtgcaagaattttgggaataaggattattcatcccacggcgacgatcacctcgacaagcaggaagtagttgaccgagttctcaacgttgtcaagagcttccccaaaattgacccctccaaggttactcctgatgttcattttcacaaggatttgggtttggatagcctagatactgtggagattgtgatggcccttgaagaagagttcaagctggaaattcctgacaatgaagctgataaaatcgactcgtgccctcttgcggttgaatatattagtaaccatcctatggct------agcatg---------gat---atcaag------gagcttaggaaaatggaagatgaagagactgctgtgattaaaactctaaagggggcagtgacagggctagcagctggcactatttggggtacggttgttgctacttggcaggatgtacctcgtgtggagagaagtgttgcacttcctggtttgatccggactatgaagatgatgggtaaccatggagttacatttgctgcaataggtggagtgtttattggggtcgagcagctagtgcagaaatacaggatgaaaagagactttgttaat---ggagctgttggaggattcgttgctggtgcttctattttgggttacaaagggaagagcatatcaacagctatctctgcaggagctgcacttgctgtaacatctgccatgattgatatcggaggtcaaaccacaagagtcgacacgggcaaggaatattatccttacactctc------aagaaaaggcctaatgttgat---ctccggaagcttccttacatgcgccatccatgggagcatgtgttgggaatgggtctgggagcggtgttcgctaatcaggtggtcaagtgggatgtcaaggctcaagaagacctcgacaagatgctcatcaaggccaaggaagccaatgaacgccgctac------ttcgat---------------------------------------------gatgatgaagac------atgaatactgacataacggcgtcggccaaaccggagtatccggtgatagatcggaatcctccgttcaccaagacagtggcgaatttcagcacccttgactacctccgcctctccaccataaccggcgtctccgtcgtcgttggatatctctccgggattaagccagggattaaggggccgtcgatggtgacgggtggtctgataggggcgctgggaggttttatgtacgcttaccagaattctgccggcaggctcatgggttttttccccaacgaaggcgaggttgctaagtacaag---aag---------ttgatgacgaaagtgaaggagacgacggggatcgttggcctcgacgtcgaaccgaacgcgcgtgaagtgttgattggactctacaccaaaaccctagaggagatcaaggcggttcccgaggacgaaggataccgcaaggccgtggagagcttcacgcgccaccgtctgaatgtgtgccggggggagaaggattgggaggcgattgagaaaaggctcggatgtggacaggtcgaggaattgattgaggaagctcaagatgagctcaagctcattgatcgcatgaacgagtggaagccatggggtattcctgatgattatgaatgtgaagttattgagaatgatgctccagtaccaaagcacgtccccttgcatcgacctggcccccttccagaagagttctacaagacgctcgaggctgttaacacgggcactttaaaggatgccatttcaagctcagaaaagaaagatcccgaaattaca---tcaggcgaagtacaagcacag---ctc------------------cgcaccatcgtctccacgccggacctccacaac------gccgaagcc------gct---gctgctgcggcc------catacagaaaca------------gatctc------cctaagcggatccccgtggccggtgcccgggtccacttcccc---aacccggatgacgccatagaggtgtttgttgatgggtaccctgtgaaaatccctaaaggaatgaccgtgctgcaggcttgtgagattgccggcgtcgacattcctagattctgctatcatgaccgcctctcgatcgcgggaaactgccgcatgtgcctcgtcgaggtcgagaaatcgcccaagccggtggcttcctgtgccatgcctgcactacctggtatgaagattaagactgatacacctatagcgaagaaggcacgagaaggagtgatggaattccttttgatgaatcatccactggattgcccgatctgtgatcagggtggagagtgtgatcttcaagatcag---------tttggttctgatcgtggtcgttttactgaaatgaagagatcagtggtcgataagaaccttggccctttagtcaaaacagtgatgactcgatgcattcagtgcacaaggtgtgtaaggtttgcaacagaaatagctggtgttgaagatcttggaatgttgggtcgtggtagtggagaagaaattggaacttatgttgaaagactcatgacaagtgaattatctgggaacgtgatagatatttgtcctgtaggtgccctgacctcaaaaccttttgcctttaaagcacgtaattgggagctgaaaggaaccgagagcattgatgtgacagatgcagttgggtcgaatatccgcattgatagtagaggtcctgaagtcatgcgcattgtgccacgattgaatgaggacatcaacgaagagtggatatcagacaagacacgtttcttctatgatggtctgaagaggcaaaggctaaatgatcccatgattcgtggtgcagatggacgctttaagactgtaagctggcgggatgcacttgctgttgttgcagagattatctaccaagttaaaccagaggaaattgttggggttgctggtaagctatctgatgcagaatctatgatggctctgaaggatttcttgaacaagatggggtcgaataacatttggtgtgaaggaaacggtccaaatccaaatgcagacctgcgttctggatatataatgaacactagcatcagtggtttggagaaagcagatgctttccttttagttggtacacagccaagggtagaagctgcaatggtgaatgccagaattcggaaaacagttcgagctaccaatgccaaggttggctatgtgggcccttcaactgatttcaattatgatcatgaacatctaggtacaggccctgaaacactatccgagcttgccgagggacgtcatccttttagttctgtcctttcaaatgccaagaaccctgccataattgttggggctgggatctttgagcgcaaggacaaggacgcaattttctcggccgtcgagaaaatt---gcaaaaaatacaaatgctgtcagacctgattggaatgggctcaacacattgctgcttaatgctgctcaagctgcagccctcgaccttggactcataccggaa------tctgac---aaaaccattgaaactgctaagtttctctatttgatgggtgctgacgacgtgaacttc---gaaaaacttcccaatgatgcatttgtcgtgtaccaaggtcaccatggggatcgcggtgtatatcgtgccaatgtaatcttaccagcatcggctttcagcgagaaagagggtacatacgtaaatacagaagggtgtgctcaaacaactgttcctgcagttcctacagttggtgatgcaagggacgattggaaaataattagagcgttgtctgaggtggcaggtgttgggctgccttacgatacccttggtgctattagatcccgaatgaggactgtggcaccaaaccttttgcaagttgatgagagagaacctgct---gtattttcgagttcatccttgagacct---gaggtcaaggag---aaa---atagat---gaaactccttttggaattgctgttgagaacttctacatgaccgactcgattactagggcatcaaagatcatggcgcagtgcagtgcg---ttgttgaagaag------------GCTTCTACTCTT---------GCCACC------AAAGGCGTGGGGCATTTAGTTCGCAAGGGAACTGGTGGAAGATCATCGGTTAGTGGCATTGTCGCAACAGTATTTGGGGC----------------------------------------------------------------------------------------------------------------------------------------------------------------------------------------------------------------------------------------------------------------------------------------------------------------------------------------------------------------------------------------------------------------------------------------------------------------------------------------------------------------------------------------------------------------------------------------------------------------------------------------------------------------------------------------------------------------------------------------------------------------------------------------------------------------------------------------------------------------------------------------------------------------------------------------------------------------------------------------------------------------------atggcgtcgggatggggaataacggggaacaagggccgctgctatgatttttggatggactttagtgaatgcatgtcccgctgtcgagagcctaagaactgtgcactcctccgtgaggattattttgagtgtctccatcactctaaggagttccgacgc---agaaacagagtctacaaggaggagcaacgtcaactgagagcagctgcagag------aaggccaat------------------------gtaggt---ggagatgat------------gttcat---cat---acttcgccttccagctcttctactagagcttttatcgagaataattacaaagatctgaaaacaaaaaaccctaagttccccattatgatccgtgaggccattggtatcgagcctcagctttgggctagatatgacctgggcattgagaggggaatacatttggaaggcttaaatgaggaacaaatttttaaggcacttgaggaccttgctaag---ggaggggaggggcggccagccgttaaatgc---------------------------------------------------------------------------------------------------------------------------------------------------------------------------------------------------------------------------------------------------------------------------------------------------------------------------------------------------------------------------------------------------------------------------------------------------------------------GCGTCG---------------------------TCCGCTGCAAAATCCCTAATCCAAACCCTCCGTCGCTACATAAAGAAACCCTGGGAGATCACCGGCCCCGTCGCCCATCCAGAATATCTCCCCTCCGTCCCAAAGGCGACGGAATACCGCATCTTCTGCCCCGCCACCGTGCCCGCT---------AAA------GCCATCGTGCCGACGTCCCTCCCGGAAACAGTTTACGACATCAAGTACTTCGCCCGAGATCAGCGCCGCAACCGTCCCCCCATTAAACGCACCGTCTTGAAGAAGGCCGACGTGGAGAAGATGATGAAGGAGAAG---ACT---TTCGAT---CTGAGTGATTTTCCCAGGCCGTATTTGACTGCGAAAGTTATCGAGGATGAGAATGCCATTGGTGGTGGATACCAG------------atggcg------tcgacg------------ttgaagtacgtgcgcgtgccgccgaattcggcgagctttgcggaggcgcggcagcgcgtgttcgagttcttcaagacggcgtgcagatccatccccaccatcatggacatctacacccttgacgacgtcacttctccttcccatctccgctccatcatatcctccgagatccgaaagaatgcccacgtcactaaccccaaggtcattgatatgatgcttttcaagggaacagaagaattgagtaacattgtggagcatgcaaagcagcggcaccacattcttggccaatatgttttaggt---cgtgagggcgta---acccaagatcttggaagcaag---gatcagggtgcgtccgatttcctgaaaaatttctataagagcaactacttcatg---ggaggaggg------cacggc---------------gatggc---------------ttgacgtacaaaggcgttacactgcataaaccaaagcgctggcacactgttactggcaaaggcctctgtgccgtcatg------------tgg---------ttctgg---gttttctatagggcaaagcaggatggtcctgtggtgctg---------------------gga------tggaggcat---------------------------ccttgggatggccat---gat------------------------------gatcat------------------------------------------------------------catagc------------------gga---------------------------atcgttaacagcgaagtcatcacctctcatacccaaaaatggatgcaggatacaagtaaaaagtctccaatggagttgatcaatgaagttccacctatcaaagtacaagacaggattgttgtttgtgaaggagatgatgac---------------ccg---------------gcacttgggcat---------ccaattgagtttatatgtcttgacaag------gcggagccagctgtgtgc---------aagtattgcggtttgcgttacgtgcaagac---------------------cat------------------catcatatgccggtgatggaaaagctgagaatgtttgtagcccaagagcctgtcgttgctgcttcttgcctcatcgccggtgttggactgttccttccagcagtggtaaggcctatattggactcttttgaatcgtccaaacaagtacctccgcctgttttaagcgatgtagtagctggcatgactgggaagaaacagggtatggggggaggaatggaggcaaacaagaaccgttgggttgaggaatggtcaacggcgagagagaatctggagcttaatttccggtggacccgccgtaactttgccctcgttggaatcttcggcatagccgtccctgtgctcgtctacaaaggcatcgtcagagaattccacatgcaagatgaggatgcagggaggccatatcggaaattctgg------atggcgaagccactgggacccacaggagagtttttcaggcggcgcgacgagtggcggaagcaccccatgctgcacaatcagtggcgccacgccacccccggcctcggcatcgctatcgtcgcgttcggcatctacctcgtcggcgagaccgtctacaacaagatctacgctgcacctaaa------------------------------tctcactct------cac---------------------------------------accacctcttctgcttctcatatggcg---tcg---gtggtg------------agaagcgcggtgaatttgatcagagagaaaggcatcggaggtttcttccgggagctcagagctgaaggatacctgagtgcacttctggatggaaatctcatgcaaacaaagattcacaatataggtgcaacgcttgtaggtgttgacaaaattggcaacaagtactatgagaaacttggagacactcaatatgggagacataggtgggttgaatatgcttccaaggatcgctataatgcttctcaagtcccaccagaatggcatggctggttacattacataacagatcatacaggagacgagttgctcttgttgaagccaaagagatatggtcttgaacacaaagagaacttttctggcgaaggagatgaatacatttatcactcgaaaggacatacccttaaccctgggcaaagagactggacaagataccaaccctggcaagcc---aagaaggctcaatatttcatccacaaagccgctcatggccgccccaagcacatagggagcgacgtttgggacgtggctatggagaaacgcgacaaaaaaatcatggagatgctctcttcgccttcacattccaacttctggcaaaccatggacaaagtccatgtctggatcgcccttcaccaggacgaaaagaaggag------aaaatggagaaagaggctgag------------------ataaggataatgagagag---gagttttatcag---caacaaaaggagaga---gattctcttgcc
>Escobedia
tctctcgcggcgtcctatgggtccgcccccactccgtacgcttcggccggtcctccggcaacttcc---tccccg---gccggcttaccgaaggcggcggagtacgtgatctcgaaggtcgatgatctcatgaattgggcccgccgcagctcaatctggccgatgacttttgggctggcctgctgcgcggtggagatgatgcacactggggcttcgcgctacgatttggatcgatttgggatcattttccggccgagccct---aggcaatcggattgcatgattgttgctggaactctcaccaataagatggcgcctgccctccgcaaa---gtgtatgaccaaatgccggagccaagatgggtaatatccatgggaagctgtgcaaatggcggtggttactatcactactcatactcggtggttcgaggttgtgacaggattgtgccagttgacatatatgttccaggttgtccgcccactgctgaggcccttctttatggtctgctccaactgcagaagaaaatcaacaggcgcaaggatttgttccactggtggaccaagatggggagcttaggaagagctgtgtacaccttaggaaactggattcgagcgacaggtcaagccatggatcgactgggttttcagttccaagggagttactatatcccggaacaaatttccaggcaccggacattgatggacatttttgaaaaatctcctgtggttgataaggatgcatttattgctccaagtgcctctgtcattggggacgttcaggttggacgaggatcatccatatggtatgggtctgttcttcgaggcgatgtgaacagcatcagtatcgggtctgggaccaatatacaggacaattccctcgtccacgtggctaaatctaatataagcgggaaggttctgccaactattattggagataacgtcacaattggtcatggtgcagttatacatggctgcacaatcgaggatgagtcttttgttgggatgggagctacccttcttgatggtgtggttgtggaaaaacatgctatggttgctgcaggttctcttgtgaaacagaatactagggtcccttttggggaggtgtgggctggtaaccctgccaagtttctcaggaagcttacagacgaggaaatttccttcatcacccaatcggccgctaactatatcaacctagccaaagtgcatgctgccgagaacttgaaatcgttcgacgagatcgagctggaaaagatgctccgcaagaaattcgccaaacgtgacgaggagtacgactccatgatcggtgtggttcgtgagaccccgcctgaattgatcctcccggacaatatcctgcccgagaaatcccaaaaggcccttagcacgcaggcagcaaccacttcacccactcctcaa---gccccaccccctccgcccccgcccgagaaaacccactttggtggcctcaaagatgaggaccgcatcttcacaaacctctacggccttcaagaccccttcctcaagggtgcgatgaagcgcggggactggtaccggacaaaagacctcgtcctcaagggtgccgactggatcgtcaacgagatgaagaaatctggtcttcgcggacgtggtggtgctggattcccatccgggctcaagtggtctttcatgcccaaggtgtctgacggccgcccctcataccttgtcgtcaacgctgacgagagcgagcctgggacatgcaaggatcgtgagatcatgcggcatgacccgcacaagcttctcgagggctgcctgatagctggagtggggatgcgcgctcgggctgcctacatctacatccgaggtgagtatgtgaacgagaggagaaacctcgagcaggcccggaaggaggcgtacgaagctgggctgctcgggaaaaatgcatgcggctctggcttcgactttgatgtgcacatccactttggcgctggggcctacatatgtggcgaggagaccgccctcctcgagagccttgagggcaaacagggaaagccgaggctgaagcccccttttccagccaacgcgggtctgtatggctgccctaccaccgtcactaatgtcgagacagttgcggtttccccgacgattttgagacgagggcccgagtggttctccagcttcggccggaaaaacaattcagggacgaagctgttctgcatctctggccatgtgaac---aagccctgcacggtcgaggaggagatgagcatacctttgaaggagctcctggagaggcactgcggtggggtccgtgggggttgggacaatctgctggcagttatacctggcggttcgtccgtgcctttactccctaaacatgtatgtgaggatgtgttgatggactttgatgccctcaaggccgtacagtcggggctgggtacggcagctgtcattgtcatggacaagtcaacggacgttgtggatgctattgctcggctctcgtatttctacaagcacgagagctgtgggcagtgcacgccgtgcagggaggggacagggtggctgtggatgatcatggagaggatgaaggttgggaatgcaaagctggaggagatcgacatgctgcaggaagtgacgaagcagatagagggacacaccatttgcgcactgggggatgcggctgcctggccagtgcagggtcttattaggcatttcaggccggagcttgagaggaggatcagggagagggcggatagggagctgctgcaggtggccgctnnngtggagatcaggcccggagaggtcggcatggtctctggcatcccgcaagagcatctccggcgacgggttttgatatactcacctgctcgaactgctactcaacaaggatctggaaaggttgggcggtggaaaatttactttttgtccactcaaaaatgggaaaatccattgatggggtggacatctaccggagacccatatgcaaatgttggtgatgctggattaagtttcgacagtcaagaggctgccgtagcttttgctgagagacatggctgggagtgcacggtcaagaagcaccacactccattattaatgacggaggcagtgataaggaagatagccggcatggcgagcgttaaggatatgccggttctgcaggacggtccgcccccgggcggtttcgctccggtacgatttgctcggcggatccccaacacgggacccagtgccatggccattttcttcgccgctttcggggctttctcatgggggatgtaccaggtcggcaaaggcaacaagatccgcagggcactgaaggaagaaaaatatgctgctcggagggccatattgcctatgcttcaagctgaagaggacgaaagatttgtgatagaatggaagaagtatctggaagaggaggcaagaatcatgaaagacgtgcctggttggaaagttggggagagtgtttaccactctggaagatggatgcctccggccactggagagctccgtcccgacatctggatggca---agtgca---------gtggatgcagca---ggagacccaattcccacttcctctcttttaatggcagcatcgaagcatattgggtctcgatgtcgtgctgagaatgtggcttttctgaagtgcaaaaaaggcggtccaaaccctgagaaatgcctcgacaagggacgccaagtcacgcaatgtgtgttccacctgttgagaaatctacaccaagtgtgcaacaaagagctggactcatatgccgggtgcatgtattaccacaccaatgaattcgagctttgtcgcaaagagcaacaggagttcgagaaagcatgccctctt------accagcccaggccacgaggatcgccccaagggtttcgcgttcagccgtaccccgccgcccccaggagagtcccggaaatgggaagattgggagttgccgtgctacctcactagcttccttaccatcgtcatccttggagtaggactcagcgctaagcccgatctcacgatcgagacatgggcccaccagaaagccctcgagcggctcgagctggaaagcggt---ggcaaagtcctcagtgaggaggagaaggctgcagaaaatgtctatattaagaaaatggaacaggagaagttggagaaacttgctcgtaagggccccaaagcagatgaaactcctgcgactagcactggtgggtcgggatctgtaaccgatgctaaaccgagcgct---gggcagtca---------------tcc------------------tcggctccc---------------aaagtgtcgaccgacaaagataagaactatgctgttgttgctggtattgct---accattgctgctgcc------tttgggtggtattgg------------------------------------------------------tccggcatgggtctccccgtcggcaaacatatcgtccctgacaaaccactcccagcggacgatgagcttgtgtgggataacggaacacccttccctgaaccttgtatagatcggattgctgatactgttggaaagtatgaagcattggcatggatgtgcggaggattgggtttttttgcgtctcttgggctattagctgtgtggaatgacaaagcttctaaaatgccatttacacccaaggtctac---ccgtacgacaacttgaga---------gttgagcttggtggagaaccc----------acggagacgatcacctcgacaaacaggaggtggtggagcgggttcttgatgtcgtcaagagcttccccaaagtcgacccatccaaggtgaccgcagatgttcatttccagaaggatctggggttggatagcttagacactgtggagattgtgatggctctcgaggaagagtttaagctggaaatccctgataaggaggctgacaaaatcaactcatgtccactcgcaatagagtatatttataaccatccgatgtctagctcgactgcgttgaactaccatattgatagcccggataacaatccaaacctgccatgggaattcactgatgcgaacaaagaaaaggccaaggagatactatcccactatccatccaactataagcaatctgctgtcattcccttgcttgatcttgcgcaacagcagaatggaggatggcttccggtttcagcaatgaatcatgtt---------------gctaaagtaattgaagttgctccgattcgtgtatatgaagtggcgacgttttattcgatgtttaaccgaacaaaggttgggaaataccatcttttggtatgtggtacaactccttgcatgatacggggctctagagacattgaagaagcattgctgacccatttgggagtaaagcgcaatgaagtaactaaggacggcttgttttctgttggcgaaatggagtgtatgggatgttgcgttaacgctcccatgatcacggtcgcagactactccaatggatccgaaggttacacctataattattatgaagatgtcaccccaaaacgagttgttgagattgtcgaggctttgagaaggggggagaagccaccgcgtggtacacaaaatccaaaacgcatcaactctgggccggaaggtgggaacactactttgttaggcgagcccaaggctcctcggtgtcgggatcttgatgcctgcatggag---attccg------------------------ggttcgtcgaagaaaatgatagcgacccaagaagagatggtggcggcgaaggtgccaatcccttacagagaccaatgtgcccatttgctgatcccactcaacaaatgccgacaggccgagttctacatgccttggaagtgcgagtccgagcgccacacttacgagaagtgtgagtacgagctcgtcatggagcggatgctccagatgcagaagatccgc---gag---cgcgatgcg---cagctgaaggcc---aaa------------tccactcag------------tcgattcccctgctctct---aagactggcaatgctacatttgccaccaaacactcattttctaccgacaaggatgatgaagaaagagaaaagcttgcaagggagatatcgaaggattggaattcggtttttgaccgtagcatcaatactttattcctcactgaaatggtccggggtctgatgctgacactcaagtatttcttcgagcccaaagttactattaactatccttttgagaagggtcctttgagcccgcgctttcgtggagaacacgctcttcgacgttatcctactggagaggaacgttgtattgcttgcaaactctgtgaagccatttgcccggctcaagctattaccattgaagctgaggcaagagaagatgggagcaggcgaacaacaaggtatgatatagacatgaccaaatgcatctactgtggcttctgccaagaagcgtgccctgtcgatgccattgtcgaaggacctaactttgaatttgctactgagactcacgaggaacttctatatgacaaggagaagctgctagaaaatggtgaccggtgggaaactgagattgctgagaatcttcgttctgagagcctatatcgtatgggtttcataatggagtttgctgagaatttaatactccggttgatggaggacccaagggagagagacaggaaattcagggagcagctgtatgaatgcaaagaaaagtgcaaaaagactaaggagatttggagcttgccccttcgaccctacggcttctggacattcgagcgtcacaatgctcaaattttctgggattctcagataagccaagtccccggacgc---------------------cgggacccatat---gatgacctcctccaggat------------------------aac---accagtgcttcctcctccaaa---------------------------------------------------atgagc---ttggcaacg---------acgtcgtacctggcgcgtcgagccgcgcagaaggagagggtcaggatcctgtacaggcgagcgctcaaggacaccctcaactgggccgtacatcgccatctgttttaccctgatgctgatgctctcagagagaaatttgaggccaacagacaagtggaggatgttgaacttattgacagaatgatatccgctggtgaagcaacctacaataaatggcggcaccctgatccttacattgttccgtgggctccaggtggcaccaaattt------------------------------------tgccgcaacccaacaccacctcct---ggggtcgagataatatatgattat------ggtcgtgaggaa------------atgggtcgaaagaagggagttcatctggtgcacgacgggccaccggacgacttcgatccggagaacccgtacaaggacccggtggccatgctcgagatgagggagtacctcgtcagggagaagtggatcgacatcgagaaggcgaagattctgagggagaaggtccggtggtgttaccgcgtggagggggtcaaccacctccagaagtgccggcacctggtccaccagtacctcgacgctacccgtggcgtcggctggggcaaggaccaccgtccgcacgacctccatggacctaaggag---gtg---gagacg---cctgctgag------------------------TCTGCT---------------GAAGCCGCTCAGTTGGCCCCA------------AACCCA------------------ACCAAATCA------GATCCGATCATTAGGGAG---TCGCCGGATCGA------------GTCAATTGGGATTATAGGGGCCAGAGGAAAATCATACCCTTGGGGCAGTGGGCACCCCGCATCGCCGTCGATGCA---------------TATGTG------------------------------GCTCCTAATGTCGTTTTGGCC---GGCCAAGTGGTGGTCTACGATGGCGCATCCGTGTGGAACGGTGCCGTTTTGCGCGGTGACCTCAACAAGATTTCCGTTGGGTTTTGTTCTAAT---------------------------GTGCAGGAACGGTGTGTAATTCACGCCGCTTGGTCCTCCCCC---------ACAGGTCTGCCAGCAGAAACATTAATCGATAGGTTTGTCACAATCGGTGCATGCAGTCTGTTGCGATCCTGCACAGTCGAGCCCGAA---------TGTATTATCGGGCAGAACTCCATCCTTATGGAGGGCTCTTTGGTCGAAACACATTCTATCCTTGAAGCAGGCTCTGTCCTTCCTCCAGGCCGAAGAATACCGAGTGGTGAACTTTGGGCTGGGAACCCAGCAAAATTTGTCAGGAAGTTAACTCATGAGGAGACACTTGAGATTCCTAAACTTGCTGTTGCCATAAATGATCTCAGTAAAAGCCACTTTTTTGAGTTT---TTACCTTATTCAACTGTGTACCTGGAGGTTGAGAAGCTG------------------AAATCGatgggcggagga------gatcaccatcat------cacgccgatggggcccacggc---------ggcgatttcagggcgaaagtgtggagcatgaccggagggccctactgccggcccaagcactggaaacgcaatactgcgttcgccatgttcggcatcgtcctgatctgcatccccatcgccatgaaatctgcggagctcgagcaacggccgcacatgccggttcgtccaatcccctcccagatttggtgcaagaatttcggaaacaaggattattcatcgcacggagacgatcacctcgacaaacaggaggtggtggagcgggttcttgatgtcgtcaagagcttccccaaagtcgacccatccaaggtgaccgcagatgttcatttccagaaggatctggggttggatagcttagacactgtggagattgtgatggctctcgaggaagagtttaagctggaaatccctgataaggaggctgacaaaatcaactcatgtccactcgcaatagagtatatttataaccatccgatgtct------agcatg---------gac---accgag------gatctcaggaaaatggaggatgaagagactcctgtgatgaaaactcttaagggggcagccacaggactagctgctggtactatctggggtactattgtcgccacttggcacgacgtgcctcgtgtggagagaagaatcgcgcttcctggtttgatcaggactctgaagatgatgggtaatcacggagtcacctttgctgccataggtggggtctacattggggtcgagcagatagtgcagaaatgcaggatgaaaagagactttgttaatggaggagctgttggaggatttgttgctggtgcttctattctgggttacaaagggaagagcatatcaacagccatatctgcaggtgctgcccttgctgtaacatcggccctcattgacatcggtggtcaaaccacaagagtcgacacgggcaaggaatattatccttacaccctc------aagaaaaggcctactgttgag---cttcgcaagctaccatacatgcgccatccatgggagcatttgttgggaatgggaatgggagctgtgtttgcgaaccagctggtgaagtgggacgcaaaggctcaagaggacctggacaaaatgctcctaaacgccaaggaagccaatgaacgccgctac------ttcgat---------------------------------------------gatgatgaagat------atgaatactgacataacggcgtcggcaaagccagagtatccggtgatggatcggaatcctccgttcacgaagacggttgctaattttaacgtcctcgactacctccgcctctccaccattaccggcgtctccgtcatcgtcgggtatctctcagggattaaggctgggattaaggggccgtcgatggtgaccggtggcctgattggtgtgatgggaggttttatgtacgcttaccagaattctgccggccggctcatgggatttttccccaatgaaggtgaggttgctaagtacaag---aag---------atgatgacgaaagtaaaggagacgacggggatcgtaggcctcgacgttgtaccgaacgcgcgtgaagttctgatcggactgtacaacaaaaccctagaggagatcaaggcggtgccggaggacgaaggctaccgcaaggccgtggagagcttcacgcgccaccggttgaaggtgtgccaggaggaagaggattgggaggcgatcgagaagaggctgggatgcgggcaggttgaggagttgattgaggaagctcaagatgagctaaaactcattggtcatatgaacgagtggaaaccgtggggcattcccgatgattatgaatgtgaggttatcgagaacaatgcccctgtcccgaagcatgtccccttgcatcgacctggcccgcttcctgaggagttctacaagacgcttgaggctgttaacactagcactttgagtgatgctattgcaagctcggaaaataaaaatcccgagatc------tccacggaagcgcaagcacaa---ctc------------------cgcaccatcgtctccacgccggacctccacaac------gccgaagcc------------gctgccgcggcg------cagccggaacca------------gatatt------cctatgcggaaaccggtggccggcgcccgggttcactttccc---aatccggatgacgccatcgaggtatttgttgatgggtaccctgtgaaaatcccaaagggaatgaccgtgctgcaggcttgcgagattgctggcgtggatattccgcgattttgctatcacagccgcctctcgatcgcgggaaactgccgtatgtgcctagttgaggtcgagaaatcacccaagccggtggcctcgtgcgcaatgcctgcacttcctggaatgaagattaagactgatacacctatagcgaagaaggcaagagaaggagtgatggaattccttctaatgaatcatccactggactgcccaatttgtgatcagggtggtgagtgtgatcttcaagatcagtcaatggcttttggttctgatcgaggtcgtttcactgaaatgaagagatcagtggttgacaaaaaccttgggcccttagtcaaaacggtgatgactcggtgcattcagtgtacaaggtgcgtaaggtttgcaacagaaatagctggtgttcaagatcttggaattttgggtcgtggtagcggagaggaaattggaacttacgttgaagagctcatgacaagtgaattatcagggaatgtgatagatatttgtcctgtgggagccctgacttcaaaaccttttgcctttaaagctcgtaactgggagctaaaaggaactgagagcattgatgtaacagatgctgttggttctaatattcgcatcgatagtaggggtcctgaggttatgcgcattgtcccgcgattgaatgaggacatcaacgaggagtggatatcagacaagactcgatttttctatgatggcttgaagaggcagagactaaacgacccgatgattcgtggtgcagatggacggtttaagactgtaagctggcgggatgcccttgctgtggtggcggaggttatctacaaagttaaaccagaggaaattgttggtgttgctggaaagctatctgatgcagaatctatgatggctctaaaggatttcttgaacaaggtgggatcaaataacatctggtgtgaaggaaacggtccgaatcctaatgctgacctgcgttctggatatataatgaatactagcatcagtggtttggagaaagctgatgtttttcttctagttggcacacagccaagagtagaagctgcaatggtgaacgccaggatccgcaaaactgttcgtgccagcaatgccaaggtcggctacgtaggccccccagccgacttcaactacgaccacgaccaccttggcacgggccctgacacgctctccgagcttgctgagggtcgccaccccttcaactctgtcctctcggcagccaagaaccccgccataatcattggggctggtatcttcgagcgcaaggacaacgatgccatcttctccaccattgagaaaatc---gcacaaaactcaaacaccgtccggcccgactggaatgggctcaacaccctccttctcaacgcctcccaggccgccgccctcgaccttgggctcgtgccggaa------tctggt---aacaccatcgagaccgccaaatttctctacctgatgggggcagatgatgtcgacttg---gaaaaactgccgaacgatgcttttgtggtctaccaaggccaccacggggaccgaggcgtgtaccgggcgaacgtgatcctacctgcctcagccttcagtgagaaggagggcatttacgtaaatacggaggggtgtgctcagacgacagtccctgctgtacccacggttggggacgcaagggacgactggaaaattattagggcgctgtctgaggtggcggggatcacactgccgtaccacacccttagtggtattcgtgctcgaatgagcattgtggcgccaaatcttgtccggtttgacgagagggagctggcc---gcattttcgagcttggccttgaagccc---gaggtgaaggag---aag---atggat---aaggcgccatttggagtggctgtcgagaacttctacatgaccgactcgattacacgggcatcaaagatcatggcccagtgcagcgct---ttgttgaagaag------------gcttctactctt---------gccacc------aaaggcgtggggcatttagttcgcaagggcaccggtggcagatcatcggttagcggcattatcgccacagtatttggggccacaggatttctgggacgatacctagtgcagaaacttgctaagatgggttctcaagtgttagtccctttccgaggctctgaagattctcctcgtcaccttaagttgatgggtgatttgggtcag---attgttcccatgaaatacaatcctagggatgaagattcgatcaaggcagtcatggcaaaggctaatgttgtcattaatcttataggaagggaatacgagactagaaattacagttttgaagaagtgaaccatcacattgctgaacagctggctgttattgcgaaagagcatggtggcatcatgagatacattcaagtgtcttgcttgggtgcttctccatcatctccatccaggttgctccgaactaaagcggccgctgaagaagctgtcctgagagaactgcctgaggccacagttatgagacctgctgtgatgattggcacagaggatcgaattttaaacccatgggcccagttcgcaaagaagtacagttttcttccacttataggagatggatccacgaagtttcagcccgtatatgttgttgatgtagcatcagcaattattgcagccctaaaagatgatggtactagtatggggaaagtttttgaacttggtgggccagatgtttacaccatgcatgaactggcagaacttatgtatgacacaattcgtgaatggcctcactatgtgaagattcctttgcccattgccaaggctcttgccacacctcgagaattattgcttaagaaagttcccttccccatgcctacgcctaccatattcaatctagaccagattgaagccctttcaattgacacattagtatctgaagacgccctaacatttgaggatctcgggattatgcctcgcaagctgaagggatacccagttgagtttcttatacaatatcggaaaggagggccgaattatgggtcgacagttagtgagaaactcacacccaaacaatggtctatggcgtcgggatggggaatcacggggaacaagggccgttgctacgatttctggatggacttcagtgactgtatgtcccgctgtcgtgagcccaaggactgcgcactcctccgcgaggactactttgaatgtctacaccactctaaagagtttagacga---cggaaccaagtgtacaaggaggagcagcgccaactgagagcagctgcggaa------aaggccaag------------------------ggaggt---ggagaggat------------gttcat---cat---tcttccccttccagctcttctactagagctttcattgagaataactacaaagacctgaaaacgaagaaccctaagcttcccattttgatccgtgaggctactggtatcgagcctcagctgtgggcaagatatgacctgggtattgaggggggaacacatttgaaaggcttgaacgaggaacagatttgtaaggcagttgaggaccttgctaag---atagag---------cccagcggt------gcctcc------------agcgcacct------------tcc------tcttcg---------tccgccaaggtggcagatcgaatcgtgaagctgctggcaatcgacccggacggccaccggcaggaagtggtgggtctatcaggccaaaccctactcaaggctctgaccaacaagggtttgatcgacccggcgtcgcacaggctcgaggagatcgacgcttgctcggccgagtgcgag------------------------gtccacatcgcccaggagtggctcgagaggctgccgccgccttcgtacgacgagcagtacgtgttgaggaggaattcgcggaatcgggtgatgaacaagcattcgaggcttgggtgccaggttatactgtcgcaggaattgcagggtatggtggtcgcgatccctgagccaaggccatgggacactccgatggcg---------------------------tctgctgcaaaatccctaattcagacccttcgtcgctacttgaagaaaccgtgggagatcaccggccccgccgcccatccggaatacctcccctccatcccgaaggcgacggagtaccgcatcttctgccccgccaccgcctctgcc---------aaa------gccatcgtgccgacgtctctacctgagacggtttacgacataaagtacttcactcgcgatcagcgccgtaaccgtcccccaataaagcgtactgtcctgacgaaggccgacgtggagaagatggtgaaggagaag---act---ttcgat---ctgggcgatttccccaggccgtacttgactgcaaaagttgtcgaggatgagaacgccatcggtggtggataccag---------aaaatggcc------tcgtcg------------gttaagtacctgcgcgtcccgccgaactcggcgaccttggcggaagcgcgacagagagtgttcgagttcttcaagaccgcctgcagatctatccccaccatcatggaaatctacacccttgatgacgtcagttctccttctcagctccgctctgtcatctcatccgagatccgcaagaatgcgtacgtcactgaccccaaggtcattgatatgcttttgttcaagggaacagaggaattgaacaacattgtcgagcactcaaaacagaggcaccacattctcggccaatatgttttaggc---cgtgatggcttg---tcccaagatcttggaaccaag---gaccagggtgagtctgattttctgaaaaacttctataagagcaactacttcatg---ggaggtggc------ctcggc---------------gatggc---------------ataacgtacaaagggatgacgcttcacaaacccaagcgctggcacactgtcaccggcaaaggcctctgtgccgtcatg------------tgg---------ttttgg---gttttctatagggcaaaacaggatggtcctgtggtgctg---------------------ggc------tggaggcat---------------------------ccttgggaagggcat---gac------------------------------gatcac------------------------------------------------------------cattgt------------------ggc---------------------------atcggtagcagcgaaatcatcacctcccatacccaaaaatggatgcaggatacgagtaaaaagtctccaatggagttgatcaatgaagttccaccaatcaaagtacaagacaggattgtcgcttgtgaaggagataataac---------------cca---------------gcacttgggcat---------ccaatcgagttcatatgtctcgataag------gcagagccagctatctgc---------aagtactgtggtctgcgttatgtgcaagac---------------------cat------------------catcatatgccggtgatggaaaagctgaaaatgttcgtagtccaagagcctattgtcgctgcttcttgcctcatcgcaggcgttggactgttccttcctgctgtagtaaggccgatactggactcgtttgaatcatcaaaacaagtgcctccaccggctttaggtgatgtagttgctggcatgaccggaaagaaacagggtatggggggaggaatggaggcaaacaagaaccggtgggtggaggagtggtcaacagccagagagaatctggagttcaatttccggtggacccgccgcaaccttgccctcgttggaatcttcggcatagccgtccccgtcctcgtttacaaaggcatcattaaagaattccacatgcaagatgaggatgcagggaggccccaccgcaaattctggctgtccatggcgaagccactgggacccacgggagagtttttccgacgtcgcgatgattggcgaaagcaccccatgctgcacaatcagtggcgccacgcaacccccgggcttggcatcgctatcgtcgccttcggcatctacctcgtgggcgaggccgcctacaacaagatctatgcagcccctaaa------------------------------tctcactct------cac---------------------------------------tccacctcctctgcttcgcatatggcc---tct---gtgctg------------aggggtgcgattggtttgatcagagagaaaggcatcggaggtttcttccgggagcttcaagctgaaggatacctgagtgcacttctggatgggaatctcatgcaaacgaagattcacaatataggtgcaacacttgtgggtgttgacaagtttggcaataagtactatgagaaacttggagacactcaatatgggagacatagatgggtagaatattcttcaaagaaccgctacaatgcttctcaagtcccgcctgaatggcacggttggttgcattatataaccgatcacacgggggaccagttgctcctgctgaagccaaagagatatggggttgagcacaaagagaatttttctggcgagggagacgagtatatttatcactcaaagggtcatacacttaaccctggtcaaagagactggaccagattcgaaccctggcagccc---aagaaagcccaatatttcatccacaaagccgctcatggccgccctaaacacataggtaacgacgtttgggacgtggctatggagaaacgcgacaagaaaatcatggagatcctctcttcgccttctcattcc---ttctggcaaaccatggacaaagtccatgtctggatcgctcttcaccaggatgaaaagaaggag------agaatggagaaggaggctgag------------------atacggagaatgagagag---gaactttatctg---caacaaaaagagagg---gattctcttgcc
>Euphrasiaarctica
tccctcgtcgcatcctcagcctccacccccaccccttacgcttcggcccctccgccgtcgacctcc---tctcca---gccggcgtatccaaggcggcggagttcgtgatctcgaaggtggatgacctcatgaactgggcgcgacgcggatcaatctggccgatgactttcggcctggcctgctgcgccgtggagatgatgcacaccggggccgcccgctacgatttggatcggtttgggattattttcaggccaagccct---aggcagtcggactgcatgattgtggctggaactctcaccaataagatggcacctgccctccgcaaa---gtctatgaccaaatgcccgagccaaggtgggtcatatctatgggaagctgcgcaaacggtggcggttactaccactactcttattcagtcgtccgaggctgtgacaggattgtcccagtcgacatatacgtcccaggttgtccgcccactgccgaggcccttctctacgggctgctccagctgcagaagaagatcaataggcgcaaggatttcctccactggtggagcaaa--------------------------------------------------------------------------------------------------------------------------------------------------------------------------------------------------------------------------------------------------------------------------------------------------------------------------------------------------------------------------------------------------------------------------------------------------------------------------------------------------------------------------------------------------nnnnnaggtgtgggcaggcaacccagccaagttcctgaggaagcttgcagacgaagagattgcattcatctccgaatcagccaccaattatatcaacctctcgatagtacatggcgctgaaaatgccaaatcctttgacgagatcgagttggagaagaagctgcgtaagaagtttgcacgccgtgatgaggagtatgactccatgattggtatcgttcgcgagactccacccgagttagttcttccggagaacattctacctgagaaatcccaaaaggcccttagtacgcaggccgccaccacctcccccaccccgcaa---gctccaccgccacccccacctcccgagaggactcacttcggcggcctgaaagatgaggaccgaatcttcaccaacctttacggtcttcacgaccccttcctaaagggcgccatgaaacgtggggactggcaccggacaaaggaccttgtcctcaagggtactgactggatcgtcaatgagatgaagaaatccggtctccgaggtcgtggtggggctgggtttccgtcagggctaaaatggtcattcatgccaaaggtatccgatggccgcccctcgtatcttgtagtcaacgccgatgagagtgagcccgggacgtgtaaggacagagaaatcatgaggcacgacccacataagttgttggagggctgtttaattgctggagttgggatgagggctagtgctgcgtatatttatatccgtggtgagtatgtgaacgaaaggttgaaccttgagatagcccggaaagaagcttatgcagctgggttgcttgggaaaaacgcgtgtgggtcgggttacgatttcgatgtgcatatccatttcggtgctggggcttacatctgcggagaggagacagcgcttctcgaaagcctcgagggcaaacagggaaaaccgaggctcaagcctcctttccctgccaactcgggtctatatggttgcccaacgaccgttaccaatgtcgaaaccattgcagtttcccctactatactgagacgtggtcctgagtggttttcttcctttggaaggaaaaacaattcgggtacgaaactgttttgtatttctggccatgtgaac---aagccgtgcactgtggaagaggagatgagcatatcgttgaaagagcttctagagaggcactgtggtggggtccgcggtgggtgggataatcttctggctgttatcccgggtggttcgtctgtcccattgcttcccaagaacgtgtgcgaggatgtgcttatggattttgacgcccttaaggctgtgcagtcggggttagggactgcagctgttatagtgatggataagtctacggatgttgtggatgcgatttcgaggctttcgtatttctataagcacgagagctgtgggcaatgcacgccttgcagggagggtactggttggttgtggatgatcatggagaggatgaaagtgggggatgcaaagcttgaggagattgatatgctgcaggaggtgacaaagcagatcgagggacacacaatatgcgctttgggagatgcggcagcttggccagtgcaggggcttattaggcatttcaggccggagatggagaggagaattagggagcgggcagagagggagttacgacaggaagctgccgctgtggaagtgaaacccggggagatcggtagggtctccggtatccccgaagagcacctccggcgaagggtn--------------------------------------------------------------------------------------atgggaaaatccattaatgggttggacatccacgggagacccatatgcaaatgttggtgattctgcattaggttttgatagccaagaagctgcaatgtcatttgctgagagacatggttgggattacacggt--------------------nnttgatgacggaggccttcattaggaacaagcccggaatggcgagcgtgaaggacatgccgtttctccaggacggtccgccgcccggcggttttgcgccggtccgattcgctcggcggatcccgaacaagggccccagcgcggtggccatttttctcgcaaccctcggggccttctcatggggtatgtaccaggtcgggaaaggtaacaagatccgcagggcaattaaggaagaaaaatatgctgctcggagggccattattcctatacttcaagctgaagaggatgaaaggtttgtgaaagaatggaagaagtatctggaagaagagtcgagaatcatgaaagatgtgccaggctggaaagtgggtgaaaatgtttaccactcaggaaaatggatgcctccagccacaggggaactccgccccgac------------------------------------------------------------NNNtcgtccgtcctaatggcagcagcgaagcacatagggacgaaatgccgtggtgagaatttagcgtttttgaagtgcaagaaggatgacccgaaccctgagaaatgcctcgataaagggcgccaagtgactcaatgtgtgtttcacctg---aaagatatgcaccaaaactgtggaaaagaactcgatgcttatgctgggtgcatgtattaccacacgaatgaatttgagctttgccgcaaagagcaaaaggagtttgagaaagcatac------------gccagcccaggccacgaggatcagcccaagggtttcgccttcagccgcacgccgccgtcgcccggagagtctcggaaatgggaagactgggagctgccttgctacctcaccagcttcctcaccatcgtcatccttggagtgggcctcagcgccaaacccgatctcacgatcgagacgtgggcccaccagaaagccctagaacgcctcgagctggatggtggtagtggcaaagtcctgagtgaggaggagaaggctgcagaaaatgtctatNNNaag---------------------------------------ggccccaatccagatgaaactcccgtaacaagctccgggggcacgggacatgtagctgatgctaaaccatct------gtggatacc---------------tct------------------tccgctcct---------------aatgtgtcgactgataagaacaagaactatgctgttgtagctggtattgcc---acagttgctgctgcc------gttggatggtatttgggttcaaagaaaaaacaacctgaacaa------------------gtgcaggattccggcatgggcctccccgtcggtaaacacatcgttcctgacaaaccacttccggcgaatgatgaacttgtgtgggataatggaactccgttccctgaaccctgtatcgatcggattgctgatactgttggaaagtatgaagcattggcgtggctgtgcggcgggctgagtttcttcgcgtctctcggattgttagccgtgtggaatgacaaggcttctacaataccatttgcaccaaaggtctac---ccatatgacaacttgaga---------gtggagcttggtggggaaccc----------acggagacgatcacctcgacaagcaggaagtggtggaccgagtcctcaatgttatcaagtgcttccccaaagtcgacccctctaaggtgacgcccgatgttcactttcagaaagatttggggttggatagcttagacactgtggaaatcgtgatggccctagaggaagagtttaagctggagattcctgataaggaggctgataaaattgactcgtgtcctcttgcgatagagtacatccataaccatccaatgtctagc------------------------------------------------------------------------------------gctacggagataatatcccactacccatccaactacaagcaatctgctgtgattcctttgcttgatcttgctcaacagcaaaatggaggttggctcccggtttcagcaatgaatcatgtt---------------gccaaagtcatagaggttgctccaattcgtgtgtatgaggtggcaaccttttattcgatgttcaatcgtacaaaggttggtagataccaccttttggtatgtggcacaacaccttgcatgattaggggttctagagaaattgaagaatcattgctgagccatttaggggtaaagcgcaatgaagtaactaaggatggcttgttttctgttggagaaatggagtgtatgggatgctgcgtaaatgctccgatgattacagttgctgactactcgaatggttctgagggatatacctataattattat------------------------------------------------------------------catggtacacaaaatccaaagcgcatcaactgtagtcctgaaggtgggaacactacgttgttaaatgagcctaaggctcctccatgccgggatcttgatgcctgcatggag---gttccc------------------------ggttcatcgaagaagatgattgcgacgcaagaggagatggtggaggcgaaggtgccaatcgcgtacagagaccagtgcgctcatttgctcatccctctcaacaaatgccggcaatcggagttctaccttccgtggaagtgcgaagcggagcgccacacctacgagaagtgcgagtacgagctcgtcatggagcggatgcttcatatgcagaagatccga---gag---agagaggcc---cagctgaaggcc---caa------------tccccacag------------tcgattcccctcgtccct---aaaactgccaatgct------------------------------------gatgatgaagaaagagaaaaactcgctaaggagatatcaaaagattggaat---gtttttgaaaggagcataaatactttattcctcactgaaatggttcggggtcttatgctgactctcaaatacttcttcgagccgaaagttacnattaattatccatttgagaagggcccactaagcccacgctttcgtggagaacatgctctccgacgttaccctactggagaggaacgttgcattgcttgcaaactttgtgaagcnatttgccctgctcaagccattaccattgaagctgaggcacgagaagatgggagcagaaggacaaccaggtatgatatagacatgaccaagtgcatctactgtggcttctgtcaagaagcatgccctgtcgatgccattgttgaaggacccaactttgaattcgctactgagactcatgaggaacttttgtacgacaaggagaagctcctagaaaatggtgacaggtgggaaactgagattgctgagaatctccgatctgaaagcctatatcgtatggggttcataatggagtttgcagagagtttggtacttcgactgatggaggatcctagggagagggacaggaaattcagggagcagttgtacgaacgtaaagagaggtgcaagaagaccaaggaaatgtggagcttgcctctccgcccctatggcttctggacattcgaacgtcataatgctcagcttttctgggactctcagattagccaagttgctggccgg---------------------agggacccgtac---gatgaccttctccaggat------------------------tac---actagtgctnnn------------------------------------------------------------atgagc---ttggctacg---------gcgtcgtatcttacccggcgagcagcacagaaggagagggttaggatcctctacaggcgagcactcaaggacactctcaattgggccgtccatcgccatctcttttaccatgat------------------------------------------------------------------------------------------------------------------------------------------------------------------------------------------------------------------------------------------------------------------------------atgggtcggaagaagggagtgcatctggtacacgatggtccgccggacgacttcgatccggagaatccgtacaaggacccggtggccatgctcgagatgagggagcatctcgtgcgggagaagtggatcgacatcgagaaggccaagattttgagggagaaggtcaagtggtgctaccgcgtcgaaggcgtcaaccatctccagaagtgccggcacctcgttcaccagtacctcgaatccacccgcggcgtcggatggggcaaggaccaccgtccgcactctctccacggt------------------------------------------------------------TCAGCG---------------GAAGCTGCCCAATCGACCCGA------------AACCCG------------------TCCAAACCA------GATCCGATCATCATCGAG---TCTCCGGATCGA------------GTGAAATGGGATTACAGGGGCCAGAGAAAGACCATACCCTTGGGCCAATGGGCCCCGAAGATCGCCGTCGATGCT---------------TATGTG------------------------------GCGCCTAATGTCGTCTTGGCC---GGCCAAGTGGTGGTTTACGACGGCGCATCCGTCTGGAACGGCGCCGTTTTGCGCGGCGACCTTAACAAGATTTCCGTCGGGTTTTGTTCCAAT---------------------------GTACAGGAACGATGTGTTATCCACGCCGCTTGGTCTTCCCCT---------ACAGGTC!!---------------------------------------------------------------------------------------------------------------------------------------------------------------------------------------------------------------------------------------------------------------------------------------------------------------------------------------------------------------------------------------------atgggcggaggagta---gacaaccaccac------cacgccgatggcgctcacggc---------ggtgatttcagggcgaaagtgtggagcatgaccggcgggcccaactgccggccgaagcactggaagcgcaacaccgcgttcgcaatggtcggcatcgtcttgatctgcattcccatcgccatcaaatccgccgagctcgagcgacgtccacatatgccagtccgtccgattccatcccagatctggtgcaagaatttcgggaacaaggattattcatcgcacggagacgatcacctcgacaagcaggaagtggtggaccgagtcctcaatgttatcaagtgcttccccaaagtcgacccctctaaggtgacgcccgatgttcactttcagaaagatttggggttggatagcttagacactgtggaaatcgtgatggccctagaggaagagtttaagctggagattcctgataaggaggctgataaaattgactcgtgtcctcttgcgatagagtacatccataaccatccaatgtct------agcatg---------gat---accgat------gagcttaggaaaatggaagatcaagaatctcccgtggtgaagactctaaagggagcagccactgggctagcagctggcactatatggggtacaattgttgccacttggcatgatgtgccgcgtgtggagaggagtgttgcacttcctggtctggtccggactctgaaaatgatgggtaaccatggactgacatttgccgctataggtggagtctttatcggggtagagcaaatagtgcagaattccaggaagaaaagagactttattaat---ggagctgtcggaggatttgttgctggtgcttctgttttgggttacaaaggtaagagcatatcaacggccatctctgcaggagctgcacttgctgccacatctgccatgattgatatcggaggtcaaaccacaagagtcgacacgggcaaggaatattacccttacacactc------aagaaaaggcctactgttgat---ctccgcaagcttccttacatgcgccatccatgggagcacgtattgggaatgggtttgggtgcggttttcgctaaccaggtggtgaagtgggacgtcaaatctcaggaagacctcgacaagctcctcatcaaggctaaggaagccaacgaacgacgctac------ttcnnn---------------------------------------------------------------atgaacactgacataacggcgtcggctaagccggagtacccggtcgtagatcggaatcctccgttcaccaagacggtgggtaatttcagcaccctcgactacctccgcctctccaccattaccggcgtctccgtcgtcgtcggatatctatccgggatcaagccggggattaaggggccgtcgatggtgacggggggtctgataggggcgttgggaggtttcatgtacgcttaccagaaatcggccggccggcttatgggctttttccccaatgaaggcgaggtagctaagtacaag---aag---------atgatggcgaaagtgaaggagacgacgggtatcgtcggcctagacgtcgtgcccaacgcgcgcgatgttctgatcggactctacaccaaaaccctagaggagatcaaggcggtgccggaggacgagggataccggaaggccgtggaaagcttcacgcgccaccggttgaacgtgtgccgggaggtgcaggattgggaggagatcgagaaaaagctcggatgtggacaggtcgaagagttgattgaggaagctcaagatgagctcaagctcatt------------gagtggaagccatggggtgttcctgatgattatgaatgtgaaataattgagaacgatgcaccagtgcctaagcatgtccccttgcaccggccgggaccccttccagaagagttctacaagacgctcgaggctattgccacaggcactttaaaagatgctatcccaatctcggaaaagaaagatcccgaaatcgca---tcaaacgaagcaaaagcc------cgc------------------cgcactgtcgcctccacgccggacctccacaac------gccgaagcg------gcg---gcggcggcggcg------cagccagagcca------------gatctc------cccaagaggaacccggtggccggcgcccgggtccatttcccc---aacccggatgacgccatcgaggtgtttgttgatgggtaccctgtcaaaatccctaagggaatgaccgtgctgcaggcttgcgagattgccggcgtcgatatccccagattttgctatcacagccgcctttccatcgccggaaactgccgtatgtgcctcgttgaggtcgagaaatcgcccaagccagtggcctcctgcgccatgcctgcactacccggaatgaagattaagactgatacacctattgcaaagaaggcccgagaaggagtgatggagttccttttgatgaaccatccgctggattgtccaatctgtgatcagggtggagagtgtgatcttcaagatcagtctatggctttcggctctgaccgaggtcgttttaccgaaacaaagagatctgtggttgataagaacctgggccctttagtcaaaacggtgatgactcgatgcattcagtgcacaaggtgtgtaaggtttgcatcagaagttgctggtgttgaagatctcggaatgttgggtcgtggtagtggagaagaaattggaacttatgttgaaaagctcatgacaagtgaattgtctgggaacgtgatagatatttgtccggtcggagccctaacttcaaaaccttttgcctttaaagcccgtaattgggagctaaaaggaaccgagaccattgatgtaacagatgcagttggttcgaatattcgcattgatagcagaggtcctgaagtcatgcgtgttgtgccacgattgaatgaggacatcaatgaggagtggatatcagacaagactcgtttcttttatgatggtctgaagaggcagaggctgaatgatcccatgattcgtggtgtagatggacgcttcaagactgtaagctggcgggatgcacttgctgtggctgctgaggtcatccaccaagtcaaacccgaggaaattgttgggattgctggtaagctatctgatgcagaatccatgatggctctgaaggacttcctgaaccggatggggtcaaacaacatttggtgcgaaggaaatggtccaaatccaaatgcggacctgcgttcgggatatttaatgaacactagcatcagtggtttggagaaagcagatgctttccttttggttggtacacagccaagagtagaagctgcgatggtgaatgccagaattcggaaaacagtccaagcaaccaatgccaaagtcggctatgtgggtccctcaaccgatctcaactacgaccacgaacatcttggcacgggccccgaaacactatctgaacttgcagagggacgacatccttttagttccgtcctgtcaaatgctaagcacccggtcataattgttggatctgggatctttaaccgtaaggataaagacgcaatcttctctgctgtggagacaatt---gcgaaaaacacaaatgctgtcaggcccgattggaatgggctcaatacattgcttctgaatgcagctcaagctgcagccctggatcttggactcgtacctgaa------tcagac---aaaaccattgaatctgcaaagttcctctacttgatgggtgctgatgacgtggacttg---gaaaaacttccagaagatgcatttgtcgtctaccaaggccaccacggggaccgtggtgtgtatcgtgcaaatgtgatcttacctgcatcagctttcagcgagaaagagggcacatacgtgaacacggaggggtgtgctcagacgacagtgcccgcagttcttacagttggtgatgcaagggatgattggaaaataattagggcattatctgaggtggcgggcgtaggtttgccgtacaataccctcgatgatgttaggtcccgaatgagtactgtagcaccaaacctcttgcaagttgatgagagagagccggct---gtgttttcgagtacttccttgaggcct---gaggtcaaggag---aaa---atcgatagtaaaactccttttggaatagctgttgagaacttctacatgaccgattcaattactagggcttcgaagatcatggcacaatgcagtgca---ttgttgaagaag------------gcttctaccctt---------gccacc------aaaggcgtcggtcatttagttcgcaagggcactggtggcagatcgtctgttagtgggattatcgctacagtatttggggccactgggtttctgggacgatatctagttcagcaacttgctaagatgggctctcaagtattagttccattccgaggctgcgaggattctactcgtcaccttaaactgatgggtgatttgggacag---attgttcccatgagttacaacccgagagatgaaaattcaatcaaggcagtgatggcaaaggctaatgttgtcattaatcttataggaagggaatacgagactagaaattacagttttgaagatgttaaccttaacatggctgaacagcttgctgttattgccaaagagcatggtggcatcatgagatacattcaagtttcttgcttgggggcttctccatcatctccatccagactgctcagaactaaagcagctgctgaagaagctctcctaagagaactgcctgaggcaacagttatgagacctgccgtgatgattggcacagaggatcgaatgttaaacccatgggcgcatttcaccaagaagtacagctttctcccgctcattggggatggatcaactaag---cagcctgtatacgttgttgatgttgcatcagcaattatttcggccttaaaagatgatggcactagcatggggaaagtttatgaacttggtggaccagatatttacaccatgcatgaactggcagaccttatgcatgacacaattcgtgaatatcctcactatgtgaagattcctctccctattgctaaggctattgccatgccccgagatttactgctcaagaaagtccccttcccaatgccaatccctaccatcttcaacttggaccagattgaagccctttcaatggatacattggtgtccgaa---gcattaaaatttgaggatcttgggatggtgcctcgcaagctgaagggatatccgattgagtttcttatacagtatcggaaaggcgggccaaactttggctcgacagtcagtgagaaagttacaccaaatcaatggtctatggcttcgggatggggaataacggggaacaagggccgctgctacgatttctggattgaattcggtgaatgcatgtcccgttgtcggcagcctattgactgtgttctcctccgcgaggattatttagagtgtctccatcactctaaagagttcgggcgc---agaaaccgagtctacaaggaggagcagcgtcaattgagagcagctgcagag------aaggccaag------------------------ggaggc---ggagatgat---------------------------tcttctccttcgagctcttcgactagagcttttatcgagaataactacaaagatctgaaaacgaagaaccctaagctaccaattctgatccgcgaggccactggtatagagccacagctttgggcaagatatgacctaggtgtagagaggggaatacgcttggaaggcttaaacgaggagcagatttctaaggcacttgaggaccttgctaag---ggaggg------------------------gcctcc------------ggcccctca------------tcc------tccgca---------tcggcaaaagtcgccgatcggatcgtgaagctatcggcaatcgacccggacggccaccggcaggaagtcgtgggactgtcggggcaaaccctgctgaaggcgctggccaataagggcttaatcgacccggcctctcatcgtctcgaggagatcgacgcctgctcggccgagtgcgag------------------------gtccacatcgcggaagagtggctggagaagatgccgccggccaaggaagacgagcagtacgtgctgatgaggaattctcggaatcgggtgatgaacaagcattcgaggctcgggtgccaggtcgttctgtcgcaggagctgcagggtatggtcgttgcgatccctgaggcgaagccatgggacactccgatggcg---------------------------tccgctgcgaaatccctaatccaaaccctccgtcgctacgtaaagaagccctgggaaatcaccggccccgtatcccacccggaatatcgcgacgccgtcccaaaggcgacggagtaccgcctcttctgccccgccaccgtgcccgaa---------aaa------gccatcgtgccgacgtcactcccggaaaccgtttacgacatcaagtacttcgcccgcgaccagcgccgcaaccgacctccgatcaaacgcaccgtgttgaagaaggccgacgtggagaagatggcgacggagaag---acc---ttcgat---ctgaacgatttccccaggccgtacttgaccgcgacagtgatcgaggacgagaacgccatcggtggtggataccag---------aaaatggcg------tcgacg------------gtgaagtacttgcgcgtcccgccgaactcggcgagcctgacggaggcgcgtcatcgcacattcgagttcttcaagacggcgtgcagatcgattcccacaatcatggatatctatgtcctcgacgaggtcacttccccttcccagctccgatccgtcatctcatccgagatccgcaagaatgcccacgtctctaaccccaaggtcatcgatatgctgctcttcaagggaacagaggaattgaatctcattgtggagcattcaaagcagcgacaccacattattgggcagtatgttttaggc---cgtgatggagtg---acccaagatcttggaaccaag---gatcagggtgcgtccgatttcctgaaaaatttctacaagagcaactac---atg---ggcggaggt------cacggc---------------gacggc---------------atcacgtacaatggcgtaaccctgcataaaccaaagcgatggcacaccgttaccggaaaaggactatgcgccgtcatg------------tgg------------------------------------------------------------------------------ggc------tggaggcat---------------------------ccttgggacggccat---gag------------------------------gatcac------------------------------------------------------------catacc------------------gga---------------------------atcgctagcagcgaaatcaccacctcccatacccagaagtggatgcaggatacaagtaaaaagtctccgatggatttgatcaatgaagttccaccaatcaaagtacaagacaggattgttgcctgtgaaggagataatgac---------------cca---------------gcacttggccat---------cccattgagtttatatgtcttgacaag------gcggagcccgcagtgtgc---------aagtattgcggcttgcgttttgtacaagat---------------------aat------------------catcatatgccggtcatggacaagctcagaatgttcgtagccgaacagcccgtcgtcgtcgcttcttgcctcatcgccggcgttggactgttccttccagctgtggtaaggccaatgctcgactcgtttgagtcagccaaacaagtacccccgactgctttaaacgatgta------------------------------atgggtggaggaatggaagctaacaaaaaccgttggatcgaggactggtcaacgtccagagagaatctggagttcaacttccggtggacccgccgcaattttgccctcgtcggaatcttcggcatagccgtccccatcctcgtctacaaagggatcgtcaaagaattccacatgcaagatgaggatgcagggaggccacatcggaaattctgg------atggcgaagcctctaggcaccacaggagagtttttccggaggagagacgcgtggcgcaagcacccaatgatgaccaaccagtggcgccacgccacccccggcctcggaatcgctatcgtcgccttcagcgtctacgtcgccggcgaggccgtgtacgacaagatctacgccgcccctaaa------------------------------tcccacgcc------cat---------------------------------------accacctcctcggcttctcatatggcg---tcg---gtggtg------------aaaggcgcgatcagcttgatcagagagaagggcatcggaggtttcttccgggagctccgagctgaaggatacctg---------------------------cagacaaagattcacaacataggcgcaacggttgtgggtgttgacaaatttggcaataagtactacgagaaacttggagacactcaatatgggagacataggtgggtggaatatgcttccaaggatcgctataatgcttcccaagtcccacccgaatggcatggctggttacattacataactgatcatactggagacgagttgctcttgctgaagccaaagagatatggtgttgaacacaaacagaacttttctggcgagggagatgaatatatttatcactcgaaaggacattcccttaaccccggccagagagactggacgagataccaaacctggcaaccc---aagaagnnncagtatttcatccacaaggctgcccatggccgcccgaagcacatcgggaacgacatgtgggacgaggctatggagaagcgcgacaagaaaatcatggagatgctctcttcgcct------------ttctggcaaaccatggataaggtccacgtctggattgctcttcatcaggacgaaaagaaggag------aggttggagaaggaggctgag------------------atccggaggatgaaagaa---caactgtataga---caacaaagagagaag---gattctcttgcc
>GlycineMax
tctctggcatccccatccacagccacgcctacaccatatgccccgccaccgcctccgtccgcttcc---tctccc---gccggcgtttcgaaggcggcggagttcgtgatctcgaaggtggacgatctgatgaactgggcccgccgcggctccatctggcccatgaccttcggcctcgcctgctgcgccgtcgaaatgatgcacaccggcgccgcccgctacgatctcgaccgcttcggcatcattttcaggcccagccct---cgccagtctgattgcatgatcgtcgccggcactctcaccaacaagatggctcccgctcttcgcaag---gtttatgaccaaatgcctgagcctagatgggtcgtctcaatgggaagttgtgctaatggaggaggatactaccattactcttactccgtagttcggggatgtgacaggattgttcctgttgacatatatgttccaggctgtcctccaactgctgaggctttgctgtatggactcctccagctgcagaaaaagatcaataggcgcaaagacttcctccactggtggacaaagatgggaaccttgggcagagttttctacgccgtcggattttggatccgcgagaccggccaagccatcgatcgcctcggctctcgtctccaaggcaactacctctttcaagaacagctgtctaggcatcgacctctgatgaatctgttcgacaaagctccctcggttcacagggatgcatttgtggcccctagtgcctccctcctcggcgatgtccacgttggccccgcttcctccatttggtatggatgcgttctcagaggtgatgttaacagcattactattggatctggaactaatatacaagacaattctcttgttcatgttgccaagtctaatttgagtggaaaagtcttgccaactatcattggagataatgtcactgtaggtcatagtgctgtgttacaaggatgtacagttgaggatgaggcatttattggcatgggtgcaaccttgcttgatggtgtatatgttgagaaacatgccatggttgctgctggagctcttgtcaggcagaatacaaggatcccctatggagaggtttggggaggtaatccggcaaggttcttgaggaagctcacggaagatgaaatgaccttcttctcacaatctgccttaaattattccaatttggctcaggctcatgctgctgaaaatgcaaaaggacttgatgagactgaatttgtaaaagttctttacaagaaatttgctcgtcgtggtgaggaatatcattcagtgctaggtggtgttcaagaaactcctgcagagcttaacgttccggataatgttttgctagacaaagttcccaaggctta-agcactcagggtgcttccactgctagtaccccacag---ccgccgccaccacctccaccaccagagaaaacccattttggtggccttaaggatgaggacaggatatttactaacttatatgggctgcatgatccttttctcaaaggtgccatgaaacgaggggattggcatcgaacgaaagatttggtacttaagggtactgattggattgtgagtgaaatgaagaagtctggcctccgtgggcgtggcggtgctggtttcccttcgggcctcaaatggtcattcatgccaaaagtatccgatggccgcccttcatatcttgttgttaatgctgatgaaagtgaacctggaacttgcaaagacagggaaattatgcggcatgacccacataaattgttagaaggttgcttgattgctggagtaggaatgagggctagtgctgcttacatctacatcaggggtgaatatgtgaacgaacgtaagaatctcgaaaaggctaggcaagaggcttatgcagctggtttgttgggtaagaatgcttgtggatcaggctatgattttgatgttcatatccactacggtgctggagcttatatttgtggtgaggaaacagccctcttggagagtcttgaagggaaacaaggtaaaccaagattgaagccgcccttcccagccaatgctgggttgtatggatgtcctaccactgtcacaaatgtggaaactgttgctgtttctccaaccattctaaggcgtgggcctgaatggtttgccagttttggtaggaagaacaatgctgggacaaagttgttttgtgtgtcggggcatgtgaac---aagccttgcactgttgaggaggaaatgagtattccactgaaggagttgatagagaggcactgtggaggtattcgaggaggatgggataatttacttgcagtgattccgggaggatcatctgttcctctgattccaaagcatgtatgtgatgatatctttatggattatgatgcattaaaggctgttgggacagggttggggactgcagctgtaattgtaatggataaatctacggatgttgtggatgctattgcaaggctttcctacttctacaagcacgaaagttgtgggcagtgcacaccatgcagggagggaactggttggctttggacaatcatggaaagaatgaaagttgggaatgccaagctagaagaaattgatatgcttcaggagttgactaaacaaattgaagggcatacaatttgtgccttgggtgatgctgctgcatggccagtgcagggtcttatcaagcatttcaggcctgagcttgagagaaggattagagaacatgcagaaagggagctgctgcaggccactggt---gccgaaattaagcgaggcgagatcggaatggtttctggaattcctgaagaacaccttcgtaggagggttctaatttactctcctgctagaactgcatctcaacaaggatctggaaaggttggaagatggaagatcaacttcttatcaacccaaaagtgggaaaatccactgatgggctggacatccactggggacccctactctcatgttggtgattctgccttgacttttgatagcgaacaagcagcaaaagcatttgcagagaaacatggttgggagtattcggtcaagaagccccacacaccattgctgatgacggaggcatatataaggaagaagcccgggatggcgagcgtgaaggacatgccggttctccaggacggtccaccaccaggcgggttcgctccggtccggttcgcccggcgcatccccaacaagggccccagcgccgttgccatcttcctcactgctttcggcgctttctcttggggcatgtaccaggtcggccagggcaacaagatccgaagggcactgaaggaagaaaagtatgctgcccgccgatccatactgcctgtgctacaggctgaagaggatgagagtggcatt------------aaatatctcgagtatgaggcagaagtgatgaaggatgtgcctggttggaaagttggtgaaagtgtgtatcactctgggagatgggtgcccccagcaagtggtgagttgcgtcctgatgtatggATGGCG---AGCGCT---------GTAGATGCTTCA---GGAAACCCGATCCCAACGTCGGCGGTGTTGATGGCGTCGTCGAAGCACATTGGGATAAGGTGCCACTCCGAGAATTTGGAGTTTCTGAAGTGCAAGAAGAAGGATCAGAACCCTGAAAATTGCCTCGATAAGGGTCGTGATGTCACCCGTTGCGTCCTTGGCCTTCTGAAGGATCTGCACCAAAAGTGCACAAAGGAGATGGATGATTATGTTGGCTGCATGTACTACCATACAAATGAATTTGACTTGTGTCGCAAAGAGCAGCAAGCATTCGAGAAAAAGTGTTCTTTGGAA---acgagcccgggccacgaagaaaggcccaagggttacctcttcaaccggacgcctccgcccccgggccaggcccgcaagtgggaggactgggagctcccctgctacgtcaccagcttcctcaccatcgtcatcctcggcgtgggcctcaacgccaagcccgatctcaccatcgaaacctgggcccacgaaaaagcccttgaacgcctcaagatcgaCAGTGGTTCTGGAAAAATACTGAGCGAGGAGGAAAAGGCTGCAGAAAATGCTTACTTTAAGAAAGCTGAGCAAGAGAAGTTGGAGAAGCTTGCTCGCAAGGGTCCTCAACCCGAA------------GCAGGCTCGGGG------GGTTCAGTAACTGATGCCAAACCTAGT------AGCTCAGGA------CATGCTGGAACA------------------ACAGCCGAC---------------AGAGTTTCAACTGACAAGTACCGGAATTATGCAGTTGTAGCTGGTACTGTA---ACAATTCTTGGGGCT------TTGGGGTGGTACCTTAAAGGCACTGCAAAGAAGCCAGAA---------------------GTGCAGGATtccggcatgggcctccccgtcggcaaacactacgttcccgacaaaccccttcccatgaatgaagaactcttgtgggacaatggcactgcatttccagaaccgtgcatagatcgtattgctgacactgtcggaaagtatgaagcattggcctggctatgtgggggattgagttttttcgcgtctctgggattgttggctgtgtggaatgacaaagcctccaagataccatttacacccaaagtatat---ccatatgacaatctgcga---------gtggagcttggtggtgaaccatccgaagaggttaggggttgttttctcgacaagtccgaggtcacagatcgcgtcatttcctgcgtcaaaaacttccagaaagtcgatccttctaaggttaaccctaatgctcacttccagaatgaccttggattggatagtttagattcagtagagatcgtgatggctcttgaggaagagtttgggttcgagattcctgataatgaggcagacaagatcaactccattaaacttgcagtggacttcattgcatctcatcctcaggcaaagTCAACCGCTCTGAACTACCACCTTGACACACCGGACAACAACCCTAAACTTCCATGGGAATTCACCGAGGCCAATCAAGCAAAGGTTAAGGAGATTTTGTCTCACTATCCATCCAACTATAAGCAATCTGCTACAATTCCTCTTTTAGATCTTGCCCAGCAGCAGCATGGAGGTTGGCTACCTGTTTCTGCAATGGATGCGGTA---------------GCTAAGATTGTAGAGGTTCCTCCCATACGGGTGTATGAGGTTGCCACATTTTACTCCATGTTCAATCGAGCTAAGGTTGGGAAGTACCATCTGTTGGTTTGTGGAACAACACCTTGTATGATAAGAGGTTCACGAGGAATTGAAGAAGCCTTATTGAAACACTTGGGAGTGAAGCGCAATGAAGTAACACCAGATGGTTTGTTTTCTGTTGGAGAAATGGAATGCATGGGATGCTGTGTGAATGCTCCTATGATTACAGTGGCTGATTATTCAAATGGATCAGAGGGATATACTTATAATTACTTTGAAGATGTAACCCCAGAGAAAGTAGTTGAGATAGTAGAAAAGCTGAGAAAGGGTGAGAAGCCACCGCACGGCACCCAAAATCCCCGCCGAATTAAGAGTGGACCTGAAGGAGGGAACACTACTTTGTTAAGTGAGCCCAAGCCTCCTCCCTGCCGTGACCTGGATTCCTGCatggaa---gttgaa------------------------gggtcatcgaagaagatgatagcgactcaggaggagatggtggaggccagggttcctctggcctacagggaccagtgcgcccacttgctcatccctctcaacaagtgcaggcaggccgagttctacctcccatggaagtgccaggaccagcgtcactcctacgaaaagtgccagtacgagctcgttatggagagaatgctccagatgcaaaagatccgc---gag---cac---------caacaaaacccc---aac------------gccaaacaa------------ccccttatcgcgcttccc---aaacccgccaatgcctcctactctaccaaa------------------agagaggatgaagaaagggagcaactcgcaaaggaaatttcaaaggattggagttctgtttttgaacgtagcatcaacactctctttctcactgaaatggttcgaggtctaatgctgactctgaaatacttctttgaaacaaaagttacaatcaattatccatttgagaaaggccctttgagcccccgtttccggggtgaacatgcactccgacgatatccaacaggagaggaacgctgcattgcttgcaaactttgtgaagctatatgtcctgcacaagcaatcacaattgaggctgaggagcgagaagatggaagccgcaggacaactcggtatgatattgacatgaccaagtgcatttattgtggattttgtcaagaggcatgccctgttgatgcgattgttgaagggccaaactttgaatttgctacagagactcatgaggagcttttatatgacaaggagaagctgcttgaaaatggggaccgatgggagactgaaattgcagagaacctgagatctgaaagcctttaccgcatgggtttcataatggaatttgcggagaacttggtattaaagttgatggaagatccgaaggaaagggatcggaggttcagggagcacgtttatagagtgaaggacaggtgcgagaagacgaaggagatgtggagctaccctatgcgaccctatgggttttggacattcgaacgccacaattctcagcttgcttgggatgcacagattagccaagtggccgggagg---------------------agggacccttat---gatgatctcctccaacat------------------------ttc---tctaccccacctaatgttgct---------gaacttgcc---------acaagcattatc---ggtgaaaagatggct------tcgacg---------gcagcgtacctggctcggcgcgcggcgcagaaggagagggttcggatcctctaccgccgtgccctcaaagacactctcaactgggccgtacatcgccacctcttctacgacgacgcttcaaacctccgcgaaaggttcgaggagaacagacacgtggaagaccctgataccattgacaggctcatagcggatgctgaagcttcctacaacaagtggcgccatcctgatccttatattgttccttgggctcctggtggttccaagttt------------------------------------actcgcaacccaactccacctcaa---gggattgagatagtttataattat------ggccgagaagataat---gac---atgggaagaaagaaggggtatgttgagttcgaggagtcgccgccggacgatttcgatccggcgaatccgtacaaggacccggtggcgatgctggagatgagggagcacatcgtgagagagaagtggatccaaatcgagaaggccaagatcattagggagaagctccgctggtgctaccgcatcgaaggcgtcaaccacctccagaagtgccgccacctcgtcaaccagtatctcgagtccacccgcggcatcggttggggcaaggacggtcgccacccatctctccacggtccttct------ctcttcgaaaca---tttgatgatttccttaatgctgtttggaatttaGCAGCG---------------GAACGCGCTTTTGCG------------------------------------------ACGGAGGCG------GCGAAATCGATATCCCCG---TCGGCGGATCGC------------GTGAAGTGGGACTACCGAGGGCAGAGGAAGATAATCCCGTTAGGGCAGTGGCTCCCCAAAGTGGCCGTGGATGCT---------------TACGTA------------------------------GCACCCAACGTGGTCCTCGCC---GGCCAAGTCACCGTCTGGGACGGAGCCTCCGTCTGGCCCGGTTGCGTCCTCCGCGGCGATCTCAACAAGATCAGCGTCGGATTCTGCTCCAAC---------------------------GTTCAGGAACGCTCCGTTATTCACGCTGCTTGGTCTTCTCCC---------ACAGGCCTTCCAGCTGACACTTCAATAGAGAGGTACGTGACAATTGGAGCATACAGCCTGTTGAGGTCCTGCACTATTGAGCCAGAG---------TGCATTATTGGGCAGCACTCCATCCTCATGGAAGGTTCATTGGTGGAGACACAGTCAATCCTTGAAGCAGGGTCAGTAGTTCCACCAGGAAGGCGAATTCCAACAGGAGAACTGTGGGCAGGAAATCCAGCCAGGTTTGTGAGGACTTTGACCCATGAAGAAATCTTAGAAATCCCCAAACTGGCAGTTGCTATAAATGATCTGAGCAGAGACCATTACTCAGAGTTC---CTTCCCTATTCCACAGTATATTTGGAGGTTGAGAAGTTT------------------AAGAAGatgggcggcggcggcggcgatcacggccat------------------ggacacgga------cacggcgatttcaggaacaaggtctggagtatgagcggtggcccttactgccgtcccaagcactggaagcgcaacaccgccattgccatggtcggcgtcgttctcatctgcatccccatcgctatgaaatccgctgaactcgagcaacggccacatcaccctgttcgccccatcccttctcaactctggtgcaagaactttggaactaaagactattcatcacacggcgacgatcatctctccaaagaggaggtcgtcgaaagagtcctcgccgtcgtcaaagatttccccaaagtcgatccttccagggtgagtccagatgtacatttccagaaggatttgggtttggatagcttggacaatgtggaaattgtaatggcactagaagaggagttcaagctagagatcccagacaaggaagctgataaaattgactcttgtcatcttgctattgagtacatttctaaccatcccatggct------ggtATGGTG------GAC---GCAGCA------GAACGTAGGTACTTGGAGGATGACGATTCATCACTCATGAAAACTATTAAGGGGGCAACAACTGGTTTAGTTGCTGGCACTATCTGGGGGACCGTAGTTGCCACCTGGTATGATGTCCCTCGTGTAGAGAGAAATGTTGCTCTTCCAGGGCTGATTAGGACTTTCAAGATGATGGGCAACTATGGTTTGACCTTTGCTGCCATAGGAGGAGTCTACATAGGTGTGGAGCAGTTGGTGCAAAACTATAGGATGAAGAGGGATTTAGTCAAT---GGAGCTGTTGGCGGATTTGTTGCTGGTGCAACTATTCTGGGTTACAGAGGAAGGAGCATCAAAACTGCACTTTCTGCTGGATCAGCATTGGCATTCACATCTGCATTCCTTGATTTCGGTGATCAGACAATAAAACATGATACTGGGAAGGAGTACGCGGCTTACACCACA------AAGAAAAGACCCAGTACTGAAGCActccgcaaactcccctacatgcgccatccgtgggagcacgtggtcggaatggggttgggcgcggtgtttgtgaaccagcttctgaaatgggaggcccaagtggagcaagacctcgacaagatgctcgaaaaggccaaggccgccaacgaaagacgttatatagtgtttgaa---------------------------------------------acttgtgaggaa---gctATGAACACAGACATCACTGCATCGACGAAGCCAGAGTACCCAGTCATTGATCGCAACCCTCCTTTCACCAAAGTCGTCGGCAACTTCAACACCCTCGACTATCTCCGATTCGTCACAATCACCGGCGTTTCCGTCACCGTCGGCTACCTCTCCGGGATTAAGCCTGGAATTAGGGGTCCTTCGATGGTGACAGGGGGTTTGATCGGTGTGATGGGTGGGTTCATGTATGCTTACCAGAACTCCGCTGGGAGACTCATGGGTTTCTTCCCCAACGATGATGAGGTAGCTCGCTACAAC---AAAAAA------------gcgaaggtgaaggcttcgacggggatcgtggggctggacgtggtgccgaacgcgagggaggtgctgattgggctgtacagcaagacgctgaaagagatccagaaggttcccgaagatgaagggtaccgcaaggccgtggagagcttcaccaagcacaggctcggcgtgtgcaaggaggaggaggactgggagaacatcgagaaacgcctcggctgcggccaggtcgaggagctcatcgaagaggctcaggacgagctcaagctcatttcctacatgatcgagtgggatccttggggtgttccagatgattatgaatgtgaggtgattgagaatgatgcaccagttcccaagcatgttcctctccaccgacctcctcctctcccaacagaatttcacaagacgctagaggcacttacaggg---------------------------------aaagatactccggctgccagc---tctagtgaatcaccctcaaaggcactc------------------cgaaccatcgtctccaagcctgagcttcggaat------cccgaagcc------agc---gccgcacagccg------gagcagccgccg------gcgcccgatctc------ccgccgcggactccgctcgccggcgcccgcgtccacttctcg---aaccccgaggacgccatcgaggtgttcgtggatggctaccccgtgaaaatcccgaaaggaatgaccgttcttcaggcctgcgaggtcgccggcgtcgacatcccgaggttctgctaccacagcagactctccatcgccggaaactgccgcatgtgcctcgtcgaggtcgagaaatcgcccaaacctgtcgcctcttgcgccatgcccgctctccctgggatgaaaattaagactgacacacctgttgcaaagaaggctcgagaaggagtgatggagtttttattgatgaatcatccattagattgcccaatttgtgatcagggtggggaatgtgatcttcaggatcagtcaatggcatttggctctgatcgtgggcggttcactgaagtgaagagatctgtggtagataaaaatcttggacctctggtgaagactgtgatgactcggtgcattcaatgtacaaggtgtgttagatttgcaacagaggttgctggggttcaggatcttggcatgttaggtcgtggcagtggagaggagattggaacatatgttgaaaaacttttgacaagtgagctttctggaaatgtcatagatatctgtcccgtgggagctctcacgtcaaaaccttttgcatttaaagcccggaattgggagttgaagggcacagagaccattgatgttactgatgcagttggatccaatattcgaattgatagcagaggacctgaagtgatgcgcattgttcctcgtttaaatgaggacataaatgaagaatggatttcagacaaaacccgcttttgttatgatggtttgaaaaggcagaggttaaatgaccccatgattcgtggttctgatggacgctttaagcctgttaactggcgtgatgctcttgctgtggtagcagaggttgcccaccaagtcaaaccggaagaaattgttggcatagctggcaaactttctgatgctgagtccatgattgcactaaaagatttcataaataggatggggtcaaatgatgtatggggtgaaggcattggtgtaaatactaatgctgatttcagatcaggatatattatgaatactagcattgctggtcttgaaaaagcggatgcgttcctgttggttggcacccagccacgggtggaagctgccatggttaatgccagaatacgcaaaactgtcagagcaaaccaagccaaagttgggtacattgggcctgccactgatttcaactacgatcacagacatcttggtactggccctcaaacactccttgaaattgctgagggttgccacccatttttcaagacactctcaaatgccaaaaaccctgttatcattgtcggtgctggggtttttgagaggaaggatcaggatgcaatttttgctgctgttgaaaccatt---gcacaaaaagcaaatgttgtcagacctgactggaatggccttaatgtattgcttctccatgctgcccaggctgctgcgcttgaccttggacttgttccacaa------tctgag---aaaagccttgagtctgcaaaatttgtatatttgatgggtgctgatgatgttaactta---gacaagatcccagatgatgcttttgttgtttatcaaggtcaccacggtgacaagagtgtttatcgggcaaatgttgttttgccagcagcagcattcagtgagaaggaagggacctatgaaaataccgatggtttctcacaacaaacattgcctgcagttccaacagttggtgactccagagatgattggaagataattcgagctctatctgaggtggcaggagtgcgtttgccctatgatacaattggggccgttcgtgctcgaatcagtactgtagccccaaaccttgtgaaaatggatgagagagagcctgcc---acattaccatcttca---ctcagacca---accttctctgag---aag---gtggac---accaccccattcgggactgtagttgagaatttctatatgactgatgccattacaagggcatcaaagataatggcacaatgcagtgcc---atgctgttgaagaag---------GTTTCTACCCTC---------GCCACC------AAGGGAGTTGGTCACCTCGTTCGTAAGGGCACTGGTGGACGATCCTCCGTCAGTGGCATTATTGCTACAGTATTTGGGGCAACTGGATTCTTAGGTCGTTATGTTGTCCAACAACTTGCTAAAATGGGATCTCAAGTCCTAGTTCCTTTCCGAGGCTCTGAAGATAATCCCCGTCATCTCAAATTGATGGGGGATTTGGGACAG---ATTGTACCCATGAAATACAATCCAAGGGATGAAAGTTCAGTAAAAGCTGTGATGGCTAAGGCCAATGTTGTTATCAACCTTATTGGAAGGGATTATGAGACAAGAAACTACAGCTTTGAAGAAGTGCACTATCACATGGCTGAGCAACTAGCAAAGATTTCCAAAGAGCATGGTGGTATCCTGAGATTTATTCAAGTTTCTTGTTTAGGTGCATCTCCTTCATCTCCATCTAGGATGCTCAGAACTAAATCAGCTGCTGAGGAAATGATTTTAAGGGAACTACCTGAGGCCACAATCTTGAAACCTGCTGTAATGATTGGTACAGAGGATCGGATTTTGAATCCATGGGCTCATTTTGCTAAAAAGTATGGCTTTCTTCCGTTGTTTGGAGATGGGAGCACAAAGATCCAACCTGTTTATGTTATTGATGTTGCTGCTGCACTCACTTCACTCTTGAAGGATGATGGCACTAGCATGGGAAAAATTTATGAACTGGGTGGTCCAGAGATCTTTACTGTGCATGAATTGGCAGACGTTATGTTTGATACAATTCGAGAATGGCCTCGATATGTGAAGGTGCCTTTCCCCATTGCAAAGGCATTGGCAACACCAAGAGAAATATTACTAAACAAGGTCCCCTTTCCACTACCTGTTCCTGAGATATTAAATCTGGATAAGATCCAGGCTTTGACTACAGATACCGTTGTTTCAGAAAATGCTTTGACTTTCAATGATCTTGGAATTGTTCCTCACAAGCTGAAGGGATACCCTATTGAGTTTCTTATCTCATATAGGAAAGGAGGCCCACAATTTGGTTCTACTATCAGTGAAAGGGTCACTCCAGATTCTTGGCCGATGGCGTCGGGGTGGGGAATCACAGGAAACAAAGGTCGCTGCTACGATTTCTGGATGGATTTCAGCGAGTGCATGTCTCGCTGCCGAGAGCCCAAGGACTGTGCTCTTCTCCGCGAAGACTACCTCGAGTGCCTCCACCATTCCAAGGAGTTTCAACGA---CGAAACCGAATTTACAAGGAGGAGCAGCGCAAACTAAGGGCTGCTTCCAGG------AAAGGCCAGGAG---------------------GATGGG---GTTAATGAA------------CATCAT---CAT---tcatcacctgcaagctcacccacaagggcttttgtggaaaggaattataaggaactaaagacattgaacccaaaattgcccatattaatccgtgagtgcagtggagttgaaccccaattatgggcaagatatgatttgggtgttgagaaaggcatcaaattggaaggcttgtcagaggcgcagatctttaaggcacttgaagatttggtaaaa---gcagga---------cagtctatgaaagctacctct---------------------------------tcc------tcctcc---------acgaagaaggtcgcggaccgcatcgtgcggctgtcggcgatcgacttcgcgggtaagaagcacgaggtggtgggcctggccggtcagaccctgctgaaggcgctgataaacacgggcctggtcgacccggagtcccaccgcctggaggagatcgacgcctgcgcggcccactgcgag------------------------gtcaacatcgcgcaggagtggctcgacaagctaccccctcgctcctacgacgaggagtacgtcctcgttcgcaattcccgagcaagggtcctcaacaaacactccaggctcggatgccaagttctcctcgaccacgacctcgaaggtatggtcgttgccctccccgaacctaggccctgggacacttccATGGCGAAA------------------------TCGGCGTCGAATTCTCTGATGCAGAGCCTGAAGCGGTTCATAAAGAAGCCATGGGAGATCACGGGCCCGTGCGCGGACCCTGAGTACAAATCCGCATTGCCCTTGGCCGTGGAGTACCGCCTCAGCTGCCCCGCCACCGTCAAGGAG---------AAG------CCCATCATCCCCAACTCCCTCCCGGAGACCGTCTACGACATCAAGTACTTCACCCGCGACCAGCGCCGCAACCGCCCTCCCATACGACGCACCGTCTTGAAGAAGCCCGACGTCGAGAAGCTCATGAAGGAACAG---ACC---TTCGCC---GTCTCCGACTTTCCGCCCGTTTATCTCAATTCCGCCGTTGAGGAGGACATCAACGCTCGCGGCGGCGGATACCAG------------ATGGCG------AACGCG---------GCGCTTCGGAACGTGAAGGTGCTCCCGAACTCGGCGAATATGGAGGAAGCGCGTCACCGAGTCTTCGAATTCTTCAGAACGGCCTGCAGATCGCTACCTTCCGTTATGGAAATCTACAACCTCTACGACGTCGTTTCCGTCTCCGAACTCCGCTCCTCCGTCGCCTCCCAGATCCGCAACAACATCCACGTCACCGATCCCAAAGTGATCGATATGCTGCTTTTCAAGGGGATGGAAGAGCTGAAGAATGTTGTGGACCATTCAAAGCAGAGGCATCATATTATTGGTCAGTACGTAGTTGGT---CGGCAA---------GTGCAGGATTCAGCCACAAAA---GACCCGGACACCTCTACTTTTCTGAAGAATTTCTACAACACCAATTACTTCATG---GGAGGAGGA------CACGGT---------------CACGGC---------------ACCACCTACAAAGGAGTTACCGTTCATCACCCAAAGCGCTGGCACACTATCACCGGCAAGGGTTTGTGCGCGGTCATG------------TGG---------TTTTGG---GTATTCTACAGGGCAAAGCAAGACGGTCCTGTTGTATTG---------------------GGC------TGGAGGCAT---------------------------CCTTGGGAGGGTCATCACGAT------------------------------GATCATGGCAAGGGC---------------------------------------------------CATTGT------------------------------------------------CTCGTGACCTCTCAA---ATCAGCAACCACACTGCCAAGTGGATGCAGGATACAAGCAAGAAATCTCCGATGGAGCTGATTAATGAAGTTCCTCCAATTAAGGTTGAAAGCAGGATAGTTGCTTGTGAAGGAGATACCAAT---------------TCT---------------GCCCTTGGCCAC---------CCGATTGAATTTATATGCCTTGACTTG------CCCGAGCCAGCTGTTTGC---------AAATATTGTGGCCTACGTTATGTTCAGGAT---------------------CAT------------------CACCATatggcagtgatggagaggttgaagatgttcgtcgttcaagagccagttgttgccgcttcctgtctcatcgctggcttcggtctttttcttccagcttttgtgaggcccatgttggattcatatcaggcaaccaagcaacctccccagcctgctttaagtgacgtggttgcaggaatgactggtaaaaag------ATGGGGGGAGGAATGGAAGCAAACAAGAACAAGTTCATAGAGGATTGGGGCACTGCCAGAGAGAATCTGGAGTTCAATTTCCGTTGGACTCGCCGCAACCTTGCTCTTGTTGGCATCTTCGGCATCGCTATTCCCGTCCTCGTCTACAAGGGCATCGTCCGTGAATTCAATCTATTCAGTTTTGAAATTTGTTTC---TACAACAAACACACCCTAATTatgggatctggaagtggaaaaactggagagttcttcaggagaagggatgcatggaggaagcatccgatgctcaccaatcagctccgccacgccacccctggccttggcatcgccgtcgtcgccttcggtatctacctcgtcggcgaacaagtctacaataggctctatgct---cccgat------------------------------cctcattcgatttctcacgtagctcttctgttttccctttttcaattcact------tcacacactcctttatcttatatggcg---tca---gtggtg------------aagaacgtactcaaatcggtcagagaaaagggtttcggcgctttcctcagggagctcaaggatgaaggctacctgagatgccttccggatggaaatctcttgcaaaccaagatccacaatattggggcaacacttgttggtgttgataaatttggtaacaagtattatgagaagcttggagacacacagtttggaaggcacaggtgggttgaatatgcagagaagactagatataatgcctctcaggttccagctgaatggcatggttggctccacttcatcactgatcacacaggagatgagcttcttttactgaaaccgaaaaggtatggtattgaacacaaagaaaatttgtctggagaaggtgaacagtatatctatcattccaaaggacatgcacttaatccagggcagagaaactggaccaggtaccaaccatgggagtcc---aagcctgaacagtattacattcacaaatccgcgcatggcagacctaagcacatcgggaacgatatgtgggacgtggccatggaacgaagggacaagaagcttgtcgagcaa---gcctctccctccaat------TTCTGGCAGTCCATGGACAAACTCCATGTCTGGATCGCTCTTCGTCAAGACGAAAAGAAAGAG------AGGTTGGAGAAGGAAGCGGAG------------------ATCAGAAGGGTTAGAGAA---GAATTATTGCAGCAGCAGGCCAGTCAGAAG---GATTCTCTTTCT
>GossypiumRaimondii
tctctc------tcctcttctgccaccccaaccacatacgctcgcccttctccgccgtccacctccggcactccc---tccagtctgtctaagcctgctgagtacgtgatctccaaggtcgatgacctcttgaactgggcccgtcgtgggtccatatggcccatgactttcggcctcgcttgctgcgccgtcgaaatgatgcacgccggtgcttctcgctacgacttcgatcgctttggtgtcatttttaggcctagccct---cgccaatccgattgcatgattgtcgctggcactctcaccaacaaaatggcccctgctcttcgcaag---gtttacgaccaaatgccagagcctaggtgggtgatttcaatgggaagttgtgcaaatggtggtgggtactaccactactcatactcagttgtaagaggttgcgatagaatcgtccctgttgacatctatgttcctggttgtccacccactgcagaggcgttattgtacggagttcttcaattgcagaaaaagatcaacaggcgcaaggatttcctccattggtggtccaagatgggaagccttggaaaagcaatatacaccgtcggattctggattcgggagaccggtcaggctctcgatcgccttggctgccgcctacaaggcaactattttttccaggagcaactttctaggcatcggactctgatgaacttatttgataaatctcctctggtggacaaggatgcattcgtagcccctagcgcatctgtcattggcgatgttcaggtgggaagaggatcttctatttggtatggatgtgttttaaggggggatgtcaacagcattagtgttggatctggaactaatatacaagacaactcccttgtgcatgttgcaaaatctaatctaagtgggaaagtgctaccaactaacattggaaacaatgttactgtaggtcatagtgctgttttacatggctgtaccgttgaggatgaagcatttgttggcatgggagccacacttcttgatggtgtagttgtggaaaaacatgctatggttgctgctggagcccttgtgagacagaatacaaggatccctgctggggaggtgtggggaggcaatccagctaaattcctgaggaagctaactgaagaagagatatcgtttatttcccagtcagccaccaattataccaaccttgcacaggtacatgctgctgagaatgcaaaaccctttgatgaaattgaatttgagaaagttcttcgcaagaagtttgcgaagagggatgaagagtatgactcaatgctgggcgttgtccgtgaaactccaccagaactaattcttccagacaatgtcctaccagataaagagcaaaagtcctcaagtactcaaggagcaacaactgctgatgctccacag---gcacctcctcctcctccaccgcctgaaaaaacccattttggtggtctaaaagatgaagaccgtattttcaccaacttatatgggttgcatgacccttttctcaaaggtgccatgaaacgtggtgactggtatagaaccaaggatttagtactcaagggtgctgattggattgtgaatgaaatgaagaaatctggacttcgaggacgtggtggtgctggatttccatcgggcctcaaatggtcttttatgccaaaagtatctgatggtcgtccttcttatcttgttgtcaatgctgatgaaagtgaacctggaacctgtaaggacagggaaattatgcggcacgatccacacaaactattggagggctgcttgattgcgggggttggaatgagagctacagctgcttatatctacatcaggggtgaatatgtgaatgaacgtaaaaaccttgaaagagctagaaaagaagcttatgaagctggactattgggcaaaaatgcatgtggttctggttatgattttgatgttcacatccattatggtgctggtgcctatatttgtggtgaagaaacagcacttttagagagccttgaaggaaaacaagggaaacctagattgaaacctcctttccctgctaatgctggattatatggttgtcccaccactgtcacaaatgtggagacagtggctgtttcacccacaatactgagacgtggtcctgagtggtttgccagttttgggaggaagaataattccgggacaaaattgttttgtgtctcaggtcatgtcaac---aagccttgcacagttgaggaggagatgagtataccacttaaggagttgatagagaggcactgtggaggtgtcagaggtggatgggacaatttacttgcagtaatacctggaggttcatctgttccacttttacccaagcacatatgtgatgatgtcttgatggattacgatgcactcaaggctgtccagtcaggactgggaactgctgcagtaattgtgatggataaatcaactgatgttgtagatgcaatcgcaaggctttcatacttctacaagcatgagagttgtggacagtgcacaccctgcagggaagggactggatggctctggatgatcatggaaagattgaaagttgggaatgcaaagttggaagagattgacatgcttcaggaggtgaccaagcagattgaagggcacacaatttgcgctttgggtgatgcagcagcttggcctgtgcagggtcttatacggcattttaggccagagctggagagaaggattagagagcgtgcagaaagggagttgctggaggcttctgct---atggagacaaagcctggtgaggttggcatggtctccggaatccccgaacaacaacttaaacgaag---------------------------------------gggctcggggaaagttgggaaatggaagatcaattttctctcaacacacaagtgggataatccgttaatgggttggacatcaacaggagatccgtatgccaatgttggtgaggctggacttgaatttgacagtgaagaagctgcaaaagcatttgctgagaaatatggctgggaatac-cggtcaagaagcgacagacacctcttctaatgactgaggcagtgataaggaagaagccaggaatggcgagtgtgaaggacatgccacttctccaagatgggcctcctccgggtgggttcgcccccgtcaggtacgcccgtcggatacccaacaagggcccaagtgctatggctatctttctagctgcttttggtgccttctcgtatgggatgtaccaagtcggccaagggaacaagatccgcagggcactgaaggaagaaaagtttgctgcacgtagagcaatattgcctgtgcttcaagctgaagaagatgaaagatttgtcaaagagtggaagaagtatcttgagtatgaagcggaagtgatgaaggatgtccctggttggaaagtaggcgaaaatgtatacaattctgggagatggatgccccctgcaacaggtgagctccgccctgaagtttggATGGCG---AAAGTG---------GTGGATGCGACG---GGGGAACCGATCCCAACGTCGTCGGTGCTGATGTCATCAGCAAAGCACATAGAGATTAAATGTATGTCCGAAAACGTGGAGTTCCTCAAGTGTAAGAAGAAAGATCCCAACCCTGAGAAATGTCTCGATAAGGGCCGCCAAGCTACTCGCTGTGCCCTTGGAGTGCTAAAAGATCTGTATCAGAGATGCAAAGACCCCATGGAAGCTTATGTGGGATGCATGTATTACTACACAAATGAGTTCGATTTATGTCGCAAAGAGCAACAAGCCTTTGAGAAAGCTTGCCCTTTGGAC---acgacgccgggtcaccaagaacggcccaatggttacctcttcaataggacaccaccaccaccaggtcaatcccgtaaatgggaagattgggagttgccttgctacgtcacgagcttcctcaccatcgttatcctaggtgtcggtctcaacgccaagcccgatctcactatcgagacttgggcacatcaaaaagcccttgaaaaactcgccgccgaAAGTGGT---GGGAAAGTACTAAGTGAGGAGGAAAAAGCTGCTGAAAATGTTTACATCAAGAAAACTGAGAAAGAGAAATTGGAGAAACTTGCACGCAAGGGACCGAAACCAGAGGAGAAACCAGCTGTTGGTTCAGGG------GGTTCTGTGACTGATGCTAAGCCTAGT------AGCTCTACATCAACATCAAGAGCTTCA------------------TCGACCGAG---------------AAAGTATCGACCGATAAGTATCAAAACTATGCAGTTCTTACTGGTGTTGTA---ACCTTTGCAAGTGCT------TTGGGATGGTATATGATATCTGCAGATAAGAAG---AAAGAA------------------ACCCAGGACtccggcatgggtctccctgttggcaaacatattgtgcccgacaagcctctttctgtaaatgacgagctaatttgggacaatggaactgccttcccagaaccttgcatagatcgaatcgctgatactgtcggaaag------------------------------------------------------------------------------------------------gcacctaaagtatat---ccatatgacaacctgcga---------gtggagcttggtggagaaccatccgacgacgtcatgggctcatttctcgacaaatctgaggtcaccgatcgcgtcgtctccgtcgtcaaaaacttccagaaatag------------------------------------------------------------------------------------------------------------------------------------------------------------------------------------------TCCACTGCCCTGAACTATCATCTTGATTCCCCAGATAATAATCCCGACCTTCCATGGGAATTTTCGGAGGCGAACAAACAAAAGGTCAAGGAGATATTGTCTCATTATCCATCCAACTACAAGCAATCTGCAGTTATTCCTTTGCTAGATCTTGCTCAGCAGCAGCATGGAGGATGGCTTCCAGTTTCGGCAATGAATGCAGTT---------------GCGAAGGTTATAGAAGTAGCTCCTATTCGTGTGTATGAGGTTGCGACATTTTATTCAATGTTCAACCGATCAAAGGTCGGGAAATATCATCTGTTAGTTTGTGGCACAACACCTTGTATGATACGTGGTTCACGAGAAATTGAAGAAACCCTATTGAACCACTTGGGGGTTAAGCGGAATGAGGTAACAAGCGATGGTTTGTTCTCAGTCGGAGAAATGGAATGTATG------------------------------------------------------------------------------------------------------------------------------------------------CCTGGCACTCAAAATCCAAAACGAATCAAGAGCGGACCAGAAGGTGGAAATACCACTTTGCTAACCGATCCGAAACCACCTCCATGCCGTGATCTTGATGCCTGCatggaa---atgaag------------------------ggttcatcgaagaagatgatagcaacagaggcagaaatggtggagaacaaggcccgcatcccatacagagacgaatgcgcccaccttctcttc------------------------------------------------------------------------aagtgcgagtacgagctcgtcagggagaggatgctgcagatgcagaagatccat---gaa---gaagaggcc---aagttgaaacag---tct------------gggaaacaagccgga------tccatccctctcattccc---aaaactgctaatgcttcctatggcaccatg------------------aaagatgatgaagaaagagagcagcttgcaaaggagatttcgaaggactggagttctgtttttgagcgaagcataaacacattgtttctaactgaaatggttaggggtctcatgttgacactcaagtacttctttgaaagaaaagttactattaactatccttttgagaagggtccattgagccctcgttttcgtggggagcatgctctccgccgatatccaactggagaggaacgttgcattgcttgtaaactttgtgaagctatatgtccagcacaggcaatcacaatagaggctgaagaacgagaggacggaagtcgtcggacaacaaggtatgacatcgatatgaccaagtgtatctattgtggactttgccaagaggcatgtcctgttgatgcgatcgttgaaggaccgaactttgaatttgccaccgagactcatgaggaacttctgtatgacaaagagaagctgctcgagaatggtgaccgttgggaaactgagatcgcagagaatctcagatccgaaagcctttatcgcatggggttcattatggaatttgcagagaatctggtgttgaggttaatggaggacccaaaagagagggatagaaaattcagagaacacgtttactctatgaaggatcgatgcgcaaaaaccaaggagatgtggagttatccactgcggccttatgggttttggacatttgagcgccacaatgctcagctccgttgggatcctcagattagccaagtccccggccgc---------------------agggatccttat---gatgaccttcttcaagac------------------------agt---tatgcgtcttcctccaaacga---------aac---------------------------------------ggagcc------atgacg---------gcggcgtatttagctcgaagagtagcgcaaaaggagaaagtccggatcctcaaccgtcgtgcccttaaagacaccctcaactgggccgtccatcgccacctcttccatcaagatgcctctgaccttcgcgagaaattcgaagctaacaagcatgtggaagatcctgatacagttgacaaaatgatagctgcaggtgaagcagcttatagtaagtggcggcatcctgatccttatatcgttccatgggctcctggtggttccaagttt------------------------------------actagaaatcctgttccaccatct---gggattgagattgtttatgattatgattatggtcgagaagacaac---gac---atggggaggaagaagggagtgccagagttcgaagaaaccgggccagatgacttcgacccggccaatccctacaaagacccggttgccatgctggaaatgagggagcatatagttcgagagaaatggatcgacatagagaaggcgaagatcctacgagacaaagtcaggtggtgttaccgcatcgaaggagtcaaccatctccagaagtgccgccacctcgttcgcctgtaccttgacgccacccgcggcattggttggggcaaggatggccgccacccgtccctccacggtccgaag------gtt---gaggag---gttgagtcagaa---------------------TTCGCC------------------------------------------------------------------------ACGGAGTCG------GCGAAAACGATCTCGCCG---TCGTCGGATCGA------------GTCAAGTGGGACTACAGGGGCCAAAGGAAGATAATCCCTCTCGGACAGTGGGTCCCTAAGGTCGCCGTCGACGCT---------------TATGTG------------------------------GCACCTAATGTCGTCTTGGCC---GGTCAAGTAACCGTCTACGACGGAGCGTCGGTGTGGAGCGGCTGCGTCCTACGTGGCGATCTCAACAAGATCACCGTTGGATTCTGCTCTAAT---------------------------GTCCAGGAACGCTGCGTCATTCACGCCGCTTGGTCCTCACCT---------ACCGGACTTCCAGCCGAGACATCAATCGAGAGGTTCGTGACAATTGGTGCATACAGTCTCTTGAGGTCATGCACAATTGAACCGGAG---------TGCATTATCGGACAGCATTCTATTCTCATGGAAGGTTCCTTGGTGGAAACACACTCAATCCTTGAAGCTGGTTCCGTAGTACCTCCAGGCAGGAGAATCCCAACCGGTGAACTTTGGGCAGGTAATCCAGCTAGGTTTGTTCGAGCTCTAACCCATGAAGAAACCTTAGAAATCCCTAAACTCGCGGTAGCAATCAATGACCTGAGCAAAGAACATTTCTCGGAGTTC---CTTCCATACTCAACAGTATATTTGGAAGTTGAGAAGCTC------------------AAGAAGatgggaggagga------gaacatgga---------------------gggcatgga------gcagaggatttcaggacgaaggtgtggagcatgtctggtggcccatattgccggcccaagcactggcgtcgcaatactgcgattgctatgttcggcgttttcctcatttgtatcccgatcgccatgaaatccgccgagctcgagcaacggcctcatcagcccgttcgtccaattccttcacagctgtggtgcaagaactttggaaacaaagattattcatcgcac---gacgatcaccttactaaagaagaagtaatcgacagagtcctcgacgttgtcaaaagcttccccaaagtcgatccttccaaggtgacacctgatgttcatttccagaaagatttagggttagatagcttggacaatgtggagattgtcatggctttagaggaagagttcaagctggaaattccagataaggaagctgacaaaatcgactcatgcaatcttgctatcgagtacatatacaaccatccaatggct------ggtATG---------GAC---CCTTCA------GAGCTTAGGTATTATGAGGATGATGACACTCCAACGATGAAAACAATCAAGGGTGCAACTACAGGTTTTGTTGCTGGAACTATCTGGGGAACTGTTGTTGCTACATGGTATGATGTGCCTCGTGTTGAGAGAAGTGTTGCCTTACCAGGGCTTGTAAGGACACTGAAGATGATGGGCAATTATGGAATGACATTTGCTGCCATTGGCGGAGTCTATATTGGTGTTGAGCAGCTGTTGCAGAATTATAGGATGAAAAGATCCTTTGTCAAC---GGTGCTGTTGGTGGTTTTGTGGCTGGGGCTTCCATTCTTGGTTTCAAAGGCAGGAGCATCTCAACAGCCATTTCTGCCGGAACAGCACTGGCTGTCACCTCTGCTGTGATTGATGCTGGAGGTCAGACAACAAGAATAGACACAGGCAAAGAGTATTACCCATACACCACC------AAGAAAAGACCTGCCGATTCA---ctccgcaagctcccttatatgcgacatccgtgggagcacctgttggggatgggtctgggagccgtgttcgttaaccagcttgtgaattgggacgctcagctccaacgggaccttgacaatatgctcgaaaaggccaaggctgccaacgagcgccgctac------tttgat---------------------------------------------ggagatgatgat------ATGAACACAGACATAACAGCTTCGGCCAAACCAGAGTACCCAGTTATAGATCGAAACCCTCCTTTCACCAAAGTCGTTGGCAATTTCAACACCCTCGATTACCTCCGTTTCACTACCATTACCGGCGTTTCCGTCACCGTCGGCTACCTCTCCGGGATAAAACCAGGATTAAAAGGGCCTTCAATGGTGACAGGAGGGTTGATCGGGTTAATGGGTGGATTTATGTACGCGTACCAGAACTCAGCGGGTCGACTCATGGGATTTTTCCCTAATGATGGCGAGGTCGCTCGATACCGA---AAACGTGGA---------gcgaagttcaaagagacgacggggatcgtcgggttagacgtggtaccaaacgccagggaagtccttatcgggctctacaacaagaccttgaaggagatccaggccgtaccggaagacgaaggataccgtaaggccgtggagagcttcacacgccaccgtctgaaggtatgccaagaggaagaagactgggaaatgatcgagaagcgcctcggatgcggccaagtcgaggagcttatcgaggaagcgcgtgacgagctcactcttgtcgggaaaatgatcgagtgggttccttggggtgttcccgatgactacggatgcgagattattgaaaatgatgctccaattcccaaacacgtacctcaacaccgtcccggtcctctaccagaggagttctacaagacgctcgaagctgtt---------------------------------tccaagaaggatgagcctaaaatcacc---tctggggagccacagataaaggag---------------------cgacccatcgtcaccaaacctggcctccaatcc------cccgatgca------tca---gctgccgcaccagcaacgcagccggagccc---------actccgcct------ccgcctaagaaacctgtgggcggtgcccgggtccacttcacc---aacccagatgatgctctcgaggtgttcgttgatggataccctgtgaaaatccctaagggcatgactgttcttcaggcctgcgagatcgctggagttgacattcctaggttttgttatcatagccgactttcgatcgcgggaaactgccgtatgtgccttgttgaggttgaaaaatcccccaagcccgtcgcctcttgcgccatgcctgcccttcctggaatgaagattaagacagatacgccattggcaaagaaggcacgggaaggagtgatggagtttttgctgatgaaccatccactggattgtccaatttgtgatcagggtggagaatgtgatctccaggatcagtctatggcatttggatctgatcgtggccgttttactgaaatgaagagatctgttgttgacaagaatcttggtcctttggtgaagactgtcatgactcggtgcattcagtgtactaggtgtgtcaggtttgcaacagaagttgctggggttcaggatcttggcatgttgggtcgtggtagtggagaagaaattgggacttacgttgaaaagcttatgacaagtgagctttctggaaatgtaattgatatttgccctgttggagctcttacctctaaaccctttgcatttaaggcccgaaactgggagttgaaaggaacagagaccattgatgtgaccgatgcagttggatccaacattcgaattgatagcagaggtccggaggttatgcgtatccttccgcgtttaaatgaggatataaatgaagaatggatatcagataagactcgtttctgttatgatgggttgaagagacagaggctaaatgaccccatgattcgtgatgctaatggacgctttaaggctgtgagctggcgtgatgcattggctgttgttgctgaggttgcccttcaggttaaaccagaggaaattgttgggattgccggtaagctttccgatgctgaatccatgatggcactgaaagatttgttaaacaacatgggatcaaacaatgtttggtgcgaaggaactggcataagccctaatgctgatctaagatatagatatctcatgaatagcagtattgctgggcttgagaaggctgacatattccttttggttggtacccagccaagggttgaagctgctatggtaaatgctagaattcgtaaaacagttcgagcatcaaatgctaaagttgcctatattggtccgccaaccgaattcaactatgattgccagcatcttggtactggcccacaaacacttatagaaattgctgagggtcgtcattctttttgctcggccatctcaaatgccaaaaacccagccatcattgttggtgctggcctgtttgagagggacgacaaagatgcaatttttgctgctgttgaagccatt---gcgaagaatggaaatgtcatcagacctgactggaatggattcaatgttttacttctcaatgcggcccaggctgcagccctcgaccttggacttgtaccagaa------tccagc---aacagcattgagtccgcgaaattcttgtatttaatgggtgctgatgatgtgaacttg---gacaaagttccagcggatgcttttgtagtgtatcaggggcaccatggggaccaaagcgtctatcgtgccaatgtaattcttccttcagcagcattcagtgagaaggagggtacatatgaaaatacagaagggtgctctcagcaaacattgcctgcagtccctacagtgggtgatgctagggatgattggaagattattcgagcactctctgaggttgcaggaattcgtttacattatgatacgttaggagccatacgatccaggatgaggactgtggcaccaaacctactcaacacagatgagatagagccagct---gcttttggaccttca---ttgagtccg---gactgtagtcag---aag---ataagc---tcgacaccgttcaaggctgctgttgagaatttctacatgactgattcgattaccagggcatcaaagataatggcacaatgcagcgct---atgctactaaagaag---------GGATCTACACTG---------GCTTCCCAC---AAGGGCATGGGCCACCTCGTTCGCAAGGGCACCGGTGGCCGATCTTCCGTCAGTGGCATTATAGCTACTGTTTTCGGCGCTACTGGATTCCTTGGTCGTTATCTTGTGCAACAACTGGCTAAAATGGGATCTCAGGTGTTAGTTCCCTTCAGAGGTTCCGAGGATAACCCTCGTCATCTCAAGTTGATGGGAGATTTAGGACAG---ATAGTGCCAATGAAATACGATCCGAGGGATGAAAATTCAATCAAGGCTGTGATGGCAAAGGCTAATGTTGTTATCAATCTCATTGGAAGAGAGTATGAGACAAGAAACTTTAGCTTTGAGGAAGTGAACCATTTCATGGCAGAACAACTGGCAGTGATTGCCAAAGAACATGGTGGTATCATGAGATTTATTCAAGTTTCTTGCTTAGGGTCTTCTCTGTCATCTCCATCAAGATTTCTAAGAGCTAAGGCTGCTGGAGAAGAAGCTGTTTTGAAAGAACTTCCTGAGGCTACTGTCATGAAACCTGCTGTAATGATTGGTACCGAGGATCGTATTATGAATCGATGGGCACATTTTGCAAAGAAATATAGTTTTCTTCCACTCATTGGTGGTGGATCTACCAAAATCCAGCCAGTATATGTTGTTGATGTTGCTTCTGCAATAGTTGCGGCCTTGAAAGATGATGGAAGCAGCATGGGAAACGTTTATGAATTGGGTGGACCAGAGATCTATACTGTGCATGAACTGGCTGAGCTTATGTATGAGACGATCCGTGAATGGCCACGCTATGTAAACATACCTTTACCGATTGCAAAGGCAATTGCCATGCCTAGAGAGGTATTACTCAAGAAAGTGCCATTCCCACTACCAAATCCCGACATCTTCAATCTGGATCAGATAAATGCATTTGCAACCGACACTGTTGTCTCAGAAAATGCTTTAACTTTTATGGATTTGGGTATTGTGCCCCATAAGTTGAAGGGTTACCCAGTCGAGTATCTTATTCAATACCGTAAGGGCGGTCCACAATTTGGTTCTACAGTCAGTGAAAAAGTTAACCCAGATTCTTATCCTATGGCATCCGGGTGGGGAATCAACGGTAACAAAGGCAGGTGCTACGATTTCTGGGTCGACTTCAGCGAGTGCATGTCCCGTTGCAGAGAGCCCAAGGACTGTGGACTTCTCCGTGAAGATTATCTCGAGTGCCTCCACCATTCTAAAGAGTTTCAACGA---AGGAATCGAATTTATAAGGAGGAGCAACGTAAATTAAGAGCTGCCGCACGA------AAAGACAAG------------------------GAAGGC---GAAAATGGT------------GTTCAT---CATCATacttccccttccagtgcctccgctagatcattcgtggagcaaaattacaaggatctcaagactttaaaccccaaatttccgatcctcattcgtgaatgccgtgggattgagccccaaatttgggctagatatgatatgggtgttgagaggggcattcgcttggaaggtttgactgaaccacagatattgaaggcactagaagatcttgtgaaa---gcaggt---------gcatccctcaaagccgccacc------------ttaacctcc------------tccccc---tcctct---------tccaaaaaagttgctgatcggctcgtcaagctcttcgctatcgaccctgaaggccagaagcgtgaggttgtcggcctcgctggccagaccttacttcgtgccttgactaacagcggcctgatcgaccccgactctcaccgcctcgaggagatcgacgcttgctccgccgaatgcgag------------------------gtcaacattgcccaggagtggctcgagaagcttccgccgcgtacctatgatgaggagtatgtgttggtgaggaattcgaggggtcgcatcttgaacaagcattccaggcttggatgtcaggtcgtgcttacgcctcagctccaaggtatggtcgtcgccgtccccgaggctaagccgtgggatattccaATGGCCTCC------------------------AAAGCAAGCAGCTCCCTCTTCCAAAGCCTGAGACGCTACATCAAGAAGCCATGGGAGATAACTGGACCCTGCGCCGACCCAGAGTACAAAAACGCGGTGCCCAAAGCCACGGAGTATCGTGTTCGCTGCCCTGCCACCACTTTGCAA---------AAG------CCCATCGTCCCTACCTCCGACCCTGAAACCGTCTTCGACATCAAATACTACAGCCGCGATCAACGCCGGAACCGCCCTCCGATCCGCCGTACCATCTTGAAGAAAGATGACGTGGTGAAGATGATGAAAGAGAAA---ACC---TTTGAT---GTCAACGATTTTCCAAAGGTCTACTTGACTGCTAAAGTTGAAGAGGATGAGAATGCAGTTGGGGGAGGCTACCAG---------AAAATGGCA------TTCTCA------------TTGAGGAGTGTGAAAGTACCGCCCAACTCAGCGAGTTTGGAAGAAGCAAGGAGCCGGGTCTTCGATTTCTTCAGAAAAGCTTGTCGATCAATCCCCACTATTATGGATATCTATAACCTAGACGACGTCGTCACCAAATCCGAGCTCCGTTCTTCCATCTCCTCCGAGATCCGTAAGAACTCTCATGTTACTAACCCTAAGGTAATTGATTTGCTGCTGTTTAAGGGTATGGAAGAGCTGAACAACATTGTTGAACATGCAAAGCAACGGCACCACATTATCGGGCAGTATGTGCTGGGT---CGTCAAGGGCTT---GCACAGGATTTGGACACCAAG---GATGAAGGCACGTCTGATTTCCTCAAGAATTTCTATAAAAGCAACTACTTTATG---GGAGGAGGC------CATGGA---------------GGGAGT---------------ACAACTTACAAGGGTCTAACTTTGCATCATCCAAAGCGATGGCATGTTGTCACCGGAAAAGGCTTGTGTGCCGTTATG------------TGG---------TTTTGG---GTCTTGTACAGGGCTAAGCAAGATGGTCCTGTTGTATTG---------------------GGT------TGGCGACAC---------------------------CCTTGGGAGGGCCAT---GAT------------------------------GGTCATTCTCACGGTCATGGAGAT---AAG------------------------------------CAT------------------------------------------------------------------------------------------------------------------------------------------------------------------------------------------------------------------------------------------------------------------------------------------------------------------------------------------------------------------------------------------------atggcggtgatgcagaagctgaaaatattcgtggtgcaagagccagttgttgcagcttcttgcctcatcgctggttttggtctctttctaccagctgttgtaaggcccattctagattccttagaatcatcgaaacaagtccctcagcctgctttaagagatgtggttgctggtgtgactggt------------ATGGGGGGAGGAATGGAGGCGAACAAGAACAGGTTCATTGAAGATTGGGGCAGTGCGAGAGAGAATCTGGAGCATAACTTTCGCTGGACTCGCCGCAACTTCGCTCTCGTCGGCATATTCGGCATCGCTATCCCCGTCCTTGTCTACAAGGGCATTGTTCGAGAATTTCATATGCAGGATGAAGATAATGGTAGGCCATACAGGAAGTTCTTG------atggggaagccacttggatcaacaggggaattcttcaagaggagggacgagtggaggaagcatccgatgctcagcaatcagctccgccacgccacccctggcctaggcatcgccctcgttgcctttggcatttatctggtcggggagcaggtctacaacaggatttatgct---ccttcc---------------------tcc------tctcatcat------caccaacaa---------------------------------caatcttcttctcactcccatatggcg---acgacggtggtg------------aagagcgcgttgcaggcgatccgtgagaggggtctccgcagtttcttaagggagctcaaggatgatggcttcacgaaatgcttcttcgatggaaaccttctgcaaaccaaaatccacaatataggggcaacagttgtgggtgttgataaattcgggaataagtattatgagaaactcggagacacacaagctggaagacacaggtgggttgaatatgcaaaaaaggatcgttatgatgcttctcaggtaccaccagaatggcatggttggcttcacttcataactgaccataccggtgatgagcttttgatgctaaaacccaagaggtacggggtggagcacaaggagaacttatctggt---------------------------------------------------------------------------------------------------cagtatttcatccacaaagcttatcacggccggcccaagcacattgggaacgatatgtgggacgtcgccatggaaagaagggataagaagctcttcgagaacctctcttcctctgat---------TTCTGGCAAACCATGGATAAAGTCCACGTATGGATCGCCCTCCACCAAGACGAGAAGAAAGAG------AGATTGGAGAGAGAAGCGGAG------------------ATCAGGAGAATGAGGGAA---GAGTTGCTTCAG---CAAGCCAAGCAGAAC---GATCGTCTCCCC
>HandroanthusImpetiginosus
[truncated: 419,506 more chars]
