# Supplementary material for: Altered Mitochondrial Respiration Is Associated With Loss of Nuclear‐Encoded OXPHOS Genes in Parasitic Broomrapes
Source: Ecol Evol. 2025 Jul 6;15(7):e71737. doi: 10.1002/ece3.71737 (PMC12230201; doi:10.1002/ece3.71737)
Supplement: Supplementary file 1 — Appendix S1. [file ECE3-15-e71737-s003.tgz › Orobanchaceae_O2K_Supplementary_v3/Data_S1/DataS1/Nmt.rooted.labeled.tre]

(((CinnamomumMicranthum:0.1557052773,(((VitisVinifera:0.13882768969999998,(((CitrusSinensis:0.14284861289999995,(GossypiumRaimondii:0.08106492199999998,TheobromaCacao:0.051270754500000015):0.08618983149999998):0.021063345499999997,(ManihotEsculenta:0.1131632232,PopulusTrichocarpa:0.13832323209999997):0.04700661829999997):0.019498369700000018,(PrunusPersica:0.13819765160000003,(ArabidopsisThaliana:0.24918942649999998,GlycineMax:0.1785894026):0.03691649450000001):0.023104234899999965):0.030389777399999984):0.01742878840000006,((Actinidiaeriantha:0.10518814669999998,VacciniumCorymbosum:0.1228118614):0.0586453482,((((((((((PhelipancheAegyptiaca{Foreground}:0.06345904119999995,Ofasciculata{Foreground}:0.052038100899999995){Foreground}:0.013970147300000022,OrobancheCumana{Foreground}:0.03424381){Foreground}:0.01,(Conopholisamericana{Foreground}:0.031613010100000005,EpifagusVirginiana{Foreground}:0.020753841900000014){Foreground}:0.026202480699999975){Foreground}:0.011111905300000002,((StrigaAsiatica:0.09040214350000003,((Alectravogelii:0.028732980799999974,Escobedia:0.02456059570000002):0.03302406329999996,(Aeginetiaindica:0.04017274609999999,ChristisoniaKwangtungensis:0.03451368990000003):0.05867586199999997):0.009042174999999986):0.06039112759999998,(((Phtheirospermum:0.03415364799999998,CastillejaMiniata:0.052434353800000055):0.009905035999999978,Pedicularis:0.051451362499999986):0.03172781720000001,Euphrasiaarctica:0.08988608649999996):0.013029861199999992):0.008307875799999975):0.017215190499999977,LindenbergiaPhilippensis:0.07231670369999998):0.03917287380000001,MimulusGuttatus:0.11153835160000003):0.014932921300000013,(HandroanthusImpetiginosus:0.07511538140000001,SesamumIndicum:0.08512530200000001):0.011672873699999975):0.0677769534,OleaEuropaea:0.11816703909999998):0.05822768500000003,((SolanumTuberosum:0.16215677,(IpomoeaNil:0.08077575930000003,CuscutaAustralis:0.1338679245):0.07389375930000003):0.0392792374,CoffeaCanephora:0.17117124289999996):0.019194990700000025):0.03513520889999999,(HelianthusAnnuus:0.2103170587,Daucuscarota:0.1810081061):0.04838143719999999):0.02612505300000001):0.026383243300000025):0.057084679099999924,AquilegiaCoerulea:0.20901233849999995):0.04699223230000005):0.041367148500000006,(OryzaSativa:0.0967268752,SorghumBicolor:0.10342025230000002):0.2130218318):0.1123528912,AmborellaTrichopoda:0.1123528912)
