# Supplementary material for: Altered Mitochondrial Respiration Is Associated With Loss of Nuclear‐Encoded OXPHOS Genes in Parasitic Broomrapes
Source: Ecol Evol. 2025 Jul 6;15(7):e71737. doi: 10.1002/ece3.71737 (PMC12230201; doi:10.1002/ece3.71737)
Supplement: Supplementary file 1 — Appendix S1. [file ECE3-15-e71737-s003.tgz › Orobanchaceae_O2K_Supplementary_v3/Data_S1/DataS1/AOX.masked.fas]

>Actinidiaeriantha
atgcgtggt---------ttgactttctat---aagagattttctcgagatttccat---gacaatcagtctcttgttaagctgcttgtt---gtcttcact---gtcagtggtggg------ggcgttgtggcctattccgagtca---------------aaatcgtat---------------------ggcctaaatgtcgttcatgcatccgaagct---gatagcaagaaaaagagggtggtggtacttggaactggctgggctgggacaagtttcttgaagaatctgaagaattccgagtatgatgtccaggtgatatcgcctcgtaattattttgcattcacccctttgttaccaagtgttacatgtggcacagtggaagctcgcagtgttgttgaaccagttcggaaaatcattagaaagaaaactctgaatattcattacagggaagctgaatgtttcaagattgatgcacaaaataaaaaggtttattgcagatctagtcaagataccaatctaagtggggaagaggaatttgttgtagaatatgactaccttgtgatagccataggagca---------------------------------------------------cgtgaagttgaagatgctcaaaagattcgtaggactgttattgactgctttgaaagggccagcttgcctaccctaagcgatgaagagaggaagagaatacttcagtttgttattgtcgggggtggtccaactggtgttgagtttgcagcagagcttcatgattttgttagtgaagatatagtgaagttatatcctcaggtcaaagatttagtaaaaataacacttctcgaggcaggagaacatattctgaacatgtttgacaaaagaattactgctttcgcagaagaaaaattccaaagggatggtattgatctgaagacaggttcaatggttgtgaaagtatctgacaaagaaatttctaccaaagaa---agaagt---ggacaaatgtcttctgtgccatatggaatggttgtctggtcaacgggtattgcgacccgtccagtcataatggacttcatgaagcaaattggtcagactaacagacgtgttctagcaactgatgaatggcttcgtgttgaaggatgtgatagtgtatatgcattaggagatagtgcgacaattaatcaacgcaaagtcatggaagatattgcggcaatatttagtaaagcagacaaggataactctggaactcttacagttaaagaactccaagaagtgatcgacaacatttgccaaagatacccccaagtagaactttatttgaaaaataagcagatgcacaatattgttgatctattgaaggaatctaaaggggacgtcgca---aaagagtccattgagttggatattgaagaattcaaaacagctctctcccaggtggactcccaaatgaaaagtcttccggcaacagcccag---------caacaaggttcctaccttgctgattgctttaatcgtatggaggagggtgagaaaaatccagaaggtcctcttcgcttcagaggagaaggtcgccatcggtttcgtcccttcaggtacaagcatttcggacaattcgctccactgggaggagagcaaacagctgcacaactccccggggattgggtctcaattgggcatagtagccagtggctttggtattccgtgtatgcaagcaagcaagtcagttggcgtaccagagtattggtggtatctgactggaccaagcggtttattttcgggagagactcgagtcgcattGCGAGGAACTGC---TCCACGGTGACTTTGGATGCGAAGACGGAGAAGAAGGCGGAGACCGGATCGGCCTGTGGCGCCGCAGGCGGT------GGCCGGGATAAGGAGATCGTGAGT---TACTGGGGGGTTTCGCCGGCCAAG---GTGACCAAAGAGGATGGGGGCGAGTGGCGTTGGAGCTGCTTTCCGTGGGAGACGTACAAATCGGATTTGTCCATTGATCTGAAGAAGCACCATGCTCCGGTCACGTTTTTGGACAAAGTTGCCTATTGGACCGTAAAGTCTCTCAGATATCCTACCGACTTATTTTTTCAGAGACGATATGGATGCCGAGCCATGATGCTAGAAACTGTGGCAGCGGTCCCCGGCATGGTCGGAGGGATGCTGCTCCACTGCAAGTCGCTGAGGCGGTTTGAGCACAGCGGTGGTTGGATCAAAGTCTTACTGGAAGAAGCAGAAAACGAACGTATGCACCTCATGACCTTCATGGAGGTGGCCAAGCCTCGTTGGTACGAGCGGGCTCTAGTTTTCACAGTCCAAGGAGTTTTCGTCAATGCCTACTTCATGGCCTATATCATTTCCCCCAAACTCGCTCACCGGGTGGTTGGCTACTTGGAGGAGGAGGCGATTCACTCCTACACGGAGTTCCTCAAGGAGTTGGACAAGGGTAATATCGAGAATGTCCCTGCTCCAGCAATCGCGATCGATTACTGGCAGCTGCCGCAAGATGCCACCCTCCGTGATGTGGTCATGGTTGTCAGAGCAGACGAGGCGCACCACCGTGATGTTAACCACTTTGCTTCGAACCTCACTACT---------------------------------------------TTGTCGGCACCGTCACCGGCG---------GCGGAAGCC---------------------GCGGCG------GTTGTCGTGAGGCCG---TTTGATGATACG---------------------GCGGAGCACTGT------------TGGGCTTCCATTGGCGGAGCA------AAGTGG------AGG------------AGGGCGATGAGCTCGGCTGCGGAGAGG---------ACG------------TCG------GCGGTGGCGGAG---AAGGATCGGAAGGAAACTGCGGTGGCGGAGAAG------------GAGAAGGCG---GAA---AGT------------------------GGC------------GTT---------TTGGTTTCGAGCTATTGGGGGATT------TCGCGGCCCAAGATTACCAGGGAGGATGGGACCGAGTGGCCTTGGAACTGTTTCATGCCTTGGGAAACTTACCGAGCAGACTTGTCAATAGATCTTGGAAAGCACCATGTACCAAAAACATTTCTGGATAAAGTTGCTTTCAGGACTGTGAAGATCCTCAGAATTCCAACTGATATATTTTTTCAGAGACGGTATGGCTGTCGAGCAATGATGCTGGAAACTGTGGCAGCTGTGCCTGGCATGGTGGGAGGAATGCTGCTACACCTGAGGTCTCTGCGCAAATTTGAGCATAGTGGTGGTTGGATCAAAGCGCTGCTTGAAGAAGCAGAAAATGAGAGAATGCACCTGATGACCATGGTGGAGCTTGTGAAGCCCAAATGGTATGAGAGGATACTGGTTCTGACTGTGCAGGGGGTCTTTTTCAATGCATTCTTTGCACTTTATCTGCTCTCTCCCAAATTGGCGCATAGAGTTGTTGGATATTTGGAGGAGGAGGCTATACATTCATATACAGAGTACCTGAAAGATATTGACTCTGGGAAAATTGAAAATGTACCGGCTCCTGCTATTGCGATAGACTACTGGAGACTACCAAAAGATTCGACCCTGAAGGATGTTATAACTGTCATCCGTGCTGATGAAGCTCACCATCGTGATGTCAACCATTTTGCTTCTGATATTCATTACCAGGGTAAGGATTTGAAGGAGGCACCCGCTCCTGTTGGTTATCATTCGCAT---------TTCAGCACGCAGTCG------------------------------------CAGCCGGAGGTGACCCGG------------------CACGCCGGGCTGGGCCCAACGAAGGCCGACGAGAAGCCCAGGGTGGTGGTGGTGGGATCCGGATGGGCCGGGTGCCGGCTCATGAAGGGGATCGACACCAGCCTCTACGACGTCGTATGCGTCGCGCCGAGGAACCACATGGTGTTCACGCCCCTCTTGGCCTCCACCTGCGTCGGCACGCTCGAGTTCAGGTCCGTCGCCGAGCCGATCGGCCGGATCCAGCCGGCCATCTCTCGCGAACCCGGTTCGTACTTCTTCCTCGCCAACTGCAACGGCGTTGATGCCGATGACCACGTGGTGCATTGCCAAACTGTCACTGAT------GGAGAA---GATACC------TTGGATCCGTGGAATTTCAAAATCTCATATGACAAGTTAGTTATTGCTGCCGGAGCAGAGCCTTTGACTTTTGGAATTAAGGGCGTAAATGAGCATGCAATTTTCCTTCGCGAAGTTTATCATGCTCAGGAAATCCGGAGAAAACTACTCCTAAACTTGATGTTGTCCGACGTTCCTGGAGTAACTGAGGAAGAAAAGAGTAGACTCCTACACTGCGTTGTTGTAGGCGGTGGTCCAACTGGAGTGGAGTTTAGTGGTGAACTTAGTGATTTTATCATCAGGGATGTACATCAAAGATATGCTCACGTCAAAAATTATATTCACGTTACATTGATTGAGGCCAATGAGATATTATCTTCTTTTGATGATCGCCTCCGGCAATATGCAACAAAGCAGTTAGTCAAGTCAGGAGTTCGTCTTGTTCGTGGAATCGTTAAGGATGTTCAACCTCAGAAGATAATTCTAAGTGATGGTACCGCTGTTCCCTATGGGCTGTTAGTATGGTCTACTGGTGTTGGTCCCTCACCTTTCGTTAAGAATCTTGAACTTCCAAAAGCTCCCGGAGGAAGGATTGGTGTTGATGAATGGCTACGTGTTCCATCTGCTCAGGATGTGTTCTCAATTGGTGACTGCAGTGGGTTCCTTGAAAGTACAGGCAAACCTGTT---------------------GCAGAGCGGCAGGGGAAATATCTAGCGAGTCAATTGAACAGGATTGGTAAAGCTGGTGGAGGACATGCAAACACAACAAAAGATATCGAAGTAGGAGAGCAGTTTGTGTATAAACATTTGGGGAGCATGGCGACCATTGGCAGATACAAGGCTCTCGTGGACCTCAGGAAAAGCAAGGAGGGGAAAGGGTTATCTATGGCAGGATTTGTTAGTTGGTTTATTTGGCGCTCGGCGTATCTCACACGCGTCCTAAGCTGGAGAAACCGATTCTACGTGGCGATCAACTGGGCTACTACTTTTGTTTTTGGCCGTGATATAAGCCGGATA
>Aeginetiaindica
---------------------------------------------------------------------------------------------------------NNNCAA------------------------------------------------------------------------GAC------CAAATC------------------------------------------------------------------------------------------------------------------------------------------------------------------------------------------------------------------------------------------------------------------------------------------------------------------------------------------------------------------------------------------------------------TTT------------------------------------GAGGAAATAGAAGATGCTAAGAATATCCTGAGAAGCATTGTTGATTGTTTTGAAAGGGCTATATTACCCAATGTAAATGAGGAAGAGAGGAAGAAACTTGTTCATTTTGTTGGT---GGTGGAGGTCCAACAGGTGTGGAGTTTGCAGCAGAGCTTCATGATTATATCAATGATAACCTAGTAAAACTGTATCCCGGTGTTAAGGAAGATGGCAAGATAACACTCCTTGAAGCCACCTATCATATTTTGGGCATG---------------------------------------------------------------------------------------------NNNAGTTTG------------------------------------------------------------------------------------------------------------------------ATTAAT------------------------------------------------------TAT------------------------------------------------------------------------------GATNNNACT---------------AAA---------------TTG---------ATAATTNNNTATCCC------------------------------------------------CTGCTA------------------ATTATT------------------------------------------------------------------------AGGTTCCCC------------TTG------------------------------------------------------------------------------------------------------------------------------------------------------------------------------------------------------------------------------------------------------------------------------------------------------------------------------------------------------------------------------------------------------------------------------------------------------------------------------------------------------------------------------------------------------------------------------------------------------------------------------------------------------------------------------------------------------------------------------------------------------------------------------------------------------------------------------------------------------------------------------------------------------------------------------------------------------------------------------------------------------------------------------------------------------------------------------------------------------------------------------------------------------------------------------------------------------------------------------------TTCTCATCG---------TCC---------TCGGCGGTG---------------------GTGATC------CGCGCACGGACCCCT---TTTGGGGCGTTTTCGGGA---------------GCACAGCCGCGG------------GGGTCAAGCACGGCGCTGATT------TGGTGG------AAG------------CGGATGATGAGCACGGAGGCGCAGCATTGTTCG---ACG------------TCC------GCGTTGAATGAG---AAGGAAGAGGAAAGCAACAGCGTGGCGACGGGG------------AAGGTGGAT---AAA---GGC------------------------GGC------------TTG---------GTGGTGTCGAGCTACTGGGGAATT------TCGAAGCGTCAAATTATTAAAGAGGACGGCACAGAGTGGCCGTGGAACTGTTTCATGCCATGGGAGACATACCGGGCAGATATATCGATTGATCTCAACAAGCATCACGTTCCAAAGACATTGACGGATAAAGTGGCATATCGGACAGTGAAACTTCTTAGAATTCCCACAGATCTCTTCTTCCGGAGGCGCTATGGGTGCCGCGCAGTGATGCTGGAGACGGTGGCAGCAGTCCCGGGAATGGTGGGGGGCATGCTGCTGCACCTCAGATCCTTGCGTAAGTTCCAGCAGAGTGGAGGCTGGATCAAGGCGTTGCTGGAGGAGGCTGAGAACGAGCGGATGCACCTGATGACCATGGTTGAGCTCGTCCAGCCCAAGTGGTATGAGAGGCTACTTGTACTAACTGTCCAGGGAGTTTTCTTCAACGCCTTCTTCGTGCTCTATCTGCTGTCCCCCAAGCTGGCCCACAGGGTTACTGGCTATCTAGAGGAAGAGGCCATACATTCGTACACAGAATACATCAAGGACATCGATAGTGGCCGCATTGAGAATGTCCCGGCCCCTGCTATAGCAATCGACTACTGGAGGCTTCCCAAGGATGCAAAGCTCAAGGACGTGATCACTGTTATCCGTGCGGATGAGGCTCACCACCGAGATGTCAACCATTTTGCTTCTNNN------------------------------------------------------------------------------------------------------------------------------------------------------------------------------------------------------------------------------------------------------------------------------------------------------------------------------------------------------------------------------------------------------------------------------------------------------------------------------------------------------------------------------------------------------------------------------------------------------------------------------------------------------------------------------------------------------------------------------------------------------------------------------------------------------------------------------------------------------------------------------------------------------------------------------------------------------------------------------------------------------------------------------------------------------------------------------------------------------------------------------------------------------------------------------------------------------------------------------------------------------------------------------------------------------------------------------------------------------------------------------------------------------------------------------------------------------------------------------------------------------------------------------------------------------------------------------
>Alectravogelii
------------------------------------------------------------------------------------------------------------------------------------------------------------------------------------------------------------------------------------------------------------------------------------------------------------------------------------------------------------------------------------------------------------------------------------------------------------------------------------------------------------------------------------------------------------------------------------------------------------------------------------------------------------------------------------------------------------------------------------------------------------------------------------------------------------------------------------------------------------------------------------------------------------------------------------------------------------------------------------------------------------------------------------------------------------------------------------------------------------------------------------------------------------------------------------------------------------------------------------------------------------------------------------------------------------------------------------------------------------------------------------------------------------------------------------------------------------------------------------------------------------------------------------------------------------------------------------------------------------------------------------------------------------------------------------------------------------------------------------------------------------------------------------------------------------------------------------------------------------------------------------------GTTAGGTATTGG---AGTACAACGAGTTCTTCTGCGGCAAGCCACGAAAAACAAGTCAAAGCCTCAAAACCAGATTCTGATGATAGCGATCAAGGCGACAATAAAGCTGCCGTGAGCAGCTATTGGGGGGTGGCGCCGCCCAAG---ATAAGCGGTGAAGATGGCTCACCGTGGCGGTGGAATTGTTTTCCATGGGAGACATACAAAGCGGACACCTCTATTGATGTGAAAAAGCACCATGAGGCCAACACATACATGGACAAATTTGCTTATTGGACTGTCCAAACTCTCAAGTATCCCACATACTTGTTCTTTCAGAGACGCCACATGTGCCACGCGATGCTCCTCGAGACGGTGGCGGCCGTGCCTGGGATGGTGGGCGGCATGCTCCTCCACCTAAGGTCCCTCCGGCGGTTCGAGCACAGCGGCGGTTGGATCAAAGCCCTTCTCGAGGAGGCCGAGAACGAGCGCATGCACCTCATGACCTTCTTGGAGGTCTCTCGGCCCGAGTGGCACGAGCGGGCCCTTGTCTTTGCCGTGCAAGGTTTGTTTTTCAATGCCTATTTCTTGGCCTATCTGGCGTCCCCGAAGCTAGCCCACCGGATAGTGGGCTACCTCGAGGAGGAGGCGGTTAACTCGTACACCGAGTTTTTGGTCGACTTGGAGAAAGGGCTCGTTGAGAACCCGCCGGCTCCGGCCATCGCGGTGGACTACTGGCGGCTGCCGCCAGACGCGACTCTGAAGGATGTGGTGACGGTGATTAGGGCTGACGAGGCGCATCATCGGGACCTCAACCACTTTGCTTCAGATATACAGTGTCAAGGGCACGAGCTGAAGGAATATCCAGCTCCTATTGGATACCAT---------------------------------------------------------------------------------------------------------------------------------------------------------------------------------------------------------------------------------------------------------------------------------------------------------------------------------------------------------------------------------------------------------------------------------------------------------------------------------------------------------------------------------------------------------------------------------------------------------------------------------------------------------------------------------------------------------------------------------------------------------------------------------------------------------------------------------------------------------------------------------------------------------------------------------------------------------------------------------------------------------------------------------------------------------------------------------------------------------------------------------------------------------------------------------------------------------------------------------------------------------------------------------------------------------NNN---GGACTAGGGCCCACGAAGGGTGACGATAAGCCCAGAGTGGTGGTTCTGGGCTCGGGCTGGGCCGGATGCAGGCTCATCAAGGATATCGATACGAAGACTTACGATGTCGTGTGTGTGTCTCCCAGGAATCACATGGTTTTCACTCCCCTGCTCGCGTCCACGTGCGTCGGGACTCTCGAGTTCCGATCGGTGGCTGAGCCGATCGGGAGGATCCAGCCGGCAATCTCTCGTGAACCCGGTTCGTACTTCTTCCTCGCCAATTGTACCGGTGTTGACTTCCAGAATCACCAGATTCACTGCCAAACTGTAACCGAA------GGAGTT---GACACC------ATAGATCCATGGGACTTCAAAATCGCATATGACAAGTTAGTAATTGCTTCTGGAGCACAGGCTTCTACATTCGGTATTAAGGGTGCAAATGAACATGCCATCTTCCTTCGTGAAGTTCATCATGCTCAGGAGATCAGGAGGAAGCTTTTGTTAAATTTGATGCTTTCGGATGTACCCGGAGTTAGCGATGAAGAAAAGCGTAGGCTTTTGCACTGTGTTGTCGTTGGAGGTGGTCCCACGGGAGTTGAGTTCAGTGGCGAACTTAGTGACTTCATACAGAAGGATGTTCATCAAAGATATGCGCATGTGAAAGATTACATTCATGTCACTTTGGTCGAGGCGAATGAAATACTCTCGTCCTTTGATGATCGACTAAGAAAGTATGCAATAAAGCAACTGACAAAGTCAGGAGTTCGTCTTGTTCGAGGGATAGTGAAGGATGTCAAATCTGATAAAATAATCCTCAGTGACGATACCAATATTCCATATGGTGTCCTTGTCTGGTCGACAGGTGTCGGTCCTTCGTCATTCGTGAATTCCCTCGAAGTTCCTAAAGCACCCGGCGGAAGGATTGGGATCGATGAATGGCTAAGGATTCCTTCTGTGCAGGACGTGTTTGCCATTGGCGATTGCAGTGGGTTTCTTGAAAGTACAGGCAAACCCGTACTTCCAGCCCTCGCCCAGGTGGCCGAGCGGCAGGGAAAATATCTTGCGAAGCTTTTGAACCATTTGGGCAAG------------------------------------------------------------------------------------------------------------------------AGCAAGGAGGCAAAAGGGCTATCGATGGCTGGTTTTGTTAGCTGGTTTGTTTGGCGCTCAGCTTATCTCACTCGTGTCATAAGCTGGAGGAACAGATTTTACGTGGCAATCAATTGGTTGACTACCTTCGTTTTCGGTCGTGATATTAGTCGGATA
>AmborellaTrichopoda
atg---------------------------------------------------------------------------------------------------------------------------------gtttatgcggaatca---------------aatccaaat------------aat------ggtaccaatggtatggaaggttctcaaatt------gtagagaaaaagaagttagtagtacttggatcaggatgggcaggcacaagtttcttaaagaacatagacagttccttgtataatgttcaagtggtgtcacctcgcaattattttgcgttcaccccgctgcttccgagtgtgacatgtggtactgtggaaccacgaagcatcatcgagccaatccgtaatattgttaaaaaaaaaaaaggagaaatccgattctctgaagcagagtgtatcaagattgatgcagctaacaataaggttcattgtcgctctaatcatgacataaatgtggaagggaaggaggagtttctattggattatgattacctgtttatagcattgggagcccaagccaatacatttaacacgccgggtgtgatggagcattgccatttcttgaaggaaatagaggatgcacgaagaattcgtaggagtgtaattgattgctttgagagagctagcctgccaaatttatctgaagacgagaagagagtgatccttcactttgtagttgtaggtggaggtccaacaggtgttgaatttgcagcagagttgcatgactttatttgtgaagatctggtcaagttatatccttctctacataaacttgtaaaaattacagtcatccagtcaggggaccatattttgaatatgtttgatagcaggatcagttcatttgcagaacagaagttccagagagatggtgttgaagtaaaaacaggatatcgagtggtaaatgtttctgacaagtacattactatgaagagt---aaagcaaatcaagaaacctcatcactaccatacggaatgattgtctggtctactgggattgggactcgccctgttgtaatggatttcatgaaacaaattgggcagactgatcggcgtgttttagcaacgaatgagtggctgagggttgagggatgtgataatgtatatgcacttggggattgtgccacaataaatcaacgtaaaatcatggaagatatttcagatatatttaaggttgcagacaaggataattctggtactttaacagttcaagaaatccaaaatatcatagatgatatccgtgtgaggtatcctcaagtggaagtttacctgaagaggaaacatttgcggaatgttatggatttgttgcaaggttccctagaaagtgctcaa---ggtaaaactaaagaactgcacatagaagagttcaaggcagcatttgaacatgttgattcacaaatgaagagtttgccagcaacagcacaggttgctgctcagcaaggtgtgtatcttgcccgatgctttaactgtatgcacgattgtgaggttgaacctgaaggtcctcttcgaatgaagggatcaggtcgacatcgatttcgtccatttgagtataagcattttggacaatttgctccacttggaggagagcaaactgctgcagaacttcctggagattggatttctataggccatagtactcaatggctttggtattctgtatatgcgagcaagcaagtcagctggcgtacaagagttttggtgatgttcgactggacaaaacgattcactttcggtagggactccagtcgccttACTAGGGTGGTA---CCGGCTCGCGCCGGTTCCACGGTGCCTGGAGTGGTGGGGGAGGAGGCGGAGGTGACTGTTTCAGCCGGTAGCAATGGGAAGGACGAGAAGGCGGTGGCGAGT---TATTGGGGAGTCCCGCCTGAGAAG---ATTACGAAGGATGACGGTACTGAGTGGAAATGGCACTGTTTCCCATGGGAAACATATAGAGCAGACTTGTCGATTGATCTAGAGAAGCACCATGCTCCCACCACCTTCTTGGACAAGGTGGCCTTTTGGACCGTCAAAGCTATGAGACTCCCAACCGACATTTTCTTCCAGAGGAGATATGGATGCCGTGCCATGATGCTCGAGACGGTGGCGGCGGTGCCGGGCATGGTGGGCGGAATGCTTTTACACTGTAAATCCCTTCGTCGATTCGAGCAGAGTGGTGGGTGGATCAAAGCCCTGTTAGAAGAGGCAGAGAACGAGCGCATGCATCTGATGACTTTCATGGAAGTGGCTCAGCCCAAGTGGTATGAGAGGGCCCTGGTCATCACAGTTCAGGGGGTCTTCTTCAATGCATATTTCCTCATGTATTTGATTTCTCCGAAGTTGGCTCATAGAGTAGTTGGGTACTTGGAGGAGGAGGCCATACACTCTTACACTGAGTTCTTGAAGGAGTTGGATAATGGGAATATAAAGAATGTGCCGGCCCCTGCAATTGCATTGGACTATTGGAGGTTGCCGAAGGGATCGACCTTGAGAGATGTGGTCATGGTGGTCAGGGCTGATGAGGCGCACCACAGGGATGTTAATCACTTTGCATCCGATATCCATTATCAAGGCCGGGAACTTCGAGAAACTCCAGCACCTCTTGACTATCACACCTTCCAC---------AAC---------GGCCATCTC---------------------TCTAAT------GGCCATATT------------------------------------------GCGCAAAACTCT------------TCAGCTTCAATTGATTATTTC------TTCTTC------AAATCCACATTCATAAGGTTCCTAAGCACCGAAGCCTCTCAAAGTGAG---ATACCAAACCCC---AAC------TCGCTAAAGAAG---TCAGTTTCGGGCGCCGAGAAGCAGGAGATTGAT------------CGGCCGAAG---GAA---ACA------------------------GGC------------GTG---------GTGGTCTCCAGTTATTGGGGTGTT------ATGAACCAGAAGATAATAAAAAAGGATGGGACCTTATGGCCATGGAATTGCTTCAAACCATGGGATGCGTATACGCCGGATTTGTCGATCGATCTTTCGAAGCACCACGTGCCAAAATCGTTTGCAGACAAGGTGGCCTTTAGGACCGTGAAGCTTCTTAGAATACCCACCGACATCTTCTTTCAGAGGCGGTATGGATGCCGGGCCATGATGCTTGAGACAGTGGCTGCAGTGCCTGGAATGGTAGGTGGCTTGCTCCTTCACCTCAAGTCCCTTCGTAAGTTTGAACATAGTGGGGGATGGATCAAGGCTCTATTAGAAGAGGCAGAGAACGAGCGCATGCACCTCATGACCATGGTTGAGGTCGTGAAACCAAAGTGGTACGAGCGCTTGCTCGTACTCATTGTTCAAGGCATCTTCTTCAATGCCTACTTTATTCTTTATGTTTTGTCCCCAAAGCTTGCTCACCGAATCGTGGGTTACTTGGAGGAGGAGGCCATTCACTCATACACAGAGTTCCTGAAGGATCTTGATAATGGTTCAATCCCTAATATGGCAGCCCCGGCCATTGCCATTGATTATTGGATGCTTCCTGAGAATGCAACTCTCAAGGATGTTGTCACTGTTATTCGAGCTGATGAGGCGCACCATCGGGACGTTAACCATTTTGCATCTGATATCCAATTCCAAGGGAAAGAATTGAAGGAGGCTCCTGCACCACTGGGATATCATAAAAGCCGCTTC---TTCTGCTCTGTTCCG------------------------------------------ACCCAAAATCGA------------TTGGGTCCATCAGGTTTGAGACCCACAAGTCCAGATGGGAAGGCTAGGGTTGTGGTTTTGGGCTCTGGTTGGGCCGGTTGTCGATTCATGAAGGGGTTGGATACTGATCTTTATGATGTCGTTTGTATATCCCCGAGGAATCATATGGTTTTTACGCCTCTTTTGGCTTCGACTTGTGTTGGCACGCTGGAGTTTAGGTCAGTTGCAGAGCCAATTGGGAGGATCCAGCCTGCTATTTCGAATGCTCCGAATTCTTACTTCTTCTTGGCTACCTGTAAAGGCATTGACACTGATAACCATGTTGTGCACTGCGAGAGTGTTACTGAT------GGAAGT---AAGTCACAAATCATTGAGCCTTGGAGCTTTACCGTTCCATATGATAAGCTAGTTATCGCATCAGGTGCCGAGGCCTCCACATTTGGTATAAAAGGTGTGAAAGAGCATTCTATATTTCTCCGTGAAGTTTCTCATGCTCAAGAGATCCGCAGGAAGCTTCTCCTAAATCTGATGCTTTCTGATGCGCCTGGAATATCAGAGGCAGAAAAGAGTAGACTTCTACACTTCGTTGTAGTTGGAGGTGGGCCTACTGGTGTTGAATTCAGTGGTGAACTTAGTGATTTCATCATCAGGGATGTGCATGAGAGATACTCTCATGTTAAAGAGAACATCCGTGTGACTTTAATTGAGGCAAATGAAATTTTATCCTCCTTTGACGATCGACTAAGACAATACGCTACAAGGCACTTAACTAAGTCGGGGGTCCGACTTGTTCGTGGAGTTGTAAAAGATGTACATCCTCAAAAGATCATTTTAAGTGATGGCACAGAGGTTCCCTATGGACTGCTAGTATGGTCCACTGGTGTTGGCCCCTCTTCTTTTATAAATTCTTTGCAATTTCCAAAGTCCTCTGGTGGAAGAATAGGTGTGGATGAATGGTTACGTGTTCCTTCAGTACAGGATGTCTTCTCCATTGGTGATTGCTCAGGATTTCTTGAAAGTACTGGCAAACCGGCGCTCCCAGCTTTGGCCCAGGTCGCAGAGAGACAAGGGAAATATTTAGCCAGTCTTCTAAATCAAATTGGTAAAGCTGGTGGGAGCCATGCTAACTGTGCACAAGAGATAGAATTGGGGAGTCCTTTTGTTTATAAGCACTTGGGGAGTATGGCAACTGTTGGCCGTTACAAGGCCCTTGTGGACCTTAGGCAGAGCAAGGAAGGGAAAGGCCTGTCTCTTGCTGGATTCTTGAGTTGGTTCATTTGGAGGTCGGCTTATCTGACACGCGTAATTAGCTGGAGGAATAGATTCTATGTGGCAATCAATTGGGCCACCACCTTTGTTTTTGGCCGTGATATAAGTCGCATT
>AquilegiaCoerulea
atgagtagtagaaggttcttctctttctat---gaaagagcttctcgaagcttccat---gactgtccttctttagccaagctcattatcttcaccttcact---gtcagtagtggc------ggtcttgtggcatactctgattcc---------------aaagcgtat------------agt------ggcattaatgatgcagttccatcagacaca---gggaccaaaaaaaagaaagttcttgtacttggcactgggtgggctggaacaagcttcctcaagaatgtagacagttctttatatgatgttcaggtcatttcaccacgcaattattttgcttttacccctttattaccaagtgtcacgtgtggcacagtggaagcaagaagcatcgtcgagccaattcgcaacattattagaaagaaaagtggagacattaaatattgggaagctgaatgcatcaagattgatgcaaagaacaaaaaagttcattgccggtcaaatcaggatgtgaattcggaagccaaagaagaatttttagttgactatgactaccttgttatagccatgggtgcccgggcaaatacgttcaacacacctggtgtcgaggagcattgtcatttcttgaaggaagtagaggacgcacagaatattcgcaggagcgtgattgactgttttgagcgggctagcctccctactctaagtgaggaagaacggatgagaaatctccattttgtagttgttggtggtggtccaactggtgtggagtttgctgctgaacttcatgattttattcgtgaagatttagtcaagctatatcctattattcaagaccaggtgaaaataacgcttcttgaagctggggatcatatcttgaacatgtttgacaaaagaatcactgcttttgctgaagataagttccagagagatggtatcgatttgaaattagggtctatggttgtaaaagtaactgataatactatttctacgaaagaa---agatcg---ggagatatttcttctgtaccatatggaatggttgtatggtcaactggtattggaacccgcccagtcgttatggatttcatgcgtcaaattggacagactagtaggcgtgttctagcaactgatgaatggcttcgagttgatggatgtgataatatctatgcacttggtgattgtgctactattaatcaacgcaaagtcatggaagatatctcagttatattcaacaaggcagataaagatcattccggtacgctgacagttaaagaattccaagacgtgattgatgatatctgcgaaagataccctcaagtggagctctatttaaagaacaaccagatgaaaaaccttgtagaccttttgaaggattccaaaggtaataatgag---aaggaatctattgaagtggacattgaagggtttaagtcctctctttcccaagtagattctcagatgaagaatcttcctgcaacggctcaggttgctgctcaacagggttcataccttgctaggtgcttcaaccgcatggatgagtgtgaagagaatccagaaggtcctctcaggttcaggggcatgggacgtcatcgttttcatccatttagg------------------------------------------------------------------------------------------------------------------------------------------------------------------------------------------------------------GTCCGTTATGCA---AGTAGTTTGGCTTTAGACAAAGGTGATAAAGTTGTCAAGAAGCAAACCACCACTGGTGATGCCGAGAAGAAA---GAGTCACCAGAGACAGCGATAACGAGT---TATTGGGGTGTTGGTCCTTCTAAG---ATTACTAAGGAAGATGGTACTGAATGGAAATGGCATTGTTTTCCATGGGAGACTTATCAAGCAGATACATCTATTGATTTAAAGAAGCATCATGCTCCTACTACATTCCTGGACAAGCTTGCTTACTGGACAGTCAAGTCTCTTCGTTTACCTACTGACATGTTTTTCCAGAAGAGATATGGTTGTCGGGCAATGATGCTAGAAACCGTAGCAGCTGTGCCAGGAATGGTTGGAGGAATGCTCTTACACTGCAAGTCCTTGAGGCGATTCGAGCATAGTGGGGGGTGGATTAAGGCATTGTTGGAAGAAGCAGAGAATGAACGGATGCATCTTATGACTTTCATGGAAGTAGCCAACCCCAGGTGGTATGAGCGAGCTCTTGTCTTTACTGTTCAAGGCGTGTTCTTGAATGCTTACTTCCTAGCTTACATGGTTTCTCCCAAGTTTGCTCATCGTGTCGTTGGGTACCTTGAAGAAGAAGCAATTCATTCCTATACCGAATTTCTCAAGGAACTTGACATGGGAAACATTAAGAATGTACCTGCTCCAGCAATTGCTATGGATTATTGGCGTTTGCCACCTGGGTCCACTCTTCGCGATGTTGTTATGGTTGTTAGAGCTGATGAAGCACATCACCGTGATGTTAATCACTTTGCTTCAGACATACACTACCAAGGGCGTGAGCTGAAGGAGTCTCCTGCACCGATTGGGTATCACATTTCTTCT---------TCT---------TCTTCTGCT---------------------ATTACC------AGACCACTTGTTTCT---GAAACCATACTATTA------------------GAACATTCGAGA------------TACTCGTTCTTAAGTAGTAGT------AGTAGT------AGT------------AGGTATTTCTCTTCTGTTGCTGATCAAAAGAAG------------------------------GAATCCAAG---GAAGAGAACAAATCTACTCATGAAGTTTTGAAT------------GATACTAAA---GAA---GAA------------------------AAA------------GCT---------GTGGTTTCTAGTTATTGGGGAGTT------TCGAGACCAAGTCTTACTAAGGAAGATGGTACTGAATGGCCATGGAATTGCTTTATGCCATGGGAGACGTACAAAGCTGATCTGTCAATTGATCTGAACAAGCACCATGTACCAAAAACATTTTTGGACAAGTTTGCATACAGGACAGTAAAGCTTCTGAGGATTCCAACAGATATGTTTTTTCAGAGGCGGTATGGATGTCACGCAATGATGCTGGAAACAGTTGCTGCCGTTCCTGGAATGGTAGGAGGGATGCTGCTGCACCTCAGGTCACTCCGCAGGTTCCAGCAAAGTGGTGGTTGGATCAAGGCGTTACTTGAAGAAGCAGAAAATGAAAGGATGCACTTAATGACAATGTTGGAGCTTGTGAAACCCAACTGGTACGAGAGGGCACTAGTTCTCACTGTGCAGGGAGTTTTCTTCAACGCGTTCTTTGTGCTTTATATTATTTCCCCTAAGCTGGCACATAGAATTGTTGGGTACCTGGAAGAGGAGGCAGTACATTCATATACTGAATACTTGGAGGCTATTGAAACTGGGGAAATTGAGAATGTTCCTGCTCCTGCTATTGCTATAGACTACTGGAGGCTACCCAAGGATGCCACTCTCAAGGATGTTGTGATAGTGATCCGAGCAGATGAAGCTCACCATCGGGATGTCAACCACTTTGCTTCGGATATTCACTTCCAAGGAAAGGAATTAAGGGAGGCTCCAGCTCCTCTTGGATACCATAGAAAC---------TTTACTTCTGAATCA---TTTCAAACAACCCCTTCACCTTCATCTTCACCTTCAGTTTCAAATACAATT------------------ACTTCTGGTCTTGAACCAACTAAACCAAATGAGAAACCAAGAGTTGTTGTTTTAGGTTCAGGTTGGGCAGGTTGTAGACTTATGAAAGGTTTAGATACTAATATATATGATGTTGTTTGTGTTTCACCAAGAAATCATATGGTTTTTACACCATTATTGGCTTCTACTTGTGTTGGAACTCTTGAATTTAGATCTGTTGCTGAACCTATTGGTAGAATTCAACCAGCTATTTCTACAGCTCCTGGTTCTTACTTTTTTCTTGCTAATTGCAAAGGGATTGATACCGATAAACACGAGATAAAATGTGAGACTGTTACTGAT------GGAGCT---GATTCT------GTGCCTCCTTGGAACTTTAAGATTGCATATGATAAGTTAGTCATTGCTTCGGGAGCAGAAGCCTCAACATTTGGTATCAAGGGCGTCAAGGAGCATGCAATATTTCTACGTGAAGTTTCTCATGCTCAGGAGATCCGTAGGAAACTACTGCTAAACCTAATGCTGTCTGATGTACCAGGAATCTCAAAGGAAGAAAAGAGTAGGCTTTTACATTGTGTTGTTATAGGAGGTGGGCCGACAGGCGTTGAGTTCAGTGGTGAACTTAGTGATTTCATAAAGAAGGATGTTCATGAAAGATATGCTCATGTAAAGGACTACATCCATGTGACTCTTATTGAGGCAAATGAGATATTGTCATCCTTTGATGTCCGCCTCAGGGAGTATGCCACTAAGCAATTGACTAAGTCTGGAGTTCGTCTTGTGCACGGAGTTGTGAAGGAGGTCCAACCTCAGAAAATAATACTCAATGATGGCACAGAGGTCCCTTATGGATTATTAGTGTGGTCTACTGGTGTTGGTCCCTCAAATTTTATAAAAGCTACAGAGCTTCCAAAATCACCAGGTGGAAGGATTGGTGTAGATGAGTGGTTACGTGTTCCATCCGTACAGGATGTGTTCTCAATTGGCGACTGTGCTGGTTTCCTTGAAACTACTGGAAGACCAGTACTTCCAGCTTTGGCCCAGGTAGCAGAGCGGCAGGGAAGATATCTAGCAGTTCTGCTGAATCGGGTTGGTAAAGTTGGTGGAGGGCATGCAAACTGTGCCAACGACACAGAATTAGGGGGGCAATTTGTTTACAGGCATTTAGGCAGCATGGCAACTGTTGGCAGATACAAAGCTCTTGTAGACCTAAGGAAGAACAAAGAGGGAAAAGGCATATCTCTCACGGGGTTTGTTAGTTGGTTTATTTGGCGATCAGCATATCTGACCCGTGTGGTAAGCTGGAGGAACAGATTTTATGTAGCAGTCAATTGGGCGACGACATTTGTGTTTGGACGGGATATAAGCCGTATC
>ArabidopsisThaliana
atgagaaat---------ttcagtgtcttc---gagagattctctaaagcttttaaa---gatcatccttctctcaccaggattctcgtc---gtctccacg---atcagtggtggt------ggacttatagcgtattctgaggca---------------aacgcatct------------tat------ggagcaaatggtggtgctgttgttgaaact---ggaaccaagaagaagaaggtggtgctgctcggaactggatgggctggaactagtttcttgaagaatttgaacaattctcaatatgaggttcagattatatcgcctcggaactactttgctttcactcctttactacctagtgttacttgtggaactgttgaagctcgtagtgttgttgagcctattcgaaacattggaaga---aagaatgttgatacttcttacttggaggcagaatgtttcaaaattgatccagctagcaagaaggtttactgccgatccaaacaaggccttagttcaaatggaaagaaagaattttctgttgactatgactaccttgtaattgctactggagctcagtctaacacctttaacatacccggagtggaggagaactgtcattttctgaaagaggttgaagatgctcagagaatccgtaaaactgtaattgattcctttgagaaggcaagtctaccagaactaagcgatgaagagagaaagagaatcctgcattttgtggttgttggtggtgggccaacaggtgttgagtttgccgctgagctacatgattttgttactgaggatctagtcagtctctatcctagagccaagggttcagtgcgaatcacgcttctggaggccgcagaccacatcctgaccatgtttgacaagagaatcactgagtttgccgaagaaaagtttagcagagatggaattgatgtgaaacttggctcgatggtaactaaagtgaatgagaaagatatatctgctaaaacc---aaagga---ggagaggtttcctcgattccttatggaatgattgtctggtcaactggtattggaactcgtcctgtgataaaagattttatgaaacaaattggtcagggtaatagacgagctctggcaactgatgaatggcttcgcgtagaaggaactgataatatatatgcccttggtgattgcgcaaccattaaccagcgcaaagtcatggaagatgtttctgctatttttagcaaagcagacaaagacaagtctgggacactgactctcaaagagttccaagaagcaatggatgacatttgtgttagataccctcaagtggagctctacttgaagagtaaacgtatgcgtggcattgcagatcttcttaaagaagccgaaactgatgatgtatctaagaataacattgaactgaagatcgaagagttcaaatcggctctatctcaggttgactcacaagtgaagtttcttccagctactgcacaggttgctgcgcagcaaggtgcttacctagctaaatgctttgaccgtatggaagagtgtgagaagagtccagaaggtcccattaggatgagaggagaaggtcgtcaccgtttccgccccttcaggtataggcatctgggacaatttgcaccactgggaggggagcaaacggcagcacaacttccaggagattgggtttctattggacacagcagccagtggctctggtactccgtctacgccagtaagcaagtgagctggcgtacgagagtgcttgtggtttcagattggatgaggcgtttcatctttggtagagattccagtagcatcATGAGATTCGCT---AGCACGATCACTCTGGGAGAGAAAACTAATCAGAAGAAAACAGAGAACGAATCCACCGGTGGAGACGCCGCCAATAACAAGGGAGATAAAGGAATCGCGAGC---TATTGGGGTGTTGAACCTAATAAG---ATTACTAAAGAAGATGGTTCTGAATGGAAGTGGAACTGTTTCCCATGGGAAACGTATAAAGCTGATATAACGATAGATCTGAAGAAGCATCATGTTCCAACGACGTTTCTTGATAGAATAGCTTATTGGACTGTTAAATCTCTTCGTTGGCCTACCGATTTGTTCTTCCAGAGGAGATATGGATGTCGAGCTATGATGCTTGAAACTGTAGCAGCAGTACCTGGAATGGTTGGAGGAATGTTACTACACTGCAAATCGCTTCGACGTTTTGAGCAAAGTGGAGGATGGATTAAGGCTCTTCTTGAGGAAGCAGAGAATGAGAGAATGCATCTTATGACATTCATGGAAGTCGCGAAACCGAAATGGTACGAGAGAGCGCTCGTGATCACTGTGCAAGGAGTCTTCTTCAACGCTTATTTCCTTGGTTACTTAATCTCTCCCAAGTTTGCTCATCGTATGGTTGGGTACCTTGAAGAAGAAGCGATCCATTCTTATACTGAGTTTCTCAAGGAACTTGACAAAGGTAACATTGAGAATGTTCCTGCTCCGGCTATTGCTATTGATTACTGGAGGCTTCCTGCTGATGCGACACTTCGTGATGTTGTGATGGTTGTTCGTGCTGACGAGGCTCATCACCGTGATGTAAACCATTTTGCATCTGATATTCACTACCAAGGTCGTGAACTAAAGGAAGCTCCAGCTCCAATTGGGTATCATGTGAGTTCT---------GTT---------TCCTCCACC---------------------TCTGTT---------ATGAAAAGTCCG---TATGAGATAACGGCACCG---------------ATGCGAATTCATGACTGGTGCGGCGGTTTTGGCGATTTCAAGATC------GGCTCT------AAG------------CATGTGCAAGGAAATTTTAACATGGGTATGAGT---TCT------------GCA------TCGGCGATGGAG---AAGAAAGATGAAAATTTGACGGTAAAGAAGGGT------------CAAAACGGC---GGG---GGG------------------------TCA------------GTA---------GCGGTTCCAAGTTATTGGGGAATAGAGACAGCAAAGATGAAAATTACTCGGAAAGATGGATCGGATTGGCCTTGGAACTGTTTTATGCCATGGGAGACTTATCAAGCAAATCTGTCGATAGATTTGAAGAAGCACCACGTTCCGAAGAATATCGCCGACAAAGTCGCTTACCGGATTGTCAAGCTCCTCCGTATTCCCACCGATATATTTTTTCAGAGACGATATGGATGCAGAGCGATGATGCTAGAGACAGTAGCTGCAGTACCAGGAATGGTTGGAGGAATGCTTCTTCACCTAAAATCAATCCGAAAATTCGAACATAGCGGCGGTTGGATCAAAGCATTACTCGAAGAAGCAGAGAACGAGAGGATGCATCTAATGACGATGATGGAGTTAGTCAAACCCAAATGGTACGAGCGTCTTCTAGTGATGCTTGTTCAAGGAATATTCTTCAACTCTTTTTTCGTTTGTTACGTGATTTCCCCGCGGTTAGCTCATAGGGTCGTTGGATATTTAGAGGAAGAAGCTATACATTCTTACACCGAGTTTCTTAAAGATATCGACAATGGGAAGATCGAGAATGTTGCCGCGCCCGCGATTGCTATTGATTATTGGAGATTGCCTAAAGATGCTACGTTGAAAGATGTTGTAACGGTGATTCGTGCTGATGAAGCTCATCATCGAGATGTCAACCATTTTGCTTCTGACATTCGCAATCAAGGAAAAGAGTTGCGAGAAGCAGCAGCTCCGATTGGTTATCACTCTCGT---------TTCTGCACAGCTCAAGAGACTCAGATTCAATCTCCAGCTAAAATTCCAAATGATGTGGATCGGAGTCAG------------------TATTCAGGTTTGCCACCGACGAGAGAAGGAGAGAAGCCGAGAGTAGTGGTTCTCGGGTCGGGTTGGGCGGGTTGTCGATTGATGAAAGGGATCGATACGAATCTCTACGACGTCGTTTGTGTTTCTCCGAGAAACCATATGGTTTTCACTCCTCTTCTTGCTTCTACTTGTGTTGGTACTCTCGAATTTAGGTCTGTTGCTGAACCTATCTCACGTATTCAACCTGCGATTTCTAGAGAGCCTGGTTCTTTTTTCTTCCTCGCTAATTGCTCTCGTCTTGATGCTGATGCTCATGAGGTTCATTGTGAGACTTTGACTGAT------GGATTG---AACACA------TTAAAGCCATGGAAGTTTAAGATTGCTTATGATAAGCTTGTGATAGCAAGTGGTGCAGAGGCTTCTACGTTTGGAATCCATGGTGTTATGGAAAATGCGATCTTCCTTCGTGAAGTTCACCATGCTCAGGAGATTCGTAGGAAGCTACTTTTGAATCTGATGCTCTCTGATACTCCTGGTATATCGAAAGAGGAGAAAAGGAGGCTGTTACATTGTGTTGTGGTTGGTGGTGGACCAACTGGTGTTGAGTTTAGTGGTGAACTGAGTGACTTTATTATGAAAGATGTTCGTCAACGATATGCCCATGTTAAGGACGACATTCATGTTACTTTGATAGAGGCCAGGGATATTCTTTCATCCTTCGATGATCGTCTCAGACGTTATGCTATCAAGCAGTTAAACAAGTCTGGAGTACGGTTTGTGCGAGGGATTGTGAAAGATGTGCAGTCTCAGAAGTTAATACTTGACGATGGCACAGAGGTTCCCTACGGACTCTTAGTGTGGTCCACTGGTGTTGGTCCTTCTCCTTTCGTTAGGTCTCTTGGTCTTCCAAAAGATCCTACTGGAAGGATTGGCATTGACGAATGGATGCGTGTACCTTCAGTGCAAGACGTGTTTGCCATTGGTGACTGCAGCGGATATCTGGAGACCACCGGAAAACCGACTCTTCCTGCTCTAGCTCAGGTAGCTGAGAGAGAAGGCAAATACTTGGCGAATCTACTAAATGCGATCGGGAAAGGCAATGGAGGACGAGCCAACAGCGCAAAGGAGATAGAACTTGGAGTTCCCTTTGTGTATAAGCACCTTGGAAGCATGGCTACTATCGGTCGATACAAAGCCCTAGTCGACCTTCGCGAGAGCAAGGACGCAAAAGGGATATCAATGACTGGTTTCGTGAGCTGGTTCATATGGAGATCGGCGTACCTGACTCGAGTCATAAGCTGGAGAAACCGATTCTATGTCGCTATCAACTGGTTCACCACTTTCGTTTTTGGTCGTGACATTAGCCGTATC
>CastillejaMiniata
---------------------------------------------------------------------------------------------------------------------------------------------------------------------------------------------------------------------------------------------------------------------------------------------------------------------------------------------------------------------------------------------------------------------------------------------------------------------------------------------------------------------------------------------------------------------------------------------------------------------------------------------------------------------------------------------------------------------------------------------------------------------------------------------------------------------------------------------------------------------------------------------------------------------------------------------------------------------NNNGGAATTGAGGTTTTAACGGGACACCGTGTCTTGAGTGTCTCAGACAGAATGATAAACATGAAAAGA---AAATCGAACGAGCAGCACATTTCTATGCCTCATGGACTGGTAGTATGGTCGACTGGAGTCGGGACTAGGCCAGTTGTGAAGGATTTTATGGAACAAATTGGCCAGGGCACGAGGCGGGTTTTGGCTACGGATGAATGGTTGCGAGTAAAGGGATCTGAGGATGTGTATGCTCTTGGTGATTGTGCTACTATAGATCAACGAAAAATCATGGAAGATATCTCAGCCATATTTAAAGCTGCAGACAAGGACGATTCAGGTACCCTGACCATCGAAGAGTTCAAAGATGTGATCGAGGATATCATCATCCGTTACCCACAAGTGGAGCTATATTTGAAGAACAAGCATCTAATTAACGTTACGGACCTACTAAAAGATGCGGATGGAAATGAAATA---GAT---------GAGGTGGATGTCGAAGGGTTCAAGAAAGCACTCGAGCACGTAGATAAACAGTCCAAGAGCCTTCCTGCTACTGCCCAAGTTGCCGCTCAACAAGGAGCTTATCTTGCTAGATGCTTCAACGTACGTGAGAAATGTATGCGCGAACCGGAAGGTCCTCGCAAGTTCAGAAGCGGTGGCCGTCATGAATTCCGGCCTTTCCAGTACAAGCACTTTGGGCAATTTGCACCTCTCGGAGGTGAGCAAGCAGCAGCAGAGCTGCCTGGGGACTGGGTTTCCATGGGACGCAGCACACAATGGCTTTGGTACTCCGTATATGCAAGTAAGCAAGTGAGCTGGCGCACACGAGCACTAGTAGTGGGTGACTGGTCGAGGAGGTTCGTGTTTGGGAGGGACTCGAGTCGTATCACTAGGTATTTG---AGTTCAATGACTTCTTCAAAGATATCGAGCGAAGAAAACCCATTGGAAGCATCAAAATCCGGTTCTGGTGCGGCTGATCGAGGCGGCAAGGCAATAGTGAGTAGCTATTGGGGGGTGGCGCCGCCTAAC---ATAAGCAAAGAAGATGGCTCCCCGTGGCGGTGGAACTCTTTTCCATGGGAAACATACAAAGCAGACACTTCAATTGATGTGAAGAAGCACCATGAGGCTAACACATTCATGGACAAATTTGCTTATTGGACTGTCCAAACTCTCAAATACCCCACATACTTGTTCTTCCAGAGGCGTCACATATGCCACGCAATGCTACTAGAGACGGTGGCCGCGGTGCCGGGGATGGTCGGCGGAATGGTACTCCACCTGAAGTCTCTCCGGCGGTTCGAGCAAAGCGGCGGCTGGATCAAAGCCTTGTTGGAAGAAGCCGAGAACGAGCGAATGCACCTCATGACTTTCTTAGAGGTGTCGCAACCCAAGTGGTACGAACGTGCTTTGGTTTTCGCCGTGCAAGGTGTGTTTTTCAATGCCTACTTTGTCGCCTATTTGGCGTCGCCCAAACTTGCTCACCGGATAGTCGGATATCTTGAAGAGGAGGCGGTTAATTCGTATACGGAGTTCTTGGTCGATTTGGAAAAGGGTGTCTTTGAGGATAAGCCGGCGCCGGCCATCGCCATTGATTATTGGAGGTTGCCGGCCGATTCGACACTCAAGGATGTCGTTACGGTTATTAGGGCTGACGAGGCACATCATCGCGACCTTAACCACTTTGCATCGGATATCCAATGTCAAGGACACGAGCTGAAGGAATATCCAGCCCCGCTTGGATACCAC------------------------------------------------------------------------------------------------------------------------------------------------------------------------------------------------------------------------------------------------------------------------------------------------------------------------------------------------------------------------------------------------------------------------------------------------------------------------------------------------------------------------------------------------------------------------------------------------------------------------------------------------NNNGCTGTGATGCTCGAAACTGTGGCCGCTGTTCCTGGTATGGTGGGCGGAATGCTTTTGCACCTCAGGTCTCTACGCAAGTTTCAGCAGAGTGGTGGTTGGATCAAAGCATTGCTCGAAGAAGCCGAAAATGAGAGGATGCACTTGATGACCATGGCCGAGCTTGTACAGCCCAAGTGGTACGAGCGGCTCCTGGTGCTCACTGTTCAGGGAGTATTCTTCAATGCCTTTTTTGGACTTTACATGATATCTCCGAAACTGGCTCATAGAATTGTTGGTTATTTAGAAGAAGAGGCCATACATTCGTATACTGAGTACTTGAAAGATATCGATAGTGGTGCTATTAAAAATGTCCCTGCTCCTGCTATTGCAATTGATTACTGGAGGCTTTCTCAGGATGCGACTTTGAAGGATGTGATTACTGTCATCCGAGCTGATGAAGCTCATCATCGAGATGTCAACCATTTTGCTTCTGATATTCATTTTCAGGGGAAAGAG---------------------------------CAGCAT---------TACAGTGCCGTCGCT------------------------------------------CGGAACAATAAG------------------GATCCCGGATTGGATCCAACGAAGGGGGATGAGAAGCCCAGAGTGGTGGTTTTGGGCTCGGGCTGGGCCGGATGCAGACTGATAAAGGATATCGATACGAAGACTTACGATATCGTGTGTGTTTCTCCTAGAAATCACATGGTGTTTACTCCTCTGCTCGCGTCCACGTGCGTCGGAACGCTTGAGTTCCGGTCTGTTGCCGAGCCGATCGGAAGGATCCAGCCCGCAATCTCTCGTGAACCCGGTTCTTATTTCTTCCTCGCTAATTGCACCGGAGTTGATTTTCAGAATCACCAGATTAAATGCCAAACCGTCACTGAA------GGGGTC---GACACC------CTAAAGCCATGGAATTTCAAGATTGCTTATGATAAGCTAGTAATTGCTTCTGGAGCACAGGCTTTAACGTTTGGCATTAAAGGGGCC---------------------------------------------------------------------------------------------------------------------------------------------------------------------------------------------------------------------------------------------------------------------------------------------------------------------------------------------------------------------------------------------------------------------------------------------------------------------------------------------------------------------------------------------------------------------------------------------------------------------------------------------------------------------------------------------------------------------------------------------------------------------------------------------------------------------------------------------------------------------------------------------------------------------------------------------------------------
>ChristisoniaKwangtungensis
TTGAAGAAA---------ATGACAGTGTTT---CAGAGGTTTTCCAGGACTTTCAGG---GAAAATCATTCGCTTTCTAAAATGTTGATT---GTTTTCACC---GTCAGTGGTGGT------GGCCTCATAGCCTTCTCTGAGGCT---------------AAATCAGAA------------TAT------GAAAAGAATGTTGTCAATTCAACCGAGGTC---GATCACAAGAAGAAAAGACTAGTGGTACTTGGAACTGGATGGGCTGGAACAAGTTTCTTGAAAAACTTGAAGAATCCAACGTATGATGTTCAGGTGATATCGCCACGCAACTTTTTTGCATTCACCCCACTGTTGCCAAGCGTGACCTGTGGGACAGTCGAACCTCGCAGTATTGTAGAACCAATCAGAAACATCGTGAGAAGAAAAAATGTAGGTATTCACTATTGGGAAGCGGAGTGCTTCAAGATTGATGCAGAGAACAAGAAAGTTTACTGTCGATCTAGTCTAAGCAGCAGTGAGAATGAAACAGAGGAGATTGTTGTGGACTATGACTACCTCGTGATTGCCACTGGAGCACGGGCAAATACATTTAACATCCCAGGAGTGGCTGAGAATTGTCATTTTCTGAAGGAAGTAGAAGATGCTCAGAAAATCCGAAGGACAATTGTTGATTGTTTCGAGAGGGCCAGTTTGCCAAATATAAGTGATGAAGAAAGAAAGAAAATCCTTCACTTTGTCGTCGTTGGTGGAGGTCCGGCTGGCGTGGAATTTGCAGCAGAGCTTCATGATTACGTGAAGAATGATCTGGTCAAGTTGTACTCCAAGGCCAAAGAGGCAGTCAAGATTACTCTTCTTGAAGCTACGGATCATATTCTGAACATGTTTGACAAAAGAATTACGGCTTTTGCTGAGGAGAAATTTCAGAGGGATGGCATTGATGTTAAAACTGGCGCAATGGTCATCAAAGTATCGGATAAGGAAATCTCCACTAAAGAATTGAAGAATGGTGGGGCAGTGTCCACGATTCCATATGGAATGGTTGTCTGGTCAACAGGAATTGGAACTCGCCCTGTCATAACGGACTTTATGAAGTCTATTGGTCAGGGTAATAGGCGTGTACTAGCAACAGATGAGTGGCTGCGAGTAGAAGGAAGCAACTGCATATATGCACTTGGAGACTGTGCCACTATAAATCAACGCAAAGTCATGGAAGATATTTGGACTATATTCCATAAAGCCGATAAAGACAGCTCCGGGACACTTAACGTCAAGGAGTTCCAAGAAGTGCTTGATGACATATGTGAGAGGTATCCACAAGTAGCGCTTTATTTGAAAAATAGGCAGATGAGTAGCCTGGTAGATTTGTTGAAAGAATCCAAAGGAGATGCCGTG---AAAGAATCAATTGAAGTGAATGTCGAGGAATTTCAGTTGGCTCTTTCCCAGGTTGATTCACAAATGAAGAATCTCCCGGCTACTGCCCAGGTTGCTGCACAGCAAGGCTCGTATCTTGCTGACTGTTTTAATCGCATGGAGAAGTGCGAGAAGAATCCGGAAGGGCCTTTGCGCTTCAGGGGTGAAGGACGCCATCGGTTTCGCCCTTTCAGGTACAAACATTTCGGACAATTTGCTCCTCTGGGAGGAGAGCAAACGGCGGCCCAGCTTCCGGGAGATTGGGTCTCAATCGGCCATAGCTCCCAGTGGCTGTGGTATTCTGTGTATGCCAGCAAATTGGTGAGCTGGCGCACGAGGGCCTTGGTGATCTCAGACTGGGCGAGGCGTTTCGTTTTTGGAAGGGACTCGAGTGGCATT------------------------------------------------------------------------------------------------------------------------------------------------------------------------------------------------------------------------------------------------------------------------------------------------------------------------------------------------------------------------------------------------------------------------------------------------------------------------------------------------------------------------------------------------------------------------------------------------------------------------------------------------------------------------------------------------------------------------------------------------------------------------------------------------------------------------------------------------------------------------------------------------------------------------------------------------------------------------------------------------------------------------------------------------------------------------------------------------------------------------------------------------------------------------------------------------------------------------------------------------------------------------------------------------------------------------------------------------------------------------------------------------------------------------------------------------------------------------------------------------------------------------------------------------------------------------------------------------------------------------------------------------------NNNAAAGCTTTGCTTGAAGAAGCAGAGAATGAGAGGATGCACTTGATGACGGTAGTGGAACTTGTGAAGCCTGCATGGCACGAGAGGCTACTGGTTCTCGCGGCGCAGGGAGTCTTCTTCAATGCCTTCTTTGTGCTGTATGTGCTTTCCCCCAAAGTTGCACATAGGGCTGTTGGGTATCTGGAGGAGGAAGCCGTATTCTCTTATACGGAGTACTTGAAGGCTATCGAAAATGGTAAAATTGAAAATGTGCAGGCTCCTGCAATCGCCATTGACTACTGGAAGCTACCTAAAGATGCC---------------------------------------------------------------------------------------------------------------------------------AAGCAT---------TTCGGCACTGCCGCT------------------------------------------CAGAGCAACAAT------------------GAGCCGGGACTGGGGCCCACAACGGGTGACGAGAAGCCCAGAGTGGTTGTTCTAGGCTCTGGCTGGGCCGGGTGTAGGCTCATCAAGGACATCGACACCAAGACCTACGATATCGTTTGTGTGTCCCCCAGGAATCACATGGTTTTCACTCCCCTGCTCGCGTCCACGTGCGTCGGGACCCTCGAGTTCCGGTCGGTAGCCGAGCCGATCGGAAGGATCCAGCCGGCAATCTCTAGCGAACCTGGTTCTTACTTTTTCCTCGCCAATTGTACCGTTGTTGATGTTCAGAATCACCAGGTCCATTGCCAAACTGTAACTGAA------GGAGTC---GACACC------CTAGATCCATGGGGCATCAAAATTGCATATGACAAGTTAGTGATTGCTTCTGGAGCACAGGCTTCTACATTTGGTATCAAAGGTGCAAAAGAACATGCCATCTTTCTTCGTGAAGTTCATCATGCTCAGGAGATCAGAAGGAAACTGCTGTTAAATCTGATGCTGTCAGATCTGCCTGGAGTTAACGATGAGGAAAAGCGTAGGCTCCTGCACTGCGTTGTTGTTGGAGGTGGTCCAACGGGAGTTGAGTTCAGTGGCGAACTTAGTGACTTCATACAGAAGGACGTTCATCAAAGATATGCGCATGTGAAAGATTACATTCATGTCACATTGGTCGAGGCAAATGAAATACTTTCATCCTTTGATGATCGACTCAGAACGTATGCAATTAAGCAACTAACAAAGTCAGGAGTCCGTCTTGTCCGAGGGATTGTGAAGGATGTCCACTCTGATAAGATAATCCTTAGTGATGATACCAATATTCCGTATGGTGTTTTAGTGTGGTCTACAGGTGTTGGTCCTTCGCCATTCGTGAGTTCCCTCGACGTTCCTAAAGCACCTGGTGGAAGGATCGGGATCGATGATTGGCTAAGGATTCCTTCTGTGCAGGACGTGTTTGCAATTGGTGATTGCAGTGGGTTTCTTGAAAGTACAGGCAAACCCGTTCTTCCAGCCCTGGCCCAGGTAGCCGAGCGGCAGGGAAAATATCTTGCAAAACTGTTGAACCATTTGGGGAAGGTTGGGGGTGGGCGTGCAGATGCTGCAAAAGACGTCGACTTTGGAACTCCGTTTGTGTATAAACACCTGGGGAGCATGGCTATG------------------------------------------------------------------------------------------------------------------------------------------------------------------------------------------------
>CinnamomumMicranthum
atgcgcatc---------ttctccttcttc---gagcgatctgctcgctcttttcaa---caaaatcatcactactcaaagttccttgtt---atattcgcc---gtcagtggtgga------ggtcttgtggcttattcagagtca---------------aaatcaagt------------cag------agtgtttacaatgttgaaccatctcaagta---gatgccaagaaaaagaaggtggtagtgctagggactggatgggctggtacaacttttttgaaaaacctagacagctccttgtatgatgtacaggtggtttcacctcgtaactattttgcattcaccccattgctgcctagtgtcacatgtggtactgtggaagcacgcagtgttgttgagccaatccgccggatatgtgaaaagaaaagtggcaatattcaattctgggaagcagagtgtatcaagattgatccagcaagcaagaacgttctatgtcgttctaatattaatgcaaactctgaacaaaacaaagaattttttgtggactatgattacttggttgtagcaatgggagctcgtgtaaatacatttaatacacctggtgtgactgagaattgccattttctgaaggaactagaagatgctcagaagatccgtcggagtattatggattgttttgaaaaggccagccttccaaatttaagtgaagaagaaaggaaaaggcaacttcattttgtaattgtgggcggaggcccgactggtgttgaatttgctgcagctttgcacgattttgttagagaagatttagtccatttgtatccaatgcttaaagatctggtcaaaataacagtcgttgaggcaggggatcagattttgagcatgttcgacaaaagaattggttcattcgctgtagataagttccaaagagatggcattgatgtcaaaacaggatacatggttgttagtgtctccgacaaggccatttccatgaagtta---agatct---ggagagaccatttctgtaccatatggaatggcagtctggtcaactggaattgggacacggcctatcataatggattttatgaagcaaattggccagactaataggcgtgttcttggaactgatgaatggctgcgagttgaaggatgtgatggtgtatatgctcttggtgactgtgcctcaatacaacaaaggaaagtcttggaagatatctccgcaatatttaaacttgcggacaaagacaactctggaactttaacggttgcagaattccaagatgtcattgatgatatctgtgaaaggtacccgcaagtagagctttacttgaaagcgaagcagatgcgtaatgctgcagatctgttgaacttatccaccgggaatgataaa---gacggatccaaagaactcgatattgaagggttcaagcaagctcttgctcctgtggattctcaaatgaagattcttcctgcaacagctcaggttgcagctcaacaaggtgtgtatcttgcaaagtgctttaactatatgaaagagagagaacttgaccctgaaggacctccacggtttagaggaacaggacgccaccggtttcgtccttttaggtacaggcatcttgggcaatttgctcctttggggggagagcagacagctgcccagcttcctggggattggatttctataggccacagcagccagtggctatggtattctgtatatgcaagcaagcaagtcagctggcgcacaaggatgctggtgatttctgactggggacggcggttcatatttggaagggactcgagttgcatcATAAGGACGTTG---TCGGCTGGCGCGACTGGCGACAGTAAGGATGGGGCGGCG---------------------------------------------GAGAAGGCGATCGTGAGC---TACTGGGGCATCGCTCCGGGCAAG---ATAACCAAAGAGGATGGAACCGAGTGGAAGTGGAAATCCTTCCCATGGGAGTCATACACACCGGACATGTCGATCGATCTAAAGAAGCACCATGCTCCTACAATATTCATGGACAAATTAGCTTATGGGACTGTGGAGGTGCTTAAATATGCCACCAACCTTTTCTTTCAGAGGAGGTATGGTTGCCGTGCTATGATGCTGGAAACAGTTGCTGCAGTGCCTGGCATGGTAGGGGGAATGCTATTGCATCTCCAGTCATTAAGGCGATTCGAGCATAGCGGTGGATGGATTAAGGTATTGTTAGATGAAGCTGAGAATGAGCGGATGCACCTCATGAGTTTCATGGAAGTAACTCAGCCCAAGTGGTATGAGCATGCGCTAGTCTTCACTGCTCAAGTGGGCTTCTTCAACATATATTTCCTAGCTTATCTTGCTTCGCCAAAGTTTGCACACCGTGTGACAGGATATCTGGAAGAAGTAGCAATACACTCATACACTGAGTTCCTCAAGGAAATAGACAATGGTAACATTGAGAATCTTCCTGCCCCAGCTATTGCCATCGACTACTGGCGTTTGCCACCAAATTCAACTCTCCGGGATGTCGTCATGGTCGTTAGGGCCGATGAAGCTCATCACCGTGATGTCAACCACTATGCATCGGACATCCATTATCAAGGCCATGAACTGAGAGAAGCACCTGCTCCTATTGGATATCACGCCAGCTTC---------ATC---------TCTCTCTCC---------------------TCGATC------AGATCTCATCAAACC---CTAGGACCA------------------------ATCGCCCCGAGC------------GATCTTGATTTGACAATCTCG------CCATGG------AGA------------CGGATGTTTGGCTCCGCTCCTGCTCCTGCTCCT---GCTCCGCAG------AGT------GAGACAGACACG---AAGGAGGATCGGAAGTCTGTGGCGGTTTCGGATGCGGGAAATCGTGAGATGAAG---CAG---CGG------------------------CAG------------GTGGAGATGGCTGCGGTCGCTAGCTATTGGGGCGTG------CGATCGCCAAAGGTGACGAGAGAGGACGGGACTGTTTGGCCGTGGAACTGCTTCATGCCATGGGAGACGTATAAAGCTGATTTGTCGATAGATCTGACAAAGCACCATGTACCGAAGACATTTCTGGATAAGGTGGCTTATAGAACAGTAAAGCTTCTTAGAATTCCGACAGATGTCTTTTTTCAGAGGAGATATGGTTGTCGAGCTATGATGCTTGAAACGGTAGCAGCTGTTCCAGGAATGGTGGGAGGAATGTTTCTACACCTCAAATCTCTCCGCAAGTTCCAGCAAAGTGGCGGTTGGATAAAAGCCTTGCTCGAAGAAGCAGAGAATGAGAGGATGCACCTGATGACAATGGTGGAATTAGTGCAGCCCAAATGGTATGAAAGGCTACTGGTTCTCACTGTGCAGGGAGTCTTCTTCAATGCCTTCTTCGTGCTTTATATTCTCTCCCCAAAGCTGGCTCACAGAGTTGTTGGTTATCTCGAGGAAGAAGCTATACATTCATATACAGAGTACTTGAAAGATATTGACAGTGGCGCAATTGAGAACGTTCCTGCCCCTGCTATTGCTATAGACTATTGGAGGCTACCCAAGGATGCAACCCTGAAGGATGTTGTGATTGTCATAAGAGCTGATGAAGCTCATCACCGCGATGTGAATCACTTTGCATCTGATATCCATTTCCAGGGAAAGGAATTGAGGGAGGCTCCAGCACCCCTTGGGTACCACTCTCAT---------TTCAGCTCCGCCACC---------------------------------------------TCACCTTTC------------------CCGTCGGGTCTCGACCCGACTAAGACCTCCGACAAGCCGCGGGTGGTGGTTCTGGGATCCGGATGGGCGGGCTGCCGCCTCATGAAGGGGATCGACACCAGCATCTACGATGTGGTCTGCATCTCCCCACGTAATCACATGGTCTTCACTCCTCTCCTCGCCTCCACCTGCGTCGGCACTCTTGAATTCCGCTCCGTCGCCGAGCCCATCGCCCGGATCCAGCCGGCGATCTCCCATGCCCCCGGTTCCTTCTTCTTTCTCGCTCATTGTCGCGGCATCGACACGGAGAAGCATGTGGTACACTGTGAGACTGTTACCGATGCATCTGGATCG---AATATC------CTGGAGCCTTGGCCCTTTCAGGTTTCATATGATAAGTTAGTCATTGCATCAGGAGCTGAAGCCTCGACTTTCGGAATCCATGGTGTGAAAGAACATGCAATATTTCTTCGTGAAGTTTCTCATGCGCAGGAGATCCGTAGAAAGCTACTTTTAAACCTAATGCTATCTGATGTGCCTGGCATTTCAGAGGAAGAAAAGAGCAGACTATTACATTGCGTTGTTGTAGGAGGTGGTCCTACAGGTGTTGAATTCAGTGGGGAACTTAGTGATTTCATCATTAGAGATGTTCATGAAAGATACTCCCATGTCAAAGATTACATCAATGTGACTCTGATAGAGGCAAATGAAATATTATCTTCCTTTGATGTTCGTCTCAGGCAATATGCTATTAATCAGTTGACTAAGTCAGGAGTTCGCCTAGTTCGTGGCGTGGTCAAGGCTGTTCAGCCACAAAAGTTAATTCTTAATGATGACACCGAAGTTCCATATGGGTTGCTCGTATGGTCTACGGGTGTTGGTCCCTCGCCTTTTATAAGCTCTTTGCAATTTCCGAAGTCTCTTGGTGGAAGGATTGGCGTTGATGAGTGGTTACGTGTTCCTTCCGAGCAGGATGTGTTCTCTATTGGTGATTGTAGTGGATTTCTTGAAAGTACTGGTAAACATGTACTACCGGCATTAGCCCAGGTTGCAGAGAGACAAGGAAAATATCTTGCCAGTCTACTAAACCAAATTGGTAAATCTGGGGGAGGACATGCAAACAGCGCAAGAGATGTGGATTTAGGGAATCCATTTGTTTACAAGCATTTGGGAAGCATGGCAACAGTTGGCAGCTACAAAGCTCTTGTGGATCTTCGGCAGAGCAAGGAGGGCAAAGGGTTGTCTCTTGCTGGATTCATTAGTTGGTTTATTTGGCGATCGGCTTATCTCACACGTGTAGTGAGTTGGAGGAACAGATTCTACGTGGCAATCAACTGGGCCACCACTTTCGTATTTGGTCGTGATATAAGCCGCATA
>CitrusSinensis
atgcgaggc---------tatacgttctac---gaaagagtttcgagagctttccat---gattattcttcactttctaagttgattgtg---atttccacc---gtcggtggcggc------agccttattgcttattctgaggca---------------aatgcatcc------------agt------gatgcatattctgttgctccacctgagatg---ggaattaagaaaaagaaggttgtggtgcttggcactggctgggccggaacaagtttcttgaagaatctcaacaatccctcgtatgatgttcaagtgatatcacctcgtaattactttgcatttacccctttgcttcccagtgttacttgtggcactgtggaagctcgcagtattgttgaaccagttcgtaacattgttaggaagaaaaatgttgacatttgtttctgggaagctgaatgtttcaagattgatgcagaaaataagaaagtatattgtcgatctagtcaaaataccaatctgaatggcaaagaagaattttgtatggactatgactaccttgtaatagccatgggtgctcgtgctaacacattcaatacacctggagtagaggagaattgtaacttcttgaaggaagttgaagatgcccagagaatacgtaggaatgtcattgaatcctttgagaaggctagcctccctaacctaagtgacgaagagagaaagaggattcttcattttgtgattgttggtggtggcccaacaggtgtggagtttgctgcggagcttcatgattttgtagatgaggatttatttaagctctatcctaaggtcaaggattcagtgaaaataacacttctggaggcagcagaccatatcctcaacatgtttgacaaaagaatcacagcttttgctgaagagaagttctccagagatggaattgacgtaaaactgggatcaatggtcgtgaaagtgactgacaaagaaattttcaccaaagta---cgaggaaatggagaaacttcttctatgccatatggaatggttgtctggtcaaccggcattgcacctcatgctattataaaggattttatgaagcaagttggtcagactaataggcgtgctttggcaactgatgaatggctgcgggttgagggatctgatagcatttatgcacttggtgattgcgcaacagttaaccagcgcagagtcatggaagatattgcagctatatttagcaaggcagataaggacaattctggaacgcttactgtcaaagaatttcaagaagtcattaaggacatttgtgagcggtaccctcaagtggagctgtatttgaagaataagaagatgggtgattttggtgatttattgaaagaggccaaaggggatgttgcc---caagatgctgtcgagttgaacattgaagaatttaagaaagctctttccgaagtggattctcagatgaaaaatctcccggcaacagcacaggttgcagctcagcaaggcaaatatcttgccaagtgtttcaaccgcatggaagaagctgaaaagaatccagaaggtcctctcaggttcaggggaacaggtcgccatcggtttcagccatttaggtatcagcacttgggacaatttgctccacttggaggagagcaaactgcggcacaacttccttgggattgggtttcaattggcaggagctcacaatggctttggtattctgtctacacaagcaagctagtgagctggcgtacaagggctttggttgtatcggattggacgaggcgtttcatcttcgggagagattcaagtggaattTCAAGGAACCGG---AGCACGTTGGCTTTAGGTGGTGAGAAAGAACAACAGCGGGAGGAGAATGTTCAGACGACCGGTGCCGCGGCGGGGAACAAGGATGAGAAGAGGATTGTGAGT---TACTGGGGCGTGGAGGCTCCTAAA---GTTAACAAAGATGATGGCAGTGAATGGAAATGGAACTGCTTTCCATGGGAGGCTTACGAAGCGGATTTATCAATTGATTTGAAGAAGCACCACGCACCGACGACCTTTTCGGATAAAATGGCCTTGTGGACCGTCAAATCACTCAGGTGGCCCACTGATTTGTTCTTTCAGAGAAGATACGGGTGCCGGGCTATGATGCTCGAAACAGTGGCGGCAGTCCCCGGGATGGTGGGAGGGATGCTGTTGCATTGCAAGTCATTGAGGCGTTTCGAGCACAGCGGTGGTTGGATTAAGGCTTTGTTGGAAGAAGCAGAGAATGAACGAATGCATTTGATGACATTCATGGAGGTAGCAAAGCCTAAATGGTACGAGCGTGCTCTTGTGTTTGCAGTGCAAGGTGTGTTCTTCAATGCTTACTTCTTGGGCTATCTCATCTCGCCTAAGTTCGCTCATCGGATGGTTGGGTACCTTGAGGAAGAAGCAATCCACTCGTACACCGAGTTCCTCAAGGAGTTGGATAAAGGTAACATTGAGAACGTTCCTGCTCCGGCCATTGCCACTGATTACTGGAGGTTGCCTCCGAACTCGACTCTCAAGGATGTTGTGCTGGTTGTAAGAGCAGATGAGGCTCACCACCGTGATGTTAATCACTATGCATCGGACATACATTACCAAGGGCGCCAATTGAGGGAATCTCCAGCTCCACTGGGGTATCACGCAAGGACG---------GTG---------GTGAGATGT------------------------------------------CATCCG------------------------------------AACGTTTGGGAC------------GGAGATGACATGCCGTTATTG------GGGTTG------AGA------------ATGATGGTGATGATGAGTAGTTATTCTTCTTCT---TCG------------GAA------TCGGTGCCTGAG---AAAGTGAAGGAG---------------------------------AAAGGAGAG---AAC---GGA---------------------------------------ATT---------GTACCGTCGAGTTATTGGGGTATT------TCGAGGCCAAAGATCACTAGAGAGGATGGCAGTCCATGGCCTTGGAATTGTTTCATGCCTTGGGAAACTTATCGGGCAGATTTATCAATTGATTTGAAGAAGCACCATGTGCCCACAACCTTCCTTGACAAAGTTGCTTACCGGACGGTCAAACTCCTCCGAATTCCCACTGATTTGTTTTTTCAGAGACGATATGGATGTCGTGCAATGATGCTGGAAACAGTGGCAGCTGTACCTGGAATGGTTGGAGGAATGTTGCTACACCTCAAGTCTCTGCGTAAGTTCCAGCATAGTGGTGGTTGGATCAAAGCTCTGCTTGAAGAAGCAGAGAATGAGAGGATGCATCTGATGACCATGGTGGAGCTTGTGAAGCCCAAATGGTATGAGAGGATGCTTGTTCTGACTGTGCAGGGTGTCTTTTTCAATGCATTCTTTGTGCTTTATCTACTCTCACCTAAACTGGCTCATAGAGTTGTTGGCTACTTGGAGGAGGAGGCTATACACTCTTACACTGAATATCTCAAGGATATTGATAGTGGATCTATTGAAAATGTTCCAGCCCCTGCTATTGCTATTGACTATTGGAGGTTACCTAAGGATGCTACACTCAAGGATGTTATTACTGTTATTCGTGCTGACGAAGCTCATCATCGGGATGTCAACCATTTTGCTTCTGATATACAGTTTCAGGGGAAGGAATTAAGAGATGCTCCTGCCCCTCTTGGTTACCACTCACAC---------TTCACAACTGACGCG---------------------------TCACCGTCGACGGTGCAGCTGACGCAG------------------TACTCGGGTCTGGGGCCCACTAAGGCAAATGAGAAGCCCAGGGTGGTGGTGCTGGGCTCTGGCTGGGCGGGGTGCAGGCTGATGAAGGGCATAGATACGAGTTTATACGACGTCGTTTGCGTGTCCCCGAGGAATCACATGGTGTTTACTCCTCTTTTGGCCTCTACTTGCGTCGGCACGCTTGAGTTCAGGTCTGTGGCCGAACCCATTGCCAGGATTCAGCCTGCTATTTCGAGGGAACCCGGGTCTTACTTTTTCCTCTCCCATTGCGCTGGCATCGATACTGATAATCATGTGGTGCACTGCGAGACTGTGACGGAT------GAATTA---AGGACC------TTGGAGCCGTGGAAGTTTAAAATCTCATATGACAAGTTGGTTATAGCATTGGGAGCAGAGGCCTCGACTTTTGGAATCCATGGTGTGAAAGAAAATGCAACTTTTCTTCGTGAAGTTCATCATGCTCAGGAAATTCGTAGGAAGCTACTCCTGAACTTGATGCTGTCTGATGTTCCTGGGATATCAGAAGAAGAAAAATCCAGACTCCTACATTGTGTTGTTGTGGGAGGTGGTCCCACAGGAGTTGAGTTCAGTGGTGAACTTAGTGATTTCATTATGAGAGATGTTCGGCAAAGATATTCCCATGTGAAAGATTATATTCATGTTACATTGATTGAGGCAAATGAGATATTATCTTCCTTTGACGATCGACTCAGGCACTATGCTACAACGCAGTTGTCAAAGTCAGGAGTTCGTCTTGTGCGTGGGATTGTCAAGGATGTTGATTCCCAGAAGCTAATCCTTAATGATGGCACAGAGGTACCATATGGGCTGTTAGTATGGTCTACGGGTGTTGGTCCGTCAACTCTTGTAAAGTCCCTGGATTTACCCAAGTCCCCTGGTGGAAGGATTGGTATTGATGAATGGCTACGAGTTCCGTCTGTCCAAGATGTGTTTGCAGTTGGTGACTGCAGTGGGTATTTGGAAAGTACCGGTAAAACCGTCCTTCCAGCTTTGGCCCAGGTTGCAGAGAGGCAAGGAAAATACCTTTTTAGTCTATTGAACAGGATTGGTAAAGCTGGTGGTGGGCGAGCAAATAGTGCAAAGGACATGGAACTTGGGGACCCATTTGTCTACAGGCATCTGGGAAGCATGGCAACAATTGGCAGATACAAAGCACTCGTGGACTTAAGGCAAAATAAGGAATCAAAAGGTTTATCTTTGGCAGGATTCCTCAGTTGGCTTGTCTGGCGCTCAGCATACCTAACTAGGGTGGTTAGCTGGAGGAACAGATTCTATGTAGCCGTCAACTGGGCTACAACTTTTGTGTTCGGTCGTGATATCAGCAGAATA
>CoffeaCanephora
atgcaagga---------atggcgtttttg---gagagattttcgagaaccttccgt---caaaatcgttccacttctaagttgctgctg---gtcgtcgcc---ctcagtggtggaaccagtggccttgttgcgtattctgatgca---------------acaccacag------------aat------agttctaatattgttgattcagctgaaccc---gagattaagaaaaagaaggtggtggtacttggaactggttgggctggaacaagctttttgaaaaatctgaaggatccttcatatgacgtccaggtgatatcaccacgtaattactttgcattcactcctttgctgccaagtgttacaagtggtaccgtggaacctcgcagcattgttgaaccaattcgcaacattattaggaagaaaaaagtagatatacagtattcagaagctgaatgtgttaagattgatgctgcaaataagaaagtttactgccaatctaatgcaaatgcaaatctgaatgggaaagaagaatttgttgtcgactttgactaccttgtgattggcgtgggagctcgttcaaatacattcaacattcctggagtggttgaaaatactcttttcttgaaggaggtggaagatgctcagaagattcgtaagagcatcattgactgttttgaaagagctgatctgccaagtctcagtgatgaagagagaaagaaaattcttcattttgtcgttgttggtggtggcccaacaggggtggagtttgcagcacaactccatgattttttgactgaagatttagccaaattgtaccctgacatcaagaatttggtccggataacacttcttgaggcgacagatcatattttgaatatgtttgacaaaagaatcacagcttttgcagaagaaaaatttaagagagaggggattgatttaaagaccgggtcaatggttatcaatatatctgacaaggaaatttccaccaaggaaatcaaaact---ggggagatatcatcaatgccttatggaatgatcgtttggtcaactgggattgggacacgccctgtcataatggattttatgaagcaaattggtcagagtaatagacgtgttttagcaactgatgagtggctgcgagtcgaacgatgtgacaacatatatgcagtaggagattgtgccactatcaatcaacgcaaagtcatggaggatattgcagccatatttcaaaaggcggacaaggactactctggtactcttacagtcaaagaatttcaagaggtccttgatgacatatgtgagagatatcctcagctggaactatatttcaaaaataagcagatgcatagtctagttgatcttttgaaagattcaaaaggggatgatgta---aaagaatctgttgaggtgaacattgaagaatttaaatcggctctctcccaagttgattctcagatgaagaatcttcctgcaactgcccaggttgcatctcagcaaggtgtctatcttgcaaattgttttaatcggatgaaggaggttgagacaaatccagaaggtcctcttaggttcaggggagaaggacgccatcgttttcgccctttcaggtaccggcatcttggacaatttgctcctttaggaggtgaacaaacagctgcccagcttccaggagattgggtttcaattgggcaaagcacccagtggctctggtactcagtttatgcaagcaagcaagtcagttggcgtacaagggcattggttgtatcagattggatgaggcgtttcatttttggcagggactccagcagccttTCACGCCAGGCG---AGCACGTTGGCTTTGGGTGATAAGAAGGTGGAGGATGAGGAGGAGGTGAAGGCGGTGAAAAGTGGTGCAGCTGGTGGAAATGGGAATAAGGAGGTTGTGAGT---TATTGGGGTGTTGAGCCGCCTAAA---GTTACCAAAGAAGATGGTTCTGAGTGGAGCTGGAATTGCTTTCCCTGGGAGACCTACAAGGCAGACCTGACAATAGATCTGGAGAAAAAACATGTGCCAGTGACATTCTTGGACAAGTTTGCACTTTGGACCGTCAAGACCCTTAGGTGGCCTACCGATTTATTCTTTCAGAGGAGGTATGGATGTCGAGCAATGATGTTGGAGACTGTGGCAGCAGTCCCCGGCATGGTTGGAGGGATGCTGCTTCACTGCAAGTCATTGAGGCGATTTGAACATAGTGGAGGCTGGATCAAGGCTCTACTTGAAGAAGCCGAGAATGAAAGGATGCACCTCATGACCTTCATGGAGGTTTCAAAGCCAAGATGGTACGAACGTGCACTCGTTTTCGCGGTCCAGGGAGTTTTCTTCAATGCATACTTTTTGACATACATTCTCTCACCCAAACTGGCTCATCGCATCGTGGGGTACTTGGAAGAGGAAGCAATTCATTCCTATACTGAATTCCTCAAGGAATTGGATAAGGGCACCATTGAAAATGTTCCTGCTCCAGCTATTGCTATTGATTACTGGCGCATGCCTCCTGACTCGACTTTGCGCGATGTTGTTATGGTTGTCAGGGCTGATGAGGCTCATCACCGCGATGTTAACCACTTTGCATCGGACATTCATTATCAAGGACATGAGCTGAGGAAGGCTCCAGCACCACTTGGTTATCACCTGCCGTCG---------TCG---------CTGTCAGTGACTCCCGGAGCTGCAGGGGCGGCGATG------GCGGTTGTGAAGCCG---TGGGATGACGTTGCTGTG---------------GTTAGGGGCCAA------------GGTTTGGGGGCTTTGGTTGGT------CAGTGG------AGG------------AGGATGGTGAGCTCGGTACCGGAGCAT------------------------GCA------GCCCCGCCAGAG---AAGGAGAAGAAAGAGAGTGGTGAAGCTGCGGTG------------ATGGGAGAA---AAG---AAC---------------------GACGAA------------ATG---------ATGGTTTCAAGTTATTGGGGAATT------TCTAAGAAAAGGATCGTCAGAGAAGATGGCTCTGATTGGCCTTGGAACTGCTTCATGCCTTGGGAAACATACCATTCCAACGTGACAATTGATCTGAAGAAGCATCACAAGCCCAAAAATTTTATTGACAAAGTTGCTTTCAGGACTGTGAAGATTCTTAGGATTCCTACGGATATTTTTTTCCAGAGGAGGTATGGCTGTCGTGCAATGATGCTTGAAACTGTGGCTGCTGTTCCTGGTATGGTGGGAGGGATGCTGTTGCACCTGAGGTCTTTGCGCAAGTTTGAGCAAAGTGGCGGCTGGATCAAGGCATTACTTGAAGAAGCTGAGAATGAGAGGATGCACCTAATGACCATGGTCGAGCTTGTGAAACCCAAATGGTATGAAAGGCTGCTGGTTCTTGCTGTTCAGGGAGTCTTCTTCAATGCTTTTTTTGTGCTTTACGTTCTATCTCCCAAGCTGGCGCACAGAATTGTCGGGTATCTGGAAGAAGAGGCTATACATTCTTATACAGAATTTCTGAAGGATATTAATAGTGGGGCAATTGAGAATGTTCCAGCTCCTGTTATTGCAATTGACTACTGGAGACTGCCTAAGGATGCAACCCTGAAAGATGTTGTTACTGTTATCCGTGCAGATGAAGCCCACCATCGGGACGTTAACCATTTTGCTTCTGATATTCATTTCCAAGGGAAGGAGTTAAGAGAGGCACCGGCTCCGCTTGGTTACCGCACCCACCAGTTGCTACATGGAGCTGGTACT------------------------------------------GTTGCCGCGACG------------------TATGCTGGGCTTGCGCCCACGAAGGGGGATGAGAAGGCGAGGGTGGTGGTTTTGGGCTCGGGATGGGCCGGATGCAGACTCATTAAAGATATCGATACCAGCATTTACGACGTCGTTTGCGTCTCCCCCAGGAATCACATGGTCTTCACTCCATTGCTGGCCTCCACGTGCGTCGGCACTCTGGAATTCCGGTCTGTTGCCGAACCCATTGGAAGGATCCAACCTGCCATTTCTCGGGAACCCGGTTCGTACTATTTCCTTGCTAACTCCACCGGCGTTGATTTCCAAAACCATCTGGTGAATTGCCAAACAGTAACTGAT------GGAGCT---GGTACT------TTGGAGCCATGGAACTTCACCATTGCATATGACAAGCTGGTGATTGCAGCTGGAGCAGAAGCGTCAACTTTCGGCATCAGGGGTGTTAAAGAACATGCCATTTTTCTACGCGAGGTTCATCATGCTCAGGAAATCCGGAGGAAATTGCTTCTTAATCTCATGCTCTCTGATGTGCCAGGAGTTAGTGATGAAGAGAAACGTAGGCTCCTACATTGTGTAGTTGTTGGTGGTGGTCCAACAGGCGTTGAGTTCAGCGGTGAACTTAGTGATTTTATCACGAGGGATGTCCGCCAGAGATACGCTCATGTCAAGGATTATATACGCGTTACTTTGATTGAGGCAAATGAGATTTTGTCTTCCTTTGATGATCGCCTGCGGATATACGCAACCAAGCAGTTGATTAAGTCAGGAGTTCGTCTAGTTCGTGGAATTGTGAAGGATGTTCAACCTGAGAAGATAGTTCTTAGTGATGGGACTGATGTACCTTATGGTCTGCTGGTGTGGTCTACTGGCGTTGGCCCTTCACCTTTTGTCAAATCCCTGGATGTTCCCAAATCACCTGGGGGAAGGATAGGGGTAGACGAGTGGCTTCGTGTCCCTGCTGTGCAGGATGTTTTTGCTATTGGTGACTGCTGTGGGTTTCTTGAATCAACAGGCAAGCCTGTGCTTCCAGCTCTGGCTCAGGTTGCTGAGCGGCAGGGAAAATATCTAGCACAAGAACTGAACAGGATTGGTAAAGCTGGTGGTGGACGTGCCAATGCTGCAATGGATATCGATCTTGGGTCTCCATTTGTCTATAGGCATTTGGGGAGCATGGCGACCATTGGTAGATACAAGGCCCTCGTGGACCTCAGGCAGAGCAAGGAGGCAAGAGGATTATCTGTGGCTGGATTTGGAAGCTGGTTTGTCTGGCGGTCTGCTTATCTTACCCGTGTCATAAGCTGGAGGAACAGATTCTACGTAGCAATCAACTGGTTAACGACCCTTGTATTTGGCCGTGATATAAGTCGGATA
>ConopholisAmericana
ATGCAGAAA---------ATGACGGTGTTT---CAGAGGTTTTCCAGGACTTTCAGG---GAAAATCCTTCGCTTGCTAAAATGTTGATT---GTTTTCACC---GTCAGTGGTGGA------GGTCTTCTGGCGTTTTCTGAGGCT---------------AAATCAGAC------------AAC------GGAATGAATATTGCCAATTCAACTGAGGCT---GATGGCAAGAAAAAAAGAGTGGTGGTACTTGGAACTGGTTGGGCTGGAATAAGTTTCTTGAAAAACCTTAAGAATTCATCATATGATGTTCAGGTGATATCACCACGTAACTTTTTTGCATTCACCCCATTACTACCAAGTGTGACCTGTGGGACGGTGGAACCTCGCAGCATTGTAGAACCGATCCGCAACATCTTGAGAAAGAAAAATTTAGGCATTCGCTATTGGGAAGCAGAGTGCTTCAGGATTGATGCAGAAAATAAGAAAGTTTATTGTCGATCTAATCTGTCTGGCGACGGGAATGAAAAAGAGGAAATTGTTGTAGACTATGACTACCTCGTGATTGCCACTGGAGCCCGTGCAAATACATTTAACATACCTGGAGTGGCTGAAAATTGCCATTTCTTGAAGGAAATAGAAGATGCTCAGAAGATCCGTAGGACCATTGTTGATTGTTTTGAAAGGGCCAGTTTGCCTAACCTAAGTGATGAAGAAATAAAGAAAATTCTACATTTTGTCGTCGTTGGTGGAGGTCCAACTGGTGTGGAGTTTGCAGCAGAGCTTCATGATTATGTGAATGCAGATCTAGTCAAGTTATACCCCAAGGTTAAAGAGGCAGTTAAGATTACGCTTCTTGAAGCTACAGACCATATTTTGAACATGTTTGACACAAGAATTACGGCTTTTGGTGAGAAGAAATTTCAGAGAGATGGAATTGATGTTAAAACAGGGGCAATGGTTGTGAAAGTGTCAGATAGAGAAATTTCCATTAAAGAAGTTAAGAATGGTGGGGCAGTATCCACTATGCCATATGGTATGGTTGTCTGGTCAACTGGAATTGGAACTCGCCCTGTTATAATGGATTTTATGAAGCAAATTGGTCAGGGTAATAGACGTGTACTAGCAACTGACGAGTGGATGCGAGTAGAAGGAAGTGACAGCATATACGCACTTGGAGATTGTGCCACAATTAATCAGCGCAGAGTCATGGAAGATATTTTAGCTATATTTCGTAAAGCTGATAAAGACAACTCTGGGACACTCACCTTCAAGGAATTTCAAGAGGCGCTTGATGATATATGTGAAAGATACCCCCAAGTAGGACTCTATTTGAAAAATAGACAGATGCGTAGTCTCGTTGATCTGTTGAAAGATTCAAAAGGGGATGCTGTA---AATGAATCAGTTGCAGTAAATCTTGAAGAATTCAAGTCAGCCCTTTTCCAGGTCGATTCTCAAATGAAGAACCTTCCAGCAACTGCCCAGGTTGCAGCACAGCAAGGTTCCTATCTTGCCAGCTGTTTTAACCGCATGGAAGAGTGTGAGAAAAATCCAGAAGGGCCTTTGCGCTTCAGGGGTGAAGGACGCCATCGATTCCACCCTTTCAGGTACAAGCATTTTGGACAATTTGCTCCTTTGGGAGGAGAGCAGACGGCGGCCCAGCTTCCCGGAGATTGGGTTTCGATTGGCCGCAGCAGTCAATGGCTCTGGTATTCTGTATACGCTAGCAAGCTAGTAAGTTGGCGTACAAGAGCACTGGTGATTTCAGACTGGGGAAGGCGTTTAATTTTTGGAAGGGACTCGAGCGGCATT---------------------------------------------------------------------------------------------------------------------------------------------------------------------------------------------------------------------------------------------------------------------------------------------------------------------------------------------------------------------------------------------------------------------------------------------------------------------------------------------------------------------------------------------------------------------------------------------------------------------------------------------------------------------------------------------------------------------------------------------------------------------------------------------------------------------------------------------------------------------------------------------------------------------------------------------------------------------------------------------------------------------------------------------------------------------------------------------------------------------------------------------------------------------------------------------------------------------------------------------------------------------------------------------------------------------------------------------------------------------------------------------------------------------------------------------------------------------------------------------------------------------------------------------------------------------------------------------------------------------------------------------------------------------------------------------------------------------------------------------------------------------------------------------------------------------------------------------------------------------------------------------------------------------------------------------------------------------------------------------------------------------------------------------------------------------------------------------------------------------------------------------------------------------------------------------------------------------------------------------------------------------------------------------------------------------------------------------------------------------------------------------------------------------------------------------------------------------------------------------------------------------------------------------------------------------------------------------------------------------------------------------------------------------------------------------------------------------------------------------------------------------------------------------------------------------------------------------------------------------------------------------------------------------------------------------------------------------------------------------------------------------------------------------------------------------------------------------------------------------------------------------------------------------------------------------------------------------------------------------------------------------------------------------------------------------------------------------------------------------------------------------------------------------------------------------------------------------------------------------------------------------------------------------------------------------------------------------------------------------------
>CuscutaAustralis
atgagaagt---------tttagcttcttc---cagaaggtttctagagctttccac---gattatccttcgctttcgcatctaattgtc---gtctccact---gtcagtggtggg------agccttatagcttattcagatgcagcttattcagattcaaatacacct------------act------ggccgccatgtggttgctgctgatgaaggt---gaaaccaagaaaaggaaggttgtggtgcttggaagtggctgggctggaactagtttcttgaggaacttaaacagtccttcatatgaagttcaggttatatcacctcgtaattactttgcattcacccctttgctgcctagtgttacatgtggtacagtggaagctcgaagcattgttgaaccaattcggaacattgtcaagaagaaaaatgttgatgttagttactgggaagctgagtgtgtcaagattgatgaacagaacaagaaagtttattgtcaatctaagcaaggcatggattcgaatgggaaaaaagaatttgctgtggactatgattatcttatcattgcaattggagctcagtctaacacattcaatattcctggcgtggaggagaattgccatttcttaaaggaagttgaagatgcacaggaaattcgtagaactgttattgattcttttgagaaggcaagcttaccagaactaagtgatgacgagagaaagaagattcttcatttcgtggttgttgggggaggcccgacaggcgtggagtttgctgcagagcttcatgattttgtcaatgaggatttggttaacctctatccgatggttaaggatttagctaggataacaattctcgaggcagctgatcatattttgagcatgtttgacaaaagaatcacagattttgctgaacagaagttcaaaagagatggtattgacgtgaagttaggctccatggtggttaaggtgactgataaggaaatttctgctaaaacg---aaaggaaatggggagctatcttctataccatacggaatgattgtctggtcaactggtattggaacccgcccagtaattaaagattttatgaagcaaattggtcaggggagtagacgggttttagcaactgacgaatggctacgagtagaaggaactgatagcatttatgcacttggcgactgtgcaacaattaaccaacgcagagtcatggaagatatttccgcaatatttagcaaggcagacaaagacaagtctggaacactcacggtgaaagagtttcaagaagtcattgatgatatttgtgaaagataccctcaagtggagctttacttgaagaacaagcccatgagggatatcactgatcttttaaaggaagcaaaaggggatgttgca---aaagaatctattgagttgaacatcgaagaatttaaatcagctctttctcaagttgattatgagatgaagcatcttccagccacagcacaggttgcagctcagcaaggtgtctaccttgctagatgtttcaaccgaatggaggagtgtgaaaaaaatccggaaggtcctttaaggttcaggggagaaggtcgccatcggtttcatcccttcaggtacaagcatcttggacaatttgctccattaggaggagagcaaacagcagcgcagcttcctggagattggatttcgattggccgcagtacgcagtggctttggtattctgtctatgcgagcaagcaagtgagctggcgcacaagagcattagtgatctcagattggacaaggcgttttatcttcgggagggattcaagtcgaatt------------------------------------------CAAGACGAGAAGAAGATCGAGGGAAGCGCTGGAGGCGCCGCCGCAACCGGCCCTAGTGGCGGGGAAATTGTTAGT---TATTGGGGCGTTGCGCCGTCTAAG---GTTTCCAAAGAGGATGGGACGGAGTGGAAGTGGAGCTGCTTCCCATGGGAGACATACAAGGCGGATTTGAACATAGATCTGAAGAAACACCATGTCCCGGTCACATTCTTAGACAAGGTCGCGTACTGGACCGTCAAATCTCTCCGATTACCCACTGATATCTTCTTTCAGAGGAGGTATGGCTGCCGTGCAATGATGCTGGAGACGGTGGCCGCCGTGCCCGGTATGGTCGGAGGGATGTTGCTCCACTGCAAGTCTCTCCGGCGATTCGAGCGCAGCGGGGGATGGATCAAGGCACTCCTGGAAGAAGCGGAGAACGAGAGGATGCATCTCATGACGTTCATGGAGGTTTCGAAGCCCAAATGGTACGAGCGGGCCCTGGTGATCTCCGTTCAGGGCGTCTTCTTCAACGCTTACTTCTTGGCCTACATCATCTCCCCCAAGCTGGCTCACCGCATCGTCGGCTACCTGGAGGAAGAGGCTATTCATTCGTATACAGAGTTTCTCAAGGAGCTTGACAAGGGTAATATCGAGAACGTCCCTGCTCCGGCCATCGCTATTGACTACTGGCGCCTCCCGCCGGACTCCACTCTCAGGGATGTTGTCATGGTTGTCCGGGCTGACGAGGCCCATCACCGTGATGTCAACCACTTCGCTTCTGATATTCATTACCAGGGACAACAACTCAAGGACTCTCCGGCTCCTCTTGGGTACCAT---------------------------------------------------------------------------------------------------------------------------------------------------------------------------------------------------------------------------------------------------------------------------------------------------------------------------------------------------------------------------------------------------------------------------------------------------------------------------------------------------------------------------------------------------------------------------------------------------------------------------------------------------------------------------------------------------------------------------------------------------------------------------------------------------------------------------------------------------------------------------------------------------------------------------------------------------------------------------------------------------------------------------------------------------------------------------------------------------------------------------------------------------------------------------------------------------CTG------------TTCAGCACACAAGCT---------------GCCTCGCCCACGGCGGCGGTGTCTGGGGCAAGGCGGCGTACTGGTGGTGGGGTAGGGCAAGCGGGACTGGGGCCGACGAAGGGGGATGAGAAACCCAGAGTGGTGGTGCTGGGGACCGGGTGGGCTGGGTGTCGGCTGATGAAGGGTATCGACGCCAGCATGTACGACATCGTTTGCGTGTCGCCGAGGAACCACATGGTATTCACTCCTCTTCTAGCCTCCACCTGCGTCGGCACCCTGGAGTTCCGGTCGGTTGCTGAGCCTATTGGGCGGATCCAATCCGCCATTTCCCGGGAACCCAATTCTTATTTCTTCCTGGCTAACTGTTCTGGAATTGATTTCAACAACCACGTGATAAACTGCCAAACGGTTACGGAT------GGAGTG---GAGGCG------TTAGATCCATGGAAGTTCAGTATCACGTATGACAAGTTGGTTGTGGCTGCCGGAGCCAGAGCCTTAACATTTGGGATAAAGGGTGTGGAGGAGCACGCTATCTTTCTTCGGGAAGTTCACCATGCCCAAGAAATAAGGAGAAAACTCCTGCTTAACCTCATGCTTTCTGATGTGCCTGGAGTTAGTGAAGAAGAAAAGCGCAGACTCCTACACTGTGTTGTGGTGGGAGGTGGCCCCACTGGAGTTGAGTTCAGCGGGGAACTCAGCGACTTCATCAAGAGGGATGTTCATCAAAGATATGCTCATGTCAAAGATTATATTCACGTCACATTAATCGAGGCAAATGAGATATTGTCTTCCTTTGATGACCGTCTTCGTACTTATGCCACCAAACAATTGACCAAGTCAGGAGTTCGTCTAGTACGTGGTGTGGTAAAAGATGTGCTGGCTGAGAAGATAATTCTGAGTGATGGCACGGAGGTACCTTATGGCTTGTTAGTGTGGTCGACTGGAGTTGGACCCTCTTCATTTGTCGAATCTCTCGATATTCCCAAAGTCCGTGGA---AGGATAGGGATTGATGAATGGCTACGTGCCCCTAGTGTGGAGGATGTATTTGCAATTGGGGACTGCTCGGGCTTCCTTGAAAGTACAGGCAAGCCTGTGCTTCCAGCTTTGGCTCAGGTTGCAGAGCGACAAGGGAAATACCTTGCGACACTATTGAACAGAGTTGGGAAAGCTGGTGGTGGGAAAGCGAGCGCGGCGAAGGACATCAACCTTGGGGATCAGTTTGTTTACAGACACTTGGGCAGCATGGCTACGATTGGTCGCTATAAGGCTCTAGTTGACCTCAGGCAGAGCAAGGAGGGGAAAGGGGTGTCCCTTGCAGGATTCACCAGTTGGTTCATTTGGAGATCGGCTTATCTGACTCGAGTCATCAGCTGGAGGAACAGATTCTATGTAGCCATCAACTGGCTGACCACTTTTGTTTTTGGCCGTGATATTAGTCGGATT
>Daucuscarota
atgaggaac---------tggagtatgatt---gagagattttcggatacttttcgt---cagaatccttctctctctagattgcttgtt---gttttcacc---gtcagcggtggg------ggccttgtggcttatagcgaagct---------------aattctagt------------aac------agtgaagttaaagttgctacacctgaggtg---gttagcaggaaaaagaaagtggtcgtgcttggcactggttgggctgcaaccagttacttgaaaaacttaaagaactcctcatatgatgttcaggtgatatcacctcgcaattactttgcattcacacctttactaccaagtgttacatgtggaaccgtggaagctcgcagcattgttgaaccgattcgcaacattgtccataagaaaaacatagatattcattactgggaagctgaatgttataagattgatgcggaaaataagaaagtgttttgtcgatctagtaaagacggtattgtgaatggaaatgaagaaattgttgtagactatgactacctagtagtcgccatgggagctcgtgcaaacacattcaatactccaggggtggaggaaaattgtttgttcttgaaggaagtagaagatgctcagaaaattcgtaggactgttattgattgctttgaaagggccagcctccccaaactgactgatgcagagaggaaaaaagttcttcaatttgtagttgttggtggtggtccgactggtgtggaatttgcagctgagcttcatgattttgtatctgaagatttagtcaagctatatccaaaggtgaaagattttgttaagataacacttcttgaggcaggagaccatatactaaacatgtttgataaaaggatcacagtttttgcagaagaaaaatttcaaagggatggtattgatttgaaaacaggctcaatggttgtaaaagtatcagactcggaaatttctactaaagagataaagaat---gggcaaatctcttctataccttatggaatggttgtctggtcaaccggtatagggactcgtcctgttataatggaatttatgaagcaaattggtcaggctaatagacgtgtgttggcaactgatgaatggctgcgagtggaacgatgtgatggcatatatgcactcggagattgtgccacaatcaatcagcgcaaagtgatggaagacatttcagcgatatttagtaaagcagacaaggacagttctggaacattaacagttaaggagtttcaagatgccctagatgacatctgtgagagataccctcaaatgcagctctatttgaaaaacaaacagatgagtagtcttgttgatatattgaaagaatccaaaggggatgtggta---aaagaagctgtagcattaaatattgaagagtttaaacaagctctatcccaagtagatttccagatgaagaatcttccagccactgcacaggttgccgctcaacaaggtgcctatctagccaattgtttcaaccgcatggaggagtgtgagaaaaatccagaaggtcctctgcgttacagaggagaaggacgtcacaagtttcgtcctttcaggtacaagcattttggacagtttgctccattggggggtgagcaaacagcagctcaacttcctggagattgggtttccattggccacagttctcagtggctctggtattctgtgtatgcaagcaagttagttagttggcgtacgagggcactggtggtatccgactggggcaggcgcttcatctttggtagagactcaagtcaaataGTGCGTTGGAGG---AGCAGTCTGACGCTGGGTGAGAAAGAACAGGTGAATAATAAG------------------------------AATGGTGAAGATAAACAAGTGGTGGCTAGT---TACTGGGGAATAAAGGGTCAAGAG---GTGAAGAAGGAAGATGGGACCCCCTGGAAATGGAACTGCTTCCCATGGGAGACGTACCAGGCGGACTTGACGATCGATCTGAAGAAGCACCATGTCCCCACTACTTTCTTAGACAAACTGGCTTACTGGACTGTTAAGTCTCTCAGGTTCCCTACCGATGTCTTCTTTCAGAGACGATATGGATGCCGTGCAATGATGTTAGAAACGGTAGCTGCTGTCCCTGGCATGGTCGGGGGAATGTTGCTTCATTGCAAGTCACTCAGGCGCTTTGAGCACAGCGGAGGTTGGATCAAGACCTTGTTAGATGAAGCTGAAAATGAAAGAATGCACCTCATGACATTCATGGAGGTGTCCCAGCCAAGATGGTACGAGCGTGCCCTTGTGTTCACTGTACAGGGTGTCTTCTTCAACGCCTACTTCCTTGCATATCTAGCATCTCCCAAACTGGCTCACCGAGTTGTTGGATACTTGGAAGAGGAAGCAATTTACTCCTATACCGAGTTCCTCAAGGAGTTGGACAAAGGTACTATTGAGAATGTTCCTGCTCCGGCTATTGCCATTGATTACTGGCGCCTCCCGGCTGACTCTACATTGCGAGATGTAGTCATGGTTGTTAGGGCAGATGAGGCTCACCACCGAGATGTTAACCACTTTGCTTCGGACATACATTATCAAGGACATGAGCTGAAGGACTCCCCGGCCCCTCTTGGATATCACGCGTCTCCG---------GCG---------CCGGCGCTG---------------------ACGATATTC---CGGGCAGTGACTGAA---TCGGCGACGGCGAGGAGAGAGAGCTTA------GTGTATGTGAGG------------GGAGGAGGTGTTGAGTTGATG------------------AAG------------AGGATGATGAGCAGTGAGGCGGTGAAGGTGACG---GAG------------GAG------AAGAAGGAAGTG---AAGGAGGAGAAG---------------------------------AAGAAGAGT---GAG---AGT------------------------AAC------------GTG---------GTGGTGTCGAGTTATTGGGGAGTG------GCGAGGCCGAGGATTACTAAGGAGGATGGTACTGAGTGGCCTTGGAATTGTTTTATGCCATGGGAAACATATCAAGCTGACTTGTCGATAGATCTTGGTAAGCACCATGTACCAAAGACATTTCTTGATAAGGTGGCTTACAAGACTGTGAAACTACTAAGGATTCCGACGGATGTTTTCTTCCAGAGGCGATATGGATGTCGTGCAATGATGCTAGAAACTGTAGCAGCTGTTCCTGGTATGGTCGGAGGTATGCTGCTGCATCTGAGGTCTCTCCGCAAGTTTCAGCAGAGTGGAGGTTGGATTAAGGCGTTGCTAGAAGAAGCTGAGAATGAGAGGATGCACTTGATGACTATGGTTGAACTTGTGAAACCAAAATGGTATGAGAGGTTTCTGGTTCTTACCGTGCAAGGAGTCTTCTTCAATGCTTTCTTTGTTCTTTATATGATGTCCCCCAAAGTGGCACATAGAGTTGTTGGGTACCTGGAAGAAGAGGCAATACATTCATATACCGAGTATCTGAAGGATATTGAAAGTGGTGCAATTGAAAATGTTCCTGCTCCTGCTATAGCTATTGATTACTGGAGACTTCCTAAAGATGCCAAACTAAAAGATGTCATAACTGTGATCCGTGCTGATGAGGCTCATCATCGGGATGTTAACCACTTTGCTTCTGACATTCATTTCCAGGGGAAAGAATTAAGGGATGCACCAGCTCCGCTTGGATATGGACGCCAT---------TTCACTTCCATTGCC---------------------------------------------ACTGCAGAA------------------ACGGCCGAGTTAGGTCCCACAAAGGCCGGCGAGAAGCCCCGGGTGGTGGTCCTGGGGTCCGGATGGGCTGGTTGCAGGCTCATGAAGGACATTGACACCAGCATTTATGATGTTGTCTGTGTTTCTCCTAGGAACCATATGGTTTTCACGCCTCTTCTGGCTTCCACTTGCGTAGGCACGCTAGAATTTCGGTCCGTAGCTGAGCATATAGGCCGCATACAACCTGCCATTTCAACCGAGCCTGGCTCATATTTGTTCCTGGCTAATTGCACAGCTCTTGATACTCAGAAGCACCAGGTGCATTGCCAAACTGTAACCGAT------GGATTA---GCAAAG------CTGGATCCAAGGAAGTTCAGAATCTCATACGACAAGTTGATTATAGCCTCTGGAGCTGAAGCTTCCACTTTTGGAATCAATGGTGTGAAAGAGCATGCCATTTTTCTACGCGAAGTTCATGATGCTCAGGAGATCCGAAGAAAGTTGCTACTTAACTTGATGATGTCTGATGTTCCTGGAGTTAGTGATGAAGAAAAGCGTAGGCTTCTGCACTGTGTTGTGGTTGGAGGTGGTCCAACAGGAGTTGAGTTCAGTGGTGAATTGAGTGACTTTATTATGAGGGATGTTCACCAAAGATATGCTCATGTAAAAGATTACATCCATGTTACACTAATTGAGGCTAATGAGATACTGTCATCCTTTGATGACCGTCTCCGGAAATATGCAACTAAGCAGTTAACCAAGTCAGGAGTCCGTCTTGTCCGGGGAATTGTGAAGGATGTTCAACCTCAAAACATAGTTCTCACTGACGGAACAACTGTTCCATACGGTCTGTTAGTATGGTCTACCGGTGTTGGTCCCTCCCCTTTTGTACAAGCTCTGGACATACCAAAAGCACCCGGAGGGAGGATTGGAATTGATGAGTGGCTGCGTGTTCCCTCAGCCCCAGACGTGTTCTCCATTGGTGACTGCTGCGGGTACCTTGAAAAG------------------------------------------CGTCAGGGATTATATCTAGCAAAAGTACTGAACACGATAGGTAAAGCCGGGGGAGGTTATGCAAATGCTGCACAAGAGATGGAATTAGGCAAGCCTTTTGTGTATAAACATTTAGGAAGCATGGCAACTGTTGGCAGATACAAAGCTCTTGTTGACCTTAGGCAGAGCAAGGAAGGAAAAGGGGTATCGATGGCAGGGTTCGTTAGTTGGTTTATATGGAGGTCTGCGTACTTTTCACGCCTGGTGAGCTGGAGGAACAAGTTATATGTTGCAGTTAACTGGGCTACAACTGGTGCATTTGGACGCGATATAAGCCGATTG
>Epifagusvirginiana
------------------------------------------------------------------------------------------------------------------------------------------------------------------------------------------------------------------------------------------------------------------------------------------------------------------------------------------------------------------------------------------------------------------------------------------------------------------------------------------------------------------------------------------------------------------------------------------------------------------------------------------------------------------------------------------------------------------------------------------------------------------------------------------------------------------------------------------------------------------------------------------------------------------------------------------------------------------------------------------------------------------------------------------------------------------------------------------------------------------------------------------------------------------------------------------------------------------------------------------------------------------------------------------------------------------------------------------------------------------------------------------------------------------------------------------------------------------------------------------------------------------------------------------------------------------------------------------------------------------------------------------------------------------------------------------------------------------------------------------------------------------------------------------------------------------------------------------------------------------------------------------TCGCACAACTCCTTAAGTACGATGGCTTTGGGTGAGGAGAAGAAGGTC---------GATGGTGGATCAACTGGAGGCGCCGCCGCCTCTGCTGGTGGTGATAAGGCGATTGTGAGT---TACTGGGGCGTTGAGCCTGCAAAA---GTTACCAAAGAGGATGGTACCGAATGGAGGTGGAACTCTTTCCCATGGGAGACGTACAAAGCTGATCTGTCGATTGATCTGAAAAAGCATCATGCCCCAGTCACATTTTTGGACAAGGTGGCCTATTGGATGGTCAAGGCTCTTCGGTTTCCTACTGATGTATTTTTCCAGTTT---------------------------------------------------------------------------------------------------------------------------------------------------------------------------------------------------------------------------------------------------------------------------------------------------------------------------------------------------------------------------------------------------------------------------------------------------------------------------------------------------------------------------------------------------------------GCGTCATCA---------TCC---------GCGGCGGAG---------------------GGAGTA------CGTGCGTTATCGACGCTGTTTGATGCGTCGGCCGGG---------------GCGCATCCGCAG------------GGGATAAGTATGGTGTTGATC------GGGTGG------AGG------------CGGATGATGAGCACGGCGTCAGATCATTCTTCC---ACG------------TCG------GCAGTGGCGGAG---AAGGACGACAAACGCAACGGCGTGTCG------------------ACGGTGGAG---AAA---GGT------------------------GAC------------TCG---------GTGGTTTCGAGCTATTGGGGCATT------TCGAAGCCTAAAATTACAAGAGAGGATGGTACAGAGTGGCCGTGGAACTGTTTCATGCCATGGGAAACATACCGGTCAGACTTATCAATTGATCTTAGCAAGCACCATGTTCCAAAGACATTTATTGACAAAGTGGCATACCGGACAGTGAAACTTCTTAGAATTCCTACGGATCTGTTTTTCCAGAGGCGGTATGGCTGCCGTGCAATGATGCTTGAAACTGTGGCTGCTGTTCCCGGT------------------------------------------------------------------------------------------------------------------NNNGCAGAGCTCGTGCAGCCCAAGTGGTATGAAAGATTGTTGGTGCTTACTGTTCAGGGAGTATTCTTCAATGCCTTCTTTGTGCTTTACTTGATGTCTCCAAAACTGGCTCATAGAGTTGTTGGTTATTTAGAAGAAGAGGCAATTCATTCGTATACTGAGTACTTGAAGGATATCGATAGTGGTGCTATTGAAAATGTCCCTGCTCCTGCTATTGCGATTGACTACTGGAGGCTTCCTAAAGATGCGAAACTGAAGGATGTTATTACTGTCATCCGAGCTGATGAGGCTCACCATCGGGATGTCAACCATTTTGCTTCTGATATTCATTTCCAGGGGAAAGAACTGAGGGAGGCACCAGCTCCTATCGGATACCAT------------------------------------------------------------------------------------------------------------------------------------------------------------------------------------------------------------------------------------------------------------------------------------------------------------------------------------------------------------------------------------------------------------------------------------------------------NNNACC------ATAGATCCATGGAACTTCAAAATTGCATATGACAAGCTAGTAATTGCTTCGGGAGCAGAGGCTTCTACATTTGGTATTAAGGGTGCAAAAGAACATGCTATCTTTCTTCGTGAAGTTCATCATGCTCAGGAGATCAGGAGGAAACTGCTGTTAAATCTGATGCTGTCAGATCTGCCAGGAGTCAGCGATGAAGAAAAGCGTAGGCTCCTGCACTGTGTTGTTGTTNNN------------------------------------------------------------------------------------------------------------------------------------------------------------------------------------------------------------------------------------------------------------------------------------------------------------------------------------------------------------------------------------------------------------------------------------------------------------------------------------------------------------------------------------------------------------------------------------------------------------------------------------------------------------------------------------------------------------------------------------------------------------------------------------------------------------------
>Escobedia
------------------------------------------------------------------------------------------------------------------------------------------------------------------------------------------------------------------------------------------------------------------------------------------------------------------------------------------------------------------------------------------------------------------------------------------------------------------------------------------------------------------------------------------------------------------------------------------------------------------------------------------------------------------------------------------------------------------------------------------------------------------------------------------------------------------------------------------------------------------------------------------------------------------------------------------------------------------------------------------------------------------------------------------------------------------------------------------------------------------------------------------------------------------------------------------------------------------------------------------------------------------------------------------------------------------------------------------------------------------------------------------------------------------------------------------------------------------------------------------------------------------------------------------------------------------------------------------------------------------------------------------------------------------------------------------------------------------------------------------------------------------------------------------------------------------------------------------------------------------------------------------------------------------------------------------------------------------------------------------------------------------------------------------------------------------------------------------------------------------------------------------------------------------------------------------------------------------------------------------------------------------------------------------------------------------------------------------------------------------------------------------------------------------------------------------------------------------------------------------------------------------------------------------------------------------------------------------------------------------------------------------------------------------------------------------------------------------------------------------------------------------------------------------TTTTCATCA---------TCC---------TCGGTGGTG---------------------GGGATC------CGCGCGATGTCGCCT---TTTGGCGCTTCGGCGGGG---------------TTGCAGCCGCAG------------GGATCAAGTATGGTGCTGATC------GGATGG------AGG------------CGGATGATGAGCACGGCGGCGAATCAATCTTCG---ACG------------TCC------GCGGTGGTGGAG---AAGGAAAACAAAAGCAAGAGCGTGGCGGCGGGG------------AAGGTGGAG---AAA---GGG------------------------GAC------------TTG---------ATGGTATCTAGCTATTGGGGAATT------TCGAAGCCTAAAATCACCAGAGAGGACGGCACAGAGTGGCCTTGGAACTGCTTCATGCCATGGGAAACATATCAGTCAGACACATCGATTGATCTGAACAAGCATCATCTCCCAAAGACATTTATTGACAAAGTGGCATATCGGACAGTTAAAGTTCTTAGAATTCCCACAGATCTGTTTTTTCGGAGGCGGTACGGGTGCCGTGCAATGATGCTGGAGACGGTGGCTGCCGTCCCTGGCATGGTGGGGGGCATGCTGCTGCACCTGCGGTCCCTCCGCAAGTTCCAGCAGAGTGGGGGCTGGATCAAGGCTCTGCTGGAGGAGGCCGAGAACGAGAGAATGCACCTGATGACCATGGTGGAGCTTGTTCAGCCCAGGTGGTACGAGAGGCTGCTCGTGCTCACAGTCCAGGGAGTCTTCTTCAACGCCTTCTTCGTGCTGTACCTGCTGTCCCCCAAGATGGCCCACAGGATCGTTGGCTACCTGGAGGAGGAGGCCATTCACTCCTACACTGAATACCTGAAGGACATTGACAGTGGCTCCATTGAGAATACTCCGGCTCCTGCTATCGCGATCGATTACTGGAGGCTCCCCAAGGATGCCAAGCTGAAGGATGTGATTACTGTTATCCGTGCGGATGAGGCTCACCACCGGGATGTCAACCATTTTGCTTCTNNN------------------------------------------------------------------------------------------------------------------------------------------------------------NNN---GGACTGGGGCCCACGAAGGGTGACGAGAAGCCCAGAGTGGTAGTTCTGGGCTCGGGCTGGGCCGGATGCAGGCTCCTCAAGGATATCGACACGAAGACTTATGATGTCGTGTGTGTGTCCCCCAGGAATCACATGGTTTTCACTCCCCTGCTCGCGTCCACGTGCGTCGGGACCCTCGAGTTCCGATCGGTGGCCGAGCCGATCGGAAGGATCCAGCCGGCAATCTCTCGTGAACCCGGTTCTTACTTCTTCCTCGCCAATTGTACCGGTGTTGACTTCCAGAATCACCAGATTCACTGCCAAACTGTAACCGAA------GGAGTT---GACACC------ATAGATCCATGGGACTTCAAAATCGCATATGACAAGTTGGTAATTGCTTCTGGAGCACAGGCTTCAACATTTGGTATTAAGGGTGCAAAGGAACATGCCATCTTCCTTCGTGAAGTTCATCATGCTCAGGAGATCAGGAGGAAGCTTTTGTTAAATTTGATGCTGTCGGATGTACCCGGAGTTAGTGATGAAGAAAAGCGTAGGCTTTTGCACTGTGTTGTCGTTGGAGGTGGTCCCACGGGAGTTGAGTTCAGTGGCGAACTTAGTGACTTCATAAAGAAGGACGTTCATCAAAGATATTCACACGTGAAAGATTACATTCATGTCACGTTGGTTGAGGCGAATGAAATACTGTCGTCCTTTGATGATCGACTACGAAAGTATGCAATAAAGCAACTGACAAAATCAGGAGTCCGTCTTGTTCGAGGGATAGTGAAGGATGTCCAATCTGATAAAATAATCCTTAGTGACGATACCGATATTTCGTATGGTGTCCTGGTCTGGTCTACAGGTGTCGGTCCTTCGCCATTCGTGAATTCCCTCGAAGTTCCTAAAGCACCTGGCGGAAGGATTGGGATCGATGAATGGCTAAGGATTCCTTCTGTGCAGGACGTGTTTGCCATTGGCGATTGCAGTGGGTTTCTTGAAAGTACAGGCAAGCCCGTGCTTCCAGCCCTGGCCCAGGTGGCCGAGCGGCAGGGAAAATATCTTGCGAAACTGTTGAACCATTTGGGCAAGGCTGGN------------------------------------------------------------------------------------------------------------------AGCAAGGAGGCGAAAGGGCTATCGATGGCTGGTTTTGTTAGCTGGTTCATTTGGCGCTCGGCTTATCTCACTCGTGTCATAAGCTGGAGGAACAGATTTTACGTGGCAATCAATTGGTTGACGACCTTTGTTTTTGGTCGTGATATTAGTCGGATA
>Euphrasiaarctica
TTCGAGAAA---------ATGTCGGCGTTT---CAGAGATTTTCGAGAACTTTCCGG---GAAAATCCTTTGCTAGCGAAAACGTTGATA---GTTTTCACA---CTCAGTGGTGGG------GGTCTTGTGGCATTATCTGAGGCT---------------AAAGCAGAG------------AGC------GGAATGGATATTGTAAATACAACCGAGGCTGGTGAAGGCAAGAGGAAAAGAGTGGTGGTTCTCGGAACTGGTTGGGCCGGAACAAGTTTCTTGAAAGGCCTGAAGAGTTCATCGTATGATGTCCAGGTGATATCACCACGTAACTTTTTTGCATTCACCCCGTTACTACCGAGTGTGACCTGTGGGACCGTAGAAGCCCGCAGCATTGTAGAACCGATCCGCAACNNN------CAG---------------------------------------------------------------------------------------------------------------------------------------------------------------------------------------------------------------GAAATAGAAGATGCCCAGAAGATCCGCAGGACCATTATTGACTGTTTTGAAAGGGCCAGTTTATCCAACCTAAGTGATgaggaaagaaagaagattCTTCATTTCGTCGTTGTAGGTGGAGGTCCGACCGGCGTGGAGTTTGCGGCGGAACTTCATGATTATGTGAATGAAGATCTAGTCAAGTTATACCCCAAGGCTAAAGAGGCAGTAAATATTACGCTTCTTGAAGCTACGGACCATATCCTGAACATGTTCGACAAAAGAATTACTGCTTTTGCTGAGGATAAATTTAAGAGAGATGGAATCGATGTTAAAACCGGGGCAATGGTTGTGAAAGTATCTGATAAAGAAATCTCCACCAAAGAACTTAAGAATGGTGGGGCAGTAACCACTATGCCGTATGGAATGGTGGTCTGGTCAACTGGAATAGGAACTCGCCCTGTTATAATGGATTTTATGAAGGAAATTGGTCAA---------------------------------------------------------------------------------------------------------GAAGATATTTGGGCTATATTTGGTAAAGCCGATAAAGACAACTCTGGAACACTTACTGTCAAGGAATTTCAAGAAGTGCTCGATGATATATGTGAAAGATACCCCCAATTACGACTGTATTTGAAAAACAGGCAGATGAGTAACCTCGTTGACCTGTTGAAAGACTCTAAAGAAGATACTGTG---AAAGAATCGGTAGAAGTAAATCTCGAAGAATTCAAGTCGGCCCTTTCCCAGGTTGATTCTCAAATGAAGAATCTTCCTGCAACAGCCCAGGTNGCAGCACAGCAAGGTTCCTATCTTGCTGACTGTTTCAACCGTATGCAAGAGTGTGAGAAAAATCCAGAAGGGCCTCTCCGATTTAGAGGTGAAGGACGCCATAGATTCCGTCCTTTCAGGTACAAGCATTTTGGACAATTTGCTCCTTTGGGAGGAGAGCAGACGGCTGCCCAACTTCCCGGGGATTGGATTTCGATTGGCCGCAGCACTCAATGGCTTTGGTATTCTGTATATGCCNNN---------------------------------------------------------------------------------------------------------------------------------------------------------------------------------------------------------------------------------------------------------------------------------------------------------------------------------------------------------------------------------------------------------------CAGAGGCGCCACATATGCCACGCAATGTTGCTCGAGACGGTGGCCGCCGTTCCGGGGATGGTCGGCGGCATGCTCCTCCACTTCAAGTCCCTCCGGCGGTTCGAGCACAGCGGCGGTTGGATCAAAGCCCTTCTCGAAGAAGCCGAGAACGAACGAATGCACCTCATGACTTTCCTCGAAGTCTCGCAACCCAAATGGTACGAGCGAGCCCTAGTCTTCGCGGTGCAAGGCGTTTTTTTCAACGCCTATTTCGTGGCCTACATTGCTTCTCCTAAGCTGGCCCATCGGATAGTCGGCTATCTCGAGGAGGAGGCTGTCAATTCGTACACGGAATTTTTGGTTGATTTGGAGAAGGGACTCTTTGAGGATTCGCCGGCGCCGGCCATCGCCATCGACTACTGGCGGCTGCCGCCCGATGCGACTCTGAAAGATGTTGTGACGGTTATTAGGGCTGACGAGGCACATCACCGTGACCTTAACCACTTTGCATCGNNN------------------------------------------------------------------------------------------------------------------------------------------------------------------------------------CAGTCGCAG------------GGGGTGAGGATGGTGCTGATC------GGCTTG------AGG------------CGGACGATGAGCACGGCGGCGGACCATTCTCCG---ACGCCA---------CCG------TTGAAGGTGAAT---AAGGACGGAGAAAACAGCAGCGAGGCGACGGGG------------------------AAA---GGA------------------------GGT------------ATG---------GTGGTTTCGAGCTATTGGgggatt------tcgaagcccaaaaTCACCAGGGAGGACGGCACGGAGTGGCCCTGGAACTGTTTCATG------------------------------------------------------------------------------------------------------------------------NNN---CAGAGGCGCTACGGATGCCGTGCTGTGATGCTTGAAACTGTGGCGGCTGTCCCCGGTATGGTGGGAGGAATGCTTTTGCATCTCAGGTCCCTGCGCAAGTTCCAGCAGAGTGGGGGTTGGATCAAGGCACTGCTGGAGGAAGCTGAAAACGAGCGGATGCATTTGATGACCATGGTAGAGCTGGTGCAGCCAAAGTGGTACGAGAGGCTCCTGGTGCTCACCGTTCAGGGAGTTTTCTTCAACGCCTTCTTCGTGCTCTACCTGATGTCTCCAAAGCTTGCTCATCGCGTCGTAGGTTATTTGGAAGAGGAGGCCATACACTCGTACACTGAGTACTTGAAAGATATCGAGAGTGGTGCCATCAAGAATGTCCCAGCTCCTGCTATCGCGATCGACTACTGGAGGCTCTCTCCGGATGCGACTCTGAAGGACGTGATCACTGTCATCCGTGCCGACGAAGCTCACCATCGTGATGTCAACCATTTTGCTTCT---------------------------------------------------------------------------------------------------------------------------------------------------------------------GGATTGGCGCCGACGAAGGAGGGCGAGAAGCCCAGGGTGGTGGTTCTGGGTACGGGATGGGCCGGGTGCAGGCTGATCAAGGACATCGACACGAAGGCTTACGACATCGTCTGCGTTTCCCCTAGAAATCACATGGTCTTCACTCCTTTGCTCGCGTCCACGTGCGTCGGGACGCTGGAGTTTAGATCCGTCGCCGAGCCGATCGGCCGGATCCAGCCCGCAATATCGAGCGAACCCGGTTCTTATTTCTTCCTTGCTAATTGTACCGGAGTTGATTTTCAAAAT------ATTCAATGTCAGACTGTTACCGAA------GGAGTT---GACACC------TTAGATCCATGGAGCTTCAAAATTGCATATGACAAGCTTATAATTGCTTCTGGTGCACATGCTTCTACATTTGGCATTAAGGGTGCAACCGAACATGCTATATTTCTTCGTGAAGTTCATCATGCTCAGGAGATCAGGAGGAAACTACTGTTAAATCTTATGCTATCAGATGTACCA------AGCGATGAAGAAAAGCGTAGGCTCCTACACTGTGTTGTTGTCGGAGGTGGTCCCACGGGAGTTGAATTCAGCGGCGAACTTAGTGACTTTATACAGAAGGATGTTCGTCAAAGATACTCGCATGTGAAAGATTATATCCGTGTCACATTGGTTGAGGCAAATGAGATACTGTCATCCTTTGATGTTCGTCTCAGAAAGTATGCAATCAAGCAATTGACA---TCAGGAGTCAGTTTTGTCCGAGGAATTGTGAAGGATGTTCAGCCTGATAGGATAATTCTCAGTGATGGTACCGATATTCCATATGGTGTCTTGGTGTGGTCTACAGGGGTTGGTCCTTCACCGTTCGTGAACTCCCTGGAAATTCCTAAAGCACCTGGTGGAAGGATTGGGATTGATGAATGGCTAAGAATCCCTTCGGTGCAGGATGTGTTTGCAATTGGTGATTGCAGTGGGTTTCTTGAA------------------------------------------------------------------------------------------------------------------------------------------------------------------------------------------------------------------------GAAGCAAAAGGTATATCAATGGCGGGATTTGCCAGCTGGTTTATTTGGCGCTCTGCATATCTCACTCGTGTCATAAGCTGGAGGAACAGATTCTACGTGGCAATCAATTGGTTGACAACTCTCGTGTTCGGCCGTGATATAAGTCGGATA
>GlycineMax
atgtggagt---------ttcactttcttt---gaacgagtttctagagctttccgt---gatcatgggtccaacttcaagcttgtactt---ctctgcaccaccgtaagtggtgga------ggggttctggcttacggagaggct---------------gtagccgca------------tct------gaagcagcggcg---------------acg---accacggagaagaagaaggtggtggtactgggaacagggtgggctggcacgagtttcttgaggaatctggacaaccccaaatatgaggttcacgtggtgtcccctcgcaattactttgcattcactcctttgctgcctagtgttacctgtggcaccgtcgaagctcgcagcattgtcgaacccgtccgcaacattttcaggaagaaaaagatggacatgcaatttagtgaagcagaatgtctcaagattgatgcaacaaacaggaaagtttactgtcgatctaatataagtaataatttgaacgagaaagaagagtttgtggtggactatgactacctaatcatagccgtgggagcaaatgtcaacacatttaatactcctggagtgatggagaattgtcatttcttgaaggaagttgaagatgcacagaagattagaagaaccgttattgactgctttgagagagcaagtttgcctagtgtaagtgaagaagaaaagaagagaattcttcattttgctattgttggaggtggtccaactggagtggagtttgcagcctcactacatgactatgtcactgaggatttggtcaacatatatcctgggataaaagatctagttaaaattacacttctggaggctggagatcatattttgagcatgtttgacaaaagaatcactgcttttgctgaagagaagttcggaagagatggtattgatgtgaaaaccggatccatggttgtgaaggtttctcagaaagaaatttctactaaagaaatgaaaaatggaggagcaattactacaattccatatggaatggctgtctggtcaactggtattggcactcgtccatttataagagattttatgtcacaaattggtcagactaacagacgagccatagctactgatgaatggttgagagttgaagcaacaaacaacgtgtatgcacttggtgattgtgccacaataaaccagcgaaaagtcatggaagatatcgcggcaatatttaagaaggctgacaaagacaattcaggaactcttactgtcaaagaatttcaggaggtattggctgatatctgtgagagataccctcaggtggagctatatctaaagagtcaacagatgcacaacattgctgatttgttgaaaggatccaaggaagatgttgaa---aaagaatctattgaactgaatatcgaagaactcaaaaccatactctctaaagtggattcccagatgaaatttcttcctgctacagcgcaggttgcatctcagcaaggcacctacctggccaagtgctttaaccggatggaagagtgtgagaaaaatccagagggtcctatcaggttcaggggagaagggcgccatcgcttcaaaccctttaggtacaagcatttaggtcaattcgctcctctaggaggagagcaaacagctgcacagcttcctggggattgggtttcaattggacacagctctcaatggttgtggtattctgtctatgcaagcaagcaagtcagctggcgcacaagggcattagtagtatcagactggacaagacgctttatttttgggagggattcaagtcaaatcGTGAGGAGTGAG---AGCACTTTGGCTTTGTCAGAGAAGGAAAAGATTGAGAAGAAGGTTGGTTTGTCTTCTGCTGGTGGGAACAAA---------GAAGAAAAAGTGATCGTGAGT---TATTGGGGCATTCAACCCTCCAAG---ATCACAAAAAAAGATGGCACAGAATGGAAGTGGAATTGCTTTCCATGGGAGACATACAAAGCAGATCTTTCCATTGATCTGGAGAAGCACCATGCTCCAACCACGTTTCTGGACAAAATGGCTTTTTGGACTGTCAAGGTTCTCAGATACCCCACCGATGTGTTTTTCCAGAGGCGATATGGATGCCGAGCAATGATGCTAGAAACAGTGGCTGCAGTCCCTGGGATGGTAGCAGGCATGCTACTTCACTGCAAATCCCTAAGAAGATTTGAGCACAGTGGTGGTTGGATCAAAGCACTGCTGGAAGAAGCAGAGAACGAGCGTATGCACCTAATGACCTTCATGGAAGTGGCAAAGCCAAAGTGGTATGAGCGTGCACTAGTGATAACTGTGCAAGGTGTTTTCTTCAATGCATACTTCTTGGGGTATTTGTTGTCACCTAAATTCGCACACCGCATGGTTGGTTACCTGGAGGAGGAAGCAATTCACTCCTACACAGAGTTCCTTAAGGAGCTGGACAAGGGCAATATCGAAAATGTGCCGGCTCCAGCCATTGCCATTGACTACTGGCAGCTCCCACCAGGCTCCACTTTAAGGGATGTTGTCATGGTTGTAAGAGCTGATGAGGCACACCATCGTGATGTCAACCACTTTGCATCGGACATTCACTATCAAGGGCGAGAGTTACGAGAGGCTGCTGCTCCAATTGGTTATCACCGCCAGCTC---------TCA---------ACGGCGGCG------------------------------------ATCGTGGAACAG---AGA------------------------------CACCAGCACGGT------------GGCGGCGCGTTTGGAAGCTTC------CACTTG------CGG------------AGG---ATGTCCACTCTTCCAGAGGTAAAGGAT---CAG------------CAC------TCA---GAGGAG---AAAAAGAACGAGGTCAACGAC------------------------------------ACC---AGT------------------------AAC------------GCC---------GTCGTTACGAGTTACTGGGGAATC------ACAAGGCCCAAGGTTCGTAGGGAGGACGGGACAGAGTGGCCGTGGAACTGCTTCATGCCATGGGATAGTTACCACTCTGATGTGTCAATAGACGTGACCAAGCATCATACACCAAAGTCATTAACGGACAAGGTTGCTTTTAGGGCTGTCAAGTTTCTAAGGGTTCTCTCTGATATCTACTTCAAGGAACGGTATGGGTGCCATGCTATGATGCTGGAAACAATAGCAGCAGTTCCAGGAATGGTGGGAGGGATGCTGCTGCACTTAAAGTCTCTGAGGAAGTTCCAGCACAGTGGTGGATGGATCAAGGCACTGCTCGAGGAAGCGGAGAATGAGAGGATGCACCTGATGACCATGGTGGAGCTTGTGAAGCCCAGCTGGCACGAGAGGCTGTTGATTTTCACCGCGCAGGGTGTTTTCTTCAACGCCTTCTTCGTGTTCTACCTCCTCTCGCCAAAGGCGGCACATAGATTTGTTGGTTACTTGGAGGAAGAAGCTGTGATTTCATACACTCAGCATTTGAATGCCATTGAGAGTGGTAAAGTTGAAAATGTCCCTGCCCCTGCCATTGCTATTGACTACTGGAGGCTTCCCAAGGATGCAACTCTCAAGGATGTTGTCACTGTGATTCGCGCTGATGAGGCTCATCACAGGGATGTTAACCACTTTGCTTCTGATATTCATCATCAAGGGAAGGAATTAAAAGAGGCTCCAGCTCCTATTGGTTATCACCCCCGG---------TTTAGCACCTCGACC------------------------------------------GCTCCGGTTCGG------------------CATGCGGGCCTGGAGCCCACTCAGGCCCACGAGAAGCCCAGGGTGGTGGTTCTGGGCTCCGGGTGGGCCGGGTGCCGCCTCATGAAGGGGCTCGACACTCAAATCTACGACGTCGTTTGCGTGTCCCCGCGCAATCACATGGTCTTCACGCCTCTCTTGGCTTCCACGTGCGTCGGAACTCTCGAGTTTAGAACCGTTGCCGAACCCATCGCCAGGATCCAACCCGCTATCTCCAGAGAACCCGGTTCTTATTTCTTCCTCGCCAATTGTACTGCCATTGATGCTGATAACCATGTGGTGCATTGTGAGTCTGTAACTGAA------GGGGCA---CAGGCA------CCAGATCCTTGGAGGTTTACAATCTCATATGATAAGCTGGTAATTGCATTAGGAGCGCAACCTACCACTTTTGGAATTCATGGAGTCTATGAGCATGCAATTTTTCTTCGTGAAGTTTACCATGCACAGGAAATTCGTCGGAAGTTGCTCCTGAACTTGATGATGTCTGATGTTCCAGGGATTGAAGAAGAGGAAAAACAAAGGCTGTTACACTGTGTGGTTGTCGGAGGTGGTCCCACTGGAGTGGAATTCAGTGGTGAACTTAGTGATTTTATTGTAAGAGATGTCCGTCAGAGATATGCTCATGTGAAGGACTACATCCACGTTACTTTAATTGAGGCCAATGAGATATTGTCTTCCTTTGATGTCCGACTCAGGCAGTATGCCACCAATCAATTGACAAAGTCAGGAGTTCGACTTGTCCGTGGCATTGTGAAAGATGTTGAAGAGAAGAAGATTATCCTAAATGATGGTACTGAGGTTCCGTATGGGTTGCTGGTATGGTCTACTGGAGTTGGTCCATCTGCTATTATTCAATCTTTGGATCTTCCTAAAGCTCCTGGTGGAAGGATTGGCATTGATGAGTGGCTTCGTGTTCCTACAGTAGAGGATATCTTCTCAATAGGTGACTGCAGTGGATTTGTTGAAAGTACTGGAAAAACACCACTACCGGCTTTAGCCCAAGTGGCAGAAAGGCAAGGTAAATATTTAGCATTCTTATTAAACAAAATAGGTAAAGCCAATGGAGGCCGTGCAAACAGTGCAAAAGATGTAGACTTTGGGGATCAGTTTGTTTACAAGCACATGGGAAGCATGGCATCTATAGGGAGTTACAAAGCTCTAGTGGACCTCAGACAGAGCAAGGAGGGCAAAGGGTTATCTCTGGCAGGTTTTGTCAGTTGGTTTATTTGGCGCTCGGCATATCTAACTCGAGTCATCAGCTGGAGGAACAGATTCTATGTAGCTATCAACTGGGCTACTACTCTTGTGTTTGGCCGTGATATAAGCAGAATA
>GossypiumRaimondii
atgaggaac---------ttcaacttcttc---cggagattatccagggcttttgat---gattatccttctctttctaagatcatcgtc---gtctcgact---atcagtggtggg------agccttatagcttatgctgaagca---------------aacgctttc------------aat------ggcagtaagggcattgcttcatctgaacaa---gttcccaagaaaaagaaggtggtgctgcttggaactggttggggaggaatgagtttcttgaagagcctgaataaccctaattatgaggtgcaagttgtttctcctcgtaatttctttgtgttcaccccattgctaccaagtgttacatgtggcaaagtggaagcccgcagcattgttgagccaattcgcaacatcatcagaaagaaaaatgttaacatcagttactctgaagctgaatgcgtaaaaatagatcccaataataagaaaatttactgtcgcgctactatagacagccattcaaagggggaagaagtgtttgcggtagactatgactaccttattatagctgtgggagctcaggttaacacctttaatacccctggtgtcatggaaaattgccatttcctaaaggaaattgatgatgctcagaagattcgtaagaatgttattgattcctttgagaaggcaagcttaccaaatttaagtgatgaggagagaaagaaaatccttcactttgttgttgttggcggtggcccaactggtgtggaatttgctgccgaacttcatgactttgtcaatgaggatgtggtcaagctatatccaaatgtccaagacttggtgaaaataactcttcttgaggctacagatcatattttgaacatgtttgacaaaagaatcacaaatttcgcggaacagaaatttggaagagatggcattgatgtgaaattggggtcaatggtcaccggcataaatgaaaatgaaatatctacaaaagtg---agaggtaatggcgaaaaaacttcaacgccatatggaatggttctctggtcaactggcattggacctcgtcctctcataaaggagttcatgaagcaaattggtcagggtaataggcgtgctttagcaacggatgaatggctgcgagttgagggatttggtaacatttatgcacttggcgactgtgctactgttaaccagcggaaagtcatggaagatatatcagaaatatttagaaaggcagacaaggacaactcgggaacacttacagtgaaagaatttcaagagatcattgatgatatatgtgaaagataccctcaagtggagctttatctgaagaacaagcaggtgcgtaacatggttgatcttttgaaggaagccaaaggggacgctgca---aaagaatccatggagctgaatattgaagaatttaaatcagctctttctgaagtcgattctcagatgaagaatcttccagcaacagcacaggttgcaaatcagcaaggcgcctatcttgctaagtgcttcaaccgtatggaggagtgcgaaaagaaccctgaaggtccccctaggttcaggggaacaggtcgtcatcgattccatcccttcaggtacaggcacttgggacaatttgctcctttgggaggggaacaaacagctgcacaacttccaggtgattgggtgtctatcggacacagtgagcaatggctctggtattctgtctacgcaagcaagcaagtcagttggcgcacaagggcattggtggtctcagactggataaggcgttttattttcgggagggataccagtggcattGTGCGCTGCAGG---AGCTCTATGGCGGCCATAGTTGGTGGTGACAAGGAGCAGGAGAAGAAACAAGCAGTAGGCGGCGGCGGCGGCTCCGCCAAGGATGACAAAGAGATCGTCAGT---TATTGGGGCTTGGATCCAACTAAG---GTGTCCAAAGAGGACGGCTCCCCATGGAAGTGGACCTGCTTTCCATGGGATACATACCGGGCAGACTTGTCAATAGATCTGAAGAAACATCACGCACCGGTGACTGTGCTTGACAAAATGGCTTATTGGACTGTCAAATCTCTTAGATGGCCTACAGATCTTTTCTTTCAACGGAGATATGGTTGCCGAGCAATGATGCTGGAGACAGTGGCAGCAGTGCCAGGAATGGTGGGAGGAATGCTATTACACTGCAAGTCATTAAGGAGATTTGAACACAGTGGAGGTTGGATCAAAGCACTGTTGGAAGAGGCTGAGAATGAACGTATGCACCTAATGACATTCATGGAGGTGTCGGATCCTAGATGGTACGAACGTGCCCTTGTATTTGCTGTCCAAGGTGTATTCTTCAATGCTTACTTCTTGGGGTATATTATATCACCTAAATTTGCCCATCGAGTGGTGGGATACCTTGAGGAAGAAGCAATCCACTCTTACACCGAGTTCCTCAAGGAGTTGGACAATGGTAACATTGAGAATGTGCCAGCTCCACCTATTGCTATTGATTACTGGCGCTTGCCCCCTAACTCCACTCTGCGAGATGTTGTTTTGGCTGTGAGGGCAGATGAGGCACATCACCGTGATGTTAACCATTTTGCATCGGATATACATTATCAGGGACGTCAGCTGAAGGAAGCTCCTGCTCCGCTCGGTTATCACGGCAACGGG---------CAA---------GTCTACAGG---------------------TCCGCT------ATAGTTGGAAGAAGC---TTGGAGTTGAGC---------------------GGACAACGTAAC------------GGTGTGGCGTTTGGAGGATTT------GAATGG------AGG------------AGGATGATGAGCTCTTCTCCTGCTTCTGTGGAA------------------AAA------GCGACATCTGAG---AAGGAAGACAAAACGGAGAACTCGGTGATGGAA------------GAGACGAAG---GGA---AAG------------------------GAG------------GTT---------ATGGCGGCAAGTTATTGGGGAATT------TCAAGGCCTAAGATCACCAGAGAGGATGGCACCGACTGGCCTTGGAATTGTTTCATG---------------------------------------------------------------------------------------------------------------------------------AGACGATATGGCTGTAGAGCTATGATGCTGGAAACAGTGGCGGCCGTCCCTGGTATGGTTGGGGGCATGCTTCTGCACCTGAAATCTCTCCGTAAATTCCAGCAAAGTGGTGGTTGGATCAAAGCCTTGCTTGAAGAAGCAGAGAACGAGAGGATGCATTTAATGACAATGGTGGAGCTTGTTAAACCCAAGTGGTACGAAAGGCTCCTTGTTCTAACCGTGCAGGGAGTCTTCTTTAATGCCTTCTTTGTTCTGTATATGCTTTCACCCAAATTGGCGCATAGAATTGTTGGGTATCTGGAGGAGGAAGCCATTCACTCATATACAGAGTATTTGAAGGACATTGATAGTGGTGCGATTGAGAATGTACCAGCCCCAGCCATTGCAATAGATTACTGGAGGTTACCTAAAGATGCCACGTTGAAGGATGTCATAACTGTGATTCGTGCTGATGAAGCACATCATAGGGATGTAAACCATTTTGCTTCTGATATTCATTTTCAGGGAAAGGAATTGAGAGAGGCGCCTGCTCCTCTTGGTTATCATTCCCAC---------TTCAGCACCGCCAAC---------------------------CAACCCCCTGCCTCGGCTCAGGCTCAG------------------CCATCAGGTCTCGGACCCACCAAGCCACACGACAAACCGAGGGTGGTGGTGTTAGGATCCGGATGGGCTGGTTGCAGGCTAATGAAAGGCTTGGACCCCAAGCTGTATGACATCGTTTGTGTCTCGCCTAGGAACCATATGGTATTTACTCCCCTATTGGCTTCTACTTGTGTTGGGACTCTTGAGTTCAGGTCCGTTGCCGAACCCATTGCCAGGATTCAGCCCTCCATCTCTTCAGCACCTGGATCCTATTTTTTTCTTGCCAATTCTACTGCGGTGGATACCGAACACCATGAGGTGCATTGTGAGACTGTTACTGAT------GGAACT---GACACC------CTGGACCCATGGAAGTTTAAGATTTCATATGATAAGTTGGTAATTGCATCAGGAGCACAGGCATCGACTTTCGGAATCCATGGCGTGAAAGAACATGCAATTTTTCTGCGTGAAGTTCACCATGCTCAGGAAATTCGGAGGAAGCTACTTCTCAACTTGATGCTATCTGATGTACCGGGGCTTCCTGAAGAAGAGAAACGTAGATTGCTGCATTGTGTTGTTGTAGGAGGCGGTCCGACCGGGGTTGAGTTTAGTGGTGAACTTAGTGATTTTATTAGGAGGGATGTTCATGAAAGATACACTCATGTAAAAGACTATATCCATGTCACACTGATTGAGGCGAATGAGATACTGTCTTCCTTTGATGATCGTCTCCGGCGCTATGCAATTAAGCATTTAACGAAGTCAGGAGTTCGTCTAGTTCGTGGGATTGTGAAGGATGTTAAACCTGAAAATCTTGTCCTCACTGATGGTTCCGAGGTTCCCTATGGATTGTTAGTATGGTCAACAGGTGTTGGTCCTTCTCCTTTTGTGAACTCTCTAGGACTTCCGAAATCTCCGGGTGGAAGGATTGGTGTTGATGAGTGGCTTCGGGTTCCTACTGTGCAAGATGTATTTTCAATTGGTGATTGCAGCGGGTTTCTGGAAAGTACTGGCAAACCAGTCCTTCCGGCTTTAGCGCAGGTTGCTGAGCGACAAGGAAAGTATCTGGCAAACCTATTGAATAAAATCTGTAAAGATGGTGGAGGACATGCCAACGGTGCTAAGGACATGAACTTGGGGGATCCGTTTGAGTACAAGCATCTTGGAAGCATGGCAACTGTGGGCAGATTCAAGGCTCTTGTTGATCTAAGACAGAGCAAGGAGGCGAAAGGGATATCTCTAGCAGGCTTCGTCAGCTGGTTTATATGGCGCTCGGCATATCTAACACGAGTCGTCAGCTGGAGGAACAGATTCTATGTGGCTATTAACTGGCTCACAACTTTTGTGTTCGGTCGCGACATAAGCAGAATA
>HandroanthusImpetiginosus
atgcagaga---------atgacggttttt---cagagattttccagaacctttcgg---gaaaatccttcacttgctaaaatgttggtt---gttttcacc---gtcagtggtggg------ggccttatggcatattctgaggct---------------aagtcagag------------aat------gaaatgaatattgtcgattcaacggaggct---gaaggcaagaagaagagagtggtggtacttggaactggttgggctggaacaagtttcttgaaaaaccttaaaaattcctcatatgatgttcaggtgatatcgccacgcaactattttgcattcacgccattactacccagtgtcacatgtggcactgtggaatctcgcagcattgtggaaccgatccgcaacattgtcagaaagaaaaatgtggatgttcattactgggaagcagagtgctttaagattgatgcagaaaataagaaagtttattgtcgatctaatttgaccagcaacctgggcgagaaagaagaaattgttgttgactatgactaccttgtaattggcattggagcccgtgcaaatacatttaacattcctggcgtggcagaaaattgccatttcttgaaggaaatagaagatgctcagaggatccgcaggactgttattgattgttttgaaagggctaacttacctaacttaagtgaggaagagagaaagagaattcttcattttgttgttgtcggtggaggtccggcaggcgtggagtttgcagcagagcttcatgattatgtcactgaagatctagtcaaattgtatcccaaggttaaggatgcagttaagataacacttcttgaagctacagatcacattttaaacatgtttgacaaaagaattacagtttttgctgaggagaaatttcagagggatggaattgatgtgaaaactggggcaatggttgtgaaagtatcagataaagaaatttccactaaagaagttaagaatggtggggcaatatccagtgtgccatatgggatggttgtgtgggcaacaggtattggtactcgtccggttataatggattttatgaagcaaattggtcaggccaatagacgtgtactggcaactgacgagtggctgcgggtagaaggatatgatggcatatatgcacttggagattgtgccaccataaatcaacgcaaagtcatggaagatatttgggctatatttcgaaaagccgataaagataactcaggaacacttactgttaaagaatttcaagaagtccttgctgatatatgtgaaagataccctcaagtaggactctatctgaaaaacagacagatgcgcagcctctttgatctgttgaaagattcaaaaggggatgctgta---aaggaatcagttgaagtgaatcttgaagaattcaaagcagctctttcccaggtggattctcaaatgaagaatcttccagcaacagcccaggttgcagcacagcaaggttcctatcttgctgactgcttcaaccgcatggaagagtgtgagaaaaatccagaaggtcctcttcgcttcaggggtgaaggacgccaccgtttccgccctttcaggtacaagcatttcggacaatttgctcctttgggaggggagcagacagctgcacagcttcctggagattgggtttctataggccaaagcacgcaatggctttggtactcggtatacgcaagcaagctagtcagttggcgtacaagagccctggtgatatcagactggggaaggcgttttatttttggaagggactcaagtggcataTCGCGCAACGCC---AGTACGGTGGCTTTGGGTGAGAAGCCGCAGGATGAGGAGAAGCAGGTGCAGGGCGGATCGAGTGGGGGCGCTGGTGGGAATGGTAACAAAGGGATTGTGAGT---TACTGGGGCGTTGAGCCTGCAAAA---GTTACCAAAGAGGATGGTACGGAATGGAGATGGAACTGCTTTCCATGGGAGACGTACAAGGCTGATCTGACGATAGATCTGAAAAAGCATCATGCGCCGGTGACGTTTCTGGACAAGGTGGCGTATTGGACCGTGAAGTCTCTTAGATATCCTACTGATTTATTTTTTCAGAGGCGATACGGTTGCCGTGCAATGATGCTCGAAACAGTCGCCGCCGTCCCTGGCATGGTCGGCGGTATGCTTCTCCACTGTAAATCCCTGCGGCGATTCGAGCACAGCGGCGGCTGGATCAAAGCACTCCTGGAAGAAGCAGAGAACGAGAGAATGCATCTGATGACTTTCATGGAGGTCTCTCAGCCGCGGTGGTACGAGCGCGCCCTAGTCTTCACCGTCCAGGGCGTCTTTTTCAACGCCTATTTCTTAACCTATCTCGTTTCCCCAAAACTCGCTCACCGGATCGTGGGCTACTTGGAGGAAGAAGCCATTCACTCGTACACCGAGTTCCTGAAAGAGCTCGACAAAGGCAACATCGAGAATGTTCCGGCTCCAGCGATTGCGATTGATTATTGGCGGCTGCCGAAGGACTCGACCCTCCGTGATGTGGTGATGATCGTTAGGGCTGATGAGGCTCACCATCGCGATGTCAATCATTTTGCATCGGATATTCATTACCAGGGACATGAACTGAAGGAAGCTCCAGCTCCGATTGGATATCAC------------------------------------------------------------------------------------------------------------------------------------------------------------------------------------------------------------ATGATGAGCACAGCGTCGGAGCCTTCTTCA---TCG------------TCG------GCAGTGGTGGGGGGGAAGGACAACAAAAGCAACGGTGTGGAGAAACGA------------AAGGAGGAG---AAA---GGT------------------------GAC------------GTG---------ATGGTTTCGAGCTATTGGGGCATT------TCGAGGCCGAAAGTTACCAGAGAAGATGGCACAGAGTGGCCTTGGAACTGTTTCATGCCATGGGAAACTTATCAGGCGGACACATCAATCGATCTCAGCAAGCACCATGTTCCGAAGACGTTTCTTGACAAAGTAGCATATCGGACGGTGAAACTGCTTAGAATTCCCACAGATTTGTTTTTTCAGAGGCGGTATGGATGTCGTGCAATGATGCTAGAAACTGTGGCCGCAGTTCCTGGTATGGTGGGGGGAATGCTGCTGCACCTTAGATCTCTGCGCAAGTTTCAGCAAAGTGGTGGTTGGATTAAAGCATTGCTAGAAGAAGCTGAAAATGAGAGGATGCACTTGATGACCATGGTAGAGCTTGTGCAGCCTAAGTGGTATGAGAGACTGCTGGTGCTCACTGTTCAGGGAGTATTCTTTAACGCCTTCTTCATACTTTACCTGCTGTCTCCCAAACTGGCTCATAGAATTGTTGGTTATTTAGAAGAAGAGGCCATACATTCGTACACTGAGTACTTGAAAGATATTGATAATGGGAAAATCGAAAATGTTCCGGGTCCTGCTATTGCAATTGACTACTGGAGACTTCCTAAAGAGGCAACTCTTAAGGATGTTATCACCGTTATCCGGGCTGATGAAGCTCACCATCGAGATGTCAACCATTTTGCTTCTGATATTCAATTCCAGGGGAAGGAATTAAGGGAGGCACCAGCTCCTATTGGATACCATCGTCAT---------TTTAGCACCGAATCT---------------------------------------------CAGAACCAG------------------TATCCTGGGCTGGAGCCGACGAAGGGGGACGAGAAGCCCAGAGTGGTGGTCTTGGGCTCGGGCTGGGCTGGGTGCAGGCTCATCAAGGATATTGAGACAAAGACTTATGATGTTGTCTGTGTTTCGCCCAGAAATCACATGGTGTTCACTCCTCTCCTGGCTTCTACGTGTGTTGGCACGCTTGAGTTCCGTTCTGTTGCTGAGCCGATTGGGAGGATCCAGCCCGCTATTTCTCGGGAACCTGGTTCTTATTTCTTCCTTGCTAACTGTATCGGGGTTGATTTCCAGAATCACCAGGTTCACTGCCAAACTATTACTGAA------GGGGTT---GATACC------TTAAATCCGTGGAACTTCAAAATCTCATATGACAAGCTAGTAATTGCTTCTGGAGCACAGGCTTCCACATTTGGCATTAAGGGTGCAAAAGAGCACGCAATCTTTCTTCGTGAAGTTCATCATGCTCAGGAGATCAGGAGGAAACTGCTGCTAAATTTAATGCTTTCAGATGTGCCAGGAGTCACTGATGAAGAAAAGCGTAGGCTCCTGCATTGCGTTGTTGTTGGAGGTGGTCCCACGGGAGTTGAGTTCAGTGGCGAACTTAGTGACTTTATACAGAGGGATGTTCATCAAAGATACGCGCATGTGAAAGATTACATTCAAGTTACATTGGTTGAGGCAAATGAGATACTATCATCCTTTGATGACCGGCTGAGAAAATATGCCATTAAGCAATTGACCAAGTCAGGAGTTCGTCTTGTCCGTGGAATTGTGAAGGATGTCCAACCTGAAAAGATTATTCTCAGTGATGATACCGATATTCCATACGGTGTTTTGGTGTGGTCTACAGGGGTTGGTCCTTCACCATTCGTGAATTCCCTGGAAATTCCTAAAGCACCTGGTGGACGGATTGGAATTGATGAATGGCTTCGAGTCCCTTCTGTGCAGGACGTGTTTGCAATTGGTGACTGCAGTGGGTTCCTTGAAAGTACAGGCAGACCTGTTCTTCCTGCCTTGGCTCAGGTTGCGGAGCGACAGGGGAAGTATCTCGCAACACTTTTGAACCGTTTAGGCAAGGCTGGTGGTGGACGTGCCAATGCTGCAAAAGACTTGGACTTCGGGAACCCATTTGTCTATAGGCATTTGGGGAGCATGGCTACCATTGGGAGGTACAAGGCCCTCGTGGACCTTAGACAGAGCAAGGAAGCAAAAGGTCTATCACTGGCAGGATTCATCAGCTGGTTTGTTTGGCGCTCAGCATATCTCACCCGAGTCATAAGCTGGAGAAACAGATTTTACGTAGCAATCAACTGGTTGACAACTTTTGTGTTTGGTCGTGATATAAGTCGTATA
>HelianthusAnnuus
------------------atg------------------------------------------aac------------cggattttattc---gtg---------gttcttggtggg------ggtgttgtggcttattcagttgca---------------aatagtgaa------------aat------tatgataatgtg---------------------ggtaaccagaaaaagaaggttgtcgtgcttggcactggttgggctggaacaagtttcttgcggaatcttaagaacccctcttatgacgtccaagtaatatcaccaaggaattactttgcatttacacctttactaccaagcgtaacagttggcactgttgaagcgcgcagcgttgtggaaccaattcgcaacattgtcaaaaagaagaaggtagacgttgacttttgtgaagctgaatgctataagattgatgcaaagaagaagaaagtgtattgccggtcaactaaa------------aatgacaaggaagaatttgttgtcgattatgattacctggttgttgccatgggagctcgtgtgaatacgtttaacacgcctggcgtggaagaaaactgcctctacttgaaggaagttgaagatgcgcagaagattcgcaggaaagtaatcgattgctttgaaaaggcgagcctgcctaatgtgagtgatgatgagaggaaaaggatgcttcagtttgttgttgtgggtggtggtccaaccggtgtggagtttgcagctgagcttcatgattttgtatcagaggacttggttaaattgtacccaaccgtgaaagactttgtgaaaatatcacttctggaggcaactaaccatattctgaacatgtttgacaaaagaatcacggttttcgctgaagaaaagttccatagagatggtatagatttgaaaacaggatcaatggtggtcaatgtctcagataaagaaatttcaacaaaagagatcaaaact---gggaaaatctcaactataccctatgggatggcagtatggtcaacaggcattgccactcgtcccgtcgtgttggattttatgaaggaaatcgggcaggcgaatcgacgcgttttagctactgatgaatggcttcgagttgaagggaccaacgacatatatgcactaggggattgtgccacgataaaccagcgtaaagtcatggaggatatttcagctatatttgaaaaggctgacaaggaccagtctggaacattgactgttaaagagttccaagacgcggttaatgacatatgcgatcgatatcctcaggtgcaactgtatctaaagaataagaatatgagcagcattgttgatctactaaaggagaccaagggtgatgttgta---aaa---------gaaatcagtgttgatgaatttaaatcagcattatctcaagtcgattctcaggtgaagaatttcccagcaaccgcccaggttgcagctcagcagggcacctaccttgcagattgtttcaaccgcatggacaagtgtgagaaacatccggaaggtccaatacgtttcagagagtcaggacgacatcgtttccgtcctttcagatacaaacatcttggtcaatttgccccattaggaggagagcaaacagctgcccaactccctggagattgggtctctatcgggcacagttctcagtggctatggtattcggtttatgcaagcaagcaagtgagttggcgtacgaggtcgttggtggtctcagactggatgaggcgtttcatctttggcagggactcgagccaaataGCTCGAAACTAC---AGCACGCATGTGTCTTCAGGCTCCAGCAAAGACAAGAAA---------------------------------GAAGATAACGATACAAAAGCGGTTTCAAGC---TATTGGGGCGTGGCTCCTCCCACG---CTCACCAAGTCTGACGGGTCTGCTTGGAAATGGAACTGTTTTCCATGGGAAGCTTATCAAGCAGATACAACAATTGATGTTAAGAAGCACCACAATCCAGTCACTTGGAATGATAAAATTGCGTTTTGGATCGTTCAAGCACTCAAGTATCCCACCTATTTATATTTTCAGAAAAAACACATACACCACGCGGTTCTACTAGAAACAGTCGCTGCGGTACCCGGAATGGTCGGAGGGATGTTGCTGCACACGAAATCACTTCGTCGATTCGAGCAAAGCGGTGGGTGGATCAAAGCCCTACTAGAAGAAGCCGAAAATGAGCGAATGCATCTCATGACCTTCATGGATGTATACGAACCAAAATGGCATGAACGCGCCTTGGTCTTTGCAGTCCAAGGCGTGTTCTTCAACGCGTATTTCCTAGCCTATTTGGCATCACCAAAGCTCGCTCACCGGATCACCGGCTACCTCGAGGAGGAGGCCGTGAACTCGTATACCGAGTTCCTAAACGACCTCGAAAGGGGGGTGATGGAAGATGTTCCAGCACCCGCCATCGCCATTGATTATTGGTGCTTACCGAAGAACTCGACACTGAAAGATGTTGTTAGGGTTATACGTGCGGACGAAGCACATCACCGCGATCTTAACCATTATGCTTCGGACATTCATTGTCAAGGACATGAGCTAAAGGAGTACCCTGCTCCTATTGGATATCACGTGGTACAG---------TCGCCGGAGTTTGCTGCAGCG---------------------GCGGTG------TTTAGTTTCCGGCCG---TTTGATCGGTCG---------------------GTAATGGTGGCG------------GATCAGGATTTCGGGAGCTTT------CAGTGG------CGG------------AGGATGATGTGCTCTGCGGCGGAGCCGGCGGCA------------------AAG------GCGCCGGCGGTA---AAACAGGCGGATGCCGGAGCTGCGAAG------------------AAGGAAGGT---GAA---GAT------------------------CAG------------GTT---------GCGGTTTCGAGTTATTGGGGGATT------TCGAGATCTAAAATTACTAGAGAGGATGGTTCTGAGTGGCCGTGGAACTGTTTTATGCCGTGGGATACTTACGAATCGAACTTGTCAATCGATCTCAGTAAGCACCATGTACCGAAGAACTTCGTGGATAAATTTGCTTTCAGGACAGTGAAACTGATGAGAATTCCAACTGATATATTTTTCAAGAGGCGGTACGGGTGCCGAGCAATGATGCTTGAAACTGTAGCAGCAGTCCCCGGGATGGTGGGAGGAATGCTACTGCACTTGAGATCTCTACGCAAGTTCCAGCAAAGTGGAGGTTGGATCAAAGCATTGCTTGAAGAAGCTGAGAATGAAAGGATGCACCTCATGACAATGGTGGAGCTCGTGAAACCCAAATGGTATGAACGCCTTCTGGTTCTAACCGTGCAGGGCGTTTTCTTCAACGCCTTCTTTGTTATATACGTATTATCCCCGAAACTAGCGCACAGAATCGTTGGGTATCTTGAAGAAGAAGCAGTACATTCATACACCGAGTTTCTCAAGGACATTGAAAGTGGTGCAATTGAAAATGTTCCGGCCCCTGCTATCGCGATCGACTATTGGAGATTGCCGAAAGATTCTACCTTGAAAGATGTCATAACTGTTATCCGAGCTGATGAAGCTCATCATCGTGATGTCAACCATTTTGCTTCTGATATCCATTTCCAGGGTAAGGAATTGAGGGACGCTCCAGCACCTGTGGGTTACCACCACCAT---------TTCACCACCGCCGGC------------------------------------GATGCAGCTGCTCCGCCG------------------GTTTCTGGGCTTGGGCCCACCAAGAAAACGGACAAGCCCAGAGTGGTGGTTCTGGGCTCCGGTTGGGCCGGGTGTAGTTTGATGAAGGGGATTGATACTAGCTTATACGACATCGTTTGTGTGTCTCCCAGGAATCATATGGTGTTTACTCCTTTGTTGGCTTCTACTTGTGTTGGGACACTTGAGTTTCGGTCTGTTGCTGAGCCCATTGGCCGGATTCAACCGGCGATTTCGCATGAACCGGGTTCTTTTTTCTTTTTGGCTGATTGTAAAGATGTTGATGCCAAGAATCATGAGGTGCATTGCCAAACAATAACAGAT------GGATTA---CAATCA------CTAAAGCCATGGGATTTCAAAATTTCATATGACAAATTAGTGATAGCTTCCGGAGCCGAAGCTTCGACCTTTGGAATCAATGGTGTGAAAGAACACGCGATTTTCCTTCGCGAGGTTTACCATGCTCAAGAAATCAGAAGGAAACTGCTTCTCAACTTGATGCTCTCCGATGTGCCCGGCGTTTCTGATGAAGAAAAGCGTAGACTTTTGCATTGTGTTGTTGTTGGAGGCGGTCCCACTGGAGTCGAGTTCAGTGGCGAACTTAGTGATTTCATCATGAAAGATGTCCGTCAAAGATATTCTCATGTAAAAGATTACATTCATGTTACCTTGATCGAGGCCAATGATATCTTATCTTCGTTTGATGATCGCCTACGTGTATATGCTACAAATCAATTGACCAAGTCTGGAGTTCGTCTGGTTCGTGGAACTGTGAAGGATGTTCAACCTAAAAAGATAGTTCTAAGCGACGGGACTGATGTTCCATACGGTTTATTGGTATGGTCTACTGGTGTGGGCCCCTCGTCTTTCATTAGAAATATGGATCTACCTAAGGCTCCAGGTGGAAGGATTGGGATAGACGAATGGTTAAGGGTACCATCTGCACCCGACATTTTTGCAATTGGGGACTGTAGTGGCTACCTTGAGAGCACTGGGAAATCAACCCTTCCGGCTTTGGCCCAAGTGGCGGAGAGAGAGGGGAAGTACCTAGCAGGACTACTAAACAAGATTGGTAAGGCGGGGGGCGGACACGCCAATAGTGGCGCTGATATGGAACTCGGTGACCCGTTTGTTTATAGGCATTTAGGGAGTATGGCAACTGTTGGGAATTTCAAGGCTCTTGTGGATCTCAGGCAAAGCAAGGAAGCAAAAGGTGTGTCAATTACGGGATTCGCTAGTTGGTTAATGTGGCGTTCTGCTTATCTGACTCGCGTTGTAAGCTGGAGGAATAGATTTTATGTGACTGTTAATTGGCTAACAACATTCGTGTTTGGTCGCGACATAAGCCGGATA
>IpomoeaNil
---------------------------atg---cagagatttgctcgaaccttccgt---gaaaatccttcgctttctaagcttctaatt---gttttcact---gtcagtggtgga------agccttgtggcatactctgaggca------------acaaagccacat------------gag------agcaataaccttggggatttgaccgaggtc---aatcaccagaaaaagagagtggtagtacttggaactggttgggctggaactagtttcttgaagaacctgaaagatccctcatatgatgttcaggtgatatcaccgcgtaattactttgcatttactcccttgctgccaagtgtaacatgtggcaccgttgaaggtcgcagcattgttgaaccaattcgtaacattatcagaaagaaaaatgtagatatgcagtactgtgaggctgaatgtatcaaaattgatgcaaagaacaaaaaagtatactgtcgatctaatttgaat------------gggaaggaagaatttgctgtagattatgactaccttgtgattgccattggagctcgtgtaaatacattcaacattcctggtgtggaagaaaatacatttttcttgaaggaagtggaggatgctcagagaatccgtaggactgttattgactgctttgagaaagccagtctgccttacctcactgatgaagagaggaaaagaattcttcattttgttattgttggtggtggtccaactggtgtggaatttgcagctcaactccatgattttgtcagtgaagatgttgttaggttatatcctaaggtgaaggattttgtgaagattacactagttgaggcaacagatcatattttgaacatgtttgacaaaagaattacggcttttgctgaagaaaagtttgggagagatggtattgatgttaaaacaggctcaatggttgttaaagtatcagataaggaaatttctacaaaagatgttaaaagt---ggagatataacttctacaccttatggaatggttgtttggtcaactggcattgggactcgtcctgtagtaacaaattttatgaaggaaattggtcagggccaaagacgtgtattagcaactgatgagtggctgagagttgaaggatctgacaccgtatatgcaattggggacactgccacaatcaatcagcgcaaagttatggaggatattgcagttatatttcagaaggcagacaaggacaattctggaacactaacagtaaaagaatttcaagaagtcctcaatgatatatgtgaaagatacccacaagtagagctctacttaaaaaacaaccatatcagtggcctggtcgatttattgaaagaagcaaaaggggatgatgtt---aaagaatctgttgaggttgatattgaagaatttaaatcagctctctccaaagcggattctcagatgaagaatcttcctgctacagctcaggttgcatctcaacaaggtgtctaccttgctgattgctttaaccgtatggagaagtgcgagaaggatccagagggtcctattcgttttaggggagaaggacgccatcgtttccggcccttcaggtacaagcatcttggacaatttgcacctctaggaggagagcaaacagcagcacaacttcctggagattgggtttcaattggccacagtacacaatggctctggtattcagtgtatgctagcaagcaagtcagttggcgtacaagggcgttggtggtgacagactggacaaggcgattcttgttcgggagggactctagccaaatcattcggtactgg---agcacggtggcaagcgaagagaagaaatcaacacagccgccggcgggtgacggtgagggaaaggccgttgat---------aataataaggttgtggttagcagttactgggggttgactccacctaag---gtttctaaggcagatgggtctccatggaggtggaattgctttccatgggagacgtacacggcagatgtttcaatagatgtgaagaagcaccatgtagcttccactttcatggacaaatttgcttattggacagtccaaactctcaagtaccccacctacctcttcttccagagacgacacatgtgccacgccctgttgctggagacggtggcggcggtgccggggatggtaggcggaatgctgctgcactgcaagtcgctgcggcggttcgagcacagcggcgggtggatcaaagccctcctggaagaagcggagaacgagcggatgcacctcatgacattcatcgagctttctaatccccaatggtacgagcgcgccctcgtcttcaccgtgcagggcctcttcttcaacgcctatttcttcacctacttggcctcccccaagctcgcccaccgcatcaccggatacctcgaagaggaggccgtcaactcctacactgagtttctcaacgacatagagaacggcaagttcgacaactctccggcgccggcgatcgccatcgattattggaggttgccgccggatgctaggctcaaagacgtcatcactgtgattagggcggatgaagcacatcaccgtgaccttaatcactttgcctcggatatacaatgccaagggcatgagctgaaggagtaccctgctccaattgggtatcatgtctcgtca---------ctt---------tcggaatcg---------------------ttgact------tttgttgtgaaggcg---ccggcgctgaggtcg------------------ctggatgagccg------------gcaatgactatgacggcgttctgttgtcgttgggagagcaga------------agaatgatgagctcgacg---------acgacc---gca------------ggg------gtggagaaagac---aaggataagaagcagggcggcgatgtgaaggag------------aagaaggaggggaat---ggt------------------------gag------------ttg---------gaggtttcaagctattggggcatc------atgcgaccgcagatcacgaaagaagacggtagcgtgtggccgtggaattgtttcatgccatgggaggcatatcgggcagacgtgtcgatagatctaaccaagcaccatgtaccaaagacattcatggacaaatttgctttcaggacggtgaaaattcttagaattccaactgatatcttcttccagaggcgatacgggtgtcgtgctatgatgctggagacggtggcagcagttcctggaatggtgggagggatgcttctgcatctgagatctctccgcaagttcgaacacagcggcggctggatcaaagcattactcgacgaagcagagaacgagaggatgcacctgatgaccatggtggagcttgtgaagccaaagtggtacgaaaggctactggttcttgtggtgcaaggggtgttcttcaactgtttcttcgtcatttacctgtgttcttccaagctcgcacacagaatcgtgggatatctagaggaggaagccgtacattcatacaccgagtttctgaatgacattaacagcggcaagattgaaaacgttccggcccctgccattgccatagactattggagactgccgaaggacgcaaggctcaaggatgtcattacagtcattcgtgcagatgaagcccatcatcgagatgtcaaccattttgcttctgatatacgttatcagggcaaggaattgaaggaagcacctgctcctattgggtaccacttg------------tttagtacggaagca------------------------------aagagtggcggcggcgggacgagg------------------tatgcggggttggggcccacgaaggcggatgagaagccccgagtggtggtgctggggacggggtgggcggggtgcaggctgatgaaggggatcgacaccaatatatacgatgttgtttgtgtgtcgccgaggaaccacatggtgttcacacctctgctggcctccacttgcgtcggcactctggagttccgatctgttgctgagcctgtcggccggatccaacccgcaatttcccgggaacccaattcttatttctttcttgctacttgttctggaattgatttcaacaaccatacaataaagtgccaaacagcgacagat------ggagtt---gaaact------cctgagccatgggacttcagtatctcgtatgacaagttggtagttgccgcgggagcaaaagccttaacctttggaattaagggagtgatggaacatgctatctttcttcgggaagtttaccatgctcaagaaataaggagaaaactcctcctaaacctgatgctgtctgatgtgcccggaattagcgatgaagaaaagcgcagactcctgcactgtgttgtcgttggaggtggccccacgggagttgagttcagcggggaacttagcgacttcatcaagagggatgttcatcaaagatatgctcatgtaaaagattatattcatgtcacactaattgaggctaaagagattttgtcttcctttgatgatcgtcttcgtatatatgcaaccaaacaattgaccaagtcaggagttcgtctggtacgtggggttgtacaagatgtgcaaccaaagaagataattcttaatgatggcacggaggtcccatatggcttgttagtgtggtctactggggttggaccgtcttcgtttgtggaatctctggatattccaaaatctcatgga---aggattggagttgatgaatggctacgtgtccctagcgtgcaggatgtatttgcaatcggggactgttgtggcttcctcgaaagtacaggcaagcccgtacttccagccttggctcaggttgcagaacgtcaaggaaagtatctggcaacgctagtgaaccaaattggcaaagctggcggggggaaagcaaatgctgccaaggatttggacctcggggatcaattcgtttataggcatttgggcagcatggcaaccataggccggtataaggcgcttgttgaccttaggcagagcaaggaggcgaaaggcgtatcgatggcaggattcacaagctggtttatttggcgctcggcttacctgactcgtgtggtcagctggagaaacagattctacgtcgctatcaactggttgacgactttggtgtttggtcgtgatatcagtcggata
>LindenbergiaPhilippensis
ATGCAGAAA---------ATGACGGTGTTT---CAGAGGTTTTCCAGGACTTTCCGG---GAAAATCATTCACTCGCTAAAATGTTGATT---GTTTTCACC---GTCAGTGGTGGA------GGCCTTGTGGCATTTTCTGATGCT---------------AAAGCAGAA------------ACT------GGAGTCGATGTTGTCAATTCAAGTGAGGCT---GATGGCAAGAAGAAAAGAGTGGTGGTACTTGGAACTGGTTGGGCTGGAACAAGTTTCTTGAAAAACCTGAAGAATTCATCGTATGATGTCCAGGTGATATCACCACGCAACTTTTTCGCTTTCACCCCATTACTACCAAGTGTGACATGTGGGACAGTGGAACCTCGCAGCATTGTAGAACCGATTCGCAACATTGTGAGAAGGAAAAATGTAGGTATCCACTATTGGGAAGCAGAGTGCGTCAAGATTGATGCAGAAAATAAGAAAGTTTACTGTAGATCTAATCTGGCTGGCGATGCGAATGCAAACGAGGAAATTGTTGTAGACTATGACTACCTTGTGATTTCCATTGGAGCCCGTGCAAATACGTTCAACATCCCAGGGGTGGCAGAAAATTGCCATTTCTTGAAGGAAATAGAAGATGCTCAAAGGATCCGTAGGACTATTGTTGATTGTTTTGAAAGGGCCAGTTTGCCTAACCTAAGTGATGAAGAAAGAAAGAAAATTCTTCATTTTGTTGTTGTTGGTGGAGGTCCAACCGGAGTTGAGTTTGCAGCAGAGCTTCATGATTATGTGAATGAGGATCTTGTCAAGTTATACCCCAAGGCTAAAGAGGCAGTTAAGATTACGCTTCTTGAAGCTACAGACCATATTTTGAACATGTTTGACAAAAGAATTACAGCTTTTGCCGAGGAGAAATTTCAGAGAGATGGAATTGATGTCAAAACTGGGGCAATGGTTGTGAAAGTATCAGATAAAGAAATTTCTACTAAAGAACTTAAGAATGGTGGGGCTGTATCCACTATGCCATATGGAATGGTTGTCTGGTCAACTGGCATTGGAACTCGCCCTGTAATTATGGAATTTATGAAGCAAATTGGTCAGGGTAATAGACGTGCACTAGCAACTGACGAATGGCTGCGAGTGGAAGGAAGTGACAGCATATATGCACTGGGAGATTGTGCCACAATCAATCAACGCAGAGTCATGGAAGATATCTGGGCTATATTTCGTAAAGCTGATAAAGACAACTCTGGAACACTTACCGTCAAGGAATTTCAAGAAGTGCTTGCTGATATATGTGAAAGATACCCCCAAGTAGGACTCTATTTGAAAAATAACCAGATGAAGAGTCTCGTTGATCTGTTGAAAGATTCAAAAGGGGACGCTGCA---AAGGAATCAATTGAAGTAAATCTTGAAGAATTCAAGTCAGCCCTTTCGCAAGTTGATTCTCAAATGAAGAACCTTCCAGCAACTGCCCAGGTTGCAGCACAGCAAGGTTCATATCTTGCTGATTGTTTTAACCGCATGGAAGAGTGTGAGAAAAATCCTGAAGGACCTCTTCGCTTCAGGGGTGAAGGACGCCATCGATTCCACCCTTTCAGGTACAAGCATTTTGGACAATTTGCTCCTTTGGGAGGAGAACAAACGGCTGCCCAGCTTCCCGGAGATTGGGTTTCAATTGGCCACAGCACTCAATGGCTTTGGTATTCTGTTTATGCCAGCAAGCTAGTAAGTTGGCGTACAAGAGCATTGGTGATATCAGACTGGGCGAGGCGTTTTGTGTTTGGAAGGGACTCGAGTGGCATTTCCCGCAATTCC---AGCACGGTGGCTCTGGGCGACGACCAGAAGGAGAAGGCGGCGGTCAACAATGGCGGATCATCGACTGATAAG---------------AAGGCGATGGCGAACAGCTATTGGGGCGTGGAGCCGCCCAAG---GTGACGAAAGAGGATGGCGGCGAGTGGAGGTGGAACTGCTTCCCGGGGGAGACGTACAAGCCTGATCTGTCCATTGATCTCAAAAAGCACCACGCGCCTGTTACGTTTCTCGACAAAGTGGCTTACTGGACCGTCAAGTCGCTCAGATTTCCTACCGACTTATTCTTTCAGAGGCGTTACGGATGCCGTGCAATGATGCTGGAAACAGTGGCTGCCGTTCCCGGTATGGTGGGAGGGATGCTTCTCCACTGCAAGTCCCTTAGATGCTTCGAGCACAGCGGTGGTTGGATCAAAGCCCTTCTAGAAGAAGCCGAGAACGAGAGGATGCATCTCATGACTTTCATGGAGGTGTCTCAGCCCAAGTGGTACGAGCGGGCCCTCGTCTTCACGGTCCAAGGTGTTTTCTTCAACGCCTACTTCTTGACCTACCTCGTCTCTCCAAAGCTGGCCCACCGAATTGTGGGCTACTTGGAAGAGGAGGCCATTCACTCTTACACCGAGTTCTTGAAGGAATTGGACAAGGGAACCATTGAGAATGTTCCGGCTCCGGCTATTGCAATTGACTATTGGCGTATGACGCCAAACTCGACCCTTCGTGATGTTGTCATGGTGATTAGGGCCGACGAGGCTCACCACCGTGATGTCAACCACTTTGCATCGGATATTCATTATCAAGGACTCGAATTGAACAAAGCTCCAGCCCCAATTGGATATCATGTGGCCTCA---------TCG---------GCGGCGGCG---------------------GGGACGATGATGCGCGCTTTGACGCAG---TTCGATgcggcggcggcggctggcggt------gtgcaggcgCAG------------GGGTTAAGCACGTTGGTGATC------GGGTGG------AGG------------CGGATGATGAGCACGGCGGCGGAGCCTTCTCCG---GAT------------TCGTCGCCGGCGGTGGCGGAG---AAGGAAGACAAACGCGACGGCGTGGCGACGGGG------------AAGGCGGAG---AAA---GGG------------------CAAGTGCAA------------GTG---------GTGGTTTCCAGCTATTGGGGAATT------TCGAAGCCTAAAATCGTCAAGGAAGACGGCACGGAGTGGCCTTGGAACTGTTTCATGCCATGGGAAACTTACCGTGCAGACTTATCAATTGATCTTGGCAAGCACCATGTTCCAAAGACATTTCTTGACAAAGTGGCGTATCGGACAGTGAAACTGCTTAGAATTCCTACAGATATATTTTTCCAGAGAAGGTATGGCTGTCGTGCAATGATGCTTGAAACCGTGGCTGCCGTTCCCGGTATGGTGGGAGGAATGCTATTGCATCTCAGGTCTCTACGCAAGTTTCAGCAAAGTGGTGGTTGGATTAAAGCATTGCTTGAAGAAGCTGAAAATGAGAGGATGCACTTGATGACCATGGTAGAGCTTGTGCAGCCTAAGTGGTACGAAAGGTTCCTGGTGCTTACTGTTCAGGGAGTATTCTTCAATGCCTTCTTTGTGCTTTACTTGCTCTCTCCAAAACTGGCTCATAGAATTGTTGGTTACTTAGAAGAAGAGGCCATACATTCGTATACTGAGTTCTTGAAGGATATTGAGAGTGGTGCTATTGAAAATGTCCCTGCTCCTGCTATTGCAATTGATTACTGGAGACTTGATAAGGATGCGACTCTCAAGGATGTGATTACTGTTATTCGAGCTGATGAAGCTCATCATCGAGATGTCAACCATTTTGCTTCTGATATTCATTTCCAAGGGAAAGAATTAAGGGAGGCACCAGCTCCTCTCGGATATCATCGTCAT---------TTCAGCACCGGCGTC------------------------------------------GCG---------------------------GATCCGGGATTGGGGCCGACGAAGTGGGACGAGAAGCCCAGGGTGGTGGTTCTGGGCTCGGGCTGGGCCGGGTGCAGGCTGATCAAGGACATCGACACGAAGGCCTACGATGTGGTGTGTGTCTCGCCGAGGAATCACATGGTTTTCACGCCCCTGCTCGCGTCGACCTGCGTGGGGACGCTTGAGTTCCGGTCGGTTGCTGAGCCGATCGGGAGGATCCAGCCGGCGATTTCGACGGAGCCCGGTTCTTACTTCTTCCTCGCTAATTGTACCGGAGTTGATTTCCAGAATCATCAGATTCACTGCAAGACTGTCACTGAA------GGAGTT---GATACC------ATAGAACCATGGAACTTCAAAATCTCATACGACAAGCTAGTAATTGCATCTGGAGCTCAGGCTTCTACCTTTGGTATTAAGGGTGCAAACGAACATGCAACCTTTCTTCGTGAAGTTCATCATGCTCAGGAGATCAGGAGGAAACTGTTGTTAAATCTGATGCTATCAGACGTGCCAGGAATTACCGATGAAGAGAAGCGTAGGCTCCTGCATTGTGTGGTTGTCGGAGGTGGTCCCACGGGAGTCGAGTTCAGTGGTGAACTTAGCGATTTTATACAGAAGGATGTTCATAAAAGATATGCGCATGTGAAAGATTATATTCATGTTACATTGGTTGAGGCAAATGAGATACTTTCATCCTTTGACGATCGTCTCAGAAAGTATGCAATTAAGCAATTGACAAAGTCAGGAGTCCGTCTTGTCCGTGGAATTGTGAAGGATGTTCAACCTGAAAAGATAATTCTTAGTGACGATACTGATATCCCATATGGTGTCCTAGTGTGGTCTACAGGGGTTGGTCCTTCGTCATTTGTGAATGCCCTGGATGTTCCTAAAGCACCTGGTGGAAGGATTGGGATTGATGAATGGCTGAGAATCCCTTCTGTGCAGGATGTGTTTGCAATCGGTGATTGTAGTGGGTTTCTTGAAAGTACAGGCAAGCCTGTTCTTCCAGCATTGGCCCAGGTGGCAGAGCGACAGGGAAAATATCTTGCAAAACTGTTGAACCGTTTAGGCAAGGCTGGTGGTGGACGTGCCGATGCTGCAAAGGACATCGACTTTGGCAATCCGTTTGTCTATAAGCATTTGGGAAGTATGGCTACTATTGGAAGATACAAGGCTCTTGTGGATCTTAGGCAAAGCAAGGAAGCAAAAGGTCTATCAATAGCCGGATTCGCCAGCTGGTTTATTTGGCGCTCAGCCTATCTCACTCGTGTCATAAGCTGGAGGAACAGATTTTACGTAGCAATCAATTGGTTGACGACTTTTGTGTTTGGTCGTGATATCAGTCGTATA
>ManihotEsculenta
atgggaggt---------ttacgcttgttt---cagagggcttctaaatccttccgt---gactatcctttgctctctaaagttcttgta---gtctgcgcc---gtcagtggtggg------agtcttttagcttatgctgatgca---------------aactcatcc------------agt------ggtgtgcacgctttggctccacccgaggag---gtgagcaagaaaaagaaggttgttgtaattggaactggttgggcaggaacaagttttttgaagaaactaaataacccttcatatgatgtacaagtgatatcgcctcgtaactactttgctttcacacccctgctaccaagtgttacatgtggtacagtggaagctcgcagcattgttgagcctattcgtaacatcgtcagaaagaaaaatgtggacatttgtttctgggaagctgaatgtttcaagattgatgcagaaaacaagaaagtttattgtcgatgtaatcaaaattcaaatatgaatggaaaagaagaatttgttgtagactatgactaccttgtaatagccatgggagctcgcccaaatactttcaacacacctggagtgatggagtattgcaatttcttgaaggaggttgaagatgcgcagaagatccgtaggactgttattgacaactttgaaaaggccagtctaccaaatttaagcaatgaagagagaaagagaattcttcattttgtggtggttggtggtggtccaactggtgtagaatttgcagcagagcttcatgatttcgtcaatgaggacttggtcaaactatatcctgcagccaaagattttgtaaagataacacttcttgaggcagcagatcatattctgaacatgtttgacaaaagaatcacagattttgctgaagaaaagttcaaaagagatgggattgatgtgaagttagggtcaatggttgtgaaggtttctgataaagaaatttctactaaagta---agggggaatggagaaactgcgtccattccttatggaatggctgtctggtcaactggtattggaactcatcctgtcataagggattttatgaagcaaattggtcagactaacaggcgtgctctagcaactgatgagtggctccgggttgagggatgtaataacgtttatgcccttggtgattgtgcaacaattaaccagcgaaaagtcatggaagatatctcagcgatatttaagaaggcagataaggatgattccggaactctcacagtaaaagaatttcaagaagttattgatgacatctgtgaaagatatccccaagtggaactttatttaaagaacaaaaaaatgcgcaatattgttgatctgctgaaggaagccaaaggggatgttgca---aaagaatccattgaactaaatattgaggagttcaaaacagctctttctgaagtggattctcagatgaaaaatcttccagcaacagcgcaggttgcatctcaacaaggtacataccttgccaattgcttcaaccgcatggaggatgcagagaaaaatccagaaggccctctcaggtttaggggagaaggtcgccatcgatttcgccccttcaggtacaagcatcttgggcaatttgctccactgggaggagagcaaacggcagcacaacttcctggtgattgggtttcaattggacatagcagtcagtggctttggtattctgtctatgctagtaagcaagtcagctggcgtacaagggcattggtggtatctgactggacacggcgcttcatctttggaagggattccagtcgcatt------------------------------------------------------------------------------------------------------------------------------------------------------------------------------------------------------------------------------------------------------------------------------------------------------------------------------------------------------------------------------------------------------------------------------------------------------------------------------------------------------------------------------------------------------------------------------------------------------------------------------------------------------------------------------------------------------------------------------------------------------------------------------------------------------------------------------------------------------------------------------------------------ATTTCGACG---------GCC---------ACGGCAGCAACG------------------ACTGCT------GGTGTTTTGAAGCCG---ACGGAAGTTTTGACCGAG---------------TTTAGGAGCCGAAAT---------GGAGCGTCGGTTGGTGTGTTG------TACTGG------CGG------------AGGATGATGAGCACATCGGCGGAG---------------------------ACA------GCTGTTGCTGAG---AAGGAAACGACGGAGAAGTCTGTTGGG---AAG------------CAGGGGGAG---AAA---GAAGTGGCATCGTTGAAGACGAGTGATGGT------------TCG---------GTGATTTCGAGTTACTGGGGTATC------TCGAGGCCTAAGATCTTAAGAGAAGACGGTACTGAGTGGCCTTGGAATTGCTTCATGCCATGGGAGACTTACCGGGCCAACACATCGATTGATCTGTCGAAGCACCATGTGCCAAAGACATTTCTTGATAAGGTTGCGTACAGGACAGTGAAACTGCTTCGACTCCCTACGGATATATTTTTTCAGAGACGGTATGGGTGCCGTGCCATGATGTTGGAAACTGTGGCAGCTGTCCCTGGTATGGTTGCAGGGATGCTGCTGCACTTGAGGTCTCTTCGCAGGTTCCAGCAAAGTGGGGGTTGGATTAAAGCCCTGCTCGAGGAAGCTGAGAATGAGCGGATGCACCTGATGACAATGGTGGAGCTTGTGCAGCCTAGGTGGTACGAGAGGTTTTTGGTCCTTGCAGTGCAGGGAGTCTTCTTTAATGCTTACTTTGTGCTTTATCTGCTTTCTCCCAAATTGGCTCATAGAATTACTGGGTATTTGGAGGAAGAGGCTATACACTCGTATACAGAGTTTTTAAAAGATATAAAAAATGGTCAAATCGAAAATGTTCCAGCTCCTGCTATTGCAATAGATTACTGGAGGCTGCCAAATGACGCAACTTTGGAAGATGTTATAACAGTGATCCGTGCTGATGAAGCTCATCATCGTGATGTTAACCACTTTGCTTCTGATATTCATTATCAGGGCAAAGAATTGAGGGAGGCACCTGCTCCACTTGGTTATCACTCCCAT---------TTCACCACCGACGCC------------TCCCTTCACAATCACAGCCACTCATCACCACCGCCGACACAG------------------TTTGCTGGCCTAGGCCCCACCAAACACAATGAGAAACCACGGATTGTGGTGTTGGGGTCCGGCTGGGCTGGCTGCCGCCTTATGAAGGGCATAGACACCAAGTTATATGATGTCGTTTGCGTATCCCCCCGGAACCACATGGTCTTTACCCCTCTGTTGGCTTCCACTTGCGTCGGCACTCTCGAATTCAGGTCAGTGGCTGAGCCCATCGCTCGAATCCAGCCTGCCATTTCTAAGGAACCTGGCTCCTACTTCTTTCTCGCCAACTGCACTGGTCTCGATACTCATAACCATTTGGTGCATTGTCACACCGTTACTGAT------GGAGCA---AACACC------GTGGATCCATGGAAGTTCAGTATATCATATGACAAACTGGTAATTGCGTTAGGAGCAGAAGCCTCAACATTTGGGATCCAAGGTGTCAAAGAACATGCGGTTTTTCTTCGAGAAGTTCACCATGCTCAGGAAATTCGGAGAAAGCTACTCCTAAACCTGATGCTTTCTGATGTACCTGGTATTTCAGAAGAAGAGAAGAGAAGCTTGTTACATTGTGTTGTTGTTGGAGGTGGCCCCACTGGAGTTGAATTTAGTGGTGAACTTAGTGATTTTATCATGAGAGATGTTCGTCAAAGATATACCCATGTGAAAGATTATATCCATGTTACATTGATTGAGGCAAATGAGATATTATCGTCCTTCGATGATCGCCTCCGTCGCTATGCTACTAAGCAGTTGACAAAGTCAGGAGTCCGTCTTGTCCGTGGGATTGTCAAAGATGTTAAGCCTCAGAAGCTAATTCTCAATGATGGCTCAGAGGTTCCCTATGGTCTATTGGTGTGGTCTACTGGTGTTGGACCCTCACTTTTTGTAAAATCTCTGGACCTTCCTAAATCTCCTGGTGGGAGAATTGGTATTGATGAGTGGCTGCGGGTCCCTGCTGTGCAAGATGTGTTTGCTATTGGTGACTGCAGTGGGTTTCTTGAAAGTACTGGTAAAACAGTTCTTCCTGCTTTGGCTCAGGTTGCTGAACGGCAAGGAAAATATCTTGCAAGTCTCTTGAACAAAATTGGTAGGGCTGGTGGAGGGCATGCAAATGCTGCTAAAGATGTAGAATTGGGTGATCCATTTGTTTACAAACATCTTGGAAGCATGGCAACTATCGGCAGCTACAAGGCTCTGGTTGATCTTAGACAGAGCAAAGAGGCCAAAGGGATTTCTCTGGCAGGGTTTATCAGTTGGTTTGTATGGCGCTCTGCATATCTAACGCGTGTAGTAAGCTGGAGGAATAGATTCTATGTGGCTATTAACTGGGCCACAACTTTTGTGTTTGGTCGAGATATAAGCAGAATA
>MimulusGuttatus
atgcggaag---------atgacggtgttc---cagagattttctagaactttccga---gacaatccttcgctcggtaaaatgttgatc---gttttcacc---gtcagtggtgga------ggccttgtggcgtattctgaggct---------------aaagcagat------------ggt------ggaattcatgctgtcaatccaagcgaggtt---gatgtcaagaagaaaagagtggtggtacttggaactggttgggccggaacgagtttcttgaaaaaccttagcaattcatcctatgatgtccaggtgatatcaccacgtaacttttttgcattcaccccgttactgccgagtgtgacatgtggcactgtggaacctcgaagcatagtagaacctatccgcaacattgtcagaaagaaaaatgtagatgttcattactgggaggcagagtgctttaatattgatgcagcaaataagaaagtttactgtcgatcacatctaggtggcgatgtgaactcaaaggaggaaatcattgtggactatgattacctcgtgatttccgttggagcccgttcaaatacatttaacatccctggtgtggcggaaaattgccattttctgaaggaaatagaagatgctcagaagatccgtaggaccattgttgattgttttgagagggcgagtttgcccaacctaagtgatgaagaaagaaagaaaattcttcattttgtcgtagttggtggaggtccaactggtgtggagtttgcagcagaacttcatgattacgtgacagaagacctggtcaagttatatcccaaggctaaagaggcggttaaaataacacttcttgaagctaccgatcatattttgaatatgtttgacaagagaattacggcttttgctgaggagaaatttcagagagatggaatcaaccttaaaactggggctatggttgtcaacatatcagacaaagaaatcaccaccaaagaggtcaagaatggtggggcagtgtctactatgccgtatggcatggttgtctggtcaaccggcattggaactcgccctgtgataatggattttatgaagcatattggtcagggtaatagacgtgtcctagcaactgatgagtggcttcgagtcgaaggatgtgacagcatatacgcacttggagattgtgccacaatcaatcagcgcaaagtcatggaagatatttgggctatatttcgtaaagcggataaagacaactcaggaacacttactgtcaaggaattccaagaagtgctctctgatatctgtgaaagatatccccaagtaggactctatttgaaaagtagacagatgaaaagtctcgttgatctgttgaaagattcgagcggggacgctgta---aaggaatcaattgaagtgaatctcgaagaattcaagttagccctttcccaggtcgattctcaaatgaagaatcttccagcaacagctcaggttgcagcacaacaaggttcctatcttgctgactgtttcaaccgcatggagaagtgtgagaacaatccagaaggtcctcttcgcttcaggggtgaaggacgccatcggttccgccctttccggtacaagcatttgggacaatttgctccgttgggaggggagcagacagctgcacagcttcctggagactgggtttcaattggccgcagctctcaatggctttggtattccgtttatgcgagcaagctagtgagctggcgtacgagagcattggttatatcagactgggggaggcgtttcatttttggaagggactcgagcggcattAATCGCAACGCC---AGTACTTTGGCTTTGGGAGAAAAGCACCAGGATCAGGATGATGAAATGGCCGAAAGCGGCGGATCAAGTGGAGGGAATGATAACAACAAGGAGATAATGAGT---TACTGGGGGGTTGAGCCTGCAAAG---ATTACCAGAGAAGACGGCTCCGAATGGAGGTGGAACTGCTTTCCATGGGAGACATACAAAGCTGACGTGTCAATAGATCTTGACAAGCATCATGTGCCCACTACCTTCTTGGACAAGATGGCCTATTGGACTGTCAAGGCCCTTAGATTTCCTACTGATGTCTTTTTTCAGCGGCGTTATGGATGTCGTGCAATGATGCTCGAAACAGTGGCGGCGGTGCCTGGAATGGTCGGAGGAATGCTATTGCATTGCAAGTCCCTACGGAGATTCGAGCACAGCGGGGGTTGGATCAAAGCACTTCTAGAAGAAGCGGAAAACGAGAGAATGCATCTAATGACATTCATGGAAGTATCTCAGCCAAGGTGGTACGAGCGTGCCTTGGTGTTCACTGTGCAAGGCGTCTTCTTCAACGCCTACTTTTTGACCTATCTAATATCCCCCAAGATGGCTCACCGTGTAGTGGGATATTTGGAAGAGGAAGCAATACATTCGTATACAGAGTTCTTGAAAGAGCTTGACAAGGGCAATATTGAAAATGTTCCTGCCCCTGCTATTGCGATTGACTATTGGCGCCTCCCTCCAAACTCTACCCTACGTGACGTTGTTGTTGTTGTTAGGGCTGACGAGGCTCACCACCGTGATGTCAATCACTTTGCTTCCGATATTCATTATCAGGGACGCGAACTGAATGAAGCTCCGGCCCCAATTGGATATCATGTGACGTCG---------------------------------------------------GGGTTA------CGTGCCGTGGCGCCG---TTTGATGCGTCGGCGGCGGCCGCCGGT------TACCAGTCGCAG------------GGGTTAAGTATGGTGTTGATA------CGGTGG------GGA------------CGGATGATGAGCACGGCGCCGGAGTCCTCTTCTCCGACT------------TCG------GTGGTGGTAGGG---AAGGACGAGAAACGCGACGGTGCTGTG------------------GCGACGGAG---AAA---GGC------------------------GGCGGCGGCGGCGCCGTG---------GTGGTTTCGAGCTATTGGGGGGTT------TCTAGGCCTAAAATCACCAGAGAAGATGGCACGGAGTGGCCTTGGAACTGCTTCATGCCATGGGAAACTTATCAGGCAGACGTATCAATCGATCTTAGCAAGCACCATGTTCCGAAGACGTTTGCTGACAAAGTGGCATATCGGACAGTGAAACTTCTTAGGATGCCCACAGATTTGTTTTTCAAGAGGCGGTACGGGTGTCGTGCAATGATGCTTGAAACTGTGGCCGCCGTTCCTGGTATGGTGGGAGGAATGCTGTTGCATCTGAGATCTCTGCGCAAGTTTCAGCAGAGCGGTGGTTGGATTAAAGCACTGCTCGAAGAAGCCGAAAACGAGAGGATGCACTTGATGACTATGGTGGAGCTTGTGCAGCCAAAGTGGTACGAAAGGTTTCTGGTTCTCACTGTTCAGGGAGTCTTCTTCAACGCCTTCTTCACACTCTACCTTCTCTCTCCAAAACTCGCACATCGAGTTGTCGGCTATTTAGAAGAAGAGGCCATACATTCGTATACTGAGTACTTGAAGGACATTGACGATGGCAAGATTGAAAATGTCCGTGCCCCTGCTATTGCTATCGACTACTGGAGGCTCCCCAAAGACGCAACTCTCAAGGATGTTATCACTGTCATCCGCGCTGACGAGGCGCATCACAGAGATGTCAACCATTTTGCTTCTGATATTCATTTCCAGGGGAAGGAGTTAAGAGACGCGCCAGCACCTGTTGGATACCATCGGCAT---------TTCAGCGCCGGATCT---------------------------------------------CAGGTAACC------------------TATCCCGGTTTGGCGCCGACGAAGGGGGACGAGAAGCCCAGAGTGGTGGTTTTGGGGACCGGCTGGGCCGGTTGCAGGTTCATCAAGGACATCGACACCAAACAGTATGATATTGTATGTGTTTCGCCGAGGAATCACATGGTGTTCACCCCTCTCCTCGCTTCCACGTGCGTCGGAACCCTCGAATTCCGGTCGGTCGCTGAACCGATTGGGAGGATCCAGCCCGCCATTTCTCGGGAACCCGGTTCTTACTTCTTCCTCGCAAATTGCACTGGAGTCGATTTCCAGAATCATCAGATTCACTGCCAGACTGTCACTGAA------GGGGTT---AAAACC------ATAGATCCATGGAAATTCCAAATCTCGTACGACAAGCTAGTAATTGCTTCCGGAGCGCAGGCTTCTACATTCGGTATCAAAGGTGCAAAAGAACACGCAACCTTTCTCCGTGAAGTTTCCGATGCTCAAGAAATCAGGAGAAAACTGCTGCTAAATCTGATGCTGTCAGATGTTCCAGGGGTCACCGATGAGGAGAAGCGGAGGCTCCTGCACTGTGTTGTTGTTGGAGGTGGGCCCACAGGAGTCGAATTCAGTGGAGAACTCAGTGACTTTATACGGAAGGACGTTCATCAAAGATACGCGCATGTGAAAGATTATATTCATGTCACGTTAGTTGAGGCACACGAGATACTCTCGTCCTTTGACGATCGCCTCAGAAAGTATGCAATTAAGCAACTCACAAAGTCAGGAGTACGTCTTGTGCGTGGAATCGTGAAGGATGTTCAACCTGATAAGATAAATCTTAGCGATGGTACCGATATTCCATATGGTGTTTTAGTTTGGTCGACAGGTGTTGGTCCTTCATCTTTTGTGAATGCCCTCGAAATTCCCAAAGCACCTGGTGGAAGGATTGGGATTGATGAGTGGCTAAGAACTCCTACAGTGCAGGACGTATATGCAATCGGCGATTGCAGTGGGTTTCTTGAAAGTACAGGCAAGCCTGTTCTTCCAGCCTTGGCTCAGGTGGCAGAAAGACAAGGAAAATATCTCGCGAAACTTTTAAACCATTTAAGCAAGGCTGGTGGTGGAAGGGCAAATGCAGCAAAAGACTTGGATTTTGGGGAACCGTTTGTGTATAAGCATTTGGGGAGCATGGCTACAATTGGGAGGTACAAGGCCCTCGTGGACCTCAGGCAGAGCAAGGAAGGAAAAGGTGTATCAATGGCGGGATTTATGAGCTGGTTTATTTGGCGATCGGCTTATCTCTCTCGTGTCATAAGCTGGAGGAACAGATTTTATGTTGCCATCAACTGGTTGACGACTTTTATTTTCGGTCGTGATATAAGTCGGATA
>Ofasciculata
ATGCAGAAA---------ATGACGGTGTTT---CAGAGGTTTTCCAGGAACTTCCGG---GAAAATCCGTCGCTTTCTAAAATGCTGATT---GTTTTCACC---GTCAGTGGTGGG------GGTCTTCTGGCATTTTCTGAGGAT---------------AAATCAGAC------------AGC------GGAATGAACATTGTCAACTCAAATGAGGCT---GATGGCAAGAAGAAAAGAGTGGTTGTACTTGGAACTGGTTGGGCTGGAACAAGTTTCTTGAAAAACCTGAAGAATTCATCATATGATGTTCAGGTTATTTCACCACGTAACTTTTTTGCTTTCACTCCATTACTACCAAGTGTGACATGTGGGACAGTGGAACCTCGTAGCATTGTAGAGCCGATCCGCAACATTGTGAGAAAGAAAAAAGTAGGTATTCACTATTGGGAAGCAGAGTGCTTCAGGATTGATGCAGAAAATAAGAAAGTATACTGCCGATCTAATCTGTCTGGCGATGGGAATGAGAAAGAGGAAATTGTTGTAGACTATGATTACCTGGTGATTTCTGTTGGAGCCCGTGCAAATACATTTAACATACCTGGAGTGGCGGAAAATTGCCATTTCTTGAAGGAAATAGAAGATGCTCAGAAGATCCGTAGAACCATTGTTGATTGTTTTGAAAGGGCTAGTTTGCCTAACCTAAGTGATGAAGAAATAAAGAAAATTCTACATTTTGTTGTTGTTGGTGGAGGTCCAACTGGTGTCGAGTTTTCAGCAGAGCTTCATGATTATGTGAATGAAGATCTAGTCAAATTGTACCCCAAGGTTAAAGAGGCAGTTAAGATTACTCTTCTTGAAGCTACGGACCATATTTTGAACATGTTCGACAAAAGAATTACAGCTTTTGCTGAGGAGAAGTTTCAGAGAGATGGAATTGATGTTAAAACAGGGGCAATGGTTACGAAAGTATCAGATAAAGAAATTTCCACTAAAGAACTTAAGAATGGTGGGACTGTATCCACTATGCCATATGGAATGGTTGTCTGGTCAACTGGAATTGGAACTCGCCCTGTTATAATGGATTTTATGAAGCAAATTGGCCAGGGCAATAGACGTGTACTAGCAACTGATGAGTGGATGCGAGTAGAAGGAAGTGACAGCATATATGCACTCGGAGATTGTGCAACAATCAATCAGCGCAGAGTCATGGAAGATATTTGGGCAATATTTCGTAAAGCTGACAAAGACAACTCTGGGACACTTACTGTTAAGGAATTCCAAGAAGTTCTTAATGATATATGTGAGAGATATCCCCAAGTAGGACTTTATTTGAAAAATAGGCAGATGAGTAGTCTGGTTGATCTGTTGAAAGAGTCCAAAGGGGATGCTGTG---AAGAAATCAATTGAAGTGAATCTCGAGGAATTCAAGTCAGCACTTTCCCAGGTCGATTCTCAAATGAAGAACCTTCCAGCAACTGCCCAGGTTGCTGCACAGCAGGGTTCGTATCTTGCCGACTGTTTCAACCGCATGGAACAGTGTGAGAAAAATCCTGAAGGGCCTTTGCGCTTCAGGGGTGAAGGCCGGCACCGGTTCCGCCCTTTCAGGTACAAGCATTTTGGACAATTTGCTCCTTTGGGAGGAGAGCAAACTGCTGCTCAGCTTCCCGGAGATTGGGTTTCAATTGGACACAGCAGTCAATGGCTCTGGTATTCTGTATATGCTAGCAAGCTCGTAAGTTGGCGTACAAGGGCACTGGTGATTTCAGACTGGGTGAGGCGTTTCATTTTCGGAAGGGACTCGAGTGGCATT---------------------------------------------------------------------------------------------------------------------------------------------------------------------------------------------------------------------------------------------------------------------------------------------------------------------------------------------------------------------------------------------------------------------------------------------------------------------------------------------------------------------------------------------------------------------------------------------------------------------------------------------------------------------------------------------------------------------------------------------------------------------------------------------------------------------------------------------------------------------------------------------------------------------------------------------------------------------------------------------------------------------------------------------------------------------------------------------------------------------------------------------------------------------------------------------------------------------------------------------------------------------------------------------------------------------------------------------------------------------------------------NNNTTCATGCCATGGGAAACATACCGGCCGGACTTATCAATTGATCTTGGAAAGCACCATGTTCCAACTACATTTATCGACAAAGTGGCGTATCGTACAGTGAAACTTCTTAGAATTCCTNNN---------------------------------------------------------------------------------------------------------------------------------------------------------------------------------------------------------------------------------------------------------------------------------------------------------------------------------------------------------------------------------------------------------------------------------------------------------------------------------------------------------------------------------------------------------------------------------CAGCAT---------TTCAGCACCGTCGCT------------------------------------------CAGAACAATAAG------------------GATCCCGGATTGGGGCCGACGAAGGGGGACGAGAAGCCCAGGGTGGTGGTTTTGGGCTCTGGCTGGGCCGGTTGCAGGCTCATCAAGGATATTGACACAAAGGCTTACGATATTGTGTGTGTTTCCCCTAGAAATCACATGGTTTTTACTCCTCTTCTGGCATCCACCTGCGTCGGGACGCTTGAGTTCCGGTCCGTTGCTGAGCCGATCGGGAGGATCCAACCCGCGATTTCTCGGGAACCCGGTTCTTATTTCTTCCTTGCTAATTGTACCGGAATTGATTTTCAGAATCACCAGATTCACTGCCAAACTGTCACTGAA------GGAGTT---GACACC------ATAGATCCATGGAACTTCAAAGTTGCATATGACAAGCTAATAATTGCTTCTGGAGCAGAGGCTTCTACGTTTGGTATTAAAGGTGCAAAAGAACATGCTATCTTTCTTCGTGAAGTTCATCATGCTCAAGAGATTAGGAGGAAACTGTTGTTAAATCTGATGCTGTCAGATGTGCCAGGAGTCAGCGATGAAGAAAAGCGTAGGCTCCTGCACTGTGTTGTTGTTGGAGGTGGACCCACGGGAGTTGAGTTCAGTGGCGAACTTAGTGACTTTATAAAGAAGGATGTTCATCAAAGATACGCTCATGTGAAAGATTATATTCATGTCACATTGGTTGAGGCAAATGAGATACTCTCATCCTTTGACGATCGTCTCAGAAAATATGCAATTAAGCAATTGACAAAGTCAGGAGTCCGTCTGGTCCGAGGAATTGTTAAGGATGTTCAACCTGAAAAAATAATTCTTAGTGATGGTACCGATATTCCATATGGTGTCTTGGTGTGGTCTACAGGGGTTGGTCCTTCACCGTTCGTGAATTCCCTGAAAATTCCTAAAGCACCTGGCGGAAGGATTGGGATTGATGAATGGCTAAGAATCCCTTCCATGCAGGATGTTTTTGCAATCGGTGATTGCGGTGGGTTTCTTGAAAGTACAGGCAGACCTGTTCTTCCAGCTTTGGCCCAGGTGGCCGAGCGACAAGGAAAATATCTGGCGAAATTGTTGAACCATTTGGGCAAGGCTGGTGGTGGACGTGCAGGTGCTGCAAAAGACGTCGACTTTGGGAATCCATTTGTTTATAGGCATTTGGGGAGCATGGCTACTGTTGGGAGATACAAGGCACTTGTGGATCTTAGGCAGAGCAAGGAAGCCAAAGGTCTATCACTTGCTGGGTTTGTCAGCTGGTTCATATGGCGCTCGGCATATCTCACTCGTGTCATAAGCTGGAGGAACAGATTTTACGTAGCAATCAATTGGTTGACGACTTTCGTGTTTGGTCGCGATATAAGTCGGATA
>OleaEuropaea
atggagaaa---------attacggcgttc---caaagattttctagagctttccga---gggaattcatcgcttactaaaatgttgatt---gttttcacc---gtcagtggtggt------ggacttgtagcgtattctgaggct---------------aaacctgat------------agt------ggtatgaatgccattacatcatctgaggct---gatgggaagaaaaagaaggtggtggtacttggaactggttgggctggaacaagtttcttgaagaacctgaaaaattcctcatacgatgtccaagtcatatcaccgcgtaactattttgcattcacaccattgttgccaagtgtcacctgcggtacagtggaacctcgcagcattgttgaacctattcgtaacattgtcagaaagaaaagcgtagatgttcattactgggaagcagaatgcttcaagattgatgcagataataagaaagtgtattgtcggtctaacttgacaaccgatcttgatggggaagaagaattttcagtggactatgactaccttgtgattgccattggagctcgtgcaaataccttcaacattcctggagtggcggaaaattgccatttcttgaaggaaatagaagatgctcagaggattcgtaggacagttattgactgttttgagagggccagcttacctagcatcactgatgaagagagaaagaaaattcttcattttgttgttattggtggaggtccaacaggtgtggagtttgcagcagagcttcacgattatgtgaatgaagatctagtcaaattataccccaaggctaaagatttagttaagataacacttcttgaggcaacagatcatattttgaacatgtttgacaaaagaattacggcttttgcggaaaaaaaatttcaaagagatggtattgatgtaaaaacaggggctatggttgtgaaagtatcagataaagaaatttccgctaaagaagttaagaatggggggaatatatattcaatgccatatggcatggctgtctggtcaacgggtattggaactcgtcctgttataatgaattttatgaagcagattggtcagcctaacagacgtgcattagcaactgatgaatggctacgagtagaaggaagtgacagcatctatgcacttggagattgtgccacaatcaatcagcgcaaagtcatggaggatatttgtgccatatttcgcaaagcagataaagacaactctggaacacttacagctaatgaatttcaagaagtccttgatgacatatgtgaaagatacccccaagttggcctctatttaaaacaaaaacaaaagaatagtttggttgatctgttgaaagattcgaaggcggatgtcgta---aatgaatctgttgaagtaaatcttgaagagttcacagtagctctttcccaggtagattctcagatgaagaatcttccagcaactgctcaggttgcagcacaacaaggttcctaccttgctgattgtttcaaccgcatggagaagtgcgaaaaaaatccagaaggtcctcttcggttcagaggagaaggacgtcatcgtttccgccccttcaggtacaagcattttggacaatttgctcctttgggaggggagcagacagctgcccaacttccaggagatttagtttcgattggctacagctcccagtggctttggtattctgtgtatgcaagtaagctagtcagttggcgaacaagagcattggtgatatcagactggggaaggcgtttcatcttcgggagagactccagcggcatt---------------------------------------------------------------------------------------------------------------------------------------------------------------------------------------------------------------------------------------------------------------------------------------------------------------------------------------------------ATGATGCTGGAAACTGTGGCCGCTGTGCCTGGCATGGTTGGAGGGATGCTTCTGCACTGCAAGTCACTGAGGCGATTCGAGCACAGTGGTGGTTGGATCAAAGCATTGTTAGAAGAAGCCGAAAATGAAAGAATGCACCTCATGACATTCATGGAAGTTTCCCAGCCCAGATGGTACGAACGCGCTCTTGTATTCACTGTGCAGGGCGTATTTTTCAATGCATACTTCTTGACCTATCTCGTTTCCCCGAAATTGGCGCATCGGATTGTGGGGTATTTGGAAGAGGAGGCGATCCACTCGTACACCGAGTTCTTGAAAGAGTTGGACAAGGGCACTATTGAGAATGTTCCTGCGCCGGCTATTGCCATCGACTATTGGCGTATGCCACCAAACTCGACTCTGCGCGATGTAGTCATGGTAGTTAGAGCTGACGAAGCTCACCACCGTGATGTTAACCATTTTGCATCGGACATTCATTATCAGGGACATGAACTGAAGGAATCCCCAGCTCCACTTGGATATCACATGTCTTCG---------GCG---------GCGAAGGTG---------------------GCGTTG------GTGATCAGGCCGCCG---TTTGATGAGGCGATGATTGGA------------GTGAGGGGGCAG------------GGTGTTGGGATGTTGCTGGGA------GGGTGG------AGG------------AAGATGATGAGCACTGCATCAGAGCCTTCTTCG---ACG------------GTG------GCGATGCCGGAG---AAGGAGAAGGAGAATAGCGGCGTGGTGGCAGAG------------AAGGTAGAA---AAG---GGT------------------------GAA------------GTC---------ATGGTTTCCAGCTACTGGGGAATT------TCGAGGTCTAAAATCACTAGAGAAGATGGCACTGAGTGGCCTTGGAACTGTTTTATGCCTTGGGAAACTTACCGGGCAGACTTGTCTATAGATCTGCACAAGCACCATGTTCCCACGACATTTTTGGACAAAATTGCATATAGGACTGTGAAACTTCTTAGAATTCCAACAGATATATTTTTCCAGAGGCGATATGGGTGTCGAGCAATGATGCTCGAAACTGTTGCTGCTGTTCCCGGTATGGTTGGGGGGATGCTATTGCATCTCAGGTCTCTTCGCAAGTTCGAGCAGAGTGGTGGATGGATTAAAGCATTACTTGAAGAAGCTGAGAATGAGAGGATGCACTTGATGACCATGGTAGAGCTTGTCCGGCCAAAATGGTATGAGAGACTGCTGGTGCTCACAGTTCAAGGAGTTTTCTTCAACGCTTTCTTTGTGCTCTACTTGCTGTCTCCCAAACTGGCTCATAGAGTTGTTGGGTATTTAGAAGAGGAGGCAATACATTCATATACTGAATACTTGAAGGATATTGATAGTGGTAAAATCGAGAATGTCCCTGCTCCAGCTATCGCAATTGACTACTGGAGATTGCCTAAAGATGCAACTCTGAAGGATGTTATTACTGTTATCCGAGCCGATGAAGCCCACCATCGAGATGTCAATCATTTTGCTTCTGATATTCATTTGCAGGGAAAGGAATTAAGGGAAGCACCAGCTCCGGTTGGTTACCACCAA------------TTCAGCACTGAGTCT------------------CAGTCTCCGGCGACTGTTGGTAATTCCGCCAATAAA------------------TATGCTGGGTTGGGGCCCACCAAGGGGGACGAAAAGCCGAGGGTGGTGGTTTTGGGTTCGGGATGGGCCGGGTGCAGGCTTATTAAGGACATCGACACCAAGATCTACGATGTCGTTTGTGTATCCCCAAGAAATCACATGGTGTTTACTCCTCTATTAGCTTCCACTTGCGTTGGCACTCTCGAGTTCCGGTCTGTTGCCGAACCCATTGGGAGGATCCAGCCTGCAATTTCTCGTGAGCCTGGTTCTTATTTCTTTCTTTCTAACTGTACCCGGGCAGATTTTCAGAACCAAGAGGTTCATTGTCAAACTGTGATTGAT------GGGGTG---GATACC------TTAAATCCTTGGGGCTTCAAAATCTCATATGATAAGTTAGTAATTGCTGCTGGAGCAGAAGCTTCTACATTTGGAATTAAGGGTGCAAAAGAACATGCAATTTTTCTCCGTGAAGTTCATCATGCTCAAGAAATCAGGAGGAAACTACTACTAAACCTTATGTTGTCTGATGTGCCCGGAGTTACTGACGAAGAAAAGCGTAGGCTCCTGCACTGTGTTGTTGTTGGAGGTGGTCCTACTGGGGTCGAGTTCAGTGGAGAACTTAGTGACTTTATTATGAAGGATGTTCGTCAAAGATATGCACATGTGAAAGATTATATTCGTGTTACTTTGGTTGAGGCCAATGAGATATTATCGTCATTTGATGATCGCCTAAGAACATATGCAATTAAACAATTAACCAAGTCAGGAGTTCATCTTGTCCGTGGAATTGTGAAGGATGTCCAACCTCGAAAGATTATTCTTAGTGATGGCACAGATATTCCATATGGTCTCTTAGTGTGGTCTACAGGGGTTGGCCCCTCACCATTTGTCAAATCTCTCGATATTCCCAAAGCACCTGGTGGAAGGATTGGAATTAATGAATGGTTACAAGTCCCTTCTGTACAAGATGTGTTTGCAATTGGTGACTGCAGTGGGTTTCTTGAAAGTACAGGCAAGCCTGTTCTTCCAGCTCTTGCCCAG---GCAAAGCGGCAGGGGAAATATCTGGCGAAATTGTTGAACCGTATAGGAAAAGCAGGTGGAGGGCATGCAAATGCTGCAAAAGAAATGGACTTTGGGGCTCCATTTGTCTATAGGCACTTGGGAAGCATGGCAACCGTTGGGAGATACAAGGCCCTTGTGGATCTTAGGAAGAGCAAGGAGGAAAAGGGTCTATCACTAGCAGGATTTACTAGTTGGTTTATTTGGCGCTCAGCTTATCTTACTCGGGTG------------------------------------------------------------------------------
>OrobancheCumana
CCGCAGAAA---------ATGACGATGTTT---CAGAGGTTTTCCAGGACTTTCCGG---GAGAATCCTTCGCTTGCTAAAATGTTGATT---GTCTTCACC---GTCAGTGGTGGA------GGTCTTGTGGCTTTGTCTGAGGCT---------------AAATCCGAC------------AAT------GGAATGAACATCGTCAATTCATCTGAGACT---GGCGGCAAGAAGAAAAGAGTGGTGGTACTTGGAACTGGTTGGGCTGGAACAAGTTTCTTGAAAAACCTGAAGAATTCATCATATGATGTTCAGGTGATATCACCACGTAACTTTTTCGCGTTCACCCCATTACTACCAAGTGTGACCTGTGGGACGGTGGAGGCTCGCAGCATTGTAGAGCCTATCCGCAACATCGTGAGAAAGAAAAATGTAGCTATTCAGTATTGGGAAGCAGAGTGTTTCAAGATTGATGCAGAAAATAAGAAAGTTTACTGTCAATCCCATCTGGCAGGCGATGGGAATGCGAAACAGGAAATCATTGTAGACTATGACTACCTCGTGATTTCCGTTGGAGCCCGTGCAAATACATTCAACATCCCGGGAGTTGCAGAAAATTGCCATTTTTTGAAGGAAGTAGAAGATGCTCAGAGGATCCGCAGGACCATTGTTGATTGCTTTGAAAGGGCCAGTTTGCCTAACCTGAGTGATGAAGAAAGAAAGAAGATTCTTCATTTTGTTGTTGTTGGTGGGGGTCCAACTGGCGTGGAGTTTGCAGCAGAGCTTCATGATTATGTGAACGGAGATCTACTCAAGTTATACCCCAATGTTAAAGAGGCCGTTAAGATTACGCTTCTTGAAGCTACGGACCATATTTTAAACATGTTTGACAAAAGAATTACGGCTTTTGCTGAGGAGAAATTTCAAAGAGATGGAATTGATGTTAAAACAGGGGCAATGGTTGTGAATGTATCAGATAAAGAAATTTCCACTAAACAAGTTAGGAATGGTGGGGCAGTATCCTCTACACCATATGGAATGGTTGTCTGGTCAACTGGGATTGGAACTCGTCCTGTCATAATGGATTTTATGAAGCAAATTGGTCAGGGTACTAGACGTGTACTAGCAACTGACGAGTGGATGCGAGTAGAAGGTAGTGACAGTATATACGCACTCGGAGATTGTGCCACAATCAACCAGCGCAAAGTCATGGAAGATATTTTGGCTATATTTCGTAAAGCTGATAAAGACAACTCTGGGACACTTACTGTTAAGGAATTCAAAGAAGTGCTCGATGATATATGTGAGAGATACCCCCAAGTAGGACTTTATTTGAAAACCAGACAGATCAGTAGCCTTGTTGATCTGTTGAAAAAGTCGAAAGGGGATGCTGTT---AATGAATCGATTGAAGTAAATTTTGAGGAATTCAAGTCAGCTCTCTCCGAGGTGGATTCTCAATTGAAGAACCTCCCAGCAACTGCCCAGGTTGCTGCACAGGAAGGTTCGTATCTTGCTGACTGTTTCAATCGCATGGAGGAGTGTGAGAAAAATCCAGAAGGGCCTTTGCGCTTCAGGGGTGAAGGCCGCCACCGATTCCGACCTTTCAGGTACAAGCATTTTGGACAATTTGCTCCTCTGGGAGGAGAGCAAACAGCTGCCCAGCTTCCAGGAGATTGGGTTTCGATTGGCCGCAGCAGTCAGTGGCTTTGGTATTCTGTGTACGCTAGTAAGCTTGTAAGCTGGCGTACAAGAGCACTGGTGATTTCAGACTGGGGTAGGCGTTTTATATTCGGAAGGGACTCGAGTGGCATC------------------------------------------------------------------------------------------------------------------------------------------------------------------------------------------------------------------------------------------------------------------------------------------------------------------------------------------------------------------------------------------------------------------------------------------------------------------------------------------------------------------------------------------------------------------------------------------------------------------------------------------------------------------------------------------------------------------------------------------------------------------------------------------------------------------------------------------------------------------------------------------------CCATCCGCG---------GCG---------GCG---------------------------GGGATA------CGTGCGTTGACGCCC---CTCGATGCGTCCGCGGCGGCGGCGGCGCCCATGGTGCAGGCGCAG------------GGGTTG------GTGCTGATC------GGTTGG------AGG------------CGGATGATGAGCACGGCGGCGGAACATTCGCCG---GCA------------TCT------TCGGTGGCGGAG---AAGGACGACAAGAGCGGCGGCGTGGCGACGGGA------------AAGGTGGAG---AAA---GGC------------------------GAC------------TTG---------ATGGTTTCGAGCTATTGGGGGATT------TCGAGACCTAAGATTATCAGAGAGGACGGCACTGAGTGGCCCTGGAACTGTTTCATGCCATGGGAAACATACCGGGCAGACCTGTCAATTGATCTTGGGAAGCACCATGTTCCAAGGACATTCATTGACAAAGTGGCGTATCGGACAGTGAAACTTCTCAGAATTCCAACGGACGTATTTTTTCAGAGGCGGTATGGCTGTCGTGCAATGATGCTTGAAACCGTGGCCGCTGTCCCAGGTATGGTTGGAGGAATGCTGTTGCATCTCAGGTCCCTACGCAAGTTTCAGCAAAGTGGTGGTTGGATTAAGGCATTGCTCGAAGAAGCTGAAAACGAGAGGATGCACTTGATGACCATGGTAGAGCTTGTGAACCCTAAGTGGTACGAGAGGCTGCTGGTGCTTACTGTCCAGGGAGTATTCTTCAATGCCTTCTTTGTGCTTTACATGATGTCTCCAAAACTGGCTCATAGAATTGTTGGTTATTTAGAAGAAGAGGCTATTCATTCGTATACCGAGTACTTGAAGGATATCGAGAGCGGTGCGATTGAAAACGTCCCTGCTCCTGCTATTGCGATCGACTACTGGAGGCTTCCTAAAGATGCGAAGCTACAGGACGTTATTACTGTTATCCGTGCTGATGAAGCTCACCATCGAGATGTCAACCATTTTGCTTCTGATATTCATTTTCAGGGGAAAGAACTAAGGGAGGCACCAGCTCCCCTCGGATACCATCAGCAT---------TTCAGCACCGTCGCT------------------------------------------CAGAACAACAAG------------------GATCCCGGATTGGGACCGACGAAGGGGGATGAGAAGCCCAGAGTGGTTGTTTTGGGCTCGGGCTGGGCCGGTTGCAGGCTCATCAAGGATATTGATACGAAGACTTTCGACATTGTGTGTGTTTCACCTAGAAATCACATGGTTTTCACCCCTCTACTAGCCTCCACCTGCGTCGGAACGCTTGAATTCCGATCCGTTGCTGAGCCTATCGGGAGGATCCAGCCAGCTATTTCTCGTGAACCCGGTTCTTATTTCTTCCTTGCTAATTGTACCAAAGTTGATTTTCAGAATCACCAGATTCACTGCCAAACTGTCACAGAA------GGAGTT---GAAACC------TTAGATCCATGGAACTTCAAAGTTGCATATGACAAGCTAGTAATTGCCTCTGGAGCACAGGCTTCTACATTTGGTATTAAGGGTGCAAAAGAACATGCTATCTTTCTTCGTGAAGTTCATCATGCACAGGAGATCAGGCGGAAGCTGCTGTTAAATTTGATGCTGTCAGATGTGCCAGGAATCAGCAATGAAGAAAAGCGTAGGCTCCTGCACTGTGTTGTGGTTGGAGGTGGTCCAACTGGAGTTGAGTTCAGTGGCGAACTTAGTGACTTTATAAAGAAGGATGTTCATCAAAGATACGCACATGTGAAAGATTATATTCATGTCACATTGGTTGAGGCCAGTGAGATTCTATCATCCTTTGATGATCGTCTCAGAACATATGCAATTAAGCAATTGACAAAGTCAGGAGTCCGTCTCGTCAGAGGGATTGTCAAGGATGTTCAATCTGAAAAGATAATTCTTAGCGACGGCACCCATATTCCATATGGTGTCTTGGTGTGGTCTACAGGGGTTGGTCCTTCACCATTTGTGAATTCCCTGGGAATTCCAAAAGCACCTGGTGGAAGGATTGGGATTGATGAATGGCTAAGAATTCCTTCCGTGCAGGATGTTTTTGCTATTGGTGATTGTGGTGGGTTTCTTGAGAGTACAGGCAGACCTGTTCTCCCAGCCTTGGCCCAGGTGGCCGAGCGGCAGGGGAAATACCTCGCGAAACTATTGAACCAGTTGGGCAAGGCTGGTTATGGACGTGCCGATGCTGCAAAAGATGTCGACTTCGGGAATCCATTTGTCTATAGGCATTTAGGGAGCATGGCTACTATAGGAAGATACAAAGCTCTTGTGGATCTTAGGCAGAGCAAGGAAGCGAAAGGTCTATCGATGGCCGGATTTCTCAGCTGGTTTATTTGGCGCTCGGCGTATCTCACTCGTGTCATAAGCTGGAGGAACAGATTTTACGTAGCAATCAATTGGTTGACGACCTTCGTCTTTGGTCGTGATATAAGTCGGATA
>OryzaSativa
atgtcggcgtcggggggattgagcttggtg---cgccgcgccgtcgaggccgcgcgc---cgcacgccgcggtggcagaagaggctcctc---gtcctcacc------gccggtgtt------ggttctttgacttat------gct---------------tgccaggat------------aat------caagtacttcaaataaat---------gat---ggaactggcaagaagagggtggttatcgttggaactggttgggcaggcgcaagtttcttgagaaatattgacacttccttgtacgatgttcatgtcgtatcacctcgcaactattttaccttcacacctttgttgcctagtgtgacatgtggcacagttgaagcacgtagtattgtagagcctatccgtaatattgtgagaaagagaggcggcgcatttagattttgggaagcagagtgctacaagattgatccaactaacaaaaagatccactgcagatca------------gactcagatggaaatagtgaatttgttgtagattatgattacctggtcgtcagtgttggagctagacctaatacattcaatacccctggtgttgttgaaaactgccattttctaaaggaagtagaagatgctcaaaaaattaggaagagtgtcctgaaatgtttcgaaagagcgtcccttccaaacctaactgaggaagagaggaagaagaatcttcattttgttgttattggtggtggcccaacaggtgtagaatttgctgcagagcttcatgactttgtcaatgaggacttggcaaagttgtatcctgatgtgaagaagtatgcgaatatttcagtaattgaagctggagatcatatccttacaatgtttgacaagagaattacccaatttgctgaagataaattcaagaggacaggcatagatttgaagacgaattttaaggttgtgaaggtgtctgataaggctatcactatgactaat---tctgcaactggagagatt---gctgtgccttatggcatggctgtttggtccactggtattggaacccgtcccctcataatggatttcatgaagcaagttggtcaggcaaaccgacgagtgctagctactgatgaatggctcagggttcatggatgtgatgatgtatatgctctcggtgattgcgcgacaataactcaaagaaaagttatggaagatattgcttcaattttccgggtagcagacaaggacaattctggctctttgactgtcaagaaaattaaaaatgttcttggcgacatctatgaaaggtacccacaggttgagttgtaccttaaaactaaccaaatgaaggacttccatgacctactcaaagattcagacgggaatgctatt---aaggagtcaaaagagctgaacatagaggaattcaagaaagcccttgctcgagtggactcgcaagttaagatgctcccagcaacagctcaggttgcttcacaagagggagcctatctggcaaactgcttcaacaagatgaaatactgtgaagagaaccctgaaggtccgttgaggatcagaggcacagggcgtcatcggttcaaacctttcaggtacaggcaccttggccagtttgctccactgggtggagagcaaacagccgctcaattgccgggtgattggatacatgttggtcacagcacccaatggctatggtattctgtctatgccagtaagcaattcagctggcgcaccaggatgctggtagtatctgattggggcaggcggttcatctatggaagggactcaagcagcctaTTGCGGCTGATG---TCCACGTCGTCCGTGGCGTCGACGGAGGCGGCGGCCAAGGCGGAGGCCAAGAAGGCGGACGCGGAGAAGGAG------------------GTGGTGGTCAACAGCTACTGGGGCATCGAGCAGTCGAAGAAGCTGGTGCGGGAGGACGGCACGGAGTGGAAGTGGTCTTGCTTTCCATGGGAGACCTACACCGCGGACACTTCGATCGATCTGACGAAGCACCACGTGCCCAAGACGCTGCTCGACAAGATCGCCTACTGGACCGTCAAGTCGCTGCGCTTCCCCACTGATATCTTCTTCCAGAGGAGGTATGGCTGCCGCGCGATGATGCTGGAGACGGTGGCGGCGGTGCCGGGGATGGTGGGCGGCATGCTGCTCCACCTCCGGTCCCTCCGGCGCTTCGAGCAGAGCGGCGGCTGGATCCGCACGCTGCTGGAAGAGGCCGAGAACGAGCGCATGCACCTGATGACCTTCATGGAGGTGGCGAACCCAAAGTGGTACGAGCGCGCCCTCGTCATCACCGTCCAGGGCGTCTTCTTCAACGCCTACTTCCTGGGTTACCTCCTCTCCCCCAAGTTCGCGCACCGCGTCGTCGGCTACCTCGAGGAGGAGGCCATCCACTCGTACACCGAGTTCCTCAAGGACCTCGAGGCCGGCAAGATCGACAACGTCCCTGCCCCGGCCATCGCCATCGACTACTGGCGCCTCCCCGCCAACGCCACGCTCAAGGACGTCGTCACCGTCGTGCGCGCCGACGAGGCTCACCACCGCGACGTCAATCACTTCGCATCGGACATCCATTACCAGGGCATGGAGCTGAAGCAGACCCCTGCGCCGATCGGATATCAC------------------------------------------------------------------------------------------------------------------------------------------------------------------------------------------------------------------------------------------------------------------------------------------------------------------------------------------------------------------------------------------------------------------------------------------------------------------------------------------------------------------------------------------------------------------------------------------------------------------------------------------------------------------------------------------------------------------------------------------------------------------------------------------------------------------------------------------------------------------------------------------------------------------------------------------------------------------------------------------------------------------------------------------------------------------------------------------------------------------------------------------------------------------------------------------------------------------TTCTCCACCGCGGCG------------------------------GCGGATGCGGTGGAGAGGAGGGGG------------------TTCGCGGGGCTGGGGCCGACGGCGAAGGGGGAGAAGGCGCGGGTGGTGGTGCTGGGGACCGGGTGGGCGGGGTCGCGGCTGATGAAGGACATCGACACGACCGGGTACGAGGTGGTGTGCGTCTCCCCGCGCAACCACATGGTGTTCACGCCGCTCCTCGCCTCCACCTGCGTCGGCACGCTCGAGTTCCGCTCCGTCGCCGAGCCTCTCGCGCGCATCCAGCCCGCCGTGTCCAAGTCCCCCGGCTCCTACTTCCTCCTCGCCCGCTGCACCGCCGTCGACCCCGACGCTCACACGATTGATTGCGAGACAGTTACTGAA------GGTGAGAAAGATACC------TTGAAACCTTGGAAATTCAAGGTAGCGTATGATAAGCTGGTCTTTGCGTGTGGAGCTGAGGCCTCAACTTTTGGGATACGTGGTGTTACTGACCATGCAATATTTCTCCGGGAAGTTCACCATGCTCAAGAAATTCGCAGAAAGCTCCTTCTGAACCTGATGCTATCTGATGTACCTGGAATATCGGAGGAAGAAAAGCGCAGACTTTTGCATTGCGTTGTTGTTGGAGGTGGTCCAACAGGTGTCGAATTTAGTGGTGAACTTAGTGATTTTATCATCAGAGATGTTAAACAGCGTTATTCACATGTTAAAGATTATATCCATGTTACCTTGATTGAGGCAAATGAGATATTGTCATCTTTTGATGTTCGCCTCAGGCAATATGCTACAAATCAACTAACTAAGTCAGGTGTTAGGCTTGTGAGAGGCATTGTGAAGGATGTACAACCCAACAAATTAATCCTGGACAATGGAGAAGAGGTTCCTTATGGTTTGCTGGTATGGTCTACTGGAGTTGGTCCTTCATCATTCGTTAAGTCGTTGCCATTTCCAAAGTCACCAGGTGGAAGGATTGGGGTTGATGAGTGGTTACGTGTTCCTTCTGCCCGGGATGTGTTCGCTATTGGGGATTGCAGTGGATTTCTTGAAAGCACAGGCAAGGATGTTCTCCCAGCTTTAGCTCAGGTTGCAGAACGACAAGGCAAGTATCTAGCTCACCTGCTTAACCATGTCATGAAAGCTGGAGGAGGGCATGCGAACTGTGAGATCGACGTTGATCTAGGTCCTGCCTTTGTGTATAAGCATCTGGGGAGCATGGCAACTGTCGGAAGATACAAAGCTCTAGTCGATCTGAGGCAAAGCAAGGAATCGAAAGGGATATCTCTTGCAGGATTTGTGAGCTGGTTCATCTGGCGCTCAGCATACCTGACTCGTGTTGTTAGCTGGAGGAACAGGTTTTATGTGGCTATCAACTGGCTGACCACACTGTTATTTGGCCGTGACATTAGCCGTATT
>Pedicularis
CAGATAAAG---------ATGGGGTTTTTC---TCACATTTCAACAGAATTCTGCAG---GCCCATCCTTCTTCAACCAAGCTTCTGCTT---CTTTGTTCT---GTCAGTAGCGGA------AGCCTGGTCGCGTATGCCGATTCA---------------CCGCCTTTG------------GACAAGAAAGAATCAAATGCTGTTGTACAGAATCAAAAG---GAAACACACAAGAAACGGGTTGTGGTCCTTGGAACAGGCTGGGCTGGTACTAGCTTCCTGAAAGATCTTGATATCTCGTCCTATGATGTTCAGGTGGTTTCACCTAGGAATTACTTTGCGTTCACCCCTCTGTTACCTAGCGTCACGTGTGGAACGGTCGAGGCACGAAGCATTGTAGAGCCAGTTCGAAACATCATCAAGAAGAGAAATGGCGAAATTAAGTACTGGGAAGCCGAATGCCTCAACGTCGACCCCGCAAACAAAAAGGTTTTCTGTCGGTCCAATGCCGATGCAAACTTAGCTGGGAGTAACGAATTCACTCTAGAATATGATTATTTAGTGATTGCCATGGGAGCTCAAGTAAACACCTTTGGTACCCCTGGCGTCGTCGAGCATTGCCATTTTTTGAAGGAAGTTGAGGACGCTCAAAGGATCCGTAGGACCGTCATAGATTGTTTCGAAAAGGCTGTCCTTCCAGAGCTAACCGAGGAAGAACGAAAAACGAACCTCCATTTTGTAATAGTCGGAGGTGGGCCCACTGGTGTAGAATTCGCTGCGGAACTTTATGACTTTGTTCATGAAGATTTGGTCAAAATATACCCCTCGGTTAAAGAGCTCGTGAGCATCTCAGTTATACAGTCCGGTGATCATATCTTGAACACGTTCGATGATAGGATTAGCTCGTTTGCTGAACAGAAATTCAAACGTGATGGGATCGAGGTTTTAACGGGACACCGTGTCTTGAGTGTCTCAGACAGAATGATAAACATGAAAATA---AAATCAAACAAGGAGAACATTTCTATGCCTCATGGATTGGTGGTATGGTCGACTGGCGTTGGGACTAGGCCGGTTGTGAAGGACTTTATGGAACAAATTGGCCAGGGAACCAGACGGGTTTTGGCTACGGATGAGTGGTTGCGAGTAAAGGGATGTGAGGATGTGTATGCTCTTGGTGATTGTGCAACTATAGATCAACGAAAAATCATGGAAGATATCTCAGCCATATTTAAAGCTGCAGACAAGGATGATTCGGGTACCCTAACCATCGAAGAGTTCAAAGATGTGATTGAGGATATCGTCATCCGATACCCTCAAGTCGAGCTATATCTGAAGAACAAGCATCTGATTAACGTTACGGACCTACTAAAAGATGCTGACGGAAAT------------GAAATAGAGGAGGTGGATGTTGAAGGGTTCAAGAAAGCACTCGCACATGTAGATCAACAGACCAAGAGCCTTCCTGCTACAGCCCAAGTTGCTGCTCAACAAGGGGCGTATCTTGCTAGGTGCTTCAACGTACGTGAGAAATGTATGCTCGAACCAGAGGGTCCTCGCAAGTTCAGAAGTGGTGGTCGTCATGAATTTCGGCCTTTCCAGTACAAGCACTTTGGGCAATTTGCACCCCTCGGAGGGGAGCAAGCAGCAGCAGAGTTACCTGGAGACTGGGTTTCCATGGGACGTAGCACACAATGGCTTTGGTATTCCGTATATGCAAGTAAGCAAGTTAGCTGGCGCACCCGATTACTAGTAATGGGTGACTGGTCGAGGAGGTTCGTGTTCGGGAGGGATTCAAGTCGTATC------------------------------------------------------------------------------------------------------------------------------------------------------------------------------------------------------------------------------------------------------------------------------------------------------------------------------------------------------------------------------------------------------------------------------------------------------------------------------------------------------------------------------------------------------------------------------------------------------------------------------------------------------------------------------------------------------------------------------------------------------------------------------------------------------------------------------------------------------------------------------------------------GTGTGTACA------CCCGCG---------GCGGCGGCG---------------------GGGATG------CGTGCGGTGAAGCCG---TTTGATTTGGCCGGA------------------GTGCAGGCGCAG------------GGAATGAGGATGGGGCTGGTC------GATTGG------AGG------------CGGACGATGAGCACGACGCCGGAGAAATCTCCG---ATG------------GAG------ACGGCGGTGGAG---AAGGGTGACGAAAGCCGCAGCGTGACGTTGGGA------------AAGGAGGAG---AAA---GGT---------------------CATGAC------------GTGCCG------GTGGTTTCGAGCTATTGGGGGGTC------ACGAAGCCCAAAATTATGAGGGAGGACGGCACGGAGTGGCCGTGGAACTGTTTCAGGCCGTGGGAGACATACCAGGCTGACGTGACGATTGATCTCAACAAGCACCACACTCCAACGACATTTTTGGACAAAGTGGCATATCGGACAGTGAAACTTCTCAGATTTCCTACAGATATATTTTTCCAGAGGCGGTATGGTTGCCGTGCCGTGATGCTTGAAACAGTGGCTGCGGTTCCCGGTATGGTAGGAGGAATGCTTTTGCATCTCAGGTCTCTGCGTAAGTTTCAGCAGAGCGGTGGTTGGATCAAAGCATTACTCGAAGAAGCCGAAAACGAGAGGATGCACTTGATGACCATGGTTGAGCTTGTGCAGCCCAAGTGGTATGAAAGGCTCCTGGTGCTCACTGTTCAGGGAGTATTCTTCAATGCCTTCTTTGTACTATACTTGACATCTCCGAAAGTGGCTCATAGAATCGTTGGTTATTTGGAAGAAGAGGCCATACATTCGTATACTGAGTTTTTGAAAGATATTGATAGTGGTGCTATAAAAAATGTCTCTGCTCCGGCTATCGCGATTGACTACTGGAGACTTTCTCAGGATGCGACTCTAAAGGATGTGATCACTGTCATTCGGGCCGATGAAGCACACCATCGAGATGTCAACCATTTCGCTTCTGATATACATTTTCAGGGGAAAGAGCTAAGGGACGCACCTGCTCCTCTCGGATACCAT------------------------------------------------------------------------------------------------------------------------------------------------------------------------------------------------------------------------------------------------------------------------------------------------------------------------------------------------------------------------------------------------------------------------------------------------------------------------------------------------------------------------------------------------------------------------------------------------------------------------------------------------------------------------------------------------------------------------------------------------------------------------------------------------------------------------------------------------------------------------------------------------------------------------------------------------------------------------------------------------------------------------------------------------------------------------------------------------------------------------------------------------------------------------------------------------------------------------------------------------------------------------------------------------------------------------------------------------------------------------------------------------------------------------------------------------------------------------------------------------------------------------
>PhelipancheAegyptiaca
ATGCAGAAA---------ATGACAGTGTTT---CAGCGGGTTTCCAGGACTTTCCGG---GAAAATCCGTCGCTTGCTAAAATGTTGATA---GTTTTCACC---GTCAGTGGTGGG------GGTCTTCTGGCATTTTCTGAGGTT---------------AAATCAGAA------------AAC------AGAATGAACATTGTCAATTCAGCTGAGGCT---GATGGGAAGAAGAAAAGAGTGGTGGTACTTGGAACTGGTTGGGCTGGAACAAGTTTCTTGAAAAACCTGAAGAATTCATCATATGAAGTTCAGGTGATTTCACCACGTAACTTCTTTGCTTTCACTCCATTACTACCAAGTGTGACCTGTGGGACGGTGGAACCTCGTAGCATTGTAGAACCGATCCGCAACATCGTGAGAAAGAAAAATGTCGGTATTCACTATTGGGAAGCAGAGTGCTTCAGGATTGATGCAGAAAATAAGAAAGTTTACTGCCGTTCTAATCTGTCTGGCAATGGGAATAATAAAGAGGAAATTGTTGTAGACTATGACTACCTGGTGATTTCTGTTGGAGCCCGTGCAAATACATTTAATATACCGGGAGTTGCGGAAAATTGCCATTTCTTGAAGGAAATAGAAGATGCTCAGAAGATCCGTAGGACCATTGTTGATTGTTTTGAAAGGGCAAGTTTGCCTAATTTAAGTGACGAAGAAATAAAGAAAATTCTACATTTTGTTGTCGTTGGTGGAGGTCCAACTGGTGTGGAGTTTTCAGCAGAGCTTCATGATTATGTAAATGAAGATCTAGTCAAGTTGTACCCCAAGGTTAAACAGGCAGTTAAGATTACTCTGCTTGAAGCTACGGACCATATTTTGAACATGTTTGACAAAAGAATTACAGCTTTTGCTGAGGAGAAGTTTCAGAGAGATGGAATTGATGTTAAAACAGGGGCAATGGTTGTGAATGTATCAGATAAAGAAATTTCCACTAAAGAACTTAAGAATGGTGGGACTGTATCCACTATGCCATATGGAATGGTTGTCTGGTCAACTGGAATAGGAACTCGCCCTGTTATAATGGATTTTATGAAGCAAATTGGTCAGGGTAATAGACGTGTGCTAGCAACTGACGAGTGGATGCGAGTAGAAGGAAGTGACAGCATATATGCTCTCGGAGATTGCGCCACAATCAATCAGCGCAAAGTCATGGAAGATATTTGGGCTATTTTTCGTAAAGCTGACAAAGACAATTCTGGGACACTTACCGTTAAGGAATTTCAAGAAGTGCTTGATGATATATGTGAGAGATACCCCCAATTAGCACTATATTTGAAAAATAGGCAGATGAGTAGTTTGGTTGATCTGTTGAAGGAGTCCAAAGGGGATGCTGTA---AAGAAATCAGTTGAAGTGAATCTCGAGGATTTCAAATCAGCTCTTTCCCAGGTCGATTCACAAATGAAGAACCTCCCAGCAACTGCCCAGGTTGCTGCACAGCAAGGTTCGTATCTTGCCGACTGTTTCAACCGCATGGAAGAGTGTGAGAAAAATCCGGAAGGGCCTTTGCGCTTCAGGGGTGAAGGACGCCACCGGTTCCGCCCTTTCAGGTACAAACATTTTGGACAATTTGCTCCTTTGGGAGGGGAGCAAACGGCTGCTCAGCTTCCCGGAGATTGGGTTTCGATTGGCCGCAGCAGTCAATGGCTCTGGTATTCTGTATATGCTAGCAAGCTTGTGAGTTGGCGTACAAGAGCACTCGTGATTTCAGACTGGGTTAGGCGTTTCATTTTCGGAAGGGACTCGAGTGGCATT------------------------------------------------------------------------------------------------------------------------------------------------------------------------------------------------------------------------------------------------------------------------------------------------------------------------------------------------------------------------------------------------------------------------------------------------------------------------------------------------------------------------------------------------------------------------------------------------------------------------------------------------------------------------------------------------------------------------------------------------------------------------------------------------------------------------------------------------------------------------------------------------GTGTCATCG---------TCG---------GCG---------------------------GGGATA------CGTGTGTTGACGCCG---TCAGATGCGGCGGCGGCTGCCGGA---------GTCCAGACGCAG------------GGGTTAAATATGGTGCTGATC------GGATGG------AGG------------CGGATGATGAGCGCTGCGGCGGAGCCTAATTCG---ACG------------TCG------GCGGTGGTGGAG---AAGGGCGACAAAAGCAACGGCGTGGCGGCGGGA------------AAGGTGGAG---AAA---GGT------------------------GAC------------TTG---------GTGGTTTCGAGCTATTGGGGGATT------TCGAAACGTAAGATTACCAGAGAGGATGGCACGGAGTGGCCTTGGAACTGTTTCATGCCATGGGAAACTTACCGGCCAGATTTATCAATTGATCTTAACAAGCACCATGCTCCGAAGACATTTATTGACAAAGTGGCCTATCGGACAGTGAAACTTCTTAGAATTCCCACAGACATCTTTTTCCAGAGGCGGTATGGCTGCCGTGCAATGATGCTTGAAACCGTAGCCGCTGTCCCAGGTATGGTTGGAGGAATGCTTTTGCACCTCAGGTCTCTACGCAAGTTTCAGCAAAGTGGAGGTTGGATTAAAGCGTTGCTGGAAGAAGCAGAAAACGAGAGGATGCACTTGATGACCATGGTAGAGCTCGTGAACCCAAAGTGGTACGAGAGGCTGCTGGTGCTTACCGTTCAGGGAGTATTCTTCAATGCCTTTTTTGCCCTTTACATGATGTCTCCAAAACTGGCTCATAGAATTGTCGGCTATTTAGAGGAAGAGGCGATCCATTCGTATACCGAGTATTTGAAGGATATCGAGACTGGTGCTATTGAAAATGTTCCTGCTCCTGCAATTGCGATCGACTACTGGAGGCTTCCGAAAGATGCGAAGCTGAGGGACGTTATCACTGTCATTCGTGCTGATGAAGCTCACCATAGAGACGTCAACCATTTTGCTTCTGATATTCATATTCAGGGGAAAGAACTAAGGGAAGCACCAGCCCCTCTCGGATACCACCAGCAT---------TTCAGCACCATCGCT------------------------------------------CAGAACAAGAAG------------------GATCCCGGATTGGGGCCGACGAAGGGGGATGAGAAGCCCAGAATGGTGGTTTTGGGCTCGGGCTGGGCCGGTTGCAGGCTCATCAAGGATATTGATACGAAGACTTACGATATTGTGTGTGTTTCCCCTAGAAATCACATGGTTTTCACTCCTCTACTCGCGTCCACCTGCGTCGGAACGCTTGAATTCCGGTCTGTTGCGGAGCCGATCGGGAGGATCCAGCCCGCGATTTCTCGTGAACCCGGTTCTTATTTCTTCCTTGCTAATTGTACCGGAGTTGATTTCCAAAATCACCAGATCCGTTGCCAAACTGTTACTGAA------GGAGTT---GACACC------CTAGACCCATGGAACTTCAAGGTTTCATATGACAAGCTAGTCATCGCTTCTGGAGCACAAGCTTCTACATTTGGTATTAAGGGTGCAAAAGAACATGCTATCTTTCTTCGTGAAGTTCATCATGCTCAAGAGATCAGGAGGAAACTGTTGTTAAATCTGATGCTGTCAGATGTGCCAGGAGTCAGCGATGAAGAAAAGCGTAGGCTCCTGCACTGCGTTGTTGTTGGAGGTGGTCCCACAGGAGTTGAGTTCAGTGGTGAACTTAGTGACTTTATAAGGAAGGATGTTCATCAAAGATACTCCCACGTGAAAGATTATATTCATGTCACTTTGGTTGAGGCAAGTGAGATACTGTCATCCTTTGATGATCGTCTCAGAACGTATGCAATTAAGCAATTGACAAAGTCAGGAGTTCGTCTTGTCCGTGGAATTGTTAAGGATGTTCAACCTGAAAAGATAATTCTTAGTGATGGTACCAATATTCCATATGGTGTCTTAGTGTGGTCTACAGGGGTCGGTCCTTCACCATTTGTGAATTCGCTGGAAATTCCCAAAGCACCTGGCGGAAGGATTGGGATTGACGAATGGCTAAGAATCCCGTCTGTGCCGGATGTTTTTGCAATCGGTGACTGCGGTGGGTTTCTAGAAAGTACAGGCAGACCTGTTCTTCCAGCCTTGGCCCAGGTGGCCGAGCGACAGGGAAAATATCTCGCGAAACTGTTGAACCATTTAGGCAAGGCTGGTGGCGGACGTGCCAATGCTGCAAAAGACATCGACTTTGGGAATCCATTTGTTTATAGGCATTTGGGGAGCATGGCTACTATTGGAAGATACAAGGCACTTGTGGATCTTAGGCAGAGCAAGGAAGCTAAAGGTCTATCACTTGCTGGGTTTGTGAGCTGGTTTATTTGGCGCTCTGCATATCTCACTCGTGTCATAAGCTGGAGGAACAGATTTTATGTAGCAATCAATTGGTTGACGACTTTCGTGTTTGGTCGTGATATAAGTCGAATA
>Phtheirospermum
TTTGAGAAA---------ATGACGATGTTT---CAGAGGTTTTCCAGGACTTTCCGG---GAAAATCCTTCGCTTGCTAAAACACTGATT---GTTTTCACC---GTCAGCGGTGGA------GGTCTTGTTGCATTTTCTGAGGCT---------------AACTCAGAC------------AGC------GGAATGAATATCGTCAATCCAACTGAGGCC---GACGGCAAGAAAAAAAGAGTGGTGGTACTTGGAACTGGTTGGGCCGGAACAAGTTTCTTGAAAAACCTAAAGAACCCATCATACGATGTTCAGGTGATATCACCACGTAACTTTTTCGCGTTCACTCCATTACTACCAAGTGTGACATGTGGGACGGTCGAACCTCGTAGCATTGTAGAACCGATCCGCAACATAGTGAGAAAGAAAAATGTAGGTATTCACTATTGGGAAGCAGAGTGCTTCAGGATCGACCCGGAAAATAAGAAAGTTTATTGTCGGTCTAATCTGTCTGGCGATGGGAACGAGAAGGAGGAAATTGTTGTCGACTATGACTACCTCGTTGTTTCGATTGGGGCCCGCTCAAATACATTTAACATCCCTGGAGTGGCTGAAAATTGCCATTTCTTGAAGGAAATAGAAGATGCTCAGAAAATTCGCAGGACCATTGTTGATTGTTTCGAAAGGGCCAGTTTGCCTAACCTAAGTGACGAAGAAAGAAAGAAAATTCTACATTTTGTCGTCGTTGGTGGAGGTCCAACTGGTGTGGAGTTTGCGGCTGAGCTTCATGATTATGTGAATGAGGATCTAGTCAAGTTGTACCCCAAGGCTAAAGAGGCGGTTAAGATTACGCTTCTTGAAGCTACTGACCATATTTTGAACATGTTCGACAAAAGAATTACGGCTTTTGCCGAGGAGAAATTTAAGAGAGACGGGATTGACGTTAAAACTGGGGCAATGGTAGTGAAAGTATCAGATAAAGAAATTTCCACTAAAGAACTTAAGAATGGTGGAGCCATATCCTCCATGCCATATGGAATGGTCGTCTGGTCAACTGGAATCGGAACTCGCCCAGTTATAATGGAGTTTATGAAGCAAATTGGTCAGGGTAGTAGACGTGTTCTAGCAACTGACGAGTGGATGCGAGTAGAAGGAAGTGACAGCATATATGCACTCGGAGATTGTGCCACAATCAATCAACGCAAAGTCATGGAGGATGTTTGGGCTATATTCGGTAAAGCCGATAAAGACAACTCCGGGACACTTACCGTCAAGGAATTTCAAGAGGTGCTTAATGATATATGCGAAAGGTACCCTCAAGTAGGGCTCTATTTGAAAAACAGGCAGATGAAGGGTCTCGTCGATCTGTTGAAAGATTCGAAAGGGGATGCTGTG---AAGGAATCAGTTGAAGTGAATCTTGAAGAATTCAAGTCGGCCCTTTCCCAGGTCGATTCTCAAATGAAGAATCTCCCTGCAACTGCCCAGGTTGCAGCACAGCAAGGTTCGTATCTTGCTGACTGTTTTAACCGAATGGAAGAGTGTGAGAAGAATCCGGAAGGGCCTCTGCGGTTTAGGGGTGAAGGGCGCCATCGATTCCACCCTTTCAGGTACAAGCATTTTGGACAATTTGCTCCATTGGGAGGAGAGCAGACGGCTGCCCAGCTTCCCGGAGATTGGGTTTCGATTGGACACAGCACTCAGTGGCTTTGGTATTCTGTATATGCCAGCAAGCTAGTAAGTTGGCGCACTAGGGCGTTGGTGATATCAGACTGGGGCAGGCGTTTCATCTTTGGAAGGGACTCGAGTGGCATTACTAGGTATTGG---AGCTCAATGGCTTCTAAGGTACCAAGAGACGAAAAACCATTGCAAGCATCGAGATCAGATTCCAGCGACGAGACCGGCCGAGGCGGCAAGGCTATGGTGAGCAGCTATTGGGGGTTGGCTCCGCCCAAT---ATAAGCAAGGAAGATGGCTCGCCGTGGCGGTGGAACTCTTTTCCATGGGAAACATACAAGGCGGACACTTCAATTGATGTGAAGAAGCACCATGAGGCTAATACATTCATGGACAAATTTGCTTATTGGACTGTTCAAACCCTCAAATACCCCACATACTTGTTCTTCCAGAGGCGTCACATATGCCACGCAATGCTACTAGAGACGGTGGCCGCCGTGCCGGGGATGGTCGGCGGAATGGTACTCCACTTGAAGTCGCTCCGGCGGTTCGAGCACAGCGGCGGGTGGATCAAAGCTTTGTTGGAAGAGGCTGAGAACGAGCGAATGCACCTCATGACTTTCTTGGAAGTGTCGCAGCCTAAGTGGTACGAGCGTGCCTTGGTTTTCGCCGTGCAAGGTGTCTTTTTCAATGCCTATTTCGTGGCCTATATGGTGTCGCCCAAACTTGCTCACCGGATAGTCGGCTACCTCGAAGAAGAGGCGGTTAATTCGTACACGGAGTTCTTGATTGATTTGGAAAAGGGCATCGTCGATGATAAGCCGGCGCCAGCCATTGCCATTGATTATTGGAGGTTGCCACCCGATTCGACGCTCAAAGATGTCGTTACGGTTATTAGGGCTGACGAGGCACATCATCGTGACCTTAACCACTTTGCATCGGATATCCAGTGCCAAGGACACGAGCTGAAGGAATATCCAGCTCCGCTAGGATACCACGTGTCATCA---------TCC---------GTGATGGTG---------------------GGGATG------CGTGCGGTGACGTCG---TTTGATGCGGCGGTGGCGGAGGCCGGG------GCACAGGCTCAG------------GGGTTAAGAATGGTGTTAATC------GGTTGG------AGG------------CGGACGATGAGCACGGCGGCGGAGAAGTCTCCG---ACG------------TCG------GCGGTGGTTGAG---AAGGATGGCAAAAGCAGCGTCGTGGCGGCGGAA------------AAGGTGGAG---AAA---AGG------------------------GAC------------GTG---------GTGGTTTCGAGCTATTGGGGGATT------TCGAAGCCCAAAATTATCAGAGAGGACGGCACAGAGTGGCCGTGGAACTGTTTCATGCCATGGGAAACGTACCGGGCAGATGTGTCAATTGATCTTAGCAAGCATCATGTTCCCAAGACATTTATTGACAAAGTGGCATATCGGACAGTGAAACTTCTTAGATTTCCGACAGATGTGTTTTTCCAGAGGCGGTATGGTTGCCGTGCTGTGATGCTCGAAACTGTGGCCGCTGTTCCCGGTATGGTGGGAGGAATGCTTTTGCATCTCAGATCTTTACGTAAGTTTCAGCAGAGCGGTGGTTGGATCAAAGCATTGCTCGAAGAAGCCGAAAACGAGAGGATGCACTTGATGACCATGGTAGAGCTTGTGCAGCCCAAGTGGTACGAGAGGCTCCTGGTGCTCACTGTTCAGGGAGTATTCTTCAATGCCTTCTTTGCACTTTACATGATATCTCCGAAACTGGCTCATAGAATTGTTGGTTATTTAGAAGAAGAGGCCATACATTCATATACCGAGTACTTGAAAGATATCGATAGTGGTGCTATTAAAAATGTCCCTGCTCCTGCTATCGCGATTGACTACTGGAGGCTTTCTCAGGATGCGACTCTGAAGGATGTGATTACTGTCATCCGAGCTGATGAAGCTCACCATCGAGATGTCAACCATTTTGCCTCTGATATTCATTTTCAGGGGAAAGAGCTAAGGGATGCACCAGCTCCTCTCGGATACCATCACCAT---------TACAGCGCCGTCGCT------------------------------------------CGGAACAATAAC------------------GATCCCGGATTGGGACCGACGAAGGGGGGCGAGAAGCCCAGGGTGGTGGTTTTGGGATCGGGCTGGGCCGGGTGCAGGCTGATCAAGGACATCGATACGAAGGCTTACGATATCGTGTGTGTTTCCCCTAGAAATCACATGGTGTTCACTCCTCTGCTCGCGTCCACGTGCGTCGGCACGCTTGAGTTCCGGTCTGTTGCCGAGCCGATCGGGAGGATCCAGCCCGCAATCTCTCGTGAACCCGGTTCTTATTTCTTCCTCGCTAATTGTACCGGAGTTGATTTTCAAAATCACCAGATTAAATGCCAAACCGTCACTGAA------GGAGTC---GACACC------ATAAAGCCCTGGGATTTCAAGATTGCGTATGATAAGCTAGTAATTGCTTCTGGAGCACAGGCTCTAACGTTTGGTATTAATGGTGCAAACAAACATGCTATCTTTCTTCGTGAAGTTCATCATGCTCAGGAGATCAGGAGAAAACTGCTGCTAAATCTGATGCTGTCTGATGTGCCAGGGGTTAGCGATGAAGAAAAGCGTAGGCTCCTGCACTGTGTCGTTGTTGGAGGTGGGCCCACGGGAGTTGAGTTCAGCGGTGAACTAAGCGACTTTATAAAGAAGGATGTTCATCAAAGATACGCTCACGTGAAAGATTATATTCAAGTCACGTTGGTTGAGGCAAATGAGATACTGTCATCGTTTGATGATCGTCTCAGAACGTATGCAATTAAGCAGTTGACAAAGTCAGGAGTCCGTCTTGTCCGGGGAATCGTGAAGGACGTTCAGTCTGAAAAGATCATTCTCAGCGATGATACCAATATTCCATATGGTGTCTTGGTGTGGTCCACAGGTGTTGGCCCCTCACCATTTGTGAACTCCCTCGATGTTCCTAAAGCACCTGGCGGAAGGATTGGGATTGATGAATGGCTAAGAATCCCGTCCGTGCAGGATGTGTTTGCAATCGGTGATTGTGGCGGGTTTCTTGAAAGTACAGGCAAGCCTGTTCTTCCAGCTTTGGCTCAGGTGGCAGAGCGCCAGGGGAAATATCTGGCGAAACTGTTGAACCAATTAGGCAAGACTGGTGGCGGACGTGCCGGTGCTGCAAATGACGTCGACTTTGGGAACCAGTTTGTATATAAGCATTTGGGGAGCATGGCTACTATCGGTAGATACAAGGCCCTCGTGGATCTTAGGACTAGCAAGGAAGCAAAAGGTGTATCGATGGCAGGATTTGGGAGCTGGTTTATTTGGCGCTCGGCGTATCTAACTCGTGTCATAAGTTGGAGGAACAGATTTTACGTAGCAATCAATTGGTTGACAACTTTCGTATTTGGTCGTGATATAAGTCGGATA
>PopulusTrichocarpa
atgaacggc---------ttgagtttattt---aagagagcttctagagctttcgat---gactatccttcactcgctaaactcattgtc---gtttgcacc---gtcagtggtggg------ggctatgtagcatatgcagatgca---------------aattcatcg------------aat------ggtgcacatgctgttgcaccacctgtaccg---gagatcaggaaaaagaaggtggtggtgattggaactggttgggccggaaccagtttcttgaagaaactgaataatccctcgtatgatgttcaggtgatatcacctcggaactactttgcattcactcctttgttaccaagtgttacgtgtggtacggtggaggctcgtagcattgtcgaaccaattcgtagcattgtcaggaagaaaagtgttagcgttagttactgtgaagctgaatgtttcaagattgatgcagaaaacaagaaagtttattgtcgacctaatccggactccagtatgaatgggaaagaagaatttgctgtggattacgactatctcgtaatagccatgggagcccgtccgaacacattcaacacacccggtgtagtagagcattgcaatttcctgaaggaagttgaagatgctcagcggatccgtcgttctgttattgattcgtttgagaaggcaagtttgccgactctaagtgatgaagagaggaagagaattcttcattttgtagttgttggtggtggaccaacaggagtggagtttgctgctgagcttcatgattttgtcaatgatgatttagtcaaactatatcctgcagccaaagatttcgtacaaataacaattcttgaagcagcagatcatattttgaacatgtttgacaaaagaatcacagattttgcagaaaagaagttccatagagatggcatcgatgtgaagctagggtcgatggttgtgaaagtatctgataaagaaatctctactaaagtaagggggaatggtggtgaaattactgccataccatatggaatggtcgtctggtcaactggaattggaactcatcctgtcataaggagttttatgcagcaaattggtcagactaataggcgtgctttagcaactgatgaatggctgcgagttgagggatgcaatagcatatatgcacttggtgattgtgctacaattaaccaacgcaaagtcatggaggatattgcagcaatatttaagaaggcagacaaggacaattctggaaccctaacagtaaaagaatttcaagaagtcattgatgacatttgtgaaagatatcctcaagtggagctatatttgaagaacaagaaaatgcgtgacattgctgatctcttgaagatggctaaaggagatgttgca---aaagaagcaattgaactgaatattgaagagtttaagaaagccctttctgaagttgattcccagatgaagaatcttccagccacagctcaggttgcagctcagcaaggcacttatcttgctaattgcttcaaccgtatggaagaggctgaaaaaaatcctgaaggtcctatcaggttcagggaagaaggtcgccatcgattccgtccctttagatacaagcacttagggcaatttgctccattgggaggagaacaaacagcagcacagcttcctggtgattgggtttcaattggccacagctctcagtggctttggtattctgtctatgcaagcaagctagtcagttggcgcaccagggcgttggtgataacagactggacaaggcgtttcgtctttggaagagattccagtcgcattGTGAGGCATGGA---AGTACTATGAGTTTCGGCGAGAAGGATCAACAGAAGGTGGAGATGAAGCAAACCCAACCGGTTGCGGAAGGTGATAAAGAGGAGAAGAAGGAGATTGCTAGT---TACTGGGGTGTTCCTCCTAGTAGG---GTTACTAAAGAAGATGGGGCTGAATGGAAGTGGAATTGTTTTCCATGGGAGACGTATTCTGCTGATTTATCAATTGACCTGAAGAAACATCATGTCCCAGCCACCGTTTTGGACAAAATGGCTTTTTGGATTGTCAAGGCTTTGAGATTGCCCACTGATCTGTTCTTTCAGTGGAGGTATGGCTGCCGTGCAATGATGCTAGAAACTGTGGCAGCAGTGCCAGGAATGGTAGGAGGCATGCTGCTACACTGCAAGTCATTGAGGCGATTTGAGCACAGTGGAGGATGGATCAAAACATTACTTGACGAGGCTGAAAACGAGCGGATGCATCTCATGACATTCATGGAGGTGGCAAAGCCCAGGTGGTATGAGCGCGCTCTGGTGATTACTGTCCAAGGTGTTTTCTTGAATGCTTACTTCCTTGGCTACATTATCTCCCCCAAATTCGCTCATCGCATGGTGGGGTACCTCGAGGAAGAAGCTATCCATTCCTACACCGAGTTCCTGAAGGAGTTGGACAAAGGCAACATTGAGAATGTTCCTGCTCCTGCCATTGCTGTTGATTACTGGCGGTTGCCTCCTAACGCCACCCTCCGCGATGTTGTTCTGGTTGTGAGAGCTGATGAGGCCCATCACCGCGATGTGAATCATTTTGCTTCGGACATACACTATCAAGGACGTGAACTAAAAGAAGCTCCTGCTCCTATTGGTTATCAC---------------------------------------------------------------------------------------------------------------------------------------------------------------------------------------------------------------------------------------------------------------------------------------------------------------------------------------------------------------------------------------------------------------------------------------------------------------------------------------------------------------------------------------------------------------------------------------------------------------------------------------------------------------------------------------------------------------------------------------------------------------------------------------------------------------------------------------------------------------------------------------------------------------------------------------------------------------------------------------------------------------------------------------------------------------------------------------------------------------------------------------------------------------------------------------------------TCCCAC---------TTCACCACCGACACG---------------------------------------------CCGACGAGG------------------TATGCCGGCCTGGAACCTACCAAGGGGGACGAGAAGCCCAGAGTGGTGGTGCTGGGCTCGGGTTGGGCTGGATGTAGGCTAATGAAAGGAATTGACACTGATTTGTACGATGTCGTATGCGTGTCGCCGAGAAACCACATGGTTTTCACCCCTCTGTTAGCTTCCACGTGTGTTGGGACTTTGGAGTTTAGGTCCGTGGCGGAACCCATTGGTCGGATCCAACCTGCCATATCGAAAGCACCTGGGTCTTACTTTTTTCTTGCGAATTGTACTAGCCTTGATACAGAGAAACATATGGTGCATTGTGAGACTGTTACGGAT------GGATTG---GACACA------GTGGATCCATGGAGGTTTAAAATTTCGTATGATAAGTTAATAATTGCATTGGGAGCAGAAGCATTGACCTTTGGAATTCATGGCGTGAAAGAGCATGCAATTTTTCTTAGAGAGGTTCGCCATGCTCAGGAAATCCGCAGGAAGCTACTACTCAACTTGATGCTGTCTGATATGCCTGGTCTCTCAGAAGAAGAGAAGAGCAGATTGTTACATTGTGTTGTTGTAGGAGGTGGTCCCACGGGAGTAGAATTCAGTGGTGAACTCAGCGATTTTATCTTGAAAGATGTTCGTCAAACATACTCGCATGTGAAAGATTACATACATGTTACTTTGATTGAGGCAAATGAGATCTTGTCTTCCTTTGATGATAGCCTCCGTCGCTATGCTACCAAGCAGTTGACAAAGTCAGGAGTTCATCTTGTCCGTGGGATTGTCAAGGATGTGAAACCGCAGAAGCTAATTCTAACCGATGGCACAGAGGTTCCATATGGTCTGTTGGTGTGGTCTACAGGTGTTGGCCCCTCATCATTTGTAAAATCTCTGGAACTTTCCAAGTCTCCTGGTGGACGGATTGGTATTGATGAGTGGCTGCGAGTTCCTTCAGTGCCAGATGTGTTTGCAATTGGTGACTGCAGTGGGTTTCTTGAAAGTACTGGCAAACCAGTTCTTCCCGCGTTGGCTCAGGTGGCAGAGCGTCAAGGAAAATATCTTGCAAAACTATTGAATAAAATTGGTAAAGATGGTGGAGGGCGCAGAACCAGTGGTGAAGAAGTAGAATTAGGGGATCCATTTGTTTACAGGCATCTGGGAAGCATGGCAACTATCGGTCGCTACAAGGCGCTTGTGGATCTTAGACAGAGCAAAGAGGCAAAAGGATTAGCTCTGAAAGGATTTGCGAGTTGGTTTATATGGCGTTCTGCATATCTGACACGTGTTATAAGCTGGAGGAATAGGTTCTATGTGGCTATTAACTGGGCTACAACATTTGTCTTTGGCCGTGATATAAGCAGAATA
>PrunusPersica
atgagaggt---------ttcgctttcttc---gatagagtttctagagctttccat---gactatccttcggttcccaaagtgctcgtg---gtcgtcgcc---gtcagtggttgc------ggccttgtggcttacgctgaggca---------------aaccctgagcgaaaactggccagc------agcgcgcctgtcctaacttcagctgaagtg---gacaataagaaaaagaaggttgtggtacttggaactggctgggctggaacaagtttcttaaggaatctgaaaaatccagattatgaggttcatgtcatatcacctcggaattactttgccttcacccctctgctaccaagtgttacctgtggtacagtggaagctcgcagcattgttgaaccaattcgaaaaattgctagaaagaaaactgtaggtgttcaattcagtgaagctgcatgtctcaagatcgatgcagtaaaccagaaaatctattgccgatccaatgtagaaaacaatttgaatggacaagaagagttcgttgtggattatgactaccttatagtagctgtgggagccaatgttaatacattcaatactcctggtgtcgttgagaactgccatttcttgaaggaagtagaagatgctcaaaagatccgaagaactgttattgattgcttcgaaagggcaagccttccaactgttagcgatgaggagaagaagagaattcttcattttgctgttgttggtggtggcccaactggtgtggagtttgctgcagcacttcatgatttcgtcaacgaggatttagtcaaattgtatcccggggtcaaagatctagttaaaataacacttctcgaggctggagatcatattctgaatatgtttgataaaagaatcacagcttttgccgaagaaaaatttcaaagagatggtattaatgtgaaaacaggatccatggttgtgaaagtaactgaaaaagaaatctttaccaaagaattgaaaaatggaggggaagtttcgaccatgccttatggaatggcactctggtcaactggtgtaggaacgcgtcccttcataaaggatttcatgagtcaagttggtcaggctaatcgacgggtgttagcaactgatgaatggctgcgagtggagggatgtgacaaagtgtatgcaattggtgattgtgccacaataaatcagcgcaaagtcatggaagatatcgctgccatattccgaaaggcggacaaggataattcaggaacactcacagttgaggaatataaagcagtgattaatgatatttttgaaaggtatcctcaagtgcagctttatttgaagagcaaacagatgaagaatatggttgatcttttgaaggaaacaccg---gatgtttca---aaaggatccgcagagctgaatattgaagatttcaaaacagctctttcaaaagtggattcccagatgaaaaatcttccagctacaggccaggttgctgctcaacaaggtgtctaccttgccaagtgttttaaccgaatggaagactgtgagaaaaatccagaaggtcctctcagattccgtggggaaggccgccatcggtttcgcccgtttaggtacaagcatcttggacaatttgctcctctgggtggagagcaaacagcagcccagcttcctggggattgggtatcgatcggccacagctcccagtggctttggtattctgtttatacaagcaaacaagtgagctggcgcaacagggcattggtggtaacagactgggttaggcgtttcatctgggggagggattcaagtcgcattGCCCGGAGTGCC---GGCACCGTGGCGCTGGGTGGCAAGGACGACTACGAGGAAGAGAAGAAACAGCATGCAGCAGATCATGGCTCCGGCAATAAGGATGAGAAAGGGATCGCCAGT---TATTGGGGCGTGGGGCCCACCAAG---CTTACCAAGGAAGATGGCACCCAATGGAAATGGACTTGCTTTCCATGGGAGACGTACAAAGCCGACGTCTCGATAGATCTGAATAAGCATCACGTGCCAACGACTTTCTTGGACAAAATGGCTTACTGGACCGTCAAGTCTCTCCGATGGCCTACTGACCTTTTCTTCCAGAGACGGTATGGGTGCCGAGCAATGATGCTAGAAACTGTGGCAGCAGTGCCTGGGATGGTAGGAGGGATGCTGCTGCACTGCAAGTCCTTGAGGCGGTTCGAGCACAGCGGAGGGTGGATCAAAGCCCTGCTGGAAGAAGCAGAGAACGAGCGAATGCACCTCATGACCTTCATGGAAGTAGCTAAGCCCAAGTGGTACGAGCGTGCCTTAGTTGTCACAGTTCAAGGTGTCTTCTTCAATGCTTACTTGTTGGGGTATCTGCTCTCCCCTAAATTCGCTCATCGAATGGTCGGGTACCTTGAGGAGGAAGCAATCCACTCCTACACTGAGTTCCTCAAGGAGTTAGATAAAGGGAACATAGAGAATGTGCCAGCTCCAGCCATTGCTATTGATTATTGGCAGCTCCCACCTAACTCTACGTTGAGAGATGTTGTCACGGTTGTTAGGGCAGATGAGGCACATCATCGAGATGTCAATCACTTTGCATCGGACATACACTATCATGGCCGCCAACTGAAAGAATCTCCGGCTCCAATTGGTTACCACATTTCCACG---------GCG---------GTGGCCGTC------------------------------------------AGGCCG---TTGGACGGCGCCGAGTTT---------------CTGAATCGCCGG------------AACGGTGACGTTTTGGGGTTT------TACTGG------AGG------------AGGATGATGAGCACGGTGCCGCAGTCTGCTGAA---ACG------------GCG------TCGCTGGGGGAG---AAGGAGCAGAAGAGCCAGAGCTCGGTTTCCGAC------------GACGCCAAG---AAA---GGA------------------AGTGATAGC------------GTT---------GTCGTTTCGAATTACTGGGGGATT------CAGAGGCCGAAGATCACAAGGGAGGACGGGAGTGAGTGGCCTTGGAATTGCTTCATGCCATGGGAGACTTATAAGTCAGACTTGTCGATTGATCTGAGCAAGCATCATGTGCCGAAGACGTTTCTGGACAGAGTTGCGTATAGGACCGTCAAGCTTCTTCGGATTCCAACTGATGTTTTCTTTCAGAGGCGGTATGGGTGCCGTGCAATGATGCTGGAAACTGTGGCAGCTGTACCTGGTATGGTGGGAGGAATGCTACTGCACTTAAGGTCTCTCCGCAAGTTCCAGCAGAGTGGTGGTTGGATTAAGGCTTTACTTGAAGAGGCAGAGAATGAGAGGATGCACCTCATGACGATGGTGGAACTTGTGAAGCCCGTGTGGTACGAGAGACTACTGGTTCTCGCTGTGCAGGGAGTGTTCTTCAATGCCTTCTTTGTTCTTTATGTGCTTTCCCCAAAACTGGCACATAGGGTTGTTGGGTATCTGGAGGAGGAGGCTATACACTCTTATACAGAGTATTTGAAGGATATCGATAGTGGCAAGATTGAAAATGTACCGGCTCCTGCAATTGCAATTGACTACTGGAGGCTTCCTAAGGATTCTACACTGAAGGATGTTATTACTGTGATTCGTGCCGATGAAGCTCATCATCGAGATGTCAACCATTTTGCATCGAGTATT---------------------------------------------------TCGCGC---------TTCAGCTCGGAGCCG------------GCTCCGATCCATGAGACTCCGGCTCCTCAGCCGCCGACCCAG------------------TACTCGGGTCTGGGCCCCACGAAGCCTGGCGAGAAGCCCCGGGTGGTGGTCTTGGGCACGGGTTGGGCCGGGTGCCGGCTCATGAAAGGCTTGGACACCGATATATACGACGTCGTTTGCGTGTCGCCTAGGAACCATATGGTCTTCACGCCTCTGTTGGCGTCCACCTGCGTTGGGACTCTGGAGTTTAGGTCCGTCGCGGAGCCAATCGGGAGGATCCAACCCGCAATATCTCGCGAACCCGGGTCGTATTTCTTTCTTTCTAATTGTGTTGGCCTCGATCCTGATAAGCATTTGGTGCAATGCGAGACTGTAACTGAT------GGAGCA---GAACCC------TTGAAGCCATGGAAATTTGAAATTTCATACGACAAGTTGGTAATTGCATTGGGAGCAAAGCCAACCACTTTTGGAATACAGGGTGTAGAAGAACATGCAATTTTTCTTCGTGAAGTCTACCATGCCCAGGAAATCCGCAGGAAGCTGCTCCTAAACTTGATGCTGTCGGATGTTCCTGGTGTTTCTGAGGAAGAGAAAAGCAGACTCCTACACTGTGTTGTTGTAGGAGGTGGTCCCACGGGAGTTGAGTTTAGTGGTGAACTGAGTGACTTCATTCAGAGAGATGTTCGACAAAGATATTCCCATGTGAAAAATTATATTCATGTTACCTTGATTGAGGCAAATGAAATATTATCATCATTTGATGATCGATTGCGGCACTATGCTACAAAACAGCTGACAAAGTCAGGAGTTCGTCTTGTCCGTGGGATCGTCAAGGATGTCAAAGCTCAGAAGATAATTCTTAATGATGGCACCGAGGTTCCTTATGGGCTGCTGGTATGGTCTACTGGTGTTGGTCCATCACCTTTGGTGAACTCCTTGCCACTTCCAAAAGCTCCTGGTGGAAGGGTTGGCGTTGACGAGTGGCTGCAGGTTCCTTCCGTCCAGGATGTGTATTCAATTGGTGATTGTAGCGGTTTTGTTGAAAGTACTGGAAAACCAACCCTTCCAGCCTTGGCCCAGGTTGCAGAGAGGCAAGGAAAGTATCTGGCGAATTTGTTGAACAAAATTGGTAAAGCTGGTGGAGGACGTGCCAACGGTGCAAAAGAATATAAATATGAGGATCCATTTGTGTACAAGCATTTAGGAAGCATGGCAACTCTTGGGAGATACAAGGCTCTTGTCGACCTCAGACAGAGCAAGGACGGAAAAGGCTTAGCTCTGGCTGGATTCACCAGTTGGTTTATATGGCGCTCGGCATATTTAACACGAGTCTTGAGCTGGAGGAATAGATTCTATGTGGCGATTAACTGGGCTACAACTTTTGTGTTCGGGCGTGATATAACCAGAATC
>SesamumIndicum
------------------atggcggtgttt---cggagattttccacaactttccgt---gaaaatccttcgcttgctaagttgttggtt---gttttcacc---gtcagtggtggg------agccttatggcgtattcagaggct---------------aaatcagag------------aat------gaaatgcacattgtcaatcctactgagact---gacagcaagaaaaagagagtggtggtgcttggaactggttgggctggaacaagtttcttgaagaacctaaaaaattcctcatatgatgttcaggtgatatctccacgtaactattttgcgttcacaccactactaccaagtgtcacctgtggcactgtggaacctcgcagcattgtagaacccatccggaacattgtcagaaagaaaaatgtagctgttcattactgggaagcagagtgcttcaagattgatgcagaaaataagaaagtttattgtcgatctaatttgaccagcaatgcaaatgagaaagaggaaattgttgtggattatgactacctcgtgattgccatgggagcccgtccaaatacatttaacatccctggcgttgcagaaaattgccatttcttgaaggaaatagaagatgctcaaaagatacgcaggacgattattgattgttttgaaagggctagcttacctaacctaagtgaggaagagagagagaaaattctccatttcgtcgttgttggtggaggcccaacaggtgtggagtttgcagcggagcttcatgattatgtcaacgaagatctagtcaaattataccctaaggttaaagatgcagttaagataacacttcttgaagctacagatcacattttgaatatgtttgacaaaagaattacagcttttgctgaggagaaatttcagagggatggtattgatgtgaaaactggggcaatggttgtgaaagtatcagataaagaaatttccactaaagaacttaagaatggtgggtcagtatccactatgccatatggcatggttgtgtggtcaacaggtattgggacacgtcctgttataatggattttatgaagcaaattggtcaggctaatagacgcgtactcgcaactgatgagtggctgcgagtagaaggatgcgacagcatatatgcactaggagattgtgccacaataaatcaacgaaaagtcatggaagatgtttgggctatatttcgtaaagcagataaagacaactctgggacactaactgttaaggaatttcaagaagtccttgatgatatatgtgaaagatatccccaagtaggtctctttttgaaaaacaaacagatgcatagtcttgctgatctgttgaaagcttcaaaaggggatgctgta---aaggaatcagttgaagtggatcttgaagagttcaagtcagctctttcccaggtggattctcaaatgaagaacctcccagcaacagcccaggttgcagcacagcaaggatcctatcttgctgactgtttcaaccgcatggaagagtgtgagaagaatccagagggtccactgcggttcaggggtgaaggacgccacaggttccgccctttcaggtacaaacattttggacaatttgctcctttgggaggggagcaaacagcagctcagcttcctggagattgggtttccattggccacagcacacaatggctttggtattctgtatatgcaagt------------------------------------------------------------------------------------TCGCGTAACGCC---AGTACATTGGCTTTGGGTGAGAGGCAGCAGGAGGAGGAGAAAAAGAAAGTGCAGGCGGGATCGGATGGTGGCGGTGGAAATGGTAATAAGTCGATTGTCAGT---TACTGGGGCGTTGAGCCTGCGAAG---GTTACCAAAGAGGATGGCTCGGAATGGAGGTGGAACTGCTTTCCATGGGAGGCATACAAGGCTGATTTGTCAATAGATCTGAGTAAACATCATGCGCCAGTCACATTTTTGGACAAGGTGGCCTATTGGACAGTCAAGGCTCTTAGATTTCCTACTGATTTATTTTTTCAGAGGCGGTATGGCTGGCGTGCAATGATGCTGGAGACGGTTGCGGCCGTCCCCGGGATGGTGGGAGGCATGCTGCTGCACTGCAAGTCGCTGAGGCGGTTCGAGCACAGTGGCGGCTGGATAAAGGCCCTCCTTGAAGAAGCTGAGAATGAGAGGATGCATCTCATGACCTTCATGGAGGTGTCTCAGCCGAGGTGGTATGAGCGCGCCCTCGTCTTTGCGGTCCAGGGCGTCTTCTTCAACGCCTACTTCTTGACGTATCTCATTTCTCCAAAGCTGGCTCACCGCATTGTGGGCTATTTGGAAGAAGAAGCAATTCATTCCTATACAGAGTTCTTGAAAGAGCTGGACAAGGGCACCATTGAGAATGTTCCGGCTCCGGCTATTGCTGTTGATTATTGGCGCCTGCCGAAGAACTCAACACTTCGTGATGTCGTCATGGTTGTCAGAGCCGATGAGGCCCACCACCGTGATGTCAACCACTTTGCATCGGATATTCACTACCAGGGACACGAACTGAAGGAAGCACCGGCCCCGATCGGATATCAC---TCATGT---------GCT---------GCGGCTGCG---------------------GGTATA------CGAGCGTTGACGCCG---TTGGATGTGTCAGCGGCGTCTGGG---------TTGGAGGCACGT------------GGGTTGAGTATGGTGTTGATA------GGGTGG------AGG------------CGGATGATGAGCACGGCCGCGGAGTCTTCTTCG---ACG------------TCG------GCGGTGGCAGAG---AAAGACGATAAGAGTAAAAGCGTGACG---AGA------------AAGGAGGAG---AAA---GGT------------------------GAC------------GTG---------GTGGTTTCGAGCTACTGGGGTATT------TCGCGACCTAAAGTTACCAGAGAAGATGGCACGGAGTGGCCTTGGAACTGCTTCATGCCGTGGGAGACTTATCGGCCAGACTTATCAATTGATCTTACCAAGCACCATGTTCCGAAGACATTTATTGACAAAGTAGCATATCGGACAGTGAAACTTCTTCGCATTCCGACAGATATATTTTTCCAGAGGCGGTATGGCTGTCGAGCGATGATGCTTGAAACTGTGGCAGGTGTTCCAGGTATGGTGGGTGGAATGCTGTTGCACCTGAGGTCTCTGCGCAAGTTTGAGCAGAGTGGTGGTTGGATAAAAGCATTGCTTGAAGAAGCTGAAAATGAGAGGATGCATTTGATGACCATGGTAGAGCTTGTGCAGCCCAAGTGGTATGAGAGACTGCTGGTGCTCACCGTCCAGGGAGTCTTCTTCAATGCCTTCTTTGTACTTTACATGCTATCTCCCAAACTGGCTCATAGAATTGTTGGTTATTTGGAAGAAGAGGCCATACATTCATATACTGAGTTCTTGAAGGATATTGATAGTGGTGCAATTGAAAATGTCCCTGCTCCTGCTATTGCAATAGACTACTGGAGACTTCCTAAAGATGCAACTCTCAAGGATGTCATCACTGTCATCCGAGCTGATGAAGCACATCACCGGGATGTCAACCATTTTGCTTCTGATATTCACTTCCAGGGGAAGGAACTGAGAGATTCACCAGCTCCTATTGGATATCATCGGCAT---------TTCAGCACCCACCCT---------------------------------------------CAAGAGAAG------------------TATCCCGGTCTGGGGCCCACGAAGGGGGACGAGAAGCCAAGAGTGGTGGTTCTGGGTTCGGGTTGGGCCGGGTGCAGGCTCATCAAGGATATTGATACCAAGATTTATGATGTTGTCTGTGTCTCACCCAGAAATCACATGGTGTTCACTCCACTCCTCGCTTCCACTTGTGTAGGAACGCTTGAGTTCCGGTCGGTTGCTGAGCCGATCGGGAGGATCCAGCCCGCCATTTCGAGAGAACCCGGTTCTTATTTCTTCTTGGCTAATTGTACTGGGGTTGACTTCCAGAATCACCAGGTTCACTGCCAAACTGTCACTGAA------GGTGTG---GAAACC------TTAGATCCATGGAACTTCAAAGTTGCATACGACAAGCTAGTAATTGCTTCTGGAGCACAGGCTTCTACATTTGGAATTAAGGGTGCAAATGAACATGCAACCTTTCTTCGTGAAGTTCATCATGCTCAGGAGATCAGGAGGAAACTGCTGCTAAATCTGATGCTGTCAGATGTGCCAGGAATAACTGATGAAGAGAAGCGTAGGCTTCTGCATTGTGTTGTTGTTGGAGGTGGTCCCACAGGAGTTGAGTTCAGTGGAGAACTTAGTGACTTTATACAGAAGGATGTTCATCAAAGATACGCACATGTGAAAGATTATATTCATGTTACTCTGGTTGAGGCAAATGAGATTCTATCATCCTTCGATGATCGCCTCAGAAAATATGCAATTAAGCAATTGACCAAGTCAGGAGTTCGTCTTGTCCGTGGAATTGTGAAGGATGTCCAAGCTGAAAAGATAATTCTTAGCGACGATACTGAGATTCCATATGGTGTTTTAGTGTGGTCCACAGGGGTTGGTCCTTCAGCATTCGTGAATTCCCTGGAAATTCCTAAAGCACCTGGCGGAAGGATTGGCATTGATGAATGGCAACGTGTCCCTTCTGTCCAGGACGTGTTTGCAATTGGTGACTGCAGTGGGTTTCTTGAAAATACTGGCAGGCCCGTTCTACCAGCCTTAGCCCAGGTGGCAGAACGACAGGGAAAATATCTTGCAAAACTGTTGAACCACTTAGGCAAGGCCGGTGGTGGACGTGCTGATGCTGCAAAAGAGTTGGATTTTGGGAGCCCGTTTGTGTATAGGCATTTGGGGAGCATGGCTACCATTGGGAGGTACAAGGCCCTTGTTGACCTCAGGCAGAGCAAGGAAGGAAAAGGTCTGTCGCTGGCCGGATTCGTCAGCTGGTTCATTTGGCGCTCGGCATATCTCACTCGTGTCTTCCACTTCCGACCAGGA------------------------------------------------------------
>SolanumTuberosum
atgcagaga---------gtaacggtgatt---gaaagattttctaaaactttccgt---gataatccttccttttctaagctgctcatt---gttttcact---gtcagtggtgga------ggtcttgtggcatactctgaggca------------ggaaaatcgaat------------gac------aattcaaatgctggagaattggttgaggcc---aacaacagaaaaaagaaagttgttgtccttggaactggttgggctggaaccagtttcttgaagaatctgaaggatccttcatatgatgtccaagtgatatctccaagaaattactttgcattcacccctttgcttccaagtgttacatgtggcacagtggaaagtcgcagtgttgttgaaccaattcgcaacattatcagaaagagatatgcagaggcctattactgggaagctgaatgtatcaaaattgatccagaaaacaagaaggtatattgtcgatcaaatctaagcaccaacgggaatgggaaggaagagtttgctgtagattatgactatcttgtcattgccactggagcccgagtaaatacattcaacattcctggtgttgaagagaacactttctttttgaaggaagtagaagatgctcaaaagatccgtagaactgttattgactgttttgagaaagcaagtctgcctaccctcagtgacgaggagagaaagaggcttcttcactttgttattgttggtggtggaccaactggtgtggagtttgcggcgcagcttcatgactttgtcaatgaagatatagttaggctgtaccctaaggtcaaagatctggtgaagataacacttcttgaggcaacagatcatattttgaacatgtttgacaaaagaattactgcttttgctgaagaaaaattccacagagatggtattgatgtgaaaacagggtcaatggttgtgaaggtaggagaaaaagaaatttctactaaggatgttaagcgt---ggagaaataacttctatgccttacggaatggctgtctggtctactggtattggaactcgtccagtaattatggagtttatgaagcacattggtcagggaaacagacgagtgttagcaactgatgagtggctgcgtgtcgagggacaggagaacgtatatgcacttggtgactgtgcaacaatcaaccagcgcaaagtcatggaagatattgctgccatatttcaaaaggcagacaaagataactctggaacacttacagtcaaagaatttcaggaagtccttaatgacatatgtgaaagatacccgcaggtggagctttacttgaaaaataaaaaaatgagtaatcttgtcgatctcttgaaagaatcaaaaggcaatggtgtt---aaagaatcaattgaggtggacattgaagaatttaaatctgctctgtcccaagtggatactgatatgaagaatcttccagcaacagctcaggttgcatctcagcaaggtgtctacttagctaaatgctttaatcgtatggaggaatgtgaaaaaaatccggaaggtcctcttcggtttagaggagaaggccgccatcgctttcacccattcaggtaccgacatttgggacagtttgcacctttgggaggagagcaaacagcagcacaacttccaggagattgggtttcaattggtcatagcagtcagtggctctggtattctgtgtatgctagcaaacaagtcagttggcgtacaagggcattggttgtctctgactgggtaagacggttcatatttggaagagactcaagccagattTCACGGAGCGCT---AGTACTGCGGCTTTGAATGAAAAGCAGCAAGAGAAGGAAAGTAGTGACAAAAAAGTGGAAAACACGGCCACCAACGGTGGTGCTGGTAAATCTGTTGTGAGT---TATTGGGGTGTTCCTCCTTCAAAG---GCTACTAAACCAGATGGTACTGAATGGAAATGGAATTGTTTTCCATGGGAGACTTATGAAGCTGATATGTCGATAGATCTGACGAAACACCATGCGCCTGTAACGTTTTTAGACAAATTTGCTTATTGGACTGTTAAGGTCCTTCGATTCCCCACTGATGTATTTTTTCAGAGGAGATATGGTTGCAGAGCAATGATGTTAGAAACAGTGGCGGCGGTGCCTGGAATGGTGGGAGGTATGTTGTTGCACTGCAAGTCATTGAGGCGATTCGAACAGAGTGGTGGATGGATCAAAGCTCTGCTTGAAGAAGCCGAAAACGAGAGGATGCATTTGATGACTTTCATGGAAGTTGCAAAGCCAAATGTGTACGAACGTGCCCTGGTTTTCGCAGTGCAAGGTGTCTTCTTCAACGCTTACTTTGCTGCTTACCTTATTTCCCCAAAATTGGCTCATCGTATCGTGGGATATTTGGAAGAAGAAGCTGTTCATTCGTACACTGAGTTCCTCAAGGAATTGGACAATGGTAACATTGAGAACGTACCTGCTCCTGCTATTGCTATTGATTACTGGCGTTTGCCTAAGGATGCCACTCTCCGCGATGTTGTCTTGGTTGTTAGGGCTGATGAGGCTCATCATCGCGATGTCAACCACTATGCATCTGACATTCATTACCAAGGACAACAGCTGAAGGACTCACCAGCACCACTTGGGTATCACATATCGTCT---------GTG---------TCTGCGGCG---------------------GCGGCG------GTAGTGTTCAGAGAA---GTTCATAAGCCGAGTAGTGAGTCAGTTGTGATGATGAGTAGCCAG------------AGGCTGAGATTCTCTGGTCAG------TGGTGG------AGG------------ATGATGTGCTTCACTAGTGAACCACCATCGAAG---AATTCAACGACGTCCTCT------GCGGTGAGGAAG---GAGGACGAGAAATTGAGTGGTGATTCTGTGGAG------------AAAATGGAA---GGG---GAA------------------------GAC---------AAAGTA---------GCTCTTTCCAGCTATTGGGGAGTC------TCCAGGCCAAAAATTACGAAAGAAGATGGCTCCGTGTGGCCTTGGAACTGCTTCATGCCATGGGAGACATATCAGGCTGACTTGTCGATCGATCTAAGCAAGCACCATGTGCCCAAGACATTCCTTGATAAGGTTGCTTATTGGACGGTGAAACTTCTCAGGATTCCAACTGATTTATTTTTTAAGAAAAAATATGGTTGTCGTGCAATGATGTTGGAAACAGTGGCAGGTGTACCTGGAATGGTGGGAGGTATGCTGTTACATCTGAGGTCATTGCGCAAGTTCGAGCAAAGTGGTGGTTGGATAAAAGCATTACTTGAAGAAGCTGAGAATGAGAGAATGCATCTGATGACTATGGTGGAGCTAGTACAACCTAAATGGTACGAGAGGTTGTTAGTTATTGCTGTGCAGGGAGTCTTTTTCAATTTTTACTTTGTGCTTTACTTGCTGTCCCCCAAGCTTGCACACAGAGTTGTCGGTTATCTGGAAGAGGAGGCTATACACTCTTATACGTTGTATCTTAATGATATTGATCGTGGTGAAATTGAAAATGTTCCTGCTCCTGCAATAGCAATTGACTACTGGAGGCTGCCTAAGGATGCAACTCTAAAGGATGTTATTACTGTCATCCGTGCTGATGAAGCTCATCATAGAGATGTTAACCATTTCGCATCTGATATCCATTATCAAGGAAAGAAATTGCAGGAGGCAGCTGCTCCTATTGGTTACCATCAATTC---------ACTAAACAATACTCT------------------------------------------ACTAATGATCAT------------------GTTGTTGGTTTGGAAGCAACAAAAAGTGACCAAAAGCCAAGAATTGTTGTGTTAGGTTCTGGATGGGCAGGATGTAGGCTAATGAAAGACATTGACACAAATATTTATGATGTTGTGTGTGTGTCACCTAGGAATCATATGGTGTTCACTCCATTATTAGCATCTACTTGTGTTGGTACTCTTGAGTTTAGGTCTGTTGCTGAACCTATTGGAAGGATTCAACCTGCTGTTTCAACACAACCAGCTTCTTATTTCTTTCTTGCTAATTGCAATGCCATTGATTTTGATAATCATATGATACAATGCCAAACTGTGACAGAG------GGAGTT---GAAACC------TTGGAGCCATGGAAGTTTAATGTTTCATATGACAAGTTAGTGATTGCATCTGGAGCACATGCTTTGACATTTGGAATTAAGGGTGTAAACGAGCACGCCACATTTCTTCGTGAAGTTCATCATGCTCAGGAAATACGGAGGAAACTACTTCTAAATCTCATGTTGTCTGATGTGCCTGGAGTTAGTGAGGAAGAAAAGCGTAGACTCTTACACTGTGTTGTAGTTGGAGGTGGTCCGACAGGAGTTGAGTTCAGCGGCGAACTTAGTGATTTTATCCTGAAGGATGTTCATCAAAGATATGCTCATGTCAAAGACTACATTCACGTCACGTTGATTGAGGCAAATGAGATATTATCCTCCTTTGATGATCGTTTACGTGTATATGCAACCAACCAGTTGACTAAGTCAGGAGTTCGTCTTGTACGAGGCCTTGTCCAACATGTCCAACCGGATAAGATAATACTTAGCGATGGCACAAACGTTCCCTATGGTCTGTTAGTGTGGTCTACTGGTGTTGGCCCTTCACCTTTTGTCAACTCACTTGATATACCAAAAGCTAAAGGA---AGGATTGGAATTGATGAATGGTTACGCGTCCCATCGGTACAAGATGTATACTCAATTGGTGATTGCAGTGGTTTTCTTGAAAGTACAGGCAGGCAAGTTCTTCCAGCTCTGGCCCAAGTTGCAGAGAGGCAGGGAAAATATTTGGCAAGTTTGTTGAACAAGGTGGGTAAAGAAGGTGGAGGGCATGCCAATTGTGCACAAAACATAAACTTGGGAGATCCATTTGTCTACAAACATTTGGGAAGCATGGCTACTATTGGAAGATACAAGGCCCTTGTGGACCTTAGAGAGAGCAAGGAAGCAAAAGGTGTATCTCTAGCAGGATTCACAAGTTTTTTTGTTTGGCGTTCAGCATATTTGACTCGTGTAGTGAGCTGGAGGAACAAAATTTATGTTCTAATTAATTGGTTGACAACCTTAGTATTTGGTCGTGATATAAGTAGGATA
>SorghumBicolor
atgaggtgg---------gcggcgttcctgtgggaaggcgcgtcccgggcgtccggcggccgccgcccgggggtctccaacctcctcctc---gtcgtcgcagctgccagtagcggt------ggcctcgttgcctatgccgactcc---------------------------------------------ggatcagatgctgctgttgagaagccgcaa---cttcctccaaggaaaaaagttgtggtgcttgggactggttggggcggcaccacattcctgaggaatctcgatagcaggttgtacgatgtgcaggttatatctcctcggaactactttgcgtttacgccactgctcccgagtgtcacttctggaacagttgagcctaggagcattgttgagccaatccgtaggatcttggagaagaaaggtggagaaatcaaattttgggaagcagagtgcttcaagattgatccacaaagcaagaaaatccattgtcgctcgaatgttgggacaaatcttgaggggaatggcgagttctcggttgactatgactatctcgtggtagcagttggagctaggacaaatacattcaatactcctggcgtggtagagaattgccacttcttgaaggaagtagaggatgctcaaaagatcagacggagtgtgatggactgctttgagagagcaagcctccccttcctgaatgaagaagagaggaagaagaatcttcatttcgtggttgtgggtggtggacctactggagtggaatttgcagcatctctgcatgattttgttaccgaagatttatccaagctttatccctcggttcagcaccttgtcaagatatcactgatcgaagctgcagatcacatactgaccatgtttgacaagaggataactaactttgctgaggataagtttggaagggacggtattgatgtgaaaacaggatacaaagttgtgaaggtttctaaggatgatattaccatgcaaaat---cctgccactggggatatt---tcagttccttatggcatggctgtctggtcaactggtattggaactcgtccattcgttgtggaatttatgaaacaaattggccaggccaatcggcgtgtcttagctactgatgaatggctaagggtccgtgaatgtgatggcgtctatgcaataggtgactgtgctacaataaaccagaggaaagtaatggaggacatttcagaaatattcagagttgcagataaggataagtctggaaccttgactgtgaaagaaattcaagatatcctggatgatatttacgtgagatacccacaagtacagctctaccttaagagcaagcagatgaacggcatcgctgatctagtaaggagtgccaaaggagacgctgaa---aaggaatccatggaactgaacatcgaggaattcaagaaggctcttgcactcgtggattcgcaagtcaaattcttacctgcaactgctcaggtcgcatcccagcagggccaatatcttgctaggtgctttaacaagatgaaggatgctgaagaaaaccctgaaggtccaatccgcatcaggggagaaggccgccatcgcttccgccctttcaggtaccggcatctgggccaattcgccccactaggaggggagcaaactgctgcacagcttcccggggactggatctccattggccacagcacccagtggctctggtactccgtgtatgcaaccaaacaaatcagttggcgcacgaggatgctggtggtatctgactggacgcgcagattcatcttcggaagagactcgagttgcataGTGCGGCTGTTG---TCCACCTCCGCCGCCGAGGCGAAGGAGGAGGCGGCGGCGTCCAAGGGGAACGCAGGAAGCACCGCGGCGGCGGGAGACGGAAAGAAGGACAAAGTGGTGAGCAGCTACTGGGGCGTCGCGCCGTCGAAG---CTGATGAGCAAGGACGGCGTCGAGTGGAGGTGGTCTTGCTTCCCATGGGAGGCGTACAAGCCGGACACCTCGATCGATCTCACCAGGCACCACGAACCCAAGGTGCTGCTCGACAAGATCGCCTACTGGACCGTCAAATTGCTGCGCGTGCCTACCGACATATTCTTCCAGAGGAGGTACGGCTGCCGCGCCATGATGCTGGAAACGGTGGCGGCGGTGCCGGGGATGGTGGGCGGCATGCTGCTGCACCTGCGCTCGCTCCGCCGCTTCGAGCACAGCGGCGGCTGGATCCGGGCGCTGCTGGAGGAGGCGGAGAACGAGCGCATGCACCTCATGACCTTCATGGAGGTGGCCAAGCCCAAGTGGTACGAGCGCGCGCTCGTCCTCGCCGTGCAGGGCGTCTTCTTCAACGCCTACTTCCTCGGCTACCTCATCTCCCCCAAGTTCGCGCACCGTGTCGTCGGCTACCTCGAGGAGGAGGCCATCCACTCCTACACCGAGTACCTCAAGGACCTCGAGGCCGGCAAGATCGAGAACGTCCCCGCGCCGGCCATTGCCATCGACTACTGGCAGCTCCCAGCTGATGCGACGCTCAAGGATGTGGTTGTCGTGGTGCGCTCCGACGAGGCGCACCACCGCGACGTCAATCACTTTGCGTCGGACATTCATTTCCAGGGTATGCAGCTCAAGGAGACACCTGCGCCGATTGAATACCAT---------------------------------------------------------------------------------------------------------------------------------------------------------------------------------------------------------------------------------------------------------------------------------------------------------------------------------------------------------------------------------------------------------------------------------------------------------------------------------------------------------------------------------------------------------------------------------------------------------------------------------------------------------------------------------------------------------------------------------------------------------------------------------------------------------------------------------------------------------------------------------------------------------------------------------------------------------------------------------------------------------------------------------------------------------------------------------------------------------------------------------------------------------------------------------------------------GCGGCT---------GCGGGTACGCGGGAC---------------------------------------GAAGCGGCGAAGCGG------------------TTCCCTGGACTAGGGCCGACGGCGAAGGGGGAGAAGGCCAGGGTGGTGGTGTTGGGGACAGGGTGGGCGGGGTCTCGGCTCATGAAGGACCTCGACACGCACGGCTACGACATGGTCTGCGTCGCCCCGCGCAACCACATGGTGTTCACGCCGCTGCTCGCCTCCACCTGCGTCGGCACGCTCGAGTTCCGCTCCGTCGCCGAGCCGATCGCGCGCATCCAGCCCGCCGTGTCCAAGTCGCCGGGCTCCTACTTCCTCCTCGCCCGTTGCACCGGCGTCGACCCCGACAGCCACACGATTGATTGCGAAACAGTTACAGAT------GGTGAGAAAGATTCC------TTGGAGCCATGGAAATTCAAGGTTGCTTATGACAAGTTGGTTTTTGCCTGTGGAGCTGAGGCATCAACTTTTGGGATACATGGTGTTACCGACCATGCAATCTTTCTTCGCGAAGTTCACCATGCTCAAGAGATTCGGAGACGGCTCCTCCTTAATCTGATGTTGTCTGATGTCCCTGGAATTTCAGAAGAAGAAAAGCGCAGACTATTGCACTGTGTTGTTGTTGGAGGTGGTCCAACAGGGGTGGAATTTAGTGGTGAACTTAGTGATTTTATTATACGAGATGTCAAACAACGTTATTCACATGTGAAGGATTATATCCATGTGACCCTGATTGAGGCAAATGAGATATTGTCATCATTTGATGTTCGGCTCAGGCAATATGCTATAAAGCAACTAATTAAGTCAGGTGTTAGGCTTGTGCAAGGAATTGTTAAGGATGTACAGCCCAGCAAAATAATTCTTGACAATGGAGAGGAAGTTCCTTATGGTTTACTGGTATGGTCCACTGGAGTTGGTGCTTCACCATTCGTTAAGTCATTGCCATTTCCTAAGTCACCTGGTGGAAGGATCGGTGTCAATGAGTGGTTACGTGTCCCTTCTGTTCAGGATGTTTATGCCATTGGTGACTGCAGTGGGTTTCTCGAGAGCACCGGCAAGGAAGTTCTCCCTGCTTTAGCTCAGGTTGCGGAACGACAAGGCAAGTACCTGGCAAGCCTGCTCAATCATGTCATGAAAGCTGGAGGAGGGCATGCAAACTCTGTGACTGAAGCAGATCTGGGTCCACCCTTTGTGTACAAGCATCTAGGCAGCATGGCAACTGTTGGAAGATACAAAGCTCTAGTCGATCTGAGGAAAAGCAAGGAGTCAAGGGGGATATCTCTTGCAGGATTTGTGAGCTGGTTCATCTGGCGCTCGGCATACTTAACCCGTGTTATTAGCTGGAGGAATAGGTTCTATGTGGCTATCAATTGGCTGACCACACTCTTATTTGGCCGGGACATAAGCAGAATC
>StrigaAsiatica
ACGCGGAAA---------ATGACGTCGTCC---CAGAAGTTTTCCACGACTTTCGGG---CGAAATCCTTCGCTTGCTAAGACGTTGATT---GTTTTGGCC---GTCAGCGGTGGG------GGTCTTGTGGCATTCGCTGAGGCT---------------AAATCAAAC------------GAC------GGAATAAATGCTGTCAATTCAATGGAGGCT---GATAACAAGAAGAAAAGAGTGGTGGTACTTGGAACTGGTTGGGCTGGAACTAGTTTCTTGAAGAACCTGAAGAACTCGTCTTATGATGTTCAGGTGATATCACCCCGCAACTTTTTCGCATTCACCCCATTACTGCCAAGCGTGACCTGCGGGACAGTAGAACCTCGCAGTATTGTAGAGCCAATACGCAACATTGTGAGAAGAAAAAATGTTGGTATTCACTATTGGGAAGCAGAGTGCTTCAAGATTGATGCAGATAACAAGAAAGTTTACTGCCGATCTAATCTGGCTGGCAACGAAAACGAAACTGAGGAGATTATTGTCGACTATGACTACCTTGTGATTGCCACTGGAGCCCGTGCAAATACATTTAACATTCCTGGAGTGGCTGAAAATTGCCAATTCCTGAAGGAAATAGAAGATGCTCAGAGAATCCGAAGGACAATTATTGATTGTTTCGAGAGGGCCAGTTTGCCTAACCTAACTGATGAAGAAAGAAAGAAGATCCTCCATTTTGTCGTCGTTGGTGGAGGTCCTACCGGCGTAGAGTTTGCAGCAGAACTTCATGATTATGTGAATGAAGATTTGGTCAAGTTGTACCCCAAGGCCAAAGAGGCAGTCAAGATTACTCTTCTTGAAGCTACGGACCATATTCTTAACATGTTTGACAAAAGAATCACGGCTTTTGCCGAGGAGAAATTTCAGAGGGATGGGATTGATGTGAAAACCGGGGCGATGGTTGTCAAAGTATCGGATAAAGAAATCTCCACCAAAGAATTGAAGAATGGGGGGGTCGTGTCCACTATGCCGTATGGAATGGTTGTCTGGTCTACCGGAATTGGAACTCGCCCTGTCATAATGGACTTCATGAAGGAAATTGGTCAGGGTAACAGACGTGTACTAGCAACGGACGAGTGGCTGCGAGTAGAGGGAAGTGACAGGATATACGCACTCGGAGATTGTGCCACTATAAATCAACGCAAAGTCATGGAAGATATTTGGGCTATATTCCATAAGGCTGATAAAGACAGCTCAGGCACACTTACTGTTAAGGAATTTCAAGAAGTGCTTAATGACATATGTGAGAGGTATCCACAAGTAGGACTTTATTTAAAAAATAGACGGATGAGCAGTTTAGTTGATCTGTTGAAAGAATCCAAAGGGGATGCTGTG---AAAGAATCTGTTGAAGTGAATCTCGAGGAATTCAAGTTGGCTCTTTCCCAGGTCGATTCTCAAATGAAGAATCTCCCGGCTACTGCCCAGGTTGCCGCACAGCAAGGCTCGTATCTTGCTGACTGTTTCAACCGCATGGAGGATTGCGAGAAGATTCCGGAAGGGCCTTTACGCTTCAGGGGTGAAGGACGACATCGGTTTCGCCCTTTCAGGTACAAGCATTTTGGACAATTTGCTCCATTGGGAGGAGAGCAAACGGCAGCCCAGCTTCCGGGAGATTGGGTCTCGATTGGCCACAGCACTCAGTGGCTTTGGTATTCTGTGTATGCC---AAGCTAGTGAGCTGGCGTACGAGGGCACTTGTGATATCTGACTGGGCAAGACGTTTCGTCTTTGGAAGGGACTCGAGTGGTATTTCGCGCAACGCCTTCAGCACGATGGCTTTGGGTGAGGAGAAGGACGAC------------AGCGGAAAGACAGGAAGCGCCGCCGCCGGGGACGGCCGTAAAAAGGCGATCGCGAGT---TACTGGGGCGTAGAGCCTGCAAAG---GTCACCAAAGAGGATGGCTCCGAATGGAGGTGGAACAGCTTTCCATGGGAGACGTACAAGGCTGATCTGTCTATTGATCTGGAAAAGCATCATGCGCCGGTTACATTTCTGGACAAGATGGCCTATTGGACAGTCAAGGCCCTTAGGTTTCCTACTGATGTATTTTTCCAGAGGCGATATGGATGTCGTGCCATGATGCTGGAGACAGTGGCGGCAGTCCCGGGTATGGTGGGAGGCATGCTCCTCCACTGCAAATCCCTGAGGCGTTTCGAGCACAGTGGGGGCTGGATCAAGGCCCTTCTAGAAGAAGCCGAAAATGAAAGGATGCATCTGATGACTTTCATGGAAGTTTCCAAGCCAAGATGGTATGAGAGGGCCCTGGTGTTTGCTGTCCAAGGGGTCTTCTTCAATGCCTACTTTGCAGCTTATCTGGCATCTCCCAAGCTTGCCCACCGCATTGTGGGCTACCTGGAGGAGGAGGCCATACACTCGTATACAGAGTTCATCAAGGAGCTCGACAAAGGAACAATCGAAAACGTGCCTGCCCCAGCTATTGCTGTTGACTACTGGCGCCTTCCGCCGGGGTCCACTCTCCGTGATGTTGTCATGGTTGTCCGTGCTGACGAGGCTCACCATCGTGATGTCAACCACTTTGCCTCGGATATTCACTATCAGGGGCATGAGCTGAACAAATCACCTGCGCCGATTGGATATCATTTTTCATCG---------TCC---------TTGCCGGCG---------------------GGGATC------CGCGCGCTGGCGCCT---TTTGGCGCGTCGGCTGGG---------------GCGGAGCCGCGG------------GGGTCGAGTACGGTGCTGGTC------GGGTGG------AGG------------CGGATGATGAGCTCGGAGACGGAGCATTCTTCG---ACG------------TCC------GCGGTGGTGGAG---AAGGAAGACAAAAGCAACAGCGTGGCGGCGGGA------------AAGGCGGAG---AAA---GGC------------------------GAT------------GTG---------GCGGTGTCGAGCTACTGGGGAATC------TCGAGGCCTAAAATCACCAAAGAGGACGGTACGGAGTGGCCGTGGAATTGTTTCATGCCATGGGAGACTTACCGGGCCGATGTATCAATTGATCTAAATAAGCATCATGTTCCAAAGACATTTATTGACAAAGTGGCATATCGTACAGTGAAGCTTCTTAGAATCCCCACAGATCTGTTTTTCCAGAGGAGGTATGGGTGCCGTGCAATGATGCTGGAGACAGTGGCTGCTGTCCCTGGCATGGTGGGTGGCATGCTGCTGCACCTCAGATCCCTTCGCAAGTTCCAGCAAAGTGGAGGTTGGATTAAGGCACTGCTTGAGGAGGCCGAGAATGAGCGAATGCACCTAATGACTATGGTTGAGCTCGTTCAGCCCAGGTGGCACGAGAGGCTGCTCGTGCTCACTGTTCAGGGAGTATTCTTCAATGCATTTTTCGTGCTCTACCTTTTGTCCCCCAAGCTGGCACACAGAATCGTCGGCTACTTGGAGGAGGAGGCCATACACTCCTATACTGAATACCTCAAGGACATTGACAGTGGCGCTATCGAGAATGTTCCGGCACCTTCTATCGCAGTCGACTACTGGAGGCTTCCCAAGGACGCGAAGCTGAAGGATGTGATTACTGTTATACGTGCGGACGAGGCTCACCACCGGGATGTCAACCATTTTGCTTCTGATATCCAATTTCAAGGGAAAGAGCTAAGGGAGGCTCCAGCTCCTCTTGGATATCATCAGCAT---------TTCAGCGCCGCCGCT------------------------------------------CAGAGCAACAGG------------------GAGCCGGGATTGGGGCCCACGAAGCGCGATGAGAAGCCCAGAGTGGTGGTTTTGGGCTCGGGCTGGGCCGGCTGCAGGCTCATCAAGGACATCGACACGAAGATCTATGATATCGTGTGTGTATCCCCCAGGAATCACATGGTTTTCACGCCCCTGCTCGCTTCCACGTGCGTCGGGACCCTCGAGTTCCGGTCCGTGGCCGAGCCGATTGGCAGGATCCAGCCGGCGATCTCTCGTGAACCCGGTTCTTACTTCTTCCTGGCCAACTGTACCGGTGTTGACTTCCAGAAACACCAGATTCACTGTGAAACTGTAACTGAA------GGAGCT---GACACC------ATAGATCCATGGAACTTCAAAATCGCATATGACAAGTTAGTAATTGCTTCTGGAGCTGAGGCTTCTACATTTGGTATTAAGGGCGCAAAAGAACATGCTGTCTTCCTTCGTGAAGTTTATCATGCTCAGGAGATCAGGAGGAAACTGCTGTTAAATCTGATGCTCTCAGATGTGCCCGGAGTTAGCGAAGAAGAAAAGCGTAGGCTCCTTCACTGTGTTGTTGTTGGAGGTGGTCCTACAGGAGTTGAGTTCAGTGGCGAACTAAGTGACTTCATACAGAGAGATGTTCATCAAAGATATGCACATGTGAAAGATTACATTCATGTCACGTTGGTCGAGGCGAATGAAATACTGTCATCCTTTGATGATCGACTCAGGAGGTATGCAATTAAGCAACTGACAAAGTCAGGAGTCCGTCTTGTCCGAGGGATTGTGAAGGATGTCCAATCTGATAAGATAATCCTCAGTGATGATACAGATATTCCGTATGGTGTCCTGGTGTGGTCTACAGGTGTTGGTCCTTCTCCATTTGTGAGTTCCCTCGAAGTTCCTAAAGCACCTGGTGGAAGGATCGGGATTGATGAATGGCTAAGGATTCCTTCTGTGCAAGACGCGTTTGCAATTGGCGATTGCAGTGGGTTTCTTGAACGTACAGGCAGACCCGTTCTTCCAGCCCTGGCCCAGGTGGCCGAGCGGCAGGGAAAATATCTTGCAAAACTGTTGAACCATTTGGGGAAAGCTGGCGGTGGACGTGCAGATGCTGCAAAAGATGTCGACTTTGGAAACCCATTCGTGTATAGGCACTTGGGGAGCATGGCTACTATTGGAAGATACAAGGCCTTGGTGGACCTTAGGCAGAGCAAGGAGGCAAAAGGTCTATCAATGGCAGGTTTTGTTAGCTGGTTTGTTTGGCGCTCGGCTTATCTCACTCGTGTCATAAGCTGGAGGAACAGATTTTACGTGGCAATCAATTGGCTGACAACCTTCGTGTTCGGTCGTGATATTAGTCGGATA
>TheobromaCacao
atgagaacc---------ttcgacttcctc---gggagattatctagagctttccag---gattatccttctctttcaaggatcattgtt---gtctctacg---atcagtggtggg------ggccttatagcttatgctgaggca---------------aacacatac------------aat------ggcagtaggggcattgcttcatctgaagca---gttcccaagaaaaagaaggtggtgctgcttggaactggttgggcgggtatgagtttcttgaaggatctgaataaccctagttatgaggtggaagttgtgtctcctcgtaatttctttgtgtttaccccattgctaccaagtgttacatgcggtaaagtagaagcacgcagcattgttgagccaattcgcaacatcatcagaaagaaaaatgttgatatcagtttctctgaagctgaatgtgtcaagatagatcctcagaataagaaaatttattgtcgtgcaactgtaaatagcaaattgaagggggaagaagagtttgcagtagactatgactaccttattatagccgtgggtgctcaggttaacacctttaatactcctggtgtggagcaaaattgtcatttcttaaaggaagttgaagatgctcagaagatccgtaagaatgttattgaatcctttgagaaggcaagcctaccaaatttaagtgatgaggagagaaagaaaatccttcactttgtgattgttggcggtggtccaacaggtgtggaatttgctgcagaactctatgattttgtcaatgaggatgtggtcaaactatatccgaaggtcagagaatttgtgaaaataacacttcttgaggctacagatcatattctgaacatgtttgacaaaagaatcacaaattttgccgaagggaagtttggaagagatggcattgatgtgaaattagggtcaatggtcacgaaaatagatgataatgaaatttccacaaaagca---agaggtaatggcaacacaactaatacaccatacgggatggttctctggtcaactggcattggacctcgtcctctcataaaggaatttatgaagcaaattggtcagggtaataggcgtgctttggcaactgatgaatggctgcgtgttgagggttttgataccatttatgcgcttggtgactgtgcaacaattaaccagcggaaagtcatggaggatatatctgaaatatttaaaaaggcagacaaggacgagtcaggaacattgacagtcaaagaatttcaagaaatcattgatgatatttgtgaaagataccctcaagtggagctttatctgaagagcaagcaagtgcggaacattgttgatcttttgaaggaagccaaaggggatgctgca---aaagaatccattgaactgaatattgaagaatttaaatcagctctttctcaagttgattctcagatgaagaatctgcctgcaacagcacaggttgcaaatcagcaaggtgcgtatcttgctaagtgcttcaaccgtatggaagagtgtgaaaagaatcctgaaggtcccgctaggttcaggggaacaggccgccatcgattccatccctttaggtacaggcacttgggacaatttgctcctttgggaggggagcaaacagctgcacaacttcctggtgattgggtctcaatcggacacagctcgcagtggctctggtattctgtctacgcaagcaagcaagtaagctggcgcacaagggcattggtagtatcggactgggtaaggcgtttcatcttcgggagggataccagtggcattGTGCGGTGCAGG---AGCACTTTGGCCCTTGGTGACAAAGAACAGGAGGAGAAACAAGCAGTGGGCGGTGGCCCCGCCAAGGATGAG---------------AAAGGAATCGTCAGT---TATTGGGGCTTGGAGCCAACCAAG---GTTACCAAAGAGGATGGCTCCGCATGGAAGTGGACCTGCTTTCCATGGGAGGCATACAAGGCAGACTTGTCAATAGATCTGAAGAAGCATCATGCGCCAGTGACTGTGATGGATAAAATGGCTTATTGGACTGTCAAAGCTCTTAGATGGCCCACAGATTTGTTCTTTCAGCGGAGATATGGTTGCCGAGCAATGATGCTAGAAACTGTGGCAGCAGTGCCTGGGATGGTGGGAGGAATGCTGCTGCACTGCAAGTCGTTGAGGGGATTTGAACACAGTGGAGGATGGATCAAAGCACTGTTGGAAGAGGCTGAGAATGAGCGTATGCACCTGATGACCTTTATGGAGGTGGCCAAGCCTAGATGGTATGACCGCGCCCTTGTATTAGCCGTCCAAGGTGTTTTCTTCAATGCTTACTTCTTGGGCTATATTATTTCACCCAAATTTGCCCACCGGATGGTGGGCTACCTTGAGGAGGAAGCAATACACTCTTACACTGAGTTTCTCAAGGAGTTGGACAATGGTAACATAGAAAATGTCCCTGCTCCAGCCATTGCTATTGATTATTGGCGCTTGGCCCCTGACTCCACTCTGCGAGATGTTGTTATGGTTGTGAGGGCAGATGAGGCACATCACCGTGATGTTAACCACTTTGCATCTGATATACATTATCAGGGACGCCAGCTGAGGGAAGCTCCCGCTCCGCTCGGTTATCACAGCATCAGC---------AAT---------GGACACATG---------------------TACAGG------GCCGCCATAGTTGGG---AGAGACGTCTGGTTGAGC---------------GGACAACAAAAC------------GGCATGCCTTTTGGAGGTTTT------GAGTGG------CGA------------AGGATGATGAACTCTGCACCCGCTTGGACGGAA------------------AAA------GTGCCGTTGGAG---AAGGAAGAGAAAAAGGAGAATCCGGCGACGGGA------------GAGAAGAAG---GGG---ACA------------------------GAA------------ATG---------ATGGTGTCAAGTTATTGGGGGATT------TCAAGGCCTAAGATCACCAAAGAGGATGGCACCGACTGGCCCTGGAATTGTTTCATGCCATGGGAAACTTACAAGGCAGACCTGTCAATTGATTTGAAGAAGCACCATGTGCCAAAGAACTTTGTTGATAAATTTGCTTACAGGACAGTCAAAATCCTTCGGATTCCCGCTGATTTGTTCTTCCAGAGACGTTATGGGTGTCGTGCTATGATGCTGGAAACGGTGGCAGCTGTTCCTGGTATGGTTGGAGGGATGCTGCTGCATCTGAGGTCTCTCCGTAAGTTCCAGCATAGTGGTGGTTGGATTAAAGCCTTGCTTGAAGAAGCAGAGAATGAGAGGATGCATTTGATGACAATGGTGGAGCTTGTGAAACCCAAGTGGTATGAGAGGCTCCTCGTTCTGACCGTGCAGGGAGTTTTCTTCAATGCCTTCTTTGTTCTTTATGTGCTCTCTCCCAAACTGGCACATAGAATTGTTGGGTATTTGGAGGAGGAAGCTATCCACTCATATACAGAGTATTTGAAGGACATTGAAAGTGGTGCAATAGAAAATGTTCCAGCCCCTGCCATTGCAATTGATTACTGGAGATTGCCTAAAGATGCTAACCTCAAGGATGTTATCACTGTGATTCGTGCTGATGAAGCTCATCATAGGGATGTTAACCATTTCGCTTCCGATATTCATTTTCAAGGAAAGGAATTGAGAGAGGCACCTGCTCCTCTTGGTTATCATTCCCAC---------TTCAGCACCGCCAAC---------------------------------CAAACCCCTGCGGTGGCTCAG------------------CCTTCAGGGCTGGGACCCACCAAGCCAAATGAGAAGCCAAGGGTGGTGGTGTTAGGGTCAGGGTGGGCTGGTTGCAGGCTAATGAAAGGCTTGGACCCCAACCTGTACGACATCGTTTGCGTGTCACCTAGGAATCATATGGTGTTTACGCCGCTCTTGGCTTCAACTTGTGTTGGGACTCTCGAGTTCAGGTCCGTGGCTGAACCCATTGCCAGGATTCAGCCCTCGATTTCTTCCGCACCCGGGTCGTATTTTTTTCTTGCTAATTGTACTGGTGTGGATACTGAGACCAATGAGGTGCAATGTGAGACTATTACTGCG------GGAACT---GACGCC------TTGGATCCATGGAAGTTTAGGATTTCTTATGATAAGTTGGTAATTGCATCAGGAGCAGAGGCATCAACTTTTGGAATCCATGGTGTGAAAGAACATGCAACCTTTTTGCGTGAGGTTCACCATGCTCAGGAAATTCGCAGGAAGCTACTTCTGAACTTGATGCTATCTGATGTGCCAGGGGTTTCTGAAGAAGAGAAACGTAGATTGCTGCATTGTGTTGTTGTAGGAGGTGGTCCTACAGGAGTTGAGTTTAGTGGTGAACTTAGTGATTTTATTAGGAGGGATGTTCACCAAAGATACACACATGTAAAAGATTTTATCCATGTTACACTGATTGAGGCAAGTGAGATACTGTCTTCGTTTGATGATCGCCTCCGACGATATGCAATTAAGCAGTTAACAAAGTCAGGGGTTCGTCTAGTTCGTGGGATTGTCAAGGATGTTAAACCTCAAAATCTAATTCTTAGTGATGGTTCAGAGGTTCCTTATGGATTGCTAGTGTGGTCAACAGGTGTTGGTCCTTCTCCTTTTGTAAACTCTCTGGGACTTCCAAAATCTCCAGGTGGAAGGATTGGTATTGATGAGTGGCTTCGAGTTCCTTCTGTGCAAGATGTGTTTTCAATTGGTGACTGCAGTGGGTTTCTGGAGAGTACTGGTAAACCTGTGCTTCCAGCTTTAGCTCAGGTTGCTGAGAGACAAGGAAAGTATCTGGCGAACCTATTGAATAATATCAGTAAAGCTGGTGGAGGACATGCTAATAGTGCCAAGAACATAGACTTTGGAGATCCATTTGAGTACAAGCATCTGGGAAGCATGGCGACTGTTGGCAGATTCAAGGCTCTTGTTGATCTGAGACAGAGCAAGGAGGCAAAAGGGATATCTCTAGCAGGATTCGTCAGCTGGTTTATATGGCGTTCAGCATATCTAACGCGTGTTGTTAGCTGGAGGAACAGATTCTATGTTGCTATTAACTGGCTGACAACTTTTGTGTTTGGTCGTGACATAAGCAGAATA
>VacciniumCorymbosum
atgcgtagt---------tcaaccttcttc---gagagattttctcggactttccac---gaccatccctctctcgttaagctgctcgtt---gtcttcact---gtcagtggtggt------ggtcttgtggcctctgcagagtca---------------aaatcctat------------gat------ggcatgaacgttgtgaattcccatgaagct---gatagcaagaagaagaaggtggtggttcttggaactggttgggctggaacaagtttcttgaagaacctgaagaattccgcatacgatgtccaggtgctatcacctcgtaattattttgcatttactccgctattaccgagtgttacatgtggcactgtggaagctcgcagcgttgttgaaccagttcgcaggatcattagaaagaaacatctggatatacagtactgtgaagctgaatgtttcaagattgatgcgcaaaataagaaggtctattgccgatcagcccaagataccaacctaaaaggcgaagaagaatttgctgtggactatgattaccttgttatagccgtaggtgcacgtgtcaatacattcaatactcctggtgttgaggagcattgtcattatctgaaggaagttgaagatgctcaaaagatccggaggactgttattgactgctttgaaagggctagcatacctaccctaagcgatgaagagaggaagaaagctcttcagtttgttattgttggaggaggtccaactggtgtggagtttgcagcggagcttcatgattttgttaatgaagatatagtgaagttatatcctcaggtgaaagatttagtaaaaataacacttttggaggctggaggtcatattctgaacatgtttgacaaaagaattacagcttttgcagaaaaaaaattccaaagggatggtattgagttgaagactgggtcaatggttgtgaaagtatctgatacagaaatctctaccaaagaa---agaagt---ggagaaatctcttccatgccatatgggatggttgtctggtcaactggtattgcgagtcgaccactcataatggactttatgaagcaaattggtcaggctaatagacgtgtactggctactgatgaatggcttcgtgtcgaaggatgtgaaaatgtatatgccatgggagattgtgcgacgattaatcaacggaaagtcatggaagatatttcagcaatatttcgtaaagcggacaaggacaactctggaaccctgacagttaaagaagtccaagaagtgattgatgacatttgcgaaagatatcctcaagttgaactttatttgaagaacaagcaaatgaacagtattgttgatctattaaaggaatctaaaggggatgtcgca---aaagaatccatcgagttggatattgaagaactcaaaagagctctctctgaggtggactcccagatgaaaaatcttccggccacagcccaggttgcagctcagcagggggtgtaccttgctgattgctttaaccgcatggaggaggctgagaacaatccagaaggtccacttcggttcaggggagaaggtcgccataagtttcgtccctttaggtatagacatttaggacaatttgctccgctaggaggagagcaaacagctgcacaactccctggggattgggtttcaattgggcgtagtagccagtggctttggtattctgtgtacgcaagtaagcaagtcagctggcgtacgagggtgttggtggtatttgactggagcaagcgttttgttttcgggagggactctagtcgcatc---------------------------------------------------------------------------------------------------------------------------------------------------------------------------------------------------------------------------------------------------------------------------------------------------------------------------------------------------------------------------------------------------------------------------------------------------------------------------------------------------------------------------------------------------------------------------------------------------------------------------------------------------------------------------------------------------------------------------------------------------------------------------------------------------------------------------------------------------------------------------------------------------------------------------------------------------------------------------------------------------------------------------------------------------------------------------------------------------------------------------------------------------------------------------------------------------------------------------------------------------------------------------------------------------------------------------------------------------------------------------------------------------------------------------------------------------------------------------------------------------------------------------------------------------------------------------------------------------------------------------------------------------------------------------------------------------------------------------------------------------------------------------------------------------------------------------------------------------------------------------------------------------------------------------------------------------------------------------------------------------------------------------------------------------------------------------------------------------TCTCGA---------TTCAGCACGCAGTCG---------------------------------TCGGTGCCTGAGGCGAGTAGG------------------TACTCCGGTCTGGGCCCGACGAAGCCCGACGAGAAGCCCAGGGTGGTGGTGGTCGGATCCGGGTGGGCCGGGTGCCGCCTCATGAAGGGAATCGACACCAAGCTGTACGACATCGTGTGCGTGTCGCCGAGGAACCACATGGTGTTTACACCCCTGCTGGCTTCGACCTGCGTGGGGACTCTGGAGTTCCGGTCCGTTGCTGAGCCAATTGGGCGGATTCAGCCGGCGATTTCGAGAGAACCGGGTTCTTACTTCTTTCTTGCTAATTGTACTGGACTTGATACGGATAACCATGTGGTGCATTGCCAAACTGTCACTGAA------GGAGCG---GATAGC------TTGGATCCATGGAATTTCAAACTTTCATACGACAAGTTAGTTATTGCCTCTGGGTCAGAGCCATTGACTTTTGGAATTAAGGGAGTCCAAGAGCATGCAATTTTCCTTCGCGAAGTTTATCATGCTCAGGAAATCCGGAGGAAACTACTCCTAAACCTGATGCTGTCTGACGTTCCTGGAGTAACTGAGGAAGAAAAAAGTCGACTTCTACACTGCGTCGTCGTTGGTGGCGGTCCAACTGGAGTGGAGTTTAGTGGTGAACTTAGTGATTTTATCATCAAGGATGTACATCAAAGATATGCTCATGTGAAAGATTATATCAACGTTACGTTGATTGAGGCAAACGAGATATTATCCTCCTTCGATGATCGCCTCCGGAAATATGCAACAAAGCAGTTAGTAAAGTCAGGAGTTCGTCTTGTTCGTGGGGTTGTTAAGGATGTTCAACCTCAGAAGATAGTTCTCAGTGATGGTACTGATGTTCCTTACGGATTGCTAGTATGGTCTACTGGTGTTGGTCCCTCCCCTTTCATTAAAAATCTTGAGCTTCCAAAAGCTCCGGGAGGAAGGATTGGTATTGACGAGTGGCTGCGAGTCCCATCTGCCCAGGACGTATTCTCGATTGGTGATTGTAGTGGGTTCCTTGAAAGTACAGGCAAAACTGTCCTTCCTGCTTTGGCCCAGGTTGCAGAGCGGCAGGGGAAATATCTCGCAAATCAATTGAACAGGATGGGCAAAGCCAGTGGAGGACATGCAAATGCAGCAAAAGATATGGACTTAGGAGAACCATTTGTCTATAAGCATTTGGGGAGCATGGCAACCCTTGGCCGATTCAAGGCTCTTGTGGACCTGCGGCAGAGTAAGGAGGCCAAGGGGGTATCCATGGCAGGATTTGTTAGTTGGTTTATCTGGCGCTCAGCCTATCTCACGCGCGTCCTAAGCTGGAGAAACAGGTTTTATGTGGCGATCAACTGGGCTACGACTTTCGTTTTTGGCCGTGACATAAGCCGGATA
>VitisVinifera
------------------------------------------------------------------------------atgctgcttttt---ttt---------ttcagtggtggg------ggccttctggcttattccgagtca---------------aaatcatac------------cca------ggtgtaaggagtcttggttcctctgaagat---gataacaagaaaaagagggtggtggtacttggaactggttgggctggaaccagttttttgaagaatttgaataattcatcatatgatgttcaggtggtatcacctcgcaattattttgcattcactcctctgctaccaagtgttacatgtggctcagtagaagctcgcagcattgttgaaccaattcgcaatattgttaaaaagaaaaatgtagaaattcatttctgggaagctgaatgtatcaaaattgatgcagaaaataagaaagtttattgtaaatctagtcaagacaccaatttgaacggggaagaagaatttgttgtggactatgactaccttgtaatagcaatgggtgcccgttctaatacattcaacactcctggtgtagtggaaaattgccatttcttgaaggaagtagaagatgctcagaggattcgtaggagtgttattgactgctttgaaagggccagcctacctaacctgaccgatgaagagaggaagagaattcttcattttgtggttgttggtggaggcccaactggagtggagttctctgctgag------------------------------------------------------------------------------------------------------------------------------------------------------------------------------------------------------------------------------------------------------------------------------------------------------------------------------------------------------------------------------------------------------------------------------------------------------------------------------------------------------------------------------------------------------------------------------------------------------------------------------------------------------------------------------------------------------------------------------------------------------------------------------------------------------------------------------------------------------------------------------------------------------------------------------------------------------------------------------------------------------------------------------------------------------------------------GCGCGGAACTTG---AGCAGCACGGTGTCGGCCGTAAGAGAGAAGCCGCAGACGGAGCCCGGCTCCCGCTCCGCCGCTGGCCACAGCTTTGAGGGCGGTGACAAGTCGGTTGTGAGT---TACTGGGGCGTGGCTCCTGTGAAG---CTGACCAAAGAGGACGGTACGGAATGGAAATGGAGCTGTTTCCCATCGGAGGCCTACAAAGCAGATGTGTCGATTGATTTGGGGAAGCATCATGTCCCTAGGGTATGGACTGAGAAAGTAGCTTATTGGGGAGTGAAAATGCTCCGACTCCCCACTGATATCTTCTTCAAGAGAAGGTTTGAAATGCGAGCAATGATGCTAGAAACCGTAGCGGCAGTGCCTGGCATGGTGGGAGGGATGCTCCTGCACTGCAAGTCGCTGAGGCGGTTCGAGCACAGCGGCGGATGGATCAGAGTACTCCTAGAAGAAGCCGAGAACGAGCGGATGCACCTCATGACCTTCATGGAAGTAGCCAAGCCCCGGTGGTACGAGCGCGCCCTTGTTTTCGCAGTTCAAGGCATTTTCTGGAACTTTTACTTCGTTGCCTACGTGATCTCTCCCAAAGTCGCCCACCGCGCTGTCGGCTATCTGGAAGAGGAGGCCATACACTCCTACAATGAATTCATAAAAGAGCTCGACAGCGGTAACATCCCGAACGTGCCGGCTCCGGCCATCGCCATTGATTACTGGCGCTTGGCACCAGACTCAACTCTCCGGGATGTTGTCATGGTTGTGAGAGCGGACGAGGCACATCATCGCGATGTAAATCACTACGCATCTGACATACACTATCAAGGACTCCAATTGAAGGAATTTCCTGCTCCTCTTGGGTATCACGTTGTGTTC---------TCG---------AGCTACTGG---------------------GGAATT------CAGCGGCCTAAGATC------------------------------------ACCAGAGAAGAT------------GGGAGTCCGTGGCCT---------------TGG------AAC------------TGTTTCATGATGGCA------------------------------------------------TTTCCGCAG---AAGGAGATCAAGGAGAAATCTGTTTCG------------------AAAACAGAG---AAGAATGGT------------------------GAG------------GTT---------GATGTCTCAAGCTATTGTGGCATT------TCAAGGCCTAAGATTGTGAGGAAAGATGGAACTGAGTGGCCTTGGAACAGTTTCGTGCCATGGGAAACGTATCATGCAGACACGGCAATAGATCTGAGTAAGCACCATGTGCCTAAGACATTTGTGGATAAAGTAGCATACAGGACAGTGAAACTCCTTCGTATTCCAACTGATATATTTTTTCAGAGAAGATATGGGTGTCGTGCAATGATGCTGGAAACAGTGGCAGCTGTTCCTGGTATGGTGGGAGGGATGCTACTGCATCTAAGATCTCTCCGCAAGTTTGAGCATAGTGGTGGCTGGGTCAAAGCATTGCTTGAAGAAGCAGAAAATGAACGGATGCACCTAATGACCATGGTAGAGCTTGTGAGGCCCAAATGGTATGAGAGGCTGTTGGTCCTCACTGTGCAGGGAGTCTTCTTTAATGCCTTCTTTGTGCTTTATGTGCTCTCCCCCAAAGCGGCACATAGAGTTGTTGGGTATCTGGAAGAGGAGGCTATACATTCATATACAGAGTTCTTGAAGGATATTGATAGTGGTGCAATAGAAAATGTCCCAGCTCCTGCTATTGCTATAGACTACTGGAGGCTTCCCAAGGACGCAACCCTGAAGGATGTTATAACTGTGATCCGTGCTGATGAAGCTCACCATCGAGATGTCAATCATTTTGCTTCTGATATTCATTTCCAGGGAAAGAAATTGAATGAGGCACCAGCCCCTATTGGTTACCATTTGCAG---------TTTAGTTCTCAGCCA---------------------------AATTCGGAGCCCACCCGCCATGTGCCG------------------AGCTCTGGGCTCGGACCCACCTCGTCGAAAGAGAAGCCGAGGGTGGTGGTGTTGGGGTCTGGGTGGGCTGGGTGCAGGGCCATGAAGGGCTTGGACACCAACATCTATGATGTGGTGTGCGTGTCGCCAAGGAACCACATGGTCTTCACTCCTCTCTTGGCTTCTACTTGTGTTGGGACTCTTGAGTTCCGGTCCGTGGCTGAACCCATTGCGCGGATCCAGCCGGTGATTTCAAGGGAAACTGGGTCCTACTTCTTTCTTGCTAATTGTAATCGGGTTGATCCCGATAACCATGTGGTACACTGCCAGACTCTAACTAAT------GGAGCA---AATGTC------CGGGAGCCATGGGACTTTGAGATCTCATATGATAAGTTGATTATTGCTTCGGGTTCAATGCCCTTAACATTTGGAATTCATGGTGTGGAAGAACATGCCTTTTTTCTTCGTGAAGTCCATCATGCTCAGGAAATTAGGAGGAAGCTGCTCCTAAACTTGATGCTGTCTGATGTGCCTGGAATTTCGGAAGCAGAGAAGCAGAGGCTCCTACACTGTGTTGTTGTGGGAGGTGGTCCAACAGGTGTTGAGTTCAGTGGTGAACTTAGTGATTTTATCACGAGGGACGTTCATCAAAGATATGCCCATGTGAAAAATTACATCCATGTTACTTTGATTGAGGCAAACGAGATATTGTCTTCCTTTGATGATCGCCTTCGGCACTATGCTACTAGGCAGTTGACTAAGTCAGGAGTTCGTCTTGTTCGTGGGATTGTTAAAGATGTTAAAGTTGACAAAATAATTCTAAATAATGGCACGGAGGTTCCATATGGGCTGTTGGTATGGTCTACAGGTGTTGGTCCCTCATCTTTTGTGAAGTCTATGGAGGTCCCAAAATCTCCTGGTGGAAGGATTGGCATCGATGAGTGGCTACGCGTTCCTTCTGCACAGGACATTTTTGCAATAGGTGACTGCAGTGGGTTCCTTGAAAGTACCGGCAAACCAGTTCTTCCAGCTCTGGCACAGGTTGCAGAGAGGCAAGGGAAGTATCTAGCAGAACAATTGAACAGGATTGGCAAAGCTGGTGGAGGGTATGCAAACAGAGCAAGAGACATGGAATTTGGAGAGCCCTTTGTTTATAAGCATTTGGGAAGCATGGCATCCCTTGGCAGATACAAGGCTCTTGTGGACCTTAGGCAGGGCAAGGAGGGCAAAGGTTTATCTCTGGCAGGATTTACAAGTTGGATTATTTGGCGATCAGCATATCTCACGCGCGTTTTAAGCTGGAGGAACCGGTTATATGTTGCAATCAACTGGGCAACAACTTTTGTGTTTGGTCGTGATATAAGCCGAATA
