# Supplementary material for: Altered Mitochondrial Respiration Is Associated With Loss of Nuclear‐Encoded OXPHOS Genes in Parasitic Broomrapes
Source: Ecol Evol. 2025 Jul 6;15(7):e71737. doi: 10.1002/ece3.71737 (PMC12230201; doi:10.1002/ece3.71737)
Supplement: Supplementary file 1 — Appendix S1. [file ECE3-15-e71737-s003.tgz › Orobanchaceae_O2K_Supplementary_v3/Data_S1/DataS1/ribosomal.relax.txt]

### Obtaining branch lengths and nucleotide substitution biases under the nucleotide GTR model
* Log(L) = -89346.57, AIC-c = 178867.21 (87 estimated parameters)

### Obtaining the global omega estimate based on relative GTR branch lengths and nucleotide substitution biases
* Log(L) = -84078.69, AIC-c = 168347.65 (95 estimated parameters)
* non-synonymous/synonymous rate ratio for *Reference* =   0.2270
* non-synonymous/synonymous rate ratio for *Test* =   0.2573

### Improving branch lengths, nucleotide substitution biases, and global dN/dS ratios under a full codon model
* Log(L) = -83790.37, AIC-c = 167771.01 (95 estimated parameters)
* non-synonymous/synonymous rate ratio for *Reference* =   0.2037
* non-synonymous/synonymous rate ratio for *Test* =   0.2966

### Fitting the alternative model to test K != 1
* Log(L) = -82574.79, AIC-c = 165347.88 (99 estimated parameters)
* Relaxation/intensification parameter (K) =     0.97
* The following rate distribution was inferred for **test** branches

|          Selection mode           |     dN/dS     |Proportion, %|               Notes               |
|-----------------------------------|---------------|-------------|-----------------------------------|
|        Negative selection         |     0.045     |   80.547    |                                   |
|        Negative selection         |     1.000     |   18.408    |                                   |
|      Diversifying selection       |    32.105     |    1.045    |                                   |

* The following rate distribution was inferred for **reference** branches

|          Selection mode           |     dN/dS     |Proportion, %|               Notes               |
|-----------------------------------|---------------|-------------|-----------------------------------|
|        Negative selection         |     0.041     |   80.547    |                                   |
|        Negative selection         |     1.000     |   18.408    |                                   |
|      Diversifying selection       |    35.904     |    1.045    |                                   |


### * Potential convergence issues due to flat likelihood surfaces; checking to see whether K > 1 or K < 1 is robustly inferred
    
### Fitting the null (K := 1) model
* Log(L) = -82574.86, AIC-c = 165346.01 (98 estimated parameters)
* The following rate distribution for test/reference branches was inferred

|          Selection mode           |     dN/dS     |Proportion, %|               Notes               |
|-----------------------------------|---------------|-------------|-----------------------------------|
|        Negative selection         |     0.040     |   80.489    |                                   |
|        Negative selection         |     1.000     |   18.473    |                                   |
|      Diversifying selection       |    34.383     |    1.038    |                                   |

----
## Test for relaxation (or intensification) of selection [RELAX]
Likelihood ratio test **p =   0.7145**.
>No significant evidence for relaxation (or intensification) of selection among **test** branches _relative_ to the **reference** branches at P<=0.05
----

{
 "analysis":{
   "authors":"Sergei L Kosakovsky Pond, Ben Murrell, Steven Weaver and Temple iGEM / UCSD viral evolution group",
   "citation":"RELAX: Detecting Relaxed Selection in a Phylogenetic Framework (2015). Mol Biol Evol 32 (3): 820-832",
   "contact":"spond@temple.edu",
   "info":"RELAX (a random effects test of selection relaxation) uses a random effects branch-site model framework to test whether a set of 'Test' branches evolves under relaxed selection relative to a set of 'Reference' branches (R), as measured by the relaxation parameter (K).\n                                                Version 2.1 adds a check for stability in K estimates to try to mitigate convergence problems. \n                                                Version 3 provides support for >2 branch sets.\n                                                Version 3.1 adds LHC + Nedler-Mead initial fit phase and keyword support",
   "requirements":"in-frame codon alignment and a phylogenetic tree, with at least two groups of branches defined using the {} notation (one group can be defined as all unlabeled branches)",
   "version":"3.1"
  },
 "branch attributes":{
   "0":{
     "Act":{
       "MG94xREV with separate rates for branch sets":0.08668391764627668,
       "Nucleotide GTR":0.07656854505886597,
       "RELAX alternative":0.04347933967347514,
       "RELAX null":0.04265456074245585,
       "original name":"Act"
      },
     "Aeginetia":{
       "MG94xREV with separate rates for branch sets":0.05302659553736428,
       "Nucleotide GTR":0.05148096574834715,
       "RELAX alternative":0.02700762943653224,
       "RELAX null":0.02647891900824001,
       "original name":"Aeginetia"
      },
     "Alectra":{
       "MG94xREV with separate rates for branch sets":0.02581733143940525,
       "Nucleotide GTR":0.02576783259987514,
       "RELAX alternative":0.01296279176403726,
       "RELAX null":0.01270483887789491,
       "original name":"Alectra"
      },
     "Amb":{
       "MG94xREV with separate rates for branch sets":0.2984999781439168,
       "Nucleotide GTR":0.2382232450293053,
       "RELAX alternative":0.2003666699754779,
       "RELAX null":0.1961409322222294,
       "original name":"Amb"
      },
     "Aqu":{
       "MG94xREV with separate rates for branch sets":0.2739517737765315,
       "Nucleotide GTR":0.2250278757137547,
       "RELAX alternative":0.1691981132769828,
       "RELAX null":0.1659865517334155,
       "original name":"Aqu"
      },
     "Ath":{
       "MG94xREV with separate rates for branch sets":0.3497333757718948,
       "Nucleotide GTR":0.285865994962304,
       "RELAX alternative":0.2329214136071154,
       "RELAX null":0.2281277456345681,
       "original name":"Ath"
      },
     "Castilleja":{
       "MG94xREV with separate rates for branch sets":0.03930635738096881,
       "Nucleotide GTR":0.03802097698119239,
       "RELAX alternative":0.02103710758329772,
       "RELAX null":0.02062091141508287,
       "original name":"Castilleja"
      },
     "Christisonia":{
       "MG94xREV with separate rates for branch sets":0.04033047762711191,
       "Nucleotide GTR":0.03961859789312029,
       "RELAX alternative":0.01973411138574144,
       "RELAX null":0.0193737078260013,
       "original name":"Christisonia"
      },
     "Cin":{
       "MG94xREV with separate rates for branch sets":0.1895471553386666,
       "Nucleotide GTR":0.1615442952472053,
       "RELAX alternative":0.1112198699425499,
       "RELAX null":0.1090212739195102,
       "original name":"Cin"
      },
     "Cit":{
       "MG94xREV with separate rates for branch sets":0.1908089199862134,
       "Nucleotide GTR":0.1674683344557964,
       "RELAX alternative":0.1044605713118714,
       "RELAX null":0.1024247169937309,
       "original name":"Cit"
      },
     "Cof":{
       "MG94xREV with separate rates for branch sets":0.1853737838793297,
       "Nucleotide GTR":0.1657239868348185,
       "RELAX alternative":0.1099660418200376,
       "RELAX null":0.1078399431723189,
       "original name":"Cof"
      },
     "Conopholisamericana":{
       "MG94xREV with separate rates for branch sets":0.02259201476855101,
       "Nucleotide GTR":0.02201534840443052,
       "RELAX alternative":0.009903070678260238,
       "RELAX null":0.01021352435132341,
       "original name":"Conopholisamericana"
      },
     "Cus":{
       "MG94xREV with separate rates for branch sets":0.1881928412539582,
       "Nucleotide GTR":0.1645861065082254,
       "RELAX alternative":0.1067606996228721,
       "RELAX null":0.1046365353374944,
       "original name":"Cus"
      },
     "Dau":{
       "MG94xREV with separate rates for branch sets":0.2558265008658786,
       "Nucleotide GTR":0.2107114804557174,
       "RELAX alternative":0.1650747973656305,
       "RELAX null":0.161878239318929,
       "original name":"Dau"
      },
     "Epifagusvirginiana":{
       "MG94xREV with separate rates for branch sets":0.01488182807412903,
       "Nucleotide GTR":0.01480625105925223,
       "RELAX alternative":0.005244544653544057,
       "RELAX null":0.005347337687483526,
       "original name":"Epifagusvirginiana"
      },
     "Escobedia":{
       "MG94xREV with separate rates for branch sets":0.02272537869107228,
       "Nucleotide GTR":0.02207402923067232,
       "RELAX alternative":0.01073336236427658,
       "RELAX null":0.01052988036379659,
       "original name":"Escobedia"
      },
     "Euphrasiaarctica":{
       "MG94xREV with separate rates for branch sets":0.1059869387899348,
       "Nucleotide GTR":0.09937761287547696,
       "RELAX alternative":0.05926578998077237,
       "RELAX null":0.05809737120994881,
       "original name":"Euphrasiaarctica"
      },
     "Gly":{
       "MG94xREV with separate rates for branch sets":0.2027651395076334,
       "Nucleotide GTR":0.173632631865403,
       "RELAX alternative":0.1188846256668011,
       "RELAX null":0.1165305682419941,
       "original name":"Gly"
      },
     "Gos":{
       "MG94xREV with separate rates for branch sets":0.07409153785714605,
       "Nucleotide GTR":0.06865131578319451,
       "RELAX alternative":0.03737108277200295,
       "RELAX null":0.03667424079312587,
       "original name":"Gos"
      },
     "Han":{
       "MG94xREV with separate rates for branch sets":0.0921128169776456,
       "Nucleotide GTR":0.08576343793241087,
       "RELAX alternative":0.04857859722193678,
       "RELAX null":0.04759993844544427,
       "original name":"Han"
      },
     "Hel":{
       "MG94xREV with separate rates for branch sets":0.3066311363639105,
       "Nucleotide GTR":0.2520443114354768,
       "RELAX alternative":0.2112362964063293,
       "RELAX null":0.2070630405320828,
       "original name":"Hel"
      },
     "Ipo":{
       "MG94xREV with separate rates for branch sets":0.09563384504555893,
       "Nucleotide GTR":0.09006281375810084,
       "RELAX alternative":0.04925166038803905,
       "RELAX null":0.04830739571769842,
       "original name":"Ipo"
      },
     "Lphi":{
       "MG94xREV with separate rates for branch sets":0.08354107653820547,
       "Nucleotide GTR":0.07858108277358983,
       "RELAX alternative":0.04521187057376153,
       "RELAX null":0.04433624302594322,
       "original name":"Lphi"
      },
     "Mes":{
       "MG94xREV with separate rates for branch sets":0.1389205713185462,
       "Nucleotide GTR":0.122990175656391,
       "RELAX alternative":0.07735284569604728,
       "RELAX null":0.07585817789285818,
       "original name":"Mes"
      },
     "Mim":{
       "MG94xREV with separate rates for branch sets":0.1465751096738309,
       "Nucleotide GTR":0.1350604926908804,
       "RELAX alternative":0.08098848082724451,
       "RELAX null":0.07942453513508485,
       "original name":"Mim"
      },
     "Node10":{
       "MG94xREV with separate rates for branch sets":0.02292772575734553,
       "Nucleotide GTR":0.02242506780469637,
       "RELAX alternative":0.007944585061371712,
       "RELAX null":0.007830653346116141
      },
     "Node12":{
       "MG94xREV with separate rates for branch sets":0.09488978517190265,
       "Nucleotide GTR":0.08443009246157808,
       "RELAX alternative":0.05210280895546749,
       "RELAX null":0.05109339360525706
      },
     "Node15":{
       "MG94xREV with separate rates for branch sets":0.06705796036188708,
       "Nucleotide GTR":0.06048014612448237,
       "RELAX alternative":0.03224035249888763,
       "RELAX null":0.0316554991234343
      },
     "Node18":{
       "MG94xREV with separate rates for branch sets":0.0307786040348296,
       "Nucleotide GTR":0.03191396790834686,
       "RELAX alternative":0.01235585755075202,
       "RELAX null":0.01213755841161967
      },
     "Node2":{
       "MG94xREV with separate rates for branch sets":0.03793709434571291,
       "Nucleotide GTR":0.03815754636285688,
       "RELAX alternative":0.01140227162974236,
       "RELAX null":0.01133333619566539
      },
     "Node20":{
       "MG94xREV with separate rates for branch sets":0.04476098264232552,
       "Nucleotide GTR":0.04079173849370754,
       "RELAX alternative":0.0174371850367361,
       "RELAX null":0.01719491926875636
      },
     "Node23":{
       "MG94xREV with separate rates for branch sets":0.02507530535810323,
       "Nucleotide GTR":0.02368371068972656,
       "RELAX alternative":0.009593627778673274,
       "RELAX null":0.009465728397538195
      },
     "Node24":{
       "MG94xREV with separate rates for branch sets":0.06060932508332719,
       "Nucleotide GTR":0.05792628101189803,
       "RELAX alternative":0.03539932279624463,
       "RELAX null":0.03469300049967691
      },
     "Node27":{
       "MG94xREV with separate rates for branch sets":0.0245033889481843,
       "Nucleotide GTR":0.02527479885355115,
       "RELAX alternative":0.009216190603495438,
       "RELAX null":0.009099102028585968
      },
     "Node28":{
       "MG94xREV with separate rates for branch sets":0.0565289132790406,
       "Nucleotide GTR":0.04880243924955315,
       "RELAX alternative":0.02691390146904973,
       "RELAX null":0.02643250430597279
      },
     "Node29":{
       "MG94xREV with separate rates for branch sets":0.06338416398446951,
       "Nucleotide GTR":0.06057966133591099,
       "RELAX alternative":0.03192536786655052,
       "RELAX null":0.03135307700458097
      },
     "Node30":{
       "MG94xREV with separate rates for branch sets":0.07630804657926535,
       "Nucleotide GTR":0.06829477896226822,
       "RELAX alternative":0.03747726511425244,
       "RELAX null":0.03675974038139038
      },
     "Node31":{
       "MG94xREV with separate rates for branch sets":0.01015275520395918,
       "Nucleotide GTR":0.01139522301089748,
       "RELAX alternative":0.004502207154603747,
       "RELAX null":0.004462035456952482
      },
     "Node32":{
       "MG94xREV with separate rates for branch sets":0.02821073806211839,
       "Nucleotide GTR":0.02632096453536694,
       "RELAX alternative":0.01313002839596587,
       "RELAX null":0.01285001330024015
      },
     "Node33":{
       "MG94xREV with separate rates for branch sets":0.01978432674607835,
       "Nucleotide GTR":0.02017273227117476,
       "RELAX alternative":0.008473639705865519,
       "RELAX null":0.008333974411886888
      },
     "Node34":{
       "MG94xREV with separate rates for branch sets":0.007273927657263286,
       "Nucleotide GTR":0.007104454491759384,
       "RELAX alternative":0.002695830756800767,
       "RELAX null":0.002721525328318014
      },
     "Node35":{
       "MG94xREV with separate rates for branch sets":0.007334378244366634,
       "Nucleotide GTR":0.007774459757598875,
       "RELAX alternative":0.00230564021402615,
       "RELAX null":0.00231324056575496
      },
     "Node36":{
       "MG94xREV with separate rates for branch sets":0.02632394233300622,
       "Nucleotide GTR":0.02621955703715767,
       "RELAX alternative":0.01217077604123872,
       "RELAX null":0.01249868016832337
      },
     "Node4":{
       "MG94xREV with separate rates for branch sets":0.0216344041772309,
       "Nucleotide GTR":0.02499975088661474,
       "RELAX alternative":0.008986791926244599,
       "RELAX null":0.008828671993810785
      },
     "Node40":{
       "MG94xREV with separate rates for branch sets":0.04095410482060063,
       "Nucleotide GTR":0.03890569119025586,
       "RELAX alternative":0.02017159595590639,
       "RELAX null":0.02065224016870538
      },
     "Node43":{
       "MG94xREV with separate rates for branch sets":0.006337510575889564,
       "Nucleotide GTR":0.008150646910996057,
       "RELAX alternative":0.002236840990383653,
       "RELAX null":0.002230611692867019
      },
     "Node44":{
       "MG94xREV with separate rates for branch sets":0.07406171757603155,
       "Nucleotide GTR":0.06848636972053215,
       "RELAX alternative":0.03975074941997055,
       "RELAX null":0.03895778105172169
      },
     "Node46":{
       "MG94xREV with separate rates for branch sets":0.01250380704106575,
       "Nucleotide GTR":0.01271812375415934,
       "RELAX alternative":0.004034504057373959,
       "RELAX null":0.004011230141822245
      },
     "Node47":{
       "MG94xREV with separate rates for branch sets":0.03775434154854564,
       "Nucleotide GTR":0.03627423226595942,
       "RELAX alternative":0.01987702072363265,
       "RELAX null":0.01947336262359876
      },
     "Node5":{
       "MG94xREV with separate rates for branch sets":0.06142469457525312,
       "Nucleotide GTR":0.05842289733263294,
       "RELAX alternative":0.02831091646422887,
       "RELAX null":0.02781642965674314
      },
     "Node50":{
       "MG94xREV with separate rates for branch sets":0.06236664643492825,
       "Nucleotide GTR":0.05903012688389825,
       "RELAX alternative":0.03300610965159776,
       "RELAX null":0.03235592873923335
      },
     "Node53":{
       "MG94xREV with separate rates for branch sets":0.01578339653003719,
       "Nucleotide GTR":0.01499624399027427,
       "RELAX alternative":0.005911814879470626,
       "RELAX null":0.00585783737056514
      },
     "Node54":{
       "MG94xREV with separate rates for branch sets":0.03484794315604568,
       "Nucleotide GTR":0.03308366462105684,
       "RELAX alternative":0.01788965015481786,
       "RELAX null":0.01750378028187216
      },
     "Node55":{
       "MG94xREV with separate rates for branch sets":0.008571494932831126,
       "Nucleotide GTR":0.009774920037870042,
       "RELAX alternative":0.003184860977798448,
       "RELAX null":0.003180603415704089
      },
     "Node6":{
       "MG94xREV with separate rates for branch sets":0.01889889305958204,
       "Nucleotide GTR":0.0187252785275242,
       "RELAX alternative":0.00745206914436893,
       "RELAX null":0.007367428640535074
      },
     "Node62":{
       "MG94xREV with separate rates for branch sets":0.007019574555802567,
       "Nucleotide GTR":0.008598543120025769,
       "RELAX alternative":0.001408279440071274,
       "RELAX null":0.001430174374760983
      },
     "Node66":{
       "MG94xREV with separate rates for branch sets":0.02490375603107217,
       "Nucleotide GTR":0.02441008061351571,
       "RELAX alternative":0.008978581043459841,
       "RELAX null":0.008869221099671363
      },
     "Node67":{
       "MG94xREV with separate rates for branch sets":0.05004539653966381,
       "Nucleotide GTR":0.04008668206973359,
       "RELAX alternative":0.02032318955523459,
       "RELAX null":0.01995194107040461
      },
     "Node69":{
       "MG94xREV with separate rates for branch sets":0.09380697346098055,
       "Nucleotide GTR":0.08367168990815899,
       "RELAX alternative":0.04995834169260618,
       "RELAX null":0.04901433734036256
      },
     "Node73":{
       "MG94xREV with separate rates for branch sets":0.06525822795178461,
       "Nucleotide GTR":0.05797291843574752,
       "RELAX alternative":0.02355475633339095,
       "RELAX null":0.02310065398362754
      },
     "Node77":{
       "MG94xREV with separate rates for branch sets":0.3002536844823053,
       "Nucleotide GTR":0.2291480549229951,
       "RELAX alternative":0.1873276638931461,
       "RELAX null":0.1835764850923775
      },
     "Node8":{
       "MG94xREV with separate rates for branch sets":0.03135857855778041,
       "Nucleotide GTR":0.0291237502048008,
       "RELAX alternative":0.01461305102025714,
       "RELAX null":0.01437301380041664
      },
     "Node9":{
       "MG94xREV with separate rates for branch sets":0.02854316064447892,
       "Nucleotide GTR":0.03123080741561128,
       "RELAX alternative":0.01148309506450371,
       "RELAX null":0.01136348168009666
      },
     "Ocumana":{
       "MG94xREV with separate rates for branch sets":0.0898315253416966,
       "Nucleotide GTR":0.08659723882740561,
       "RELAX alternative":0.04571613095158805,
       "RELAX null":0.04688515107225171,
       "original name":"Ocumana"
      },
     "Ofasciculata":{
       "MG94xREV with separate rates for branch sets":0.06790418490498458,
       "Nucleotide GTR":0.06544297101310029,
       "RELAX alternative":0.02908446989145483,
       "RELAX null":0.02976681490047866,
       "original name":"Ofasciculata"
      },
     "Ole":{
       "MG94xREV with separate rates for branch sets":0.1464072780294249,
       "Nucleotide GTR":0.1307851397142002,
       "RELAX alternative":0.08108834802576877,
       "RELAX null":0.07952049381802666,
       "original name":"Ole"
      },
     "Osa":{
       "MG94xREV with separate rates for branch sets":0.1060988875446458,
       "Nucleotide GTR":0.1048790639961767,
       "RELAX alternative":0.05434304296616169,
       "RELAX null":0.05336098593555704,
       "original name":"Osa"
      },
     "Pae":{
       "MG94xREV with separate rates for branch sets":0.05497149494204572,
       "Nucleotide GTR":0.05275963812329716,
       "RELAX alternative":0.02411017648631183,
       "RELAX null":0.02468193582688274,
       "original name":"Pae"
      },
     "Pedicularis":{
       "MG94xREV with separate rates for branch sets":0.06762932640315973,
       "Nucleotide GTR":0.06397800497408368,
       "RELAX alternative":0.03493638395985667,
       "RELAX null":0.03424633175534714,
       "original name":"Pedicularis"
      },
     "Pht":{
       "MG94xREV with separate rates for branch sets":0.02537833524902634,
       "Nucleotide GTR":0.02481127605408453,
       "RELAX alternative":0.01249588270659802,
       "RELAX null":0.01222030683348597,
       "original name":"Pht"
      },
     "Pru":{
       "MG94xREV with separate rates for branch sets":0.1978786979588352,
       "Nucleotide GTR":0.1737071862236701,
       "RELAX alternative":0.1116457358528877,
       "RELAX null":0.1094782132622999,
       "original name":"Pru"
      },
     "Ptr":{
       "MG94xREV with separate rates for branch sets":0.1511835732032905,
       "Nucleotide GTR":0.1347210076588138,
       "RELAX alternative":0.08404555770091125,
       "RELAX null":0.0823904709644384,
       "original name":"Ptr"
      },
     "Ses":{
       "MG94xREV with separate rates for branch sets":0.0978889479102419,
       "Nucleotide GTR":0.09049460979596118,
       "RELAX alternative":0.0522724386645032,
       "RELAX null":0.05125756646984506,
       "original name":"Ses"
      },
     "Sol":{
       "MG94xREV with separate rates for branch sets":0.2233323193353571,
       "Nucleotide GTR":0.1938983642971058,
       "RELAX alternative":0.1328594285474188,
       "RELAX null":0.1302865510386121,
       "original name":"Sol"
      },
     "Sor":{
       "MG94xREV with separate rates for branch sets":0.1487246188232013,
       "Nucleotide GTR":0.1316547835314518,
       "RELAX alternative":0.07886820017617742,
       "RELAX null":0.07736956320432152,
       "original name":"Sor"
      },
     "Str":{
       "MG94xREV with separate rates for branch sets":0.06335197909917757,
       "Nucleotide GTR":0.06096039275358103,
       "RELAX alternative":0.03266874877933303,
       "RELAX null":0.03203390130111205,
       "original name":"Str"
      },
     "Tca":{
       "MG94xREV with separate rates for branch sets":0.06839311659861073,
       "Nucleotide GTR":0.06445946626685889,
       "RELAX alternative":0.03234027017825463,
       "RELAX null":0.03176535859070937,
       "original name":"Tca"
      },
     "Vac":{
       "MG94xREV with separate rates for branch sets":0.1227765694969887,
       "Nucleotide GTR":0.1137273122737408,
       "RELAX alternative":0.06839606922087833,
       "RELAX null":0.06712553774190369,
       "original name":"Vac"
      },
     "Vvi":{
       "MG94xREV with separate rates for branch sets":0.151339198620892,
       "Nucleotide GTR":0.1376445929684081,
       "RELAX alternative":0.0797211932156718,
       "RELAX null":0.07816479694367885,
       "original name":"Vvi"
      }
    },
   "attributes":{
     "MG94xREV with separate rates for branch sets":{
       "attribute type":"branch length",
       "display order":1
      },
     "Nucleotide GTR":{
       "attribute type":"branch length",
       "display order":0
      },
     "RELAX alternative":{
       "attribute type":"branch length",
       "display order":2
      },
     "RELAX null":{
       "attribute type":"branch length",
       "display order":3
      },
     "original name":{
       "attribute type":"node label",
       "display order":-1
      }
    }
  },
 "data partitions":{
   "0":{
     "coverage":      [
[0, 1, 2, 3, 4, 5, 6, 7, 8, 9, 10, 11, 12, 13, 14, 15, 16, 17, 18, 19, 20, 21, 22, 23, 24, 25, 26, 27, 28, 29, 30, 31, 32, 33, 34, 35, 36, 37, 38, 39, 40, 41, 42, 43, 44, 45, 46, 47, 48, 49, 50, 51, 52, 53, 54, 55, 56, 57, 58, 59, 60, 61, 62, 63, 64, 65, 66, 67, 68, 69, 70, 71, 72, 73, 74, 75, 76, 77, 78, 79, 80, 81, 82, 83, 84, 85, 86, 87, 88, 89, 90, 91, 92, 93, 94, 95, 96, 97, 98, 99, 100, 101, 102, 103, 104, 105, 106, 107, 108, 109, 110, 111, 112, 113, 114, 115, 116, 117, 118, 119, 120, 121, 122, 123, 124, 125, 126, 127, 128, 129, 130, 131, 132, 133, 134, 135, 136, 137, 138, 139, 140, 141, 142, 143, 144, 145, 146, 147, 148, 149, 150, 151, 152, 153, 154, 155, 156, 157, 158, 159, 160, 161, 162, 163, 164, 165, 166, 167, 168, 169, 170, 171, 172, 173, 174, 175, 176, 177, 178, 179, 180, 181, 182, 183, 184, 185, 186, 187, 188, 189, 190, 191, 192, 193, 194, 195, 196, 197, 198, 199, 200, 201, 202, 203, 204, 205, 206, 207, 208, 209, 210, 211, 212, 213, 214, 215, 216, 217, 218, 219, 220, 221, 222, 223, 224, 225, 226, 227, 228, 229, 230, 231, 232, 233, 234, 235, 236, 237, 238, 239, 240, 241, 242, 243, 244, 245, 246, 247, 248, 249, 250, 251, 252, 253, 254, 255, 256, 257, 258, 259, 260, 261, 262, 263, 264, 265, 266, 267, 268, 269, 270, 271, 272, 273, 274, 275, 276, 277, 278, 279, 280, 281, 282, 283, 284, 285, 286, 287, 288, 289, 290, 291, 292, 293, 294, 295, 296, 297, 298, 299, 300, 301, 302, 303, 304, 305, 306, 307, 308, 309, 310, 311, 312, 313, 314, 315, 316, 317, 318, 319, 320, 321, 322, 323, 324, 325, 326, 327, 328, 329, 330, 331, 332, 333, 334, 335, 336, 337, 338, 339, 340, 341, 342, 343, 344, 345, 346, 347, 348, 349, 350, 351, 352, 353, 354, 355, 356, 357, 358, 359, 360, 361, 362, 363, 364, 365, 366, 367, 368, 369, 370, 371, 372, 373, 374, 375, 376, 377, 378, 379, 380, 381, 382, 383, 384, 385, 386, 387, 388, 389, 390, 391, 392, 393, 394, 395, 396, 397, 398, 399, 400, 401, 402, 403, 404, 405, 406, 407, 408, 409, 410, 411, 412, 413, 414, 415, 416, 417, 418, 419, 420, 421, 422, 423, 424, 425, 426, 427, 428, 429, 430, 431, 432, 433, 434, 435, 436, 437, 438, 439, 440, 441, 442, 443, 444, 445, 446, 447, 448, 449, 450, 451, 452, 453, 454, 455, 456, 457, 458, 459, 460, 461, 462, 463, 464, 465, 466, 467, 468, 469, 470, 471, 472, 473, 474, 475, 476, 477, 478, 479, 480, 481, 482, 483, 484, 485, 486, 487, 488, 489, 490, 491, 492, 493, 494, 495, 496, 497, 498, 499, 500, 501, 502, 503, 504, 505, 506, 507, 508, 509, 510, 511, 512, 513, 514, 515, 516, 517, 518, 519, 520, 521, 522, 523, 524, 525, 526, 527, 528, 529, 530, 531, 532, 533, 534, 535, 536, 537, 538, 539, 540, 541, 542, 543, 544, 545, 546, 547, 548, 549, 550, 551, 552, 553, 554, 555, 556, 557, 558, 559, 560, 561, 562, 563, 564, 565, 566, 567, 568, 569, 570, 571, 572, 573, 574, 575, 576, 577, 578, 579, 580, 581, 582, 583, 584, 585, 586, 587, 588, 589, 590, 591, 592, 593, 594, 595, 596, 597, 598, 599, 600, 601, 602, 603, 604, 605, 606, 607, 608, 609, 610, 611, 612, 613, 614, 615, 616, 617, 618, 619, 620, 621, 622, 623, 624, 625, 626, 627, 628, 629, 630, 631, 632, 633, 634, 635, 636, 637, 638, 639, 640, 641, 642, 643, 644, 645, 646, 647, 648, 649, 650, 651, 652, 653, 654, 655, 656, 657, 658, 659, 660, 661, 662, 663, 664, 665, 666, 667, 668, 669, 670, 671, 672, 673, 674, 675, 676, 677, 678, 679, 680, 681, 682, 683, 684, 685, 686, 687, 688, 689, 690, 691, 692, 693, 694, 695, 696, 697, 698, 699, 700, 701, 702, 703, 704, 705, 706, 707, 708, 709, 710, 711, 712, 713, 714, 715, 716, 717, 718, 719, 720, 721, 722, 723, 724, 725, 726, 727, 728, 729, 730, 731, 732, 733, 734, 735, 736, 737, 738, 739, 740, 741, 742, 743, 744, 745, 746, 747, 748, 749, 750, 751, 752, 753, 754, 755, 756, 757, 758, 759, 760, 761, 762, 763, 764, 765, 766, 767, 768, 769, 770, 771, 772, 773, 774, 775, 776, 777, 778, 779, 780, 781, 782, 783, 784, 785, 786, 787, 788, 789, 790, 791, 792, 793, 794, 795, 796, 797, 798, 799, 800, 801, 802, 803, 804, 805, 806, 807, 808, 809, 810, 811, 812, 813, 814, 815, 816, 817, 818, 819, 820, 821, 822, 823, 824, 825, 826, 827, 828, 829, 830, 831, 832, 833, 834, 835, 836, 837, 838, 839, 840, 841, 842, 843, 844, 845, 846, 847, 848, 849, 850, 851, 852, 853, 854, 855, 856, 857, 858, 859, 860, 861, 862, 863, 864, 865, 866, 867, 868, 869, 870, 871, 872, 873, 874, 875, 876, 877, 878, 879, 880, 881, 882, 883, 884, 885, 886, 887, 888, 889, 890, 891, 892, 893, 894, 895, 896, 897, 898, 899, 900, 901, 902, 903, 904, 905, 906, 907, 908, 909, 910, 911, 912, 913, 914, 915, 916, 917, 918, 919, 920, 921, 922, 923, 924, 925, 926, 927, 928, 929, 930, 931, 932, 933, 934, 935, 936, 937, 938, 939, 940, 941, 942, 943, 944, 945, 946, 947, 948, 949, 950, 951, 952, 953, 954, 955, 956, 957, 958, 959, 960, 961, 962, 963, 964, 965, 966, 967, 968, 969, 970, 971, 972, 973, 974, 975, 976, 977, 978, 979, 980, 981, 982, 983, 984, 985, 986, 987, 988, 989, 990, 991, 992, 993, 994, 995, 996, 997, 998, 999, 1000, 1001, 1002, 1003, 1004, 1005, 1006, 1007, 1008, 1009, 1010, 1011, 1012, 1013, 1014, 1015, 1016, 1017, 1018, 1019, 1020, 1021, 1022, 1023, 1024, 1025, 1026, 1027, 1028, 1029, 1030, 1031, 1032, 1033, 1034, 1035, 1036, 1037, 1038, 1039, 1040, 1041, 1042, 1043, 1044, 1045, 1046, 1047, 1048, 1049, 1050, 1051, 1052, 1053, 1054, 1055, 1056, 1057, 1058, 1059, 1060, 1061, 1062, 1063, 1064, 1065, 1066, 1067, 1068, 1069, 1070, 1071, 1072, 1073, 1074, 1075, 1076, 1077, 1078, 1079, 1080, 1081, 1082, 1083, 1084, 1085, 1086, 1087, 1088, 1089, 1090, 1091, 1092, 1093, 1094, 1095, 1096, 1097, 1098, 1099, 1100, 1101, 1102, 1103, 1104, 1105, 1106, 1107, 1108, 1109, 1110, 1111, 1112, 1113, 1114, 1115, 1116, 1117, 1118, 1119, 1120, 1121, 1122, 1123, 1124, 1125, 1126, 1127, 1128, 1129, 1130, 1131, 1132, 1133, 1134, 1135, 1136, 1137, 1138, 1139, 1140, 1141, 1142, 1143, 1144, 1145, 1146, 1147, 1148, 1149, 1150, 1151, 1152, 1153, 1154, 1155, 1156, 1157, 1158, 1159, 1160, 1161, 1162, 1163, 1164, 1165, 1166, 1167, 1168, 1169, 1170, 1171, 1172, 1173, 1174, 1175, 1176, 1177, 1178, 1179, 1180, 1181, 1182, 1183, 1184, 1185, 1186, 1187, 1188, 1189, 1190, 1191, 1192, 1193, 1194, 1195, 1196, 1197, 1198, 1199, 1200, 1201, 1202, 1203, 1204, 1205, 1206, 1207, 1208, 1209, 1210, 1211, 1212, 1213, 1214, 1215, 1216, 1217, 1218, 1219, 1220, 1221, 1222, 1223, 1224, 1225, 1226, 1227, 1228, 1229, 1230, 1231, 1232, 1233, 1234, 1235, 1236, 1237, 1238, 1239, 1240, 1241, 1242, 1243, 1244, 1245, 1246, 1247, 1248, 1249, 1250, 1251, 1252, 1253, 1254, 1255, 1256, 1257, 1258, 1259, 1260, 1261, 1262, 1263, 1264, 1265, 1266, 1267, 1268, 1269, 1270, 1271, 1272, 1273, 1274, 1275, 1276, 1277, 1278, 1279, 1280, 1281, 1282, 1283, 1284, 1285, 1286, 1287, 1288, 1289, 1290, 1291, 1292, 1293, 1294, 1295, 1296, 1297, 1298, 1299, 1300, 1301, 1302, 1303, 1304, 1305, 1306, 1307, 1308, 1309, 1310, 1311, 1312, 1313, 1314, 1315, 1316, 1317, 1318, 1319, 1320, 1321, 1322, 1323, 1324, 1325, 1326, 1327, 1328, 1329, 1330, 1331, 1332, 1333, 1334, 1335, 1336, 1337, 1338, 1339, 1340, 1341, 1342, 1343, 1344, 1345, 1346, 1347, 1348, 1349, 1350, 1351, 1352, 1353, 1354, 1355, 1356, 1357, 1358, 1359, 1360, 1361, 1362, 1363, 1364, 1365, 1366, 1367, 1368, 1369, 1370, 1371, 1372, 1373, 1374, 1375, 1376, 1377, 1378, 1379, 1380, 1381, 1382, 1383, 1384, 1385, 1386, 1387, 1388, 1389, 1390, 1391, 1392, 1393, 1394, 1395, 1396, 1397, 1398, 1399, 1400, 1401, 1402, 1403, 1404, 1405, 1406, 1407, 1408, 1409, 1410, 1411, 1412, 1413, 1414, 1415, 1416, 1417, 1418, 1419, 1420, 1421, 1422, 1423, 1424, 1425, 1426, 1427, 1428, 1429, 1430, 1431, 1432, 1433, 1434, 1435, 1436, 1437, 1438, 1439, 1440, 1441, 1442, 1443, 1444, 1445, 1446, 1447, 1448, 1449, 1450, 1451, 1452, 1453, 1454, 1455, 1456, 1457, 1458, 1459, 1460, 1461, 1462, 1463, 1464, 1465, 1466, 1467, 1468, 1469, 1470, 1471, 1472, 1473, 1474, 1475, 1476, 1477, 1478, 1479, 1480, 1481, 1482, 1483, 1484, 1485, 1486, 1487, 1488, 1489, 1490, 1491, 1492, 1493, 1494, 1495, 1496, 1497, 1498, 1499, 1500, 1501, 1502, 1503, 1504, 1505, 1506, 1507, 1508, 1509, 1510, 1511, 1512, 1513, 1514, 1515, 1516, 1517, 1518, 1519, 1520, 1521, 1522, 1523, 1524, 1525, 1526, 1527, 1528, 1529, 1530, 1531, 1532, 1533, 1534, 1535, 1536, 1537, 1538, 1539, 1540, 1541, 1542, 1543, 1544, 1545, 1546, 1547, 1548, 1549, 1550, 1551, 1552, 1553, 1554, 1555, 1556, 1557, 1558, 1559, 1560, 1561, 1562, 1563, 1564, 1565, 1566, 1567, 1568, 1569, 1570, 1571, 1572, 1573, 1574, 1575, 1576, 1577, 1578, 1579, 1580, 1581, 1582, 1583, 1584, 1585, 1586, 1587, 1588, 1589, 1590, 1591, 1592, 1593, 1594, 1595, 1596, 1597, 1598, 1599, 1600, 1601, 1602, 1603, 1604, 1605, 1606, 1607, 1608, 1609, 1610, 1611, 1612, 1613, 1614, 1615, 1616, 1617, 1618, 1619, 1620, 1621, 1622, 1623, 1624, 1625, 1626, 1627, 1628, 1629, 1630, 1631] 
      ],
     "name":"relax.filter.default"
    }
  },
 "fits":{
   "MG94xREV with separate rates for branch sets":{
     "AIC-c":167771.0121564264,
     "Equilibrium frequencies":      [
[0.02515966247482003],
      [0.02070949761968858],
      [0.02359097132148471],
      [0.02749064890175657],
      [0.01741491732441681],
      [0.01433461952194424],
      [0.01632910678263313],
      [0.01902837044407071],
      [0.01466386965392578],
      [0.01207016882668143],
      [0.01374958542524038],
      [0.01602244436310069],
      [0.01816583985037821],
      [0.01495272114709648],
      [0.0170332097010384],
      [0.01984886426167597],
      [0.01686988166842224],
      [0.01388598812111519],
      [0.01581805380079673],
      [0.01843283845420874],
      [0.01167692908528851],
      [0.009611549254250661],
      [0.0109488789624958],
      [0.01275877043484353],
      [0.009832315759818843],
      [0.008093205543905106],
      [0.009219276265959826],
      [0.01074325781257609],
      [0.0121804324279029],
      [0.01002599445143141],
      [0.01142098914790768],
      [0.01330892223543011],
      [0.02771124718845117],
      [0.02280976576145171],
      [0.02598346612795733],
      [0.03027863222926441],
      [0.01918106330823529],
      [0.01578837495624377],
      [0.01798513453322462],
      [0.02095814590107428],
      [0.01615101621994521],
      [0.0132942734147271],
      [0.01514400921868039],
      [0.01764737173058063],
      [0.0200081411657828],
      [0.01646916178871099],
      [0.01876064454006853],
      [0.02186185067131954],
      [0.01773968593271417],
      [0.02354839728898305],
      [0.01491755954454596],
      [0.01227898681822626],
      [0.01398745789034841],
      [0.01629963805438904],
      [0.01033926597700759],
      [0.01177784858078351],
      [0.01372477189430088],
      [0.01556079725194893],
      [0.01280845058920044],
      [0.01459059007955913],
      [0.01700247029596951] 
      ],
     "Log Likelihood":-83790.3695839603,
     "Rate Distributions":{
       "non-synonymous/synonymous rate ratio for *Reference*":        [
[0.2037361413728916, 1] 
        ],
       "non-synonymous/synonymous rate ratio for *Test*":        [
[0.296580329456789, 1] 
        ]
      },
     "display order":1,
     "estimated parameters":95
    },
   "Nucleotide GTR":{
     "AIC-c":178867.2111872876,
     "Equilibrium frequencies":      [
[0.2800783493313643],
      [0.2211932890310936],
      [0.2496752536439959],
      [0.2490531079935461] 
      ],
     "Log Likelihood":-89346.56743727044,
     "Rate Distributions":{
       "Substitution rate from nucleotide A to nucleotide C":0.5273599428854913,
       "Substitution rate from nucleotide A to nucleotide G":1,
       "Substitution rate from nucleotide A to nucleotide T":0.4426771667802152,
       "Substitution rate from nucleotide C to nucleotide G":0.4566290624481929,
       "Substitution rate from nucleotide C to nucleotide T":1.239509509998923,
       "Substitution rate from nucleotide G to nucleotide T":0.3899341442927554
      },
     "display order":0,
     "estimated parameters":87
    },
   "RELAX alternative":{
     "AIC-c":165347.8801147362,
     "Log Likelihood":-82574.79188039388,
     "Rate Distributions":{
       "Reference":{
         "0":{
           "omega":0.04063681505629162,
           "proportion":0.8054660666339425
          },
         "1":{
           "omega":0.9999999999999332,
           "proportion":0.1840833654480478
          },
         "2":{
           "omega":35.9037570924404,
           "proportion":0.01045056791800963
          }
        },
       "Test":{
         "0":{
           "omega":0.04491162845682877,
           "proportion":0.8054660666339425
          },
         "1":{
           "omega":0.9999999999999353,
           "proportion":0.1840833654480478
          },
         "2":{
           "omega":32.10537033846811,
           "proportion":0.01045056791800963
          }
        }
      },
     "display order":2,
     "estimated parameters":99
    },
   "RELAX null":{
     "AIC-c":165346.0080132711,
     "Log Likelihood":-82574.8587953743,
     "Rate Distributions":{
       "Reference":{
         "0":{
           "omega":0.04039636781040062,
           "proportion":0.8048878360974377
          },
         "1":{
           "omega":0.9999999999998873,
           "proportion":0.1847311809615228
          },
         "2":{
           "omega":34.38319753433884,
           "proportion":0.01038098294103936
          }
        },
       "Test":{
         "0":{
           "omega":0.04039636781040062,
           "proportion":0.8048878360974377
          },
         "1":{
           "omega":0.9999999999998873,
           "proportion":0.1847311809615228
          },
         "2":{
           "omega":34.38319753433884,
           "proportion":0.01038098294103936
          }
        }
      },
     "display order":3,
     "estimated parameters":98
    }
  },
 "input":{
   "file name":"/Users/lcai/Downloads/drive-download-20240506T161601Z-001/ribosomal.masked.fas",
   "number of sequences":41,
   "number of sites":1632,
   "partition count":1,
   "trees":{
     "0":"((Cin:0.1557052773,(((Vvi:0.1388276897,(((Cit:0.1428486128999999,(Gos:0.08106492199999998,Tca:0.05127075450000002)Node12:0.08618983149999998)Node10:0.0210633455,(Mes:0.1131632232,Ptr:0.1383232321)Node15:0.04700661829999997)Node9:0.01949836970000002,(Pru:0.1381976516,(Ath:0.2491894265,Gly:0.1785894026)Node20:0.03691649450000001)Node18:0.02310423489999996)Node8:0.03038977739999998)Node6:0.01742878840000006,((Act:0.1051881467,Vac:0.1228118614)Node24:0.0586453482,((((((((((Pae:0.06345904119999995,Ofasciculata:0.05203810089999999)Node36:0.01397014730000002,Ocumana:0.03424381)Node35:0.01,(Conopholisamericana:0.03161301010000001,Epifagusvirginiana:0.02075384190000001)Node40:0.02620248069999997)Node34:0.0111119053,((Str:0.09040214350000003,((Alectra:0.02873298079999997,Escobedia:0.02456059570000002)Node47:0.03302406329999996,(Aeginetia:0.04017274609999999,Christisonia:0.03451368990000003)Node50:0.05867586199999997)Node46:0.009042174999999986)Node44:0.06039112759999998,(((Pht:0.03415364799999998,Castilleja:0.05243435380000006)Node55:0.009905035999999978,Pedicularis:0.05145136249999999)Node54:0.03172781720000001,Euphrasiaarctica:0.08988608649999996)Node53:0.01302986119999999)Node43:0.008307875799999975)Node33:0.01721519049999998,Lphi:0.07231670369999998)Node32:0.03917287380000001,Mim:0.1115383516)Node31:0.01493292130000001,(Han:0.07511538140000001,Ses:0.08512530200000001)Node62:0.01167287369999997)Node30:0.06777695340000001,Ole:0.1181670391)Node29:0.05822768500000003,((Sol:0.16215677,(Ipo:0.08077575930000003,Cus:0.1338679245)Node69:0.07389375930000003)Node67:0.0392792374,Cof:0.1711712429)Node66:0.01919499070000003)Node28:0.03513520889999999,(Hel:0.2103170587,Dau:0.1810081061)Node73:0.04838143719999999)Node27:0.02612505300000001)Node23:0.02638324330000003)Node5:0.05708467909999992,Aqu:0.2090123385)Node4:0.04699223230000005)Node2:0.04136714850000001,(Osa:0.09672687520000001,Sor:0.1034202523)Node77:0.2130218318,Amb:0.1123528912)"
    }
  },
 "test results":{
   "LRT":0.1338299608323723,
   "p-value":0.7144935930774281,
   "relaxation or intensification parameter":0.9687730903141437
  },
 "tested":{
   "0":{
     "Act":"Reference",
     "Aeginetia":"Reference",
     "Alectra":"Reference",
     "Amb":"Reference",
     "Aqu":"Reference",
     "Ath":"Reference",
     "Castilleja":"Reference",
     "Christisonia":"Reference",
     "Cin":"Reference",
     "Cit":"Reference",
     "Cof":"Reference",
     "Conopholisamericana":"Test",
     "Cus":"Reference",
     "Dau":"Reference",
     "Epifagusvirginiana":"Test",
     "Escobedia":"Reference",
     "Euphrasiaarctica":"Reference",
     "Gly":"Reference",
     "Gos":"Reference",
     "Han":"Reference",
     "Hel":"Reference",
     "Ipo":"Reference",
     "Lphi":"Reference",
     "Mes":"Reference",
     "Mim":"Reference",
     "Node10":"Reference",
     "Node12":"Reference",
     "Node15":"Reference",
     "Node18":"Reference",
     "Node2":"Reference",
     "Node20":"Reference",
     "Node23":"Reference",
     "Node24":"Reference",
     "Node27":"Reference",
     "Node28":"Reference",
     "Node29":"Reference",
     "Node30":"Reference",
     "Node31":"Reference",
     "Node32":"Reference",
     "Node33":"Reference",
     "Node34":"Test",
     "Node35":"Test",
     "Node36":"Test",
     "Node4":"Reference",
     "Node40":"Test",
     "Node43":"Reference",
     "Node44":"Reference",
     "Node46":"Reference",
     "Node47":"Reference",
     "Node5":"Reference",
     "Node50":"Reference",
     "Node53":"Reference",
     "Node54":"Reference",
     "Node55":"Reference",
     "Node6":"Reference",
     "Node62":"Reference",
     "Node66":"Reference",
     "Node67":"Reference",
     "Node69":"Reference",
     "Node73":"Reference",
     "Node77":"Reference",
     "Node8":"Reference",
     "Node9":"Reference",
     "Ocumana":"Test",
     "Ofasciculata":"Test",
     "Ole":"Reference",
     "Osa":"Reference",
     "Pae":"Test",
     "Pedicularis":"Reference",
     "Pht":"Reference",
     "Pru":"Reference",
     "Ptr":"Reference",
     "Ses":"Reference",
     "Sol":"Reference",
     "Sor":"Reference",
     "Str":"Reference",
     "Tca":"Reference",
     "Vac":"Reference",
     "Vvi":"Reference"
    }
  },
 "timers":{
   "Overall":{
     "order":0,
     "timer":2739
    },
   "Preliminary model fitting":{
     "order":1,
     "timer":111
    },
   "RELAX alternative model fitting":{
     "order":3,
     "timer":2577
    },
   "RELAX null model fitting":{
     "order":4,
     "timer":40
    }
  }
}
