# Supplementary material for: Altered Mitochondrial Respiration Is Associated With Loss of Nuclear‐Encoded OXPHOS Genes in Parasitic Broomrapes
Source: Ecol Evol. 2025 Jul 6;15(7):e71737. doi: 10.1002/ece3.71737 (PMC12230201; doi:10.1002/ece3.71737)
Supplement: Supplementary file 1 — Appendix S1. [file ECE3-15-e71737-s003.tgz › Orobanchaceae_O2K_Supplementary_v3/Data_S1/DataS1/CIII.masked.fas]

>Actinidiaeriantha
gcaagttcaagtgctgttgctgtaaactcatcttcttcagggggtttattcagctggctgacgggggagaggtctagttcggtcccccctctgcaagttccacttcaaggtgttacccacccacctgcattacccgactacgttgaacctggcaagacaaagataacaacacttcccaatggtgtcaaaatagcctcagaaacatctgcgaaccctgctgcctcgattggattatatgttcattgtggttcaatatatgagaagcctgactcaatgggggccacacacctcttggaacgtatggcttttaagagtacaacaaacaggagtcatttgcgcattgtccgggaagtggaagcaattggcggaaatgtgacagcctcggcttctcgggaacagatggggtacacctatgatgctctcaagaattatgtccctcaaatggttgaactgcttgttgactctgtgagaaatcctgtcttcctggactgggaggtaaatgagcagcttcagaaggtgaaagctgaattagcagaagcatctaataatccacaaggcctacttttggaggcgattcactctgctggttattctggtgctttggcaaatccacttttggccccagaatctgcaataagcagattgaatagcgcaagcttggaggaatttgtttctgaaaactatactgccccacggatggtccttgcagcttctggtgtagaacacgaggagctagtaaaaattgcagagccacttctgtctgacttacccattgtacctcgtcctgaggagccaaagtctgtctatgttggaggtgattatcgttgtcaagctgag---tcaggg------aaaactcatttcgtccttgcctttgaagctcctggtggatggcttaaggagaaggaagctatggctataactgtacttcagatgctaatgggaggaggtggatctttctcagctgggggtccgggaaaagggatgtactcacgactatat------------cttcgtgtcttgaacgagtatccgcaaatacatgcgttttctgcattcaacagcatttatgatcacactggcctatttggaattcaagctaccactagctctgattttgcatcgaaagccattgatatagctgctaaagaacttattgcggttgccacccctggagaagttgaccaagtacagcttgatcgtgccaaacattcaacgaagtctgccattcttatgaaccttgaatccagaatgattgcatcagaagatattggtagacaaattttgacttatggagagaggaaacccgtggagcatttcttgaaggccgtggatgaaatttcagtgaaagatattgcttccattgctcaaaagctgatttcttcccctctcacaatggcatcctatggagac---------------------------------------------------tccaca---------------tcccct------------------gcc------------gtcgcctcc---------------tccccttcaccg---------tcc------ccgacgtcgcccaacgccatgatc------tacgaccgacttgccgagtccgtgaagcacaagctcaagcagctcgaaaaccccgaccctcgattcctccagcacaactccccccacccaaccctagccgaccacaccccgatcctcgccgcccccctcacccgcgtcaccaccctcccctccggcctccgcatcgctaccgagtccaacctcgccgccaagaccgccaccgtcggcgtctggatcgacgccggcagccgattcgagaccgacgacaccaacggcaccgcgcatttcctcgagcacatgattttcaagggcaccgagaagaggaccgcgagggagttggaggaggagattgagaacatgggggggcatctcaacgcctacacttcgagggaacagacgacgtattatgccaaagtaatggaaaaggatgttccccgggcgttggatatattggccgatatactgcagaattcgaagttcgatgaaaagcggatcaatcgggagcgtgatgtgattctgagggagatggaggaggttgaagggcaaactgaggaagttattttcgaccacttgcatgcaactgctttccagtacactccgttgggcagaaccattcttggacctgctcaaaatatcaagacaatcaccaaagacaatcttcagaagtatatatcaacgcactacactgcacctagaatggtgattgctgcttctggagctgtgaagcatgaggacattgttgagcaagtaaagaaactgtttaccaagttgtcaacagatccaactatagcttctgaattagttaccaaagagccagcaatttttacaggttctgagattaggataattgatgatgatatgcctttagcacaatttgctgttgctttcaatggggcctcttggacggatccagattccattgctttgatggtcatgcaatctatgttgggatcttggaataagaatgcaggtggtgggaagcacatgggttctgagcttgcacagagggttgggattaatgagattgctgaaagcatgatggcgtttaacaccaactataaagatactggtctatttggcgtttatgccattgctaagccggattgcttggatgatttagcttatgcaattatgtacgagattagcaagttaagttatcgagtttccgaagctgatgttactcgtgctcgtaaccagttgaaatcttcattgctgcttcacatagatggaaccagtcctgttgctgaagatattgggcgtcagctacttacatatggcagaagaatcccgttcgcggaattgtttgccaggattgatgctgttgatgccagcactatcaaacgtgtcgctaaccgttttatctttgaccaggatgtagccattgcagccatggggcctatccagggtttacgcgactacaactggttcaggcgcaggacctactggctccgttacatggcgtcg---------tca---ctgaccaagtggctcgtagacccaaagaagaactggttcgccgcgcaacacatgaaatccgtctcctcacgcctccgcaaatacggccttcgatacgacgatctgtacgatccctactacgatctggacgtgaaggaagccctgaaccgccttcctcgggagatcgtggacgccaggaaccaacgcctcaagcgagccatggacctctccatgaagcacgagtacctccccaatgatttgcaggtaatgcagacaccattcaggaattatcttcaagatatgttggctcttgtgaagaaggagaatgcagaacgtgaagctttgggagcgttgccgctctaccagcgcagcattcct
>Aeginetiaindica
acgagtacaagtgctgtttcaacgaaatcatcc------tcaggttttttcaattggttgaccggtgagaaaacaccttcacttccaccactaaatttcccactgaaagatgttccacatcccgaaccattacctgactatgtcgagtctggaaagaccaagataaccacttttcgtaatggagtcagaattgcatccgaaacatcaaagacccccgtggcttcaataggcttatatgtcgattgtggctcaatctacgaagctcccgattcattgggagtcacacatcttttggagcgtatggctttcaaaagtaccaccaacaggagccatctacgtgtagttcgagaaattgaggccattggtggcaatgtcgctgcatcagcctcccgggagcacatgagttacacgtacgatgcactaaagacatacgttcctcaaatggtagagctgcttgttgactgcgttagaaacccggcatttttggattgggaagttagcgagcagatccataaattgaaggacgagatacgcgatttctccaaaaaccctgagaacgtagttatggaggccgtgtattcaactggctacgatggtccctatggcaatcctctcgtgacttcagaatctgcgcttggcgatttgaatagcaatgtgttggaccggtttgtggctaaaaactacactgctccgaggatggttcttgcagcatctggtgtagaccatgataaactattagaatatgctgagccacttctatctgatctgcctgaagtttttcgaccttcggagccagtggtagtttatacaggagggaactttcgccagcaagaggacctggagggg------gtaactcatgttgctcttgcctttgaacttcccggtggctggattaatgaaaaagatgctattacactgactgttcttcagctgctgatgggaggaggtggatctttttcagttggcggccctggaaaagggatgcactcaagattatat------------gaacgtgtcctgaaccaatatcctcagatacaaaccttttctgctttcgccagcattcacaatcgtacaggaatatttggaattctatccaccactagttctgtttttgcaaaaaatgctatcgatatcgccgttaaagaactcactgatgttgcctgctctggagaagttgacgaggaacagctaaatcgtgcaaaacgagcgacaaagtcttccattttgatgaatttggaatccagaatggttgcaacagaagacataggtaaacaaatattgacatatggagaaaggaaaacggcaaagcatttcttggatattgttgatttaatcgagccaaaagacgtatgcagagtagcgcagaagcttttatcgtctcccctcacaatggcatcttatggcgatgtgcttaatctaccgagctacgatgatgttagc------------------tccacc---------------gccgtg------------------gcc------------accgcccccgaatactcc------gacgttctaccc---------cat------cctccgccaccgacagtcatgacc------tatgaccgattagctgaagccgtcaagcagaagctcgagaggctgtcagatcccgaccctcgcttcctccgtcacaactcccctcagccaacggtagtctctcacactgatatcctctcagcgccgctcacccgtgtcacaactctatcgaatggcctccggatcgccactgagtcagatctagccgcagcaacagccaccgtgggcgttttcgttgatgcaggttcgaggttcgagagcaatgaaaccaacggcacagctcattttctggagcatatgatatttaagggaactgacaggaggacggcaatagaattggagaggcagattgagaatatcggaggtcatttgaatgcgtatacttctagggagcagaccacctattacgccaaggtgatagataaagacgtgcctctagcacttgatattctttcggatatcttgcagaattcaaagtttgatgagaaaatgattaaccgggagagggatgttattcttcgtgaggcacaagaggttgaaggacaggaaggtgaagtgatttttgatcatttgcatgccactgctttccagcatacacctcttggaagaaccatcctgggaccgtctgaaaacatcaagtcaattggacaagaggacttgcgaaactacatcaaaactcattatactactcctagaacggtggttgtggcctcgggtgctgttaagcatgaagatattgttgaggaagcgaagaaattatttacaaaattggcatgcgatccaatgacaacttctgacataatagctagagaacctgctatctttaccggttcggaggttcgaatgcttgatgatgatgccccccttgcccaagttgctgttgcttttgagggagcttcttggaccgatccagactccattgctttgatggtgatgcagtcaatgcttggtgcttggaataaaaatgctagtggtggaaagcatatggggccagagcttgcacagaggatcgcaatcaatgaaatagcggagaactttatggctttcaacaccaactacaaagatactggcttgtttggtgtttatgctatcgctaagcctgagtgcttggatgatttggcttatgcaattatgtatgagataacgaaactgtgttaccgggtatcggaggccgatgtcgttcgtgctcgtaatcagttgaaatcttctttgctacttcaccttgatggaaccagtgctgttgctgaagatattggtcgccagctgcttacttacggtagaaggatgccatatgctgaattgtttgcaaggatagatgctgtagatgcgagcaccgtgaaacgtgttgccaaccgatttatatttgaccgagatcttgcaattagtgccatggggcctattcagggcttgcccgactacaactggttcaggcgccggacgtattggcttcgttacatggcatct---------gct---atcatgaaatggatggtcgatcctaatcgcaaccccctcgccgctcttcacatgaagacattgtccaatcgcctgaggaattacggtcttaggtatgacgatttatacgatccgatgtacgatctggacgttaaggaggcgctgaatcgactgcctagagagattgttgatgcgaggaatcagcgcctcaagcgcgctctggacctgtctatgaagcatgcctaccttccagatgatgtcaaggcgatgcagactccattcaggagttatcttcaggagatgctagctgttgttaagcgagagaatgatgaacgtgaagcacttggagctttgcctctttatcagnnn---------
>Alectravogelii
gtaagtacaagtgtagttgcaacaaaatcgtcc------ggaggctttttcaattggttaacgggtgagaaggggtcttcacttccaccacttgactttccactgaaagatgtttcgcatcttgaaccattacctgactatattgaggctggaaagaccaagataaccactcttcctaatggggtcagaattgcatccgaaccgtctaagaatcctgtggcttcagttggcttattcgtcgattgtggatcaatttacgagactccatcatcattgggagttacacatctcttggaacgtatggccttcaaaagtacaactaataggagccacctgcgtactgtgcgagaagttgaagcaattggtggacatgtaacttcgtcagcctcccgggagcatatgagttacacttacgatgcactgaagatgtacgttcctcaaatggtagagcttcttgtggactgcgtgagaaatccagcatttctggactgggaagttagcgagcagatccataagttgaaggatgagataagggatttctccaaaaaccctgataacctacttatggaggctgtacattcaactggttatgctggtccctttgcccatcctcttgtggcttcagaatcttcacttaatggattgaatagcaatgtgttggaggagtttgttgctaaaaactacactgctccgaggatggttcttgcagcatatggtgtggaccatgatgaactgttagaatatgcagaaccactactatgtgatctgcctgaagtttctcgaccttcaatgccaggggtggtttacacaggaggggatttccgccagcacgatggt---tcaggg------gtaactcatgttgctctttcctttgaatatcctggtggctggatcaggaaaaaggatgctgtaactctgagtgttcttcagctgctcatgggaggaggtggatctttctctgctggtggtcctggaaaagggatgtactcaagattatat------------cgtcttgtcctgaatgaatatcctcagatacagtccttttccgctttcagcagcatttacaataataccggaatatttggaattctattcaccactggttctaaatttgctgaggaagctattaatcttgctgttaaagaactcactgttgttgccttctctgggaaagttagcgagggggagctcgatcgtgcaaagcaagcaacaaagtcttccattttgatgaacttggaatcaagaatggtcgcactggaagacattggtaaacaaatattgacatatggagaaagagaaagcgcaaaacatttcttggatattgttgattcaatccaactagcagatattgcgagagtagcacagaagcttttattgtctcccctcaccatggcatcttgcggcgatgtggttaatttgcccagctatgatgctgtttcctataagttcnnn------tccacc---------------gccgtc------------------gcc------------accgcacccgattcc---------tccgacgctccc---------tcctat---cctctgccgccgacagcc------------tatgatcgattagccgaagccgtcaagcaaaagctcgagaagctcgcagatcccgatcctcgcttcctccgtcacaactcccctcacccaaaagtggtctctcatgctgatatcttatcagctccgctcactcgagtcaccactctctcgaacggtctccggatcgccaccgagtcgaatttcgcatcagccacagccaccgtcggcgtttttgttgacgcaggttcgaggttcgagagtgccaaaacgaacggcacagcccattttctggagcatatgatattcaagggaacggagaggaggaaagcgagggaattggaggagcagattgagaatgttggtggtcatttgaatgcttatacttctagggagcagacaacttactacgcgaaggtgatggataaagatgtgccttttgcgcttgatattctttccgatatcctgcagaattcaacgtttgatgaggccaggattaaccgagagagagatgttattcttcgtgaggcggaagaggttgaaggacaggaaggagaagtaatttttgatcacttgcatgccactgctttccagttttcacctcttggcagaaccatcctgggaccggctgaaaacatcaggtcaattggcaaagaggacttgcgaaactatatagcaactcattatactgctcctaggacggtggttgttgccgcgggtgctgttaagcatgaagatattgttgaggaagtgaagaaattatttacaaaattgtcatctgatccaactacagcttctgaattaatagctagaaaacctgcaatctttaccggctcagaggttcgaatgcttgatgacgaagttccccttgcccaagttgctattgcttttgagggagcttcttggacagatccagactccattgctttgatggttatgcagtcgatgctgggttcttggaataaaaatactagtggtggaaagcatatgggaccggagcttgcgcagagggttgcaatcaatgaaatagcagagagcttcatgtctttcaacaccaactacaaagatactggcttgtttggtgtttatgctatcgctaagcctgattgcttggatgatttggcgtatgcaataatgtatgaaataaccaaactctgttaccgagtatcagaggctgatgtcattcgtgctcgtaacctgttgaaatcttctttgctgcttcatcttgatggaaccagtcctattgctgaagatattggacgccagctgcttacgtacggtagaaggatgccatatgctgaactgtttgccaggatagatgctgtagatgccagtactgtgaaacgtgttgccaatcgctttatatttgaccgagatgttgccattaccgccatggggcccatacagggtttgcccgactacaactggtttaggcgtcgcacatattggctccgttacatggcgtcg---------gcg---atttccaaatggatcatggacccgaagcgcaacccgctggcggcgcttcacatgaaaaccttgtccggtcgcctcagcaaatacgggcttcgttatgacgacctgtacgacccgatgtacgacctcgatgtgaaggaggcgcttaatcggctgcctaaggaggtggtggatgccaggaatcagcgcctgaagcgggccttggacctctccatgaagcatggttatcttccagaagatcttcaggctatgcagacaccatttagaagctatctacaagagatgttagctcttgttaagaaagaaagtgccgagcgtgaatcactgggggccttgccactttaccaacgctccattcca
>AmborellaTrichopoda
gctagtacagaa---gttgccaaaagatcaacttct---gggggctttttcagctggcttacaggcgagaaatccagtactcttgcacctctagatgttcctcttccaggtgttacgcttccacctcctttgcctgactatgttgaaccaggcaagacaaagattacaactctacccaatggtgcaaagattgcctctgaagcatcaacgaatccagctgcctcaattgggctctatgttgactgcggctctgtgtatgagacaccatattctatcggagctacacacctgttggagagaatggcatttaaaagtacaacaaaccgaagccatcttcgtattgtacgagaggtagaagccattggtggtaatgttacagcgtcggcttcacgtgagcagatgggatattcttatgatgctctgaaaacctatttgcctgaaatggtagaagtgctgattgattgtgttagaaatcccgttttccttgactgggagcttagtgagcagttgaataaggtgaaatctgagataggggaaatttccaataatccacagggtttgcttttggaggcaattcattcagctggttattctggtgcattggcgaatcctttattggctccagaatctgcattgaacaaattaaacagcacaattttggaggaatttgttgctgagaactacactgcacctcgtatggtattggctgcttcaggagtggatcatgaggaattggtatcgattgcagagcctcttttgtcagacttacctaaagtacctcctcatgaggtccctacgtctgtgtatgttggaggtgattatcgctgtcaggctgac---tcaccg------aggacccatgtggcacttgcttttgaagttcctggaggctggctgaaggagaaggaagccattacattgactgtacttcagatacttatgggaggaggcggctctttctctgctggaggtcctggaaaagggatgtattctcggttatat------------cttcgcattctgaatgagttccagcaaatacagtcgttctctgcttttaacagtatatacaacaatactggcatttttggaatccatgcaaccacgggtcctgagtttgtttctaaagctgtagatttagcagcgagggaacttatctccattgcgactcctggagaagttgataatgtacagctggaccgtgccaaggcttcgacaaagtcagctgtgctgatgaacttggagtctagaatggtcgctgcagaagatataggccgccaaatcttgacatatggagagaggaaaccagttgagcattacctgaaggctgtggatgaagtcacattgaaggacatttcttcaattgcagaaaagctaatctctacccccctaacaatggcatcttggggagatgttcttaatgtcccaagttatgaatcggtcagccagaagtttcatgcaaaatcatcc---------------caagcc------------------cta------------gccaccccc---------------tctgcaactccc---------cca------ccttctcaccctcctgtaatgccg------tatgatcaattagccgagcaagtgaagcaaaagcttaagaagctcgataatcccaatcctctgtttcttcaacacgcttcaccagagcctaccctaactgatcacactgccattttgtcagctccatcgacaaaggtcacgaccctgccctctggttttcgtatcgccactgaatcaaacctggcttcacaaactgcgacagttggggtatggatagatgcaggttcgaggtttgagactgatgaaaccaatggaactgctcattttctcgagcacatgatctttaagggaacaaacaggagatcagctagggctttggaggaggagatcgagaacatgggtggccatttgaatgcttatacttcaagggagcagactacctattatgcaaaaattttgaagggtgacgtgcctgttgctctggatattttggctgatattttgcagaactcatgctttgacgaagggagaatcaatagagagagggatgtgattttgagggagatggaagaggtggagggtcaagctgaagaagtcatttttgatcatttgcatgctactgcattccagtactctcctttgggtagaactatactaggacctgctcagaatatcaagaccatctcaaaagctcatctgcagaattacatttcaacgcattacactgctccaagaatggtaatttcagcggctggtgctgttcaacatgaggatatggttgaacaagtgaagaagctttttacaaagctttccacgaatcctaccacagcagcccaattagtagcaaaagagcctgcagcctttacgggttctgaggtccggatgatagatgatgatgtttctcttgcacaattcgcagtagcattcgaaggtgcttcttggacagatccagattcaattgctttgatggtgatgcaatccatgctcggttcttggaataagaatactggtggagggaagcacctggggtcagagcttgcccagaggattgggataaatgagatagctgaaagtatgatggcttttaacacaaactataaggacactggtttgtttggtgtttatgcgattgccaagccggatggcttggatgatttggcttgggcaattatgtatgaaatcagcaagctatcatacagagtttcagaagaggatgttacccgtgctcgaaaccagttgaaatcttctctgcaacttcacattgatggaaccagtcctatagctgaagatattggtcgccaggtg---------ggtgggtgtgtgtgtgtgagcgag---------------------------------------------------------------------agagagattgtc---------------cccatatgt---------------------------------------------------atggcgtcg---------tcg---tttatgaaatggttcatgtccccccgccacaactggtttgcagctcagcattgcaaagccatctctaaacgcctccgaaaatacgggcttcgctatgacgatctctatgatccgatgtatgacctagacatcaaagaagctctggatcgccttcctcgtgaggttgttgatgccaggaaccagcgcctgaagcgtgccatggatctttccatgaagcacgagtacctccctgaggatttacaggcactgcagacaccctttagaagctatcttcgggatatgttggcagtggtgaagaaagagcgagcagagcgtgaagccttgggggcattaccactttaccagcgttccattccg
>AquilegiaCoerulea
gcaagttcaagtgttgtagcaaagaagtcgagt------------atctttggcactttcactggg------------tctattcctcctctcgacactccacttccaggtgttaacatcctacctccattacctgattatgttgaacctggaaaaaccaagataacaactttgcctaatggtgtcaagattgcttcagaatcatcaatgaatcctgctgcctccattgggctgtttgttgattctgggtctgtttatgagacacctatctcttctggtgcctctcaactgctagaacggatggctttcaagaccacaacaaatcgaagccatttgcggattgtaagagaagtggaagcgattggaggaaaagtgacagcctctgcttctcgagaacagatgggatacacttatgacgctcttaggacttatgttcctgaaatggtagaattgcttatcgattgtgtgaggaatccagctttcttggattgggagctaattgaagaactgaggagggtgaaaggtggactatcagaagttaacaaggaccctcaaggattgcttttggaggcaatccattcgactggttatactggtgcacttgcaaatcctcttagggcctcagagtctgcaataaaaggattcaacagtaaaatcttggatgaatttattgctgaaaattataccgctggtcgtatggtgcttgcagcatctggggttgaacatgatgagttgttatctatagcgaaaccacttctgtcagaccttcctactgtacctcgctctgttgagccaaaatctcagtatgttggaggtgaatttcgctgtcaagctgat---tcaccg------actgcacatgttgctcttgcttttgaagctcccggaggctggtataaggagaaggatgcgatgacgtcgactgtacttcagataatcatgggaggtggtagctcattttcaagtggaggtcctcggaaagggatgcagtcaagactgtat------------gcccgcgttttcaatgagtttccagaaattcagtcattttcttcatttaacagcatctacaataaaactggtctctttgggattcttgcagctactgattctaagtttgtatccaaagcgattgacttagcagcaagagaactacttgatgttgctacgcctggaaaagtaagccagaaagagctggatcatgcaaagaaggctgcaaagtctgcagttctgatgaacttggaatcaagaacagttgcatcagaagatataggacggcagattttaacatttggagaaaggaaacctgtgcaagagttattgaaggctgttgatgatgttactttgaaggatatttcctccatagcacaaaagattgtttcttctcctcttacgatggcatcatggggaaacgttgtgaatgtcccaagctatgaaactgtcagcaacaagttccatgtgaaatcttct---------------tctgct------------------tta------------actactgaagaatcttcatct---tcaacatcaatc---------tca------tcaccaccaccagattacatgatc------tatgatcgattagcacaagaagttaaatcaaagctcaaaaagctcgacaatccagatcctaaatttcttcgttacacggatccaattccaaaactaattgatcatactaatattctttctacaccagaaactcgtgttacaactcttccaaatggtttacgagttgcaactgaatcgaatcttgctttgaaaactgcaactgttggtgtttggattgatgctggaagtagatttgagacaaaagagactaatggaactgctcatttcttagagcatatgatatttaaagggactgagaagagaatggttaaggttttggaagaagaaattgagaatatgggtggtcatttgaatgcttatacatcaagagaacagactacttattatgctaaatgtatggataaagatgtaccacaagctttggatattcttgctgatattttgcagaattcaaagtttagtgcggaaatgattgctcgtgaaaggaatgttattcttcgcgagatggaagaagtggaaagtcaggctgaggaggttgttttcgaccatttgcatgcaactgcattccagtacactccattgggtagaaccatattgggttctgctgacaatattaggtcaatcacccaagctgatcttaaaaattatatttcaacccactactctgctcctagaatggtaatttctgctgctggagctgttaagcatgaacaatttgtggaggaagtaaagaaactatttacaaatttatcgagtgatcccaccacagcttctcagttagttgcgaatgagccagcagtttttacaggttcagaggttcggatagttgatgatgatgttcctcttggacaatttgctgttgcgtttcgtggagcatcttggaccgacccggattccgttgctttgatggtcatgcagtctatgctgggttctttcaataaaaatatgggtggggcaaagcatgcaggttcagagctatcacagagggttggaattaatgagttagctgagaacatgatggcttttaacacaaactataaggatactggcttgtttggtgtttatgctgttgcaaagcccgattgcttagatgacttggcctatgtaataatgcaagagataagcaagctaccttaccgagtttctgaagatgatgttacccgtgctcgtaatcagttgaaatcatctctgctgcttcacattgatggaaccagtcctgttgctgaagacattggacgacag------------------------------------------------------------------------------------------------------------------------------------------------------------------------------------------------atgtcgaag---------------ctgattgagttcttgatatctccatcgaagaatccattagcagctatgcataagaaatcgctagtcacacgccttaagcattacgggcttcgatatgacgatctgttcgatccttattatgatttggacattaaggaagctttatctcgtcttcctcgtgaaatcgttgatgcaaggaaccaacgtcttaagcgtgctatggatctatctatgaaacatgagtatctctctgaagagttgcaggcaaagcagacaccatttaggagctacctgcaggagatgttggctcttataaagagggagagagcagagcgtgaagcattaggagcactgcccctctatcagagaaccatttct
>ArabidopsisThaliana
gcaagttctagtgctgttgcaacgagctcttcttcc---tcc---------agctggctaagtggaggctactctagttcacttccttctatgaacattcccttggctggtgtctctcttccaccaccactctctgaccatgttgagcctagcaaacttaagaccactactcttccaaatggtctgactatagccactgagatgtctccgaatccagcagcttccattggtttatacgttgactgtggttctatttatgagactcctcaattccgtggagcgacgcacttgcttgaaaggatggcattcaagagtacattgaacagaagccattttcgccttgtaagggaaatagaggctattggaggtaatacttcagcttctgcatcccgagagcagatgggttacacaattgatgctctcaaaacctatgttcccgaaatggttgaagtgcttattgatagtgtgaggaaccctgcttttttggattgggaagtgaatgaagagctccgaaaggtgaaagtagagataggagaattcgcaacgaatccaatgggttttcttttggaggcagttcattctgctggttactctggcgcattggcaaatccattgtatgcacctgaatctgcaattactggattgactggggaggtcttggagaattttgtttttgagaattacactgcttcacgaatggtcctagcagctagtggagttgatcatgaagaacttctaaaagtggttgagccattactatctgacctccctaatgtaccccgacctgcggagccaaagtctcaatatgtcggtggagatttccgtcaacatacgggt---ggagag------gctacacattttgcgcttgcttttgaagtgcca---ggatggaataacgagaaggaagctatcattgcaactgttcttcagatgcttatgggaggaggtggctcattttctgcgggaggccctggaaaaggaatgcactcttggctctat------------cttcgccttttgaaccaacatcagcagtttcaatcatgcactgcattcactagcgtctttaacaataccggattgtttggaatctatggttgcacgagtcctgaatttgcttcacagggaattgaattagtagctagtgaaatgaacgctgttgct---gatggaaaagttaatcagaaacatcttgatcgcgccaaagcagcaacaaaatctgcgattctgatgaatctggaatctcggatgattgcagcagaagacattggtagacagattcttacttacggagagaggaaaccagtagaccaattcttgaagacagtagaccaacttaccttaaaggacattgcagatttcactagcaaggttatcacaaagcctttgacaatggcaactttcggagacgtgttgaatgttccaagctatgactccgtaagcaaaagatttcgc------tcttcgttttca---------gctatc------------------gat------------tcggtgccggct------------tccgcatctccgacggctctatct------ccaccgccgccgcatcttatgcca------tacgaccacgcggctgagattataaaaaataagatcaagaagctcgagaatcctgataagaggttccttaaatacgcatctccacatccgatcctcgcttcccacaatcacatcttgtcagctccggagactcgtgtcactaccttgcccaatggtctacgagtcgctactgagtcaaatctctcggctaagaccgccaccgttggagtctggatcgacgctggatctcggtttgagtccgatgagaccaacggaacggctcattttttggagcatatgatattcaaaggcacggataggcgtacagtgagagcgttggaggaagagatcgaagatattggtggtcacctgaacgcgtatacatcgagggaacagaccacttattatgctaaggttttggattccaatgtgaaccaggctttggatgtcttggctgatatcctacagaattctaagttcgaggaacagagaattaaccgcgaacgagatgtcatcctcagggaaatgcaagaggtggagggacaaaccgatgaagtggttcttgaccatttacatgccactgcattccaatacacaccccttggaagaactattttgggacctgctcagaacgtcaaatcgatcaccagagaggatctacagaactacattaagactcactacactgcttccaggatggtgattgctgctgcaggagctgttaagcatgaggaagttgttgagcaagtgaagaagctatttaccaagttgtcgtctgatccaacaactacttctcaactggttgccaatgaacctgctagttttactggttctgaggtccgaatgattgatgacgacctaccccttgcacaatttgctgttgcctttgagggagcatcttggactgatccagattccgttgctcttatggttatgcaaactatgttgggttcgtggaacaaaaatgttggtggtggaaaacacgtgggttctgacctgacccagagggttgccattaatgaaatagcagaaagcataatggcattcaacactaactacaaggatactggactgttcggcgtttatgcagttgccaaggccgattgcttggatgatttatcatatgccattatgtatgaggtaaccaagctggcctaccgagtttcagacgctgatgtgacacgtgcacgaaatcagctgaaatcatcattgttacttcacatggatggaaccagcccaattgctgaagatattggtcgtcagctgctgacctatgggcgtagaatcccaaccgctgaactctttgctaggatcgatgctgttgatgccagcacggtaaaacgtgttgccaacaaatatatctatgacaaagacattgcaatctcagctattggtccaatccaagatttgccagactacaacaaattcagacgcagaacctactggaaccggtacatggcgtcg---------------tttctccagagactagtagatcccaggaagaatttcttagctcgtatgcatatgaagtctgtttctaatcgcctccgcagatacggtcttagatacgacgatctttatgatcctttgtatgatttggatattaaagaagctcttaatcgtttaccgagagagattgttgatgctcggaaccagcgtcttatgcgtgcaatggatctttctatgaaacatgaatacctcccagataatcttcaggcagtgcagactccattcaggagctacctccaagacatgttggctcttgtgaagcgggagagagctgagagagaggctttgggagctttacctctctaccaaagaaccattcct
>CastillejaMiniata
tctagtactagtgccattgaatccaagccagcacca---ggaggcctctttagttggctgataggtgagaagtcatcgtcacttacacctttagacttcccacttaagggtgtcactgtaccccctccattgccggactatattgagcctggaaagacgaggataaccactcttccaaatggtctcaagatcgcctcggaaacatcatcgcatcctgcagcttcaactggcttgtacgtcgattgcggctcgatatacgaaaagccatatcaattcggggtgacacatctgttggagcgtatggcctttaaaagtacatttaacaggagccagttgcgccttgtaagagaagttgaggcaattggtggcaatattggtgcctcgggctctcgggagcatatgggttatacctttgatgcactaaaaacctatgttcctaatatggttgagctccttgttgactgtgttagaaaccctgcttttctggattgggaagttaacgaacagctcgagaaggtgaaagctgaaattgaggaatgctctaaaaaccctgagcatttccttttagaggccgttcatgctacaggctactctggccccttcggcaatgggcttgtagcttcagaatctggagttaagaatttgaacagcaagattttggaggaatttgtttatgaaaactacactgctcctaggatggttcttgcagcatatggtgtcgaccatgataagttgttggaatatgcagaaccacttctttctgacttgcctgatgttcgtcgtcctgaggaaccaaagccaatttatacagggggtgactttcgtcgtcaaggcgat---tcaggg------acaactcactttgctcttgcctttgaacttcctggtggttggctcaacagtaaggatgccataacattgactgtcctgcagatgctcatgggaggaggtggatcgttctcagctggtggtcctggaaaggggatgcactcaagattatat------------ctccgtgtcctgaaccagtatcaagatatcgagtcatttactgcattcagcagcatttttgatcgttctggattatttggaatctcagctgcctctggagttaaccatgcagaacaggtcattgatatagctgttaaagaatttatttctgttgcgacacctggagcagttgagaaggtggaactagatcgtgccaaacaggcgacaaagtctgcaattctgatgaacttggaatccaggatgattgcagctgaagacataggtaaacagattttgacatatggagagaggaaacctgtggggcattacttgacggccattgatgaagttacattggatgatatcactaccatatcgcaaaagcttatatcatctccactcacaatggcatcttatggcgatgtgcttcgtctgccaagctatgattccataagcaggaagttccat------tccacc---------------gccgtc------------------gcc------------gccgctgactct------------gtcgcccctctc---------aat------tctccacctccaacacccatgatc------tacgatcaattagccgaaatcgtcaaggaaaagctccaaagactcgaaaaccccgatcctcgcttcctccgttacaactccccgcacccgacattagattctcacactgacatcctctccgccccaaccactcgaatcaccactctaccgaacggtctccgtatcgcgacggaatctaacctcgcctcgtcgacagccactgtcggtgttttcatcgacgcgggatcgaggttcgagagtgacgaaaccaacggcacggcacactttttggagcatatgatattcaagggaaccgagaggagaacagtgaaggcattggaggaggaggtcgagaatatgggaggtcatttgaatgcttacacttcgagggagcagacagcttactacgcgaaggtgatggataaagatgtgcctagtgcactggatattttgtctgatatccttcaaaattcaaggtttgacgaggagaagattactcgtgagaggggtgttattcttcgcgagatggaagaggttgaaggacaggaaggagaagtgatatttgatcacctacatgctaccgctttccagcatacacctcttggcagaacaatcctaggacctgctgaaaacatcaatacaattgacaaaaaccacttacgaaactacatatcaactcactatacagctcccagaacggtcattgttgcctctggtgctgttaagcatgaagatattgttgacgaagcgaagagattattcacaaagttgtcatccgatccaacaacaacttctgatttagttgctaaagaaccctcgatctttacgggctcagaggttagaatgcaagatgatgatgttccacttgcccaatttgttgttgcttttgagggggcttcttggacagatccagattccattgctttgatggttatgcagtcgatgttgggttcttggaataagaatgctattggtggaaagcatatcgggccggagcttgcgcagagggtgggaatcaatcaaattgctgataatatgatggctttcaacaccaactacaaagatactggcttgtttggtgtgtatgctgtcgctaagcctgattgcttgagtgatttatcctatgcaattatgcatgaaatgaccaaactatgttaccgagtatcagaggccgatgttattcgtgctcgtaaccagttgaagtcttctttgctgcttcacattgacggaaccagtcctgttgctgaagatattggacgacagctgcttacatatggtagaaggatcccatatgctgaactgtttgccaggatagacgctgttgactccagcacagtcaaacgtgttgcaaaccgttttatattcgataaagatgttgccatcactgctatggggcccatcaagagcttgccggactacaactggttcagacgcaggacctactggctccgttacatggcgtct---------gct---ataaccaagtggctggtcgacccgaaccgcaaccccctcgccgctctccacatgaaaacggttaccaatcgcctgaaaaattatggtcttcgatacgatgatttatacgacccgatgtacgatctggatgtgaaggaggcgctgaatcggctgccgagagagattgtcgatgcgaggaatcagcgcctcaagcgcgccatagacctctccatgaagcacgcgtaccttccagaggatctccgggctatgcagacaccattcaggagttatcttcaggagatgctagctcttgttaagagagagagagctgaacgtgaagcacttggagctttgccactctatcaacgctccattcca
>ChristisoniaKwangtungensis
acgagtgcaagtgctgtttcaacgaaatcatcc------ggaggttttttcaattggttgaccggtgagaaaacaccttcacttccaccactaaattttccactgaaagatgttccacatcccgaaccattacctgactatgtcgagtttggaaagaccaagataaccacttttcctaatggagtcagaattgcatccgaaacatcaaagaaccccgtggcttcaataggcttatatgtcgactgtggctcaatctacgaaactcccggttcattgggagtcacacatctcttggagcgtatggctttcaaaagtaccaccaacaggagccatctacgtgtagtgcgagaaattgaggccattggtggcaatgtcgctacatcagcctcccgggagcatatgagttacacgtacgatgcactaaagacgtacgttccgcaaatggtagagctgcttgttgactgtgttaaaaacccggcatttttagattgggaagttagcgagcagatccataagttgaagaatgagatatgcgatttctccaaaaaccctgagaacctacttatggaggccgtgaattcaactggctactctggtccctatggcaatcctctcgtgacttcagaatctgcgcttggtgatttgaatagcaatgtgttggaccagtttgtggctaaaaactacactgctccgaggatggttcttgcagcatctggtgtagaacatgataaactgttagaatatgcggagccacttctatctgacctgcctgaacttgtgcgaccttcgaagccaggggtagtttatacaggaggggactttcgccaccaggagggt---tcggga------gtaactcatgttgctcttgcctttgagcttcctggtggctggattagtgaaaaagatgctatgacactgactgttcttcagctgctcatgggaggaggcggatccttttcagttggcggccctggaaaagggatgcactcaagactatat------------caacgtgtcctgcacgagtatcctcagatacaaaccttttctgctttcgccagcatttacaatcataccggaatatttggaattctatccaccactagttctgtttttgcaaacgatgctatcgatatcgccgttaaagaactcactaatgttgcctgccttggagaagttgatgaggaacagctaaatcgtgcaaaacaagcgaccaagtcttccattttgatgaatttggaattcagaatggttgcaacagaagacataggtaaacaaatattgacatatggagaaaggaaaaccgcaaaacatttcttggatattgttgattcaattaagccaaaagatgtagctagagtagcacagaagcttttatcgtctcccctcacaatggcatcttatggcgatgtgcttaatctaccgagctatgatgctgttagcagaaggtttcatgga---tccact---------------gccgtc------------------gcc------------accgcccccgaatactcc------gacgttctgccc---------cat------cctccgccgctgacagccatgacc------tatgatcgattagctgaagccgtcaagcagaagctcgagaggctctcagatcccgaccctcgcttcctccgtcacaactcccctcagccaacggtagtctcccacactgatatcctctcagcgccactcacccgtgtcacaactctaccgaatggcctccggatcgccaccgagtccgatctagctgcagcaacagctaccgtgggcgttttcgttgatgcaggttcgaggttcgagagcaatgaaaccaacggcacagctcattttctggagcatatgatatttaagggaactgacaggaggacagcaatggaattggaggtgcagattgagaatatcggaggtcatttgaatgcgtatacatctagggagcagactgcctattacgccaaggtgatagataaagatgtgcctctggcacttgatattctttcggatatcttgcagaattcgaagtttgatgagaaaatgattaaccgggagagggatgttattcttcgtgaggcagaagaggttgaaggacaggaaggtgaattgatttttgatcatttgcatgccactgctttccagcatacacctcttggaagaaccatccttggaccgtttgaaaatatcaagtcaattcgccaagaggacttgcgaaactacatcacaactcattataccactcctagaacggtggttgtagcctcgggtgctgttaagcatgaagatattgttgaggaagtgaaaaaattatttacaaaattggcatatgatccaacgacaacttctgacataatagctagagaacctgctatctttaccggttcagaggttcgaatgcttgatgatgatgccccccttgcccaagttgctgttgcttttgagggagcttcttggacagatccagattccattgctttgatggttatgcagtcaatgcttggtgcttggaataaaaatgctagtggtggaaagcatatggggccagagcttgcacagaggatcgcaataaatgaaatagcggataactttatggctttcaacaccaactacaaagatactggcttgtttggtgtttatgctatcgctaagcctgagtgcttggatgatttggcctatgcaattatgtatgagataaccaaactatgttaccgggtatcagaggctgatgtcgttcgtgctcgtaatcagttgaaatcttctttgctacttcatctcgatggaaccagcgctgttgctgaagatattggtcgccagctgctgacgtacggtagaaggatgccatatgctgaactgtttgccaggatagatgctgtagatgcgagcaccgtgaaacgtgttgcaaaccgatttgtatttgatagagatgttgcaataagcgccatggggcccatcaagggccttcccgactacaactggttcaggcgccgcacgtattggcttcgttacatggcgtct---------gct---atcatgaaatggatagtcgatccgaatcgcaatcccctcgccgctcttcacatgaagacactgtccaatcgcctgaggaattacggtcttcggtatgacgatttatacgacccgatgtacgatctggacgtgaaggaggcgctgaatcggctgccccgagagattgttgatgcgaggaatcagcgcctcaagcgcgctctggacctgtctatgaagcacgcctaccttccagacgatctcaaggcattgcagactccattcaggagttatcttccagagatgctagctcttgttaagcgagagaatgctgaacgaaaagcacttggagctttgcctctttatcagnnn---------
>CinnamomumMicranthum
gccagcacaagt---gtggcaacaggatcctcatct---ggaggttttttcagctggctcacaggagaacggtctaatacgcttccccctctggaaattccactttcaggtgttacgcttccacctcctttgccagattttgtggaacctggaaagacaaagataacaacccttcccaatggtgttaagattgcctctgaaacatccccaagcccggctgcctcaataggactgtatgttgattgtgggtccatatatgaaacacccatctcatctggggccacacacctactagaacgtatggccttcaagagcacaatgaaccgtagccatctacgtattgtaagggaagtggaggcaattggtggcaatgttactgcatcggcttctcgtgaacagatgggctattcttatgatgctctgaaaacgtatgtgcctgaaatggttgagatgcttgttgattgtgtaaggaacccagttttccttgattgggaggttaatgagcagctgcagaaggtcaaaacagaactaggagaagtttccaaaaatccccagggcttgcttttggaggcaattcattcagcaggatattctggtgctttggcaaatcctctcctggcacctgaatctgcaataagcagattaaatagtacaatcttggaagaatttgtttcggagaattatactgctcctcggatggttcttgcagcatcaggggtggagcatgaggaattgttatcatatgcagagcctctcctatctgaccttccgaaggtgcctgctcctgaggtgccaaaatcagtgtatgttggaggagattatcgttgtcaagctgat---tcaccg------agcactcatgttgccctggcttttgaagttcctggtggttggcttaaggagaaagaagctatggcattgacagtactccagatgctcatgggaggtggtggttcattctctgccggtggtcctgggaaaggaatgtactctcggttatat------------ctccgtatcttaaacgaatttcaagaaatccagtcattttctgcttttaacagtatctacaacaacactggcatctttgggattcatgcaaccacaagctcagaatttgtttccaaagctgttgatttagctgcgagagaacttcttgctgttgcaactcctggagaagttgaccaggttcagttggatcgcgccaaagagtcaaccaagtctgcggttcttatgaacctggaatcaagaatggttgtttcagaggatatagggcgacagatcttgacatatggagagaggaagcccgttgaatatttcctgaaggttgttggtgaagttactctgaaggatatttcttccatcgcccagaaaattatttcttcacctctaacaatggcgtcatggggagatgttattaatgtccccagctacgaatcagtctgccgcaaattccatgcgaaatccacctcctcc---------gccgtc------------------tcc------------accgccccctcg------------tccccctccccc---------tccgtc---cccgctacccctcccgtcatgctc------tacgaccgcctctccgacgccgtcaaatccaggctcaagcgcctcgacaaccccgatccccgcttcctccgccacgcctcgccctaccccaccctctccgaccacaccaagatactctccgcccccgccacccgcctcaccaccctccccaacggcctccgagtcgccaccgagtctaacctcaccgcccgcaccgccaccgtcggggtctggatcgacgctggcagcaggttcgagtcggatgagaccaacggcaccgcgcatttcctcgagcacatgatcttcaaggggacggagaagcgctcagtccgggtcctcgaagaggagatcgaaaacatgggcgggcatttgaatgcgtacacgtcgagggagcagactacgtattatgccaaggtcttggataaggacgtgcccaaggcgcttgaaattcttgctgacatattgcagaactcgtgttttagtgagaatcggatcaatcgggagcgcgatgtaattttaagggagatggaagaggtggaaggacaagctgaagaagttatttttgatcatttgcatgcgactgctttccaatacacacctctggggagaacaattctgggacctgctcagaatataaagacaatcactaaagcgcatctgcagaactacatttcaactcattatacagctcctagaatggtaattgctgctgcaggtgcagttaagcatgaggatatagttgagcaagtgaagaagctgttcaccaaattgtcaactgatcctactacagcctctgatttggttgcaaaggagcctgctgtttttactggttctgaggttcggataattgatgatgatgttccccttgcacaatttgcggttgcattcaatggagcttcttggacagatccagattcaattgctttgatggtcatgcagtccatgctgggttcttggaataagaatgctggtggaggaaaacacatggggtcagagcttgtacagagggttgggattaatgaaatagccgaaagtatgatggcttttaacaccaactacaaagatactggtctgtttggtgtctatgctattgcaaagccggattgcttggatgatttgtcatatgcaatcatgtatgaaataaccaagttatcctaccgggtttctgaagatgatgttacacgagctcgcaatcagctgaaatcctctctgctactacatattgatggaacaagtcctgttgctgaggatattggccgtcagctacttacatatggccgcagaatcccatttgctgaactatttgcaaggattgatgcagtcgatgcaagtactgttaagcgtgtggcaaacagattcatttttgacagggaaattgcaatcgctgccatgggacccatccaggaccttccagactacaactggttcaggcgccgtacctactggctccgctatatggctgcttcttcttcctcg---ctgatgcaatctctcctcaatccttcccgcaactggttcgcagctcagcactgcaaaaccatctccaaacgccttcgtagatacgggctccgatacgacgatctgtacgatccgatgtacgatttagacatcaaggaagcgcttgatcgccttccacgcgagatcgtcgacgccaggaaccagcgcctcaagcgcgccattgatctctccatgaaacacgagtacttggccgaagatctccaggcattacagaccccattcaggaactatcttcaggatatgctggctctcgtaaaaaaagagagggcagagcgggaggcgttgggagcactacctctttaccagcgcaccattcca
>CitrusSinensis
gcaagttccagtgccgttgcttcaacttcatcctcttcgggtggtctctttagctggttgactggggaacggtccagttcttcaccttctctggactttccacttccgggtgtctctcttccaccttcattgcctgattatgttgaacctggtaaaaccaagatttctactctaccaaatggtgtcaaaattgcctcggaaacatcagtgagtcctgtagcctcaatatcgttatatgttggttgtggttcaatttatgagtcaccaatctcatttgggacaacacacttgcttgagcgtatggcttttagaagtacaagaaataggagtcacttgcgtattgtgcgagaagtggaggcaattggtggcaatgtccaagcctcagcttctagggagcagatgggttactcctttgatgctttgaaaacttatgttcctgaaatggtagagcttcttattgactgtgtgagaaaccctgtttttctggattgggaggtcaacgaacagctcacaaaggtgaaatctgagattagtgaggtttccaacaatcctcaaagcttgcttttggaggcaattcactcagctggttactctggtgcattggctaatcctcttctagccccggaatctgctataaatagattaaactctacacttctcgaagaatttgttgctgaaaattatactggtcctcggatggtacttgctgcttctggtgttgaacatgaccagttggtatctgtagcagaaccacttttatctgacctacccagtatccatcctcgcgaagagcccaaatctgtgtacactggaggtgattatcgttgtcaagctgat---tcaggggaccagttaacccattttgttcttgcatttgaacttcctggtggttggcataaggataaggatgccatgactttgacagttctccagatgcttttgggaggaggtggatcattctcagctgggggccctggaaaaggaatgtactcaaggctgtat------------cgtcgtgttttgaatgagttcccgcaagttcagtccttttcagcattcagcaacatctacaatcattctggcatgtttggaatccagggtacaactggctctgatttcgtatcaaaagctattgatttagcagcgagggagcttatttctgtggcaactccaggagaagttgatcaagtacagctagaccgcgccaaacagtcaaccaagtcagctattttgatgaatttggaatcaagaatggttgtttccgaagacataggtagacaagttctgacatatggtgagaggaaacccgtggagcatttcttgaagactgtggaaggagttacagcaaaggatattgcttccgtagcacagaagcttctttcatctcctctcacaatggcatcatatggagatgtcatcaatgtcccaagctatgatgcagtcagcagcaagttcaagtcaaaa------------------------------------------------------------------------------------------------------------------------------------------------------------------------------------------------------------------------------------------------------------------------------------------------------------------------------------------------------------------------------------------------------------------------------------atgatattcaaggggacggagaagcggactgcgagagatttggaggaggagatcgagaatatgggggggcatttgaatgcttacactagcagggaacagacgacctattatgccaaggtgttggataaggatgtgaataatgctttggatattttggctgatattttgcagaactcgacgtttgatcaagcgaggatcaccagggaacgggatgttattttgagagaaatggaggaggttgaggggcaaacagaggaagtcatttttgatcatttgcatgcaactgcattccagtacactcctttggggagaactattctcggtcctgctcagaatatcaagacaatcacaaaagaacatctgcagaactatattcacactcactatactgctcccagaatggtgattgctgcttctggagctgtgaagcatgaagaagttgttgagcaagtgaagaaattgttcacaaaattatcagcggatccaaccaccgcttctcaattagttgcaaatgaaccagcaattttcactggttctgaggttagaataattgatgacgatattcctttggcacaatttgcggttgctttcgctggagcatcttggacagatccagattccattgccctgatggttatgcaggcaatgttgggttcatggaataaaaattcagtgggtggaaagcacatgggttccgagctggcacagagagttggcattaatgaaattgcagaaagcatgatggccttcaacacgaactacaaagacactggtctgtttggtgtttatgctgttgctaagccggattgcttagatgatttggcctatgcaattatgtacgagactaccaagttagcttatcgggtttcagaagctgatgtcactcgtgcccgtaatcagttgaaatcatccctgttgcttcacattgatggaacaagccctgtagctgaagatattggacgccagctgcttacatatggtcgaagaatcccatttgctgaattgtttgctaggatagactccgtagatgcaagcactgtcaagcgcgttgcaaacagatttatttacgacagggatatcgcaattgctgcaatgggtccaattcaaggtttacccgactacaactggttcagacgcagaacctactggaatagatacatggcgtct---------------cttttgcagtcgctattagatccaaagaagaactggttagcagcccagcacatgaaaacgatctctaaacgtctccgtaatttcgggctccgctacgacgatctgtacgatccctactacgatttggacatcaaggaagcgctcgatcggttgccacgtgagatcgttgacgcccgtaaccagcgtctcaagcgcgccatggacctctccatgaagcacgagtacctccctgaagatcttcaggctatgcaaacaccgtttagaaactacctacaagatatgctggcccttgtgaaaagggagaaggcagaacgtgaagcattgggagctttgcctctctaccaacgcactattcca
>CoffeaCanephora
gctagttctgctgctgttgcaacccaatcatcctca---gggggtttctttagttggctgactggagaaaaatcttcttcacttccatctctggacttcccactcaaagatgttaccatcccacctccggtccctgattatgttgaaccagggaagaccaagataacaactcttccaaatggtcttagaatagcctcagaaacatcagctaaccctgctgcctccattgggttatatgttgattgtggctcaatctatgaagcacctacttcatatggtgcgacacatcttctggaacgcatggcctttaagagcacaaaaaaccgaagccacttgcgtgttgtacgagaagttgaggcaattggcggcaatgtgacagccgcagcctctagggagcaaatggtttacacatatgatgctttaaaaacacatcttccagaaatggtagaacttctagttgacagtgtgaggaaccctgctttcctggattgggaagttaaagagcagattgagaaggtgaaagaagaaatcattgagtactccaaaaacccccaacatttgcttttggaggcaattcactccacaggctattctggtccatatggacatccacttatggcatcacaatttgctgtggaaagattgaacaatacagtgctggaggagtttgttgctgaaaactatactgctcctcgtatcgtccttgcagcatcaggtgttgaacatgatgagctattgaaatttgcggaaccacttctctctgacatgcctaaagttcaccgctcggaggagccaaagcctgtatatgtaggaggtgattatcgtcgtcatgcagat---gaaggg------actactcattttgctcttgcctttgaattacctgggggatggctgaaggaaaaggaagcaatgactttgacagtgcttcagttgcttatgggaggaggtggatccttctcagctggtggtccagggaaaggcatgtactcaagactatat------------cttcgtgttctgaatgagtatccacagatgcagatgtttagtgcattcagttccatttacaacagcactggtttatttggaattcaagcaaccactagttctgattttgtgacaaaagctgtagatgttgcagtaaaagaacttattgcagttgcaagccctggagaagttgatcaggtacagctcaatcgtgccaaacaggcaacaaagtctgccattttgatgaacctcgaatcaagaatggttacatcagaagatattggtaaacaaatttcaacatatggagagaggaaacctgtggagcagttcttgaagactatagacgaaattaaagtacaagacatcgtctctgttgctcagaaacttattacttctcctcttacgctggcatcacatggggatgttgtatatttcccaagttatgatgctatcagccgaaggttccat------tcgact---------------tcctcc------------------gcc------------gctgtcgcccccgcctctcct---tcttcaactccatcaaatttctcc------ccacctcccccgacagccatgatc------tacgaccggttagctgagaacgtcaaaagcaaactcaaacagctagaacaacccgattcgcgcttcctcaagtacagctcgccccacccggctcgggtcgaccataccccggtcctcgccgctcccctcacccgcgtcaccactctcccaaacggcctccgcattgctaccgagtccaatctcgcctgccctacggccaccgtcggtgtctggatcgacgcagggtcccggttcgagtccgatgagactaacggaactgctcacttcctcgagcacatgatctttaagggcactgagaggcgggccgccagggaattggaggaagagattgagaatatgggtggacatctaaatgcttacacttccagagagcagactacatattatgctaaggttctggaaaaggatgtgcccagggctatggatatactggctgatattcttcaaaattcgaagttcgaggagagtaaaatcacccgggaacgagatgttatcctcagggaaatgcaggaggtggaaggtcaaactgaggaagtcatatttgaccacctacatgctactgcattccaacactcatctctggctaggacaatacttggacctgcagataacatcatgacaatcacgaaacagcacctaaaggactacatatctactcattactctgctcccagaacagtaattgccgcctctggagctgttaagcatgaggaaattgtggatctagtaaagaaattattcacgaagttgtctcctactggaagtacaactactgaattaattgctaaagacccagctatctttactggttccgaagtgaggatgattgacgacgacattccacttgcccaatttgcagttgcttttgaaggggcttcttggacggatcctgattccattgcgttaatggtcatgcagtcgatgttaggatcttggagtaagagcgctggtggtgggaagcatatgggctctgatcttgcccagagggttggcatcaacgagatagcagaaagcttgatggctttcaacagcaactataaggattctggtctatttggtgtctatgctgttgcaaagcccgattgcttggatgatttagcttatgcaataatgtacgagattagcaagctgtcttatcgggtgtcagaggaggatgttgtacgtgctcagaaccagttgaaatcttctctactactacacttggatggaacaagtccggtggctgaagatattggccgtcagttgcttacatatggcagaaggatcccgtatcctgagttgtttgccaggattgatgctatagatgccaacactatcaagcgtgtggcgaacagatttatatctgacaaggatattgcaatatctgctcttggaccaattcagggtttacctgactacaactggttcagacgcaggacctattggctccgttatatggcgtcg---------------ctcgcacggtggctggtagacccaaagaggaatcctctcgcggctatccacaagaaagctcttgaccgccgtcttcggaaatatgggcttcgatacgatgatttgtatgatccgatgtacgatctggacatcaaggaagctctgaatcgtcttccgagaccgatcgttgacgccagaaatcaacgcctcaaacgcgctatggacctctcccttaagcatcagtatctccctgaagatctccaggtacagcagacaccatttagaagctatctgcaggaaatgctagcccttgtaaagagggagagagcagaacgtgaagctcttggtgctcagcctctttatcagcgcactttaccg
>ConopholisAmericana
gcaactattagttctgttgcgtccaagtcatcatcc---ggaggttactttagttggttgacaggtgagcgatcctcgtcacttccacctttggacttcccacttaaggatcttactcttcctcctccattgctggaccacgtcgagcctggaaagactaggataactactcttccaaatggtctcaagattgcctctgaaacatcagcgaaccctgcagcttcaattggcttatatgttgattgcggctcaatatatgaaacaccatcttcatatggggtgactcatcttttggagcgtatggcctttaaaagtaccactaaccggagccaattgcgtattgttcgagaagttgaggcaattggtggcaatgtcactgcgggaggctcccgggagcacatgagttatacctatgatgcactaaaaacatatgttcctcaaatggtcgaactccttactgactgtgttagaaacccagcttttctggattgggaagttagcgaacagctccagaaggtgagcactgatattaatgaatcctccaaaaaccctcagcattttcttttagaggccattcattctagtggctactcaggccccttctcaaatggacttttggcttcagaatctgcagttaacaatttgaacagtatggttttggaggaatttgttgctgaaaactacactgcttctaggatggttcttgcagcatcaggtgttgaccatgataagttgttggaatatgcagaaccacttctatcagacctacctaatgttccccgtcctttggaaccaaagccaatttatacagggggtgattttcgacgtcaaggtgat---tcaggg------ataactcacactgctcttgcctttgaacttcttggtggctggatgaaggaaaaggatgccataacattgattgtccttcagatgctcatgggaggaggtggatctttctctgttggtggtcctggaaaggggatgcactcaagattatat------------cttcgagtcttgaacgagcattccgagattcagtcattttctgcattcaccagcatttgtaatcattctggattatttggaattcaagctaccactggacccgattttgcagttagtgccattgatatagctgttaaagaactccttgctgttgccattcctggagaagttgacgaggtacaactaaaacgtgcgaaacagtcgacaaagtctgcaattttgatgaatttagaatccagaatggttgcatcagaagacataggcaaacaaattttgacatatggagagaggaaacctgtggggcatttcttgaagtctgttgatgaagttacagggcaagatattgttaaaacagtagaaaagcttttgtcatctcccctcacaatggcatcttatggcgatgtgcttcatttgccaagctatgattccgttagcaggaagttcaat------tccacc---------------gccgtc------------------gcc------------accgcccccgattctgcc------gcccctctccca---------aat------ccccctcctccaacagccatgatc------tatgaccgattatccgaatccgtcaagcaaaagctcaaaaagctcgaagaccccgactctcgcttcctccggtacaactcccctcacccaacagcagattctcacactgatattctctctgcaccactcactcgagtcacgactctccccaatggccttcggatcgcgacggagtcgaatctcgcctcacaaacagccaccgttggtgttttcattgacgctgggtcgaggttcgagagtgacgaaactaatggcacagctcactttttggagcatatgatatttaaggggaccgatggaaggagcgccagacaattggaggaggagattgagaatctgggcggtcatttgaatgcttacacttcaagggagcagacgacatactacgctaaggtgatggataaagatgtgcctgttgctctggatattttgtcggatatcctgcagaattcgacgttcgatgatatccggattactcgggagagagatgttattcttcgagaaatggaagaggttgaaggacaggaaggagaagttatttttgatcacctacattccactgctttccagcatacacctctcggaagaacaattcttggacctgctgaaaatatcaggacaattggcaaagatgacatacaaaactatatatcaactcactataccgcgccaagaacggtcattgttgcctctggtgctgttaagcatgaatatattgtcggcgaagtgaagaaattatttataaagctgtcatcggatccgacaacagcttctgagttagttgctaaagaacctgcgatttttacgggttcagaggttaggatggttgatgacgacgttccccttgcccaacttgctgttgcttttgagggggcttcttggacagacccagattccattgctttgatggttatgcagtcgatgttgggttcttggaataaaaatgctattggtggaaagcatacggggccagagctcgcgcagagggtcggaatcagtgaaatagcagagaacatgatggctttcaacaccaactacaaggatactggcttatttggtgtttatgctgtcgctaagcctgactgcttggatgatttggcctatgcaattatgtatgaaataaccaaattatgttaccgtgtatcggaggccgatgtcattcgtgctcgtaaccagttgaagtcttctttgctgcttcacattgatggaaacagtcctgtttctgaagatattggacgtcagctgcttacatatggtagaaggatcccatatgctgaactgtttgccaggatagatgctgtagacaccagcactgtcaaacgtgttgcaaaccgatttatattcgatagggatgttgcgattagtgccatggggcccatccaaggcttaccggactataactggttcagacgcaggacctactggctccgttacatggcgtct---------gct---gtaaccaaatggctgctcgacccaaatcgcaatcccctcgccgctctccacaagaaaacgctaatcaaacgcctgaagaattatggtcttcgatatgacgatttatatgacccgaagtatgatctggatgtgaaagaggctctggatcggctgccgaaagaggttgtcgatgcgaggaatcagcgcctcaagcgtgccatggacctctccatgaagcacgcgtaccttccagaagatctccaggctatgcagacaccatttaggagttatcttcaggagatgctagctcttgtcaagagagagaacgctgaacgtgaagcacttggagctttgcctctttatcagcgcaccattcca
>CuscutaAustralis
gcaagttctactgctgtagcaacgaaaccatccatt---ggcggcttatttagttggttgactggcgaacgatctacttcccttcctcctctggaattgccactcaaggatattaccctgccacccccattacctgatcgtgttgaaccagggaagacaaaagttacgacattgccaaatggcatcaaaattgcttcagaagcatcagtgagtcctgctgcatctgttgggttatatgtcaacagtggctcaatttatgaaacaccagacacatttggggcctcacatcttttggaacgcatggccttcaagagcacattgaaccgtagccacttgcgtattgtgcgagaagtcgaagctattggtggtaccgttcaagcagctgcctcaagagaacaaatgtcatacacttatgatgccttgaaatcgtatgttccgcaaatggtggaattgcttatagatgcagtgagaaatccagcctttttggattgggaagttaaagagcagcttgagaaaatgaaacccgagatagccgagttctccaagaacccacaagcattacttttggaggcaattcactctgtaggttatgctggaccttttgggaaccctcttatggctagtgaagcctcaattaacaagttggatggcactgctttggaggagtttgttgctgataattacactgcctctagaatggtacttgctgcatcaggtgttgaacatgaggaattgttgaggattgcagaaccactgctatctgacttaccgagtgagcctcaccataaggaacctaagccagtatatgtaggaggtgactatcgatgtcaggctgaa---ccaggg------actactcattttgcccttgcttttgaagttcctggtggctggaaaaaggaaaaggatgcaatgactttgactgttctccagatgcttatgggagggggtggttctttctctgctggtggtcctggaaagggaatgtattcaaggctatac------------ctccgcgtcttgaatgagtacccacaggtccaagcattttctgcattcagcagcatttacgatagctccggattgtttggaattcaggcaaccacttcatctgagttttcatcaaaagctgttgatatcgcagtcaaagagcttattgctattgctaatcctggtgaagttgaccagaagcagcttgatcgtgctaaacaggcaacaagatctgccattctaatgaacttagaatctaggatggttgcttcagaagacataggccgacaaattttgacatatggggagaggaaaccagtggaccatttcttgaaagccattgaagaagtttccgcaaaggatattgcatcaattgcccagaaactcatatcgtctcctctcaccatggcgtcatatggagatgttcttgatattccgagctatgacaatgttagcagccggttccggtccgtttctgcc---------------gccgtc------------------gca------------gctgccgcttccgattccgctcattccctcacgcct---------tct------ccgcctccacccaccgctatgatc------tacgaccgattggcagaagccgtcaaatcgaagcttaagcggctcgagaatccagacccccgcttcctgcagtacaattctccccaccctgtcctgactgaccataccgatatcctcagtgctcccgagacccgcgtcaccaccctgcctagtggtttgagagtcgccaccgagtccaatctgtcctcccgtactgccaccgttggtgtattcatagactctggatcgaggttcgagacggatgagactaacggtacggcgcattttctcgaacacatgatcttcaagggcacggagaagcggacggcgagggagttggaggaggagatcgagaacatgggtggacatttgaacgcttacacttcaagggaacagactacttactatgccaaggttctggacagagatattcccacagctttggatattctatcagatattattcagcattcaaaatttgatgatgctcgaatcgagcgtgagcgccatgtcatcctcagagaaatggaggaggttgaaagccagccagaggaggttatttttgaccacctacatgcaaccgcgtttcagtatactcctctgggtatgactatcctgggaccggctaagaatgttaagacaatcacaaaagcacatttacaagaatacatatcaacacactacacagctccgagaatggtggttgttgcaactggtccggttaaacatgaagattttgttgagcaagttaagaagaagttcacggagttgtcaacaaaccctactaccgcttctcagctcattgctaaaaaacctgctgcatttacaggctctgaagtcagaatgattgatgatgacattccgcttgcacaatttgttgttgcatttgaaggagcagcttggacagatccagactctattgctctgatggttatccaatcgttattgggatcatggaacaagagtgccggtggtggaaagcacatgggttccaagcttgtacagaggattagcatcaatgaaatcgcagaaagcgttatggctttcaatacaaactatagagacaccggtctctttggtgtacttgctgttgccaagcctgattgcttggatgatctagcgtattcaatcatgtatgaaattagttcattatgctatcgagtaacagacgaagatgtgacccgtgctcgtaaccagttgaaatcttcactgttgctacacatggatggaaccagtcaagtggctgaagatataggtcgccagcttcttacatatggaagaaggatcccgtttgccgaactgtatgcaaggattgacgcggtagatgccagcactgttaagcgcgttgcaaaccgatttatatttgaccgggatgtcgccatttcggcagtgggccccatccaaaacttgcccgactacaactggttcaggcgcagaacgtacatgctccgttacatggcgatg---------tct---tttgcccggtggatcgtagacccgaagaagaatcctctggctgccatgcacaggaaatctctcgattctcgcctccggaaatacgggttgagatacgatgatttgtacgatccgatgtacgatctggacatcaaggaagccatgaataggctgccaagggaaattgttgatgcccggaaccagcgcctcaaacgcgccatggacctctccatgaagcatcagtatctccccgatgatcttcaggcaatgcagacacctttcagaagctatcttcaggaaatgttggctcttgtgaaaagggagagtgcagaacgccaggctctgggggctctaccgctctatcagcgcacgcttcct
>Daucuscarota
------------------------------------------------------------------------------------------------------------------------------------------------------------------------------------------------------------------------------------------------------------------------------------------------------------------------------------------------------------------------------------------------------------------------------------------------------------------------------------------------------------------------------------------------------------------------------------------------------------------------------------------------------------------------------------------------------------------------atggtgcttgctgcatcaggagttgaccacgcggagctagtaaaatatgccgaacctcttttatctgatctacctagtgcttcgcgacctcaggagccaaaatcggtgtatgttggtggtgatagtcgtgtctatgctggt---tcccaa------ccaaccaatatagctcttgcatttgaacttcctggtggctggcatcaattgaaggattctatgactcttacggtccttcagatgctcatgggtggaggcggatctttctctgctgggggtccaggaaaagggatgtactcgcgactatat------------cttcgtgtcttgaatgagttcccagctattcagtcattttctgcattcagctccatttataacaatactggcttatttggaatcatggctaccaccggttctgattttgtatcagaaactgtggatattgcatgtagagaacttattgttattacaaaccctatacagattgaccaggtccagctaaaccgagccaaacaggcaacaaaggctgcaatattgatgaatttggaatccagagtggttgcagcagaagacatgggtaaacaaattttgacatatggagagaggaaacctctggaccaatatttgaaaacaatcgaggaagtgacgcctcaggatattgcatccatcgcaaggaagctaatttcttctccccttactatggcaacccacggggatgttgttcatgtcccaagctacgaggtggtgagcagaaggttccaatccaagtccacc---------------gccgccatcgccaacgtcaccgatgct------------gccgcaacctccaccgccgattcccccactctcccc---------tcc------cctccggcgcctgacgtcatgatc------tacgatcgtctcgctgaaggactgaagcagaagctcagcaagctagatagtcctgactcgaggtttttgaagtataataatccccatccaaccctaacggatcacacggcggtgctagctgcgccggagacgcgagtcacgactctgcctaatggtctccgagtcgcgaccgagtcgaatctttcgtccaagacggccacggttggggtttggattgatgctggatctagatttgagacggatacgactaatggcactgcgcattttttggagcatatgatatttaaggggactacgaggaggactgcgaggcagctcgaggaggagattgagaatctgggagggcatttgaatgcgtatacttcgagagagcagacgacttattatgccaaggttttggataaggatgtgcctcaggcgatggacattttggcggatattttgcagaattctaagtttgaggagaaacgaattgaacgggagcgtgatgtgattttgagggagatggaagaggtgctaggacagacagaagaagtcatctttgaccatctccatgcaactgctttccagcacagtcctttaggaaggactattcttggacctgttgagaatgttaagtcaatcaccaaggaggatcttcagaactatatatcgacacactatacaccctctagaatggtaattgctgcttctggagcagttaaacatgaagagattgttaagcacgtagagggattgtttaccaagttgtcagatggttcagctacaacctctgagttagcagcgaaagaaccagcaatatttacaggatcggagtttagaagtgttgatgatgatgttccacttgcccaatttgcggttgcttttgatggagcatcatggacagatccagattctactacactgatggtgatgcaagcaatgttgggggcttatagtaaaggttcaagtggagggaagcatatgggctctcatcttgtacagagacttgctattaatgagatagctgaaagcatgatggcctttaacaccaactacaaggatactggcttgtttggcgtctatgctgttgctaagccggattgcttggatgatttggcatactcgataatgtatgaagtgactaaattatgccacaaagtctctgaggatgatgtggttcgcgctcgcaaccagctgaaatcttccctgctactccacatggatggaagcagtcctgttgcagaagatattgggcgccagttactaacttatggacgaagaataccataccctgagctgtttgctaggattgatgctgtagatgccagtacggtcaaacgtgctgcaaaccgttttatatatgacaaggacattgccattgctgctgttgggcccatccagggtctacctgactacaactggtttagacgcagaacctactggaacagatacatggcgtcg---------------ctgatgagatggttcgccgatcccagtagaaatccgctcgctaagtggcacctgagagctgttgatcaaagcctccgcaaatacggtctgcgatatgacgatttgtacgatcctcaattctctttggacatcaatgaggcgcttaatcggcttcccgaagaggtagttcatgctcgaaaccagcgtctcaagcgctgtatggatctcagcatgaagcactcttcccttcccaaggacctccaggcaatgcagactccatttagaagctatgttcgagagatgttggccgttgtacagcgggagaatgctgaaaggaaagctttgggtgctttgcccctctaccagcgcacaatccct
>Epifagusvirginiana
gcaactactagtcctgttgcatccaagtcatcatca---ggaggttactttagttggttgacaggtgagaagtcctcgtcacttccacctttggacttcccacttaaggatgttactcttccccctccattgccggaccacgtcgagcctggaaagactaggataactactcttccaaatggtctcaagattgcctctgaaacatcagcgaaccctgcagcttcaattggcttatatgttgattgcggctcaatatatgaaacaccatcttcatatggggtaactcatcttttggagcgtatggcctttaaaagtaccaccaaccggagccaattgcgtattgtacgagaagttgaggcaattggaggcaatgtcactgcgggaggctcccgggagcacatgagttatacctttgatgcactaaaaacctatgttcctcaaatggtcgagctccttactgactgtgttagaaaccctgcttttctggattgggaagttagcgaacagctccagaaggtaagcactgatattaatgaatgctccaaaaaccctcagcatttgcttttagaagccattcattctagtggctactcaggccccttctcaaatggacttttggcttcagaatctgcagttaacaatttgaacagtacggttttggaggaatttgttgctgaaaactacactgcttctaggatggttcttgcagcatcaggtgttgaccatgataagttgttggaatatgcagaaccacttctatctgacctacctaatgttcctcttcctttggaaccaaagccaatttatacagggggtgattttcgccgtcaaggggat---tcaggg------ataactcacactgctcttgcctttgaaattcctggtggctggatcaaggaaaaggatgccataacattgattgtccttcagatgctcatgggaggaggtggatctttctctgttggtggtcctggaaaggggatgcactcaagattatat------------cttcgagtgctgaacgagcatcccgagattcagtcattttctgcattcaccagcatttttaatcattctggattgtttggaattcaagctaccactggatccgattttgcagtgcgtgccattgatatagctgttgaagaactcattgctgttgtcactcctggagaagttgatgaggtacaactagatcgtgctaaacagtcgacaaagtctgcaattttgatgaatttagaatccagaatggtggcatcagaagacataggcaaacaatttttgacatatggagagaggaaacctgtggggcatttcttgaagtctgttgacgaagttacagcgcaagatattgctaaaacagtagaaaagcttttgtcatctcccctcacaatggcatcttatggcgatgtgcttcatctgccaagctatgattccgtaagcaggaagttccat------tccact---------------gccgtc------------------gcc------------accgcccccgattctgcc------tcccctctccca---------cat------cccccgcccccaacagccatgatc------tatgaccgattatccgaatccatcaagcaaaagctcaaaaaactcgaagaccccgaccctcgcttcctccggtacaactcccctcacccaaaagtagattctcacactgatatcctatctgcaccactcactcgagtcacgactctccctaatggccttcggatcgcaacggaatcgaatttcgcctcacaaacagccaccgttggtgttttcattgacgctgggtcgaggttcgagactgatgaatccaatggcacagctcactttttggagcatatgatatttaaggggacggatggaaggagcgccagacaattggaggaggagattgagaatttgggcggtcatttgaatgcttacacttctagggagcagacgacatactacgccaaggtgatggataaagatgtgcctatggctctggatattttgtcagatatcctgcagaattccacgttcgatgatatcaggattactcgggagagggatgttattcttcgagaaatggaagaggttgaaggacaggaaggagaagttatttttgatcacctacatgccactgctttccagcatacacctctcggcagaacaatccttggacctgctgaaaatatcaagacaattggcaaagaagacattcaaaactatatatcaactcactataccgctccaagaacggtcattgttgccgctggtgctgttaagcatgaatgtattgttggcgaagtgaagaaattatttacaaagctgtcatcagatccgacaacagcttctgcgttagttgctaaagaaccttcgatttttacgggttcagaggttaggatgcttgatgacgacgttccccttgcccaacttgctgttgcttttgagggggcttgttggacagacccagattcaattgctttgatggttatgcagtcgatgttgggttcttggaataaaaatgccattggtgggaagcatacgggaccagagctcgcgcagagggtcggaatcaatgaaatagcagagagcatgatggctttcaacaccaactacaaggatactggcttgtttggtgtttatgctgtcgctaagcctgactgcttgaatgatttggcctatgcaattatgtatgaaataaccaaattatgttaccgagtatcggaggcggatgtcattcgtgctcgtaaccagttgaagtcttctttgctgcttcacattgatggaaacagtccggtttctgaagatattggacgtcagctgcttacatatggtagaaggatcccatatgccgaactgtttgccaggatagatgctgtagacaccagcactgtcaaacgtgttgcaaaccgatttatatttgatagggatgttgcgattagtgccgtgggacccatccaagacttacaggactataactggttcagacgcaggacctactggctccgttacatggcgtcg---------gcg---atcgccaaatggctcgtggacccgcagcgcaaccccctcgccgcaatccacatgaaaaccgtatccggtcgcctcagaaaatacgggcttcgacatgacgatctgtacgacccaatgtacgacctggatgtgaaggaggcgctgaatcggctgccgagagagatcgtggatgcgaggaatcagcgcctcaagcgcgccatggacctctccatgaagcatgactatcttccaggagatcttcaggctatgcagacaccatttaggagctatcttcaggagatgttagctcttgttaagagagagagcgccgagcgtgaagcacttggtgccttaccactttatcagcgcaccattccc
>Escobedia
gtgagtacaagtgctgttgcaacgaaatcatcc------ggtggttttttcagttggttgacgggtgagaagacatcttcacttcctccactaaactttccgttgaaagatattccacttcctgaaccattgcctgactttattgagcctgggaagaccaagataaccactcttcctaatggggtcagaattgcatccgaaacttcaaagaaccccgtggcctcaatgggcttattcgtcgattgtggctcaatctacgaaactccagcttcattgggggtcacacatctcttggagcgtatggccttcaaaagtaccaccaataggagccacctgcgtgttgtgcgagaagttgaggcaattggtggtaatgtcgcttcatcagcctcccgggagcatatgggttacactttcgatgcactgaagtcgtacattccggaaatggtagagctgcttgttgactgcgtaagaaacccagcatttttggattgggaagttagcgagcagatccttaagttgaaggatgagataagtgatttccccaaaaaccctgagaacctacttattgaggctgtacattccactggctactcaggcccctttggcaatcctcttgtgacatcagaatctgcactcagtggtttgaatagcaatgtgttggaggagtttgttgctaaaaactacactgctccgaggatggttctttcagcatctggtgtagaccatgataaacttttagaatatgcggaaccacttctacgtgatctgcctgaaatttctcgaccttcagagccagcgtcaatttatacaggaggtgatttccggcaccaagatggt---tccggg------gtaactcatgttgctctggcctttgaacttcctggtggctggattagggaaaaagatgctatgacactgactgttcttcagctgctcatgggaggtggtggatctttctcagctggtggtcctgggaaagggatgtactcaagactatat------------cgtcgtgtcctgaacgagtatcctcagatacaatccttctctgctttcaccagcatttacaatcatactggaatatttggaattctatccaccactgattctgattttgccgtaaatgctattgatatcgctgttaaagaactcactgttgttgcctgccctggagaagttgatgaggcacagctagaacgtgcaaaacaagcaacaaagtcatccattttgatgaacttggaatcccgaatggttgcatcagaagacatcggcaaacagatattgacatatggagaaaggaaacccgtgaagcatttcttggatattattgatttgatcaaaccggaggatgttggtagagtagcacagaagcttttatcgtctccactcacaatggcatctcatggcgatgtgcttaagctgcccagctacgatgctgtgagccgaaagttctatggaaactccacc---------------gccgtt------------------gcc------------accgcccccgattcctcc------gccgctctcccc---------ctt------cctccgccgccgacagccatgacc------tatgaccgattagccgaagccgtcaagcaaaagctcgagaagctcgcagatcccgatcctcgcttcctccgtcacaactcccctcacccaaaagtggtctctcacgctgatatcttatcggctccgctcactcgagtcaccactctctcgaacggtctccggatcgccaccgagtcgaatctcgcctcagcctcagccaccgtcggcgtttttgttgacgctggttcgaggttcgagagtgccgaaactaacggtacagcccattttttggagcatatgatattcaagggaacagagaggaggaaagcgagggaattggaggagcagattgagaatattggcggtcatttgaatgcgtatacttctagggagcagacaacctactacgcgaaggtgatggataaagacgtgccttttgcgcttgatattctttccgatatcctgcagaattctacgtttgatgaggtcaggattaatcgggagagagatgttattcttcgcgaggcggaagaggttgaaggacaggaaggagaagtaatttttgatcacttgcatgccactgctttccagcattcacctcttggcagaaccatcctgggatcagctgaaaacatcaagtcaattggaaaagaggacttgcgaaactatatagcaactcattatactgctcctaggacggttgttgttgcctccggtgctgttaagcatgaagatattgttgaggaagtgaagaaattatttacaaaattgtcatctgatccaactacagcttctgaattaatagctagagaacctgcaatctttaccggctcagaggttcgaatgcttgatgacgatgttccccttgcccaagttgctattgcttttgagggagcttcttggacagatccagactccattgccttgatggttatgcagtcgatgctgggttcttggaataaaaatactggtggcggaaagcatatgggaccagagcttgcacagagggttgcaatcaatgaaatagcagagaacttcatgtctttcaacaccaactacaaagatactggcttgtttggtgtttatactatcgctaagcctgattgcttggatgatttggcgtatgcaataatgtatgaaataaccaaactatgttaccgagtatcagaggctgatgtcattcgtgctcgtaacctgttgaaatcttctttgctgcttcatcttgatggaaccagtcctattgctgaagatattgggcgccagctgcttacatacggtagaaggatgccatttgctgaactgtttgccaggatagatgccgtagatgccagtactgtgaaacgtgttgccaatcgatttatatttgaccgagatgttgccattagtgccatgggacccatccagggtttgcccgactacaactggtttaggcgccggacctattggctccgttacatggcttct---------gca---atcatgaaatgggtggttgacccgaatcgcaaccccctcgccgctcttcacatgaaaacagtgtccagtcgcctgacgaaatacggccttcgatatgacgatttatacgacccgatgtatgatctggatgtgaaggaggcgctgaatcggcttccgagagagattgtcgatgctaggaatcagcgcctcaagcgtgctctggacctctccatgaagcacgcctaccttccacaagatctccaggctatgcagacaccattcaggagttatctccaagagatgctagctcttgttaagagggagagagctgaacgcgaagcacttggagctttacctctttatcagnnn---------
>Euphrasiaarctica
gtgagcacaagtgctgtcgcaacaaaatcatct------ggaggtattttcggttggttgactggtaataccacgtcctcacttccaccactagactttccactagaggatgtttcacttccccaaccgttgcctgactacgttgagcctggaaagaccaagattaccactctttctaatgggctccgaattgcgtccgaaaattcacagaaccctgcggcttcaattggcttatatgttgattgtggctcaatatacgaaaccccggcttcatatggggccactcatctcttggagcgtatgggcttcaaaagtaccaccaacaggagtcacttgcgtattgtgcgagaagttgaggccattggtggcaatgtaactgcatcagcctcacgggagcatatgggttacaactatgatggactgaaaacttatgtacctcaaatggttgagcttcttgctgactgtgttagaaacccagtctttttggactgggaagttaatgaacagcttcaaaagttgaagtctgagataagtgatctctccaaaaaccctcagcacttacttctggaggctattcattcaactggttactctggtccctatgccaattccctggtggcttcagaatctgcagttagcagtttgaatagcagtgtgttggaggagtttgttgct---aactacactgctcctaggatggttcttgcagcatcaggtgttgaccatgatcaactgttggaatatgcagaaccacttttatctgatctgcctaaggtttctcgaccttcggagccaaaagtagtttatactggaggggattttcgccgccaaggtgat---ccaggg------gtaactcatattgctcttgcttttgaacttcctggtggctgggttaaggaaaaagatgctatattactgacagttctgcagatgctcatgggaggaggtggctctttctcagctggcggtcctggaaaagggatgtactcaagattatat------------cttcgtgtcctgaacgagcatcctgagatccagtccttttctgctttcaccagcatttacaaccatactggtttatttggaattcaagctaccactnnn---------------------------------------------------------------------------------cagctagaccgggcaaaacaagcgacaaagtctgccattttgatgaatttagaatccagaatggttgcatcagaagacataggtaaacaaatattgacatatggagaaaggaaacctgtgaagcatttcttggctattgtggatgaaatcaatctacaacatatagctaaaatagcacaaaagcttttatcgtctcccctcacaatggcatcttatggc------------------------------------------------------tccacc---------------tccgtc------------------gcc------------gtctccgccgac------------cccgacgcaccc---------accacgcatcctccgccgccaaacgccatgatc------tacgatcggctagctgaatccgtcaaggaaaaactggcaaggctcgaaaatcccgacactcgattcctccggtacaactccccgcaccccacgcttgattcccacaccgctatcctatcctctccgctcacccgggtgacgaccctacccaatggcctacggatcgcgacggagtcgagcctcgcctcgcggacggccaccgtcggcgttttcattgatgccgggtcgaggttcgagagtgacgagaccaatggcacagcgcattttctggagcacatgatatttaaggggaccgagaggaggaccgtgaagggtctggaagaggagattgagaatatgggtgggcatttgaatgcttacacctctagggagcagacggcctactacgccaaggtgatgaatgatgatgtgcatcgtgctctggatatcttgtctgatattctgcagaattcgacgtttgaggaggataagattaaacgggagaggggtgttattcttcgtgagatgcaagaggttgagggacaggaaggggaagtgatatttgatcaccttcatgccactgctttccaacatacacctcttggccgaacgatccttggacctgctgagaatattaagacaatcggcaaagaacacattaaaaactacatatcaactcattacacggctccgagaacggtagttgttgcctcaggtgctgttaagcacgaagatatcgtggagcaagtgaagaaattatttactaagttgtcttctgacccaacaacagcttctgatttagtggctcaagaacctgcaatctttactggttcagaggttagaatgcttgatgatgacgttcccctagcccaagttgctgttgcctttgaaggtgcttcttggacagatcccgattcaattgctttgatggttatgcagtcgatgttgggttcttggaataaaaatgcgattggtggaaagcataccgggtcggagctcgcacaaagggtgggaatcaatgaaatagcagagagcatgatggctttcaacaccaactacaaagatactggcttatttggtgtttatgctgttgctnnn---------------------------------------------------------------------------------------------------------------------------------------------------------------------atggttacatatggtagaaggatcccatatgctgaactctttgccaggatagatgctgtagacgccagtactgtcaaacgagttgctaacagatttatatttgataaagatgttgccataagtgctatggggcccattcagggcttgccggactacaactggttcaggcgcaggacttactggctccgttac---------------------------------------------------------------------------------------------------------------------------------------------------------------------------------------------------------------------------nnnatggacctatccatgaagcacgcgtaccttccagaagatctccaggctatgcagacaccatttaggagttatcttcaggagatgctagctcttgttaagagagagagagctgaacgcgaagcacttggagctttgcctctttatcagcgcaccattcca
>GlycineMax
tcaacttcggccgcggtagctgcaaggacttcatct---ggtggtttgtttagctggcttactggagagcgttctagtgctcttcctcctcttgacataccccttggtggcgttgctctcccagattcacttccagatttcgtcgaacaaagcaagaccaagatcacaacactctccaatggactcaaaattgcatcagagacctcgcctaaccctgcagcttcaattgggttatatcttgactgtggttccatctatgagacgccattttcaagcggggcttcacacttgctagagcgaatggctttcaaaagcacaacaaaccgtagtcactttcgcattgtaagggaagtagaagcaattggtggtaatgtaggagcctcagcctctcgggagcaaatgggttatacatttgatgccttaaagacctatgttccacaaatggttgaattactggttgactgtgtaaggcacccagccttcttggattgggaagtcaatgaagagcttcggaaagtaaaagcagagcttggagaactctctaacaatccccagggcttgcttttggaagcaattcactctgctggttattctggtgcattggcttatcctcttttggctcctgaagcagcactaaacagattggatggccccagtttagaggaatttgttgctgagaattacacagcacctagaatggtacttgcagcatctggggttgagcacgaagagcttctatctattgctgagccacttctctctgatctaccaaaggttccctgtcctgaagaaccaaagtctgtctatgtcgggggtgattttcgtcgtcatggtgaa---gggggt---------acacatgttgctattgcttttgaagtgcctggtggctggcaaaaggagaaagatgctattgttttgactgttttacagatgcttatgggaggaggtgggtcattctcagcaggggggcctggaaaagggatgcactcaaggctatat------------cttaatgtgctgaatgaatatcagcagattcaatctttttctgcattcaacagtatcttcaataatacaggactgtttggcatttatgcaagcactagccctgattttgtgccaaaaactgttgatatagcagccaaagaactaatagcaattgcttcccctggacaagttacacaggtacagcttgaccgagccaaaaaatccacaaagtctgcagttctaatgaatctggaatctagaatgattgcatcagaagatatagggaggcagattttgacttatggagaaaggaagcctgtggaacagttcttgaaggctgtagatgaaatcacgttgaatgatatcactaaaattgctcaaaagattatttcctcacctttgaccatggcatcatatggggatgtcatgaatgtgccaagttatgaatctgttaacagcaagttccatgcaaaatccacc---------------tttccg------------------gcg------------gccaccaagtcc------------ccctcccctcct---------gcc------cctacccctcccgacgccatgctc------tacgaccgcctcgcggaggcgaccaaagccaaactccgccggctcgataacccggacccacgcttcctgaaacacgggtccccggtgcccgcgctggcggaccacacgcgggtcctgggcgcgcccgagacccgcgtgacgaccctccccaacggcctccgcgtcgccacggagtcctccctcgcctcccagaccgcgactgtgggcgtctggatcgacgccgggtcgcggttcgagacggaggagaccaacggcaccgcgcacttcctcgagcacatgatcttcaagggcaccgcgaagcgcaccgtcagggagctcgaggaggagatcgagaacatgggaggccacctcaacgcgtacacgtcgagggagcagacaacgtattacgctaaggtcacggagaaggatgttcctaaggcgcttgatattttggctgatatattgcagaattcgaagtttgatgaaaaaaggattagccgcgagcgtgacgtgattcttagagaaatggaagaggttgaggggcaaatggaggaagtaatttttgaccatttacatgcaactgctttccagtacactccacttggtagaacaattcttggtcctgctcagaatattatgacaatcactaaagatcatctacaaaactacattcagacacactacacggctcctaggatggtggttgctgcatctggagctgtcaagcacgaagaaattgttgagcaagtaaaaacattgtttacgaagttgtcaacagatcccaccacagcttctcaattagttgcaaaagaaccagccatttttaccggttctgaggttagaattttggatgatgatattccccttgcacaatttgccgtagcttttgaaggtgctgcttggacagatcccgattccgttgctctgatggtcatgcaagctatgttgggttcttggaataaaaccgcaggaggtggaaaacacatgggttctgagttggcacaacgagttggcattaatgaagttgcagaaagcatgatggccttcaataccaattacaaggatacaggtctttttggtgtttatgctgttgctaacaaagattgtttggatgacttaagctatgcaataatgtacgagacaaccaagttggcttatcgggtttcagaagatgatgtcacacgtgcttgtaatcagttgaaatcttcactcctgctccacatagatggaacaagtccagtagctgaagatattgggcgtcagctactcacctacggcagaagaatcccatttgcagaattgtttgctagaattgacgctgttgatgcaagcacaataaaacgtgttgctaaccgatttatttatgacaaggatattgcaattgctgctatgggacctattcagcgtttgcctgattacaactggttcaggcgcagaacctactggaaccgctacatggcgtcg---------------tttcttcaatcgtttctggatccgaagaagaactggttcgccgctcagcacatgaaatccctctccaaacgcctccgcaaatatgggctccgatacgacgatttgtacgatccttactacgatctggatgtgaaggaggcgctgaatcggcttccgaaagaggtggtggacgctcgccacgcgcgtcttaaacgcgccatcgatctttccatgaagcacgagtacctccctgacaatctgcagtcaatgcaaacaccattcaggggctaccttcaggatatgctgactcttgtgaagagagagagagcagaacgtgaagcattgggaggtttgcccctatatcaacgatccattcct
>GossypiumRaimondii
tcaacttctgttgctgctgctacaacatcatcctcttcaggtggcctccttggttggttcactgggggtcagtccaactccataccatcactagattttcctctaccaggtgtagctctaccatcttcattgcctgactatgttgaacctggtaaaactaagattacaactcttccaaatggcctgaaagttgcttcagaaacctcagcgaatcctgcagcatcaataggattatatgttgactgtggttcaatctatgagtcacctgcctcatttggggtctcacacctgcttgagcgtatggccttcaagagcacaacaaaccgcagccatttgcggattgttcgggaagtagaggcaattggtggcaatgtacaagctgcagtttctcgggagcagattggatatacctttgatgctttgaagacttatgttcctgaaatggtagagctgcttattgactgtgtgagaaacccagctttcttggattgggaggtgaatgaacagcttcaaaaaatgaaagaggaaattgctgaagctgcaaagaatcctcagggcttgctcttagaggccattcactcagctggttattctggtgcattggcgaattctcttttagcccctgagtctgctgtaaatacattgaatggtacagttttggaggattttatcctggaaaactttaccgcttctcggatggtacttgcagcatctggtgttgaaaacgaggaactgttatctgttgccgagccacttttatcagatctttccaatgttcctcgtcctcaggagccaaaatctgtgtacaccggcggtgattatcgctgtcaggctgat---ttaggggat---caaacacattttgctcttgcatttgaacttcctggtggttggcacaaggagaaggaagctataattttgactgttcttcagattttaatgggagggggtggatcattttcagctggtggccctgggaaaggaatgtattcaagactatat------------gtccgtgtgttgaatgagtatccacaagtttattcattttcagcattcaacagcatttacaatcatactggcatatttggaatacaagctaccactggttctgattttgcaccaactgccattgatgtagctgtcaaggagcttattgctgttgcaacacctggacaagttgaccaaatacaactagaccgtgctaaacagtcaaccaagtctgcaattttgatgaatttggaatctagaatggttgcttcagaagatattgggaaacaagtcttgacatatggtgagaggaaacctgtggagtatttcttgaaggttgttgatgagattacactgaaggatatttcttcgatagctcaaaagcttctatcgtctcctctcacaatggcatcatatggaaatgttattaatgtcccaagctacgattcagttagccgcaaattcaag------tcctccgccgcatctcgtctcgccgcc------------------gct------------gccacttcggat------------tctgctgaaatc---------agc------cctcctccaccaacggccatgatc------tacgacaggttatccctctccgttaaatcaaagctccaaaaactcgaaaaccccgatccccgtttcctcaaatacggttcccctcatccagctgttgtttcccacacgcacatgctatcttcccctgaaaccaaaattacaactttgcccaatggccttcgtgtcgccactgaatctactctatcttcccgcacggccacggttggggtctggatcgatgcggggtcgagatttgagactgaagagactaatggaacggcgcacttcttggagcatatgatatttaaagggacagagaggaggtctgccagggacttggaggaagagattgagaatatgggagggcatttgaatgcttatacatcgagggagcaaaccacttattacgctaaagttatggataaagatgtatttaaagcgttggatatattggctgatattttgcagaattcgaagtttgaggaacacaggattcgtagggaaagagatgtgattctaagggaaatggaagaggtcgagggtcaaacagaggaagttatttttgaccatttgcattcaactgctttccaatacactcctcttggtagaactattctgggacctgctgataatgtcaagacaatcaccaaagggcatctgctgaactatattcagacacactacaccgcccctagaatggtcattgcagcttctggagctgttaagcatgaggaaattgtagagcaagtagagaagttatttaccaagttatcatctgatccagccacagcttctcagttagttgtgaaagaaccagccacttttactggttctgaggtcagaataatcaatgatgatattcctctggcgcaatttgcagttgcttttgagggagcatcttggacagatccagattccattgctctaatggttatgcaggctatgttgggttcttggagcaaaaatgctgggggtggaaagcacatgggttctgagcttgcacaaagagttggcattaatgaaattgcagaaagcatgatggctttcaacaccaactataaagatactggtctttttggtgtctatgctgttgccaagcctgattgtttggatgatttggcctatgctattatgcatgagacaaccaagctagcttatcgtgtttcagaagctgatgtcattcgtgctcgtaatcagttaaagtcatccttgatgcttcatatggatggaactagtcctgttgctgaggatattggccgtcagctacttacatacggtcggagaatcccatttgctgaattatttgctaggattgatgctgttgatccaagcactattaaacgagttgcagaccgatttatctatgacaaggatattgcaattgctgcaatgggtccggtccagggtttgcccgactacaactggttcagacgcaggacctactggaaccgttatatgtcgtcg---------------tttttgcaatcacttttggatccgaagaagagctggttagcttctctgcatatgaaagcccttaccacacgcctccgcaaatacggccttcgttacgacgatctgtacgatccttactatgacttggatatcaaggaggcgttgaatcggctgccccgtgagattgtcgatgctcgtaaccaacgccttaagcgtgcaatggatctctccatgaagcacgagtatctccccgaagatcttcagaaaatgcagactccatttaggagctatcttcaagatatgcttgctcttgtgaagaaggagagagcagagcgagaagcattgggagctttgcctctgtatcagcgaaccattcct
>HandroanthusImpetiginosus
gctagtacaagtgctgttgcaaccaagttatcatca---ggaggtttatttggttggttgacgggtgagaagtcgtcttcacttccgccactagacttcccacttaaggatgttatagttccccctccattgccagactatgttgagcctggaaagaccaagataaccactcttccgaatggtgtcagaattgcatctgaaacatcagcgaaccctgcagcttcaattgggttatatgtcgattgtggctcaatctatgagactccagcttcatatggggccgcacatctcttggagcgcatggcattcaaaagtaccactaaccggagccacttgcgcattgtgcgagaaattgaggcaattggtggcaatgtagctgcatcagcctctcgggagcatatgagttacacctatgatgcactgagaacctatgttcctcaaatggtagagcttcttgttgattgtgttagaaacccagcttttttggattgggaagttagcgaacagctccataaggtgagcgctgagattagtgaattagccaaaaaccctcagcacgtgcttttggaggctattcattcaactggttactccggtccctatgccaatgctcttgtagcatcagactctgcactcagcagattgaatggcactgttttggaagagtttgttgctgaaaactacattgctcctaggattgttcttgcagcatcaggtgtcgaccatgaaaaacttttagaatatgcagaaccaattctgtctgatctgcctaaagtttctagaccttcggagcctaagccaatttatgcaggaggggattatcgccgtcaaggtgat---tcaggg------ataactcacttcgctcttgcatttgaacttcctggtggctggcttaaggaaaaggatgctgttacattgactgttcttcagatgctcatgggagggggtggttctttctcagctggtggtcctggaaaggggatgtactcaagattatat------------cttcgagtcctgaatgaacatcctcagattcagtcattttctgccttcaacagcatctgcaatcatactggattatttggaattcaagctaccactggatctgattttgcaccacatgctattgatatcgctgttagagaactgattgcagttgcaactcctggagaagttgaccaggtgcaactagatcgggcaaaacaatccacgagatctgccattttgatgaacttagaatccagaatggttgcatcagaagacataggtaaacagatcttgacatatggagagaggaaacctgcggagcatttcttgaaggctgtcgatgaagttacagcacaagatattgccaagactgcccaaaagcttttatcatctcccctgacaatggcatcttatggcgatgtgcttcatctgccgagctatgatgcagtgagcagcaggttccattcaaaatccacc---------------gccgtc------------------gcc------------actgcccccgct------------gatactctcccc---------tct------cctccacccccagctgccatgatc------tacgatcgattggctgaatccgtcaagcaaaagctcaaaaaactcgaagaccctgaccctcgcttcctccggtacaactcaccacatccaactgtggattctcacactgaaatcctagccgctccactcacccgagtcacgactctcccaaatggccttcggatcgccacagagtcgaatctagcttcatcaaccgccactgttggtgtttttattgatgctgggtcgaggttcgagagtgaggaaaccaatggtacagcacattttttggaacatatgatatttaaggggacgcagaggagaaatgcgagagaattggaggaggagattgagaatatgggtggtcatttgaatgcttatacttctagggagcagacgacgtactatgcaaaggtgctggataaggatgtgccacgtgcgctggatattttatctgatattctgcagaattctaagtttgatgagcggagaattattcgggagagggatgttattctccgtgagatggaggaggttgaaggacaaacagaagaagttatatttgatcacctacatgcaactgctttccagtatacacctcttggtagaacaatacttggacctgcagaaaatatcaagacaattggcagagaacatatacagaactacatatcaactcactacactgctcccagaacggtagttgttgcctctggcgctgttaaacatgaagattttgttgaggaagtgaagaaattgtttacaaatttgtcattagatccaacaacaacttctgaattagttgctaaagaacctgcaatctttacgggctcagaggttaggatgcttgatgacgacattcctattgcccaatttgcggttgcttttgaaggggcttcttggacagatccagattctattgccttaatggtcatgcagtcaatgttgggttcttggaataaaaatgcatatggtggaaagcatatgggttcagagcttgcccagagggttgggatcaatgaaatagcagagagcatgatggctttcaatacaaactacaaagacactggcttgtttggtgtttatgctgctgctaagcctgattgcttagacgatttggcatatgcaattatgtatgagatgaccaaactatgttacagagtatcagaggctgatgtgattcgtgctcgtaaccagttgaaatcttccctgctgcttcacatcgatggaaccagtcctgtagctgaagacattgggcgtcagctgcttacatatggtagaagaattccatatgctgaactgtttgccaggatagatgctgtagatgccagcaccgtcaaacgtgttgcaaaccgatttatatttgataaagatgtcgcgattagcgctgttggccctatccagggcttgcctgactacaactggttcaggcgccggacctactggctccgttacatggcgtcg---------gcg---atcgccaaatggctggtggacccaaagcgcaacccgctggctgctgtacacatgaaagccgtatccaatcggctaaaaagatacgggcttcgacatgacgatttatacgacccgatgtatgatctcgatgtgaaggaggcgctgaatcggctgccgagagagattgtggatgcgaggaatcagcgccttaagcgcgccatagatctctccatgaagcatgagtatcttccagaagatcttcaggctatgcaaacaccatttaggaactatcttccggagatgttagctctcgttaagagagaacgagctgagcgtgaagcacttggtgctttgccactttatcagcgcaccattcct
>HelianthusAnnuus
gctagttcaagtgctgttgccgccaagtcatcatca---gggggtttgtttagctggtttacaggaggaagtgcttcctccttacctccgttggactttcctctcaagggtatcgaacttccatcttctttacctgataacgttgaaccgggaaagacaaagataacaaccctttcaaatggaatcaaaatcgcctcggaatcttcatcaaaccctgctgcctcgattggtttgtatgttaatagcggctcaatctatgagacaccagcctcatttggtgttacacaccttctagaacgtatggctttcaaaagtacatataatcgaagccacttgcgcgttgtgcgggaagtggaggcaattggcggcaatgtgacggcctctgcttctagagagcaaatgggttacagttatgatgcccttaaaacttatgttcctcaaatggtagagctacttgttgactctgtaagaaatcaagctttcttggagtgggaggttaaagaacagattgagaaagtgaaggctgagcttggtgaatacgccaacaatcctgaggcgttgctgttagaggcagttcattcagttggatattctggtccacttgcaaatcctcttcttgcgtctgaaggcgtactcaccagaataaacagtacagttttggaggattttgtagctgcaaactatacagctcctcgaatggtacttgctgcaacaggagttgaacatgaggaactgttgaaatatgccgaacctcttctctctgatttgccaggtggcactcaggttgaggaaccaaaatcggtgtatgttggaggtgatcaccgtgttatggctgat---acaggg------agaactagttttgctcttgcattcgaacttcctggtggctggcttaaggagaaagaagccatgacgttgacagttcttcagatgctgttgggcggaggtggatctttttcagctggtgggcccggaaaagggatgtactctcggctttat------------cttagagttctgaacgagtaccctgagattcagtcgttttcagcattcagttctatctataaccacaccgccatatttggaatccaagctaccacaagttctgactttgtatcaaaagccatcgatgtagcagcaaaagaactccttgcagttgccactaatggtgaagttaatcaggtacagttggaccgtgcaaagaagtcaaccaagtcagccattcttatgaaccttgaatcaagaatggttgcttcagaagatataggtagacaaatactgacatatggagaaaggaaacctgtggaatattttttgaaagctattgattcagtaacggccaatgacatcacttccgtcgcgaaaaagcttctttcctctcctctcactatggcttctcatggagatgtcctaaacgtcccaacttatgattcagtcagccgcaaattccag------gccgcc---------------gccgtc------------------gcc------------gccgtctccgac------------acccccaccccc---------tcc------ccaccgcctccaaaccacatgatc------tacgatcgagtatccgaacaagtgaaatcaaagctcaaacgactcgaaaaccctaaccctaggttcctcaaacacaactctccataccctacgttaaccgatcacacatcgatcctcacctacccggagacacgtgtcaccactctccctaacggcctacgtgttgcaaccgagtcgaatctggcgtcgcaaacggcgaccgttggggtttggattgatgcagggtcgaggtttgagacggaggagacgaacggtgtggcgcattttttggagcatatgatatttaaggggacggagaagaggtcggttagggatttggaagaggagattgagaatatgggagggcatttgaatgcgtatacgtcgagggagcagacgacgtatttcgctaaggttatgggtggcgatgtgccgaaagcgcttgatatattggcggatattttgcagaattcgacgtttgaggagcggttgattacgcgggagcgcggtgttattcttcgggagatggaagaggtgggcacacaaaccgaggaagtaatattcgaccatttgcatgctaccgccttccaatacactcctctcgggcggaccattctcggacccgctgaaaacatccagaagataacaaagaaagatattcaagattacatttcaacccactatgctgctcacagaatggtaatatccgcctctggagcagttaagcatgaggatcttgtagagcaggtgaagaagatgttcacaaaactatctgctaatcccatgactactacacagttggtagaaaaggagcctgcaatattcactggttctgagattcgcatgagggatgacgacgcgcctcttgctcaatttgctgttgcctttaatggagcatcatggacagatcccgattcaattgcgttgatggtaatccaagctatgcttggatcatggaacaaaactgcaggagccggcaaacatatgggttcacaacttgctcagctggtggggatcagtgaacttgccgagagcatgatggcttttaacacaaactataaagacactggcttatttggtgtctatgctgttgctaagccggattgtttggatgacttggcttttgcaataatgcaagagataagcaaattatgttacagagtcaatgacgatgatgtcattcgtgctcaaaatcagcttaaatcttcattgcttctccacattgatggaagcagccctactgctgaagacattggacgacagttgattacgtatgggcgtagaatcccgtttgctgagttatttgccagaattgatgcagtggatgctgccaccatcaaacgtgtagctaacagattcatatttgatcaggacatagcaattgcggcatctgggccagtgaagctattgcccgactacaactggttccgtcgtcgcacttacatgctccgttacatggcgacc---------tcgaagctcgtgcgaactattttagatccaaacaagaactggttcgcagctctgcacaagaaaactatatccgatcgcctcaccaaatacgggttgcgatatgacgatctgtacgatccgatggagtgtttggacatcaaggaagcgttaaataggctgcctcgtgagattgttgatgctagaaaccaacgccttttgcgtgccatggatctctctatgaaacacgaatacctccccaaagatctgcaggcgcaacagacaccatttaggagttatctttcggacatgctagctctggtaaagagggagagagcagaacgtgaagccttcggagcattgcctctccaacaacgcacaataccc
>IpomoeaNil
gcaagttcgactgctgttgcaacaaattcatcctct---ggtggcctatttagctggttaactggtgaacggtctagtgccctccctcctctagactttccactaaagggtgttactctgccacctccattacccgatcatgttgaacctgggagtaccaaaattacaaccttgccaaatggtcttaaaatagcatcagaaacatcagcgagcccggctgcctcagttggattatatgttgacagtggatcaatctatgaaaaaccagcatcatttggggcctcacatctcttggaacgaatggctttcaaaagcacattgaatcgcagccacttgcgtgttgtccgagaagttgaagctattggtggtagtgttcaagctgctgcctcaagagaacaaatgacttatacttatgatgctttgaaaacatatgttcctcaaatggtggagctccttgtagatgctgtgaggaatcctgcctttttggattgggaagttaaagaacagctcgagaagatgaaaactgagattgctgacttctctaagaacccacaggccttacttttggaggcaattcactctgcaggttatgctggcccctttgcaaatcctctgttggcaagtgaagcctcacttagcaaattggatggcacagctttggaggattttgttgctgagaattacacagcttctcgcatggtccttgctgcatcaggtgtagaacatgaggaactgttgaggattgcagaaccactgctctctgacttacctaacgttcttcgtgctgaggaacctaagcctatatatgtggggggtgattaccgttgtcaagctgaa---caaggg------gtaactcattttgcccttgcttttgaacttcctggtggctggcataaggaaaaggatgcaatgactttgactgtgcttcagatgcttatgggagggggtggttctttctctgctggtggtcctggaaagggaatgtattcaaggctatat------------cttcgtgtattgaatgagtatccgcaagtccatgcgttctctgcattcagcagcattttcaatagcactgggttatttggaattcaagcaactacttcttctgatttttcatcaaaagctgttgatatcgctgttaaagagctcactgccattgcaagtccgggtgaagttgaccaacagcagcttgatcgtgctaaacaagcaacaaaatctgccattttaatgaacttagagtccaggatggttgcatcagaagacataggcagacaaattttgacatacggagagaggaaacctgtggagcatttcttgaaagccatagaagaagtttcagcaaaggatattgcttcaattgcacaaaaacttatatcatctcctcttaccatggcgtcctatggagacgttctttatcttccaagttatgacaccgtaagcagctggttccagtccaaatcgcag---------------tcttta------------------gct------------caggcttccgaa------------gctccggcaccggcc------tcc------ccgcctcctccggagttcatgatc------tacgaccgattagccgagggcgtgaaatcgaagctcaaacgcctcgagagaccggacctgaggttcctcaagtacaactcgccccaccctgtcgaaaccaaccacgcgtcgatcctctccgcccccgagactaaagtcaccactctccccaacgggctccgagtcgccacggagtccaatctcgctgccaaaaccgccaccgtgggagtgtggatcgacgccggatcgcggttcgagactgacgagaacaatggagtcgcgcatttcctcgaacacatgatcttcaaagggaccgataagcggacacagaggacattggaggaggagattgagaacatgggcggacacttgaatgcttacacttcgagggagatgaccacttactatgctaaggtccaaagcaaggatgtgccaaaggcgcttgatcttctgtctgacattttgcagaattcgaagttcgagcagggaaatattgaccgcgagcgcagtgtgattctccgcgaaatggaggaggtagaaggacatcctgaggaagtcatttttgaccagttacatgccaccgcattccagtacactcctttgggtagaacaattctgggaccagttgagaacatcaataaaataaccaaggaagatattcaggattacatttcaacgcactatgctcctcacagaatggtggtatcggctgctggagccataaaacatgaggatgtggttgagcaagtgaagaagcttttcacaaaactatcggctaaccctgttaccacgtctaagttggttgcaaaagagccagcaatattcactggttcagaggtccgaatcattgatgatgatctgcctcttgctcaatttgctgttgctttcagtggagcatcatggacagaccctgattccactgctttgatggtcattcaacaaatgctgggatcatggaacaaatactgtggagggggaaagcataatggttcagagcttgtacagagagtggcaattaatgaaattgctgagagtgtgatggcttttaataccaactataaagacacggggctttttggtgtctatgctgaagccaaacctgattgcttggatgacttagcttatgcaataatgtatgagatatccaagttgtgctaccgagtatcagaagctgatgtcatccgtgctcgtaatcagctaaaatcttccttgatgctccatattgatggaccaagcccagctgctgaagacattggacgtcagttaatcacctatggtcgaagaatgccatatgctgaattatttgccagaattgatgctgtggatgctaacaccatcaaaagagttgccaaccgttttatttttgaccgggatgttgcaatatcagcccggggaccaatccaaggtttgcccgattataactggttcagacgaaggacatactggctgcgctacatggcgtcg------ccgtcg---tggattcaatcgctgttgaacccctcgaagaattggttcgccgcacagcatatgaaagctatctccaaccgcctccgaaaatacggtttgagatacgatgatttgtttgatccgaaggagcatttggacatcaaggaggctatggaacggctacctcaagaagttatcgatgctcggaaccagcgtctcaaacgtgctatagatctctcaatgaagcatgagtacctccctgatgatcttcagaaaatgcagacgccatttagaagttatctgcatgaaatggtggatctcgtagagaaagagagagcagaacggacagctttaggagcattgcctctttaccaaaggacattccca
>LindenbergiaPhilippensis
gcaagtacaagtgctgttgcaacaaaatcttcg------ggaggttttttcagttggttgacgggcgataagtcgtcttcacttccaccactagagtttcctcttaaggatgttatacttcctgaaccattgcccgactatgttgagcctggaaagaccaagataaccacgcttccaaatggtctcagaattgcgtctgaaacatcaccgaaccctgcagcttcaattggcttatatgttgattgtggctcaacctatgaaacctcggcttcacgtggggtcacacatctcttggagcgtatggccttcaaaagtacaactaacaggagccatttgcgtattgtgcgagaagttgaggcaattggtggcaatgtaactgcatcagcctctcgggagcatatgagttacacctatgatgccctaaagacgtatattcctcaaatggttgagcttcttgctgactgtgttagaaacccggcttttttggattgggaagtcaatgaacagatccaaaagttaaaggctgagattagtgaattatctaaagatcctcaacacttgcttttggaggctgttcattcaactggttactctggtccttatgcgaatgctcttgtggcgtcagaatctgcacttagctcattgaacagcagtgttttggaggactttgttgctgaaaactacactgctcctaggatggtccttgcagcatcaggtgttgaccatgataaactgttagaatatgcagaaccacttttatctgatctgcctaatgtttctcgaccatcggagcgaatcccaatctatacaggaggtgattttcgccagcaaggtgat---tcaggg------ataacacatattgctcttgcctttgaacttcctggtggctgggttaaagaaaaagatgctgtaacattgactgttcttcagatgctcatgggaggaggtggatctttctcagctggtggtcctggaaaagggatgcactcaagattatat------------cttcgtgtccttaatgagcatcctcagatccagtccttttctgctttcaacagcatttacaatcatactggattatttggaatccaagctagcactggttctgagtttgcaacaaatgctattgatatcgctgttaaagaactcattgcagttgcgacacctggagaagttgacaaggttcagctagatcgtgcaaaacaatcgacaaaggctgccattttgatgaacatagaatccagaatggttgcatcagaagacataggtaaacaaattctgacatatggagaaaggaaacctgtggagcatttcttgactgttgttgatgaagttaatgcaaacgatattgctaatattacccaaaagcttttatcatctaacctcacaatggcatcttatggggatgtgcttcatctgccaagctatgatgctgttagcagcaagttc---------tccacc---------------gccgtc------------------gcc------------cccgcagccgaccacgcg------gccgacctcccc---------ctc------cctccgccgcccaccgccatgatc------tacgaccggctctccgaatccgtcaagcacaagctccaaaagctcgaaaaccccgacccccgcttcctccgctacaactccccccacccgaccgtcgactcccacggcgacatcctcgccgcgccgcttacccgcgtcgcgaccctccccaacggcctccgcatcgcgacggagtcgaacctcgccgcggcgacggccaccgtcggcgtcttcatcgacgccgggtcaagattcgagagtgaacagaccaacggcacggctcattttctggagcacatgatattcaagggcacggagaggaggagcgcgagggagttggaggaggagatcgagaatatgggcgggcatttgaatgcgtatacctctagagagcagacgacgtactacgcgaaggtcatggataaggacgtgccacgtgcactggatatattgtcggatattctgcagaattcgacgtttgatgagaacaggattgaccgggagagagaggtgattcttcgcgagatgcaggaggtggaaggacaagaaggagaagttatattcgatcaccttcacgccacagctttccagcatacacctcttggtagaacaatccttggacctgaggaaaatattaggacaatccgcaaagaacacatacgaaactatatatcaactcactatactgctcccagaacggtagttgttgcctctggtgctgttaagcatgaagatattgtggagggggtgaaaaaattatttacaaagttgtcatcagatccaaccacagcttctgagttagttgctaaagaacctgcaatctttacgggttcagaggttagaatgcttgatgatgacgttccccttgcccaaattgcaattgcttttgagggggcttcttggacagatccggattgcattgctttgatggttatgcagtcgatgttgggttcttggaataaaaatgctagtggtggaaagcatatggggtccgagctggctcagagggttgggatcaatgaaatagctgagaacatgatggcttttaacaccaactacaaagacactggcttgtttggtgtttatgctgttgcgaagcctgattgcttggatgatttagcctatgcaattatgtatgagataaccaaactatgttaccgagtatcggaggctgatgtgattcgtgctcgtaaccagttgaaatctgctttgctgcttcacattgatggaaccagtcctgttgctgaagatattggacgtcagctgcttacatatggtagaaggatcccatacgctgaactgatcgccaggatcgatgctgtggaccccagcactgtcaaacgtgtcgcaaaccgatttatatttgacaaagatattgcgatttgtgctatggggcccatccaaggcttgcccgactacaactggttcaggcgcagaacttactggctccgttacatggcatcg---------gca---atctccaaatggctcgtcgacccgcaccgcaacccgctcgccgcaatccacatgaaaaccctaaccaatcgcctcagaaattacgggctccgatacgacgatttgtacgatccaatgtacgacctggatgtgaaggaggcgctgaatcggttgccgagggagattgtggatgcgaggaatcagcgactgaagcgcgccatagacctgtcgatgaagcatgcctatcttccagaagatcttcaggctatgcagacaccatttaggagctatctgcaggagatgttagctcttgttaagagagagagcgctgagcgtgaagcactcggtgccttaccactctaccaacgttcccttccg
>ManihotEsculenta
gcaagttcaagtgttgctgcctcggaatcatcctcttcaggtggccttttcagctggctgattggtgataagtccaagtctttacctcctctggaattacccctcccgggagttgaactcccacccacattgcctgattatgttgaacctggaaaaaccaagatcacaactcttccaaatggattgaaaattgcctctgaaacatcaccgaatcctgcagcatcaattgggttgtatgttaactgtggttcagtgtacgagtctccagcctcaatgggggtaactcatttactggaacggatggcattcaaaagcacaagaaatcgcagccacttgcgtattgtgcgtgaagttgaggcaattgggggcaatgtgctggcctcggcatctcgggaacagatgggatacacctatgatgctctaaagacttatgttccagagatggtggagttgcttattgattgtgtgagaaaccctgtcttccttgactgggaagtgaatgaacagcttcagaaggtcaaagcagagattagtgaagcttctaacaatcctcaaggattgcttgtggaagcaattcattctgctggtttttctggtccattagctaatcctcttatggcacccgaatctgcaataagtagattgaatagtacaatattggaggaatttgtagctgaaaattttactgctagtcggatagtgcttgcggcttctggcgttgaacatgaagaactggtgtccactgcagagccccttctatctgatctacctggagctagtaatactatactgccaaaatctgtttacacaggaggggattttcgctgtcaatcagat---tcaggggatcaaaggacccactttgctcttgcattcgaatttcctcatggctggcatgatgaccatgacgccgtgaccttgactgttcttcagaggctaatgggcggaggtggatccttctcaactggtggccctggaaaaggaatatactcaaggctatat------------gttcgagtcctgaatgaatatccacaaattcagtcctttacagcattcagcaacatttatgatcgcactggcatatttggaatccaagctaccactgattctcattttgcatctaaagccatagatgtagctgttaatgagctaattgcagttgcttcacctggagctgttgacccagtgcagctagatcgtgcaaaacagtcaacaaagtctgctattttgatgaatttggaatctagaatgattgcttcagaagatataggtagacaaattttgacggatggtgagaggaaacctttggagcatttcttgaagattgtagattcagttaccttgcaagatattactaaaatttcgcaaaagctaatctcttcccctctcacaatggcatcatatggagatgttatcaatgtcccaacctatgattcagttagcagcaagttcaagttgaaatccacc---------------gccgtc------------------gcc------------tcttcctcgcca------------tctactcctccc---------tct------cctcctcctccaaacgccatgatc------tatgaccgtctcgccgaatcagtcaaatccaagctcaaacagctcgagaaccctgacccaaggttcctcaaatacgggtcccctcacccgactctcacgacccatacccatattctctccgctccggaaacccgcatcactacgctccccaatggcctccgtgtcgcgacggaatccactcttgcttcaaaaacagcaacagtgggggtctggatcgacgctgggtctcgattcgagactgacgatactaatggaacggcgcattttctagagcacatgattttcaaagggacagagaggaggtctgcgagggaccttgaggaggagattgagaacatgggcggccatttgaatgcctacactagtagggaacagactacttactatgccaaagttatggacaaggatgtcaacaaggcattggatattttggctgatatactgcagaactcgaaattcgatgagaaccgtattagtcgcgagagggatgtgattttaagggaaatggaagaggttgaggggcagacagaggaagttatctttgaccatttgcatgcaactgcattccagtacactcctttgggtagaactattcttggaccagctaaaaatatcaggtcaattaccagagaacatcttcagggctatatacagacgcattacactgctccccggatggtcattgttgcttctggagcagttaagcatgaggaagttgttgagcaagtaaagaagttgtttactaagttatcagctgatccaaccactgcttctcagctggttgcaaaagaaccagccttttttactggatctgaggttaggataattgatgatgatattcctttggcacaatttgcggttgcttttgaaggagcatcctggacagatccagattctattgctctaatggttatgcaggctatgctgggttcgtggaataaaagtgctggaggtggaaagcacataggttctgagcttgcacaaagggttggcattaatgaaatagcagaaagcatgatggcttttaacaccaactacaaagacaccggcctgtttggtgtttatgcagttgctaaggcagattgcttggatgatttagcctgggcaattatgtatgagacgaccaagttgagttatcgagtttctgaagctgatgtcacacgtgctcgaaatcagttgaaatcatcactgctacttcacatagatggaaccagtcctgtagctgaagatattggacgccagctacttacatatgggcggagaattccatttgccgaattgtttgctaggattgatgctgttgatgcaagtactattaaacgtgttgctaacagatttattcatgacaag------------------------------------------------------------------------------------atgtcgtcg---------------tttttgcaatcatttattgatccaaggaagaactggttcgccaaaatgcatatgaaagctctttccaaacgcctccgcaaatatggcctccgatacgatgatctctatgatccttactacgatctggacatcaaggaggcgcttaatcggctcccaagagagattgtggacgctcgtcatcagcgcctcaagcgcgccatggacctctccatgaagcacgagtaccttccagaggacctacaggcaatgcaaacccccttcaggagctacctgcaagatatgctggctcttgtgaagaaggaaagagctgaacgcgaggctttgggagctttgcctctctatcagcgcaccattcca
>MimulusGuttatus
gcgagtacaagtgttgtcacaaacaaatcacca------gcaggttttttcggttggttgaccggtgagaattcgtcttcacttccaccactagacttcccgctcgagggtgttgaacttccaccttcattgccagactatgttgagcccggaaagaccaagataaccactcttccaaatggtgtcagaattgcatccgagacagcagcggagcctgcagcttcaatagggctacatgttgagtgtggctcaatctacgagtcaccctcttcgtatggggtcacacatcttttggagcgtatggccttcaaaagtacaactaaccgaagccacttgcgtattgtgagagaagttgaagcaatcggtgggaatgtaaatgcgtcagcgtctcgtgagcatatgacttacacctacgacgcactaaaaacctatgttcctcaaatggtggagcttcttattgactgtgtgagaaacccggcctttttggattgggagattaaggaacagctccagaaggtgagcgccgaggttactgaaagcttgaaaaaccctgagcatctgcttttagaggccgttcattcaactggttactctggtccatacgcaaatggtcttctggcttcagagtctgcacttagcggattgaacagcactgttttggagcagtttgttgctgaaaactacacagctcctcggatggtccttgcagcaacaggtgttgaccatgataaactgttggaatatgcggaaccacttctgtctgatcttccgaaagtttctcgacctttggagccgaaggcagtttatacaggaggcgatttccgccgtcaaggtgat---tcaggg------acaactcacttcgctcttgcctttgaacttcctggtggctggaataaggaaaaggatgctgttgcattgactgttcttcagattctcatgggaggaggtggatctttctcagctggaggtcctggaaaggggatgtactcgagattatat------------cttcgtgtcctgaacgagaatcctcagattcagtctttttctgctttcaacagcatctacaatcattctggattatttggaattcaagctaccactggatccgattttgcaattaaggccattgatattgctgttaaagaattaatcgcagttgcatctcctggacaagttgaccaggtacagctcgatcgtgcaaaaaagtcaacaaggtctgccattttgatgaatttggaatccagaatggttgtagcagacgacactggtaaacagattttgacgtacggagagaggaaacccgtggagcatttcttgaaagccgttgatgaaattacggcacaagatatcgccaagactgcgcaaaagattatatcttctcccctcacaatggcatcttatggcgatgttcttcatctgccaagctatgatgcgattagcagaaggttccattcaaaatccacc---------------gccgtc------------------gcc------------gtcgcaccggag------------gtctccctccca---------tct------ccgccgcagccagatgtcatgatc------tacgatcgattggccgaatccgtcaaaaggaagctcacgaagctcgaagaccccgaccatcgcttcctccggtacaactcccctcacccaacagtagattcgcacaccgaaatcctctccgccccactcacccgagtcacgactctgccgaacggactcagaatcgccaccgagtcgaatctcgcatctcccacatccaccgtcggtgtcttcatcgacgccggttcgaggttcgagagcgatgaaaccaatggcaccgcgcattttttggagcatatgatatttaaggggacggagaagaggagcgcgagggaactggaggaggagattgagaatatgggcggccatttgaatgcttatacttctagggagcagaccacctactatgccaaggttgtgaatcaggatgcgccccgtgcattggatatcttatccgatattctgcagaattccaagtttgaagagaatagaatcactcgggagagggatgttattcttcgggagatggaggaggttgaaggacaaacagaagaagttatattcgatcacctacacgccactgctttccagtatacacctctgggtagaactattcttgggcctgctgaaaatatcaagaaaatcggcagagaagatataaagaactacatatcaacgcactacactgctccaagaacggtaattgtcgcctctggtggtgttaagcatgaagatattgttgaccaggcgacgaagttatttacaaagttgtcatcagatccaacaacagctactgagttagttgctaaagaacctgcaatctttacaggctcagaggttaggatgctcgatgacgacattcctctggcccaatttgctgttgctttcgagggtgcttcctggacagatccagattccattgctttaatggttatgcagtccatgttgggttcttggaataaaaatgctggcggtggaaagcatatgggctctgagcttgcacagagggttgggattaatgaaatagcagagagcatgatggctttcaataccaactataaggacactggcttgtttggtgtttatgctgttgctaagcctgattgcttagacgatttggcgtatgcaattatgtatgagataaccaaactcagttatcgagtatcagaggccgatgtgattcgtgctcgtaaccagttgaagtcttctctgcttcttcacatcgatggaaccagtcccgttgctgaagatattgggcgtcagctgcttacttatggtagaaggattccatacgctgaacttattgccaggatcgatgctgtagataccagcactgtcaaacgtgttgcaaatcgtttcatattcgacagagatgttgcgattagtgctgtgggccccatccagggattgccggactacaactggttcagacgcaggacctactggctccgttacatggcgacg---------gca---atctccaaatggatcgttgacccgaagcgcaacccgctcgctgcataccacatgaaaaccctatccggtcgactcagcaaatacgggcttaggtacgacgatttgtacgatccgatgtacgagctggatgtgaaggaggcgatgaatcggctgccgagggagattgtggatgcgaggaatcagcggctcaagcgcgccatggatctctccatgaagcatcagtaccttccagatgatcttcagcgtatgcaaacaccatttaggagctacctccaggaaatgctagcttttgttaagagagagcaagctgagcgtgaagcgcttggtgctttaccactttatcaacgcacctttcct
>Ofasciculata
---------------------------------------------------------------------------------------------------------------------------------------------------------------------------------nnnggtctcaagatcgcctctgaaacatcagcgaatcctgcagtctcaattggcttatatgttgattgcggatcaatatatgaaacaccatcttcgttcggggtgactcatcttttggagnnn---------------------------------------------------------------------------------------------------------------------------------------------------------------------------------------------------------------------------------------------------------------------------------------------------------------------------------------------------------------------------------------------------------------------------------------------------------------------------------------------------------------------------------------------------------------------------------------------------------------------------------------------------------------------------------------------------------------------------------------------------------------------------------------------------------------------------------------------------------------------------------------------------------------------------------------------------------------------------------------------------------------------------------------------------------------------------------------------------------------------------------------------------------------------------------------------------------------tccacg---------------gccgtc------------------gcc------------gccgcccgcgac------------gccgcccttccc---------tct------ccaccgcccccaacagccatgata------tacgatagattagccgagtccgtcaaagagaaactgaagaagctcgaagacccggaccctcgctttctaaagcacaattcccctcaccctaccgttgattcccacactgaaattctcagcgctccgctcacccgagtcacgactctccctaacggccttcgtatcgcgactgagtcgactctcgcatcaaaaatcgccgccgttggtgtctacattgaggctggatcgaggtttgaaagcgaagaagccagtggtagcgcacattttgtggagcacatgatatttaaaggtacggagaggagaaccgcggtggaattggtgcaggagattgagaacatggggggtcatctgaatgcgtacacttccagagaacatactgcgttttacgctaagacaatggacaaggacgtgcctcgtgcgctggatattttgtcggatattttgcagaactcaaaattcgatgaaatgaagattaatcgggagaaagatgttattttccgcgagatggcggagattgaaagacaaacagaagaagttatatttgatcacttgcatgccactgctttccagcacacacctctgggtaga---atacttggacctattgataatatcaagagacttcgcagtaaagatctacggaattacgtatcaactcaccatactgcccctagaatggtagttgctgcatctggtgctgttaagcatgaagatattgttgagcaagtaaagaaatcgtttacaaatttttcaatagatccaacatcagcttctgacattgttgctagagaacctgcaattttcacaggctcggaggttaggatgcttgatgatgacaagcctctcgcccattttgcagttgcttttgaaggagcctcttcgacagatccagattctgttgctctaatggtcatgctggatatgttgggttcttggaataaagatactggtggtggaaagcatatgggttctgagcttgcgcagagggttgccatcaatgaaatagcagagagcatgacgcctttcagttccaactacaaagacactggtttgtttggtgtttatgcaattgctaagcctgattgcttggatgatttagcctatgcaataatgtatgagatgacaaagttatgttatcgagtctcagagactgacgtgattcgtgctcgtaacaagttgaaatcttccatgttgcttcacctcgatggaactagtcctgttgccgaagatattggacgccagttgcttacatatggtagaaggatcccatatgtcgaactttttgccaggatcgattctgtagatgccagcactgtcaaacgtgttgcaaacagatttatatttgatagagatcttgcgattgttgctatggggcccattcagggcttgccagactacaactggttccggcgcaggacctactggctccgatac------------------------------------------------------------------------------------------------------------------------------------------------------------------------------------------------------------------------------atggacctctccatgaagcacgcgtaccttccagaagatctccaggctatgcagacaccatttaggagttatcttcaggagatgctagctcttgttaagagagagaaatctgaacgtgaagcactcggtgctttgcctctttatcaacgaaccattcca
>OleaEuropaea
gcaagtacgagtgccgttgcaaccaagacatcatca---gggggtttctttagctggttgactagagaacactcctcgtcacttcctcctctagacttcccacttaaggatgttacacttccaccttcattgcctgattttgttgagcctggaaagaccactataacgactcttcccaatggcctcaaaattgcatctgaaacatctgcgaacccagcagcttcaattgggttatatgtcgattgtggctcaatatatgaaactccagtgtcatttggtgccacacatctcctggaacgtatggccttcaaaagtactaccaaccggagcgacttgtgtgttgttagagaagttgagtcaattggtggcaatgtcatggcttctgcctctagggaacatatgggttacacctgtgatgctctgaagacctatgttcctcaaatggtagagctcctgattgactctgtgaggaaccctgcttttctggattgggaggttagcgaacagctccataaggtgagtgcagaggttagcgaatgctctaaaaacccacagaacttgcttttggaggctattcattcagctggttactctggtccctatgggaatgctcttttggcttcagaatccgtggtgaatagattgaacagtgcagttttggaggattttgttgctgaaaactatactgcttctcggatggttcttgctgcatcaggtgttgacaatgatgagctattaaaatatgctgaaccacttctatctgaccttcccaatgtaccacgtcctactgagccaaaatcagtttatgtagggggtgattatcgtcatcaagctgat---tcaggg------acaacccatttcgctcttgcctttgaacttcctggtggttgggtcaaggaaaaggattcaatagttttgacagttctccagatgcttatgggaggaggtggatctttctcagctggtggtcctgggaaggggatgtactctagactatat------------ctccgagtcctgaatgaatatccccagattcagtcattttctgcattcaacagcatttacaatcatactggattatttggaattcaagctaccactggttccgactttgtaacaaaagcaattgacatagcagttaaagaactcattgcggttgcgactccaggagaagttgaccaggtacagctgaatcgtgctaaacaagcgacaaagtctgctatattgatgaacctggaatccagaatggttgcttcagaagacataggtaaacagattttgacatatggagggaggaaaccagtcgagcatttcttgaaggctgtagatgaaattacagcaaaggatatagcttccgctgcagagaagcttttatcatctcctctcacaatggcatcttatggagacgttatttatgttccaagttatgatgcggttagcagcaggttccattcaaagtccacg---------------gccgtc------------------gcc------------tcagctacctct------------cccttactcccc---------tcc------ccgcctcccccaaccgccatgatc------tatgacagactagccgaatctgtcaaggaaaagatcaagcaactcgaatctccggacccgcgattcctacaacacaactctccgcacccatccttagcttctcacaccgaaatcctatccgctccattaacccggatcaccactctccccaatggccttcgagttgctaccgagtccactctgtcctcacgaactgcaaccgttggagtgtttattgatgctgggtcgcgtttcgagaccgaggagactaatgggactgctcatttcctggagcatatgatatttaaagggactgagaggcggtctgcaagggggctggaggaggagattgagaatatgggtggacatttgaatgcctatacttccagagagcagactacttattatgctaaagtgatggataagaacgtgccgcaggcactggatattctttcggatattctgcagaattcgaagtttgaggagaaccggattaaccgggagcgagatgttattctcagagagatggaggaggttgaaggtcagacagaagaagttatattcgaccatctacacgccactgcattccaatacacgcccctgggtagaacaattcttggacctgctgataatatcaagacaattggcaaagagcatttgcgaaactacatatcaacacactatactgcacccaggatggtgattgctgcctctggtgctgtcaagcacgaagatattgttgagcaagtgaaaaaattgtttacgaagctatcgacagatccaacaacagcatctgagttagttgctaaacaacccgcaatcttcacaggctcagaggttaggatgcttgatgatgacattcctctcgcgcaatttgctgttgcttttgaaggggcatcttggtcggatccagattccattgccttaatggtcatgcagtcgatgttgggttcctggaataaaaatgctggtggtggaaagcatatgggttctgagcttgcacagagggttggcatcaatgaaatagctgaaagcatgatggcttttaatactaactacaaagacactggtttgtttggtgtttatgctgttgctaagcctgattgcttggacgatttagcctatgcaattatgtatgagatcagcaagctatgctatcgagtatcagaggctgatgtgatccgtgcttgtaatcagttgaagtcttctctgatgcttcacattgatggaactagtcctgtagcagaagatattgggcgccagctgcttacttatggtagaaggataccatttgctgaattgtttgccaggatagattctgtagatgcaagtacagtcaaacgcgttgcaaaccgatttatctttgacagagatgttgctattactgctatgggtcccgtccagggcttacccgactacaactggttcaggcgcaggacctactggcttcgttacatggcatca---------tcg---ctatctcggtggcttgtcgacccaaagaagaaccctctcgctgccatccacaaaaagaccatcttcggccgccttcgcaaatacgggcttcgatatgatgatttgtatgacccaaagtacgaattggacgttaatgaggcgctgaatcggctccctagagagatcgtggatgcgaggaatcagcgcatcaagcgcgctatggatctctccatgaagcacgattaccttcccgaagatctccaggccatgcagacaccatttagaagctatcttcaggaaatgttagctcttgtaaagaaagagcaagctgaacgtgaggctttgggcgctttgcccctctatgagcgcacaattcca
>OrobancheCumana
gcgagttcaagtgctgttgcaacgaaatcatca------gaaggtttttttggttggttgacgggtgagaagtcctcttcacttccaccactagacttcccgcttaaggatgttacacttccccaaccattgcctgactatgttgagcctggaaagaccaagattaccactctctctaatgggctcataattgcatctgaatcgtcgccgaaccctgcagcttcaattggcttatatgttgattgtggctcaatctatgagactcccgcttcatatggggtcacacacctcctggagcgtatggccttcaaaagtaccactaacaggagccacatgcgtattgtgcgagaagttgaggcaattggtggcaatgttactgcatcagcctctcgggagcatatgagttacacctatgacgcactcaaaacgtatgttccacaaatggtagagcttcttgctgactgtgttataaacccagcttttttggattgggaagttagtgaacagctccataagttgaacgctgagttgagtgatttctccaaaaaccctgagcacctgcttatggaggctattcattcaactggttacagtggtccctacgccaattctcttgtggcatcagaatctgcacttagcgtattgagcagcagtgtgttggaggagtttgttgctgaaaactatactgcatctaggatggttcttgcagcatcaggtgttgaccatgataaactgttagaatatacagagccacttttttctgatctgcctaaagtttctcgacctttggagccagcggtaatatatacaggaggagattttcgccgccaaggtgat---tcaggg------acaactcatgttgcccttgcctttgaacttcctggtggctgggttaaggaaaaggatgctatgatactgactgttcttcagatgctcatgggaggaggcggatctttctcagctggtggtcctggaaaagggatgtactcaagattatat------------ctacgtgtcttgaatgtgcatcctgagatccagtccttttctgctttcagcagcattcacaatcatactggattgtttggaatattggctaccactggttctgagttcgcaacaaaagctattgatatcgcggttaaagaactcactgcacttgccactcctggagaagttgaagaggtacagctagaacgtgcaaaacaagcgacaaagtctgccattttgatgaacttagaatccagaatgattgcatcagaagacatagctaaacagatactgacatatggagaaaggaaatcctgggagcatttcttggacgttgttgatcatgttagagcgaaagatattgttgaaatagcacaaaagcttctatcgtctcccctcacaatggcatcttatggagatgtgcttcatctgccaagttatgatgctgtcagcacaaagttccaa------tccacc---------------gccgtc------------------gcc------------actgcgcccgac------------tccgccgcccctctctct---cac------cctccgcctccaacagccatgatc------tacgaccagttagctgaatccgtcaagcaaaagctaaaaaaactcgatgatcccgatcctcgcttcctccggtacaattcccctcacccaacagtagattctcacaccgatatcctctcccaaccacttactcggatcacgactcttcctaatggccttcgggtcgcgactgagtcgaatctcgcctcacaaacggccaccgttgcggtttttattgacgctgggtctaggttcgagaatgccgaaacaaatggcacagcgcatttcttggagcatatgatattcaaggggacggagaggaggaccgcaaggcagttggaggaggaggttgagaatattggcggtcatttgaatgcttatacttctagggagcagactgcttattatgcgaaggtgatggataaagacgtcccacgcgcgatggatattttatctgatattctgcagaattcaacgatcgatgaacagaggattacccgagagagggatgttattcttcgcgagatggaagaggtcgaaggacaggaaggagaagttatttttgatcacctacatgccactgctttccagcatacgcctcttggcagaacaatccttggacctgctgaaaatattaagacaattggcaaagaacacataagagactatgtatcaactcattacacggctcccagaatggttattgttgccgccggtgctgttaagcatgagagtattgttgaggaagtgaagaaattatttaccaagctgtcatcagacccaacaacaacttctgaattagttgctaaagaaccttcaatatttactggttcagaggttagaatgcttgatgacgacgttccccttgcacaatttgctgttgcttttgagggggcttcctggacagatccagattccgttgctttgatggttatgcaggcgatgttgggtacttggaataaaaattctgtgaacggaaagcatacggggccggagcttgcacagagggtcggaatcaatgaaatagcagagagcatgatggctttcaacaccaactataaagatactggcttgtttggcgtttatgctgtcgcgaagcctgattgcttggatgatttggcctatgcaattatgaatgaaataaccaaactatgttaccgagtatcagaggccgatgtcattcgtgctcgtaaccagttgaaatcttctttgctgcttcacattgatggagccggtgctgttgctgaagatattgggcgccagcttattacatatggtagaaggataccatatgctgaactgtttgctagaatagatgctgtggataccagcaccatcaaacgcgtagcaaaccggtttatacttgataaagatgttgcgattagtgcaatgggacccatccagggcttgcctgactacaactggttcagacgcaggacctactggctccgttacatggcatct---------gct---ataaccaaatggctgatcgacccgaatcgcaaccccttggctgctcttcacaagaaaacgctaaccaatcgcctgatgaattatggtcttcgatatgacgatttatacgacccgatgtacgatctggatgtgaaggaggcgctgaatcggctgccgagagagattgtcgatgcgagaaatcagcgcctcaagcgagccatagacctctccatgaagcacgcataccttccagaagatctcagggctatgcagacaccatttaggagttatcttcaggagatgctggctcttgttaagagagagagagctgaacgtgaagcactgggagctttgcctctttatcagcgctcgattcca
>OryzaSativa
gctagtacaagtgttgtg------aagcagtcttca---ggtggtttgtttagctggcttcttggggagaagtcaagccaattgcctcctcttgatgtccctctcccgggtattacccttcctccaccactgccagactttgttgaaccgtctaagacaaaagtcaccactctcccgaatggcatcaagattgcttcagaaacgtcagtgagtccagcagcatctgtgggactgtatattgactgtggttcaatatatgaaacacctgcttcatctggagcatcacatctgttggagagaatggcgttcaagagcactacaaacaggagtcatttgcggctagtacgtgaagtagaagccattggagggaatgtctctgcatcagcctctcgtgaacaaatgtgctatacctatgatgcattcaaggcctatgtacctgagatggttgaagtgcttattgatagtgtgaggaacccagccttttttaactgggagattaaagagcagctggagaagatcaaggctgaaatagctgaagtttctgataatcctcaaggtttacttctagaggcactccattctgctggctattctggggcactggcgaagcccctaatggcacctcagtccgctattcataggttggacagtagtatccttgaggaattcattgctgaaaattacacagcacctaggatggtccttgcggcatctggagttgaacatgatgaactagtttcaattgctgagccacttctgtcggatcttcccagtgtgaagcgtccagaagagccaaaatcagtttatgtgggaggagactatcgttgtcaagcggac---tctgac------aagacacatattgctcttgcttttgaagtaccaggtggatggtttgaagagaaaactgccatcattgttactgttcttcagatgctcatgggaggaggtggttctttctctgctggtggtcctgggaagggcatgcattctcgattgtat------------ctccggatattaaacaactaccatcagatcgagtcattctctgcattcaacagtatctacaaccattctggtctttttggaattcatgcaacaactagcccaaattttgcttccaaggctgtggatttggcagcaggagagcttcttgaggttgcaactcctggaaaagttacacaagaacagcttgatcgagctaaacaggcaaccaagtctgcagttttgatgaacttggaatccagagtcgtagcatctgaagacatagggaggcagattttgacgtatggggaaaggaaacccattgagcatttcttgaaagatcttgaagcaatcaccttgaatgacatttcttctactgccaagaagatcatttcatcaccccttacactggcatcatggggtgacgttattcatgtcccgagctatgaatctgttagccagaagtttttctcaaagtccacc---------------gcggtc------------------gcc------------gccgcggggcccggcgtcatc---gcccccgacgcg---------gcc------ccggtccgccccccgatgatggtg------tacgaccgcatcgccgaggccgtcaacgccaggctccgtcggctcgagcacccggacccccgcttcctccgctacgcgagcccagtccccgcccacgccgaccacaccgccatcctcgccgcgccggagacccgcgtcacgacgctccccaacgggctccgcgtcgccacggagtcctcgctcgcctcgcgcaccgccaccgtcggcgtgtggatcgacgccgggagcaggtacgagacggaggactcggccggggtcgcgcatttcgtcgagcacatgctgttcaagggcacgggtgaccgcaacgccgcgcagctcgaggaggagatcgagaacatcggcggccacctcaacgcatacacgtcgcgggagcagacgacctactatgccaaagtactcgacaaggatgtgccgcgtgcacttaatattcttgcggacattctgcagcactcaaagttggaagagtcccgcattgaacgtgagcgcgatgttattctgcgagagatggaagaggttgagggacaatatgaggaagttatattcgatcatctccatgcaactgcattccagtacacttctcttggcagaccaatcttgggttctgcagaaaatgtcaagtcaattacccaagaggacctccagaagtatattgaaacacattatacggctcctagaatggttatcactgctgctggtgctgttaagcatgatgatattgtagagatggcaacaaaactgtttaatgacctaccaactgaccctacaacaacaagcatgttggtttctacccaaccagcctgctttactggttctgaggtccgcatcattgatgatgacatgccccttgctcaatttgctgttgcctttaatggagcatcatggatagatcctgattctattgccttgatggtcatgcaatccatgcttggctcatggaacaagagtgctggaggagggaaacacatgggttcagagcttgtacaaagggtagcgatcaatgacattgctgagagtataatggcatttaatacaaattacaaggacactggcctctttggtgtctacgctgttgctaagcctgactgcttggatgatttggcttttgcaatcatgcaagagattagcaaactgtcataccgggttactgaggaagatgttatccgtgcacgtaatcagctgaaatcttccatccaactgcacctcgatggttccactgctgttgttgaggatattggccgtcagttactcatctatggtcgaagaattcctattcctgagctttttgcaagaatagatgcagttgacgcaagcacagtcaagcgagtggccaaccgtttcatttttgaccaggatatcgctattgctgcaatgggacccattcagggtcttccggactacaactggttcaggcgccggacctacatgctccgttacatgctgtcc---------tcc---ctgtcggcgtggctggtgaacccgcggcggaacccgctggcccgcctccacatgaacgccgtcgcctcccgcctccgcaaatacgggctccggtacgacgacctgtacgacccctaccacgacctcgacatcaaggaggccctggcgcggctgccgcgggaggtggtggacgcccgcaaccagcgcctcaagcgcgccatggacctctccatgaagcaccagtacctccccgccgatgcccaggcgaagcagacaccgttcagaggctatttatctgatatgctagcactggtgaaaaaggagagcgcagagcgcgaagcattgggagcactccccctgtaccagaggaccatccca
>Pedicularis
gaaagtactagtgctgttgcatcgaagtcagcacca---ggaggcctctttagttggttggtaggtgagaagtcatcgtctcttccgcctttggacttcccactaaagggtgtcactgtcccccctccattaccggactttattgagcctggaaagacgaggataaccactcttcaaaacggtctcaggatcgcctcggaagcatcatcgaatcctgcagcctcgattagcttgcacgtcaagtgtggctcgatgtacgaaagaccatctcaatttggggttacacatctgttggagaaaatggcctttaaaagcacccttaaccggagccagttgcgcctcatacgagaggttgaggccattggtggcaatattagtgcctcgggctcccgggagcatatgggttacacctttgatgcactaaaaacctatgttcctaaaatggttgagctcctggttgactctgttagaagccctgcttttctggattgggaagttaatgaacagatcgagaaggtgaaagctgaaattgaggaactctccaaaaaccctgaaaatttgattttagaggccattcatgctactggctactctggcccctacggcaatggtcttctggctacagaacctggacttacgaatttgaacagctcagttttggaggaatttgttgctgaaaactacactgctcctaggatggttcttgcagcacatggtgtcgaccatgataagttgttggaatatgcagaaccacttctttctgacctgcctaaggttattcgtcccgaggaaccaaagccaatttatactgggggtgattttcgccgtcaagacaaa---ataggg------acaactcactttgctcttgcctttgaacttcctggtggctgggtcaacgacaaggatgccatgacattgactgttcttcagatgctcatgggaggaggtggatctttctcagctggtgggcctggaaaggggatgcattcaagattatat------------ctccgtgtcctgaaccagtatcatgacattgagtcatttactgcattctgcagcatttttgatcattctggattatttggaatttcagctacctctggagttgaacatgctgataaggtcatcgacatagctgttcaagaattcctttccattgcgacccctggagaagttgagaaggtgcaactagatcgtgctaagcaggcaacaaagtctgcaattctgatgaacttggaatcgagaatggttgcttctgaagacattggtagacaacttttgtcatatggagagaggaaacctgtggagcatttcttgaaggccgttgatgaagtaacattggaagatatcaccaaagtagcacaaaagcttatatcttctccactcacaatggcatcttgcggcgatgttcttcgtctgccaagctatgattccgtaagcaggaagttccat------tctacc---------------gccgtc------------------gct------------gccgccgcggaa------------tctgtcgcccct---------ctc------agtcctccgccgccagccatgatc------tacgatcgattagctgaatccgtcaaggaaaagctccaaagactcgaaaccccagatcctcgcttcctccggtacaactccccacacccagaaattgtttcccacactgatgtcctctccgccccactcacccgaatcacgactctgcccaacggcctccgaatcgcaacggaatcgaatctcgcctcgtcgacagccaccgtcggcgttttcatcgacgccggttctaggttcgagagtgaagaaaccaacggcacggcacattttctggagcatatgatctttaaggggaccgagaggaggagcgtgagggcattggaggaggaggttgagaacatgggaggccatttgaatgcttacacttccagggagcagacagcgtattacgccaaggtgatggataaagacgtgcctcgtgctctggatattttggctgacatcattcagaacccgacattcgacgaggagaagattaagcgggagaggaatgtcattcttcgcgaaatggaagaggtcgaaggacaggaaggagaagtgatttttgatcacctacatgccactgccttccagcatacacctcttggcagaacaatccttggaccagctgaaaatatcaagacaattggcaaacaacacttacggaactacatatcaactcactatacggctcccagaacggtcattgttgcatctggtgctgttaagcacgaagaggttgtaaacgaagtgaagaaattattcacaaagttgtcatccgatccaactacagcttctgagttagttgctaaggaacctgcgatctttacgggctcagaggttagaatgcaagatgatgacgttgaaactgcccaacttgctgttgcttttgagggggcatcttggacagatccagattccattgctttgatggttatgcagtcgatattgggttcttggaataaaaattctattggtggaaagcatagcgggtcagagctcgcgcagagggtggggatcaatggactagcagacagcatgatggctttcaacaccaactacaaagacactggcttgtttggtgtttatgctgtcgctaagcctgattgcttgagtgatttatcttttgcaattatgcacgaaataaccaaactatgttaccgactatcagaggccgatgtcattcgtgctcgtaaccagttgaagtcttctttgctgcttcacattgacggaactagtcctgttgctgaagatattggtcgccagctggttacatatggtagacggatcccatttgccgaactgtttgccaggatagacgctgtagactccggcacggtcaaacgtgttgcaaaccgatttatatttgataaagatgttgccatctgtgcaatgggtcccatcaagagcttaccggattacaactggttcaggcgcaggacctactggctccgttacatggcgtcg---------gcg---atctccaaatggctcgtggacccgagccgcaaccctctcgccgcaatccacttgaaaaccctaaccagccgcctcagtaaatacgggcttcgatatgacgatctgtacgacccaatgtacgaactggatgtgaaggaggcgctggatcggctgccgagagagattgtggatgcgaggaatcagcgcctgaagcgtgccattgacctctccatgaaacatgactatcttccagaaaatcttcaggctatgcagaccccatttaggagctatcttcaggagatgttagctgttgttaagagagagagcgctgagcgtgaagcacttggtgccttgccactttaccagcgtccccttcca
>PhelipancheAegyptiaca
gaaactactagtgctgttgcatccaagtcgtcgtca---ggaggtttctttagttggttgacaggtgagcagtcatcatcacttccacctttggacttcccgctagaggatgttattcttcctcctccattgccggaccatggtgagcctgggaagactaggataaccactctttcgaatggtctcaagattgcctctcaaacatcagcgaaccctgcggcttcaattggcttatatgttgattgtggctcaatatatgaaacaccatcttcattgggggtgactcatcttttggagcgtgtggccttcaaaagtaccactaaccggagccaattgcgtatagtacgagaagttgaggcaattggtggcaatgtcactgcatcaggctcccgagagcacatgagttatacctatgatgcactaaaaacatatgttcctcaaatggtcgagctccttgttgactgtgttagaaaccctgcttttctggattgggaagttaacgaacagctcctgaaggtgagctctgatattactgactgctccaaaaaccctcagcatgttcttttagaggccattcattcttgtggctactctggccccttctcaaatggactgttggcttcagaatctgcagttaaccaattgaacagtacggttttggaggaatttgttgctgaaaactacactgcttcaaggatggttcttgcagcatcaggtgttgaccatgataagttgttggaatatgcagaaccacttctctctgacctacctaatgttcctcgtccgttggaaatgaagccaatttatacagggggtgattttcgtcgtcaaggtgat---tctggg------atgactcactttgctcttgcctttgaacttcctggtggctggatcaaggaaaaggatgccataacactgactgtccttcagatgctaatgggaggaggtggatctttctctgctggtggtcctggaaaggggatgcattcaagattatat------------cttcgagtcctcaacaagcatcctgagattcagtcattttctgcattcaccagcatttacaatcattctggattatttggaattcaagctacgactggacctgattttgcagtgaatgccattgatatagctgttaaagaactcattgctgtctccactcccggagaagttgatgaggtacaactagaccgtgctaaacagacaaccaagtctgcaattctgatgaatttagaatccagaatggttgcatctgaagacataggcaaacagattttgacatatggagagaggaaacctgtgggacatttcttggaatctgtcgatgaagttacagcgcaagatattgctaaaacggcagaaaagcttttgtcatctcccctcacaatggcatcatatggcgatgtgcttcatttgccaagctatgatctcgtgagcaggaagttccat------tccaccacc------------gccgtc------------------gcc------------accgccaccgactccgtc------gctcctctccca---------tac------cctcttcccccaacggccacgatc------tatgaccgattagccgaatccgtcaagcaaaagattaaaaagctcgaaaatcccgaccatcgtttcctccggtacaactcccctcacccaacagtagattctcacgccgatatcctcgccgcaccactcactcgtgtcactaccctccctaatggccttcgggtcgcgactgagtcgaatctcgctgcgcagacagccaccgttggtgttttcattgacgccgggtccagattcgagagtgatgaaaccaatggcacagcgcactttctggagcatatgatattcaagggcacagagcggaggaccgcgaggcaactggaggaggagattgagaatatcggcggtcatttgaatgcttatacttccagggagcagacggcatactacgcgaaggtggtagataaagatgtaccaattgcactggatattttatctgatattcttcagaattcgaagttcgatgagcacaggattagtcgggagagggatgttattcttcgagagatggaagaggttgaaggacaggaaggagaagttatatttgatcacctacatgcgactgctttccagcatacacctcttggtagaacaatccttggacctgttgagaatatcaaaacaatttccaaacaacacatacaaaactatatatcaactcactatacggctccaagaatggttattattgcttctggtgctgttaagcatgacgactttgttcgtgaagtcaagaaattattttcagagttgtcatcagatccaacaacagcttccgacttagttgctaaagaacctgcaatctttaccggttcagaggttagaatgcttaatgacgatgatacccttgcccaattcgctattgcttttgagggggcttcttggacggatccagatgccattgctttgatggttatgcaaacgatgttgggttcttggaataaaaactccattggtggaaagcatacggggcctgagcttgcgcagagggtgggaatcaatgaaatagcggagagcatgatggctttcaacaccaactacaaagatactggcttgtttggtgtttatgctgtcgctaagcctgactgcttggatgacttggcctatgcaattatgtatgaagtaaccaaactatgttaccgagtatcggagccggatgtcgttcgtgctcgtaatcagttgaaatcttctttgctgcttcacatggatggaaccagtcctgtagctgaagatattggacgtcagctgcttacatatggtagaaggatcccatatgctgaactttttgccagaatagatgctgtagacaccagcaccgtcaaacgagttgcgaaccgatttattttcgatagagatgttgcaattagtgccatggggcccatccagggcttgcccgattataactggttcaggcgcaggacgtactggctccgttacatggcgtcg---------gcg---atctcaaaatggctcgtggatccaaagcgcaaccctctcgccgcactccacatgaaaaccctatccaatcgcctcagaaattacgggcttcgatatgacgatttgtacgacccgatgtccgacgtggatgtgaaggaagcgctgaatcggcttccgagagagatcgtggacgcgaggaatcagcgcctcaagcgcgccatggacctctcgatgaagcatgattatcttccagaagatcttaaggctatgcagacaccatttaggagctatcttcaggagatgttagctctagttaagagagagagcgctgaacgtgaagcactcggtgctttgccactttaccagcgcagcattccc
>Phtheirospermum
gcaagtactagtactgttgcatccaagtcagcacca---ggaggcctctttagttggctgataggtgagaagtcatcttcacttccacctttggacttcccacttaagggtgtcactattccccctccattgccggactatatagagcctggaaagacgaggataaccactcttccaaatggtctcaagatcgcctcggaaacatcatcgcatcctgcagcttcaattggcttgtacgtcgattgcggctcgatttacgaaagaccatctcaattcggggtgacacatctgttggagcggatggcctttaaaagtactcttaaccggagccagttgcgccttgtacgagaagttgaggcaattggtggcaatattggtgcctcgggctcccgcgagcatatgggttatacctttgatgcactaaaaacctatgttcctaaaatggttgagctccttgttgactgtgttagaaaccctgcttttctcgattgggaagttaacgaacagctggagaaggtgaaagctgaaattgaggaatgctccaaaaaccctgagcattttcttttagaggccgttcatgctactggctactctggccccttcggcaatgggcttgtggcttcagaatctggacttaagaatttgaacagcaaggttttggaggaatttgttgatgaaaactacactgctcctaggatggttcttgcagcatatggtgtcgaccatgataagttgttggaatatgcagaaccacttctttctgacttgcctggtgttcaccgtcctgaggaaccaaagccaatttatacagggggtgattttcgtcgtcaaggcgaa---tcaggg------acaactcactttgctcttgcctttcaacttcctggcggttgggtcaacgataaggatgccataacattgactgtccttcagatgctcatgggaggaggtggatcattctcagctggtggtcctggaaaggggatgcactcaagattatat------------ctccgtgtcctgaaccaatatcacgatattgagtcatttactgcattcagcagcattttcaatcattctggattatttggaatctcagctacctctggagttgaccatgcagaacaggtcattgatatagctgttggagaattcctttctattgcgacccctggatcagttgaggaggtgcaactagatcgtgccaaacaggcgacgaagtctgcaattctgatgaacttggaatccagaatgattgcaactgaagacataggtaaacagattttgacatatggagagaggaaacctgtggagcatttcttgacggctgttgataaagttacattggatgatatctcttacatatcacaaaggcttctatcatctccactgacaatggcatcttatggcgacgtgcttcgtctgccaagctatgattccgtaagcaggaagttctat------tccacc---------------gccgtc------------------gct------------gccgcccctaac------------gcctctcttccc---------tct------cctccgccgacagacgccatgatc------tacgataaattagccgaatccgtcaagaagaagctggagaagcttgaagacccggaccctcgctttcttaagtacaattcccctcacccgaccgtcgattctcacacggagatcctcaagtttccgctcacacgagtcacgactctccctaacggcctccgtgtcgccaccgagtcgaacctcgcatcgaaaacaggcactattggcgtcttcgttgacgttggatcgaggtttgaaagcgaagaagacagtggtgctgcacattttttggagcatatgatatttaaaggtacgcagaggagaaatgcgaggggaatagaggaggagattgagaacttggggggtcatctgaatgcgtacacttccagagaacagacgacgtattacggcaaagtgatagactcggacatgccccagatgctggatattatggctgatattgtgcagaactcaaagttcgaggagcacaggattcatagggagagggatgtggttctccgcgagatggaggaggtcgaaggacaaacggaagaagttatatttgatcacttacacgccactgctttccagcacacacctctgggcagaacaatacttggagatgctgagaatatcaagataattagaagaaaacatatacataattacgtatcaactcactacactgctccgagaacggtggttgttgcatctggccctgtcaagcatgaagattttgttgagcaagtgaagaaattatttacaaacgtttcatcagatccaagaacatctttggactttattgctaaagaacctgcaatattcacaggctcagaggttaggatgcttgatgacgacaagcccctcgcccatatcgcaattgcttttgaaggggcctcttggacagatccagattcagttcctttaatggttatgcagtctatgttgggtacttggaataaaagtgctggtggtggaaagcatgcggggtcg------------aggattgccatcaatgaaatagctgagagcatgatggctttcaacaccaactacaaagacactggtttattcggtgtttatgctgttgctaagcctgattgcttggatgatttgtcctatgcaattatgcatgagatgaccaagctatgttatcgagtatcagagaccgatttgattcgcgctcgtaaccagttgaaatcttccctgctgcttcacattgatggaactagtcctattgtagaagatattggacgccagttgctcacatatggtagaaggatcccatatgctgaactctttgccaggatagattctgtagatgtcaacactatcaaacgcgttgcaaacagaattatatttgatagagatcttgtgattgctgctgtgggacccattcagggcttgccggactacaactggttcaggcgtaggacttactggctccgatac---------------------------------------------------------------------------------------------------------------------------------------------------------------------------------------------------------------------------nnnnnngacctctctatgaagcacgcgtaccttccagaagatctccaggctatgcagacaccattcaggagttatcttcaggagatgctagctcttgttaagagagagagagctgaacgtgaggcgcttggagctttacctctttatcaacgctccattcca
>PopulusTrichocarpa
gcaagttcgagtgctgcagcagcccaatcgtcctcttccagtggtttattcagctggcttactgggggaaagtccaagtctttgtcacctctagactttccacttcaaggagttgaactcccttccactttgcctgattatgttgaacccggggtaactaagattacaacacttggtaatggcttgcgaattgcatctgaaacatcaccgagccctgtggcgtcaatagggttatatgttgactgtggctcagtttatgagtcaccagcaacatttggggctactcacttgctggaacgaatggcattcaaaagcacaagaaaccgcagccacttgcgagttgtacgagaagtggaagcaattgggggcgctgtgcaatcctcagcatcccgggagcagatgggatacacatatgatgctctaaagacttatcttccagagatggttgagctacttatcgattgtgtgaggaaccctgtcttccttgattgggaggtcaatgaacagcttcagaaggtgaaagctgagatcagtgaagcttcaaagaaccctcaaggtgtgcttttagaggcgattcactctgctggtttttctggtggtttggctaatccacttttagccccagaatcttcaatagatagattgaatggttcactcttggaggaatttgtagttgaaaattatactgctcctcgtatggtgcttgcagcttctggtgttgaacatgaggaattggtagccattgcagagccccttttatctgacctgcctgataaaaagagtcctggagagccagaatctttttatactggaggtgattttcgttgccaagctgat---tcaggggaccagaaaacccattttgctcttgcatttggactaaaaggtggctggcatgatgtgaaggaggctattaccttgacagttcttcaggttctaatgggaggtggtggatcattctcagctggtggccctgggaaaggaatgtattcaaggttatat------------caacgtgtcttgaatcggtatcacaaaattcaattgttttcggcattcaacaacatttacaatcacactgccatatttggcatcgaagctaccacggatgcagattttgcatcatcagccattgagctagtggttagagagctaactgaagttgcttcgtctggtgcagttgacccagtgcagctacaacgtgctaaacagtccacaaagtctgccattttgatgaatctggaatctagaatggttgtttcagaagatataggtagacaaatattgacatataacaagaggaaacctttggaggatttcctgaaggctgtagatgaggttacatcgcaggatattactgaaatttcccaaaagcttgtttcttctcctctcacaatggcatcatatggagaagttatcaatgtcccaacctatgatgcagtcagcagcatgttcaagtcaaaatccaat---------------gccgcc------------------tcc------------gtcgccaccgtcagt---------cccaccacacca---------tccacc---ccgccaccaccaaccgccatgatc------tacgaccgattagctgaatcagtcaaatcaaagctcaaactcctcgaaaacccggacccaagattcctcaaatacgggtcaccccacccaacactcaaaacccacacccatatcctctcctcacctgaaacccgcatcactacgcttcctaatggtctccgtgtcgctactgagtcgaatctggctgctaaaactgcgactgttggggtttggattgatgccgggtcgagatttgagtccgatgagacaaatgggactgctcatttcttggaacatatgatatttaagggaacggagaaaaggggcgtgagggaattggaagaggagatagagaatatgggagggcatttgaatgcgtatacaagtagagaacagactacttattatgctaaagttatggacaaagatgttaacaaggccttggatattttggctgatattttgcagaactctactttcgatgaggggaggatatctagggagagggacgttattactttggaaatgaaggaggttgaggggcaaaccgaggaagtaatttttgaccatttgcatgcaactgcttttcaatacactcctttaggtagaactattctgggacctgctaaaaacatcgagacaatatccaggaatgatcttcagaactatatacaaacacactacacagctcctagaatggtgattgtcgcatcaggggctgtgaagcatgaggaatttgttggggaagtaaagaagttgtttacgaagttatcatctgatccaactactgctgcacagttagtttccaaagaccctgcatatttcactggttctgaggtcaggataattgatgacgatgttcctctggcacaattcgctgtcgcttttcaaggagcatcttggacagatccagattccattgctttgatggtcatgcaggctatgttgggttcttggaacaagagtgcaggaggtggaaagcacatgggttctgaactagcacaaagggttggcattgatgaaatagcagaaagtatgatggctttcaacacaaactacaaggacactggtctttttggtgtttatgctgttgcgaagccggatagcttggatgatttagcctgggcaatcatgcacgagacatctaagttatgctatcgagtttcagaagctgatgtaacgcgtgcttgtaatcagttaaaatcttccttgctacttcacattgatggaactagtcctgtagcggaagatattgggcgccagctacttacttatggtcgaagaatcccatacgccgaactgtttgctaggattgattctgtcgattcaagcactatcaaacgtgttgcaaaccgatttattcacgaccaggatattgcaattgctgccatgggtcccatccaagggttgcctgactacaactggttcaggcgcaggacctacttgaatcgttacatggcgtcg---------------tttttgcaatcattgatagatccaagaaagaactggttggccaaacaacacatgaaaactatctcctcccgcctccgcagatacgggctccgatacgatgatttgtacgacccttattacgaactggatatcaaggaggcgcttaatcgcctcccgagagaaatcattgacgctcgtaatcagcgtctgaagcgtgccatggacctctcaatgaagcacgactatcttcctgaggaccttcaggcaatgcaaacaccgttcaggagctacctgcaagaaatgctggcctttgtgaagagggagagagcagaacgtgaggctttgggagctctgcctctttaccagcgcaccattcct
>PrunusPersica
tcaagtttgaatgatgttgccacgaagccgccgtcctccggagttctttttggctggctgactgggggaaagtccaggtctatgcctcctctagactttccactttcaggcatcaaactcccacctgcattgcctgactatgttcaaccagtggaacccaagattacaactctgccaaatggtgtcaaaatagcttctctgaagtcagagaaaccagcagcttctgtaggtttatatgttaattgtggttcggtctatgagacaccggaatcatctggcgccactcaccttctggagcatatggcctttaagagcacaagaaaccgaagccatttgcgtattgtgcgggaggtggaggcaattggtggcaacgtgcaagcctcagcttctcgggagcagatggcttacaccttcaatgctctgaagacttatgttcctgaaatggtagagcttcttattgactgtgttcggaaccctgttttcctggactgggagatcaatgaggagcttcagaaggtgaaacataatattagtgaagcctccacaaaccctgaagcccttgttttggaagctgttcactctgttggttacaagggtgggttggcgaatccacttttagccccagaatcttcaattagtagactgaacagtaacgttttggaggaatttttatctgaaaattatactgctcctcgaatggtacttgcagcttatggtgttgaacatgaggagcttctaaaaattgcagaaccacttttgtctgatctccccaatgtccctcctgccaaggagccaaaatctgtgtatactggaggtgattaccgtggtctaggtgat---tcaggg------gaaactcattttgctcttgcatttgaacttcctggtggttggctcaacgagaaggatgcaatgattgtgaatgttcttcaggtgctaatgggaggaggtggatctttttcagccggcggacctggaaaagggatgcactcacgtctatat------------tctcgtgtgttaaatcaacatttagaattacattccatttcagcattcagtagcatctacaacaatactggcatttttggcatccaagctgccactggttcagattttgtcacaaaagccattgatatagcagctaatgagcttattgcgattgcaacacctggagaagtggaccaggtacagctagatcgtgctaaaaagtcaacaaagtcctccattcttatgaatttggaatccagaatggttgttgcagatgatcttgggaggcaaattctgacgtacaatgactggaaa---ctgagccaactcttgaaggctgtggatgaggtttctttgggggatattgcttcaattggccaaaagcttttatcttcccctcttacaatggcatcatatggagatgttactaaagtcccaagctatgactcagtcagcaaaaagttccatttaaaatcaacc---------------tcaccc------------------gcc------------gtcgctgagtcacctttggca---ccatccttaccc---------tcg------cctcctccaccatccgctatgatc------tacgaccgcttggccgaggacgtcaaatcgaagatcaggaggctcgagaacccggacccgaggttcctcaagtacgggtcgccccacccgagtatcgcggaccatacccacatcctgaccgcacccgagacacgtgtcaccacactccccaacggcctgcgagtggccaccgagtcgaacctcgcggcccagacggcaaccgtcggggtctggatcgatgctgggtcgcggttcgagaacgacgcgaccaacggcaccgcgcatttcttggagcacatgatcttcaaagggaccgaccagaggtcagcgcgtcagctcgaggaggaagtcgagaacatgggaggtcacttgaatgcgtacacatcgagggagcagaccacctactatgccaaggtgctgcagtcggatgtgcccaaggcgctctctattttggctgatatcttgcagaactccaagtttgatgataaccgtattcttcgcgagcgcgaagtgattttgagggaaatggaggaggtcgagaaacaacccgatgaagttatttttgaccatctgcatgcaactgcattccagtactctcctctagccagaactattcttggacctgctaacaatattaagactatctccaaagaacatcttcaaagctatatcaaaactcactataccgcacccagaatggttattgctgcttcaggagctgttaggcatgaagatattgttgagacagttaaaggtttgtttacaaaattgtcaggagatccaaccacggctagtcagttggttgcaaaagaaccttccttttttactggttctgaggtcagaatgtttgatagtgacttgcctttggcacatttcgcggttgcattcaatggagcatcttggacagatccagactctattcctctaatggtcatgcaggctatgttaggttcatggaataaaaatgctggtggtggaaagcacatgggttcagagctggcacaacgggttgccataaatgacatagcagacagctatatggctttcaacaccaactataaggatactggcttatttggtgtttttgctactgctaagccggattgcttagatgatttggcctattcaataatgtatgaaataaccaaattagtttatcgagtttcagaagctgacgtgatccgtgctcgtaatcagttgaaatcttccctgctccttcacttggatggaacaagtgccgtagctgaagatattgggcgccagctacttacatatggtcgaagaatcccattagctgaattgtttgctagaattgatgctgttaatgcaagcaccatcaaacgtgttgcaaaccgatttatctatgacagggatattgcaattgcttccatgggtcctgtcggggagttgcccgactacaactggttcagacgccggacctactggaacagatatatggcgtcg---------------tttctgcaatcgttggtagatccaaggaagaattggttcgcccgtcagcacatgaaggccgtctctcaacgcctccgccattacgggcttcgatacgacgatctgtacgatccctactacgatttggacatcaaggaggctttgaatcggctaccaagggagatagtggatgctcgtaaccagcgtctcaagcgcgccatggacctctccatgaagcacgagtaccttcccgaacatcttcaggcacagcaaacaccattcaggagctaccttcaggaaatgctggctcttgtgaagagggagaaagcagagcgtgaagctttgggagcattgccactctatcagcgcaccattcca
>SesamumIndicum
gcaagtacaagtgctattgcaaccaagtcatcatca---ggaagtctttttggttggctgacgggtgagaagtcgtcttcgcttccacctctagatttcccacttaacgatgttgttcttccccctccattgccggactacgttgagcctgcaaagaccaagataaccactcttccaaatggtctcaaaattgcctctgaaacatcagcgaaccctgcagcttcaatagggttatatgttgattgtggctcaatatatgaaactccagcttcatatggggccacacatctcttggagcgtatggccttcaaaagtaccactaaccggagccacctgcgtattgtacgggaggttgaggcaattggtggcaatgtaactgcatcagtctctcgggagcatatgagctacacctatgatgcactcaagtcctatgttcctcaaatggttgagcttcttattgacagtgttagaaatccggctttcttggattgggaagttagtgaacagctccataaggtgagcgctgaaatcaatgaatggtcaaaaaatcctcagcacctgcttttggaggctattcatgcaactggttattctggtccctacgcaaatgctcttgtggcttcagaatctgcacttggcagattgaatagcagtgttttggaggagtttgttgctgaaaactacactgctcctaggatggtccttgcagcatcaggtgttgaccatgacaaacttctagaatatgcagaaccacttctatccgatctgcctaaagtttctcgaccttcagagccaaagccaatttatataggaggtgattttcgtcgtcaaggtgat---tcaggg------ataactcactttgctcttgccttcgaacttcctggtggctgggttaaggagaaagatgccataacattgactgttcttcagatgcttatgggaggaggtggatctttctctgctggtggtcctggaaaggggatgtactcaagattatattctcctgtcaagttgaaggtgatgaaaccattccttttaattcag---------------------------------------------gga------------------tctgattttgcaccacatgctattgatatagctgttagagaactcgttgcagttgcaactccaggagaagttgatcaggtacaactaaatcgtgcaaaacaatcaacaaagtctgccattttgatgaacctcgaatcaagaatggttgcatcagaagacataggtaaacaaattttgacatatggagagaggaaacccgtggagcatttcttgaaggctgttgacgaagttacagcgcaagatattgctaaaattgcacaaaagcttttatcatctcccctcacaatggcatcttatggcgatgtgcttcatctgccaagctatgatgcagtttgcagcagattccattcaaaatccacc---------------gccgtg------------------gcc------------accgcttccgag------------gcctccctccct---------tct------cctcctccaccaaccgcaatgatc------tacgaccgattggccgaatccgtcaaggaaaagctcaaaaaacttgaagaccccgatcctcgattcctcaagtacaactcacctcatccggcagtacattctcacactgaaatcctctccgctccacttacccgagtcaccactctccccaatggcctccgaatcgccaccgagtcgactctcgcctcgacaaccgccaccgttggtgttttcattgacgctggatcgaggtttgagagtgatgaatccaatggcacagcacattttttggagcatatgatatttaaggggacggagaggaggaacgcgagggaattggaggaggagattgagaatatgggtggccatttgaatgcttatacttcaagggagcagacgacatactacgccaaggtgatggataaggatgtgccccgtgcactggatattttatctgatattctgcagaattccaggtttgatgagcaaaggattatccgggagagggatgttattctccgggagatggaggaggttgaaggacaaacagaagaagttatatttgatcacctacatgctactgccttccagtatacaccactgggtaggacaatacttggacctgctgaaaatgtcaagactattggcaaagaacatctaagaaactacatatcaactcattacactgctcccagaacggtagtcgtcgcctctggtgctgttaagcatgaagatgttgttgaggaggtgaagaaattatttacaaagttgtcatcaaacccaacaacagcttctgagttagttgctaaagaacctgcaatctttacgggctcagaggttaggatgcttgatgacgacattcctcttgcccaatttgctgttgcttttgaaggggcatcttggacagatccggattccattgctttaatggttatgcagtcaatgttgggttcctggaacaaaaatgcaggtggtgggaagcacatgggttctgagcttgcgcagagggttggtatcaatgagatagcagagagcatgatggcgttcaataccaactataaagacactggcttgtttggtgtttatgctgttgctaagcctgactgcttggatgatttggcctatgcaattatgtatgaaataaccaagctatgttatcgcgtgtcagaggccgatgtggtccgtgctcgtaaccagttgaaatcttctctgctgctgcacattgatggaaccagccctgttgctgaggatattggacgtcagctgcttacatatggtagaaggatcccatatgctgaactatttgccaggatagatgctgtagatgccagcactgtcaaacgtgttgcaaaccgttttatctttgatagagatgttgccattagcgccgtgggtcccatccagggcttgccagactacaactggttcaggcgcaggacctactggctccgttacatggcgtct---------gct---ttaaccaaatggctcgtcgacccaaaccgcaacccgctcgccgctctccacatgaagacgctgtccaagcgcctgcggaaatacggtcttcgatatgacgatttatacgaccccatgtacgatcttgatgtgaaggaggcgctgaatcggcttccgagagagatcgtggatgcaaggaaccagcgcctcaagcgcgccatggacctctctatgaagcacgagtaccttcctgaagatcttcaggctatgcagaccccatttaggagctatcttcaggagatgctagctcttgttaagagagagaacgccgaacgtgaagcccttggtgctttgccgctttaccagcgcaccattccc
>SolanumTuberosum
tcaagttcagctgctgttgcaaccaagccatct------gggggtctctttagttggataactggtgatacatcaagttcagtgactcccttggatttccccctcaatgatgttaaactctcgccaccattacctgattatgtagaacctgcaaagacccagataacgactctcgccaatggtctcaaagtggcctctgaagcatcggtgaaccctgctgcctcaattggcctctatgttgactgtggctctatttacgagacaccagcttcatatggagccacacacctcttggaacgcatggccttcaaaagcacattaaaccggagtcacttgcgtattgtacgagaaattgaagcaattggtggtaatgtaacagcttcagcctcacgagagcatatgatctacacttatgatgctttgaaaacttatgtaccacaaatggtggagatgcttgctgactgtgttagaaatcctgcattcctggattgggaagttaaagaacagcttgagaaggttaaagctgagattagcgagtactccaaaaaccctcaacacttgcttttggaggcagttcattctgctggttatgctggtccatatgggaattctctgatggccacagaagctacaataaacaggttaaacagcacagtgctggaggactttgtagctgagaattatactgctcctcggatggttcttgctgcatctggtgttgaacatgaagaattcttaaaagttgcagaacctcttctgtctgatttacctaaggtggccaccactgaagaacctaaacctgtgtatgtgggaggagattaccgctgtcaagccgat---gcagag------atgactcattttgcccttgcctttgaagttcccggtggctggatgtctgaaaaagaatcaatgactttaacagttcttcagatgcttatgggaggaggtggatctttctcagctggcggtcctggaaaagggatgtactcaagattatat------------cttcgtgtcttaaatcagtacccacagattcacgcattctctgcattcagcagcatttacaatagcactggactatttggaattcaaggaactacgagctctgattttgggcctcaagctgttgatgtagcagttaaagagcttattgcagtagcaaaccctagtgaagttgaccaagtacagctaaaccgtgctaaacaggctacaaagtctgccattctgatgaacttggaatcccggatggttgcatcagaagatatcggcagacagcttttgacatatggagagaggaaaccagtggagcatttcttgaaagccattgatgcagtttcagcaaaagatattgcttcctttgtgcagaagcttatttcttctcctctgaccatggcatcctatggagatgttctctccctcccatcatacgatgcagtcagcagcaggttccgttccaaaacctcc---------------ataacc------------------aac------------ccctcccaatca------------tcctccctaccc---------tcc------ccacctcccccagacgccatgatc------tacgatcgcttagctgaacaagtcaaatcgaagatcaaacgcctcgaagacccgaaccagagattcctcaggtacaattcccccgatcctactgtagtagatcacacctcaatcctatcagcaccggagacgaaagtcactactcttcctaatggtcttcgtgttgctacggaatcgaatctatcttcacagacagctactgttggagtttggatcgatgctggatcgcgattcgaaactgaggagaataatggcgttgctcatttccttgagcatatgatttttaaaggaactgagaagaggccaattagggcattggaagaggaaattgagaatatgggagggcatttgaatgcttatacttctagggagcaaactacgtatttcgccaaagttttgggatctgatgtgcctaaggcagttgatattcttggggatattttgcagaattctctattggaggaagataagattattcgagagcgtagtgtgattcttcgcgaaatggaagaggtggaaaaacaacccgaggaagtcatctttgaccagttacatactactgcattccaatacaccccattgggtagaactattcttggacctgcacagaacattgagaaaatgacaagagctcatattcaagattacatttcaacccactatggtgctcatagaatggtaatttctgctgctggagctgtgaagcatgaagaagttgttgagctagtgaagaaacattttacaaaactatcatctaatcctattaccacttcccaattggtgtcagaagagccagcaatatttacaggttcagagatacgtatcattgatgatgatctgcctctcgctcaatttgctgttgcatttagtggagcgtcatggactgaccctgattccatagctttgatggtcatgcaacaaatgctaggatcatggaacaaaagttcaggaggaggaaagcacatgggttcagagcttgtccagagggtggccattaatgagctagctgaaagtgtgatggcttttaacaccaactataaagatacagggctgtttggtgtctatgctgaagctaagcctgattgcttgagtgacttagcttatgtcatcatgaatggtatatgcaagttaagttacaaagtgtctgatgctgatgtggttcgcgcacgtaatcagctgaaatcttctttgatgctccacattgatggatcaggccctactgctgaagacattggacggcagttaatcacatatggccgcagaattccatatgctgagttattttccagaattgacagtgtcgatgctggaacaatcaagcgagttgcaaatcgttttattttcgacagggatgttgcaatatcagctaggggaccaattcaagatttgcctgattacaactggttcagacgcaggacatactggctgcggtacatggcatcg---------tcg---ttctccagatggctcgtggatccgaagaagaaccctctcgccgccatccacatgaaaaccctctcctctcgcctccgtaattacgggctccgacatgatgatttatatgatccgatgtatgatttggacgtgaaggaagctcttaatcgccttccgagggagattgttgatgccagaaaccagcgccttctgcgtgccatggacctctccatgaagcaccagtacctcccagaggatcttcaggcaatgcaaacaccatttaggaactatcttcaggaaatgctggctcttgttaaaagggagagtgcagaacgtgaggctttgggagcattgcctctttatcagcgtacactccct
>SorghumBicolor
gccagcacaaatgttgtg------aagcagtcctca---ggtggtctgttcagctggcttcttggtggaaaatcaagccaactccctccccttgatgttccgctcccaggcattgccattccctcacctctaccagattttgtagagccatctaagacaaaagtcaccacacttcccaatggcgtcaagattgcctcggagacatcatcgagccctgcagcatctgtgggtctgtacattgactgtggttccatctacgaaacacctgcttcatctggagtatcacatctgttggagagaatggctttcaagagcacagtgaatcggactcacttgcggttagttcgcgaggtagaagccattggaggaaatgtctccgcatcagcttctcgtgaacaaatgagctatacctatgatgcattgaagtgctatacaccagaaatggttgaagttctcattgacagtgtgaggaatccagcattcctcgattgggaggtcaaagagcagctccagaacataaaatctgaaatagctgatgtgtctgctaatcctcaaggtctacttctagaggcccttcattcggctggatattccggggcattagcaaaacctttgatggcttcagaatccgctgtaaaccaattggatgttagcatcttggaggaatttgttgctgaacattacactgctcccaggatggttcttgcagcatcaggagttgagcatgatgcgttggtttcagttgtagaaccacttctgtctgaccttccgtgtgtgaaacgtcctgaagagccaaaatctgtgtacgtgggaggggactatcgctgccaagcagat---tctcca------agcacacacattgcacttgcttttgaggtgccaggaggctggaatcaagagaaaactgcaatggttgtgacggtgctccagatgctcatgggaggaggagggtccttctctgctggtggacctggaaagggaatgcattctcgattgtat------------ctccgtgtcttgaccaacttccaacagattgattcattctctgctttcaacagtgtctataacaattcaggcctttttggaatttatgcagtcactagcccagacttttcatcgaaggctgtggatttggcagcaggggaactcctggagattgcaactcctggaaaagttacacaagaacagcttgatcgtgctaaagaggcaaccaaatctgcagttctgatgaacttggaatcaaggtctatagcatccgaagatattggaagacaggttctgacttatggggaaaggaagcccattgaatatttcctgaaaacagttgaggagatcactttgaatgacattttgtcaactgcaaagaagatgatgtcttcaccgctcacaatggcgtcatggggcgatgttattcatgttcctagctacgagtctgtcagccgcaagtttcactcgaagtccacg---------------ggcgtc------------------gcc------------gcggcgcctggc------------gtgctcgccccc---------gac------tcgaccccggtgcgcgctcccgtgttgccgtacgaccgcatcgccgaggccgtcaacgccaggctccggcggctcgagcacccggacccgcgcttcctccgctacgccagccccgtgccgtcccacgccgaccacacggccatccttgcggcgccggagacccgggtcaccacgctgcctaatggcctgcgtgtcgccacggagtcgtccctcgccgcgcgcacggctacggtcggcgtgtggatcgatgcgggcagcaggtacgagaacgagaaggcagccggcgtcgcgcattttgtcgagcacatgctgttcaagggcacggggaagcgcagcgcggcgcagctggagcaggagatcgaggacatgggtggccacctcaatgcgtacacgtcgcgggagcagacgacctactacgccaaggtgctcgacaaggacgtgccccgtgcgatggaggtcctcgcggacatcctgcagaactctaatctcgaccaggctcgcattgaacgtgagcgcgaagtgatcctacgggagatgcaggaggttgagggacagtctgaggaagttatatttgatcatctccatgcaactgcattccaatatacatctcttggcagaccaatcctgggttctgcagataatgtcaaatcaatcaccaaagaggacctcgagaactacattgcaactcattatacagctcctaggatggttatcactgctgcaggtaatgttaaacatgaagacattgttgagcaggcaaagaagttgttcaataagctatcaactgaccctacaacgacaaacatgttggtcgctaaggaaccagcctcttttaccggttctgaggttcgaatcattgatgatgacatgcccctagctcaatttgctgttgctttcaatggagcatcatgggtagatcctgattctgttgcactgatggttatgcaatcaatgcttggttcatggaacaagagtgctggtggaggaaagcacatgggttcagagcttgtacagagggcagcaatcaatgacattgctgagagtgtaatggcattcaacacgaattacaaggatactggtctttttggtgtctatgctgttgctaaggctgattgcttggatgatttggcttttgcaattatgcatgagatgagcaaattgtcataccgggttatggaagaagatgttatccgtgcacgtaatcagctgaagtcctcaatccaactccatctcgatggttcaactgctgttgtcgaggacattggccgtcagctgctgacctatggccgaagaattcctactgctgagctttttgcaagaatagatgctgttgatgcaagcactgtgaagcgtgttgcaaatcgcttcatctttgatcaggatgttgctattgcggcaatgggaccaattcaaggacttccagactacaactggttcagacgccggacctacatgctccgttacatgctctcc---------aag---ctgtcggcgtggttcttgaacccgcgccggaacccgctcgcgcgactccaccggaacgccatcgcttcccgcctccgcaaatacgggctccggtacgacgacctgtacgacccgtaccatgacctggacatcaaggaggcgctggcgcggctgccgcgggaggtggtggacgcacgcaaccagcgactcaagcgcgccatggacctctccatgaagcacaagtacctacccgacgacgtccaggctatacagacgccattcaggagctacctttctgacatgcttgctcttgtgaaaaaggagagcgcagagcgtgaagcattgggagcgcttccactctaccagagaaccatccca
>StrigaAsiatica
gtgagtacaagtgctgttgcagcaaaatcatcc------ggaggctttttcagttggttgacaggtgagaaggggtcttcacttccaccgttagactttccactgaaagatattccacagcctgaaccatttccggactatgttgagcctggaaagaccaagataactgctcttcctaatggtttcagaattgcatccgaaacatcaaagaaccatgcagcttcaattgggttatatgttgactgtggctcaatctacgaaactccagcttcattgggggtcacacatctcttggagcgaatggccttcaaaagtaccactaacagaagccacctgcgtattgtgcgtgaagttgaggcaattggtggcaatgtaggttcatcagcctctcgggagcatataagttatacttatgatgcactaaagacatatgttcctcaaatggtagagcttcttgttgactgcgtgagaaatccagcatttatggactgggaagttaacgagcagatccataagttgaaggatgagataaaagatttctccaaaaaccctgagaacctacttatagaggctgtacacacaactggttactctggtccctttggcaatcctcttgtgacttcagagtctgcgcttagtagtctggatagcagtgtgttggaggagtttgttgctaaaaattacactgctcgaaggatggttcttgcagcatacggtgtagaccatgataaactgttggaatatgcagagccacttttatttgatcttcctaacgttgatcgaccttcagtgccaaagccgatttatacaggaggggatttccgccaccaagatggt---tcaggg------ttaactcacgttgctcttgcctttgaacttcctggtggctggattgaggaaaaggatgctatgactctgactgttcttcagctgctcatggggggaggtggatccttctcagctggcggccctgggaaagggatgtactcaagattatat------------cgtcgcgtcctgaatgagtatcctcagatacaaaccttttctgctttcagcagcatttgcgatcatactgcaatatttggaattctatccaccactggttctgattttgcaactaacgctattgatatagctgttaaagaactcactgccattgccagcccgggtgaagttgatgaggcacagctaaatcgtgcaaaacaagcgacaaagtcttccatattgatgaacttggaatccagaatggttgcatcagaagacataggcagacaagtattgacatatggagaaaggagaaccgtaaatcatttcttggagatacttgatttaatccgcccgaaagatattgctagagtaacacaaaagcttttaatgtctcccctcacaatggcatcttatggcgatgtgcttaatctgcctagctacgattctgttagcagaaag------------tccacc---------------gccgtc------------------gcc------------accgcccccgacgcc---------gctgcgctcccc---------cat------cctccgccgccgacagccatggca------tatgaccgattagctgaatccgtcaagtataacctccagaagctcgaacatcccgatcctcgcttcctccgttacaactcccctcacccagcagtagtctctcacacagatatcctctcggcgccgctcactcgagtcaccactctctcgaacggcctccgaatcgccacagagtcggatctcaccgctgccacggccaccgtcggcgttttcgttgacgcaggatcgagattcgagagtgccgatactaatggcacatcccattttctggagcatatgatattcaaggggactgagagaaggaaggcgagggaattggaggagcagattgagaatattggcggccatttgaatgcttacacttctcgggagcagacgacctactatgcgaaagtgatggataaagatgtgcctcttgcacttgacattctttcggatatactgcagaattcaacgtttgaagagggcaggattaacctggagagggatgttattcttcgcgaggctgaagaggttgaaggacaggaaggagaagttattttcgatcacttgcatgccactgccttccagcatacgcctcttggcagaaccatcctgggaccagctgaaaacatcaagtcaattggcaaaaaggacttacagaagtacatagcaacccattatactgcccctagaatggtggttgttgctgcaggtgctgttaagcatgaagatattgtcgaggaggtgaagaaattatttacaaaactgtcatgtgatccaacaacagcttctgacctaatagccagagaacctgctatctttactggttcagaggttcggatgcttgatgatgatgttccccttgcccaatttgctattgcttttgagggatcttcttggacagatccagattccattgctttgatggttatgcagtcgatgctgggttcttggaataaaaatgtttctggtggcaagcatatggggccagagcttgcacagaagattgcaatcaatgaaatagccgagagctttatggctttcaacaccaactactatgatactggcttgtttggtgtttatgctattgctaagcccgagtgcttggatgacttggcctatgccattatgtatgagttaaccagactatgttatcgtgtatcggaggctgatgtcattcgtgctcgtaaccagttgaagtcttgtttgctgcttcatcttgatggaaccagtcctgttgctgaagatattgggcgccagctgcttacatacggtcgaaggatgccatatgctgaactgtttgccaggatagatgctgtagatgccagcaccgtgaaacgtgttgctaaccggtttatatttgatagggatattgccattagtgccatgggtccaatccagggcttgcccgactacaactggttcaggcgccgtacttactggctccgttacatggcgtct---------gct---atcatgaaatggatggtcgacccgaaccgcaatcccctcgccgctcttcacatgaaaacgttgtccaatcgcctcaagaaatacggtcttcgatatgacgatctgtacgacccgatgtacgatctggatgtgaaggaggcgctgaatcggttacctagacagatcgttgatgcgagaaatcagcgcctcaagcgcgctctggacctatccatgaagcacgcctaccttccagaagatctccaggcaatgcagacaccattcaggagttatcttcaagagatgcttgctcttgttaagagagagagagctgaacgtgaagcacttggagctttgcctctttatcagcgcagcattcca
>TheobromaCacao
gcaagttcaagtgctgttgctacaacctcatcctcttcgggcggcttctttagttggctgactgggagtcagtccaagtccatgccaccactagattttcccctaccaggtgttgccctaccagctccattgcctgattatgttgaacctggtaaaaccacgattacaactctcccgaatggcctcaaaattgcttcagagacctcaacaaaccctgctgcatcaataggattatacgtggactgtggttcaatctatgagtctccagtctcattaggggtctcacatctgcttgagcgtatggccttcaagagcacaacaaaccgcagtcatttgcgtattgtgagggaagtagaggcaattggtggcaatgtgcatgctggagtttctcgggagcagattggatatacctttgatgctttgaagacttatgttcctgaaatggtagagctgcttattgactgtgttagaaaccctgttttcttggattgggaggttaatgaacagcttcagaaattgaaagaggaaatcgctgaagctgcaaagaatcctcacggtttgctttcagaggccattcactcggctggttattctggtgcattggctaatcctcttttagcctcagaatctgccgtaaatttattaaatggtacaattttagaggattttgttgcggaaaattttgctgcttcacggatggtactggcggcatctggtgttgaacatgaggaactgttatccgttgcagaaccacttttgtcagaccttcccaatgttcctcgccctcaggagccaaaatccgtgtataccggaggtgattatcgttgtcaggccgat---tcaggggat---caaactcattttgctcttgcatttgaacttcctggtggttggcacaaggagaaggaagctataattttgactgttcttcagattctaatgggaggaggtggatcattttcagctggcggccctggaaaaggaatgtattcaagactatat------------gttcgtgtcttgaatgagtatccacaagttcagtcgttttcagcattcaacaacatttacaaccatactggcatatttggaatccaagctactactggttctgattttgtaccaactgccattgatgtagctgtaaaggagcttattgctgttgcaacacctggacaagttggccagaaacaactagaccgtgctaaacagtcaacgaagtctgccattttgatgaatttggaatccagaatggttgcttcggaagatattggcaaacaagtcttgacatacggtgagaggaaacctttggagtatttcttgaaggctgttgatgaaattacactgaaggatatttcttcagtagcccaaaagcttctatcctcgcctctcacaatggcatcatatggaaatgttattaatgtcccaagctacgattcagttagcagcaagttcaag------tcctcc---------------gccgtc------------------tctccactcgccaccactgcctcttccgag---------cctccgaaaccc---------tcc------cctccttccccgaccgccatgatc------tacgaccgattagccctctccgtcaaatcaaagctccagaaactcgaaaacccagatccccgtttcctcaaatacggttctcctcacccaaccgtagcttcccacacccacatcctctcttcccccgaaacaaaaattacaactttgcccaacggcctccgcgttgccactgaatctactctgtctgcccgcacggccacggttggggtctggattgatgcggggtcgagatttgagaccgatgagacaaatgggacggcgcattttttggagcatatgatatttaaagggacggagaagaggtctgcgagggaattggaggaagagattgagaatatgggtgggcatttgaatgcttatacttcgagggaacagacgacttattacgcgaaagttatggataaggatgtgtttaaagcgttggatattttggctgatattttacagaattcgaagttcgaggaacataggattagtagggaaagggatgtgattctaagggaaatggaggaggttgaaggtcaaacagaggaagttatttttgaccatttgcattcaactgcgttccaatacactcctcttggtagaactattctcggacctgctgaaaatattaagacaatcaccaaagagcatctccagaactatattcagacacactacactgctcctagaatggtcattgctgcttctggagctgttaagcatgaggaagttgttgagcaagtaaagaagttgtttaccaagttatcagctgatccaaccactgcttctcagttagttgcgaacgaaccagctacttttactggttctgaggttagaatgatcaatgatgatattcctctagcacaatttgcggttgcttttgagggagcatcttggacagatccagattccattgcactaatggttatgcaggcaatgcttggttcatggagcaaaaatgctgggggtggaaagcacatgggttctgagctggtgcaaagagttggcattaatgaaattgcagaaagcatgatggctttcaatacgaactacaaagacactggtcttttcggtgtctatgctgttgccaagcctgattgtttggatgatttggcatatgctattatgtatgagacaaccaagctagctcatcgtgtttcagaagctgatgtcattcgtgctcgtaaccagttgaagtcatccttgatgcttcacatagatggaactagtcctgtagctgaagatattgggcgccagctacttacatatggtcggagaatcccatttgctgaactatttgctaggattgatgctgttgacccaagcagtgttaaacgtgttgcaaaccgatatatctatgacagggatatcgcaattgctgccatgggccccatccaaggtttgccggactacaactggttcagacgcagaacctactggaaccgttatatgtcgtcg---------------tttttgcaatcatttctggatccgaagaagagctggttggcagctctgcacatgaaagccctctccacccgcctccgcaaatatggccttcgctacgacgatctttacgatccttactacgatctggatatcaaggaggcgttgaatcggctgccacgtgagatcgtcgatgcccgtaaccaacgccttaagcgtgccatggacctctctatgaagcacaagtatctccccaaagatcttcaggctatgcagacaccatttcggagctatcttcaagatatgcttgctcttgtgaagaaggagagagcagagcgtgaagctttaggagctttacccctgtatcagcgaaccattcct
>VacciniumCorymbosum
gcaagttcaagtgccgtcgctacaaattcatcttcttcaggaggtctctttagctggttgacgggagaaaggtcaagttcactcccccctctacaagttcctcttcaaggcgttacctttccacctccattgcccgactatgttgaacctggcaagacaaaggttacaacacttccaaatggtgtaaaaattgcctcagaaacatctgcgaatccggccgcttcaattgggttgtatattcatagtggctcaatatatgagacacctgagtcatttggggccacacacctcttggaacgtatggcttttaagagcacaagtaacaggagtcacctgcgcattgtccgggaagtggaagcaattggtggcaatgttacagcctcagcttctagggagcagatggggtacacctatgatgctctcaagacttatgttcctcaaatggtagaaatgcttgttgactgtgtgaggaaccctgtcttcttggattgggaggtgaatgagcagcttcagaaggttaaaactgagattgcagaagcagctaacaatccacaaggcctgcttgtggaagcattacactctgctggttactcgggtgcaatggcaaatccccttttggctcctgagtctgcagtaaacaatttgaatagctcaattttggagtgttttgtggctgaaaactatactgctccacgaatggtccttgcagcttctggcgttgagcatgaggagctattaaagattgcagaaccacttctgtctgacttgcccagtgtgtctcgccctgaggtgccaaagtctgtctatgttggaggtgattatcgttgtcaagcggat---tcaggg------aaaactcattttgctcttgcctttgaaactccgggtggatggctgaaggagaaggaagctatgactgtgactgtactgcag---------------------------------------------------------------------------------------------------------------------------------------------------------------------------------agctccgattttgtttcaaaggccattgatatagctgttaaagaacttattgcggttgccacgcctggagaagttgaccaggtacagctggatcgtgccaagcagtcaacaaagtctgccattcttatgaatcttgaatccagaatgattgtgtcggaagatatcggtagacaaattttgacttatggagagaggaaacctctggagcatttcttgaaggctgtggacgaagtttcagcaaaggatattgcttccatggctcaaaagcttatttcttcccctcttacgatggcgtctctcggagatgtgattaatgtcccaagctacgacacagttagcagcaagttccgtcta---tccacc---------------gccccc------------------gcc------------gtcgccaccacttcttct------cccccactcccc---------tcc------ccgcctccgccagacgccatgatc------tacgaccgcctcgccctatccatcaaccagaagctcaaacagctcgataaccccgacccccgcttcttaaagcacaactccccgcacccaaccttaacttcacactccgaaattttgacctctccgctcacccgcatcacgaccctcccctccggcctccgcatcgcaaccgaatccaccctctcctccaagaccgccaccgtcggcgtctggatcgacgccgggtcgcggttcgagaccgaccagaccaacggcaccgcacacttcttggagcacatgatattcaaggggaccgagaagaggagcgcgagggagcttgaagaggaggtggagaacatggggggccacttaaatgcgtacacgtcgagggagcagacgacgttttatgctaaggtgatggagaaggatgtcgggcgggcattggatattttggcggatatattgcagaattcgaggttcgatgagaataggattaatcgggagcgtgatgtgattttgagggagatggaggaggtcgaagggcaaacagaggaagttgttttcgaccatttgcatgcaactgccttccagtacacacctttagggagaaccattcttggacctgctcaaaatatcaagacaatcaccaaagaagatcttaagaagtacatttcgacacactacactgcgagtagaatggtaattgctgcttcgggagctgtgaagcatgaggacattgttgagcaagtgaagaaattgtttaccaagctgtcaacagatccaactacagctgctgaattagttgctaaagagccagcaatttttacaggttccgaggttaggatagtcgacgacgaaatgcctttggcgcaatttgctgttgctttcaatggggcttcttggacagatcctgattcaatcgcgttgatggttatgcaatctatgttgggatcatggaataagactgcaggtggtggaaagcacatgggctccgagcttgcacagagggttggcattaatgagattgctgaaagcatgatggcgtttaacaccaactataaagacactggtctttttggtgtttatgccattgctaagccggactgcttggatgatttggcttatgcaattatgtacgagataagcaagttatcttatcgagtttctgaagctgacgtcactcgtgctcgtaaccagctgaaatcttctctgatgcttcacatagatggaaccagtcctgttgctgaagatatcggacgtcagctactcacatacagcagaagaatcccatttgctgaattgtttgccaggattgatgctgtagatgccagcaccatcaaacgcgttgcaaaccgttttatctttgaccaggatgttgccatcgctgccatggggcctatccagggtttacgtgactacaactggttcaggcgcaggacctactggctccgttacatggcatcg---------tcg---ttcacgaaatggctcgtagacccaaagaagaactggttcgcaaaacaacacatgaaatccatctccaagcgactccgcaaatacggtcttcgatacgacgatctatacgatccgtattacgatctggacattaaggaagcattgaatcgtctccctagggaggttatagacgccaggaaccagcgcctcaagcgagctatggacctctctctgaagcacgagtacctccctgaggacgttcag------------------------------------------------gtgaagagggaaaatgctgaacgtgaagctttgggagctttgcccctctatcagcgcaccattcct
>VitisVinifera
gcaagttcaagtgctgttgccacaagctcatcatcttctggaggtttatttagctggctgatcggagacaagtccaagacactgcctcctcttgacttcccacttcccaatgttgctctcccacctgcactgcctgactatgttgagcccagtaaggttaagataacaactatttccaatggtgtcaaaatagcctcagaaacatcagctaatcctgctgcctcaatagggttatatgttgactgtggatcaatatatgagacaccaatctcatttggagccacacaccttcttgagcgtatggccttcaagagcacaataaacaggagctacctacgcgttatacgagaagtggaggcaattggtggcaatgtgacagcatcagcctctcgggaacagatggggtacacctttgatgctctcaaaacttatgttcctgaaatggtagagcttcttattgattctgtgaggaaccccgcattccttgactgggaggtcagtgaacagcttgaaaaggtgaaagctgagattggagaagcttccaacaatcctcaaggcttgcttttggaggcgcttcactcagctggatattctggggctttggcaaatcctcttttagctccagaatctgcaataaacagattagacagcacaattttggaggagtttgttgctttaaattatactgctcctcggatggtacttgcggcttctggggttgaacatgaggaactgttatctgttgcagaaccacttctctctgacctacccagtgttcctcgtcctgaggaacctaaatctgtgtatgttggaggtgattatcgctgtcaagctgac---tcaggg------aaaacacattttgctctggcctttgaagttcccggtggttggcataaggagaaggaagcaatgactttgacagttcttcagatgctaatgggaggaggtggatctttctctgctggtggtcctggaaaagggatgtactcacgactatat------------cttcgtgtcttgaacacatatccacaaattcagtcattctctgcattcaacagtatctacaataataccggcttatttggaattcaagctaccactggctctgattttgtatcaaaagccattgatatagcagctaaagaactggttgcagttgcaacacctggacaagttgaccaagtacagctagatcgtgccaaacagaccacgaagactgctgttctgatgaacttggaatctagaatggttgcatcagaagatataggtagacaaatcttgacatatggagagaggaaacctgtggatcatttcttgaaggctgtggatgaggttactttgaaggatattgcttccatcacccagaagcttctttcttcccctctcacaatggcatcgtacggagatgttatttttgtaccaagctacgaaaatgtaagcagcaagttccaatcaaag------------------------------------------------------------------------------------------------------------------------------------------------------------------------------------------------------------------------------------------------------------------------------------------------------------------------------------------------------------------------------------------------------------------------------------------------------------------------------------------------------------------------------------------------------------atggacaaagatgtgcctaaggcgctcgacattttgtcagatatcttgcagaactccaagttcgatgagaatcggattaatcgcgagcgtgatgtgattttacgcgaaatggaggaggtggagggacaaactgaggaagttatttttgatcatttgcatgcaactgcattccagtacactcccttgggcagaactattcttggacctgctcagaatattaaaacaatcaccaaagctcatctacagaactacatatcaactcactacacagctcccagaatggtaattgctgcttctggagctgttaagcatgaggatattgttgagcaagtcaagaaactatttacaaagttgtcaacagatccaaccacagcttctcaattagttgtggaacagcctgcaatttttactggttctgaggttaggatgattgatgatgatattcctctggcacaatttgcggttgctttcaatggagcatcatggacagatccagattccattgctttgatggtcatgcagtcaatgctgggttcatggaataaaaatgcgggaggtggaaagcacatgggctctgagcttgcacagagggttggaattaatgaaatagctgaaagcatgatggctttcaataccaactataaagacactggcctctttggcgtttatgctattgctaagccggattgcttggacgatttggcctatgcaattatgtatgaaataagcaagctatgttatcgagtttcagaagctgacgttactcgtgctcgtaatcagttgaaatcttctctgctgcttcacattgatggaaccagtcctgtagctgaagatataggccgccagctgcttacatacggccggagaatcccatttgctgaattatttgctaggattgatgctgttgatgcaagtactgtcaaacgtgttgcaaatcggtttatatttgacagggatgttgcaattgcagcaatggggcctatccaaggtttacctgactacaactggttcagacgcaggacctactggctccgttacatggagtcg---------------ttaatgaagtggcttgttgatccaaagaagaactggtttgcacgtcaacacatgaaaaccatctccacgcgccttcgcaaatacgggttgagatacgacgatctgtatgatccgaagtatgatcttgacatcaaggaagcactgaatcggcttcctcgggagatcgtggatgctaggcatcagaggctgaagcgtgccatagacctttccatgaaacacgagtacctagccgaggatttacaggccatgcaaacaccatttaggagctaccttcaagagatgctggctctcgtaaagagggagaatgcagaacgtgaagctttgggagcgttgcccctctaccagcgaactcttccc
