# Supplementary material for: Altered Mitochondrial Respiration Is Associated With Loss of Nuclear‐Encoded OXPHOS Genes in Parasitic Broomrapes
Source: Ecol Evol. 2025 Jul 6;15(7):e71737. doi: 10.1002/ece3.71737 (PMC12230201; doi:10.1002/ece3.71737)
Supplement: Supplementary file 1 — Appendix S1. [file ECE3-15-e71737-s003.tgz › Orobanchaceae_O2K_Supplementary_v3/Data_S1/DataS1/CV.masked.fas]

>Actinidiaeriantha
atgagcgcaacggggaagaaggtagtggacgtggcattcaaggcagggaagagcatagattgggaaggaatggcgaagctgatggtctccgacgaggctcgcaaggagttcgctaccctccgccgtactttcgacgaggtcaacactgctctccagaccaagttcagccaggaacccgaacccattgactgggagtattatagaaaaggaattggacctcgcttggttgacatgtataaagaagcatacgagagcgtcgaaattccaaagtatgtggataatgtcactcctcaatacaaacccaagtttgatgccttgttggttgaactgaaagaagcagaaaagaaatctctgaaggaatctgaaagactagagaaagaaattgcagaagtacaggagttgaagaaaaagatcagtaccatgacagcagatgaatattttgacaagcatccagaggtaaaaaagaagtttgatgatgaaatccgaaatgattattggggctatGCCACCTCATCTCCACCAAAGGACCAGAAA---ATTAAGGTGCCTCTGACTTTGTTTGGGGTTTCTGGAAACTATGCCTCTGCTCTGTATCTCTCAGCAGTAAAAGCTAATACATTGGACAAGGTTGAATCTGAGCTTATTGACTTTGTTGAGGCTTCAAAGAGAAGTTCTACATTTTCTCAGTTCATGAAAGATTTGTCAGTCCCTGGGGATACAAGGATAAAGGCTATAAAGGAAATTTGTGTTGGAGCTAAATTGTCTGATATTACGAATAACTTTTTGGCTGTTGTGGCTGAGAATGGGAGGCTAAGGCACCTTGAAAGTATTGCGAAGAAATTTACAGAATTAACCATGGCTCACAGGGGTGAAATGAAAGCCATTGTGACAACTGTCATTCCTCTTCCTGCAGAAGAGGAGAAAGAGCTGAAAGAAACACTGCAAGAAATAATTGGACATGGGAAG------------------AAGATTGATCCTAGTATTCTTGGTGGACTAGTGGTGGAATTCGGGCAAAAGGTGTTTGACATGTCCATCAAGACTCGAGCAAGACAGATGGAGAGATTCCTGCGAGATCCCGTCAATCTC---------gccaaagaagct---------gcccct---acagttcttaaaggagatgagatgttgaagaacattttcttggaggttaagaaaaaatttgagacagccatggggatacttcggaaggaaaagatcaccatagatcctgataatgcagctgcagtagagcaatatgcaaaagtcatgaagactgtcagagaaaaggcagacttgttctcagaatctcaacggattcaatacaccattcaaacgcgaactcaaggtattccagatgctcgaacatatcttttgacattgaaggagatacgagtcaggaggggcctcgctgatgagcttggtgcagaggctatgatgatggatgcattggaaaaaattgaaaaagagattaagaaaccactcatgcggaacgacaagaaaggaatggctcttcttatggcagagtttgataagatcaatacgaaacttggaattcggagagaagatctgcccaagtatgaagaacagctggaactgaaaattgcaaaagctcagttggaggagctcaagaaggatgctcttgaggcaatggaaactcaaaagaaaagagaggaatttaaggacgag---gagaaagttgatgtgaagtcattagacatccgaaacttcatcATG---GCGTCGAAC---GCGGCGGTGCCGTTCTGGAGGGCGGCGGGGATGACTTACATAACATACTCGAACATATGCGCGAACTTGGTGAGGAACTGCCTCAAAGAGCCCTACAAGTCCGAAGCCCTCACCCGGGAGAAGGTCCATTTTTCCGTCTCCAAATGGGTCGACGGCAAACCCCAGAAACCCAGTAATTCTTCTTCTTCTTCTTTTGTGgctcct------tccgaggagcaggccccttttggactccgttctatttcaacccaagttgtgcgaaaccgaatgaagagtgttaagaatatccagaaaattacaaaggcaatgaaaatggttgcagcctctaagctgcgagcaattcaagttaaagctgagaattcccgtggtctatggcagccatttactgcgcttcttggtgacacaccaagtgttgatgtgaagaagaatgttattgttacaatttcttccgacaaaggtctttgtggtggaattaattctacatcagtcaagacaagcaaggctatgcataaactgaattctggtcctgataaagtgaataaatatgttgtgttgggagagaaggcaaaggctcaactgatcagggattcaaagaaggatatcgagataagcataactgagctgcagaaatatccactgaattacacccaggtttctgttctcgcagatgacgtcttgaagaatgtggaatttgatgcattgaggattgttttcaacaaattccattcagttgtctcatttatgccaacaattgcaactgtactatctcctgagatggtggagagggaagccgaagcgggaggaatgcttggtaatctggattcctatgaaatcgaaggtggcgagacaaagtcggaaatacttcagaatctaggagaattccagttttcttgtgttatgttcaatgcggttttggagaatgcttgcagtgagcaaggagcaaggatgtctgccatggatagttccagcagaaatgctggcgagatgcttgatcgcctcacacttacttataacagaacccgtcaagcttcaatcaccacagaactgattgagatcatttccggagcatctgcattaacgggcatggcgatgaggagcttctacaacgaaatcagagggatgaaggtgaaggacttaccagcgcacgtgaaaccaatgttcagcctcgagtacgtgaagaattcgatcaagaggggtctggacaactaccacgccaagtacatccagacc------agttccatcgatcctctctatcacgtatgctttggtggcatgatattctcctacctcgtcgctctccccgaggaacgtcgccacctcgagcatcagcagcacgacaaggaacacggtgtccac
>Aeginetiaindica
atgagtggagctgtgaagaaggtagttgacgtcgcattcaaggcgggaaggacaatcgactgggatggtatggcgaagctgctcgtctccgacgaggctcgcaaggagttcgccaccctccgacgcgccttcgatgaggttaacacgcagctccagaccaagtttagccaggaacctgaacccatagactgggagtattatagaaaagggattggttctcgtttggttgatatgtacaagcaagcttatgacgaggtgaagattccccagtacgttgacaatgtcactcctcaatacaaacctaagtttgatgcgctgttggtggagctgaaagaggctgaggagcagtcatggaaggagtcggaaagactagaaaaggaaatcgccgaggttcaagaactgaaggcaaaaatgagcaccatgaccgctgatgagtatttcgcgaagcaccctgagctcaagaaaaagtttgatgatgaaatcaggaatgattactggggctat------------------------------------------------------------------------------------------------------------------------------------------------------------------------------------------------------------------------------------------------------------------------------------------------------------------------------------------cagagattctctgagcttactatggcacataggggcgaagttaaagctacagtgacaactgtgattcctttacccttcgaagaggagaaagaactgaaggaaacactgcaggatatacttggaaaaggaacaaaagttagggtcgagcagaaggtggatcccagtattcttggtgggcttgtggtggaattcgggcagaaagtgttcgacatgtccataaagacgagggctgcccagatggagcgattcctacgccagcccatcaacttggat------gctaaagtagctggaagt---gctcct---cctgctttaaagggtgatgagttgttgaagggcatttttcttgaggtgaaaaagaaatttgagacagccataggagttcttcggaaagagaagatcaccatagatcctgataatcctgctgctgtaggtgaatatgccaaagttatgaagactgttcgggaaaaggctggtcttttctcggagtcacagaggatcaaatacactatagaatcgcgaacccaagatatacccgatgctcgatcctatttgctggccttgaaggacattagggtcaagagaggccttgttgatgaactaggagcagaggctatgatgattgatgcattggacaaagttgaaaaggaattgaaaaagccacttttgagaaatgataaaaagggaatggcccttcttaaggcagagttcgacaaagtcaatcaaaagctcggcattcgtagagaagatgtggcaaaatatgaggagcagttggatcttaaaattgcgaaagcccaactggatgagctgaagaaggatgctctcgaagccatggaaactcagaagaaaagggaagagttcaaggatgaa---gagatgcctgatgtgaagtcattggacatccgaaacttcatcatg---gcgtctaat---actgcggtgccgttctggagagctgctgggatgacctacataacctactcgaatctctgcgccaatttggtgaggcagtgtttgaaggagccctacagatccgaagctctgaaccgtgagaaggtccatttctccgtcgctcaatgggtcgacggaaaaccggagaaacaaaccacacgttcggacacccctgaa---gcttct------tctgaggagcatgctgtttttggaacccgatccatttcaactcaagttgtccgcaatcgtatgaagagtattcggaatattcagaaaatcacaaaggcaatgaagatggttgcagcttcgaagctcagagccatccaagtaaaagctgaaaattcacgtggactttggcagccattcactgctcttcttggtgacattccaagcgttgatgtcaaaaaaaatgtcattgtgactatctcttcggacaaaggtctttgtggtggaatcaattctaccgcagtcaagatcagcaggggcctccataagctgaactccggtcctgaaaaggagtgtaagtatgtcattattggagagaaggcgaaggcccaactcgtgagggactcgaaaaagcacattcaactatgtattacagagttacagaagaatcctctgaactatacacaggttgctgttcttgctgatgacatcttaaagaatgttgagtatgatgcgttaaggatcgtgtatagcaagttccaatctgtagtgtcgttcttgccgacaacatctacaatattgtctcctgaggttttagagagagaagctgaagctggtggaaaactcggggaacttgatagctatgaaatcgaaggtggtgaatctaagtcggaagttcttcagaatctctcggagtttcagttttcttgtgtgatgttcaatgcaatgctagaaagtgcatgcagtgagcaaggtgctaggatgtccgcgatggatagctcgagcagaaatgctggtgatatgctcgatcgactcactctcacttataacagaactcgccaagcatccatcacgactgagctcatcgagatcatatccggagcatcggcacttgagggcatggcgatgagaacattctacaatgagataaaggggatgaaggtgaaggaactgccggcgcatctcaaacccatgttcaccattgattacgtaaagaattccgtgaggcgtggcctcgacaattaccacgccaaatacatcgaaacc------agctccatcgatcctctctatcacatctgctttggcgggatgatcttctcgtacctggtcgctctccccgaggagcgccgccacctggagcaccagcagcacgccaaagaacacggcggtcat
>Alectravogelii
atgagcggagcggggaagaaggtagttgacgtggcattcaaggctgggaggaccattgactgggatggcatggccaagctgcttgtctccgacgaggctcgcaaggagttttccaccctccgccgcgccttcgacgaggtcaacactcagcttcagaccaagtttagccaggaaccagaacccatagactgggagttgtacagaaaagggattggctctcgtttggttgatatatacaagcaagcttatgatgaagttaagatcccccagtatgttgacaatgtcactcctcagtacaaacctaagtttgatgccctgttggtagagctgaaagaaactgaggagaagtcatggaaggagtctgaaagattagaaaaggaaattgctgaagttcaagagctgaaggcaaagtttagtaccatgactgctgatgagtactttgcaaagcatcctgagctcaagaagaagtttgatgatgagattagaaacgattactggggctat------------------------------------------------------------------------------------------------------------------------------------------------------------------------------------------------------------------------------------------------------------------------------------------------------------------------------------atatcacagagattctctgagctgactatggcacatagaggagaagttaaagctacagtgaccactgtgattcctctacctctagaagaggagaaagaactgaaggaaacactgcagcatatacttggacaagggacaaaagttaaggttgagcagaagattgatcctagtattctcggtgggcttgtggtggaatttggacagaaagtgtttgacatgtcgataaaaactagggctgcccagatggagcgattccttcgccaacctatcaacttggac------gccaaaggagctgaaagt---tctcga---cctgctttgaagggcgatgagttgttgaagggcatttttctcgaggtgaagaagaaatttgagtcagccattggagttcttcggaaagagaagattacgattgatcctgataaccctgctgctgtggctgaatatgccaaagtcatgaaaactgttcgggaaaaggctgatcttttctcggagtcacagaggatcaaatacactattgaatcgcgaacccaagatatacctgatgcccgatcctatttgctagccttgaaggacattagggtcaagagagggcttgttgatgaactaggtgcggaggctatgatgatggatgctctggacaaagttgaaaaggaattgaaaaagccacttttgagaaatgataaaaagggaatggccctccttaaggcagagttcgacaaagtcaaccaaaagctcggtattcgtaaagaagacctgcctaaatatgaggagcaattggaacttaaaattgcaaaagcccagctggaggagctgaagaaggatgctctggaagccatggaaactcagaagaaacgggaagagttcaaggatgaa---gaaatgcctgatgtgaagtcattagacatccgtaacttcatcatg---gcgtctaat---gctgcggtgccgttctggagagctgcggggatgacatacataacctattcgaacctctgcgccaatttggtgaggcagtgtttgaaggaacctcacagatctgaagctctgagccgtgagaaggtccatttcgccgtcgctcagtgggtcgacggcaaaccggagaagccaaccctccgctcggagacccctgaa---gcgtct------tccgaggagcatgctgtttttggagttcgttccatttccactcaagttgtccgcaatcgtatgaagagtgtccggaatattcagaaaatcacaaaggcaatgaagatggttgcagcatcaaagctccgagccatccaaacaaaaactgaaaattcacgtggactgtggcagcccttcactgctcttcttggtgacactccaagcgttgatgtcaagaaaaatgtcattgtcacaatctcttcggacaaaggtctttgtggtggaatcaattctacatctgtcaagataagcaggggcctccataagttgaattctggtcctgaaaaggagtgtaagtatgtcattctcggagagaaggcaaaggcccaacttgtgcgggactcgaagaaagacattctgctatctatgacagagttgcagaagaatcctctgaactatacacaggttgctgtgattgcagatgacatcttaaagaatgtcgaatatgatgcattaaggatcgtgtataacaagttccagtctgttgtatcattcctgccaacaacatctactgtgttatctcctgaggttgtagagagagaagctgaggctggtggaaaactcggggaactggataactatgaaattgaaggtggtgaatctaagtcagaagtgcttcagaatctttccgagtttcagttttcttgtgtgatgttcaatgcagtccttgaaaatgcatgcagtgagcagggtgccaggatgtctgccatggatagctccagcagaaatgccggtgatatgcttgatcgtctcactctcacttataacagaactcgccaagcatccatcacaaccgagctcattgagatcatatctggagcatcagcactcgagggcatggcgctaaggaccttttacagtgaaataaaggggatgaaggtgaaggagctgccggcgcatctcaaacccatgttcaccattgctcacgtgaagaattccgtaaagcgtggtctcgacaactatcacgccaaatacatcgagacc------agctccgccgatcctctatatcacatctgcttcggcgggatgatcttctcttatctcgttgctctccccgaggagcgccggcacctggagcaccagcagcacgccaaagaacacgctggccat
>AmborellaTrichopoda
atgagtgggagcagtaaaaaattggtggatgctgctgcaaaggcctcaaaaaccatagactgggatggcatggccaagcttctggtcactgacgaagccaagaaggaatttgttaaccttcgccgtgcattcgatgaagttaacacaactctccagaccaagttcagtcaagagcctgaaccaatagattgggaaaaatataggaaagggatcgattctcacttggtggacatgtacaaagaggcttatgaaagtattgagatccccaagtttgaagacacagttactccacaatataaacctaaatttgatgcattgttggtggaattgaaagaagcagaagagcaatctgtcaaggagtccaagaggttggaaaaggaaattgcagaggtccaagagttaaagaaaaagatcagcaccatgactgcaaatgagtactttgagaagcacccagaactcaagaagcagtttgatgacgagatccgtaatgactactggggttacACGAAGGAAATACACACTAAGGAACCAGAA---GTCAAGGTACCTCTGGTTCTGTTTGGAGTGCCTGGAAAGTATGCCACTGCGCTGTTTTCTGCAGCTGCAAAATCTAATTGCTTGGACAAAGTTGAATCTGATATCCTTAACCTTGTTGAAGCTTCCAAGAAAAGTCCTCTGTTTTCACAGTTCATCAAGGATCCTTCAGTTCCTGCAGAGACCAAAGTGAAAGCTGTACAAGAGATAGCCTCTGAAGCTGGGTTTTCCGAAATTACAAAGAACTTTTTGGCTGTGGCGGCTCAGAATCGAAGGTTGGGACTGATTGAGAAGATCGTGAAATGCTTCACTGAATTGACCATGGCATATAGAGGGGAGGTCAAGGCAGTTGTTACAACCGTTATTCCTCTTCCTGAGCAAGAGGAAAAAGAACTGAAGGAGACCTTGCAGGATGTTATTGGGCATGGGAAGACTGTCAAGCTGGAGCAGAAGATTGATCAGAGCATTATGGGAGGAATAGTGGTGGAATTTGCGCAAAAGGTCTTTGACATGTCGATAAGGACCAGGGCAAAGCAGATGGAGAAGTTCCTCAGGGACCCAGTGAACTTTGAGAATTTCtcaaacgaagct---------cctcctcgcccagtcctcaagggtgacgagatgttgaagaacatattttacgaggttaagaacaaatttgagacggccatcggtgttcttcgaaaggaaaagatcaccatagatccagatgatcctgctgcagtagctcattatgcaaaggtcatgaaaattgtaagagaaaaggcagatctattttcggagtcccaaaggattaattataccattcaaacaagaacccaaggtattccagatgcacggacatatctattgacattgcaggagatacgaatcaagagaggcctcactgatgatcttggcgttgaggcaatgatgtttgaagctctggagaaagttgagaaagagattaaaaagccgctcatgaggaatgacaagaaaggcatggctcttcttcatgctgagtttgacaagataaacaagaagcttggaataaggaaggaggatcttcccaagtatgaagaacagttggaactcaaaatcgcaaaagcacagcttgaagagctgaagaaggaaactctggaagccatgaaaacacagaaaagaagtgaggagttcaagaacgac---gaaattgtggacccgaaacaattggacatcagaaacttcctcATG---GCATCTTCTGGTGGAGCTGTTCCTTTTTGGAGAGCGGCAGGTATGACATATGTTAGATATTCAAACATTTGTGCTTCGCTAGTTCGTCAGTGCCTCAAAGAGCCGTACAGAAGTGAATCCCTTTCTCGAGAGAAGGTCCATTTCTCTGTTTCAAAGTGGGTTGATGGCAAGCCCGAGAAGCCAGTAATTGAGAGTCTCATTGTCGCCCTAtct---------tcgcaggagttagcccctgttggagcacgttcaatttccactcaaattgtgagaaaccgaatgaaaagtgttaagaacattcaaaagattacgaaggctatgaagatggttgcagcctcaaagcttcgagctattcaaacaaaggcggaaaagtcacggggcctttggcaaccatttacagcacttcttggggattatccaagcattgatgtgaagaagaatgttattgttactatttcctctgataaaggtctttgtggtggtatcaactctacttctgtcaagatgagcaagggtttccgcaagctgaattctggcccagataaggaagtaaaatatgtcgttttgggggaaaaggcaaaggcccaattagtgcgtgactccaagaaggacatagagatttccattactgagttgcagaagaacccttttaattatacacaggtctctgtccttgctgatgatattttgaagaatgttgagtacgatgctttgaggattgtcttcaacaaatttcattctgttgtttcatttgttccaactgtgaccacagtgttatcccctgaggttgtggagagagaatctgaaactggtggaaagctcggtgacctggattcttatgagatcgaggggggtgagacaaaagctgaagtgcttcagaatctaacagagttccaattt---------------------------------gcttgtagt---------------------------------------------------------------------------------------ccg---------------------------------------------------------------atggctgtgaggaaattctacaacgagatcaagggcctaaaggtgaaggagcttcctgcccatttgaagcccatgctctccattgattatgtgaaacaggccataagccgaggcatggacaattaccataggaagtatataatgacc------agctccatcgatcctctctaccatgtctgctttggtggaatgatattttcttaccttgttgccttgcctgaagagcgtcgccatctcgagcaccagcaa---------cagcatggcaagcat
>AquilegiaCoerulea
atgagcggagcagggaagaaagtagcagatgtagcggtgaaagcaacgaaaggtatagattgggatggaatggctaagcttcttgtttctgaagaagctcgtagagagttttctaaacttcgtgttgcttttgatgaggttaaccatactcttcaaaccaagttcagtcaggaacctgaacccattgactgggagtattatagaaaaggaattggcaatcgcttggttgatatgtacaaagaagcttatgacagcgtagagatccccaagtttgtggacactgtgactcctcaatataaaccaaagtttgaagcactgttggtagaactgaaagaagctgagaagaattccctgaaggagtctgagagattggaaaaggaaattgcagaaacccaagaattgaagaggaagatcagtaccatgacagcagatgaatacttcgagaagcatcctgaactgaaaaagaagttcgatgatgagatcaggaatgactattggggttacGCAACTGCAACAGGGTCCAAAGAGCCAAAAGAAGTTAAGTTGCCTCTTTCCTTGTTTGGAGGAGCTGGGAATTATGCATCTGCTTTGTATATCGCAGCCATAAAAGCGAAAGTATTGGAAAAAGTTGAGTCTGAGATTGTTGACCTTGTTGATGCTTCAAAGAAAAGCCCTTTGTTTTCTCAGTTCATTCACGATGTATCAGTGCCTGGTTCAACCAGAGTGAAAGCCATTAATGACATCTGCTCTGCAGCTAAATTTTCGGAGATCACAAAAAACTTTTTGGTTGTCCTTGCTGAGAACGGAAGGCTTAGAAACATTGATAGCATTATAAAGAAATTTGTAGAATTGACCATGGCACACAGGGGAGAGGTGAAGGCCATCGTGACAACTGTTATTCCCCTTCCTGCAGAAGAGGAGAAAGAACTGAAGGAGACACTGCAGGATATTATTGGGCAAGGGAAGACTGTTTCTCTTGAGCAAAAGATTGATCCTAACATTCTAGGTGGGTTAGTTGTTGAATTTGATAAGAAGGTGTTTGACATGTCGATTAGAACACGAGCACGACAAATGGAGAGGTTCCTGCGAGAACCTGTGAATTTCGATAGCATGgccaaagaagct---------gcaccc---caagccctcaagggagatgagatgttgaagggcatctttgttgaggtgaagaacaaatttgagagagctctgggtgtacttcggcaggagaagatcaccatagacccagaagatccagctgcagttactcagtatgctaatgtcatgaagactgttagagaaaaggcagagttatattcagaatcccaacgaattcagtttaccattcagtcgcgaacacaaaatattccagatgctcgaacatatctagagaccttaaaggagatacggatcaagagaggcctgaatgatgaccttggtgcagagactatgatgatggatgcattagagaaagttgaaaaagagcttaagaagccgctgatgagaaatgacaagaagggaatggctttgcttacagcagaatttgataaaattaacaaaaaacttggcattcgaaaagaagatcttccaaagtatgaagaacagttggagctcaaaattgcaaaggcacagttggaagagttgaagaaagatgctcttgaagcaatggaaactcagaagaagcgggaggagttcaagggcgag---gaaatgcctgatgtcaaatcactggatatccgaaacttcatcATG---GCATCGACA---GCAGCAGTACCATTCTGGAGATCAGCAGGAATGACATACATAACATACTCAAACATCTGTGCATCGCTAGTGCGAAACTGTCTCAAAGAACCACACAAGACTGAAGTTCTAGATCGTGAGAAGGTTCATTTCTCTGTCTCTAAATGGGACAACGGTGTTCCTGAGAAACCCACCATTCGCTCAGATGATCCAGCTGAAatttctcct---gctgcggaacttgcgccactgggatctcgttcaatttctactcaaattgtgagaaaccgaatgaagagtgttaagaacattcagaagattacaaaggctatgaagatggttgcagcttcaaagttacgagctattcaatctaaagcagaaaattcacgtggactgtggcagccatttgcagcgcttcttggagatcttcccagcgttgatgtgaagaagaatgttattgtcaccatttcttcagacaaaggtctgtgtggtggaatcaactccacagctgtaaaaataagcaaggcagtttacaagttgaattctggtcctgataaagaaccaaagtatgttattctgggggaaaaggcaaaggctcaacttatccgtgattcaaagaaggacattgagataaccataactgagttgcagaagaatcctctaaattacactcaggtttcggttctcgctgatgacatcttaaagaatgtcgaatatgatgctttgagaattgttttcaacaagttccagtctgttgtgtcatttttgccgacaatggcaactgttttatctcctgaggttgtggaaagagaagctgaaagtggaggaaagcttggtgacttggattcctatgaaattgaaggcggtgagacaaaagctgaagtgctgcagaatctagcagagttccaattttcttgtgttatgttcaatgcggtgttagagcatgcgtgcagtgagcaaggggcaagaatgtctgccatggacagttccagcagaaatgctggagatatgcttgatcgccttacacttacttataacagaacccgtcaagcatcgatcaccacggagctgattgaaattatttctggagcttctgcactcactggtatggcgtggagaagcttttataatgagattaaaggattgaaggtgaaggaattacctgcatatctgaaacctaagttgacaatcaattcgatgaagaatgtaatcagtcaagggttggataattaccataagaagtatatcttgaca------agttctccagatcctttgttccatgtttgctttggtggattgatcttttcttatcttgttgctcttcctgaagaacgtcgtcatcttgaacatcaacaacacgccaaagaacatggtggtcat
>ArabidopsisThaliana
atgagcggagccggtaagaaaatcgcggatgtggctttcaaagcttcaaggactatcgattgggatggtatggctaaggtccttgtcacagatgaggctcgtagagagttctctaaccttcgtcgtgctttcgatgaggttaacacacagctccagaccaaatttagtcaggaacctgaacctatagattgggattactataggaagggtattggagctggcattgttgacaagtacaaggaagcttatgacagcattgagattccaaagtacgttgacaaagttactcctgaatacaagccaaagtttgatgctttgttggtggaactgaaagaagcagaacagaaatcgctcaaggagtctgaacggttggagaaagaaattgctgatgtccaagagatcagcaaaaagctcagcaccatgactgcagatgagtactttgagaagcacccggaactcaaaaagaagtttgatgacgaaatccgtaatgacaactggggatacGCAACTGCTTCTGCTCAAACAACCGCTAAT---GTTAAGGTGCCTATTGCTTTAGTTGGTGAAAATGGGAACTTTGCTTCATGGCTATACATTGCAGCTGTGAAAATGAATTCCTTGGAAAAGATTGAGACGGATCTTTCTGAGATGATTGAGGCAATGAAGACAGCTCCTATTTTTGCTCAGTTTACAAAGGATCCCTCTGTTCCTAGAGGGACAAGATTGGCTGCTATTAGGGATGCTTGTGATCAAGCAAAGTTTGCCGAACCCACTAAGAACTTCCTCTCTTTGTTAGCTGAGAATGGAAAGCTGAAGAACCTAGATGCCATTGTGAAGAAATTTATGCAGCTGACAAACGCACATAGGGGAGATGTCAAAGTTTTGGTTACCACAGTCATTCCGCTTCCCCCTGCTGAGGAGAAAGAACTGACTGAGACGCTTCAGGAGATCATTGGAGCAGGGAAGAAAATCACTGTGGAACAAAAGATTGATCCAAGTATCTACGGTGGACTAATCGTAGAGTTCCAACAAAAGGTGTTGGACATGTCAATCAGGACAAGGGCACAACAGATGGAGAGGCTCCTCCGTGAACCTGTTGACTTCAACAACCTCgctaaggaagct---------gctcgt---ccaacctttaaaggagatgagatgttgaagggtgtcttttttgatatcaagaacaaattccaggctgctgttgatattctccgtaaggaaaagatcacccttgatccagaggacccagctgccgtaaaacagtatgcaaatgtaatgaagaccatcaggcaaaaggcagacatgttctcagaatctcagcgcattaaacatgacattgatactgagactcaagacattccagatgctcgtgcatacttgttgaagttgcaggaaattcgcaccaggagggggcttactgatgagcttggtgctgaggccatgatgttcgaggctttggagaaagtcgagaaggacataaagaagcctctcctgagaagtgacaagaaaggaatggatcttttggttgcagagtttgagaaaggcaacaaaaagcttgggattaggaaagaagatcttcctaagtacgaagaaaatttggagctcagcatggccaaagcacagttggatgagctgaagagtgatgctgttgaagctatggaatctcagaaaaagaaggaggaattccaggatgag---gaaatgccggacgtgaagtctctagacatccgtaacttcatcATG---GCATCGAAT---GCGGCGGTTCCGTTCTGGAGAGCGGCGGGGATGACATATATATCGTATTCAAACATCTGTGCGAATATCGTGAGGAACTGTCTCAAGGAGCCACACAAAGCTGAAGCTCTTACTCGCGAGAAGGTTCACTTCTCTCTCTCCAAATGGGCTGATGGAAAGCCCCAGAAACCTGTTTTGCGGTCAGACACACCTGAAGTTtcttct------gaccaggaggaaggacttcttggagttcgatctatctcaactcaagtggtgcgtaaccgcatgaagagtgttaagaacatccaaaagatcacaaaggcaatgaagatggttgctgcttccaagcttagagcagttcaaggccgagctgagaactcccgtggactttggcagccatttactgcacttctaggagataatcccagcattgatgtaaagaagagtgtggtggtcactctctcttctgacaagggtctctgtggtggaatcaactccactgtcgttaaagtgagcagggctctgtacaaattgaatgctggtcctgaaaaggaagttcagtttgttattgtcggagagaaagcaaaggctataatgtttcgtgactcaaagaacgacattgtcctctctgtaacagagctgaataagaacccactcaattatgctcaggtgtcagttctagctgatgacatcctgaagaacgttgaatttgatgctttgcgcattgtctacaacaagttccattcagttgtcgcatttctgccaactgtgtccactgttttgtcacctgagattattgagaaggagtctgaaattggaggaaaacttggcgagcttgactcatatgagattgaaggtggggaaacaaagggagaaatattgcagaatctggccgagttccaattctcttgtgtgatgttcaatgcggttctggagaatgcatgtagtgagatgggagcaagaatgtctgccatggacagctcaagcagaaacgcaggagaaatgctcgaccgtctcaccctcacatacaacaggactcgtcaagcttctattacaacagagcttattgagattatctctggagcttctgctcttgaagctatggcgttgagaagggtttacagtgaaatcagagggaagaaggtgacggagcttccaggctatatcaaatcgactttttcaatggagaccgtgaagacctctgtgaagagaggactcgataactacaacgaaaaatacattcagacc------agctccgttgatcctatccttcatatctgcttctacggcatggctttctcttaccttgtcgctctccctaatgagcgtcgccatcttgagcatcagcagcatgctaaggagcacggtggtcat
>CastillejaMiniata
atgagcggagccgggaaaaaggttgttgacgtggcattcaaggcggggaaggccatcgactgggatggtatggcgaagttgattgtctccgacgaggctcgcaaggagttctctaccctccgccgcgccttcgacgaggtcaacactcagcttcaaaccaagttcagccaggaagcagaacccatagactgggagtattacagaaaagggattggctctcgtttggttgacatttacaagcaagcctatgacgaagttaaggttccccagtatgttgacaatgtaactcctcagtacaaacctaagtttgatgctctgttggttgagctgaaagaggctgaggagaaatcatggaaggagtctgaaagattagaaaaggaaattgctgaagttcaggagttgaaggcaaagtttagtaccatgactgctgatgagtattttgcaaagcatcccgagctcaagaagaagtttgatgacgaaattaggaacgattactggggctat------------------------------------------------------------------------------------------------------------------------------------------------------------------------------------------------------------------------------------------------------------------------------------------------------------------------------------------cagagattctctgacctgactatggcacatagaggggaagttaaagctacagtaaccactgtgatccctctacctgcagcagaggagaaagaattgaaagaaacactgcagcatatacttggacaagggacaaaagttattgttgaacagaagatcgatcctagcattcttggtgggcttgtggtggaattttcacaaaaagtgttcgacatgtctataaagactagagctgcccagatggagcgattcctgcgccagcccatcaacttggac------gccaagggagctggcagt---gctccc---accgctttaaagggtgatgagttgttgaagggtatttttcttgacgttaagaagaaattcgagacagctataggagttctgcggaaagagaagatcaccattgatcctaatgacgctgctgctgtggcagaatatgccaaagtcatgaagactgtaagggaaaaggctgatcttttctccgagtcccagaggatcaaacatactattgaaacacgaacacaagatatccctgatgctcggtcctatttgctggccttaaaggacattcgtgtcaagaggggccttgttgacgaactaggtgcagagaccatgatgatggacgcactggacaaagttgaaaaggaattgaaaaagccactt---agaaatgataaaaagggaatggccctcctgaaggccgagttcgataaagtaaaccaaaagcttggcattcgtaaagaagatcttccgaaatatgaggagcagttggaacttaaaattgcgaaagcccaactggaggagctgaaaaaggatgcggttgaagccatggacactcaaaagaaacgggaagagttcaaggatgaa---gagatgcctgatgtgaagtcgttggacatccgaaacttcatcatg---gtgtctaac---gctgcggtgccgttctggagaaatgcgggaatgacttatataacgtactcgaacctctgtgccaatctggtgaggcagtgtttgaaggagccccatagatccgaatctttgaaccgtgagaaggtccatttctctgcttctcagtgggtcgatggaaaacctgagaaaccaacacttcggaaaactctgactgag---------------gaccaggaggaaggacttcttggagttcgatctatctcaactcaagtggtgcgtaaccgcatgaagagtgttaagaacatccaaaagatcacaaaggcaatgaagatggttgcagcttcaaagctccgagccatccaaactaaagctgaaaactcacgtggactctggcagccattcactgctcttcttggtgacattccaagtgtggatgttaagaagaatgtcattgtcacaatctcatcagacaaaggtctttgcggtggaatcaattccacctctgtcaagataagcaggggccttcataaagtaaattctggtcctgaaaatgaaagtaagtatgttattttgggagaaaaggcgaaggcccaacttgtgcgtgactcaaagaaagacattaagttatcttttaccgagctgcagaaaaatcctctgaactatacacaggttgctgtgctggcagatgacatcttaaagaatgttgagtttgatgcactaagggtcgtgtacaacaagttccagtcagttgtatcgtttgtgccaacaacctcaactgtattatctcctgagattgttgagagagaagctgaagctggtggaaaactcggggaactggactcctatgagattgaaggtggcgaaactaagtctgaagtgcttcaaaatctctctgagttccaattttcttgtgtgatgtacaacgctgtcatagaaaatgcttgcagtgagcagggtgctagaatgtctgctatggatagctccagcaggaatgcaggagatatgcttgatcgtctcacgcttacttataacagaactcgtcaagcatccatcactaccgagctgactgagattatatctggagcatcagcactggagggtatggcgatgaggaccttctacaatgagataaaggggttgaaggtgaaagacttgccggcgcatctgaagccgatgttcaccatcgattacgccaagaccagcgtaaagcgtggcctcgacaattaccacgccaaatacatcgaaaca------agctccgtcgatcccctctttcacatctgcttcggaggaatgattttttcgtacctcgtcgccctccctgaggagcgccgccacctcgagcac------gccgccaaagaacacggcggccat
>ChristisoniaKwangtungensis
atgagcggagcggggaagaaggtagttgacgtggcattcaaggcgggaaggaccattgactgggatggtatggcgaagctgctcgtctccgacgaggctcgcaaggagtttgccaccctccgccgctccttcgacgaggttaacacgcagcttcagaccaagtttagtcaggaacctgaacccatcgactgggagtactacagaaaagggattgggtctcgtttggttgatatgtacaagcaagcttatgacgaagtgaagattccccagtacgttgacaatgtcactcctcaatacaaacctaagtttgatgcgctgttggtggagctgaaagaagctgaggagcagtcatggaaggagtcggaaagactagaaaaggaaatcgctgaggttcaagagctgaaggcaaaaatgagtaccatgaccgccgacgagtatttcgcgaagcaccctgagctcaagaaaaagtttgatgatgaaattaggaatgattactggggctat------------------------------------------------------------------------------------------------------------------------------------------------------------------------------------------------------------------------------------------------------------------------------------------------------------------------------------------caaaggttctctgagttgactatggcacatagaggcgaagttaaagctacagtgacaactgtgattcctttgcctccagaagaggagaaagaactgaaggaaacactgcaggatatacttggaaaaggaacaaaagttaaggtcgagcagaaggtggatccaagtatccttggtgggcttgtggtggaatttggacagaaagtgttcgacatgtccataaagacgagggctgcccagatggagcgattcctacgccagcctattaacttggat------actaaaggagctggaagt---gctgct---cctgctttaaagggtgatgatttgttgaagggcatttttcttgaggtgaaaaagaaatttgagacagccataggagttcttcggaaagagaagatcaccatagatcctgataatcctgctgctgttgctgaatatgccaaagtcatgaagactgctcggcaaaaggctgatcttttctcggagtcacagaggatcaaatacactatagaatcgcgaacccaagatatacctgatgctcgatcctatttgctgaccttgaaggacattagggtcaagagaggccttgttgatgaactaggtgcagaggctatgatgatggatgcattggacaaagttgaaaaggaattgaaaaggccacttttgagaaatgataagaagggaatggcccttcttaaggcagagtttgacaaagtcaatcaaaagctgggcattggtagagaagatgtggcaaaatatgaggaacaattagatctgaaaattgcaaaagcccaactggatgagctgaagaaggatgctctagaagccatggaaactcagaagaaaagggaagagttcaaggatgaa---gaaatgcctgatgtgaaatcattggacatccgaaacttcatcatg---gcgtctaat---gctgcggtgccgttctggagagcttcggggatgacctacataacctactctaatctctgcgccaatttggtgaggcagtgtttgaaggagccctacagatccgaagctttgaaccgtgagaaggtccatttctccgtcgctcaatgggtcgatggcaaaccggagaaacagaccatgcgttcggacacccctgaa---gcttct------tcagaggagcatgctgtttttggagcccgatccatttcaactcaagtcgtccgcaatcgtatgaagagtattcggaatattcagaaaatcacaaaggcaatgaagatggttgcagcttcaaagctccgagccatccaaacaaaagctgaaaattcgcgcggactgtggcagccattcactgctcttcttggtgacattccaagcattgatgtcaagaaaaatgtcattgtgactatctcttcggacaaaggtctttgtggtggaatcaattcaacggctgtcaagataagcaggggcctccataagttgaactctggccctgaaaaggagtgtaagtatgtcattcttggagagaaggcgaaggcccaactcgtgcgggactcgaaaaatgacattcaactatgtattactgagttacagaagaatcctctgaactatacacaggttgctgttcttgctgatgatatcttaaagaatgttgagtatgatgcgttgaggatcgtgtatagcaagttccattcggttgtgtcattcgtgccaacaacgtctacaatattgtctcctgaggttttagagagagaagctgaagctggtggaaaactcggggaattggatagctatgaaatcgaaggcggtgaatctaagtcggaagttcttcagaatctctcggagtttcagttttcttgtgtgatgttcaatgcagtgctagaaagtgcatgcagtgagcaaggtgctcgaatgtctgccatggatagctcaagcaggaatgccggtgatatgctcgatcgtctcactctcacttataacagaactcgtcaagcatccatcacgaccgagctcatcgagatcatatccggagcatcggcgctcgaaggcatggcgatgagaacattctacaatgagatcaaggggatgaaggtgaaggagctgccggcgcatctcaagcccatgttcaccattgattacgtgaagaattccgtgaagcgtggtctcgacaattaccacgccaaatacatcgaaacc------agctccgtcgatcctctctatcacatctgtttcggtggaatgctcttctcgtacctggtcgctctccccgaggagcgccgccacctggagcacgagcagcacgccaaagaacacggcggccac
>CinnamomumMicranthum
atgacg---------------------------------------------actata------------------------------------------------------------------------------------------------------aggatatgcatggaacctgaacctatagactgggagtattatcggaagggaatcggctctcgcttggtggatatgtacaaggaggcttatgagagtgtagagattcccaaattcgtggacactgtgacacctcaatacaaacccaagttcgatgcactggtggtagaactgaaagaagcagaggagaaatctttgaaggagtcggaacggttggaaaaagaaattgccgaagttaaagagttgaaggcaaagattagcaccatgactgcaaacgagtactttgagaaacatccggaactcaaaaagaaattcgatgatgaaatccgcaacgactattggggctatGCAACTGCGTCAAGCTCAAAGGAAGCGAAA---ATTAAGGTTCCTCTGGCATTGTTTGGAGGATCTGGAAACTATGCCTCGGCTTTATTCCTGGTGGCAGCAAAAGGTAATTTGTTGGACAAGGTTGAATCTGAGATTCTTGACCTTGTTGAGGCTTCCAAGAAGAGTCCCTTGTTTTCACAGTTCATAAAGGATTTATCTGTGCCTGGGGGGACCAGAGTCAAGGCTGTTCAGGAGATATTTTCTGAAGCTGGATTTTCTGATGTGACGAAGAATTTTTTAGCTATTTTGGCTGAGAATGGGAGGCTGAGACACATCGAGAGTATTGCAAAGAGCTTTGTGGATTTGACCATGGCACATAGGGGGGAGGTGAAAGCCATTGTGACAACTGTCATTCCACTTCCACCGGAGGAGGAAAAACAACTCAAGGAGACATTGCAGGAAATCATTGGACATGGGAAGTCAGTGAAACTTGAACAAAAGATCAATCAGAGCATTCTCGGCGGATTGGTAGTTGAATTTGGACAAAAGCTCTTTGATATGTCGATCAGGACGAGGGCAAAGCAGATGGAGAAGTTCCTGCGGGACCCTGTCAACTTTGATAACCTCtcaaaagaagct---------gcaccc---cctgctctcaagggtgatgagatgctgaagaacatctttttcgaggtcaagaagaaatttgagacagctatggggatattgcggaaggaaaagatcactatagacccaaatgatcctgctgctgtagctcagtatgctaaggttatgaagaccgtaagagaaaaggcagacctattctcagaatcacaaaggattcaatacactattcagacaagaacacaaggaattccagatgctcgaacgtatttggaggcattgaaggagatacgaatcaagagaggcctcactgatgaccttggtgcggagggtatgatgatggatgcactggagaaagtggagaaagaattaaagaagccacttatgaggtctgataagaagggaatggctcttcttctagctgagtttgataaaatcaataaaaagcttggtatccggaaggaagatctgcctaagtatgaagacgagctagagcttaaaattgcaaaagcacaattagaggaactgaagaaagatgctttggaggcaatggaaactcagaagaaacgggaggagttcaaggatgag---gagatggttgatgtcaagtccttggatatccgaaacttcatcATG---GCATCGACC---GCAGCTGTACCGTTTTGGAGATCGGCAGGGATGACATACATAACCTACTCCAACATCTGCGCCTCCCTCGTCCGCAGCTGCCTCAAAGAACCCCACAAATCCGAAGCCATCTCCCGTGAAAAAGTCCATTTCGCAGTCTCCAAATGGGCTGATGGAAAGCCTGAAAGGCCATCACTTCGATCGGACTCACCTGAGGAGctc---------tcagatgagttgggccctcagggagcacgttccatatctacccaaatagttaggaatcgcatgaagagtgtaaagaatatccagaaaatcacaaaggcaatgaagatggttgcagcttcaaagctacgagctattcaagtcaaggcagaaaactctcgtggcttgtggcagccgtttactgcacttcttggcgatgctcctagtatcgatgtgaagaagaatgttattgtgacgatttcctctgacaagggtctttgtggtggcatcaattccacatccgtcaaaattagcaagggtttttacaagttgaattccggtccagataaagaaacaaaatacgttgttctgggagaaaaggcaaaggctcaactagtgcgtgactctaagaaggatattgatttatgcataacggagttgcagaaaaatcctctaaactatactcaggttgctgttctcgcagatgagatcttaaagaatgttgagtttgatgctttgagaattgtttttaacaagttccagtctgtggtgtcttttatgccaacgctttcaacagtattatctcctgaagttgtggagagagagtctgaatccgggggaaagcttggggacctagactcttatgaaatagaaggcggcgaaacaaaggcagaaatactgcaaaatcttgcagaattccagttttcttgtgttatgtttaatgcggttttggagaacgcatgcagtgagcaaggagcgaggatgtctgccatggatagctctagtagaaatgctggggaaatgcttgatcgcctcacgcttacttataacagaacccgtcaagcatcaattactacagagctgattgagattatttctggggcttcagcattgactggaatggcgatgaggaacttctacaacgagataaaggggatgaaggtgaaggatctgccttcctacattaagccgatgctttcgatcgactacataaagaagtcgatctgcaaggccatggacaattacaacgcaaagtacatccaaacg------agctccgtcgaccctgtctaccatgtctgctttggtggaatgatcttctcctacctcgttgccctgcccgaagagcgtcgccacctcgaacaccagcagcacgcaaaggagcatggcggtcac
>CitrusSinensis
atgagcggagctggcaagaaaatagctgacgtcgcattcaaggccggaaggaccatagattgggaagggatggcgaagatgctggtctccgatgaggcacgcaaggagttcgccactctccgtcgcgctttcgacgaagtcaactccactcttcagaccaagttcagccaggaacctgaacctattgactgggagtattacagaaaaggaattggctctcgcttggtggacatgtacaaacaggcttatgaaagcatagaggtcccaaagtatgtagacaaagtcacccctgaatacaaatctaagtttgatgctttgctggtggaattgaaagaagcagaagggaaatctcttaaggagtccgagcgtttggagaaagaaatagctgaggttcgagaactgaaggaaaagatcagcaccatgaccgctgaggaatactttgaaaagcatccggaactcaaaaagaagttcgatgatgaaatcaggaatgactactggggctat---------------------------------------GTGCCTCTGGCTTTGTTTGGAGGTTCAGGAAATTATGCCTCTGCTCTGTACATTGCCGCAGTGAAAACTAACGCACTGGAGAAGGTTGAGTCTGAGATTCTTGACCTTGTCGAGGCTTCAAAGAAGGCTGATACATATTTTCAGTTCACAAAGGACTTGTCTGTGCCTGCAGAGACGAGAGTTAATGCCATTAACGAAATCTGTACTCAGGCTAAATTTTCAGATGTTACGAAGCACTTCTTGGTTGTTTTGGCTGAGAATGGGAGGCTTAGAAACTTAGACACCATCGCTAAGAGGTTTGTGGAGTTAACCATGGCACACAAGGGCGAAGTAAAAGTTACTGTTACATCCGTTATTCCACTTCCCCCAGAAGAAGAGAAAGAGTTGAAAGAGACACTGCAAGAGACACTTGGCCAAGGGAAGAAAGTCAAGGTTGAACAGAAGGTTGATCCTAGCATTCTTGGTGGGCTCGTAGTAGAGTTTGGGCAAAAGGTGTTTGACATGTCCATTAAGTCTAGGGCGCGGCAGATGGAGAGGTTCCTACGTGAGCCCATTCATTTTGGCACCCTCgcaaacgaagct---------gctcct---caggctcttaaaggagatgagatgttgaaaaacatctttttggatgttaagaagaaatttgagactgccttgggggtactccggaaggagaagatcaccattgctccagaggatcctgctgctgtttctcagtatgctaatgtcatgaagactgtcagagagaaggcagacttgttctcagaatcccaacgaatagcgtataccattgaaacacgaacagcaggaattccagatgctcgaacatatttgttgacgctcaaggaaataagggagaggagaggtctcattgatgagcatggtgctgaggctatgatgatggatgcattggagaaagttgaaaaagaaattaaaaagcctcttatgaggaatgataagaaggggatggctcttcttacagctgagtttgacaagattaataagaagcttgggatccgaaaggaggatctaccaaagtatgaagaacagttggaactcaaaattgccaaagcacagttggaagaattgaagaaggatgctcttgaggccatggaaacacaaaagaagagagaggaattcaaggatgaa---gaaatggtcgaagtgaagtccttggatgtcagaaacttccttATG---GCTTCAAAC---GCAGCGGTGCCGTTTTGGAGAGCAGCGGGGATGACATACATATCGTACTCGAACATCTGTGCGAATCTGGTGAGGAATTGTCTCAAGGAACCTTACAAAACCGAGGCCCTCACTCGCGAGAAGGTTCACTTCTCTATCTCTAAGTGGACCGATGGCAAACCCCAGAAACCCACTATTCGTTCTGATACTCCGGAAGAActt---------tccgaggaggatgcccctctgggagtccggtctatttcaactcaaattgttagaaaccggatgaagagtgttaagaatattcagaaaattacaaaggctatgaagatggttgcagcctcaaagttaagagcaattcaagttaaagctgaaaattcccgtggtctgtggcagccattcactgcacttcttggtgacactcccactgttgatgctaagaagaatgttattgtgaccatctcttctgacaaaggtctatgtggtggaattaactctactgcagttaagataagcaagagtttgcacaagttgaattct---------------------------------------------------------------------------gatattgaactcatcataactgagttacagaaaaatcctctcaattatacccaggtttccgttcttgcagatgatatcttaaagaatgtagaatttgatgctttgaggattatctatagcaagttccattctgtggtctcctttctgccgacaatggcaactgtattatcgcctgagcttgtggagagagaagccgaatctgggggaaagcttggtgagctagactcctatgaaattgaaggcggtgaaacaaagggtgaaatacttcaaaatctggctgagttccaattctcttgtgtcatgttcaatgcggtgttggagaatgcttgcagtgagcaaggggcaaggatgtctgccatggatagctcaagcagaaatgcgggagaaatgcttgatcgcctcactcttacttataacagaactcgtcaagcatctatcaccaccgagttgattgagattatatctggagcatcagcactggaaggcatgtcgctaaggagaatctacaacgaggtaaagggaatgaaagtgaaggaattgccaaattacctgaagcccatgttttcaatgaattacgtgaagcagacggtgcagcgtggtttggacaattatcacgccaagtacattcaaaca------agctcgttcgatccagtttaccatgtctgcatcggcggcatgatcttctcttatctcgtcgctcttcctgaggaacgacgccatcttgagcaccagcaacacgctaaggagcacggc---cac
>CoffeaCanephora
atgagcggagtggcgaagaagatagccgatgtgactttcaaggccgggaagacgatcgattgggaaggcatggcgaagctcgtcgtctccgatgaggctcgcaaggagttcgccaatctccgccgtacatttgacgaagtcaattcccagctgcaaactaaattcagccaggaaccagagcccatagactgggaattttacagaaaggggattggatctaaattggttgatatgtacaaagaggcatatgagagcgttgagattccaaaatatgttgatacggttacaccggagtacaagccgaaatttgatgctctgttggtggagctcaaagaagctgagcaacaatcactcaaagagtctgaaagactggagaaggaaattgctgaagttcaagagctgaagaagaaactcagtaccatgacagcagacgagtactttgagaagcacccagaactcaggaagaagtttgatgatgaaatccgcaacgactactggggatacGCCGCTGCCGCTGCTCCAAAGGAGCAGAAA---GTGAAGGTACCTGTGACAATGTTTGGGCTTTCTGGAAATTATGCCTCAGCTTTGTACATTGCAGCTGTGAAAGCAAATGCCTTGGATAAAGTTGAATCTGAGATTTCTGACCTTATGGAGGCAACAAAGAAGAGTCCGACATTTTCTCAGTTTATGAAGGATTTGTCAGTACCAGCGGACAAAAGAACAAGGGCTATACATGTTATTTGTGAGGAAGCAAAATTTTCTGATGTTACCAAGAACTTCTTATTTGTTTTAGCTGAAAATGGGAGGCTGCAACAACTAGAAAACATAGCAAAGAGGTTTACAGAGGTGACCATGGCTCATAGGGGAGAAGTCAAAGCCGTTGTAACATCAGTCATTCCCCTTCCACCAGAAGAGGAGAAAGAACTGAAAGAAACACTTCAGGATGTTATTGGACAGGGGAAGAAGGTGAAGCTTGAACAGAAGGCAAGTTTGTCTTTCCAA---------------ACTTTCCGATATTGTGGAACTGATGACTCC---------------------TCCTGTTCTTTCCTTGGG------------------------gccaaagaacctgcttcccctgctccc---ccggctctgaagggagatgagatgttgaagagcatctttttggaggttaaaaacaagtttgagaccgcgattgggatttttaggaaggaaaagatcaccattgaccctgatgatcctgctgcagtttcacagtatgccaaggttgtgaagactgttagagacaaggcaaatctcttctctgaatcacagagaattaagtacaccattgagacaaaaacacgagatattcctgatgctcgtacatatctgctgacactgaaggagataagactaaagagaggactacctgatgaacgtggtgctgaagcaatgatgttagatgcattggaaaaagtggaaaaggaaatcaagaggcctctgatgcgaaacgacaagaaagggatggctctcctcatggctgagtttgacaagattaatcagaagcttggaattcggagggatgatctgcccaagtatgaagagcagttagagcttaaaattgcaaaagcacagttagaggaactaaaaaaggatgcagtcgaggcgatggatactcagaagaaaagggaagaattcaaggatgaa---gagatgcctcatgtgaagtctctcgacgtcagaaatttcattATG---GCGTCAAAT---GCAGCGGTGCCGTTCTGGAGGGCAGCCGGGATGACATACATCACCTATTCGAATTTGTGCGCGAATTTGGTCAGGAATTGCCTCAAGGAGCCCCGTAGGACCGAAGCTCTGACCCGAGAGAAGGTCCATTTCTCAGTTTCCAAATGGGTGGATGGCAAGCCTGAGAAGCCCACCATCCGCTCGGATACTCCGGAAGAAttaccg------tccgaggagcaggccattcttggagttcgtagtatttcaactcaagttgtccggaaccgcatgaggagtgtcaggaatattcagaaaattacaaaggcaatgaagatggttgcagcttctaaattgcgagctattcagactagaactgaaaattcgcgtggcctctggcagccattcactgctcttctgggtgacctcccaagtgttgatgtcaagaagacagttgttgttactgtatcttcagacaaaggtctttgtggtggcattaattctacatctgtcaagataagcagggcacttcacaagttgaattctgggcctgaaaaggaagctaaatatgttgttctgggggaaaaggccaaggctcaactggttcgagactcaaagaaacatattgagctctccatgactgagctgcaaaaaaatcctcttaattacactcaggtttctgtgcttgcagatgacattttaaagaatgttgaatttgatgcattaaggcttgtcttcaacaaatttcattcagttgtctcatttatgccgactacagctacagtgctatcacctgaggttgtggagagagaagctgagtctggtgggaagcttggggatctggatttgtatgaaattgaaggtgctgagacaaagggagaagttcttcagaatctggcagaattccagttttcttgtgtcttgttcaatgcagttttggagaatgcttgtagtgagcaaggagcacggatgtctgcaatggatagctccagtagaaatgctggcgagatgcttgaccgcctcacccttgcttataacagaacccggcaggcttccatcaccaccgagcttattgagattatttctggagcttctgcgctgacgggcatggcgatgaggaacgcttacagagagatgaaagggctgaaggtgaaggaagtcccggcgaagctgaagccctatttcacggtggactacctcaagaacgccgtccagaggggcctcgacaactaccacgctaagtacatccagacc------gattctgtcgaccccgtctatcacgtctgcattggcgggatgatcttctcctatctcgtcgctcttcccgaggagcgtcgccacctcgagcacaagcagcatgccgccgatcac------cac
>ConopholisAmericana
atgagcggagccggaaagaaggtagttgacgttgcattaaaggcgagaaggaccatcgactgggatggtatggcgaagctgctggtctccgacgaagctcgcaaggagttctccaccctccgccgcgccttcgatgatgtcaacactcagctccaaaccaagttcagccaggaaccagaacccatagactgggagtattacagaaaagggattggttctcgtttggttgatatgtacaagcaagcttatgatgaagttaagattccccagtatgttgacaatgtcactcctcagtacaaacctaaatttgatgccctgttggtagagctgaaagagactgaggagaagtcatggaaggagtctgaaagattagaaaaagaaatcgctgatgttcaggagttgaaggcgaagcttagtaccatgacagccgatgagtactttgcaaagcatcccgagctcaagaagaagttcgatgatgaaattagaaatgattactggggctat---------------------------------------------------------------------------------------------------------------------------------------------------------------------------------------------------------------------------------------------------------------------------------------------------------------------------------------------------------------------------------------------------------------------------------------------------------------------------------------------------------------------------------------------------------------------------------------------------------------------------------gccaaaggagctggtagt---gctccc---cccgttttaaagggtgatgagatgttgaagggtatttttcttgaggttaagaagaaatttgagacagccataggagttctccggaaagagaagatcaccattgatcctgatgactctgctgccgtcgatgaatatgccaaagtcatgaagactgttagggaaaaggctgatcttttgtccgagtcgcagcggatcaaatacactattgaaacacgaacacaagatattgctgatgctcgatcctattttctggccttgaaggacattagggtcaagagaggccttgttgatgaactaggtgcagaggctatgatgatggatgcgctggacaaagttgaaaaagaattgaagaagccacttctaagaaatgataaaaagggcatggcccttttgaaggcagagtttgataaaattaaccaaaagcttggtattcgtagagaagatctgcccaaatatgaagaacagttggaacttaaaattgctaaagcccaactggaggagctgaagaaggatgttgtggaagccatggaaactcagaagaaacgggaagagtttaaggatgaa---gaaatgcctgatgtgaagtcattagacatccgaaactttatcatg---gcgtctaac---gctgcggtaccgttttggagatctgcggggatgacttacacaacatattcgaacctctgtgccaatttggtgaggcagtgtctgaaagagccctatagatccgaagctctgaaccgggagaaggtccatttctccgtttctcagtgggtcgaaggcaagccagagaaaccaaacacccgctcggatactcccgaa---gcttct------tccgaggagcacaccctttttggagttcgttccatttcaactcaaattgtgcgcaaccgtatgaagagtgttaagaatattcagaaaatcacgaaagcaatgaagatggttgcagcttcaaagctccgagccatccaaaataaaactgaaaattctcgtggactgtggaagccattcactgctcttcttggtgacactccaagcgtagacgttaagaagaatgtcattgtcacgatttcttctgacaaaggtctttgtggtggcatcaattctacatctgtcaagataagcaggggcctttataagttaaattctggtcctgaaaaggaatgtaaatatgtcattttgggagaaaaggcaaaggcccaacttgtgcgggattcaaagaaagacattgcattatctattacagagttgcagacaaatcctttgaactatacacaggttgctgtgcttgcagatgacatcttaaagaatgtagagtatgatgcattaaggatcgtgtacaacaaattccattcagttgtgtcatttgtgccaacaacctcaactgttttatctcctgaggtcgttgagaaagaagctgaagctggtggaacactcggggaacttgattcctatgaaattgaaggtggcgaaactaagtccgaagtgcttcaaaatctctccgaattccaattttcttgtgtgatgttcaatgcagtcctagaaaatgcttgcagtgagcagggtgctaggatgtctgctatggatagctccagcaggaatgcaggagatatgcttgatcgtctcacactcacttataacagaactcgtcaagcatccatcactactgaactgatagagattatatctggagcatcagcactgacgggtatggcgatgagggccttctataatgagataaaaggaatgaaggtgaaggagttgccggcgcatctgaagccgatgttcaccatcgattacgtaaagaataccgtaaagcgtggcctcgacaattaccacgccaaatacatcgagacc------agctccatcgatcctctctatcacatctgcttcggtggaatgatcttctcataccttgtcgccctccctgaggagcgccgccacctcgagcacaagcagcacgccaaagaacacggcggccat
>CuscutaAustralis
atgagcggagcagcgaagaaagtgtccgacgttgcgttcaaggccggcaagaccatcgattgggaaggaatggcgaagcttctcgtctccgatgaggctcgcaaggagttcgccaccctccaccgcgccttcaacgaggtcaactcccagcttcaaaccaagttcagccaggaacctgaacccattgattgggaatattaccgaaagggtcttggttctcgcctggtggacatgtacaagcaggcatatgacaacattacaatccccaaatttgaagacaaagtcactgctgagtacaagccaaagtttgatgcattgcttgtagagctgaaagaagctgagcagaaatctctcaaggagtctgaaaggctcgaaaaagaaattgctaatgtccaagagctgaagaaaaacctcagcactatgacagcagatgagtactttgctaagcatccagagctaaggaagaagttcgacgatgaaattaggaacgattactgggggttaGCAACTACCCCTGTTTCAAAAGAACAAAAA---GTTAAGGTGCCCATGAAATTGTATGGGGTTTCTGGAAATTATGCCTCTGCTCTGTACCTTGCAGCAGTGAAATCCAACGTGCTGGACAAGGTTGAGTCAGAGCTTTGTGACCTCATTGATGCTTCAAAGAAAAGTCCTACATTTACACAGTTCATGAATGATCCATCTGTACCTGTTGATACTAGAATGAAGGCCATGAAAGATATTTGTGCCCAAGCCAAATTTGGAGATGTCACAAGGAACTTCTTGTTTGTTTTGTCAGAAAATGGGAGGCTGAAACAGCTTGATCGCATTGTGAAACGATTCAAAGAGTTGACTATGGCACACAGGGGAGAAGTCAAAGCCATTGTGACATCAGTGATTCCCCTTCCTGCAGAAGAGGAGAAAGAATTGAAAGCCACATTGCAGGACATGGTTGGACGTGGGAAGTCCATTCAAATCGAGCAGAAGATTGATCCAAGCATTCTCGGTGGTCTTGTACTGGAATTTGGGCAGAAAGTTTTTGATATGTCGATAAAGACTCGGGCCCGCCAGATGGAGAAGTTCCTTCGCGAACCCATCAACTTT---------tccaaaggagctggt------gcccct---gctgcattcaagggcgatgaaatgttgaagaatgtttttcttgatatcaagaaaaaatttgagacagcaattggcatcctccgaacagagaagatcactatagatcctgaagaccctgctgctgtggctcaatatgcaaaagtcatgaagactgtaagggaaaaggcgaatatcctatcagaatctgaaaaggtgaaagaagttatcgatacacaaacaaaggagattccagatgccaggacttatttgctgacactgaaggagatacgtattaagagaggccttcccgattcccatggcatcgaggaaaagatgatgaatgcattggataagatagagaaagaaattaagaagccactaatgaggaatgacaaaaaggggatagcactccttactgcagagtttgataagatcaaccagaaaattggcattgccagacaagatctgcccaaatatgaagaaaaattggaacttagtgttgcaaaagctcaactagaagaattgaagaaggaggcccatgaggcaatgctaactcagctgaagaaggtggagaactatgatgag---aacatgcctaatgtgaagtcgttggacattagaaactttctcATG---GCGTCGAAT---GCGGCGATGCCGTTCTGGAGAGCAGCGGGGATGACTTACATCACATACTCGAACATGTGCGCCAACATGGTGAGGAACTGCCTCAAGGAACCCTACAGATCTGAGGCGATGAGCCGCGAGAAGGTCCACTTCGCCTTCTCCAAATGGGCTGAGGGAAAGCCCCAGAAACCCACTATTCGCTCAGACACGCCGGGCGAAggctctcct---tccgaggaggtatgcttatctggagtccgctttatttctactcaagttgttaggaatcggatgaagagtgttaaaaacattcaaaaaatcacaaaagcaatgaagatggttgcagcttctaagcttcgagctgttcagagtagaactgaaaattcacgtggcctctggcagccattctctgttcttcttggtgacactccaagtgttgatgtgaagaagaatgttatcattaccatttcttcagacaaaggtctttgtggtggaatcaactctacatcagtcaagacaagccggaacattcacaagttgaattctggtcctgagaaggaaaacaagtatgtaattctgggagagaaggcgaaggctcagctgttgagagattctaagaaagatattcacctggttatgactgagctgcaaaagaatcctctcaactatacacaggtttctgtggtagctgatgagatacttaaaaatgtagagtttgatgctctgagaattgttttcaacaagttccaatcagtcgtctcattcttaccaaccatgtctactgtattatcacctgaggcggttgagagagagtctgaatctggagggaagcttggggatttggattcttatgaaattgaaggtgccgagtccaagtcagaaatccttcagaatcttacagagttccaattttcatgtgttctgttcaatgctgttctggagaatgcttgcagtgagcaaggggcaaggatgtctgccatggacagctccagcaggaatgctggtgaaatgcttgatcgtctcacccttacatacaacagaacccgtcaagcatctatcactacagaactaatagagatcatatctggggcttcggcactcgagggcatggcgatgaggaacttctacaacgagataaagggaatgagggtgaaggaattgccggcgcacctgaaaccgatgctctccatcaactacgcaaggagtgctttcaagaggggattggataattaccatgccaagtatatcgagacc------agctccgccgatcctgtgtatcatgtgtgtttcggaggcatgctcctttcttacctcctcgctctcccggaggagcgccgtcatctcgcgcatcaacagcacgccaaggagcacggcggccac
>Daucuscarota
atgagcgga------aagaaagtagcggatgtagccttcaaggcatcgaagagcatcgattgggatggtatggccaagatgctcgtctccgacgaggctcgcagagagttttataatcttcgtcgtgcttttgatgaagtcaataccactcttcagaccaagttcagtctggaaccggaacctgtggactgggaatactacaggaagggaattggctctcgtttggttgatatgtacaaggaagcatatgataacgtagaaattcccaagtatgtggacgaggtgactcctgaatacaagcccaagtttgataaactgttggtagagttgaaagaagcagagcagcaatccttgaaggagtctgaaagactagaaaaagaaattgcagacgtccaagagttgaagaaaaagctcagtaccatgactgcagatgagtactttgccaagcatccagagctaaagaagaagtttgatgatgaaattcgaaatgattactggggctac------------------------------------GAGGTGCCTTTGGCATTGTATGGAATCTCTGGAAACTATTCCTCTGCGCTGTACATCGCTGCTACCAAACTTAACTTACTGGACAAGGTTGAGTCTGAGCTCCTTGACTTTCTTGAAGCTTCAAAGAACACCCCTACATTTGCTCTGTTTATGAAGGATTTGTCTGTGCGTAAAGACACCAGAGTGAAGGCCATAACTGATATCTGCACTCATGCTAAGTTTTCAGAGGTTACAAGGAACTTCCTCGTTGTTTTGGCTGAGAATGGAAGGTTGCCGCACCTTGAAAATATCACTAAGAGATTCACTGAATTAACAATGGCATACAGGGGAGAAGTTAAAGCAATCGTGACAACCGTCATTGAGCTGCCTGCAGAGGAGGAGAAGGAACTGAAAGAAACTTTGCAGAGTTTGATTGGAAAGGGGAAGAAGGTTCACCTCGAACAAAAGATTGATCCTAGCATTCTCGGTGGGATAGTGGTGGAATTCTCGCAAAAAGTTTTTGATGCCTCCATAAGGACTAGGGCAAGGCAGATGGAGCGATTCCTTCGTGATCCCATCAACATTGACAATCTTgccactgctcctggtggt---gctcgt---cctccttcaaagggagatgagttgctcaagaacatttttcttgatgttaaaaataaatttgagaaagccatgggggtgcttcggagagagaagatcaccatagatcctgaggatcaatctgctgtggctcaatatgcaaatgtcatgaagactgttagagaagaagcaaaattattctcagagtctcaaagaattgaatacaccatagcatcccgaacagcaggtattgaagatgctcgttcacatatgttggcgttaaaggagataagaatcaagagaggtctcactgatgaacttggtgcagaagctatgatgatggatgcagtagacaaaattgaaaaacagttgaaaaagccgcttatgaaggctgataaagaaggaatggctatgctacttgctgagtttgaaaagatcaacaagaagcttggcattagtcacgaacagctacccaaatatgaagaggagttggagcttaaaattgcaaaagcacaactagaagagctgaagaaggatgctcttgaagctatggaaactcaagcgaaaagggaggaattcaaggatgaa---gaaatgcctgaagtcaagtctttggacattcgaaatttcctcATG---GCGTCAAGTGGAGCTGCCGTGCCATTCTGGAGAGCTGCAGGGATGACATACATAAGCTATTCAAACATATGTGCCAGCATGGTGAGGAACTGTCTCAAAGAGCCTCACAAAACTGAATCCATTTCTCGCGAGAAGGTTCATTACTCCGTTTCCAAATGGGTCGATGGCAAGCCTCAAAAGCCCAGTATGCTCTCTCTCTCTCTCTCTCGTctcccatct---gaacaggaacaagtttctctgggagttcgtagtatttcaactcaaatcgttcgtaaccggatgaagagtgtgaagaatattcagaaaattacgaaggcaatgaagatggttgcagcctctaagctgcgagcaattcaagtgagggctgaaaattctcgtggtctgtggcagccattcactgctcttcttggtgacacacccagtgtggatgtcaagaagaatgttattgttactgtttccgcggacaagggtctttgtggtggaatcaactccacatcagtcaagattagcagggctctcttcaagttaaattcaggagctgagaaagaaagcaagtatgttgtcttgggagagaaagcgaaggcacaactgataagagactccaaacaacacatcgatctgacaatgacagagctgcagaagaacttccttaattatactcaggtttctgcacttgctgatgaaatcctaaagaatgttgaatatgatgcattgaggattgtattcaacaagttccagtcggttgtctcatttttgcccacgactgcaactatattttctccagagattgtagaaagagaatctgaagctggc---aagcttggtgatctggatttatatgaagttgaaggtggcgagacaaagtctgaaattctccaaaatctgactgagtttcaattttcttgtgttatgtttaatgcggttctggagaacgcctgtagtgagcaaggagctagaatgtctgcaatggatagttccagcaggaatgctggggagatgcttgatcgtctcactcttacctacaacagaacccgtcaagcttcaattaccacagaactgacagagattatatctggagcatcagcacttgagggcatggcgatgaggaatttctacaaggagataaaggggttgaaagtgaaggaccttcctgctcacatgaagccgatgtttacaattgattatctgaaaggatctgtcaagcgtggattggattcttatcatgctaagtacattcagacc------agctctgttgaccctgtttatcatgtttgttttgggggtatgatcttctcttatctcgttgctcttcctgaggagcgtaggcatcttgagcatcagaagcacgccaaggaa------ggtcat
>Epifagusvirginiana
atgagcggagccggaaagaaagtagttgacgttgcattcaaggcaggaaggaccatcgactgggatggtatggcgaagctgctggtctccgacgaggctcgcaaggagttctccaccctccgccgggccttcgatgaggtcaacactcagctccagaccaagttcagccaggaaccagaacccatagactgggagtattacagaaaagggattggttctcgtttggttgatatgtacaagcaagcttatgatgaagttaagattccccagtatgttgacaatgtcactcctcagtacaaacctaagtttgatgccctgttggtagagctgaaagagactgaggagaagtcatggaaggagtctgaaagattagaaaaagaaatcgctgatgttcaggagttgaaggcgaagcttagtaccatgacagccgatgagtatttcgcaaagcatcccgagctcaagaagaagtttgatgatgaaattagaaatgattactggggctatgcgagtggttctcctgcaaaacagcagaat---gtcaaggttcctttgaaaatgtatggtgcctctggaaactatgccacggctttgtacatcgcagcagttaaagtcaatgcactcgacaaggttgaatctgagctacataccttagtcgaggcctcaaagcgaagtcctacattttctcaattcatgaaggatctatcagttactaaggatacacgagtgaaggctataagtgacatttgtgctcaagctaaattttcagaaatcacaagaaacttcttggttgttgtcgccgaatatgggaggctgggacatttggaacgtatagcacagagattctccgagctgactatggcacataggggggaagttaaagctatagtaaccactgtgattcctctacctgcagaagaggagaaagaattgagagaaacactgcagcatatacttggacaggggacgaaagttatggttgaacagaagattgatccaagtattctgggtgggcttgtggtggaattttcacaaaaagtgttcgacatgtccataaagaccagggctgcccagatggagcgattccttcgccaacctatcaacttggacggccacgccaaaggagctggcagt---gctccc---cccgctttaaagggtgatgagatgttgaagggtgtttttcttgaggttaagaagaaatttgagacagccataggagttctccggaaagagaagatcaccattgatcctgatgactctgcttccgtggttgaatatgccaaagtcatgaagactgttagggaaaaggctgatcttttgtcggagtcgcagcggatcaaatacactattgaaacacgaacacaagatattcctgatgctcgatcctatttgctggccttgaaggacattagggtcaagagaggccttgttgatgaactaggtgcagaggctatgatgatggatgcactggacaaagttgaaaaagaattgaagaagtcacttctgagaaatgataaaaagggcatggcccttctgaaggcagagtttgataaaataaaccaaaagcttggcattcgtagagaagatctgcccaaatatgaggaacagttggaacttaaaattgctaaagcccaactggaggagctgaagaaggatgttgtggaagccatggaaactcagaagaaacgggaagagttcaaggatgaa---gaaatgcctaatgtgaagtcattagacatccgaaacttcatcatg---gcgtctaac---gctgcggtaccgttttggagatctgcggggatgacttacataacgtattcgaacctctgtgccaatttggtgaggcagtgtctgaaagagccctatagatccgaagctttggacagggagaaggtccatttctctgtttctcagtgggccggaggcaaaccagagaaaccaaacacccgatcgaatactcctgaa---gcttct------tccgaggagcacaccctttttggagttcgttccatttcaactcaaattgtgcgcaaccgtatgaagagtgttaagaatattcagaaaatcacaaaggcaatgaagatggttgcagcttcaaagctccgagccatccaaactaaagctgaaaattctcgtggactgtggcagccattcactgctcttcttggtgacactccaagcgtagacgttaagaagaatgtcattgtcacgatttcttctgacaaaggtctttgtggtggcatcaattctacatctgtcaagataagcaggggccttcataagttaaattctggtcctgaaaaggaatgtaaatatgtcattttgggagaaaaggcaaaggcccaacttgtgcgggattccaagaaagacattgcattatctattacagagttgcagacaaatcctctgaactatacacaggttgctgtgcttgcagatgacatcttaaagaatgtagagtatgatgcattaaggattgtgtacaacaagttccattcagttgtgtcatttgtgccaacaacctcaactgttttatctcccgaggtcgttgagaaagaagctgaagctggtggaaaactcggggaacttgattcctatgaaattgaaggtggtgaaactaagtccgaagtgcttcaaaatctctccgaattccaattttcttgtgtgatgtttaatgcagtcctagaaaatgcttgcagtgagcagggtgctaggatgtctgctatggatagctccagcaggaatgcaggagatatgcttgatcgtctcacacttacttataacagaactcgtcaagcatccatcactactgaactgatagagattatatctggagcatcagcactgacgggtatggcgatgagggccttctataatgagataaaggggatgagggtgaaggagttgccggcgcatctgaagccgatgttcaccatcgattacgtaaagaataccgtaaagcgtggccttgacaattaccacgccaaatacatcgagacc------agctccatcgatcctctctatcacatctgcttcggcggaatgatcttctcatacctcgttgccctccctgaggagcgccgccacctcgagcacaaacagcacgccaaagaacacggcggccat
>Escobedia
atgagcggagcggggaagaaggtggttgacgtggcattcaaggcgggaagggccattgactgggatggtatggccaagctgcttgtctccgacgaggctcgcaaggagtttgccaccctccgccgcgccttcgacgaggtcaacactcagcttcaaaccaaatttagccaggaaccagaacgcatagactgggagttgtatagaaaagggattggctctcgtttggttgatatatacaagcaagcttatgacgaagttaagattccccagtatgttgacaatgtcactcctcaatacaaacctaagtttgatgccctgttgattgagctgaaagaggctgaggagaagtcatggaaggagtctgaacgattagaaaaggaaattgctgaagttcaagagctgaaggcgaagtttagtaccatgactgctgatgagtactttgcaaagcatcctgagctcaagaagaagtttgatgatgagattagaaacgattactggggctatgcaagtggtcctcccgcaaaacagccaaat---gtgaaggttcctttaaaattgtttggcgtttctgggaactatgcctcagctttgtacattgcagcagttaaagccaatatccttgaaaaggttgaggccgagctgattactttaatcgaggcctccaagaaaagcccaattttttctcaattcatgaaagatctatcagttactgccgatacaagagtgaaggctataaatgacatttgtgctgaagctaatttttcagaaatcacaaagaacttcttggttgttgttgccgaatctgggaggctgggtcacttagaacgtataggacagagattctctgagctgactatggcacatagaggagaagttaaagctacagtgaccactgtgattcttttacctccagaagaggagaaagaactgaaggaaacactgcaggatatacttggacaagggacaaaagttaaggtcgagcagaagattgatcctagtattcttggtgggcttgtggtggaatttggacagaaagtgtttgacatgtcgataaagactagggctgcccagatggagcgattcctacgccaacctatcaacttggacggccacgccaaaggagctggaagt---gccccc---cctgctttgaagggcgatgagttgttgaagggcatttttcttgaggtgaagaagaaatttgagacagccataggagttcttcggaaagagaagatcaccattgatcctgataaccctgctgctgtggctgaatatgccaaagtcatgaagacagttcgggaaaaggctgatcttttctcggagtcccagaggattaaatacactatagaatcgcgaacacaagatatacctgatgctcgatcttatttactggccttgaaggacattagggtcaagagaggtattgttgatgaactaggtgcagaggctatgatgatggacgcactggacaaagttgaaaaggaattgaaaaagcctcttctgagaaatgataaaaagggaatgggcatccttaaggcagagttcgacaaagtcaaccaaaagcttggcattcgtagagaagatctgcccaaatatgaggagcaattggatcttaaaattgcaaaagcccaattggaggagctgaagaaggatgctcttgaagccatggaaactcaaaagaaacgggaagagttcaaagatgaa---gaaatgcctgatgtgaagtcattagacgtccgtaacttcatcatg---gcttctaat---gctgcggtgccgttctggagagctgcgggaatgacatacataacctactcgaacctctgcgccaatttggtgaggcagtgtttgaaggagccctacagatccgaagctctgagtcgtgagaaggtccatttcgccgtctctcagtgggtcgacggcagaccggagaagccaaccatccgctcagaaacctctgaa---gcttcg------tctgaggaacatgctgtttttggagttcgctcaatttcaactcaagtcgtccgcaatcgtatgaagagtgtccggaatattcagaaaatcacaaaggcaatgaagatggttgcagcttcaaagctccgaggcatccaaacaagagctgaaaattcacgtggactgtggcagccattcactgctcttcttggtgatactccaagtgttgatgtcaagaaaaatgttattgtcacaatctcttcggacaaaggactgtgtggtggaatcaattctacagctgtcaagataagcaggggtctccataagttgaattctggtcccgaaaaggagtgtaagtatgtcattcttggagaaaaagctaaggcccaactcattcgagactcgaagaaagacattcagctatctattacagagttgcagaagaatcctctgaactatacacaggttgctgtgcttgcagatgacatcttaaagaatgtcgagtatgatgcattaaggatcgtgtataacaagttccattctgttgtgtcatttatgccaacaacatctactgtgttgtctcctgaggttgtagagagagaagctgaggctggtggaaaactcggggaactggataactatgaaattgaaggtggtgaatctaagttggaagtgcttcagaatctctccgagtttcagttttcttgtgtgatgttcaatgcagtccttgaaaatgcatgcagtgagcagggtgccaggatgtctgccatggatagctccagcaggaatgctggtgatatgctcgatcgtctcactctcacttataacagaactcgtcaagcatccatcacgactgaactgattgagatcatatctggagcatcagcactggagggcatggcgatgaggaccttctacaatgagataaaggggatgaaggtgaaggagctacctgcgcatctcaaaccaatgttcaccgttgattacgttaagaattccgtaaagcgtggcctcgataactatcacgccaagtacatcgagacc------agctccgcggatcccctctttcacatctgcttcggcgggatgatcttctcgtacctcgtcgccctccccgaggagcgccgccacctggagcaccagcagcacgccaaagaacacggcggccat
>Euphrasiaarctica
atgagcggagccgggaagaaggtcgtcgatgtggcattcaaggccggaaggaccatcgactgggaaggtatggcgaagctggttgtctccgacgaggctcgcaaggagttcttctccctccgacgcgccttcgacgatgtcaacactcagcttcagaccaagttcagccaggaaccagaacccgtagactgggagtactacagaaaagggattggctctcgtttggttgatatatacaagcaagcgtatgacgaagttaagattcctcagtatgttgacaatgtcactcctcagtacaaacctaagtttgatgcactgttggttgagctgaaagaggctgaggagaagtcatggaaggagtctgaaagattagaaaaggaaattgctgatgttcaggagttaaaggcgaagtttagtaccatgacagctgatgactattttgcgaagcatccagagctcaagaagaaatttgatgatgaaattagaaatgattactggggctat------------------------------------------------------------------------------------------------------------------------------------------------------------------------------------------------------------------------------------------------------------------------------------------------------------------------------------atgtctcagagattctccgagctgactatggctcatagaggggaagttaaagctacagtaaccactgtgattcctcttcctccagctgaggaaaaagaattgaaggaaacattgcaggaaattcttggacaggggacaaaagttatggttgaacagaagattgatcctagtattcttggtgggcttgtggtggaatttagccagaaagtgttcgacatgtctataaagacgagggctgcccagatggagcgatttctgcgccaaccaattaacttggac---------------------------------------------------gaagaactgttgaagggtatttttctcgatgttaagaagaaatttgagacagccataggggttctgcggaacgagaagatcaccattgatcctaatgaccctactgctgtgtctgaatatgccaaagtcatgaagactgttagggaaaagaagatcatcttttct---------------------------------------------------------------------------------------------aggagaggccttgttgatgaactaggcgctgaggcattgatgatggatgcacttgacaaagttgaaaaggaattgaagaagcctcttctgagaaatgataaaaaagggatggccctcctgatggcagagtttgataaagtcaaccaaaagcttggcattcgtagagaagatcttcccaaatatgaggaacagttggaacttaaaattgctaaagcccaactggaggaactaaagaaggatgctgttgaagccatggatactcagaagaaacgggaagagttcaaggatgaa---gaaatgcctgatgtgaagtcgttagacatcagaaacttcatcatg---gcgtcgaac---gctgccgttccgttctggagaaacgcggggatgacttacataacctactcgaacctctgcgctaatatggtgaggcagtgcttgaaggagccctacagatccgaatctctgaaccgggagaaggtccatttctccgcttctcagtgggtcgaaggaaagccggagaagcca---------------------------gcttct------------------------------------------------------gtccgcaaccgcatgaaaagtgttcggaatattcagaaaatcacaaaggcaatgaagatggttgcagcttcaaagctccgagccatccaaactaaagctgaaaattcacgtggactttggcagccattcactgctcttcttggtgacattccaagtgtagacgttaagaagaatgtaatagtcacaatttcgtctgacaaaggtctttgtggtggaatcaattctacctctgttaagataagcaggggcctatataagatcaattctggtcctgagaaggaatgtaaatatgtcattttgggagaaaaggcaaaggcccaacttgtgcgagactcaaagaaagacatcgagctatctattacagagttgcagaagaatcctctgaactatacacaggttgctgtgattgcagatgacatcttaaagaatgtggagtttgatgctctaaggatcgcatacaacaagttccagtcagttgtgcaatttgtgccaacaatctcaactgtattatccccagaggttgttgagagagaatccgaagctggtggaaaacttggggaactggattcttatgaaattgaaggtggtgaaactaagtccgaagtgcttcaaaatctcaccgagtttcaattctcctgtgtgatgttcaatgctgtcatagaaaatgcttgcagtgagcaaggtgctagaatgtctgctatggatagttccagcaggaatgccggagatatgcttgatcgtctcactcttacttataacagaactcgtcaagcatccatcactactgagctgatagagattatatctggagcatcagcactcgag---atggcgatgaggacattctacaacgagattaaggggatgaaggtgagggagcttccggcgcatctgaagccgatgttcaccgtcgattacgtgaagaatagcgtaaagcgtggcctcgacaattaccacgccaaatacatcgagacc------agctccgccgatcccatctttcacatctgcatcggtggtatgatcttctcatacctcgtcgccctccccgaggagcgccgccacctcgagcac---------gccaaacaacacggcggccat
>GlycineMax
atgagcggaacggtgaagaaagtaaccgatgtagcattcaaggtgggaaggaacatcgattgggatggaatggcgaagcttctcgtctccgatgaggctcgcagggagttctccaatctccgtcgcgctttcgacgaggttaactcccaactcgaaaccaagttcagccaggaacctgaacccatagactgggattactatagaaaaggaattggcactcgcttggtggatatgtacaaggagcattatgagagcattgaggtccccaagtttgttgacacagtaactcctcaatacaagactaaatttgatgccctattgattgagcttaaagaagcagaggagaaatctctgaaggagtctgagcgtttggaaaaggaaattgttgaagtacaagagttgaagaaaaagctcagtaccatgacggcagatgagtactttgaaaaacatcctgagctgaggaagaagtttgatgatgagatcagaaatgataactggggctatGCCAACGTGCCGGGGCAAAAGGAAAACAAA---GTTAAGGTCCCTCTGGCTTTGTTTGGAGGTTCAGGAAACTATGCCTCTGCTTTGTATATTGCATCTGTGAAAGCTAATGCAGTGGCAAAGGTTGAGTCTGAGCTTCTGCAATTTGTTGAGGCTGTAAAGAATAGTCCCATATTTTCACAGTTTATAAGGGACTTGTCTGTGGCTAAGGATGTTAGAGTAAAAGTCATCCAGGATATTTGTGGTGAAGCTAAGTTTTCAGACGTTACAAAGAACTTCCTTGTTATTGTTGCTGAGAATGGAAGGCTTAAAAACATAGACACCATTGCAAAGAGGTTTGCGCAGTTGTCAATGGCATATAAAGGAGAAGTGCAAGCAACTGTGACCACTGTTGTTCCTCTTCCCCCTGAAGAGGAAAAGGCATTGAAGGAGACTCTTCAGGAAATAATAGGTTCTGGAGCAAAGGTTCATCTTGAACAGAAGATTGATCCAAGCATACTTGGTGGTCTTGTGCTTGAATTTAGCCAGAAGGTCTTTGACATGTCAATTAAGACCAGGGCACAACAGATGGAGAGGATCCTCCGTGAGCCTGTATCGATTGCCAACATCgctaaagagtct---------gcccct---cctgcccttaagggagacgagatgctgaagaacatttttgtggaggtgaagaacaaatttgagaccgccataggaatattaaagaaggagaaaatcaccattgacccagaagatccagctgctgtttctcattatgcaaaggtcatgaaaacaattagagagaaggcaagcttattgtcggagtcccaagacatactatccaccattgaaattgagacacaggatattccagatgctcggacctatcttctgactttgaaggaaataagagtcaagagaggtcttacagatgatcttggtgcggaggctctgatgatagatgcattggacaaagttgaaaaggatttaaaaaaacctttactgagaaatgataagaaaggaatggaccttctcttggctgagtttgataagattaataagaaacttggaattcgaaaggaagatctaccgaagtatgaagaggagctagaacttaaagtagccaaagcacaactggaggagctgaagaaggatgctcttgaggcaatggaaactcaaaagaagagggaggaattcaaggatgagcctgaatcagtcgatgtcaaaactttggacatcagaaacttccttATG---GCGTCGAGC---GGAGCGGTGCCGTTTTGGAGGGCAGCGGGGATGACATACATCACATACTCAAACATATGCGCGAATCTGGTCAGGAATTGCCTCAAGGAACCCTACAAGGCTGAAGCCATCTCTCGTGAGAAGGTCCATTTTGCTCTCTCCAAATGGGTCGACGCCAAGCCTGAAAAACCT------------AACACCCCAGAGCAGatctctcag---tcagtagaccaatcccctcatggcgcgcgcttcatttccactcaagtggtgagaaaccgaatgaagagtgtgaggaatatccagaagatcaccaaggccatgaagatggttgccgcatccaagctgagagccgttcagaccagagctgaaaattcccgcggcctctggcagccgttcaccgctcttctcggcgacaatcccagtgctgatgttaagaaaaacgttgttgttaccatctcttcggacaaaggtctttgtggtggaatcaattccacgtctgtcaagataagcagggttttgtacaaattgaattctgggcctgataaagagacaaaatatgtcatattgggagagaaggctaaagctcaattgttgcgtgactcaaggaaacacattgtgctcagccttactgaattgcagaaaaatcccctgaattacactcaggtgtctgtcttggcagatgacattctaaagaatgtggagtatgacgcattaaggattgttttcaacaaatttcattctgttgtacaatttttgccaacagtgtcaactgtactgtctcctgaggttattgagagagaggctgaatcaggaggaaagctcggggaattggattcatatgagattgaaggtggcgaaacaaaagctgaaattcttcagaatctggctgagttccagttttcttgtgtgatgtacaatgccgtgttggagaatgcctgtagtgagcaaggagcaagaatgtctgcaatggacagctctagcaggaatgctggggatatgcttgatcgtctcacgctcacctataacagaactcgtcaagcatcaatcaccactgaattgatagagattatctctggagcttcagcactggaaggcatggcgatgaggagattctacaacgagatcaaggggaagagggtgagcgaggttccggagcacgtgaagccgatgctgtcgctgaactacatcaagaaggcgattcagcgaggcttcgataattaccatgccaagtacattgaaacc------agctcccccgatcccatcttccatgtctgctacggcggcatgatcttctcctacctcgttgctctcccccacgagcgccgccacctccagcaccaggagcacgcccagcagcac------cac
>GossypiumRaimondii
atgagcggagcaggaaagaaagtagtggatgtggctttcaaagcaggaaagagcattgattgggaagggatggcgaagcttttggtctccgatgaggctcgcaaagagttcgccactcttcgtcgcactttcgatgaagttaactccactttgcagaccaagttcagccaggaacctgagcctatcgattgggaatattatagaaaaggaatcggctcgcgattggtggatatgtacaaagaggcttatgagagcgtagagatccccaagtttgttgacacagtcactcctcaattcaaaccgaaatttgatgcattgttggttgaattgaaagaagcagaggagaaatctttgaaagagtccgagcgtttggagaaagaaattgccgacgttcaggaactgaag---------------------------------------------------------------------------------------------------TCCACT---TCTCCGAAGAAGGACGAGAAT---GTTAAGGTGCCTTTGGCTTTGTTTGGTGGATCTGGAAACTATGCATCTGCACTGTACCTTGCAGCCGTAAAAGGAAATGCTCTGGACAAGGTTGAGTCTGAACTTCTTGACCTTGTTCAGGCATCAAAAAACAGTCAATTGTTTTCTCAATTCACTAAGGACTTGTCAGTACCTGCAGAGACACGGGTCAAAGCCATTAATGAGATATGTGGCCAAGCTAAATTTTCAGATCTTACAAAGAACTTTTTGGTTATACTAGCTGAGAATGGAAGGCTAAGACATATAGAAAGCATTGCGAAGAGATTTGTGGAGTTGACCATGGCTCATAAGGGAGAAGTGAAAGCTTCTGTCACAAGTGTTATTCCCCTTCCTCCTCAGGAGGAGAAGGAACTAAAGGAGACCTTGCAGGAAATAATTGGACAGGGGAAGCAGGTTAAGCTGGAACAGAAG------------------------------------------------------------------------------------------------------------------------------gccaaagaggctgct------gctccc---cttgctaataagggagatgagatattgaaaaatatctttttggaggttaaggcaaaatatgagacggcattgggaatatttaggaaggagaagatcaccattgacccagatgaccctgctgctgtttctcagtatgcaaaagttatgaagacagttaggcagaaggctgacttgttttcagaatctcagcgcatccagtacaccatccaaacacgaactcaggacgttccagatgctcgaacatatttattgaccctgaaggatataaggatcaagagaggactcactgatgaccttggtgctgaggctatgatgatgaatgctttggataaagtcgaaaaagaaatcaagaagcctcttatgaggaatgacaagcaatcaatggctctacttacagcagagtttgacaagatcaataaaaagcttggaatccggaaggaagatctgcccaagtatgaagaacagttagaactaaaaattgccaaggcacaattggaggagctgaagaaggatgcttttgaagcaatggaaacacaaaagaagcgggaggaattcaaggatgag---gcaatgcctgatgtgaagtcattggacatacgaaacttcctaATG---GCTTCGAAC---GCGGCGGTGCCGTTCTGGCGTGCAGCGGGGATGACATATATCACCTACTCCAACATATGCGCCAACCTCGTCAGAAACTGCTTGAAGGAACCTTATAAGACTGAAGCCCTTTCTCGTGAGAAAGTACATTTCTCCATCTCCAAGTGGACTGATGGAAAGCCTGAAAAGCCCACTATCCGCTCAGATTCGCCTGAAGAActcgctccctctctcgaggatgagtgtcctattggagttcgttatatttcgacccaagttgttagaaaccgtatgaagagtgtcaagaatattcagaaaatcacaaaggctatgaagatggttgcagcctcaaagttgagagcaattcaaactaaagctgagaattcccgtggcctctggcaaccatttactgcacttcttggcgatctacccagtgctaatgttaagaagaacgttgttgtgaccatctcttcagacaaaggtctctgtggtggaattaattctacatcagtcaagataagcaaggggctccacaagttgaactctggtcctgaaaaagaaacaaaatatgttattttgggagagaaggcaaaggctcaattggttcgtgactctaagaaggacattgagttaatcataactgagctgcagaagaaccctttgaactacactcaggtctctgttcttgcagatgagatcttaaagaatgtcgagtatgatgctttgaggattgtcttcaacaagtttcactcggtagtttcatttgtgccaacagtgtcaactgttttatcacctgaaattgttgaaagggaagctgaatctgggggaaagcttggtgatctagactcgtatgaagttgagggtggtgagacaaagggcgaaatacttcaaaatcttgcagagttccagttctcttgtgtaatgttcaatgcggtgttggagaatgcttgtagcgagcaaggagcaagaatgtctgctatggatagttcaagcagaaatgcaggcgacatgcttgatcgcttaactcttacatataacagaacccgtcaagcatcaattaccactgaattgattgagattatatccggagcatcggcattggaaggtatggcgatgaggaaagtttacagcgagataaaaggtatgaaattgaaggaagttcctggttacttcaagccgatgctatctatgggttacttgaagaaatctgttcagaggggtttggacaattaccatgctaagtacattgagact------gattctatcgaacctctctaccatgtctgtttcggtgggatgatcttttcttaccttgttgctcttcccaacgagcgtcgccacctcgagcacaagcagcatgctgagcaacacggtcatcat
>HandroanthusImpetiginosus
atgagcggagcggggaagaagattgctgatgttgcattcaaggcggggaggaccatcgattgggaaggtatggcgaagctgctggtttccgatgaggctcgcaaggagttcgccaccctccgccgcgcgtttgacgaggtcaacactcagcttcagaccaagttcagccaggagccagaacccatagattgggagtattatagaaaagggattggctctcgtttggttgatatgtacaagcaagcttatgatgaagttaaaatcccacagtatgttgacaatgtcactcctcaatacaaacctaagttcgatgccctgttggtagagctgaaagaggccgaggagaagtcactgaaggactctgaaagattagaaaaagaaattgcagaagtgcaagagttgaagaggaagcttagtaccatgacagctgatgaatactttgagaagcatccggagctcaagaagaagtttgatgatgaaattcgaaatgattattggggctat---------------ATGAAAGAGCAGAGG---GTCAAGGTTCCTTTGACAATGTTTGGTGTCTCCGGTAACTATGCTTCGGCTTTGTACATCTCAGCAGTTAAAGCTAATTTGCTGGACGAGGTTGAATCTGAACTTCTTTCCCTAGTCAAGGCTTCAAAGAGAAGCTCCACATTTTCTCAATTCATGAAGGATCTATCAGTTACTGCCGATACAAGGGTGAAGGCCATAAATGATATTTGTGCTCAGGCCAAGTTTTCAGAAATAACGAAGAACTTCTTGCTTGTTGTCGCTGAATCTGGGAGGCTGGGACACATAGACCGTATAGCACAGAGATTCTCT---------------------------------------------------------------------------------------------------------------------------------------------------------------------------------------------------------------------------------------------------------------------------gccaaagaagcaggcaat---gctccc---cccgcgttaaagggtgatgagttgttgaagggtatttttctcgaggttaagaagaaatttgagacggctatatcagttctccggaaagaaaagatcaccatagatcctgatgatcctgctgcagtggctcaatatgctaaagtcatgaaaacagtaagagaaaaggctgatcttttctctgagtcacagaggatcaaatacactattgaaacacgaacacaagatattccggatgccagatcctacttactagcgttaaaggagataagggtcaagagaggactcattgatgaactaggtgcagaggccatgctgatggatgcactggacaaagttgagaatgaattgaagaagccacttatgagaaatgataaaaagggaatggccctcctgaaggcagagtttgataaggtcaaccaaaagcttggcatccgtagagaagatctgcccaaatatgaggaacagttggaacttaaaattgcaaaagcccaactggaggagctgaagaaggatgctcttgaagcaatggaaactcagaagaaacgtgaggagttcaaggatgaa---gaagtgcctgatgtgaagtcattagacatccgaaacttcatcATG---ACGTCGAAT---GCTGCGGTGCCCTTCTGGAGAGCTGCTGGTATGACTTACATAACATACTCCAATCTCTGTGCCAATTTGGTGAGGCAGTGCTTGAAGGAGCCTTACAGATCCGAAGCCCTTAACCGAGAGAAGGTCCATTTCTCCATTTCTAAGTGGGCCGAAGGCAAACCCGAGAAACCCACCATCCGTTCAGATACCCCTGAA---acatcg------tccgaggagcatgaggttttgggagttcgttcaatttcaactcaagttgttcgcaaccgtatgaagagtgttcgaaatattcagaaaattacaaaggcaatgaagatggttgcagcttcaaagcttcgagccatccaaactagagctgaaaattcacgtggactgtggcaaccattcattgctcttcttggtgacaccccaagtgttgatgtcaagaagaatgtcattatcacgatttcttcagacaaaggtctttgtggtggaatcaattctacagctgtcaagataagcagaggccttcataagttaaattctggtcctgaaaaggagtctaaatatgttattttgggagaaaaggcaaaggcccaacttgtgcgtgactcaaagaaagagattgagttatctataacagagttgcagaaaaatcctctgaactacactcaggttgctgtgcttgcggatgacatcttaaagaatgtagagtttgatgcattgaggattgtttacaacaagttccattcagttgtgtcattcatgccaacaacttcaactgtattatctcctgaggttgttgagagagaagctgaagctgggggaaaacttggggagctggattcctatgaaattgaaggtggtgaaacaaagtctgaagtgcttcaaaatctttccgagttccaattttcttgtgttttgttcaatgcggtgttagaaaatgcttgcagtgaacaaggtgctagaatgtctgcaatggacagctccagcagaaatgcaggagatatgcttgaccgtctcacactcacttataacagaactcgtcaagcatccatcactactgaattgatagagattatttctggggcatcagcattggagggtatggcgatgagggctttctacaacgagatcaagggattgaaggtgaaggaattgccgggttatcttaagcccatgttttccgtcaattacgttaagaacagcgtcaagcgtggccttgacacttaccacgctaaatacatcgagacg------agctccgttgaccctctctatcacatctgcttcggcgggatggtcttctcctacctcgttgcgctgcccgaggagcgccgacacctccaacatcagcag---------gaacatggtggtcat
>HelianthusAnnuus
atgagcggtgcaggtaagaaagtagtggatgttgcattcaaggcatcaaaatcaatcgattgggatggtatggcgaagatgatcgtctccgatgaggctcgcaaggagttttcttcactccgtcgtgcttttgaggaggtcaactcaactctccagaccaaatttagtcaggaaccagaacctattgactgggaatactacagaaaagggcttggatctcgtatagttgattcttacaaagaatactacgatagtgttgaaatcccaaagtttgttgataagactactcccgagtacaaacccaagtttgatgcactgttggtggaactgaaagaagctgaacagaaatctcttaaggaatctgaaagattagagaaagaaattgctgacgtccaagagctgaagaaaaagcttagcacgatgactgccgatgagtactttgagaagcacccagagttgaagcagaagtttgatgatgaaatcagaaatgattactggggttatTCCTCTGCTTCTCCATCGAAGGAACCAAAG---ATTAAGGTTCCTGTGGCTATGTTTGGTGGATCCGGAAACTACGCATCCGCATTATTCATTGCAGCAGCAAAAGCCAAAGCATTGGACAAGGTTGAATCAGAGCTTATTGATCTTGTTGCTGCTACTGAGAAATCTCCTACTTTTTCTCAGTTCATGAAGGATTTGGCGGTCCCCGCAGATACTCGGGTCAAAGCTGTCACTGAGATCTGTGATCAAGCTAAATTTTCAGAAGTAACAAAGAATTTCTTAATTCTTTTGGCTGATAACGGGAGGCTCAGACACGTTGACACCATCGCAAAGAGATTTTCAGACCTCACCATGGCACATAGGGGCGAGATCAAAGCTATAGTTACCACTGTCATTCCACTTCCTGCTGAAGAGGAGAAAGAACTGAAAGACACTTTACAGGAGATTCTTGGTAAAGGGAAGAAGGTTAACCTTGAACAGAAGATTGACCCCAGTATTCTTGGTGGGATTGTGGTAGAATTTGGTCAAAAGGTTTTTGACGCGTCAATAAAGACTAGGGCAAAGCAAATGGAGAGGTTCTTGCGGAATCCCGTCAACTTCGATGTC---gctaaagaggcc---------actcct---aaagctctcaagggcgatgaaatgttgaaaggcatatttcttgaggtgaagaagaaattcgagacagctattggggttctccgaaaagagaaaattactattgatcctgaagatcctgctgcagttgaacagtatgctaaagtcatgaagactgtaagagaaaaggcagatctgttctcagagtctcaaaggatccaattcaccattaagcaacgaactgctggtatccaggatgctcgatcttatcttttggctttgaaggacattcgtctcaagagagggcttacagatgagctaggtgctgaggctatgatgatggatgcgctagagaaagttgagaaggaaattaagaagccgcttttgaggaatgacaagaaggggatggctctcctcacagaagaattcaacaagatcaaccaaaagcttggcatacgaaaggaagacttgcctaaatatgaagaagatttggagaaaaagatcgctaaagcacaacttgaagagctgaagaaggatgctctagaagctatggaaacacaaaagaaacgggaggagttcaatgatgag---gaaatgccggacgtgaagtctctggatattagaaacatgcttATG---GCGTCAACC---GCTGCGGTGCCGTTTTGGAGATCTGCTGGTATGACCTACATAACCTACTCCAACATATGTGCTAACCTTGTGAGGAACTGTCTCAAAGAACCCTACAAATCCGAAGCAATCAGCCGTGAAAAGGTCCATTTCTCCGTCACCAAATGGGCCGATGGCAAGCCTGAGAAGCCTACTATTAGGTCTGATACTCCTGAAGAGgctccc------gctgaggagcaggtgggccttggggttcgctccatttcgactcaagttgtaagaaaccgtatgaagagtgttagaaacattcagaagatcacaaaggccatgaagatggttgcagcttcaaagctgagagcaattcaagttagagctgagaattctcgtgggctttggcagccattcaccgctcttcttggcgacactccaagtgtgaatgtgaagaagaatgtcattgtgactatctcttcagacaagggtctttgtggtggtattaactctacttcagtgaagataagcagggctcttcacaagatcaactctggtccggacactgaatgtaaatacgtgattttgggagaaaagggaaaggctcaactgatccgtgactctaagaaagacattgagttgattatgacagagttgcaaaagaattttctgaactacactcaggtatctgtacttgcggacgacatcttgaagaatgtggaatttgatgcattgaggatagtattcaacaacttccaatctgttgtctcatttctgcctacaacagcaactgtgttgtctcctgagattgtggaaaaagaatctgagtctggaggaaagattggtgacttagattcttatgaaatcgaaggcggtgaaaccaagtcagaagttcttcagaatcttgctgaattccagttttcttgcgtaatgttcaatgcggttttggagaatgcatgcagtgaacaaggagctcggatgtctgccatggacagttccagcagaaacgctggtgacatgcttgatcgtctcactcttacgtacaacaggacccgtcaagcatccatcacaactgagctcattgagattatttctggagcatctgcattggagggtatggcgatgaggagctttttcaacgagatcaggggaatgaaggtgaaagacgtgccgaagcacgtgaagccgatggtgacgacaagcaacgccaagaatttcatccagcgagcattggataattaccatgccaaatacattcagacc------gactccatcgttccgctctatcacgtctgctttgcg------------tcgtcatctcgagcaccagcaacacgccaaaggccattgagttgctcaggtattgggagggagcatcagagccat
>IpomoeaNil
atgagcggagcagggaagaagattgccgacgtcgcgttcaaggccggcaggacaatcgactgggaagggatggcgaagcttctcgtgtccgatgaggctcgcaaggagttcgctacgcttcgccgtgcattcgatgaggtcaactcccagctccaaaccaagttcagtcaggaaccagaacccatagactgggagtattatagaaaaggattaggttctcgcttggtggatatgtacaaggaagcatatgaaagcattgaaatccctaaatatgtggacaaagtcacaccccaatataaacccaagtttgatgccttgttggttgagctgaaagacgctgagaagcaatcactgaaggagtctgaaagattggaaaaagaaattgcagatgtccaagagctaaagaaaaaactcagcacgatgacagcagaggaatactttgctaagcaccccgaactaaagaagaagttcgatgatgaaattcgaaatgattactggggttacgcaactgcctctgcttcaaaagaacaaaaa---attaaggtgcctgtgacaatgtatggggtttctggaaactatgcatctgctttgtaccttgcagcagtaaagtctaacacattagagaaggttgagtcagagctctatgaccttgttgaggcttcaaagaagagtcctacattttctcagttcatgaaggatccatctgtacctgttgatactagagtgaatgccataaaggaaatttctgctcaagctaaatttggggataccacccagaacttcttgcttgttttggctgaaaatgggaggctgaaacacatagatcgcattgtgaagcgattcaaagagctgaccatggcacacaggggagaagtcaaagccattgtgacaacagtaattccccttcctgctgatgaggagaaagaattgaaagccacattgcaggaaatggttggacagggaaagagtgttcaaattgaacagaagattgatccatccattcttggtggccttgttgtggaattcagtcagaaagtctttgacatgtctataaagactcgggcacgccagatggagagattcttgcgtgaaccactcaacttt---------gccaaaggagctggt------gctcca---gcagcacttaagggcgacgaaatgttgaagaatgtctttcttgaggtcaagaagaaatttgagactgcaattggggtcctccgaaaggagaagatcaccatagatcctgaagacactgctgctgtgactcaatatgccaaagtcatgaagactgtaagggaaaaggcaaatctccaatcagagtctgaaaagatcaaagaagctattgatacacaaacaaatgagattccagatgctcggacttatctgttgacactgaaagagataaggattaagagtggccttcctgatgagcatggcattgaggaaaagatgatgaatgctttggataaggtagagaaagaactcaagaagccactactgaggaatgacaaaaagggaatcgcactcctcacagcagagttcgataagatcaaccagaaaattggcatcagccgagaaaacctgcccaagtatgaagaacaattggaaatgaaggttgctaaagctcaattagaagaattgaaaaaggatgcccttgaggcaatggaaactcagaagaagagggaggagttcaatgatgag---gaaatgcctgaagtgaagtctttggacattagaaactttctcatg---gcgtctact---gcagcggtgccgttttggagagcagcggggatgacctacattacatactccaatttgtgcgcgaacctggtgaggaactgtctcaaggagccttacaagtccgaagctctgagccgtgagaaggttcactactccgtctctaaatgggccgatggaaagccgcagaagcccactatccgctcagatacttctgaagaagtctctcct---tcggaggagataggctcatctggagtccgttttatttctactcaagttgtgaggaatcggatgaagagtgttaaaaacattcaaaaaatcacaaaggcaatgaagatggttgcagcttctaagcttcgagctattcagactagaactgaaaattcacgtggcctctggcagccattcactgctctccttggtgacactccaagtgttgatgtaaagaagaatgtcatcattactatttcttcagacaaaggtctttgtggtggaattaattctacatctgtcaagacaagccggaatattaacaagttgaattctggtcctgagaaggaaaacaaatatgtaattctgggagagaaggcaaaggcacagatggtgcgagattcaaagaaagacattgaattgattataactgagttgcagaagaatcctctcaactatactcaggtctcagtggttgctgatgacatccttaaaaatgtagagtttgatgctctaagaattgttttcaacaagttccagtcagttgtctcatttgtgccaaccatgtctactgtattatcacctgaggctgtggagagagaatctgaatctgggggaaagctcggcgatttggattcttatgaaattgaaggtgctgagtcaaagtcagaagtacttcagaatctcactgaattccaattttcatgtgtaatgttcaatgctgttctagagaatgcttgcagtgagcaaggggcaaggatgtctgccatggacagctccagcaggaatgctggtgaaatgcttgatcgcctcaccctcacttacaacaggacccgtcaagcatctatcaccacagaactgacagagatcatatcaggagcatcagcattggagggcatggcgatgaggactttctacaacgagataaaggggatgaaagtgaaggaagtgccggcgcacctgaagccgatgatgtccatggattacgtcaagagtgcggtgaagaggggattggataactacaacgcaaagtacatccagact------aactccatcgagccgctctatcacgtctgcttcggcggcatgcttttctcctacctcgtcgctctccccgaggagcgccgccatctcgagcatcagcagcatgccaaggaccacggcggccat
>LindenbergiaPhilippensis
atgagcggagccgggaagaaggtggttgacgtggcgttcaaggcgggaaggaccatcgactgggaaggcatggccaagcttatcgtctccgacgaggctcgcaaggagttcgccaccctccgccgcgccttcgacgaggtcaacactcagctccagaccaagttcagccaggaaccagaacccgtagactgggagtattacagaaaaggaattggctctcgtttggttgatatgtacaagcaagcttatgacgaagttaagattccccagtatgttgacaatgtcactcctcagttcaaacctaagtttgatgccctgttggtggagctgaaagaggctgaggagaagtcatggaaggagtctgaaagattagaaaaagaaattgctgaagttcaggagttgaaggccaagtttagtaccatgaccgctgatgagtattttgcaaaacatcccgagctcaagaaaaagttcgatgatgaaattagaaatgattattggggctat------------------------------------------------------------------------------------------------------------------------------------------------------------------------------------------------------------------------------------------------------------------------------------------------------------------------------------atgtctcagagattctcagagctgaccatggcacatagaggcgaagtaaaagctactgtgaccagcgtcattcctttacctccactagaggagaaggaattgaaagaaacattgcaggacatccttggacatgggaagaaggttaatgttgaccaaaagattgatcccagtattcttggtgggcttgtggtggaatttggacaaaaagtttttgacatgtctataaggaccagggctcgccagaaggagcgattcttacgccaacctattaacttggacggggccgccaaaggagctggcagt---gctccc---cctgctttaaagggtgatgatatgttgaagggtatttttctcgaggttaagaagaaatttgaggcagctgtaggagttctccggaaagagaagatcaccattgatcctgatgatcctgctgctgtggctgaatatgccaaagtcatgaaaactgttagggagaaggctgatcttttctccgagtcgcagaggatcaaatacactattgaaacacgaacacaagatattcctgatgctcgttcctatttgctggccttgaaggatattagggtcaagaggggccttgttgacgaactgggcgcagaggccatgatgatggatgcactcgacaaagtcgagaaagagttgaagaagccactcctgagaaatgataaaaagggaatggccctcctgaaggcagagtttgataaagtcaaccaaaagcttggcattcgtagagaagatctgcccaaatatgaggaacagttggaacttaaaattgctaaagcccaactggaggagcttaagaaggatgctgttgaagcaatggacactcagaagaaacgggaagagttcaaggatgaa---gagatgcctgaagtgaagtcattagacatccgaaacttcatcatg---gcgtcgaac---gctgcggcaccgttttggagggctgcggggatgacgtacataacatactctaacctctgcgccaatttggttaggcagtgtttgaaggagccctacagatccgaagctttgaaccgtgagaaggtccatttctccgttgctcagtgggtcgacggcaaacccgagaaaccaaccacccgctcagatgatacccct---gcttct------tcagaggagcaggcattcttgggagttcgttccatctctactcaagttgttcgcaaccgtatgaagagtgttaagaatattcagaaaatcacgaaggctatgaagatggttgcagcctcaaagctccgtgctattcaaactaaggctgaaaattcacgtgggctgtggcagccattcactgctcttcttggagacactccgagtgtcgatgtcaagaagaatgttattgtcacaatctcctcagacaaaggtctctgtggtggaatcaattctacttctgttaagataagcaggggcctccataaactgaattccggtcctgaaaaggaatgtaaatatgttatcttgggagagaaggccaaggcccaacttgtgcgagactcgaagaaagacattgcgctttcgataactgagttgcagaagaatcctttgaactatacccaggttgctgtccttgcagacgacatcttgaagaacgttgagtatgatgcattaaggatcgtttacaacaagttccattcagtggtctcatttgtgccaacagcctcaactgtattatctccagaggttgtggagagagaagctgaagccgggggaaaacttggagagttggattcttatgaaattgaaggtggtgaaactaagtcagaagtgcttcagaatctctcagaattccagttctcttgtgtaatgttcaatgcggtcttagaaaatgcttgcagtgaacagggagctagaatgtctgctatggatagctccagtagaaatgcaggagatatgcttgatcgcctcacgcttacttataacagaactcgtcaagcatccatcactacggaattgatagagatcatatctggagcatcagcattggagggcatggcgatgaggactttctacaacgagataaaggggatgaaggtgaaggagttaccggcgcatctcaagccgatgttctccatcggctacgtgaagaacagcgtgaagcgtgggctcgacaattaccacgccaagtacatcgagacc------agctcaatcgatccccttttccacatctgcttcggcggaatgatcttctcttacctcgtcgccctccccgaggaacgccgccacctcgagcaccagcagcacgccaaggaacacggcggccat
>ManihotEsculenta
atgagtggaaccataaagaaagtcacagatgtggcatttaaagcatcaaagagcattgattgggatgggatggcgaagcttcttgtctccgacgaggctcgcaaggagttctcatcccttcgtcgtgctttcgatgagattaattccacccttcagaccaagttcagccaggaacctgaacccattgactgggaatattatagaaaaggaattggctcacgcttggtggatatgtataaagaggcttatgacagcgtagagatccccaagtacgtggacacagttactccagagtacaagcctaaatttgatgcattgttggtggaattgaaagaagcagaggagaaatccctgaaggaatcagaacgtttggagaaagaaattgccgaagttcaagagttgaagaaaaacctcagcaccatgactgctgaggagtactttgcgaagcatcctgagctgaagaagaagtttgatgatgaaatcaggaatgattactggggctatGCTACTGCATCTGGACAAAAGGAGGAGAAG---GTTAAGGTGCCACTTGTTTTGTTTGGGGCATCTGGAAACTATGCTTCTGCTTTGTACATTGCAGCCAAAAAGGCTAATGCACTGGACAAGGTTGAGTCTGAAATTCTTGACCTTGTGGAGGCTTCAAAGAGAAGCCCTACATTTTCCCAGTTCACAAAGGACTCGTCAGTGCGTGCTGAAACAAGAGTCAAGGCTATCGATGAAATTTGTGGCCAAGCTAAATTTTCAGATCTTACAAGGAACTTTTTAGTTGTGGTGGCTGAGAATGGCAGGCTAAGAAACTTAGATACCTTTGCAAAGAGATTTGTGGAGTTGACCATGGCAGACAAGGGAGAAGTGAAAGCTATAGTCACAAGCGTAATTCCCTTGCCTCCAGAAGAGGAGAGAGAATTGAAGGAGACACTGCAGGAAATAATTGGAAAAGGAAAGAAAGTTAAGCTCGAACAGAAGATTGATCCAAGTATTCTTGGGGGCCTTGTGGTAGAGTTTGGGCAGAAGGTGTTTGATATGTCCATTAAAACAAGGGCGAAGCAGATGGAGAGGTTCTTGCGTGAGCCTATTAACTTGGGCACCATTgccaaaaaggct---------gatcct---ccagctcttaagggagatgagatgctaaagaacatctttctggatgtcaagaagaaatttgagacagcaattggaatacttaggaaggagaagatcaccatagatcctgatgactcagctgctgtaaatcaatatgctaaggtcatgaagacaattagagaaaaggctgatttgtactctgagtcacagagaataaaatacactattgagtcgcgaactaaggatattccagatgctcggacatatttattgactttgaaggagatacgaattaagagaggtctcactgatgaacttggtgcagaagctatgatgatggatgctttagagaaagttgaaaaggaaatcaagaaacctcttatgaggagtgataagaaaggaatggctcttctaatgacagagtttgataaagttaataagaagcttggaattcgaaaagaagatcttcctaagtatgaagaagagttagaactcaaaattgcaaaagcacaattggaggagctgaagaaggatgctctggaggccatggaaacccaaaagaagagggaagaattcaaggacgag---caaatggtggacgtgaaatctttggacatccggaacttccttATG---GCCTCCAAT---GCAGCAGTGCCGTTCTGGAGAGCAGCGGGTATGACATACATAACTTACTCAAACATATGTGCAAATCTGGTGAGGAACTGTCTCAAAGAGCCTTATAAGACCGAAGCCCTCACTCGCGAGAAGGTCCATTTTTCCGTCTCCAAGTGGGTCGATAGCAAGCCCCAGAAACCCACTCTTCGTTCAGATACACCTGAAGCAatt---------gcagaggagcaggcccctagtggagtacgttctatatcaacccaagttgtcagaaatagaatgaagagtgtcaagaatattcagaaaattacaaaggccatgaagatggttgcagcctcaaagttacgtgcgattcaaactcgagcagaaaattcccgtggcctatggcagccatttactgctcttcttggtgatgctcctagtgttgatgtgaagaagaatgtaattgttaccatttcttcagacaaaggtctgtgtggaggaattaactccacatcagtcaagataagcaaggctatgcacaagttggcttctggtccagataaagaaacaaaatatgtcatcttgggagaaaaggcgaaggctcagttgatacgtgattcaaagaaggacattgaactatctatcactgagttgcaaaagaatcctttgaattatactcaggtctctgttctggcagatgacatcttaaagaatgtggaatatgatgctttgaggattgtcttcaacaagttccattcagttgtttcatttcttccaaccatgtcaactgtgttatctccagaggttgtggagagagaggctgaatctgggggaaaacttggagatcttgactcttatgagattgaaggtggtgaaacaaagggtgaaatacttcagaatcttgctgagttccagttttcttgtgtcctattcaatgctgtactggagaatgcttgcagtgagcaaggagcaaggatgtctgctatggacagctcaagcagaaatgctggcgagatgcttgatcgcctgacacttacttataacagaactcgtcaagcatcaatcaccaccgagttgattgaaattatatcaggagcatcagcactagagggtatggctctgaggaagttctacagtgagataaaggggttgaaagtgaaggaagtgcccaactacgtaaagccgatgctatcgatggattatgtgaagaaatcggtgcagaaaggtttggacaattatcacgccaagtacattgagacc------agctccattgaacctctctaccatgtctgcttcggcggcatgatcttgtcttaccttattgctcttccggaggagcgccgccaccttgagcaccagcagcacgctaaggagcacggc---cac
>MimulusGuttatus
atgagcggagcggcgaagaaagtaaccgacgttgcattcaaaagcgggaggaatatcgattgggaaggaatggcgaagctgcttgtcaccgacgacgctcgtcgggagttcgccaccctccgccgcgccttcgacgacgtcaacacccagctccaaaccaagttcagccaggaaccagaacccatagactgggagtattacaagaaaggaattgggtctcgtttggttgatatgtacaagcaagcttacgatgaggttaaaattccgaaatatgttgacaatgtcactcctcagtacaaacctaagtttgattctctgctggtagagctgaaagaagctgagcagcagtctctgaaggagtccgaaagattagaaaaagaaattgtggatgtccaagagttgaagaagaagctaagtacaatgacagctgatgaatactttgcaaagcatcccgaactcaagaagaagtttgatgacgagattcgaaatgattactggggatatGCCAGTGCCGCTCCTGTTAAAGAGCAGAAA---GTCAAGATTCCTTTGACAATGTTTGGGGTCTCTGGAAACTATGCTACGGCTTTGTACATCGCAGCAGTGAAAGCCAATATACTGGACAAGGTTGAATCTGAGCTTGTTACCCTAGTTGAAGCTTCAACGAAAAGCCCTACATTTTCTCAGTTCATGAAAGATCATTCAGTCAGTGCTGATACAAGAGTGAAAGCTGTGATTGATATTTGTACTCAAGCTAAATTTTCAGATATCACAAAGAACTTCCTGGCTGTTGTCGCTGGAAATGGGAGGCTGGCACACATAGAACGTATGTCACAGAGATTCTCCGAGCTGACTATGGCCCACAGAGGGGAGGTTAAAGCAATAGTAACCTCTGTGATTCCTCTACCAGCAGAAGAGGAGAAAGAACTGAGAGAAACACTGCAGGATATTCTTGGACAAGGCAAGAAAGTCAAGCTCGAACAGAAGATTGATCCGAGTATCCTGGGTGGGCTTGTTGTCGAATTTAGCCAAAAGGTATTCGACATGTCGATAAGGAGTAGGGCTGCCCAGATGGAGCGATTCCTACGCCAACCTATCAACTTGGATGGCAACgcgaaaggggctgccact---gctcct---gccgccttaaagggagatgagatgttgaagaatatctttcttgaggttaagaagaaatttgagacagccataggggttctccgaaaagagaagatcaccattgaccctgaagatcctgctgcagttgctgaatatgccagagtcatgaagactgtaagagaaaaggctgatcttttctccgagtcacagaggatcaaatatactattgagacaaaaacacaagatattcctgatgctcgatcctatttgctagccttgaaggacattagggtcaagagaggcattattgatgaattaggtgcagaggctatgatgagtgacgcactggacaaagttgagaaagagttgaagaagccacttctgagaaatgataaaaagggaatggcccttttgaaggcagagtttgataaaatcaaccaaaagcttggaattcgtaaagaagatctgcccaaatacgaggaacagttggaacttaaaattgcaaaagcccaactggaggagctgaagaaggaagttgttgaagcaatggacactcagaagaaaagggaagagttcaaggatgaa---gaagtgcctgatgtgaagtcattagacctccgaaacttcatcatg---gcgtcgagc---gctgctgttccgttctggagatctgcgggtatgacttacataacatactctaacctctgcgccaatttggtgaggcagtgtttgaaggagccctacaaaaccgaatctttgacccgcgagaaggtccacttctccgcttctcaatgggtcgacggcaaacccgagaaaccaaccacccgctcagattctcctgaa---gcttcc------tccgaggagcaggcattctcaggagttcgtttcatctctactcaaattgtgcgcactcgtatgaagagtgtcaagaatattcagaaaatcactaaggctatgaagatggttgcagcttcgaaactccgagctattcaaaccagagctgaaaattcacgtggtctatggcagccattcactgctcttcttggtgacatgccaagtgttgatgtcaagaagaatgttattgtcacaatctcatcagacaaaggtctctgtggtggaatcaattctacttctgtgaagataagcagggcgctctacaagttaaattctggtcctgaaaaggaatgcaaatatgtcattttgggagagaaggcaaaggcccaacttgtgcgtgactcaaagaaagacattgggctgtcgataactgagttgcagaagaatcctcttaactatactcaggttgccgtgattgcagatgacatcttaaagaatgtagagtatgatgcactaaggatcgtgttcaacaagttccagtctgtggttgcatttctgccaacaacatcaactgtgttatctcccgagattgtggagagagaagctgaagctggcggcagtcttggggaattggattcctatgaaattgaaggtggtgaaacaaagtcagaagtgcttcagaacctcacagaattccagttctcatgtgttatgttcaatgcagtactagaaaatgcttgcagtgagcagggagcgagaatgtctgccatggacagctccagtagaaacgctggagatatgcttgaccgtctcacccttacttataacagaactcgtcaagcatccatcactacggagttgattgagattatatctggagcatcagcattgacgggcatggcgatgaggagtttcttcaaggagataaggagtatgaaggtgacggagttgccgtcgtatcttaagcccatgttcacccttggctacgtgaagaaaaccctagcgcgcggcctcgacaattaccacgccaaatacatcgagacc------aactccgtcgatcctctctttcacatttgtttcggaggaatggctttctcctacctcgtcgccctccctgaagagcgccgccacctcgagcaccagcagcacgccaaacaacacgccgccgcc
>Ofasciculata
atgagcggagccgggaagagggtagttgacgtcgcattcaaggcgggaaggaccatcgactgggatggtatgatgaaactgcttgtctcagacgaggctcgcaaggagttcgccaccctccgccgcgcctttgacgaggtcaacaatcagcttaagaccaaattcagccaggagccagaacccatagactgggagtattacagaaaaggagttggctctcgtttggttgatatgtacaagcaagcatatgatgaagttaagattccccagtatattgacaatgtcactcctcagtacaagcctaagttggatgccctgttgatagagctgaaagaggctgaggagaattcatggaaggagtcggaaagattagagaaagaaattgctgaagttcaggagttgaaggcgaagtttagtaccatgacagctgacgagtactttgcaaagcatcccgagctcaagaagaagtttgatgatgaaattagaaacgattactggggctat---------------------------------------------------------------------------------------------------------------------------------------------------------------------------------------------------------------------------------------------------------------------------------------------------------------------------------------------------------------------------------------------------------------------------------------------------------------------------------------------------------------------------------------------------------------------------------------------------------------------------------gccaaagcagctggaagt---gctccc---cccgctttaaagggtgatgaaatgttgaagggtattttccttgacgttaagaagaaatttgaggcagctatagcagttctccgaaaagaaaagatcaccattgatcctgatgaccctgctgcggttactgaatatgccaaagtcatgaagactgttagggaaaaggctgatcttttctccgagtcacagcgaatcaaatacaccattgaaacacgaacgaaagatattcctgatgttcgatcctatttactggccttgaaggatattagggtcaagagaggccttgttgatgaactaggagcagattctatgatgatggatgcactcgataaagttgaaaaggaattgaagaagcctcttctgagaaattataagaagggaatggccctactcaaggcagagttcgataaagtcaaccaaaagcttggcattcgtagagaagatctgcccaaatatgaggaacagttggaacttaaaattgcaaaagcccaactggaggagctgaagaaggacgctgtggaagccatggaaactcaaaagaaacgagaagagttcaaggatgaa---gaaatgcccgacgtgaagtctttagacatccgaaacttcatcatg---gcgtccaac---gctgcggcaccgttttggagatctgcggggatgacttacataacgtactcgaacttctgtgccaatatggtgcggcagtgcttgaaggagccctatagaaccgaagctttgagccgtgagaaggtccatttctccatttctcgttgggccgaaagcaaaccagagaaaccaaccattcactcggatactcatgaa---gcttcc------tccgaggatcacagcgtgttcggagttcgttccatttcaactcaaattgtgcgcaaccgtatgaaaagtgttaagaatattcagaaaatcacaaaggcaatgaagatggttgcagcttcaaagctccgagccatccagactaaagctgaaaaatctcgtggactgtggcagccattcactgctcttcttggcgacactccaagcgtagacgttaagaagaatgtcattgtcacaatttcttccgacaaaggtctttgtggtggaatcaattccacatccgtcaagataagcaggggcctccataagttaaattctggtcctgaaaaggaatgcaaatatgtcattttaggagaaaaggcgaaggcccagcttgtgagggactcaaagaaagacattgagttatctattacagagttgcagaaaaatcctctgaactatacacaggtttctgttattgcagatgacatcctaaagaatgtagagtatgatgcattaaggatcgtgtacaacaagttccattcagttgtgtcgtttgtgtcgacaacctccactgtattatctcccgaggtcattgaaagagaagctgaagctggtgggaaactcggggaactggactcctatgagattgaaggtggtgaaactaagtccgaagtgcttcagaatctcaccgagttccaattttcttgtgtgatgttcagtgctgtcctagaaaatgcttgcagtgagcagggtgcaaggatgtctgctatggatagctccagcaggaatgcaggagatatgcttgatcgtctcacacttacttataacagaactcgtcaagcatccatcactaccgaactgacagagattatatctggagcatctgcgctggagggtatggcgatgaggaccttctacaatgagataaaggggatgaaggtgaaggatttgccggcgcatctgaagccgatgttc------gattacctaaagaacaccgtgaaacgttgcctcgacaattaccacgccaaatacatcgagacc------agctccttcgatcctctctttcacatctgcttcggcggaatgatcttctcctacctcgtcgcactgcctgaggagcgccgccatctcgagcaccagcagcacgccaaagaacacggcggccat
>OleaEuropaea
atgagtggagtaggaaagaagattgtagatgtagcattcaaggctggaaagacgatcgattgggaagggatggcgaagcttcttgtttccgatgaggcccgcaaagagttcgccacccttcgccgcgcattcgatgacgtcaacacccagctgcagaccaagttcagccaggaaccagaacccattgactgggagtattacagaaaagggattggctctcgcttggttgatatttataagcaagcatatgatgaggttaaaatcccccaatacattgacaatgtcactcctcagtacaagcccaagtttgatgctctgttgatagagcttaaagaggctgagcagaagtcactcaaggaatctgaaagactagaaaaagaaattgcagatgtccaagagttgaagatgaagcttagtacgatgacagctgatgaatactttgagaagcatcctgagctaaagaagaagttcgatgatgaaatccgaaatgattactggggctat------------------------------------GAGGTTCCTGTGACAATGTTTGGTGTGTCTGGAAACTATGCTTCAGCTTTGTACATTGCAGCAGTTAAAGCTAATGTGTTGGACAAGGTCGAATCAGAGCTCATTGGCCTTGTTGAGGCTTCAAAGAAAAGTCCTACATTTTCTCAGTTTATGAAAGATTTATCAGTAACTGCTGATGTTAGAAAGAAGGCCATAAATGAAATTAGCACTCAAGCTAAATTTTCAGATATCACGAAGAACTTCTTGGCTGTTGTAGCTGAATATGGGAGGCTAGCACATTTAGAGCGTATGGCTCAGAGATTTACTGAGTTGACCATGGCACACAAGGGAGAAGTTAAAGTCATTGTAACATCTGTGATTCCTCTACCTCAAGAAGAAGAGAAAGAGCTGAAAGAAACATTGCAGGATATGATTGGTCAGGGGAAGAAGGTTAAGGTTGAACAGAAGATTGATGCCAGCATTCTTGGTGGGCTTGTGGTGGAATTTGGACAAAAAGTTTTCGATATGTCCATAAAGACTAGGGCGCGCCAGATGGAGCGATTTCTGCGGGAACCTGTCAACTTGGACAGC---gccaaatcagctggttct---gctccc---tctgccttaaagggtgacgagatgttgaagggcatttttctggaggttaaaaagaaatttgagacagccctagggattctccgaaaagagaagatcaccataaatcctgatgatcctgctgctgtgtctgaatatgccagagtcatgaagactgtaagagagaaggctgatctgtttacagagtcacagaggattaaatacacaattgagtcacgaacacaaggtattccagatgctagatcttatttactggcattgaaggagataaggatcaagaggggtctcactgatgaactgggtgcagaggctatgatgatggatgcattagacaaagttgagcaagagctaaagaaaccacttttgaggaatgataagaagggaatgtccctcctaatgacagaatttgataagatcaaccaaaagcttggcatacgtagagaagatctgcccaaatatgaggaacagttggaactcaaaattgcaaaagctcagctggaagagctgaagaaggatgctgttgaagcaatggacactcagaagaagcgggaggagttcaaggatgaa---gaaatgccagatgtgaagtcattagacatccggaacttcattATG---GCATCAAAC---GCAGCGGTGCCGTTTTGGCGGGCAGCGGGGATGACCTACATAACGTACTCAAACCTGTGTGCGAACCTTGTGAGGCAGTGTCTCAAGGAGCCATACCGATCCGAAGCCTTGACCCGGGAGAAGGTCCATTTTTCCGTCTCCCAATGGGTTGAAGGCAAACCCCAGAAACCCATGATGATAGACTGGTCATGGGTTTACgcccct------gctgaggagcaagcattattgggagttcgttctatttcaactcaaatcgtccgcaaccgtatgaggagtgttaagaacattcagaaaataactaaggcaatgaagatggttgcagcctcaaagcttcgagcaattcaaactagagctgaaaactcacgtgggttatggcagccattcactgctcttctcggtgacactccaagtgttgatgtcaagaaaaatgttattgttacaattacttcggataaaggtctttgtggtggtattaactctacatctgtcaagataagcaggggtcttcgtaagttaaattcaggtccggaccaggaaagtaaatatgtcattttgggagagaaggccaaggcccaacttgtgcgagactccaagaaacacattgagttaattataactgagttgcagaagaatcctctaaactatactcaggtttctgtacttgcagatgacattttaaagaatgtagagtatgatgcattgaggattgttttcaacaagttccaatccgttgtctcttttctgccaacaacagcaactgtgttatcccccgaggtcgttgagagagaagctgaatctgggggaaaacttcgggaattagactcctacgaaattgaaggaggtgaaacaaagtcagaagtactgcagaatctcacagaattccagttttcctgtgttatgttcaatgcggtcctagaaaatgcttgcagtgagcaaggagccagaatgtctgcaatggacagctccagcagaaatgcaggagatatgctcgatcgcctcactcttgcttataacagaacccgtcaagcatctatcactacagagctgatagagattatatctggagcatcagcactgcagggt------------------------------------atgaaagtgaaggagatgctggagcacgtgatgccgatgctctccatgaattacctgaagagcaccataaagagagtattggacaattaccacgccaagtatgtccagacc------cgctctatg---cct------------------------------------------------ctccccgaggagcgccgccatctcgagcaccagcagcacgccaaagaatacggtggccat
>OrobancheCumana
atgagcggagccgggaagaaggcagttgacgtggcattcaaggctggaaggaccatcgactgggatagtatggcaaagctgctggtttccgacgaggctcgcaaggagttcgccaccctccgccgcgctttcgacgaggtcaacactcagcttcagaccaagttcagtcaggaaccagaacccatagactgggagtattacagaaaagggattggctctcgtttggttgatatgtacaagcaagcttatgatgaagtcaagattccaaagtatgttgacaatgtgactcctcaatacaaacctaagtttgattccctgttgatagagctgaaagaggctgaggagaagtcgtggaaagagtctgaaagattagaaaaagagatcgctgaagttcaggagttgaaggcgaagtttagtaccatgacagctgatgagtatttcgcaaagcatccggaggtcaagaaaaagtttgatgatgaaattagaaacgattactggggttatgcgagtggtcctcctgcaaaacagcagaat---gtcaaggttccgttgaaaatgtatggggcatctggaaactatgccacggctttatacattgcagcagttaaagccaatacactcgacaaggttgaatctgagctatgtaccttagtcgaggccgcaaagaaaagtcctacattttctctattcttaaaggatctgtccgttactgctgatacaagagtgaaggctttgagtgacatttgtgctcatgctaaattttcagacatcacaagaaacttcttggttgttgtcgctgaatatgggaggctgaaacacttggaacgtatagcacagagattctccgagctgactatggctcataggggtgaagttaaatttacagtaaccactgtgattcctctacctccagatgaggagaaagaattgagagaaacactgcaggagattcttggagaaggaactaaagttatggttcaacagaagattgatccaagcattcttggtgggatcgtagtggaatttggccaaaaactgttcgacatgtccataaagtctagggctgcccagatggagcgattccttcgcgaacctatcaacttggacggctgcgcaaaaggagctgacggt---gctccc---cccactttaaagggtgatgagatgttgaagggtatttttctcgaggtcaagaacaaatttgagacagctataggaattctgaagaaagagaagatcaccattaatcctgatgaccctgccgctgtggctgaatatgccaaagtcatgaagagtgttagagaaaaggctgatcttttctccgagtcgcagaggatcaaatacactattgaaacacgaacaaaagatattcctgatgctcgatcctatttgctggcattgaaggacattagggtcaagagaggcctcattgatgaactaggtgcagaggctatgatgatggatgcactggacaaagttgaaaaggaattgaagaagcctcttctgcgaaatgataaaaagggaatggccctcctgaaggcagagtttgataaagtcaaccaaaagctcggcgttcgtagagaagatctgcccaaatatgaggaacagttggaacttaaaattgctaaagcccaactggaggaactgaagaaggatgctcttgaagccatggaaactcagaaaaaacgggaagagttcaaggatgaa---gaaatgcctgatgtgaagtcattagacatccgaaacttcatcatg---gcgtctaac---gctgcggcaccgttctggagatctgcggggatgacttacataacgtactcgagcctctgcgccaatttggtgaggcaatgtttgaaagagccctatagatccgaagctttgagccgcgagaaggtccatttctccgtttctcagtgggtcgaaggcaaaccagagaaaccaaccatccgtgcggatactcctgaa---gcttct------tccgaggagcacaccctttttggagttcgttccatttcaactcaaattgtgcgtaaccgtatgaagagtgttaggaatattcagaaaatcacaaaggcaatgaagatggttgcagcttcaaagctccgagccattcaaactaaagctgaaaattctcgtgggttgtggcagccattcactgctcttcttggtgacactccaagcgtagacgttaagaagaatgtcattgtcacaatttcttctgacaaaggtctttgtggtggaatcaattctacatctgtcaagataagcaggggccttcataagttaaattctggtcctgaaaaggaatgcaaatatgtcattttgggagaaaaggcgaaggcccaacttgtgcgggactcgaagaaagacattgagttatctattgctgagttgcagaaaaatccgctcaactatacccaggttgctgtgattgcagatgagatcttaaagaatgtaaagtatgatgcattaaggatcgtgtacaacaagttccattcagttgtgtcgtttgtgccgacaacctcaactgtattatctcccgaggttgttgagagagaagctgaagctggtggaaagcttggcgaacttgattcgtatgaaattgaaggtggtgaaaccaagtccgaagtgcttcaaaatctcacggaattccaattttcttgtatgatgttcaatgccgtcctagaaaatgcttgcagtgagcagggtgctaggatgtctgctatggatagctccagcaggaatgcaggagacatgcttgatcgcctcactcttacttataacagaactcgccaagcatccatcactactgaactgacagagattatttctggagcatctgcactggagggtatggcgatgaggaccttctacaatgagataaaggggatgaaggtgaaggagttgccggcgcatctgaagccgatgtttaccattgactatttgaagaataccgtaaagcgtgggctcgacaattaccacgccaaatacatcgagacc------agctctattgatcctctctttcacatttgcttcggcggaatgatcttctcctacctcgtcgccctccctgaggagcgccgccacctcgagcatctgcagcacgcgaaagaacacggcggccat
>OryzaSativa
atgagcgggaacggcaagaaggtggcggaggtggccgcgaaggccgggaaggcgatcgactgggaggggatggccaagatgctcgtctccgacgaggcgcgcaaggagttcaacaccctccgccgcaccttcgaggacgtcaaccaccagctccagaccaagttctctcaggagccccaaccgattgactgggagtactacagaaaaggaattgggtctaaagttgtagatatgtacaaggaagcttatgaaagcattgaaatccccaagtacgttgacaccgtgactcctcagtacaagccaaagtttgatgcgctgcttgttgagctgaaagaagcagaaaaggagtctctgaaggagtcagagaggatagagaaggagcttgctgaattgcaggagatgaagaaaaatatcagcacaatgacagcagatgaatactttgcaaagcatcctgaggtcaagcagaagttcgatgatgaaatccgtaacgacaactggggctacGCGTCGCAGGTGGCAAAGCCGACCGGGAAGGATATCAAGGTTCCAGAAGCTCTGTATGGTGGCACCGGCAACTATGCTAGTGCTCTGTTCCTTACAGCGGCCAAAGCTAACTTGCTGGACAAAGTTGAAACTGAGATTCGCGATGTTGTAGAGGCATCCAAGAAGAGTCCATTGTTTTCTCAATTCATTAAGGACTTGTCAGTGCCCAAAGAGACCAGGGTGAAGGCAATAACTGAAATTTTCGCTGAAGCTGGTTTTTCAGATGTCACAAAGAATTTCTTGGCTGTGCTCGCCGACAATGGCAGACTGAAGCACATTGATCGCATTGCTGAGAGATTTGTTGATTTGACCATGGCACATAAGGGGGAGGTGAAGGTCCTTGTCAGGACAGTTATTCCACTCCCCGAAAAAGAGGAGAAGGAACTTAAGGAGACCTTGCAAGATATTCTTGGGAAGAACAAAACTATCTTGATTGAACAGAAGATTGACTACAGCATCATGGGAGGGCTAGTTATTCAATTTGGGCAGAAGGTGTTTGATATGTCGATCAAGACTAGGGCGAAGCAAATGGAGATGTTCTTGAGGCAACCCCTTGATATC---------gccaaggaggca---------gatcgt---actcccgtcaatggtgatgacctattgaagggcatattttttgaggtaaagaagaaatttgagactgcccttggtgtacttaagaaggaaaagatcactattgatccagatgatcctgcagcagtttctcgttatgcccaagtcatgaagactgtaagacaaaaggcagatcttctatccgactctgagaggattaaatataccatcgacacctttacaaagggcatccctgatgcacggacttacttgaatactcttcaggagatcaggataaagagtggccttatagatgatatgggtgctgaggctatgatgatggaagcccttgagaaagttgagaaggagattaagaagccacttctgaggagtgacaagaagaatatgggtctcctcttggcagagtttgagaagataaacaaaaagcttggaatccgcaaggaggatcttcccaagattgaggaagagcttgaattggaaattgccaaaagtgagctgacggagcttaagaaggaatgtgttgaagcaatggaggttcaactaaagagggaggagttcaaagacgag---gagatgcctgatgtcaagaagttggacatcagaaacttcctgATGTCGGCGACGACG---GCGGCGGTTCCCTTCTGGCGCGCGGCGGGGATGACCTACATCGGCTACTCCAACGTCTGCGCCGCCCTGGTGCGCCGGTGCCTCAAGGAGCCCCACAAGTCCGAGGCCGCCTCCCGCGAGAAGGTCCACTTCGCCATCTCCAAGTGGGCCGACGGCAAGCAGGAGAAGCCGAACCTTGGGAGTGTGGAGTCTAGAAAGgccgcc------caccaggagattgccccactaggcgcacgttctgtttcaacacaagttgtgagaacccgcatgaagagtgttaggaacatccagaagattacaaaagcaatgaagatggttgcagcatcaaagcttcgagctgttcaaataagaacagaaaattcacgtggtctatggcagccattcaccgctcttcttggggatgtccctagtgtcgatgtcaagaagaatgttattgtagccattacctctgacaagggtctttgtggtggtatcaactcaacgtcagttaaagtcagcaaagcactccacaagttgacttctggaccagagaaagaaagcaagtatgtcatattaggagaaaagggtaaagttcaactcattcgtgactccaaggataacatcgagatgacagtatctgagttgcagaagaaccctatcaactacacacagattgctgtgctggcagatgatatcttgaaaaatgttgagtatgatgctctaagggttgtttttaacaagttccactcggtcatatcattcaagcccacaatgacaaccatactttccccagaggttatggagaaagaatcggaatctggt---aaggttggtgacctggattcatatgaaattgaaggaggtgaaactaaatcagaaattcttcagaatcttaccgagttccagttttcttgtgttatgtataatgctgctctagagaatgcatgcagtgagcttggagcacgtatgtctgccatggacagctccagcagaaacgctggtgaaatgcttgatcgactcaccctcacatacaacaggacacgtcaagcatctatcactacagagctcattgagattatctctggcgcttctgcccttgagggaatggcgctgcgagccctgatcagcgagatccgggggatgaaggtgcgggaggtgccggggtacctgaagccgcggctgagctgggagaacgtgaagaagagcagcgaccaggccgtcgaccgctacatcgacaagtacatcgagacc------agctcgccggagccgctcttccacgtcatctacggcctcatggccttctcctacctcatcaacctccccaaggagcgccgccacctcgcccacctcgaggagctcgagaggcagggcgcccac
>Pedicularis
atgagcggagccgggaagaaggttgttgacgttgcattcaaggctgggaggaccatcgactgggatggtatggcgaagctgattgtctccgatgaggctcgcaaggagttctccaccctccgccgcgcattcgacgatgtcaacactcagcttcaaaccaaattcagccaggaaccagaacccattgactgggagtattacagaaaagggattggctctcgtttggttgatgtgtacaagcaagcttatgatgaagttaaggttccccagtatgtcgacactgtcactcctctgtacaaacctaagtttgatgacctggtgatcgagctgaaagaagctgaggaaatgtcatggaaggagtctgaaagattagaaaaggaaattgctgaagttcaggagttgaaggcgaagttcagtaccatgacagctgatgagtatttcgcaaagcatccagagctcaagaagaagtttgatgatgaaattaggaacgactactggggctatgcaagtgcagctcctgcaaaacagcagaaa---gtcaaggttcctttgaaaatgtatggggtctctggcaactatgccacggctttgtatattgcagcagttaaaaagaatacactcgacaaagttgaatctgagctgcaaaccttagtcgaggcggcaaagaaaagtccgacattttctcaattcatgaaggacctatcagttactgcagatacaagagtgaaggctttaactgacatttgcgaacaagctaaattttcagagatcacaaaaaacttcatgcttgttgttgcccaaggtgggaggctggcacaattgccacgtatggcacagagatttgctgagctgactatggctcatagaggggaggttaaagctactgtaaccactgtgattcctctacctgcagaagaggagaaagaattgaaagaaacactgcagcaaatactgggacaggggacgaaagttatggttgaacaaaagattgaccctagtatcttgggtgggcttgtggtggaattcggacaaaaagtgtttgacatgtctataaagacaagggctgcccaaatggagcggttcctgcgccaacccatcaacttggacggccatgccaaaggagctggcagt---gccccc---acggccttaaagggtgatgacttgttgaagggtatttttctcgatgttaaaaagaaatttgagacagccatgggaattctgcggaaagagaagatcaccattgatcctaatgaccctactgccgtggcagaatatgccaaagtcatgaagactgttagagaaaaggctgatcttttctccgagtcgcagaggatcaaatacactattgaaacacgaacacaagatatacctgatgctcggtcctatttgctggccttgaaggacattcgggtcaagaggggcattgttgatgaaataggtgcagaggctttgatgatggacgcactcgacaaagttgaaaaggaattgaagaagccacttatgagaaatgataaaaagggaatggccctcctcaaggcagagtttgataaagtcaaccaaaagcttggcattcgtaaagaagatctgcccaaatatgaggaacagttggaacttaaaattgcaaaagcccaactggaggagctgaaaaaggatgtcgttgaagccatggacactcagaagaaacgggaagagttcaaggatgaa---gagatgcctgatgtgaagtcgttggacatccgaaacttcatcatg---gcgtcaaat---gctgcggtgccgttctggagaaatgcggggatgacttacataacgtactcgaacctctgtgccaatctggtgaggcagtgtttgaaggagccccatagatctgaatctttgaaccgtgagaaggtccatttctccgtttctcagtgggtcgacggcaaacaagagaaaccaaccatccgctcg---------------gccaatcaa---tccgaggagcacacccttttaggagttcgttccatttcaactcaaattgtccgcaatcgtatgaagagtgtccggaatattcagaaaatcacaaaggcgatgaagatggttgcggcttcaaagctccgagccattcaaactaaagccgaaaattcacgtggactgtggcagccattcaccgctcttcttggtgacattccaagtgtggacgtcaagaagaatgtcattgtcacaatttcttcggacaaaggtctttgtggtggaatcaattccacctctgtcaagataagcaggggcctttataaagtaaatgctggtcctgaaaaggaaagtaaatatgtcattttgggagaaaaggcaaaggcccaacttgtgagggactcaaagaatgacattgctctatactttactgagttgcagaaaaatcctctgaactacacacaggttgctgtgatagcagatgacatcttaaagaatgtggagtttgatgcactaagggtcgtgtacaacaagtttcagtcagttgtgtcgtttgtgccaacaacctcaactgtattatcccccgaggtcgtcgagagagaagctgaagctggtggaaaacttggggaactggattcctatgagattgaaggcggtgagactaagtctgaagtgcttcaaaatctttccgagtttcaattctcctgtgtaatgttcaacgcagtcatagaaaatgcttgcagtgagcagggtgctaggatgtctgctatggatagctccagcaggaatgcaggagatatgcttgatcgtctcacccttacttataacagaactcgtcaagcatccatcactactgagctgactgagattatatctggagcatcagcactggaaggtatggcgatgaggaccttctacaacgagataaaggggttgaaggtgaaggaattgccggcgcatctgaagccgatgttcaccatcagccacgcgaagagtagcataaagcgtggcctcgacaattaccacgccaaatacatcgagacc------gactccgccgatcccatctttcacatctgcatcggaggaatgatcttctcatacctcgtcgccctccccgaggagcgccgccacctcgcgcacgcccaa---------gcacacggcggccat
>PhelipancheAegyptiaca
atgagcggagtcgggaagaaggtagttgacgtggcattcaaggcaggaaggaccattgactgggatggcatggcgaagctgcttgtctccgacgaggctcgcaaggagttcgccaccctccgccgcgcctttgacgaggtcaacaaccagctccagacgaagttcagccaggagccagaacccatcgattgggagtattacaggaaaggaattggctctcgtctggttgatgtgtacaagcaagcttatgatgaagttaagattccccagtacgttgacactgtcactcctcagtacaaacctaagtttgatgccctgttggtagagctgaaagaggccgaggagaattcatggaaggagtccgaaagattagagaaagaaattgctgaagttcaggagttgaaggcgaagtttagcaccatgacagctgatgagtactttgcaaagcatcccgagctcaagaagaagtttgatgacgaaattagaaacgactactggggctacgcaagtggtcctcctgcaaaacagcagaat---gtcaaggttcctttgaaaatgtttggggcctctggaaactatgccactgctttgtacatcgcagctgttaaaaccaatgcactcgataaggttgaatctgagctacttaccttagtcgaggctgcaaagaggagtcctacattttctctattcatgaaggatttatcagttactgcggatacacgagtgaaggctttaagtgacatttgtgctcaagctaaatttttagatatcacaagaaactttttggttgtcgttgccgaatatgggaggctggggcacttagaacgtatagcacagagattctccgagctgactatggcacataggggggaagtaaaggctacagtaaccactgtgattcctctacctctagaagaggagaaagaattgagagaaacactgcaggatatacttggacaagggacgaaagtgaaggttgaacagaagattgatcctagtattctcggtgggcttgtggtggagtttggacaaaaagtgttcgacatgtctataaagtctagggctgctcagatggagcgattccttcgccaacctatcaatttggatcaccacgccaaaggagctgtaagt---gctccc---cccgctttaaagggtgatgagatgttgaagggtatttttcttgaggttaagaagaaatttgagacagctataggagttctccggaaagagaagatcaccattaatcctgatgaccctgctgcggtggctgaatatgccaaagtcgtgaaggctgttagggaaaaagctgatcttttctccgagtcgcaacgaatcaagtacactattgaaacacgaacacaagatattcccgatgctcgatcctatttgctggctttgaaggacattagggtcaagagaggccttgttgatgagttgggtgcagaggctatgatgatggatgccctcgacaaagttgaaaaagaattgaagaagcctcttctgagaaatgataaaaagggaatgtccctcctgaaggcagagtttgataaagtcaaccaaaaacttggcattcgtagagaagatctgcccaaatatgaggaacagttggaacttaaaatggcaaaagctcaactggaggagctgaagaaggatgctgtggaagccatggaaactcagaagaaacgggaagagttcaaggatgaa---gaaatgcctgatgtgaagtctttagacatccgaaacttcattATG---GCGTCCACC---GCTGCGGCACCGTTTTGGAGATCTGCTGGGATGACTTACATAACGTACTCGAACCTCTGTGCCAATATGGTGAGGCAGTGCTTGAAGGAGCCTTATAGATCTGAAGCTCTGAGCCGTGAGAAGGTCCATTTCTCCATTTCTCGCTGGACAGAAAGCAAACAAGAGAAACCAACCGTTCGCTCGGAAACTCTTGAA------------------agggagcacacccttattggagttcgttccatttctactcaaattgtgcgcaaccgtatgaagagtgttaagaatattcagaaaatcacaaaggcaatgaagatggttgcagcttctaagctccgagccatccaaactaaagctgaaaactctcgtggactgtggcagccgttcactgctcttcttggtgacactccaagcgtggacgttaagaagaatgtcattgtcacaatttcatccgacaaaggtctttgtggtggaattaattctacatccgtcaagataagcaggggccttcataagttgaattctggtcccgaaaacgaatgcaaatatgtcattttgggtgaaaaggcgaaggcccaacttgtgagggactcaaagaaagacattgagttatctattacagagttgcagaaaaatcctctgaactatacacaggttgctgtgcttgcagatgacatcttgaagaatgtagaatatgatgcattaaggattgtgtacaacaagttccattcagttgtgtcgtttgtgccgacaacctcaactgttttatctcccgaggttattgagaaagaagctgaagctggtggaaaactcggggaactggactcatatgaaattgaaggtggtgaaacaaagtccgaagtgcttcaaaatttcaccgaattccaattttcttgtgtgatgttcaatgcagtcatagaaaatgcttgcagtgagcagggtgcaaggatgtctgctatggatagctccagcaggaatgcaggagatatgcttgatcgtctcacacttacttataacagaactcgtcaagcatccattactacagaattaacagagattatatctggagcatctgcattggagggtatggcgatgaggaccttctacaatgagataaaggggctgagggtgaaggatttaccggcgcatatgaagccgatgctcaccgtcgattacctgaagaacaccgtgaagcgcggcctggacaattaccacgccaaatacatcgagacc------agctccgtcgatcctctctatcacatctgcttcggcggaatgatcttatcctacctcgtcgccctaccggaggagcgccgccacctcgagcaccagcagcacgctaaagaccacggcggccat
>Phtheirospermum
atgagcggagccgggaagaaggttgttgacgtggcattcaaggcggggaggaccatcgactgggatggtatggcgaagctgattgtctccgacgaggctcgcaaggagttctccaccctccgccgtgccttcgacgaggtcaacactcagcttcaaaccaagttcagccaggagccagaacccatagactgggaatattacagaaaagggattggctctcgtttggttgatatttacaagcaagcctatgacgaagttaaggttccccagtatgttgacaatgtcactcctcagtacaaacctaagtttgatgccctgttggttgagctgaaagaggctgaggagaaatcatggaaggagtctgaaagattagaaaaggaaattgctgaagttcaggagttgaaggcgaagtttagtaccatgacagctgatgagtatttcgcaaagcatcccgagctcaagaagaagtttgacgacgaaattaggaacgattactggggctatgcgactgcacgt---gtaaaagagcagaaa---gtgaaggtacctgtgacaatgtttggtgtttctggaaactatgcttcggctttgtacatcgcagcagttaaaacaaatgccctggacaaaatcgagtctgagcttcttactcttgtcgaggcttcaaagaaaagccctacgttttctcagttcatgagggatatatcagtaactaaggataccagagtgaaggcaataactgatatttgcagtcaagctaagttttcagatatcacgaagaactttttggttgttgttgctgaagctggaaggctggggcatctagaaagaatgtcacagagatttgcagagctgactatggcacatagaggcgaagtaaaagctactgtgaccaccgtgattcctttacctccacaagaggagaaggaattaaaagaaacattgcaggtgatacttggacaagggaagacggtgatggttgaccagagaattgatcccagtattcttggtggacttgtggtggaattcgggcaaaaagtattcgacatgtctataaggacaagggctcgccagatggagcgtttcctacgccaacctattaacttggatggccatgccaagggagctggcagt---gctccc---accgctttaaagggtgatgatctgcttaagggtatttttctcgaggttaagaagaaatttgagacagccataggagttctgcggaaagagaagatcacccttgatcctaatgaccctactgctgtggcagaatatgccaaagtcatgaagactgttagggagaaggctgatcttttctccgagtcgcagaggatcaaatatactattgaaacacgaacacaagatatccctgatgctcgatcctatttgctggcgttgaaggacattcgggtcaagaggggccttgtcgatgaactaggtgcagaagctatgatgatggatgcactagacaaagttgaaaaggaattgaagaagccacttctgagaaatgataaaaagggaatggctctcctgaaggcggagttcgataaagtcaaccaaaaacttggcattcgtaaagaagatcttcccaaatatgaggaacagttggaacttaaaattgcgaaagcccaactggaggagctgaaaaaggatgctgttgaagccatggacactcagaagaaacgggaagagttcaaggatgaa---gagatgcctgatgtgaagtcgttggacatccgaaacttcatcatg---gcgtctaat---gctgcggtgccgttctggagaaatgctgggatgacttacataacgtactcgaacctctgtgccaatctggtgaggcagtgtttgaaggagccccatagatccgaatctttgaaccgcgagaaggtccatttttccgtttctcagtgggtcgagggcaaaccagagaaaccaacgatccgctcggagaattctgat---acgaagcat---tcagaggagcacacccttttaggagttcgttccatttcaactcaagttgtgcgcaaccgtatgaagagtgttcggaatattcagaaaatcacaaaggcaatgaagatggttgcagcttcaaagctccgagccatccaaactaaagctgaaaattcacgtggactgtggcagccattcactgctcttcttggtgacattccaagcatagacgttaagaagaatgtcattgtcacaatttcttctgacaagggtctttgtggtggaatcaattccacctctgtcaagataagcaggggccttcataaagtaaattctggtcctgaaaaggaatgtacatatgtcattttgggagaaaaggcaaaggctcaacttgtgcgggactcgaggaaagacattaagttatcttttactgagttgcagaaaaatcctctgaactatacccaggttgctgtgctggcagatgacatcttaaagaatgtggagtttgatgccttaagggtcgtgtacaacaagttccagtcagttgtgtcgtttgtgccaacaacctcaactgtattatcccccgaggtcgttgagagagaagctgaagctggtggaaaactcggggaactggattcctatgagattgaaggcggtgagactaagtctgaagtgcttcaaaatctatccgagttccaattctcctgtgtgatgtacaacgcagtcatagaaaatgcctgcagtgagcagggtgctaggatgtctgctatggatagctccagcaggaatgcaggagatatgcttgatcgtctcacgcttacttataacagaactcgtcaagcatccatcactactgagctgattgagattatatctggagcatcagcactggagggtatggcgatgaggaccttctacaacgagataaaggggatgaaggtgaaagagttgccggcgcatctgaagccgatgttcaccatcgattacgcgaagaacagcgtaaagcgtggcctcgacaattaccacgccaaatacatcgagacc------agttccgtcgatcccctatttcacatctgcttcggcggaatgatcttctcatacctcgtcgccctccccgaggagcgccgccacctcgagcac---------gccaaagaacacggcggtcat
>PopulusTrichocarpa
atgagcggaccatcaaagaaagtagtggatgtggcatttaaagcatcgagaaccatcgattgggatgggatggctaagcttttagtctctgatgaggctcgcaaagagttcgctacacttcgtcgcgctttcaacgaagttaactcccaactcgagaccaagttcagccaggaacccgaacccatagactgggaatattatagaagaggaattgggtctcgcttggtggacatgtacaaacaggcatatgaaagcatagagatccccaagtttcaagataaagtgactccagaatacaagcctaaatttgatcaattgttggtggaattgaaagaagcagagcaacaatccctgaaggagtctgagcgtctggagaaagaaattgctgaagttcaagaattgaagacaaaaatcagcaccatgactgcagaggagtactttgagaagcatcctgagctgaagaaaaagtttgatgacgaaatccgcaatgactattggggttatAGCACTTCAACTGCGCAGAAGGAGGAGAAA---ATCAAGTTGCCTATCACTTTATACGGGGGAACTGGAAACTATGCCTCTGCTTTGTTCATAGCGGCCAAAAGGTCTAAGGTGCTGGATCAGGTTGAGTCTGAAATTCTTGACCTCATTGCGGCTTCAAAGAAAAGCCCAAAATTTTCTCAGTTCTTGAAGGACTTGTCAGTGCGAGCTGATACTAGAGTCAAAGCCATTAATGAAATTTGTGCTACAGCAAAATTTTCAGAAATCACGAAGAATTTCTTGGTTATAGTGGCTGAGAATGGGAGGTTAAGTTACTTGGAAAGCATTGTAAATAAATTCAAGCAGCTGACCATGGCAGACAAGGGGATAATAAAAGCTATTGTCACAACTATCATGCCCCTACCCCCACAAGAGGAAAAGGAATTGAAGGAAACACTGCAGGATATTATTGGTCACGGGAAGTCCGTCGAGGTTGAACAAAAGATTGATCCTAGTATTCTTGGGGGGATTATGATAGAGTTTGAGCAGAAGTTGTTTGACATGTCCATAAGAACTAGGGCGAAGCAGATGGAGAGGTTCCTGCGTGAGCCTGTGGACTTTGATGCCCTCgcaaaagaggct---------gctcct---gccgggctcaagggagatgagatgttgaaggacatctttcgggacatcaagcagaaatttgagacagccattggggtacttcggaaggaaaagatcaccattgatcctgagaatccagctgccgtgtctcattatgcgaaggtcatgaagacaattagagagaaggctggcttgttttcagaatcacaaaggatccagtttactattgaagaagaaacacaagatattccagatgctcggacattttttctgaaattacaggaaataagaaccaagagaggtctctctgatgagcttggtgtagaggctatgacgatggatgcattggaaaaagttgaaaaggaaattaagcaacctctgatgaggaatgataagaaaggaatggctcttcttatggcggaatttgataaggttaataagaagcttggagttcgtagggaagatctaccaaaatatgaagaggagttggaacttaaaattgccaaggcacaattggaggagctgaagaaggatgctgtcgaggcgatggaaacacaaaggaagagggaggaatttaagaatgag---aaagaggttgatgtgaggtctttggacatcaggaactttctcATG---GCGTCGAAT---GCAGCAGCGCCGTTTTGGAGGGCCGCCGGCATGACCTACATAACATATTCCAACATCTGTGCTAATCTTGTCAGAAACTGTCTCAAAGAACCATACAAGACTGAAGCTCTTTCGAGGGAAAAGGTTCATTTTGCTGTTACCAAGTTTGTCGATGGAAATCCTCAGAAACCCATTGTTCGTTCGGATTCTGGGACTGAAatc---------cccgaggagcatgtccctcttggagtgcgttccatttcaactcaagttgttcggaatcggatgaaaagtgtcaagaacattcagaaaattacgaaggctatgaagatggttgcagcctcaaagttgcgattaattcaatctagagctgaaaaatctcgtggcctatggcaaccatttactgcgcttcttggagatactcctagtgttgatgtaaagaagaatgtgattgtcaccgtatcttcggacaaaggtctgtgtggtggaattaactctacagcagtcaaggtcagcagggccattaacaagttgacttcaggtcctgacaaagaaactaaatttgtcatcttgggagaaaaggcaaaggtgcagttgatacgtgattcaaaaaagagcattacaatatgcatgacagagttgcagaagaatcctctgaattatacccaggtctctgttctggcagatgacattttaaagaatgtggaatatgatgctttgaggattgtcttcaacaagttccagtcagtggtctcatttcttccaactatgacaactgtattatctcctgaggttgtggagagagaggctgaatctgatgggaagcttggtgatcttgattcctatgagattgaaggtggtgaaacaaagggtgaaatacttcagaatcttgccgagttccagttttcttgtgttctgttcaatgcggtaatggagaatgcttgcagtgagcaaggtgcaagaatgtctgctatggacagttcaagcagaaatgctggagatatgcttgatcgcctgacactgacttataacagaactcgtcaagcatctatcacaacggagttgagtgagattatatccggagcagctgcactggagggtatggcactaaggaagttctacagcgaaattaagggcttgaaagtgaaggaatttcccaaccatgtgaagcccatgctgtcacttgattacgtgaagaaatcagtgcaaagagggatggataattaccatgctaagtatattgaaaca------agctcagttgatccagtttatcatgtttgctttggcggcatggttttatcttactttcttgctcttcctgaggaacgccgtcatcttgaacaccagcaacattctaaggagcatggtgggcat
>PrunusPersica
atgagcggcgccgggaagaaagttgccgatgtggctttcaaagcctccaggaaaatcgactgggagggcatgggcaagcttctggtctccgatgaggctcgcaaagagttcgcctctcttcgtcgtgccttcgatgaggttaacactaccctccagaccaaattcagccaggaacctgaacctattgactgggagtattacaggaaaggaattgggtctcgcttggtggatatgtacaaagaggcttatgacagcgttcaagtccccaagtatgtagacacagtcactcctgagtacaagcctaaatttgatcaattgttggtggatctaaaggaagcagaggagaaatctttgaaggaatctgagcgtttggagaaggagattgctgaagttcaagaattgaagaagaagattagcaccatgactgcagatgagtactttgagaagcatccagagctgaagaagaaatttgatgatgaaatccgaaatgactactggggctatTCTACGGCACCTGGGAAGAAGGAAGTGAAG---GTTAAGGTGCCTCTGGTGTTGTTTGGGGGTTCTGGGAACTATGCCTCTGCTTTGTACATTGCTGCAGTAAAAGCTAATGCCTTGGAGAAGGTTGAGTCTGAGATTCTTGACATTGTTGAGTCTACGAAGAGAAGTCCTACGTTTTCTCAGTTCACAAAGGATTTGTCAGTGCCAGCAGATACTAGAGTGAAGGCAATCAATGAAATTTCTGCTCAAGCTAAATTTTCAGATGTTACGAAGAACTTTTTGGTTCTCTTGTCTCAGAATGGGAGGCTAAAGAACCTTGAAACCATAGCAAAGAGATTTGTGGAGTTGACCATGGCACATAAGGGAGAAGTGAAAGCTATTGTTACATCTGTCATTCCCCTTCCCGCTGTGGAGGAGAAAGAATTGAAGGAGACACTGCAGGAGTTAATTGGACAGGGAAAGAAGGTCATACTTGAGCAGAAGATTGATCCTAGTATTCTGGGTGGGCTTGTGGTAGAGTTTGATAAGAAGGTGTTTGACATGTCCATTAAGACTAGGGCACGCCAGATGGAGAGGTATTTGCGGGAACCCGCAAACTTTGACAGCCTCgctaaggaagca---------aatcgc---cctgtgctgaagggtgatgagatgctgaagaacatcttcttggatgttaaaaagaagtttgagacagcccttggaatacttcgcaaagagaagatcaccatagacccagaggatccagccgccgtttctcagtatgccaaggtcatgaaaactataagagagaaggcagatctgttctcagaatctcaacgcatccaacacacgatccaaagccgaacacaagatatcccagatgctagaacatacctgttgactttgaaagaaattaggatcaagagaggtatcactgatgaacttggtgcagaggctatgatgatggatgcattggagaaagttgaaaacgaactgaagaaacctcttttgaggaatgataagaaagggatggctcttctccaggcagaatttgagaaaataaacaagaagcttggaattcggaaggaggatctaccaaagtatgaagaacagctagaactcaagaaagcgaaagcacagctggaggaacttaagaaggatgctcttgaggcaatggaaactcagaagaaacgggaggaattcaaagatgag---gaaatggttgatgtgaagtctttggacatccgaaacttcatcATG---GCGTCGAAC---GCAGCGGTGCCGTTTTGGCGTGCGGCCGGTATGACTTACATCACCTACTCAAACATCTGTGCGAATCTGGTTCGGAATTGCCTCAAGGAGCCTTACAAGACTGAAGCAATATCTCGCGAGAGGGTACACTTCGCCGTCTCCAAGTGGACCGATGGCAAGCCTGAGACGCCCACTATCCGTACGGACACACCTGATGTAgtccct------gccgaggagcaggcccctttgggagtccgctcaatttcaactcaaatcgttagaaaccggatgaagagtgtgaagaatatccagaaaattacaaaggcaatgaaaatggttgcagcctcaaagctacgagcaattcaagctaaagctgaaaattctcgtggcctgtggcagcccttcacagcacttcttggtgacactcccagtgtccaagttaagaaggacgttattgttacaatctcttcagacaaaggtttatgtggtgggattaactctacttcagtcaagataagcaaggccttaaacaaattgaattctggtcctgacaaagagacaaagtatgtcattttgggggaaaaggcaaaggctcaattgatacgtgactcaaagaaggacattgtgctggtcctaactgagctgcagaagaatcctttgaactacacccaggtatctgtcctagctgacgacattttaaaaaatgttgagtttgatgctttgagaatcatcttcaacaagttccaatcagtcgtcgcatttctgccaacagtgtctaccgtattatctccggagattgtggagagagaggctgagtctggtggaaagcttggtgagctagattcctatgagattgaaggtggtgaaacaaagtcagagatactccagaatctggcagagttccagttttcttgtgtcctgttcaatgctgtgttggagaatgcttgcagtgagcaaggagcaaggatgtctgccatggatagttcaagcagaaatgctggagagatgcttgatcgccttacactcacttataacagaactcgtcaagcatcgatcaccacagaattgattgagattatatcaggagcatcagcactggagggcatggcgttgaggagattctacaacgagatcaaggggttgaaggtgaaggaattgcccagctatgtgaagccgatgctgtccgtcgactacgcgaagaagacggtgcagagaggcttggacaattaccacgccaagtacatccagacc------aactccgtcgatcctctcttccatgtctgcttcgggggcatgatcttttcctacctcgtcgctcttcctgaggagcgtcgccacctcgagcaccagcagcacgccaaggagcatggc---cat
>SesamumIndicum
atgagcggagcggggaagaaggtagtcgacgttgcattcaaggccgggaagaatattgactgggaaggaatggcgaagctgttggtctccgaggaggctcgcagggagttcgccaccctccgccgcgccttcgacgaggtcatcacgcagctccagaccaagttcagtcaggaaccagaacccatagactgggagtattacagaaaaggaattggatctcgcttggttgatatgtacaagcaggcgtatgatgaagttaaaattccccagtatgttgacaatgtcactcctcaatacaaacccaagtttgacgctctgttggtagagctgaaagaagcagaggagaagtcactgaaggagtctgaaagattagaaaaagaaattgcagaggttcaagagctgaagaggaagcttagtaccatgacagctgacgaatactttgaaaagcatcctgaactcaagaagaagtttgatgacgaaattcgaaatgattactggggctatGCTACTGGCCAGCCTGCAAAAGAGCAGAAA---GTCAAGGTTCCTGTGACAATGTTTGGAGTCTCTGGAAACTATGCCTCGGCTTTGTACATCTCAGCAGTTAAAGCAAATGTGCTGGACAAAGTTGAATCTGAGCTTATTACCCTTGTTGAGGCTTCGAAGAAAAGCCCTACATTTTCTCAATTCATGAAGGATCTATCTGTAACTGCAGATACCAGAGTGAAAGCCATCAATGATATTTGCACACAAGCTAAATTTTCAGATATCACCAAGAACTTCCTGACCATCGTTGCTGAAGCTGGGAGATTGGGACACCTGGAACGTATGGCACAGAGATTCTCGGAGCTGACCATGGCACACAGAGGGGAAGTACAAGCCACTGTGACCACTGTGATTCCTCTACCTCCAGAGGAGGAGAAAGAATTGAAAGAAACATTGCAGGATATACTCGGACAAGGGAAGAAGGTTAAAGTTGACCAGAAGATCGATCCCAGTATTCTCGGTGGGCTTGTGGTGGAATTTGGACAAAAGGTTTTTGACATGTCTATAAGGACTAGGGCACGGCAGATGGAGCGATTCCTACGCCAACCTATTAACTTGGATTCCCAA---------------------------------------------------atgttgaagggtattttccttgaggttaagaagaaatttgagacagccatagggattctccggaatgagaagatcaccatagatcctgatgaccctgctgctgtggctgaatatgccagagtcatgaagactgtaagagaaaaggctgatcttttctccgagtcacagaggataaaatacactattgaaacaagaacacaagatattcctgatgctcgatcctatctactggcactgaaggatataagggtcaagagaggccttgtcgatgaactaggcgcagaggctatgatgatggatgcactggaaaaagttgagaaagaattgaagaagccacttatgagaaatgacaaaaagggaatggctctcctgaaggcagagtttgataagatcaaccagaagcttggcattcgtagagaagatctgccaaagtatgaagaacagttggaacttaaaattgccaaggcccaactggaggagctgaagaaggatgctgtagaagcaatggagactcagaagaaacgggaagagttcaaggatgaa---gaaatgcctgatgtgaagtcattagacatccgaaacttcatcATG---GCGTCGAAC---GCTGCGGTCCCATTCTGGAGAGCTGCGGGGATGACCTACATAACGTACACGAATCTCTGCGCCAACTTGGTGAGGCAGTGTTTGAAGGAGCCCTACAAATCCGAAGCTTTGAACCGTGAGAAGGTCCACTACTCCGTTTCTCGATGGGTCGACGGCAAACCCGAGAAACAAAGTATACGAATCTACTTTGTTTTA---gcttcgtccgacaacagggagcatgcccttacaggagttcgttttatttcaactcaagttgtccgcaaccgtatgaagagtgttcgcaatattcagaaaatcacaaaggcaatgaagatggttgcagcttcaaagctgcgagccattcaaactagagctgaaaattcacgtggactatggcagccattcactgctcttcttggtgacactccaagtgttgacgtcaagaagaatgtcattgtcacgatatcttcagacaaaggtctttgtggtggaatcaattctacatctgtcaaaataagcaggggcctttataagttaaactctggtcctgaaaaggagtctaaatatgttattttgggagagaaggcaaaggcccaacttgtgcgtgactcaaagaaagacattgagttatcaataacagagttgcagaaaaatcctttgaactatactcaggttgctgtgcttgcagatgacatcttaaagaatgtagagtatgatgcattaaggattgtttacaataaattccattcagttgtgtcatttgtgccaacaacctcaactgtactatctcccgaggttgttgaaagagaagctgaagctgggggaaaacttggggagctggattcatatgaaattgaaggtggtgagacaaagaccgaagtgcttcagaatctcgccgaattccaattttcttgtgttctgttcaatgccgtcttagaaaatgcttgcagtgagcaaggtgctagaatgtctgcaatggacagctccagcagaaatgcaggagatatgcttgaccgcctcacgttaacctataacagaactcgtcaagcatccatcactaccgagttgatagagattatctctggagcatcagcacttgagggtatggcgatgaggaccttctacaacgagataaagggcatgaaggtgaaggaattgccggtctaccttaagcccatgttcaccatcgattacctcaagaacagcgtcaagcgtggcctggataattaccatgccaagtacatcgagacc------agctccgttgaccctctttatcacatctgcttcggtggcatgatcttctcctacctcgtcgccctgccagaggagcgccgacacctcgagcaccagcag---------caacacggcgctcat
>SolanumTuberosum
atgagcggttcagtgaagaagatcgccgacgtgactttcaaggccggcaggactattgattgggaaggaatggccaagcttcttgtcaccgatgaagctcgcaaggagttctccaatctccgtcgcgctttcgatgatgtcaactcccaacttcagaccaagttcagccaggaacctgaacctatcaactgggagtattacagaaaaggaatcggttctcgcttggtagacatgtacaaagaggcctatgacagcgttgagatccccaagtttgtggatacggtgactcctcaatataaacccaaatttgacgccttgttggtggagctgaaagaagcggagcagaaatctctgaaggaatctgaaagattagaaaaagaagttgcagacgtgcaagagttgaagaaaaaacttagtacgatgacagctgaagaatactttgagaagcatcctgagctgaagaagaagttcgatgatgaaattcgaaatgattactggggctatGCTACTGTCCCAGCTGCCAAAGAGAAAAAA---GTAAAGGTTCCTGTGACTATGTATGGGGTTTCTGGAAATTATGCCTCAGCTTTGTACATCGCAGCTGTAAAAGCTAATGCATTGGAGAAGGTCGAGTCCGAGATTTTGGACCTTATTGAGGCTTCAAAGAAAAGTCCTAAATTTTCTCAGTTTATGAAGGATCTCTCTGTACCTACAGAGACAAGAGTGAAGGCCATGTCTGACATCTCTTCAGAGGCTAAGTTTGGAGAGCTCACAAGGAACTTCTTGGTTGTTTTGGCTGAAAATGGGAGGCTGAAACATGTTGATGCCATAGCAAAAAGGTTTGCAGAGTTAACCATGGCACACAAGGGGGAACTTAAAGCCATTGTAACAACTGTTATTCCTATTCCTCCAGAGGAGGAGAAAGAATTGAAGGAGACATTGCAAGAGGTGATGGGAAAAGGGAAGAAGGTGAACATTGAACAGAAGATTGATCCTAGCATTCTCGGTGGGCTTGTGATAGAATTTGGCCAGAAAGTTTTTGACATGTCCATAAGGACTAGGGCACGCCAGATGGAGAGACTCTTGAGGGAACCTATCAACTTC---------gccaaagaagctgct------gctccc---actacactgaagggagatcaggtattgaaggacatcttttatgaggttaagaacaagcttgagacagcaattggtgtcctacgaaaggagaagatcaccatagaaccagaagatcctgctgctgtatctgagtatgcgaaagtcatgaagtctgttagacaaaaggctaatctcttatcagagtctgaaattattaagttcaacatcgaagtagaaacacatgaaattccagatgcccgaacatatttgttgaaactgaaggagatgcgtgtcaagaggggcctcatcgattctcaaggtatagaggatttgcagatggcagcattggataaagttgagaaagaattaaaaaagccactactgaggaacgacaaaaagggaatagctcttcttacagctgagtttgataagatcaaccagaagcttggcattcgtaaagaagaattgcccaaatatgaagaacagttggagctgaagattgcaaaggcacagttagaagaactgaaaaaggatgctcttgaagcaatggaaactcagaagaagagggaggagttcaaggatgag---gagatgcccactgtgaagtctctggacatcagaaacttcattATG---GCTTCTAAC---GCAGCTGCACCGTTTTGGAGGTCGGCAGGGATGACTTACATAGCATACTCAAACCTATGCACGAACCTGGTCAGAAACTGCCTTAAAGAGCCTTACAAGTCCGAAGCTTTGAGCCGTGAGAAGGTCCATTACACCATCTCCAAATGGGCTGATGGCAAGCCTCAGAAACCGACCACCCGCTCAGATTTTCCCGAAGAAattcca------tccgaggaaccagtcttgtcaggagttcgatgtatttcaactcaagttgtcagaaaccggatgaagagtgtcaaaaatattcagaagattacaaaggctatgaagatggttgctgcttcaaagctcagagctattcaaactagagctgaaaattcacgtggcctatggcagccatttactgcacttcttggtgacactcctagtattgatgtcaagaagaatgttattgttactatttccgcagacaaaggtctttgtggtggaatcaattctacatctgtcaagataagcagggctatgcataagttgaattctggtcctgataaggaaaataagtatgttgtcttgggggaaaaggcaaaggctcagctggtgcgagattcgaaaaaggacattgaactggtcatgactgagttgcagaaaaatcctcttaactatacacaggtttctgtgatggcagatgacatcttgaagaatgttgaatttgatgcactgaggattgtttataataaattccagtcagttgtctcatttttgccaacagtgtccactgtactatctcctgaggttgtggagagggaagctgaatccggtggaaagcttggagatttggatttatatgaaattgaaggtgctgagacaaaggctgaagttcttcagaacctaactgaatttcagttctcatgcatgatgtacaatgcagttctagagaacgctactagtgagcaaggagcaagaatgtctgccatggatagttccagcagaaatgctggtgacatgcttgatcgtctcactcttacttacaacagaacccgtcaagcatctatcaccacagagctgattgagatcatatcaggagcatcagcactggagggtatggctttgagaaacttgtacaaggagatgaagggattgaagctgaaggaggtgccggcgcacctaaagccgatgctctcaatcggttacgcgaagaatgctatcaggaagggtttggataactaccatgctaagtacatcgaaacc------agctccattgatcctcttctccatgtctgcttcggaggcatgatattctcctacctcgtcgcccttccagaagagcgacgtcacctcgagcacaaacagcacggc---------ggcggacat
>SorghumBicolor
atgagcggcaacggcaagaaggtggtggatgtggccgtgaaggccgccaaggcgatcgattgggacggcatggccaagatgctcgtctccgacgaggcgcgcaaggagttcgccacgctccgccgcacctttgaggacgtcaaccaccagctccagaccaagttctcccaggaaccccaaccgattgattgggagtactacagaaaaggaattggatcaaaagtggtggatatgtacaaagaggcttatgaaagcatcgagatcccgaagtacgtcgacacagttactcccgagtacaagccgaagtttgatgctctggttgttgaattgaaggaggctgagaaagcgtctctgaaggagtcagaaaggatagagaaggaaattgctgaactcaaggaaatgaagaaaaagatcagtacaatgacagcagatgagtactttgagaagcaccctgaactcaagaagaagtttgacgatgaaatccgtaatgattactggggatatGCGTCGCAGCCGGCCAAACCCACCGGCAAGGACATCAAGGTTCCAGAAGCTCTGTATGGTGGCACAGGCAACTATGCCAGTGCACTGTTCCTCACAGCAGCTAAAGCTAACTCATTGGACAAAGTTGAGTCTGAGATTAAAACTGTTGTAGAGGCATCCAAGAAGAGCCCGTTGTTCTCTCTATTCATAAAGGACCTGTCAGTTCCAAAAGAGACCAGGGTGAAGGCTGTAACCGAAATATTTGCTGACGCTGGGTTTTCGGATGTTACAAAGAATTTCTTGGCTGTCCTGGCGGACAATGGCAGGCTGAAATATATTGAGCGCATTGCGGAGAGATTTGTTGATTTGACTATGGCACATAAGGGGGAGGTGAAGGTTGTGGTCAGGACAGTTATTCCACTTCCCGCGAAGGAGGAGAAAGAACTCAAGGATACCTTGCAGGATATCCTTGGGAAGAACAAAACTATTTTGGTGGAACAGAAGATTGACTACAGCATCATGGGAGGATTAGTGATTGAATTCGGGCAGAAGGTGTTTGATATGTCTATCAGGACCAGGGCGAAGCAAATGGAGGCATTCTTGAGGCAACCCCTTGAATTC---------gcagctccagct---------gaccgt---cctcctgtcagtggtgatgatctcctgaagggcatattctttgaggtaaagaaaaagtttgagacagctcttggtgtccttaaaaaggaaaagatcactattgatccagaagacccagcggcagtttctcgttatgcccaagtcatgaagactgtaagggaaaaggcagatcttctttctgattctcaaaggattaaatataccattgagaccttcaccaagggcatccctgatgcacggacttacttgaatactcttcaacagatcagaataaagagtggtcttatagatcatcttggaattgagcctttgatgatggaagctcttgagaagattgagaaggacattaagaaaccacttttgaggagcgacaagaagaacatggccaccctcttggcagagtttgacaagattaacaaaaagcttggcattcggaaggaggatcttcccaagatcgaggaagagcttgaattggaaattgccaaaagcgagctgagtgaacttaagaaggaatgtgttgaagcaatggagactcaactcaagagggaggagtttcaagatgag---gagatgcctgatgtcaggaaattggacatcagaaacttcctgATGTCGGCGACCACG---GCGGCCGTGCCCTTCTGGCGGGCAGCGGGGATGACCTACATAGGATACTCCAACATCTGCGCTGCGCTGGTCCGGAACTGCCTCAAGGAGCCCTTCAAGTCCGAGGCCGCGTCCCGCGAGAAGGTCCATTTCTCCATCTCCAAGTGGGCGGACGGCAAGCAAGAGAAGCCCACTGTCCGCACAGAAGATGAA------atctcg------caaccggagatggctccacttggtgcacggtctatttcaactcaagttgtgaggaaccggatgaagagtgtcaagaacatccagaagatcacaaaggctatgaagatggttgcagcatcaaagcttcgtgctgttcagacgaggactgaaaattcacgtggcctgtgggagcctttcaccgcccttcttggggatgctcctagcgttgatgtcaagaagaatgtgattgtggccattacctctgataagggactctgtggtggtattaattcaacatcggtgaaagttagcagggcccttcacaagttgacatctggtccagaaaaagaaagcaagtttgttatattaggagaaaagggaaaagttcagctggttcgtgactcaaggaacagcattgaaatgactgtaactgaactacagaagaatcctatcaactatacacagattgctgtgctggccgatgacatattgaaaaatgtggaatatgatgctctgagggttattttcaacaagttccattctgttatatcatttaagcccacaatggtaacaatactgtcccctgaggttgcagaaaaagaatcagaagctggtgggaagatgggtgacctagattcttatgagattgaaggcggcgagacaaaatcagagatattgcagaatctagctgagttccagttttcttgtgttctgtacaatggtgccctagagaatgcatgcagtgagcttggagcccgtatgtctgccatggacagctccagcagaaatgctggcgatatgcttgatcgtctaactctcacttacaacaggacacgccaagcatccatcactacagagcttattgaaattatatctggtgcatcggcccttgaaggaatggcgctgcgtgccctgtacaacgagatccggggcatgaaggtccgcgaggtgccggcttacctgaagccgcgcttgacctgggacaacgtcaagaagagcgccgaccaggccgtcgaccgctacatcgagaagtacatcgacacg------agctcgccggacccgctcttccacgtctgcttcggagggatggtcttctcctacctagtcaatctgccctgggagcgcgcccacctcgcccacctcgaggagatggagaggaccggtgggcac
>StrigaAsiatica
atgagcggagttgggaagaaggtggttgacgtggcattcaaggctggaaggaccatcgactgggatggtatggccaagctgctcgtctccgacgaggctcgcaaggagttcgccaccctccgccgcgccttcgatgaggtcaacaatcagcttcagaccaagtttagccaggaacccgaacccatagactgggattattatagaaaggggattggttctcgtttggttgatatgtacaagcaagcttatgacgaagttaagattccccagtatgttgacaaagtcactcctgagtacaaacccaagtttgatgccctgttgatagagctgaaagaggttgaggaaaagtcgtggaaggagtctgaaagattggaaaaggaaattgctgaagttcaagagctgaaggaaaagtttagtaccatgactgccgatgagtacttcgcaaaacatcctgagctcaagaagaagtttgatgatgaaattagaaatgattactggggctatGCGAGTGGTCCTCCCGAAAAACAGCAGAAT---ATCAAGGTTCCTTTGAAATTGTTTGGTGTCTCTGGGAACTATGCCTCTGCTCTATACATTGCAGCTGTTAAAGCCAATGTGCTTGACAGGGTTGAGACTGAGCTGAATACTTTAATCCAGGCCTCCAAGAATAGCCCGACATTTTCTCAATTCATGAAGGATTTATCAGTTACTGCAGATACAAGAGTGAAGGCTATAAATGACATTGGTGCTCGAGCTAGATTTTCGGAAACCATGAAGAACTTCTTGGCTATTGTTGCCGAATCTGGGAGGCTGGGTCACTTGGAACGTATAGTACATAGATTCTCTGAGCTGACTATGGCTCATAGGGGGGAAGTTAAAGCTACAGTGACCACTGTGATTCCTTTACCTCCAGAAGAGGAGAAAGAACTGAAGGAAACACTGCAGGATATACTTGGACAAGGGACAAAAGTCAAGGTTGAGCAGAAGATCGATCCTAGTATTCTTGGTGGGATTGTGGTGGAATTTGGGCAGAAAGTGTTTGACATGTCTATAAAGACTAGGGCTGCCCAGATGGAGCGATTCCTACGCCAGCCTATCAACTTGGATGGCCACgccaagggagctggaaat---tctccc---cctgctttgaagggtgatgaattgttgaagggcatatttcttgaggtgaaaaagaaatttgagacagccataggagtcattcggaaagagaagatcaccattgatcctgataaccctgctgctgtggctgaatatgccaaagtcatgaagactgctcgagaaaaggctaatcttttctcggagtcagagaggatcaaatacactattgaatctcaaacccaagatatacctgatgctagatcctatttgctggccttgaaggacattagggtcaagagaggccttgttgatgaactaggtgcagaggccatgatgatggatgctctggacaaagtggaaaaggaattgaaaaatccacttttgagaaatgataaaaagggaatggccctccttaaggcagagttcgacaaagtcaaccaaaagctcggcattcgtagagaagatctgccaaaatatgaggagcaattggaacttaaaatcgcaaaagcccaactggaggagctgaagaaggatgctgttgaagccatggaaactcagaaaaaacgggatgagttcaaggatgaa---gaactgcctgatgtgaagtcattagacatccgaaacttcatcatg---gcgtctaat---gcagcggtgccgttttggagagctgccgggatgacctacataacgtactcgaacctctgcgccaatttggtgagacagtgtttgaaggagccctacaaatccgaagcactcacccgtgagaaggtccatttcgccgtctctgagtgggtcgacggccggccggagaagtcaaccatccgctcggacacccctgaa---gtttct------tacgaggagcatgctgtttttggagttcgttccatttcaactcaagttgtccgcaatcgaatgaagagtgtcagaaatattcagaaaatcacgaaggcaatgaagatggttgcagcttcaaagctccgagccatccaaacaaaagctgaaaattcacgtggactatggcagccattcactgctcttcttggtgacattccaagcgttgatgtcaagaaaaatgtcattgttacgatctcttcggacaaaggtctttgtggtggcatcaattctacagctgtcaagataagcaggggtctccataagttgaattctggtcctgaaaaggagtgtaagtatgtcattcttggagaaaaggcgaaggctcaacttgtgcgggactcgaaaaatgacatcctgctagcgattacagagttgcagaagaatcctctgaactatacacaggttgctgcacttgcaaatgatatcttaaagaatgtcgagtatgatgcattaaggatcgtgtataataagttccattcggtggtgtcatttgtgccaacgacatctactgtgttatctcctgagattatagagagagaatctgaggctggtggaaaactcggggaactggataactatgaaattgaaggtggtgaatctaagtcggaagtgcttcagaatctctccgagtttcagttttcttgtgtgatgttcaatgcagtcctagaaaatgcatgcagtgagcaaggtgctaggatgtctgccatggatagttccagcaggaatgcgggtgatatgcttgatcgtctcactctcacttataacagaactcgtcaagcatccatcacgactgaactcattgagatcatatctggagcatcagcactggaaggcatggcgttgaggaccttctacaatgagatcaaggggatgaaggtgaaggagctgccggcgtatctcaagcccaggttcaccgttgattacgtcaagaactccctgcagcgtgggctcgacaattatcacgccaaatacatcgagacc------agctccgtcgttcctctctaccacatctgtttcggagggatgatcttctcgtacctcgtcgccctccccgaggagcgccgccaccttgagcaccagctgcacgccaaagaacacggcggccat
>TheobromaCacao
atgagcggagcaggaaagaaggtagtggatgtggccttcaaagcatccaagaacattgattgggaagggatggctaagcttttggtctccgatgaggctcggaaagagttcgccactcttcgtcgcgctttcgatgaggttaactccactttgcagaccaagttcagccaggaacctgaacccattgactgggaatactatagaaaaggaattggttctcgcttggtggatatgtacaaagaggcttatgacagtgtagagatccccaagtttgtcgacacagtcactcctcagtacaaaccaaaatttgatgcattgttgattgaattgaaagaagcagaggagaaatccttgaaagagtctgtgcgtttggagaaagaaattgctgaggttcaggaactgaagaaaaagatcagcaccatgacagcagatgagtactttgagaaacatcctgagctgaagaagaaatttgatgatgagatccggaatgattactggggctatTCAACTGCTTCCCCCAAAAAGGAAGTGAAA---GTTAAGGTGCCTCTGGCTTTGTTTGGGGGATCAGGAAACTATGCCTCTGCACTTTACCTTGCAGCAGTAAAAGGAAATGCTCTGAACAAGGTTGAGTCTGAACTTCTTAATCTTGTTGAGGCTTCAAAGAATAGTCCAACGTTTTCTCAATTCACCAAGGACTTGTCAGTACCTGCAGAGACAAGAGTTAAAGCCATTAATGAAATATGTGGTCAAGCTAAATTTTCAGATGTTACAAAGAACTTCTTGGTTGTATTGGCTGAGAATGGAAGGCTAAGGTACATAGAGAGCATTGCAAAGAGATTTGTGGAGTTGACCATGGCTCATAAGGGAGAAGTGAAAGCCATTGTAACAACTGTTATTCCCCTTCCCCCAGAGGAGGAGAAAGAACTGAAGGAGACCTTGCAGGAAATAATTGGACAGGGGAAGCAGGTGAAGCTGGAACAGAAGATTGATCCTAGTATTCTTGGTGGGCTTGTGGTAGAGTTTTCGCAAAAGGTGTTTGACATGTCCATTAAGACTAGGGCGCAACAGATGGAGAGGTTCTTGCGCGAGCCTATCAACTTTGGTACCCTCgccaaagaggct---------gctccc---gctgcacttaagggagatcagatgttgaaagacatctttttggaggttaagaagaaatttgagacagcattgggaatacttaagaaggagaagatcactattgacccagatgacccagctgctgtatctcagtatgcaaaggttatgaagacagttagagagaaggctgacttgttctcagaatctcaacggatccaacacaccatccaaacacgaactcaagggattcgcgatgctcggacatatttattgacactgcaggaaataaggatcaagagaggacttgttgatgaacttggtattgagcctatgatgatggaggctttggagaaagttgaaaaacaaatcaagaagccacttatgagggatgataaggaatcaatgtctcttctcatggcagagtttgacaagattaataagaagcttggaatttcgagggaaaatctgcctaagtatgaggaagagttggagctcaaaatcgccaaggcccaattggaggagctgaagaaggatgcccttgaagcaatggaaacacaaaagaagcgggaggaattcaaggatgag---ccaatgcccgatgttaagtctttggacatccggaactttctcATG---GCGTCGAAC---GCGGCGGTGCCGTTCTGGCGTGCAGCCGGCATGACGTATATCACCTACTCAAACATATGCGCCAATCTTGTCAGAAACTGCTTGAAGGAACCCTACAAGACTGAAGCCCTTGCTCGTGAGAAAGTCCATTTCTCTATCTCCAAGTGGACCGATGGAAAGCCTGAAAAGCCCACTCTCCGCTCAGATTCCCCTGTAGAActcgctcccactcgcgaggatgagggtcctattggagttcgatatatttcaactcaagttgttagaaacaggatgaagagtgtcaagaatattcagaaaatcacaaaggctatgaagatggttgcagcctcaaagttgagagcaattcaaactaaagctgagaattcccgtggcctctggcagccatttactgcacttcttggcgatactcccagtgttgatgttaagaagaatgttattgtgaccgtatcttcagacaaaggtctctgtggtggaattaactctacatcagtcaagataagcaaggctctccacaagttaaactctggtcctgaaaacgaaacaaaatatgttatcttgggagagaaggcaaaggctcaattggttcgtgactctaaaaagtacattgagttaatcataactgagctgcagaagaatcctttgagctacactcaggtctccgttcttgctgatgatatcttaaagaatgtggagttcgacgctttgaggattgtcttcaacaagtttcactcagtagtttcattcctgccaacagtgtcaactgttttatcacctgaaattgttgaaagggaagctgaagctgggggaaagctcggtgatctagactcgtatgaaatagaaggtggtgagacaaagggtgaaatacttcaaaatctgacggagtttcagttctcttgtgttatgttcaatgcggtgttggagaatgcttgtagtgagcaaggggcaaggatgtctgctatggatagctcaagcagaaatgccggggatatgcttgatcgccttactcttacatataacagaacccgtcaagcttcgattaccaccgagttgatcgagattatatctggagcatcagcactggagggtatggccatgaggaaagtttacaacgagataaaaggaatgaaagtgaaggaagtccctaactacgtgaagccgatgctatccatggattacgtgaagaaagcttttcagaggggtttggacaattaccatgccaagtacattcagacc------gactctatcgaccctctttaccatgtctgcttcggtgggatgatcttttcttacctcgttgctcttcccgaggagcgtcgccatctcgagcaccagcagcacgccaaggaacacgggcatcac
>VacciniumCorymbosum
---gtggagcggggaagaagg---tggacgttgcattcaaggcagggaagagca---attgggatgggatggctaagcttctcgtctcagaggaggctcgtaaggagttcgctaccctccgccgtgctttcgatgaagtcaacaacgctctccagaccaagttcagtctggaaccggaaccaattgactgggaatactataggaaaggaattggatcccgcttggttgacatgtacaaagaagcttatgacagcattgaaatcccgaagtatgtggatactgttactcctcaatacaaaccaaagtttgaggccctgttggtggaac---aagaagcagaagagaaatctt---aagagtctgaaagactggaaaaagaaattgccgaagtccaagagt---agagaaagatcagtacca---cagcggacgaatattttgagaagcatccagagg---agaagaagtttgatgatgaaatccgaaacgataattggggctatGCAACTGCATCTCCACCAAAGGAACAGANNNNNNTTAAGGTGCCTCTCACAATGTATGGGGTTTCTGGAAACTACGCCTCTGCTCTATACATTGCAGCAG---AAGCTAATGCACTGGACAAGGTTGAATCTGAGCTTCTTGACCTTGTTGAGGCTTCGAAGAAGAGTACTAAGTTTTCTCTGTTCA---AAGATGTATCAGTCCCAGCTGATACAAGAA---AGGCAA---GTGAAATTTGTGCTGAAGCTAAATTTTCAGAGCTTACTAGGAACTTTTTGGTTGTTTTGGCTGAGAATGGGCGAT---AGCACCTTGAAAGTATTGCAAAGAGATTTACAGAGT---CTATGGCGCACAGGGGAGAAA---AAGCCCTTG---CAACTGTTATTCCTCTTCCCGCTGAAGAAGAGAGAGAGC---AAGAAACACTGCAGGGTA---TTGGACAGGGGAAGAAGGTTAGCCTTGAACAGAAGATCGATCCTAGTATTCTTGGCGGAC---TGGTGGAATTCGGGCAAANNN------------------------------------------------------------------------------------------------------------------------------------------------------------------------------------------------------------------------------------------------------------------------------------------------------------------------------------------------------------------------------------------------------------------------------------------------------------------------------------------------------------------------------------------------------------------------------------------------------------------------------------------------------------------------------------------------------------------------------------------NNNNNNNNNCGTCGANNNNNNCAGCGGTTCCCTTTTGGAGGGCGGCGGGAA---CTTACA---CCTACTCCAACATATGCGCTAACCTGG---GGAATTGCCTCAAAGAGCCTTACAAAACCGAAGCCCTCACCCGTGAGAAGGTCCATTTCTCTGTCACCAAATGGGCCGACGGAAAACCCCAGAAACCCAATATGTTGTTGTTGC---CTGTTTNNN---------------------------------------------------------------------------------------------------------------------------------------------------------------------------------------------------------------------------------------------------------------------------------------------------------------------------------------------------------------------------------------------------------------------------------------------------------------------------------------------------------------------------------------------------------------------------------------------------------------------------------------------------------------------------------------------------------------------------------------------------------------------------------------------------------------------------------------------------------------------------------------------------------------------NNNtggcga---ggaagttttacagcgagatcagagggc---agg---gcgaggtgccacaacacg---agccgatgt---gcatcgactttgcgaagaacgcgatcaagaagggtttggacaactaccacgccaagtacatccagaNNN---NNNgttcgatcgatcctctctatcacgtctgctttggtggca---tcttctcctacctcgttgctctccctgaggagcgtcgccacctcgagcatcagcagcacgccaaggaacatggcggtt---
>VitisVinifera
---------------------------------------------------------------------atggctaagcttatcgtcaccgaagaggctcgcaaagagttcgcaactcttcgccgtgccttcgatgaggttaattcaactctccagaccaagttcagccaggaacctgaacccatagactgggaatattacaggagaggaatcggttctcgtttggtggatatgtacaaagaagcttacgaaagcatatcagtcccaaagtatgtagacacagtcacgcctcaatacaaacctaaatttgatgcattgttggtagaattgaaagaggcagaggagaaatccctgaaggaatctgagcgcctggagaaggagattgctgaagtccaagagctgaagaaaaaaatcagcaccatgactgcaaatgaatactttgagaagcatcctgagctgaagaagaagtttgatgatgaaatccgcaatgactattggggctatGCCACTGCATCAGTAGCAAAGGAAGGGAAA---GTTAAGGTACCTCTGGTTTTGTTTGGGGGAGCTGGAAACTATGCCTCTGCCTTGTACATTGCAGCAGTAAAAGCTAATGCATTGGACACTGTTGAGTCTGAGATTCTTGACTTTCTTGAAGCTTCAAAGAGAAGTGATAATTTTTCTCAGTTCATGAAGAACTTGTCAGTGTCTAGGGGTGTAAGAGTGAAGGCTTTAACTGCAATTTGTTCTGAAACTAAATTCTCAGATGTCACAAAGAACTTCTTGGTTGTTTTGGCTGAGACTGGAAGACTAAGGAATTTGGAAAGTATAGCCAAGAAATTTTTGGATTTGACCATGGCACACAAGGGAGAAGTTAGAGCTGTTGTTACAACTGTAATTCCCCTTCCAACAGAAGAGGAGAAGGAACTGAAGGAGACACTGCAGGATATAATTGGCCACGGGAAGAAGGTGAAGCTCGAGCAGAAGATCGATCCCAGTATTCTTGGTGGGCTCGTCGTGGAGTTCAGCCAGAAGGTGTTTGATATGTCCATAAAGACCAGATCACAACAGATGGAGAGGTTCCTGCGTGACCCCATCAGCTTCGGTAATCCCgccaaagaagct---------gctccc---ccagctctcaagggggatgagatgttgaagaatatttttctggaggttaaaaagaaatttgagacagccatgggggtgcttcggaaggagaagatcaccatcgaccctgaggaccctgctgcagtcaaccagtatgcaaaggttatgaagactgtaagagagaaggcagacttgttttcagaatcccaaagaattcagtacaccattcaaacccgaactcaaggtattccagatgctcgtacatatctgttgacattgaaggagataagaatcaagagaggtctcactgatgaactaggtgcagaggctatgatgatggatgcactagagaaagttgagaaggaactcaagaaaccacttatgaggaatgacaagaaaggaatggctcttcttatggcagagtttgataaagtcaataagaagcttggagttagaaaggaggatctgcccaagtatgaagaacagttggaacttaaaattgcgaaagcacaactggaggagctaaagaaggatgctcttgaggcaatggaaactcaaaagaaaagggaggaattcaaggatgag---gcaatggttgatgtgaagtcattggacatcagaaacttcatcAGT---GGGATCAGG---TCGGCGGTGCCGTTCTGGAGAGCAGCGGGGATGACGTACATATCTTACTCGAACATCTACGCGAATCTGGTGAGAAACTGCCTCAAGAAGCCATTCAAATCCGAAGACCTCACTCACGAGAAGGTCCATTTCTCCATTTCCAAATGGGATAATGGCGTTCCCCAGAAGCCCAGCTTCCACCAACGCACCTCAGCACACatt---------cctgaggagcaggcccctcttggagttcgctctatttcaactcaaatagtcagaaaccggatgaagagtgtcaagaacatccagaaaattacaaaggcaatgaaaatggttgcagcttcaaagctacgagcaattcaaactagagctgaaaattcccgtggcctatggcagccatttaccgtactgcttggcgattctcctagtgttgatgtaaagaagaatgttattgttactatttcttcagacaaaggtctatgtggtggaattaattctacatcagtcaagattagcaaggctcttcataagtttacttctgggcctgagaagggaacaaagtatgttgttttgggagaaaaggcaaaggctcagctgatgcgtgattcaaagaaggacattgagctatgcataactgaattgcagaaaaatcctctgaattatacacaggtttctgttcttgctgatgaaatcttaaagaatgtggagtatgatgctttgagaattgttttcaacaagttccgttcaattatctcatttgtaccaacaacgtcaacagtgttatctcctgaggttgtggagagagaggctgaggctgggggaaaactgggtgatctggactcctacgaaattgaaggtggtgagacgaagggagaaatacttcagaacctagcggagttccagttttcttgtgttttgttcaatgctgtattagagaatgcttgcagtgagcaaggtgcgaggatgtctgccatggatagctccagcagaaatgctggcgatatgcttgatcgtctcacgcttacttacaacagaacccgtcaagctgcaatcaccacagaactgactgagattatatctggagcatcagcactggagggcatggcgatgaggaacttctacaacgagatcagaggcttgaaggtgaaggaactccctgcacacgtcaagcccatgttcacaatcgactacatcaagaaatcgatcaacaaaggattggataactaccatgccaacaccagcagcacgccaaagagcacggtggatccg------------------------------------------------------------------------------------------------------------
