# Supplementary material for: Altered Mitochondrial Respiration Is Associated With Loss of Nuclear‐Encoded OXPHOS Genes in Parasitic Broomrapes
Source: Ecol Evol. 2025 Jul 6;15(7):e71737. doi: 10.1002/ece3.71737 (PMC12230201; doi:10.1002/ece3.71737)
Supplement: Supplementary file 1 — Appendix S1. [file ECE3-15-e71737-s003.tgz › Orobanchaceae_O2K_Supplementary_v3/Data_S1/DataS1/RRR.fasta]

>Actinidiaeriantha
------------------------------------------------------------------------------------------------------------------------------------------------------------------------------------------------------------------------------------------------------------------atggacgacgagaaggatgctttttatgtcgtcaggaagggggacgtaataggcatctacagaagtttgcgtgattgccaagctctacttggatcctccgtgtgtgatccttctataagcgtgtttaaaggttatggcttgccaaaggaggctgagaattaccttgtctcacatgggcttaaaaatgctgtttattctattggagccactgatgtt---caagatggtctttttggtcaacttgctgtttgcccgtttcagcaa------ccagcttcttct------aaaggaaaagcatcgggc---------atgattttcccaggaaatagatcacagcatgtg---------------------gtatttggatca------acttcaattgctgaaacgcctcagagtaagcatgtcaaattggagaatttcggt------------------------caagtccca---actgttccttttagtcggggctcctgtattattgagtttgatggtgcttcgaaagggaatcctggactatctggggcaggtgctgtgctgcgtgtagaaggtggaaatatggtttgtcgattgcgggaaggtgttggcattgcaactaataacgttgctgaatatcgagcattgattttaggattgaattatgctcttatgaaaggatataaacatgttcgtgcccaaggagactctaaactcgtctgcatgcaggcctcc---------------------------------------------------------------------------------------------------------------------------------------------------------------------------------------------------tctagcaagagtaagaagaaatctaaatcagatggaagtgactccaatgaagagaatttgtccaagaaagagctagccctgcagcaagcattggaacagataacttcctcatttggaaagggatctatcatgtggttgggtcggtctgtcggtcctaaacaagtcccagttgtgtctacaggatcttttactttggacgtagcattggggattggtggatttcccaagggacgtgttgtggaggtatatggtccagaagcttctgggaaaacaacccttgctttacatgtaattgctgaggcgcagaaaaaaggaggctactgtgttttcattgatgctgagcatgctcttgatcctgcacttgctgaggctattggtgtaaataccgaaaatttgcttctgtcacaaccagattgtggtgaacaagctctcagccttgtggataccctaatacgaagtggttcaattgatgttattgtggtggacagtgttgctgccctggtgcccaaaggtgaacttgatggtgagatgggtgatgcacacatggcaatgcaagctagattgatgagccaggcacttcgcaaattgagccattcttta------tctttatcacagacagttttgatttttataaaccaggtgagggcaaagctttctacttttggtggatttggtgggccctctgaagttacttgtggtggcaatgctttaaagttctatgcttcaatacgcctaaacattaagagaataggtcatgtcaagaagggagaagagactattgggagtcaagttcttgcaaaggttgtgaagaataaacacgcccctccttttaaaactgcacaatttgagcttgagtttggcaaagggataagtcgggagtccgagattgtagaattaggactcaagcacaagttcataacaaagacgggcggtgcatattatagcatgaacggtaggagctttcatggcaaggatgctatcaaaaaataccttgctgacgacacgattgccaaagaggaacttatcatgaagctcagggagaagctg---ctc---gactctgcagaagacacggaaaaggagtccacgactgggattattgtt---------tcggctgactcaaccgatgaagat------------------------gaatta---tctgctgtt---ggagcgtctgca------gttgatattcca---gaattt---gcacat---gatgaactccaagatgatgctagagcaatagaaaaagatactgccctacgattggctgtctcacagattgcgggtgattattgcaaagagtctatgctttctttgcagcgcttctttggttcacgacgtttacctgtgatatctacaggctcattgaagcttgatctagctcttggtattggaggattaccacagggaaggatagttgaaatttatggccaagaagcatcaggcaagacaacacttgcacttcatatcatcaaggaagctcaaaagcttggaggctattgtgcatatcttgatgtggagaattcattggacccttcactagcagaatccataggtgtaaacacagaaaacctccttatttctcagccagattctgctgaaaatttgctgtgcatggttgatacactgaccaaaagtggatcagtagatgtaattgtggttgatagtgttgctgctcttgttccccaactcgaaattgatgttgttataggtggc------aatcacaaggacata------caatcacaaataatgacccaagcactgcgaaaaattcattattcgttgtgccactctcagactctaattgtatttgttaatcaggtgagatcgaaagtaaca---tca---aagaaggacttt---ggacgggctgaggaggtaacttgtggtggaaatgcattgcgattctatgcagctatacgaatgaggatttcaagaacaggattgctcaagactgaggataaggttactggtcttagcatttgtgtgcaagtggtgaaaaataaactcgctcctcca------atgaagaaa---gctgagctagggatacagtttgggagaggcatttgctgtgag---tctgagatcttgcacttggcttgtgaaaatggattaatcttgaaagaaggaaccaacttctttgtagaaggggaggttttgggaaatgtacaggaagccgaacgttatctggctgaaaatgatgaggttctggataagatagtgaagtctttaagaagtcatctgttcaagaga------------------------------------------------------------------------------------------------------------------------------------------------------------------------------------------------------------------------------------------------------------------------atgggagttgtagac---act---------------------------------------------------------------------------------------------ccaggcggggct------------ctacggagg---------------gggattgtggcg------------------------------------------------------gggaat---------------------------------------------------------------------------------------ggt---------------------------------------------------------gaagtt------------------ttc---------------------------------------ttg---------------------------------------------------------------------------------------cag---attgttattgcatttccttatcggagaaatgatgtgcttgtgaactgcaagtatcgggacgccaacaaaaagttttcgcaggaaaaagatactgagaagatattttatggactggacgatataaaggatgcgagtgatattatcattgttgagggtgagatggacaagcttgcaatggaagaagctggctttcggaactgtgtgagtgtccctaacggtgctcctccttcagtttccaataaagacctgccatctgaagaggaggacacaaactatcaatacttgtggagctgcaaagagtacctagagaagacatctcgaattatacttgccactgatggggatccacctggtcaagccttagctgaagagcttgcacgtcgccttggaagagaaagatgctggcgagttaaatggcccaggaagaatgatgttgatcattttaaagatgcgaacgaggtactcatgcttttgggagctggtgtgctgaaggaagtcattgagaatgctgagttgtatcctataaagggactgttcaactttggagattactttgatgagattgacagctactataatcaagctcttggtaacgagtttggtgtctcaactggatggaggactttggatggattatacaatgttgtcccaggagagttgaccatagttactggagttcccaattctggcaagagtgagtggattgatgctcttatatgcaatcttaatagaagtgttggctggaaatttgcactatgctctatggaaaataag---------------------------------------------------------------------------------------------------------------------------------------------------------------------------------------------------------------------------------------------------------------------------------------------------------------------------------------------------------------------------------------------------------------------------------------------------------------------------------------------------------------------------------------------------------------------------------------------------------------------------------GATCCGGCGGCCCTCAAATCCCAGCGTCCGTCCACCATCAAATGGCAAGAACAGTTGCGAAACTCCGTCAGCTTCATCGGAACAGTCGACCGTCCTGTCAAAAAAGTTAACGCCGTCCAT---GGA---------TTT---GGTGTTTACACCTTGATCAACGTGAAAGCCTCCCCCAAATCCTTCTTCAAGGTTTTACTGAAGATGTGGGATGAGATGGCAGATATATCTATCAAACATCTGAAACCAAATGATTGTATTTATGTTTCAGGTCATTTAGGATCATACACAAAAGTTGATGATAAT------GGAAAGCTTCATACAGCTTACGAGGTAATTGTGAAGGAAATAAATCATGTTGTGCAATGTGGT------CAAGGCCCAACCTGCAAGAAGGCTAATCAATCAGAT------TCAGGAGAAGGTGAA------ACTGGTTTGGAAAAATACAAAAATCGCCTTCACTTGTGGCAAGTGTTCTTCACAAACCCATTGGAGTGGTGGGACAATAGAAGACGAAAGCCAAATCCAAATCATCCAGATTTTAAGCACAAGGATACTGGTGAAGCTCTCTGGATCCAT---TCCAGTGATCCTCCATGGGTTAAAAAACAACTTCAACTGTACGATTCTAGGGTGGCAGCACAAGGCCTCAGACAAGATGTGCGTTCTCGTTCTAGTTTGTCGCCGGATACAGATATAGTGTGTAATATGCTGAGGACTGTGATTGCAACGACCCCGGATGACTTGCTTCCAGTTGTTTATCTTTTGGCGAACAAGATTGCTCCGGCGCACGAAGGAGTGGATCTGGGAATTGGGGATGCT---TCGATTATCAAGGCGCTTGCAGAAGCTTGTGGGGAAAAAGAATCGCAAATTAAGAGCAAATATCAGGTCTGTGGCAAC------------------------------------------------------------------------------------------------------------------------------------------------------------------------------------------------------------------------------------------------------------------------------------------------TCC---------------------------------------------------------------------------------------------------------------------------------------------------------------------------------------------------------------------------------------------------CAATATGATGGAGAACGTGCTCAGATACATTACCTGGAG---AATGGTTCAGTGGAGATATACAGTCGAAATGCAGGCCAGAATACTGGAAAGTTTCCAGATGATGTTGTTGCTATTTCA------------------------------------------------------------------------------------------------AGCACC------------------------------------------------------------------------------------------------------------------------------TTTTACAAGTCATTTGAGGAAGAGCCTGGATTTTTTCAGTTTGCAACAGCTATAACATCAAATGACCTCGAAGAAGTACAAACGTCCCTTGAATCTGCTGTTGATTTTTGTTCTGAGGGTTTGATTATTAAAACATTGAGTAAAGATGCCACATATGAGCCCTCAAAGAGGTCTCATAACTGGCTAAAACTGAAGAAAGACTACATGGAGAGT---ATTGGTGACTCGTTAGATTTAGTTCCTATTGCTGCTTTTCATGGCTGGGGGAAATGTACTGGTGTGGTAGGTG!!------------------------------------------------------------------------------------------------------------------------------------------------------------------------------------------------------------AAAGCTGCAGACCTGACTATCAGTCCTGTTCTCCGTGCTGCCGTTGGCATCGTGGATCCTGA!---------------------------------------------------------------------------------------------------------------------------------------------------------ATGGCTATGTCCCCTCAATCCAGTCCCTGTGTCGAATCTCATGGGTCATTGCCGGGGGTCGAATCTAATGGATCATTGCCGGGCGGGCCCTCGGAGGGAAGCGGGGAAACAAGCTCCAAACCACTTGACATTGTT------------------------------GACAAAAGGTCCATTCTTCATGAGAAGCTGGCTGGCATTTATGACAGGGTTCTTGTAGTTGATAATATCTCCATGGCAAGAGAAACTGTCAAGATGCTTACAAACCAACCTAGAGATTGTGTCTACGCATGTGATACAGAGGTGGCAAAGATTGACGTGAAGCAGGAAACACCTGTTGATCATGGAGAAATAATATGCTTCAGCATTTATTGTGAACCAGCAGCAAATTTTGGTAATGGCAAATCTTGTATCTGGGTTGATGTTCTTTCTGGGGGTGGCAAGAGTATTTTAGCTGAGTTCGCTCCATTTTTTGAAGACCCTTCCATTAAAAAGGTTTGGCACAACTATAGCTTTGATAACCACATTATAGAGAACTATGGGCTTAAAGTTTCTGGTTTTCATGCTGACACAATGCATATGGCTCGATTGTGGGATTCCTCAAGACGGACGGAGGGTGGTTATTCTCTAGAAATGCTTACAAGTGACCCAAAG---GTGTGCGATAATGGAAAT------------------ATGATTGGGAAAACATCAATGAAAACCATTTTTGGCCGGAGGAAGTTGAAGAAAGATGGATCTGAGGGAAAAATTATTGCCATTCCGCCTGTTGAAGACCTTCAAACTGAAGAGCGGAAATTATGGATTTCTTATTCTGCCTTAGATTCAATGAGCACACTGAAACTCTATGAGAGCTTGAAAAGGAAACTATCGCAGATGGAGTGGAAACTCGATGGATGT------ATAAAAGGAACAATGCTTGACTTTTATGAAAAATACTGGCGGCCATTTGGTGAGCTTCTTGTGCGAATGGAAGCTGAAGGAATGCTGGTTGATCGAGTCTATCTTGCTGAGGTAGAGAAAGTGGCTAGAGCGGAGCAGCAGGTTGCTACTAATAGATTTCGCAACTGGGCATCAAAGTATTGCCCTGATGCTAAGTACATGAATGTGGGAAGTGATACACAGTTACGGCAGCTCTTCTTTGGTGGAATTTCAAACAGTAAGGCCCCAGACCAAAGTCTTCCAATGGAGAAGAAGTTTAAGGTTCCTAACATTGAGAACGTGATTGAAGAAGGCAAGAAGACTCCCTCAAAATTTTGCAATATAAAATTGTGCAGACTTGGTGAA---CAGATAGAAACTGAGATGTACACTCCAAGTGGTTGGCCTTCTGTCAGTGGAGATGCTCTGAGGACCCTTGCTGGGAAGGTTTCTGCA---GAA---TTTGATTTTACTGATGAC------GTTTAT------CAA---------TTG------CAGTCAGATGAC---------------------AAT------ATTGCAAATTTGCAA---GGAAAAGAGTTAGTAGAG------------------ATGGAG---AATGGAGCCAGTGATTATGGTACTGCTTATAAGGCATTTGGAGGTGGGCAGAAGGGGAAGGAGGCGTGCCATGCCATTGCTGCTTTATGTGAAGTTTGCGCTATAGACTCTTTGATATCTAACTTCATCCTCCCCTTGCAGGGCAGTCATATATCAGGCAAGAATGGGCGTATCCATTGTTCGCTTAATATCAACACAGAAACTGGGCGCTTATCAGCTAGGAGGCCTAATTTGCAGAATCAGCCCGCTTTAGAGAAAGATCGCTATAAAATACGCCAGGCATTTGTTGCTGTGCCTGGAAACTCCCTTATTGTTGCTGATTACGGGCAGCTGGAACTTAGGATCCTAGCTCATCTTACCGAATGTAAGAGTATGTTGGAGGCATTTGAAGCTGGCGGAGACTTTCATTCCAGGACTGCAATGAATATGTATCCACACATTCGTGAAGCTGTTGAGCAAAAGCAAGTGCTTCTTGAATGGCATCCTCAACCTGGCGAGGATAAACCTCCAGTTCCTCTATTGAAGGATGCTTTTGGTTCTGAAAGAAGGAAAGCAAAGATGCTCAACTTTTCCATTGCATATGGCAAAACACCAGTGGGGCTTTCCCGAGATTGGAAGGTTTCTGTGAACGAAGCGAAAGAGACAGTTAAAAGGTGGTACAATGACAGACAAGAAGTGCGGAAGTGGCAGGAAGAACGTAAGAAGGAAGCACGTGATAAGCATCGTGTGCATACACTACTAGGACGGGCCCGCTTGTTCCCTAATATGGATGGTGTTACTCCCTCTCATAAAGGTCACATTGAACGAGCTGCCATCAACACACCCGTGCAGGGTAGTGCTGCTGATGTTGCCATGTGTGCAATGCTAGAAATATCGAAGAATGCACGTTTGAAGGAGCTTGGATGGAGACTACTTTTACAGGTT---CATGATGAAGTAATTCTGGAAGGACCAACAGAGTCAGCTGAGGAAGCCAAGGCCATAGTCGTGAAGTGCATGGCCAAACCCTTTGAC---GGGAAGAATATTCTCAAGGTTGATCTCTCTGTCGATGCCAAATGTGCTCAAAATTGGTATTCGGCTAAG---------------------------------------------------------------------------------------------------------------------------------------------------------------------------------------------------------------------------------------------------------------------------------------------------------------------------------------------------------------------------------------------------------------------------------------------------------ctaaattttcgccacactctctacccctcatacaagagcaatcgccccccaacacctgataccgtagttcaaggacttcagtacttgaaagcatctattaaagctatgtccattaaagtaattgaggtgccgggggttgaagctgacgatgtcattggcacgttggccattaggagtgttaatgctgggttcaaggtacgagttgtctcacctgacaaagattttttccagattatatctccttcattacgtcttctgcgaattgcacctcgtggattagagatggtctcatttggaatggaggattttgctaagaagtatggagtgttgaaaccttatcagtttgttgatgtaatctcacttgtgggcgacaaatgtgataacataccagac------------------------------------------------------------------------------------------------------------------------------------------------------------------------------------------tatcttgtc------------------------------------------------------------------------------------------------------------------------------------------------------------TCCCCCATCTCACACATTCATCTCCTC---------------------CCTATTTACGATCCCGTCACGGGCCGGCTCGTGGCAAGAAGAGCAACCAAACCCACCAACAATAATGTGGCTTCAGGGGGGGTAGGGAATAGGAAGAAAGGGAAGAGTAAGACTGCGTGGGTGTGTTCGAGTTGTGGGAATTCGGATGGGCAGTGGTGGGGGACGTGCCGGTATTGCAAAAGTGTGGGCACGTTTGTGAAGTTGGTGGAAGGGGTTTGTGATGGGGAAAAGACTAGTGGGTATGAGGTTTCAGAGAAGGTGGCGAGGTCGTGGTTGCCGCAGCAGCAAGTTCCTTTGAGATTGACGGATACTGAAAAGAAGTTAGGAGGTTTGTCCTCGCGGTTTGTTCTTCCTGGACTCTTTGGAACTGAAGTTGCTAGGGTGCTTGGTGGGGGTCTTGTTCCAGGTTCTTTGGTTTTGGTTGGTGGTGATCCTGGTGTTGGCAAGAGTACATTGTTGTTACAGATTGCTGGAATGATAGCAGAAGGCCATGCTTTTGGTAAACCAGCTCCTGTTGTTTATGTCTCCGGTGAGGAGAGTGTTGAACAAATTGGAAACAGAGCAGATCGTATGAGGATTGGAACAGAAGAACTTTACTTATATTCAAGTACCGATATTGAGGACATATTGGAAAAAATCCAGCCTCTCTCCCCTCGGGCTTTAATTGTTGATTCCATCCAAACAGTTTATCTGAGAGGAGTGACTGGGAGTGCTGGAGGACTGCCACAGGTGAAAGAATGCACATCAGCATTGCTGCGTTTTGCTAAGAAGACAAGCATCCCTGTTCTTCTGGTTAGT---------------------------------------------------------------------ATGAAG------------------------------------------------------------------------------------------------------------------------------------------------------------------------------------------------------------------------------------------------------------------------------------------------------------------------------------------------------------------------------------------------------------------------------------------------------------------------------------------------------------------------------------------------------------------------------------------------------------------------------------------------------------------------------------atgaagtgttgtaccaagcaagaatccatc------------------cactgc------------------------------------------aaattgctt---------------------------------------------------------------------------------------------------ccagcctttcca------------------------------------aag---------------------------aaagctgtcttgaattgcaca---------agtgcattaaagaggtta---------------------------ttcaatatgcggtcgaag------------------------ttg------------atgctgactgca---------------------------------------------------------------------------------------gccgctttcctcttgaatggctgtttcattttcggt---------------ggggaagaa---------------------ggcccggacaagtta---------------------------------------------------atggtcattgagaaagccgtcgacgttggggctgatggtagtcaatttcctagtagttggatttttcattcccgcgaaaagaagcccggaaaggcttttgttgatggtttggcttctgacctccaaaacaatctttcagatactacagcatacgtgccagagttacaaaagctgatcgggttctcagggccatacgcacca------agt---aaa---------------------------------------------------------------------------------------------------------------------ctgggaaag---aaaact---gtcaagggaagaaaaaat---------------------gagaacagtgatgatgatccg------------------------------------aatgcacca------------------ggaagcgag---gaagaagaaaaagctaaaagtgtaaaatcaaaggga------------------------------------------------------gggaggagcacaaca---aggcatggg---cgtaagttgcct---------cctgcaaaa------------------agaaagatc---agt---------gaaagtgac---------------------------gacgaa------------------------aatgacgacgacggtagcaatgatgacagtgacgagacagatgagaaaactagaacgact------aagaaacctccggcaaaa---aggaagtccaagaaagctatgacgatgacaagtggggcaactacaacgagggtgaccagaagaaaaagg---AGCCCGTTCAAG---AACCAGTACACCGAG---AAAAACCCTTACCCTAAACCACAGCAGCAACCACCACCATCTGCAGAAATGGTTGAG------AGA------CAAACG------------CAAGTTGGAAGCAGGCCAAGCGAGATTCCATGGCAACCAAAGGTTGCCAATTCGGTGAATCTCATCGGCCATGTTCAGATTCCAGTCCAGTTCGAA---GCTACCCCAGACGGCAAGTACTGGGCTGGCACCATAATCTCCCAACAGGAC------GGCGACTCGTCCGATTCTCCACCATTTTGGATTCCAATTATTTTTGAAGGTGATCTAGCTCATATTGCAAACTACCATCTGAAAGCAAAGGATTATGTTTATATAGTT---GGACAGCTAAGTGCTGACCCACCGCCATTCCCTATAAGTCAGGGA---CAAGCAAATGTCCAGGTTATGGTTCGTAGCATAAACTTTGTGCAGAGATCTTCTCAG------------------------------------------------------------------------------------------------------------------------------------------------------------------------------------ATGAAGAAATCCGTCACGCAACACAATCTTGAGCAGGATAATAGC---------------------------GGTACTGTTAGTGATCTGAATGATGAT---GGAGAG---CCCACATTGAACTCT---TGGAAGGAGCTTGTGAAAAATCCAAAAAAATGGCAGGATTTCCGTGAAAATAAG---CGCAATGGACTGTTAAAACAAAAACACCCAGATTTTAAACACAAGGATAGTGGTCTTTCCCTTTGGCTTGACACCGCTCCGGAATGGGTGCTGTCAGAACTCAAAGGATTAGAATTTTATGTTCAATTTGCCAAGTCTGAAGGTGATGATTCTAATCGAGGTGATGATCTTTGGAGGGACTTGGTGGAAAATCCTGATAATTGGTGGGACAACAGAGCAAATAAGGCCAATAAAAAGTCTCCCGACTTTAAACACAAAGTTACAGGTGCC---------GGACTATGGCAA------AGGGGC---TCCCCATCGTGGGTGTTGTCTAGGTTGCCTCCTCTGAAAtctcaaatt---ccaagggcaatagtg------aatgaaaacggtaatggtcatgttaaa------gatggaataaaaaatgggaaaacttcagcatttgagctt---ttc---------------------aataagcat---tggaagcaggcaaagtta---------------ttg------------gctgctcagaagagaaaaaacaaaggtggggtgcgagttgcagcttccaagcaggctttgggtgcaaatgctgccaacgctataaattcaccttttatagatact------ggcattgtgaactca------agagagcagctactt------ggggatggcacggaagatgtgagtttg---ggaccatctgtttcaagttcacatgttggcgacaaaaccaaaggctccaaagctaaagggaaaccgaagccgcagtccagaaacaagaaaagtaaagaacaatgttctggaactattgctgcttctgatgcagcagctcagccaggaggttctgaaagagtttctcaagcaataaaatcaaacgcgaccaaaaat------atccagtctttacctgctgcaaagactaataatactgtgaagaca---cccccggaagtgcttgatagttctgtttcaacaaaggtgcagtttgataggataactggggaatcttgtagaaaaggaaaatct------acgaaagaagttaatgctgtagtcaatgcccacgatacactgcag---gtatcatctgggaatgag------ttggcacagaaacaaaaaaccatctcaagaggcaaatctaagcctcaaggacgaggaaaactgcagccattgtatcctcctatggggaaatctgttgtggttgtggagtctgtcacaaaggcaaaagtaattcaggggtaccttggcgacatgtttgaagtcctacctagctatggtcatgttagagacttggctgctaggtcaggatccgtgcggcctgatgatgacttcagcatggtgtgggaggttccgtccgctgcctggactcatcttaagagtatgaaggttgctctaagcggagcagaaagtcttattcttgcatcagatcctgatcgtgaaggagaggctatagcttggcacatcattgagatgttgcggcaacaagatgccttacgtgaaggtattactgttgcgagggttgtatttaatgaaataaccgagtcttccatcaaaagtgccttgcagaatccacgagacattgatgtaaacttggttcatgcttatcttgcacgacgggctcttgattacttgatcggatttaacatttcaccattgttatggaggaaattacccggttgcccatcagctggacgagtccaatctgctgctttgtctcttatatgcgacagagaaatggaaatcgatgaatttaaacctcaagagtattggacagttgaagttgagtttaacaaaagggaactgggcaaa---------------------------cagaggccaagaagaaacgcgaaagagattaat---------------------------------------------------tcatcagcagactttgaagtggtt---gtatctaagaggaccaaaagcaggaaaaatcctccaactccttttataacatcaacacttcagcaagatgctgcaaataaattacattttccagcaacatatactatgaaattggcacagaaattgtatgagggggttcaattgtcagattgcaaggcaacagggttgataacatacacgagaacagatggattgcatatttctgatgaagctgcaaaggacatccgagcattggttattgaaagatatggacataattttgcatcagag---agtgctcgtaaatattttaagaaggtgaagaatgctcaagaggcccatgaagcaattagacccacagatatccggagattaccatcaatgcttgttggaatccttgataaagattctttgaagttatatgctcttatttgggctcgttcagttgcttgccaaatggaacccactaaaattgatcagatacaggttgatattggaaatggtgatcattccattgctcttcgatcaacttgctcggaagttgagtttctgggataccaggcagtctaccaggatctggaagcaaaagatattagatttaatgaaaat---gatggaaatgatagaaatgaagctttcaaagttctcagtaatctgaagcaaggggattcgttgtgtcttggcaaagtggaacttgggcaacaccatacacagcctcctccacgctattctgaaggatcattggttaaaaagctggaggagcttggcataggaagaccttcaacatatgcttct---acactgaaagttttacaggatagaaattatgtgacagtaaaaagcagaattttgtatccagaatttcgtggtcgtatggtctcagcatttctctcacaccatttcaccgaggttacagattatagttttaccgctgacatggaaacagagctcgacaatgtttctgccgggtcgactgaatggaaaggcctactcagagattattggactaggttcagcagctactgtaatcatgttgctaaagttcatattcatcaggtggagaagatgttggagaaaacctttgggaatttcttgtttgcttctctcccctctaaaagcaggacatgcccaagttgttcggaaggcacattgattttcaaagttagtaggtttggtgctggttattttatcggctgtgatcaacacccaaattgcaagtatattgctaagacattatatggtggtgatgaagaagacaatactcctcaaaacaac---aactcagtggaggagccaaaattgttaggtcttcatcccggatcaaatgagaagattcttttgaagaatggtccttatgggctctatatccagcttggcgaggacaggaacgcgtgctcgcctaaaagagtctctgtttcccacgtgaaggatgtagactccattaccgtggaagatgctattgagttgctgcgctatcccgtgacgttgggaaatcatcctgaggatggtcagccaattgtattgcggcttggtaggtatggattttctattaaacaccggagcaatatcgcccctgtacctaagaacacgaagccaaatgacgtaaccctagagaaagcattaaagtttttgttgagtaaagacgtaaaacgaagtggccggccgaagagaaagccaaagcttgag---gaa------------------------------------------------------------------------------------------------------------------------------------------------------------------------------------------------------------------------------------------------------------------------------------------------------------------------------------------------------------------------------------------------------------------------------------------------------------------------------------------------------------------------------------------------------------------------------------------------------------------------------------------------------------------------------------------------------------------------------------------------------------------------------------------------------------------------------------------------------------------------------------------------------------------------------------------------------------------------------------------------------------------------------------------------------------------------------------------------------------------------------------------------------------------------------------------------------------------------------------------------------------------------------------------------------------------------------------------------------------------------------------------------------------------------------------------------------------------------------------------------------------------------------------------------------------------------------------------------------------------------------------------------------------------------------------------------------------------------------------------------------------------------------------------------------------------------------------------------------------------------------------------------------------------------------------------------------------------------------------------------------------------------------------------------ATGGGTTTTTTCCCTACCTTGCTCTCCTTCCTTCGGTTGAAGGATACAGAATCTCTAGATGCGGCTGATGGGATGAAGATAACTGGTTTATCACCATATTGGTTTGATATTGCACAAGGCAGTGCCGTACAAAATACAGTTGATATGCGATCACTGTTTCTGTTGACAGGGCCAAATGGTGGCGGTAAATCAAGCCTGCTTCGGTCAATTTGTGCATCTTCATTACTTGGAATATGTGGATTGATGATTCCCGCAGAATCAGCCTTGATTCCTCATTTTGACTCCATTATGCTGCACATGAAATCTTATGATAGCCCCTCTGATGGGAAAAGTTCATTTCAGATTGAAATGTCAGAGATTCGTTCTATAATGACTGGAGCCACTTCAAGGAGTCTTGTGCTTGTAGATGAAATTTGCAGAGGAACAGAAACAGCAAAGGGGACATGTATTGCTGGTAGCATTGTAGAAACTCTGGATGAAATTGGTTGCCTTGGTATTGTGTCCACCCATCTGCATGGAATTTTTAATTTACCGCTGGAGACAAAGCACACTGTACATAAAGCGATGGCTACAGAATATGTTGATGGGCTAACAAAACCAACATGGAAGTTGATAGATGGGATCTGCAAAGAAAGCCTTGCATTTGAAACAGCTCAAAAGGAAGGAATTCCTGAAGCAATTATCCAAAGAGCTGAGGAGCTATATTTGTCAGTTTACAATTGTGTTGCTATTGCTGCTAGGGAACAGCCACCTCCATCTACAATAGGTTCTTCAAGCGTTTATGTGATGCTTAGACCTGACAAAAAACTATATGTTGGAGAGACGGATGATCTTGATGGTCGAATTCGTGCTCATCGTTCGAATGATGGAATGCAAAATGTGTCATTCCTTTATTTCTTGGTACCA------------------------------------------------------------------------------------------------------------------------------------------------------------------------------------------------------------------------------------------------------------------------------------------------------------------------------------------------------------ATGAAT---------------------AGAGGGCCTGGG---------------------------ACTGGGAGGGTTGTCCCTACCGAACTTCACAAGGAAGCTACGGAAGCGTACATGGCCTATGCTATGTCCGTGTTGCTTGGCCGAGCTTTGCCCGATGTTCGCGACGGCTTGAAACCGGTCCACAGGCGAATTTTATTTGCAATGCATGAATTGGGCCTTTCATCACGGAAACCATACAAGAAATGTGCTAGAGTTGTTGGGGAGGTTCTTGGCAAGTTTCATCCTCATGGGGACACTGCTGTATACGAGTCCCTGGTCCGAATGGCACAG------------------------------------------------------------------------------------------------------GTT---------------------------------------------GATTTTGTTCCAAATTTTGACAATTCTCAAAAGGAACCATCGCTTCTACCTGCTCGAATCCCAAATTTATTATTGAATGGTTCTTCTGGCATTGCG---------------------------------------------------------------------------------------CTCCAAGAACTGCTGGAATACATGCCAGGACCTGATTTTCCAACTGGTGGCCTAATAATGGGGAATGCCGGCATCTTAGATGCGTACCGGACTGGGCGAGGACGGATCATAGTAAGAGGAAAGACTGAGATTGAATTGCTTGATTCT---AAAATGAAGCGATCTGCAATTATTATAAAAGAAATTCCGTATCAGACTAACAAAGCTTCTCTTGTTGAGAAAATTGCCGAGCTTGTGGAAAACAAGAGTTTAGAAGGCATAAGTGATATTCGTGATGAGAGTGATCGATCTGGAATGCGGATAGTCATTGAGCTTAAGAGGGGATCTGATCCATCCATTGCTCTTAATAATCTGTATCGCCTTACTGCTCTTCAATCTAGCTTTAGCTGCAACATG------------------------------------------------------GCATTCTTGGATTTTAGATGCCATGTAGTTGAAAGACGTGCAAATTTTCAGCTTTCACAAGCGCAGGATAGGAATCATATTGTTGAGGGTATCGTTGTGGGGCTGGATAATTTGGATGAAGTAATTGCTGTAATCAGGAATGCTTCAAGCAATGCATCGGCATCAGCTGCTTTGAGGAAAGAGTTCAACTTGTCTGAAAAACAAGCTGAAGCTTTATTAGACATAAGCCTGAGAAGGCTTACACTGCTTGAGAGAAATAAGTTTGTTGCTGAAAGTAAATCCTTGATGGAACTGATATCCAAGTTACAAGATCTTTTGTCAAGCAAAAGGCAAATACTTCAGTTGATAGAACAAGAAGCAATTGAACTAAAGAACAAGTTTCCTACTCCGAGGCTTTCATTTTTGGAGGACACTGATAGTGGTCAACTTGAAGAAATAGATGTTATCTCAAATGATGAAATGTTACTGGCACTTAGTGAGAAAGGCTATGTTAAGCGAATGAAGCCCGACACATTCAATCTTCAAAATCGAGGAACCATTGGTAAATCAGTAGGGAAATTGAGAGTAAATGACACAATGTCCGATTTCCTTTCTTGTCATGCCCATGACCATGTCCTATATTTCAGTGATAGGGGAACAGTGTACTCTGCTCGTGCATATAAAATTCCAGAATGTACTAGGGCTGCTGCTGGTACACCACTTGTCCAGATCTTGTCC---TTATCTGATCATGAGAGAATTACTTCTATTATACCTGTGAACGAGTTTTGTGGAGAT---CAGTATCTTCTAATGCTTACTGCGAAGGGCTACATCAAAAAAGTATCTTTGAACTATTTCTCATCAATCAGGTCAACGGGGATCATAGCTATTCAATTGGTTCCTGGTGATGAACTGAAATGGGTTCGCCGTTGCACCAATGATGACCTTGTGGCCATGGCTTCACATAATGGAATGGTGATTCTGACTTCCTGCGAGATTATTCGTGCTCTTGGAAGAAATACTAGGGGTTCAATTGCAATGAGGCTAAAAGAAGGGGATAAAATGGCATGCATGGACATCATGCCAAGAATCATGTGGAAAGAGTTGGAGAAGGTTTCAGATGCCGACCAG------GGCCGGCGCATGAGAGGCCCATGGTTGTTGTTTGTGTCTGAGAGCGGTTTTGGAAAGCGAGTTCCTCTCAGTAGCTTCCGCATGTCACCTTTGAATAGGGTTGGTTTAAAAGGTTACAAGTTTTCATCTGAAGATTGCTTGGCAGCAGTATTTGTAGTTGGGTTTTCCTTGGCTGATGATGGTGAAAGTGACGAGGAAGTGGTACTCTTGAGCCAGAGTGGTACAGTCAACCGGATAAAAGTTCGGGATGTTTCAATACAGTCGCGCTATGCAAGGGGAGTTATTTTGATGCGGCTTGAGTATGCTGGAAAGATCCAGTCAGCTTCTTTGATATCAGCAAGTGAAAGTGAAACAGAGGAAGAGGAAGTTGAAGCTGTTCCCGAGcaaatcaaaatgcctaaaaccagactttcctcc---aaagccctcccatcttca------------gagcccaatcctgattttgaatcttcc------aatggagtttcggtgccaggg---gtt---cgcgtttttgttcggaaaaagagggctaaaaaggca---ttgcaagtctcg---gtaaatgagcttaaagcagaatctcttgaccataaactaggtggcctgcctgacattgaagactttgcatatggaacgggcaacagatcttctcagttaacagggacatcaataacttctgttattgtgtcttcagcagaaagcaaagttgcacctccaattaggtcaacagctgaaccaccttccaattgggaaaaggtccttgaagggatccgaaaaatgagattgtctgaagatgcaccagttgacactatgggttgtgagaaagctggaacttctcttcctccaaaggaaagaagatttgctgtgttggcatcttcacttctttcaagccaaactaaggataatgttactcatggcgctattcagcgtctccttcaaaatggtctgcttactccagatgccatcgacaacactgatgaagccactattaagagcttgatttacccagttggattttatcctaaaaaggcttgcaatttgaagaaaattgcaaacatatgtctcacaaagtatgacggagacattcctagtacattggaggagttgcttttacttccagggattggtccaaagatggctcatctggttatgaatgtgggatgggaaaatgttcaggggatatgtgtagatacccacgtgcatcgtatctgcaatagactggggtgggtgtcacggaggggcacaaaacagaaaacttcatctcctgaggagacgagagagtcgttgcaactctggcttccaaaggaagagtgggtgccaattaacccactactggtgggatttggacagacagtgtgtactcctcttagaccccggtgtggaatttgcactgttagcgacttatgcccatctgcatttaaagagacc---tca------agtccatcgtcc------------aaggcaaagaagATGGCACTGGCAGTCTCAGTTGTGCAATCACGCATCATG------ACTACTAGGAATATTCAATCCTATGCCGGTGTTTCTGTTTGCCGGGACTTAAGCTTCCTCTTCTCACAATCCGACGCATTCAATCATGGTTTAGAGGCAGAACTTACGTTCTATGCC------------CATTTTGTTGTGGCTAGTATTATG---------------------------------------------------------------GTGACG---------------------CACTTTGGACCACTTAAAGGTGCAGTCCGTAATTTTGATGTCTCCTTGGCATGTAAACGATTTCCTTCCATCATTTTCGGTTATTCTCCTCCGGTGGAATTGTACGATGAGGCCTCATGTTGTTCAGGAAAGAATGGCCTTTCAGAATCTGAAATTTGTGAAGGTCATCTCTCTAGCTCTGTGGGTGCAAAGTGGGTCAATCCAGATACTCTATGTGAAACATGGCCCTCTCTTTATCCCAGCCTTCCGAATGGGAGCTCTTCCTTATTTAATGAAGAAAGTTCTCACCCTTCGCCTTTATCTTCTCAGCCCCTGAATTTTGAGACTGAAACAAAATCAGATCTACGAGTCACTGTGGAGGATTCATCCACTATTGATGCGCTTGAGGGTAAACAAAGT---GTTGCATCAGTTGAGTTGATTCTTGACAAATCTATCAGTTGCATACCTGGATTGAGTAAGAGGCAGTTTCATCAGCTGGAAAACTGTGGCTTTCACACGTTGCGCAAATTGCTGCACCATTTTCCTCGGACATATGCTGATCTACAGAATGCGCAGATTGGAATAGACGATGGCCAGTACTTGATTTTTGTTGGGAAAATCTTATCTTCCAGGGCAATCAGAGCTAGCTATACTTTTTCATTTCTCGAGGTTGTAGTTGGAGGTGAAGTGGCAGACAGTGAATCAAGTTCTGAAAATGGATTTGATGAAACTTACAGTAGAAGGAAGCGAACAATATATCTACATTTAAAGAAGTTTTTCCGTGGCACTCGTTTCACATTTCAGCCTTTTCTCAAAAGTCTTCAGGGAAAGCATAACGAGGGGGATATTGTATGTGTTAGTGGTAAGGTGAAGACTATGAGAAAGAAAGACCACTATGAAATGAGGGAATATAATATGGATGTACTTGAAGATGAACAAGATTCATTGCCTCTTGCAGAGGGGAGACCGTACCCTATATACCCTTCTAAAGGTGGCCTCAATCCAAACTTTCTTAGGGACACTATTTCAAGAGCTTTACTAGATTTACCTGTCAATGTTGATCCTATTCCTGAAGATGTCACTCGGGATTTTGGACTCAAATGCCTGCACGATGCATATTATGGTATCCACCAGCCGAAGAATTTGGATGATGCTGATTTAGCTCGCAAAAGACTTATCTTTGATGAGTTCTTTTACCTTCAGTTGGGCCGTTTGTTTCAAATGCTTGAAGGTCTTGGTACACAGCTAGAGAAAGACAGATTTTTGGACAAATATAGGAAGCCTGAATTAAATGTTGTATTTATGGAGGAATGGTCTAGTCTCACAAAGAAGTTTTTGAAGGCTCTGCCATATTCACTTACTTCTAGTCAGTTAAGTGCTGTTTCGGAGATTATTTGGGATCTTAAGCGGCCAGTTCCTATGAACCGACTTTTGCAGGGTGATGTTGGGTGTGGGAAGACTATTGTAGCTTTTTTGGCATGTATGGAGGTTATTGGTGCAGGTTATCAGGCAGCTTTCATGGTTCCAACAGAGTTACTTGCTATCCAGCACTATGAGCACCTACTTTATTTGCTAGAGAATATGAAACAGGTTGACTTCAAACCTTCTGTTGCTTTGCTAACGGGCTCAACCCCATCAAAACAATCACGGCTCATTCGTCAGGGTCTTCAAACTGGAGATATCTCATTGGTCATTGGTACCCACAGTTTGATAGCAGAAAATGTGGAGTTCTCAGCTTTACGCATTGCAGTGGTAGATGAGCAACATCGTTTTGGTGTGATCCAGAGAGGAAGGTTTAATAGCAAGTTATATTATAATTCTATAAGTTCAAGAATGGCTGCGACCAGTTCGGATGTCTGCTTGAAAGATGATGTCTGTATGGCCCCTCATGTTCTTGCTATGTCAGCCACTCCAATCCCAAGGACGCTTGCTATCGCTTTGTTTGGGGACATGTCCTTAACACAAATAACTGATTTACCACCTGGGAGACAACCAGTTGAAACGTTTACCATTGAAGCAAATGAAATTGGCATCGAGAGGGTCTACAAGATGATGAGGGACGACCTAGAAACTGGAGGAAAAGTGTATCTAGTGTATCCAGTCATTGAGCAATCAGAACAGTTGCCTCAGCTTCGTGCAGCTTCAGCTGAACTTGAAACTATATCTAATAGGTTTGAAGACTACAATTGTGGCTTGCTGCATGGAAAAATGAAGAGTGATGACAAAGATGAAGCATTAAGGCGATTCAGATCAGGACAAACACATATACTACTTTCTACTCAAGTAATTGAAATTGGTGTTGATGTTCCAGATGCGTCCATGATGGTCGTCATGAATGCAGAGAGATTCGGTATAGCTCAACTACACCAACTTAGAGGACGAGTTGGACGTGGAGTAAGGAAGTCTAAGTGTGTTTTGTTAGCATCTACGGCCCGTAGCCTAAATCGGTTGAAGGTGCTGGAGGAATCATCAGATGGCTTTTACCTTGCTAACATGGACCTTATTCTACGCGGACCTGGTGACTTGCTCGGTAAGAAACAGTCTGGGCACCTTCCCGAGTTTCCTATTGCCAGATTAGAGATAGACGGAAATATTCTTCAAGACGCACATCTTGCTGCTCTGAAAATTCTAGGTACATCCCATGATTTAGAGAAATTCCCAGATCTCAAAGCAGAGCTTAGCATGAGGCAGCCGCTGTGCCTGCTTGGTGATtcgactgtgtcgttggat------ggtgaaaatgataatgatgcaaagaaaaatgaa---agtgaa---gatgatgatgcttttttggctgaaaagccg---------gag------ttgcaaccacaatgtgtggatcccagaaagggttggcatttccggggtgtgcataaggctattatatgtggaaaggttgggcaatctcctgtgcagaagatcttgcgaaatggacgaactgtaaccatctttacggttgggacaggtggtatgtttgatcaaagaatagtgggagctagggacttgccaaaacccgctcagtggcatcgaattgctgtgcataatgagattcttggggcttatgcagttcaacaacttgtcaaaaactcgtcagtttatgtcgagggtgacattgaaactagagtttacaatgacaatataaatggtgaagttaaaaatgtaccagagatatgtgtgcgctttgatgggaagattcgccttgtcaaaacgggagaaatgatcaacaatatttgttttgacgagcttcgtgag------ggattgcttctgagccgggttagatcaattgacccgaccgaagccgaaatcccc------------------aatcccccc------------acc------------------aatccccaccaccaccaccacaaacctcccgccttcaacccctcc------------aacctcaacaccttc---gca---------acctcagaaaaaaaaaccccacaaaaaaaaaaaaaccaaaaaatccccaaaaaaaacagaaaa------atc---------------------ttcactaatctctacccacccaccacccaaatctcactcccc------------------------------------------caccaa---------------------------------acccccaaatgggtagccctc---aatatacccaaatcagagctcttctcgcccctcacattccccacaggccaaaccttcaggtggaaacaaacaggc------cct------------------------------------------------------------------------------------------------aat------------------------------------------cagcgt---------------------------------------------------------------------------------------------------------tgttgggtctcattt---------------------------------------------ggg------------------------------------------------------------------------------aggattacgcgaatggttgattttacttcttcattagggaagtgtttagggtcagttgaagggttcgaattccatgaattcccgtcgttagaccggttgtcacaggtttcagagggggaacttcgagaggcggggccaaatactaat---------------gggactatagatgctttgcaatcaaaacctggtggaggtgcggagtggcttgcttcgctacgtaagtctgatctccaagaggctattgatgctctttctactctacctggtgttggtcccaaggtcgctgcatgtactgctctcttctctctagatcaacaccatgccattcctgttgatactcacatgtggcaggtgagc---------------------------------------------------------------------------------------------tttcttggg------------ttgttactt------------------------------------------------------------------------------------------------------------------------------------------------------------------------------------------------------atgccccgggcaagcata------tctactattagagaaactttttctgctgat------ggaaaattt---gtg------ggccaagtatctgcacctttttctgtttacaagggcaaagctgcactttctgcttcccct---------------------------tct------ggtattcttaaagttgatcgcagtggcactattatgttgacattttggcctgctattggtgaacgcaagtatgactgggaaaagaggcagaagtttgccttgtctgcgactgaggttgggtccttgataagtctgggttccaaagattcttgtgaattctttcacgacccttcgatgttatcgagcaatgcaggacaggtaaggaagagcttatcagttaagcctcatgataat------ggctacttcatctcattgggcgttgtcaacaatatcttaaaaaccaatgatcgcttcacagttcctgtcactactgccgagtttgcagtgatgcgtgcagctttcacttttgctttgccccatctcatgggctgggaccga---tacaccaatctgctacctaagagcatg------caggaaagtccctcaaaa------gttgcatct---ccgctt------ttgaattcagaa------tgggacagaATGTCTTCCTCC---AAAAATCTAATAGACTTCTTC------CAACCAGCAAAGCGTATGAAAAAGCTCTCTTCTCTTACGGCGGTTCAGAAATCACGGATTGAATTCAACAAATTGCGGGCAATATCCAGAAAAAACCTCAAAATCTGTTTGGACAGAATCTCCAAG------TCT------AGTTCAGAG------GGG---TTGGATTTTGTGAAGTTGGAGCAACTGTTGGTGGAGGAGACGTGGTTGGAAGCCCTTCCCGGAGAGCTTCAGAAGCCCTATGCGAATGAGTTGTGCAAGTTCATTCAAAGTGAGATAGGTGACAGTGGCGTGCCAATCTATCCGCCCCTGCACTTGATTTTCAATGCCCTTAACACTACCCCATTTGATAGGGTTAAGGCTGTCATCATTGGTCAGGACCCTTACCATGGACCTGGTCAAGCAATGGGCCTTTCTTTCTCTGTGCCACAAGGCATCAAAGTCCCTTCAAGTCTGGTAAATATATACAAGGAGCTTAAGCAAGATTTG---AGCTGCTCTATTCCATCTCATGGGAATTTGGAAGGTTGGGCTGTCCAGGGTGTTCTACTGCTCAATGCCGTTCTTACCGTTAGACAAGGTCAGGCAAATTCTCATGCAAAGAAAGGATGGGAGCAATTCACTGATGCTGTCATCAAAGCGATTTCACTGAAGAAAAAAGGCGTTGTCTTTCTTTTATGGGGAAACTATGCTCATGCAAAATCCAAGTTGATTGATGAGACGAAGCACCATATTCTCAAAGCAGCTCATCCCTCTGGTTTATCTGCAAATAGAGGTTTCTTTGGATGCAGGCATTTTTCTCGCACAAACAAGCTCCTGGAGCAAATGGGAATTTCTCAAATAGATTGGCAATTAATGGCG---------CTCCTGAAA------------CCTCCT---------GTCAAGATTGGTATT------------CGA------------CTCATGGCCTCG------------CGT---------------TTCATT------------ACTTAC---------------------------------------------------TCGTGTATTCCCTCCCGCAAC------------------CTTTCCCTCTCCTCCTCCTCTTCTCTCTCT---CCCTCCTCGCTCTTCCTC---AGAAAA---------------AGGACTGCTTTTCCA------TTGAGAAGGGTGGCAAGT---CGGTTCTTGATGCCA---AATGCAGTGTCTCTG------AGGGCTTTCATG------TCATCAAGCACCACA---------ACAGAAGCTTTTCAGGAAAGTACAGGCTCAAAAGCTTATGGGTCTGAACAAATTCAGGTACTAGAAGGCCTAGAAGCTGTTAGGAGAAGGCCGGGAATGTACATTGGAAGCACTGGACATCGTGGCTTGCACCATTTGGTT---TATGAAATACTAGATAACGCTGTTGACGAGGCGCAAGCAGGATTTGCTTCAAAGATAGAAGTTGTCTTACATGCGGACAATTCAGTGAGCGTTGCTGACAATGGACGTGGGATTCCAACTGACTTGCATCCGGTGACGAAAAAATCTTCTTTGGAGACTGTGCTGACGGTTTTACATGCAGGTGGCAAGTTTGGTGGTTCAAGTAGTGGTTACAGCGTCTCAGGTGGACTACATGGTGTGGGCTTGTCTGTGGTGAATGCATTATCTAAGACATTAGAAGTTACTGTTTGGCGTGATGGGAAGGAATACCAACAGACATATTCCCGTGGAAAGCCTGTAGCAACTTTAATATGTCATGAGCTTCCAGATGAATCAAAAGATCATGAAGGGACACGCATTAGGTTTTGGCCAGACGAAGAAATATTCACTACCATAATTGAGTTTGATTACAATACCATAGCTGGACGAATTAGGGAGCTTGCATTTCTAAATCCTGAGCTTGCTATTGCTCTTAAGAAAGAGGATAGCGATCCAGAGAAGAGCCTA---------TATTTGACTGACAGTTCTTTGATACAG---------------------------AAACCACTTCATGATGTTGTGGGTTTTAGAAAAGAAGCAGATGGAATTACAATTGATGTGGCTCTACAATGGAGTTCTGATGCATATTCGGATACCATTCTGGGATATGCTAATAGCATACGTACAATTGATGGTGGTACTCACATAGATGGTTTGAAGGCTTCATTAACGAGGACCCTCAACAACCTTGGAAAAAAATCTAAAGTTCTCAAGGATAAGGATGAAAGCTTAAGTGGCGAACATGTTAGGGAGGGTTTGACATGTATAATTTCTGTCAAAGTACCAAATCCAGAGTTTGAGGGACAAACGAAGACAAGGTTGGGAAACCCAGAGGTGAGGAAAGTAGTAGATCAATCTATTCAGGAGTATCTTACTGAGTATTTGGAGTTGCATCCAAATGTGCTTGATTCAATCCTTTCCAAGTCCCTTAATGCTCTAAAGGCAGCTTTAGCTGCGAAGAGAGCCAGGGAATTGGTGAGACAAAAGAGTGTTTTACGATCCTCATCTCTTCCTGGAAAGCTTGCTGATTGCTCAGCCACAAATCCTGAAGATTCT---GAAATATTCATTGTTGAAGGAGATTCAGCCGGTGGTAGCGCAAAACAAGGTCGTGACAGGCGCTTCCAGGCTATTCTTCCCTTGAGGGGTAAAATTCTTAACATTGAAAGGAGGGATGAAGCAGCAATGTACAAGAATGAAGAGATTCAAAATCTTATTCTAGGTTTAGGACTTGGAGTAAAGGGAGAAGATTTTAAAAAGGAGGCTCTCCGTTATCATAAAATCATAATCTTGACTGATGCTGATGTAGACGGTGCTCACATCCGGACATTGCTATTGACCTTTTTCTTTAGATATCAGAGGGCTTTATTTGATGAAGGCTGCATTTATGTTGGTGTTCCGCCTTTATACAAGGTTGAGAGGGGAAAACAAGCACATTATTGCTATGACGAATCACAACTGAAACAGTTACAGAGATCGTTCCCTCCAAACGCATCGTATAACATTCAGAGGTTCAAAGGTTTGGGAGAGATGATGCCCTTACAATTGTGGGAAACAACTTTAGATCCAGAGACGAGATTGCTAAAGCAATTGGTGGTTGAGGATGCAGCAGAAGCGAATGTTGTTTTCTCCTCTCTCATGGGTGCCCGGGTGGATGGGCGGAAGGAACTCATACAAAAGTCTGCAAGCATGATCAATCTTGACCAACTGGATATACTCTCGTCCCATGAAACCTCCGACCCAAGTCCCGAGGCCGACTCGGACCCTTCCTCACCTTCACCATCACATTCAGAGTCGGCGCAACAGCGAGCCGTTTACGATCGCCCCCTCGAAAACGGCTTAGACGTTGGCGTTTACAAG------------------GTGGGGCAGACTCCGTTGCAGAAGAGGCTGAGGAGTGGGAGGATGGTGACGCTGTTGTCAGTGGGGACGGGTGGGATTCGGAACAACCGGAGACCGTTGGACAATGAGGAGCCGAGGGAATATGCAAACCGGTGTGCGGTTCAGTGGCACAGGGTCTCCATTTACCCTGAGAGATTGGGGGAGATTGCCATGAAACATGCTGTTCCTGGTTCAATTTTGTATTTGGAGGGGAATTTGGAGACCAAAATCTTCAACGACACAATAACTGGTCTTGTACGGCGTATAAGAGAGATAGCCATTCGTCGAAATGGTCGGCTTGTGTTTCTAGGAAAGGGTGATGAG---GCCCAA---CAACCAACACAA---GCA---GAGTTGAAAGGGGTTGGTTATTAC---AGTACCTCATTTCCAGTT---AGGTACATTCCCAAGGCAACCTTGAAGAATAAAAGG---CTTAGGACTTCACCTCCTATGAAGGGTCCT---------GAAGATATAAATATTGGTTTGGACAAAAATGAATTG---------AGTTTTGAGGGTTCAAATAGTTTGCGGAGGAGCATTATGGATAAGAAGTTA---------CAAAATCAAAATGAAGGACCCATTCATTACGTAGGCTATGATGACAATCAAGAAATGGAAGAA---GAA------------------ATTGATTAT------GATGGG------GAACTTGTGGTGTCT---GAATGC------ATAGAAGAGCCTGAAGAGGTT---GTGGAGGAATTGGGGCACAATCAAGATGGGTTACGATCTGGTAATACTAAACAGGATGCAGAGAATTTAGCTATTGGATTACTTGCAACAAGAGCATATACAGTTGTTGAGATGAGAAAGAAACTGCTTGGGAAGAGATTTCCTCTTGATATTGTCGATGCAGTGATAATGGACTTCCAGATCAGGGGTTTGATCAATGATTGCTTGTACGCCGAAACATTTTCCCAGTCCAGATGGTCTTCCTTAAGTTGGGGACCAAGGCGAATCAAGCAAGCATTGTTGAAGAAGGGAGTAAGTGAAGTTAATGCAGCAAAGGCAATAGAATTGGTTTTCCAG------GAC------------GGTGATTCT---GGTGGAGATCAAGAA---------TCAAGACAC---GGCTTGTCTAAAGTCTCGATGGACCAGTTATTTGTTCAGGCCTCAAAGCAATGGCTCCGGGGTCGGGATGTCACCAATGAAACGCGGAAATCAAGGATTGTTAGGTGGCTTCAGTACCGGGGCTTCAATTGGAATGTCATTTGCTCCATATTAAAGAAGTTAGAATCTGGGCATGCCCAT---------------------------------------------------------------------------------------------ATGTTCAGAGATCAACGGCTGAACGACAACTGGGCGTTGATCCACGCCGTTGAT------CAGGCGAACAAGGCCAATGTCCCCGTCGCTGTAGCGTTCAATCTGTTCGATCAG------TTTCTGGGTGCGAAAGCGAGGCAGTTAGGGTTTATGCTGAGGGGTTTGCAGCAATTTCATCGCGATGTC---GAA---GAGACTCTTCGTATTCCATTCTTG---TTGTTCCAGGGAGAAGCTGTAGAGACGATTCCTAATTTTATTAAAGAATGTGGTGCTTCACTACTGGTTACAGACTTCTCACCATTACGGGAAGTTCGAGGTTGGAAAGAGGAAATCTGT---------AAG---------AGGGTAGGCGATTTGGTGTCCATTCATGAAGTTGATGCTCACAATATAGTACCTCTTTGGGTGGCATCAGAGAAATTGGAATACAGTGCTAGGACTATAAGAGGCAAGATTAATAAACTGCTTCCTGAGTATCTGATTGACTTTCCTAAACTGGGA------CCTCCAAATAGA---AAGTGGCCT------ACCTCGAATCATTCG---GTTGATTGGGAGAACCTCATTACAGCAGTTATAAGGAAAGGAGCAGAAGTTCCTGAACTTGAATGGTGTGAACCGGGTGAACATGCTGCGAGGGAAGTGTTGATGGGAAGTAAAAATGGGTTCTTGACAAAGAGGTTGAAGAACTACTCAAACGACAGGAATAACCCATTGAAACCTAAAGCACTTTCCTGTCTCTCTCCATATTTGCACTTTGGGCAGATATCAGTGCAGCGGTGTGCCTTGGAGGCACGTAATGTTAAGAAGCTCTGTCCCAAGGCAGTTGATACATTCTTGGAGGAGTTGATCGTGCGTAGGGAGCTTGCTGATAACTTTTGCTTCTACCAGCCTCAGTACGATTCTTTACAGGGAGCATGGGAATGGGCACGTAAAACCTTGATGGATCATGCCTCTGATAAACGAGAACATATTTACTCGAGGGAGCAATTGGAGAAGGCACAAACTGCTGATCCTCTC------TGGAATGCTTCTCAGTTGGAGATG------GTTCATCATGGAAAGATGCATGGTTTTATGCGGATGTACTGGGCGAAGAAGATTCTTGAATGGACAAGTGGGCCTGAAGATGCCCTAGCAATATCTATCTATCTAAATGACAAGTATGAAATAGACGGAAGGGATCCAAATGGATATGTTGGTTGCATGTGGTCGATATGTGGTGTGCACGATCAGGGATGGCAAGAACGGCCAGTTTTTGGGAAGATACGGTACATGAACTACGCAGGCTGCAAAAGAAAATTTGATGTGGATGGGTACATTGCCTATGTGAAGAGGCTAGTTGGCGAAGTCAAGAAGCGGAAAGCAGAAACCCTGCTCAATGAGAAGAAAAAGGAACTTTGCATTATGGTG------------------------------------------GTCGCTATGGCCGCGCAGGTTCGCATCAATCCTCGTGCTTTCACTCCCACC------------------------------------------------------------------------------------------------ACCGCCAGTAGTGCCCCCACTACAACTGCATCA---------------------------TCTCTGCCTTTCTTACCGACG------AATCAAAGCACACACAGGATAGAACCCAGTGAGAGC---------------GAAAGGAACAAGAAGAAGAAGAGGGTGTTCTTCTTGGACGTCAATCCTCTCTGTTACAATGGAAGCACCCCCAGCTTACACTCCTTTGCTCATTGGATTTCTCTTTTCTTCTCTCAAGTCAGCCTCACCGACCCTGTTATTGCTGTTATTGACGGGGAAAGAGGTAATGAGAACCGCAGGCAATTACTACCTTCATACAAGGCACATAGGAGAAAATTCTCGAGGCAATATTCGGCATCACAAATATTTTTGAAAGGACCTGTTTGGAGGTCCCATCATGTT---------GTCATTGATGTGCTCAAGAAATTAAATGTGCCGGTTGTAAAAATTGAAGAGCATGAGGCTGATGATGTTGTGGCTACACTTGTCGATGAAGTTTTACAGAGAGCATACAGAGTGGTCATTGCCTCTCCTGATAAAGATTTCAAGCAACTCATCTCTGAGGATGTGCAAATTGTTATGCCCATTCTTGAGTTCAACCGTTGGTCATTTTACACTCTAAAGCACTATATAGCACAGTACAATTGTTATCCATCTGCAGATTTGAGTCTTAGATGCATAATGGGTGATGAAGTTGATGGAGTTCCTGGGATTCAACATTTAGTTCCCGGTTTTGGTCGAAAGACTGCACTAAAACTCTTGAAAAAGCACGGTTCACTGGAAAATTTACTGAATGCTGCATCAGTAAGAACTGTGGGAAAACAATATGCACAAGATGCCCTTACAAAGTATGCCGATCACCTGCGAAGAAATTATGAAGTTCTTTCCTTGAGGAGG---GATGTCGAT------------------GTTAATCTTCAAGAG------------------GAATGGTTGTCTGAAAGAGAAACCTGCAATGATTCGGCTATCTTATCTAACTTTTTTAAAATGTTAGAAGAAACCCAG---AAGCTCAATCACCGCAATAGATCTCATTCTTCAAATGGT---ATA---CAAGAACAAGATGACATC---ACCTCCGGAATCAGCCGCCCTCTCTCCCAAATCCTCAAAGAACTCAACAAGAAAGTCCCCGATTCCCTCGTTAGGGTTCGCACCGAACCTAATGGCTTCCCCATCAAATACATCCCCTGGCATATTGTGAACCGGATTATGAACTTACATGCTCCAGAATGGTCTGGTGAGGTTCGGAGCATCACCTATTCTGCTGATGGAAATTCTGTGTCTGTTGTTTACCGTGTAACACTCTATGGGACTGATGCTGAGATTTACAGGGAGTCAACAGGTACTGCATCAGTAAATGAAGGAGGAAGCTACGGAGATCCTGTACAGAAGGCAGAAGCAATGGCATTTCGTCGAGCTTGTGCTCGTTTGGGTCTGGGACTTCATCTTTATCACGAGGACATGTTA
>Aeginetiaindica
---------------------------------------------------nnnttattgaggacgagacttttcattaacaaaagtgtttctttcaaagatttt---ttaccttcgtcgaaaacaagcttgcatcattatccttatgaaacaataagcttagaatcacttctcaaaaagttccactttcggcactattcatccaaaaagtctagtggtgttagatcttgcaaacgcaagcttgatcccaaaccg---atgaaggacgacaaggaagcatttttcgtcgtccgcaaaggcgatgttgtgggtgtttacaaaagcttaagtgattgtcaagctcaagttggaacatcgatatgtgattccccagtcagtgtgtttaaaggtcagtcaatgccaaaggacacagagaagtatctcatgtcttgtggactcaagaatgctctttattccatccgagcttctgaactt---accgaacattttttcggccctctcgtgccttgtcatctccag---------ccttcttctata---------ggggaaacatctacc---------gagcccgggaccaagaagagatcacaagaagctttgtgttcagattatggagactcagcggagcct------ttgttgatgcttaatgatgcccccaaaaagcatttcaaattagaacttcaaaga---------------------------gtagac---cagaatcaatcagcttgtcagtcatgtactatcgagtttgatggtgcttcgaaaggaaacccgggacaagctggggcaggtgctatactaagatctgatgatggaaattatatttgtaggttgcgggagggcttaggcattgctaccaataattttgcggaataccgtggctttatactcgggttgaagtatgctatccggggaggtttcacgagtgttagagttcgaggggactctaaactcgtctgcatgcagattcagggattatggaaggttaaaaaccaaaacatctcgagcttgtacgaggaggctaagaaactgaaggacatgtttggttctttccaaattattcatgttctaagggacttgaattcagaagccgatgcccttgctaacttgggcgtcgagctc---------------------------------------------tctgctaaaggtaaaaggaaaacacgagccgatgcgagtaattctggtgaagagaacctgacaaagaaagatatagcactgaagctagctttggatcagatcacaacatcatttgggaaagggtccattatgtggcttggtcgtacggttgttcataagaatgttccagtggtgtctactggatcatttgctctagatgttgctttaggaatagggggacttcctaagggacgtgttgtggagatatatggtccagaagcttctggaaaaactactctagcattgcatgttattgctgaggcgcaaaaacaaggaggttattgcgtctttgtagatgctgagcatgctcttgatccatctttagcggaggctattggagtgaacacccaaaatttgcttctctcacaaccagattgtggcgaacaagctctcagtctggtggataccctagttaggagcggttcagtagatgttgttgttgttgatagtgtggctgctttggttcctaaaagcgagcttgatggtgaaatgggagatgcacacatggcattgcaagcaagacttatgagtcaagcacttcgcaaattgagtcactcgttg------tctctttctcagacgatattaatttttacaaatcagattcgggcaaaactatcaacttttgga---tttggtggcccaaccgaagttacttgtggtggaaatgcattgaaattctattcttcggttcgtcttaatattaagagaactgggtttgtcaagaggggagaagagacagtaggaagccaagtagtggtgaaaatcgtaaagaacaagcatgccccaccatttagaacagctgagttggagcttgagttcggccgcggcatttgtcgggaggctgaactcatagacttgggatgcaaacacaagctcgtcaccaaggccggt---gcatacttgtatttggataaccaaatatttcaaggcagggatgctctgaagacatacctgtcgggaaacgggagcgcaaggattgagctcatgaataagcttcgagagaagctt---gca------------------tgtgggcatgagtccatt---gccgatgctgct---------tcgcctgatacgaccgatgaagaa------------------------gctgtt---actgctgtc---gaggctccgtca------gctgaaatttca---gaacat---gcatttgatgatcatattccggatgatactaagataacagagaaagatgaggcattgcgtatggctttgtcaaatctttcaagcgaatttggtaaagaatcagcactttcattgcaacgcttctttggtgctagacgagcgtccgtaatatcaacgggatcgttaaggctggatcaggcccttggtattggtgggttaccaaagggaagaatggttgaaatatatgggcatgaagcctctgggaagacaacattggcactgcatgttattagggaggctcaaaagcttggagggtattgtgcgtatctcgatgtggagaatgctatgtgcccttcacttgccgaagcaataggtgtcgacacggacaatctccttatctcacagccagattccgccgaaaacttattgagtgtcgtagatacattgacaaaaagtggatcgatttccgtaattgttgtcaacagtgtagctgcacttgttccccaaagtgaagtcgacacgttgcaatacggc------tcctatcgagacttg------caagcaaaaataatgacgcaagcgctacggaaaatacattattctctatgcaactccgatactcttattattttcatcaatcaggtgcgaaacaagttgaag---ctg---gtcgaaggatct---gttcgtgccgatgaagtcacttgcggaggaaacgccttgaaattctacgctgctatacggatgcgtataagccggaagggactgatacaggcagaagataaagctacgggtctcgggatttgcgtgcaagtcgtaaagaacaagttagcaccttcg------atggctaga---gtcgagttagatatacgattcggacaaggaatctcccgggaa---tcggaggcgttggatgtagcgtgcgagaatggggtcgtcgtgaaagacggagacatgtattttattaaggggaaaatcatgcggagtcgagaggaggctttaaggtatctggcggccaacggccgggctttagaggaccttgtgaagactttaaggtgccacttgtttccg---atgcagcggaaacttttcctgagacttcaatcaaattatacccgagctattttcatggcgtcgagggattttctgctgctcaagccaccccccgcttccgctacgcacgcgcgcgcaccttcgctccat------tcccgctgttcttgttcgcaaacacactattttcactct---------------------aatagcaggattaatctctccattcttgctaatacgata---------------------cgcttt---ccaccattgtatcag---agggcctctggatatagtttcaccccatatgctgccatgcccatccccaggccgattcctggtgtcggtatagagaccctggagaatcaattt---gtagatgaagaacagcttatcatattaaagcaaaagttgcaggaaattggaattcatccagatccttgtttgccn------------------------------------------------------------------------------------------------------------------------------------------------------------------------------------------------------------------------------------------------------------------------------------------------------------------------------------------------------------------------------------------------------------------------------------------------------------------------------------------------------------------------------------------------------------------------------nnngtcccagatggcgctcctccaaaagtctcgaacaaggcattgccccccgaagaagatgacatcaagtatcaatatctatggaactgcagagagtatacacagaaggcatctcgcattattctcgccacggataatgacattcctggtcaagccttagctgaagaacttgcacgacgcttgggaagagaaaggtgttggagagtgaaatggcctaaaaagaccgaaacggaaagtttcaaagatgcaaatgaggtgcttatgtatatgggtcccgatgtgctgcgggacatcattaaagctgccgaactttatcctataaaaggactgctcaatttcaaagattacaatgacgagatcgacaactactatcaccagtcacttggttatgagctcggtgcctcgactggatggaaggctctcaatgaattgtataatgttgttcctggagaattgacagtcgtaacaggagttccaaattcgggcaagagcgaatggatcgatgctctcttatgcaatctcaaccatagtgtcggttggaaatttgcactttgttctatggaaaatcgggttagagaacatgcgaggaaacttttggagaaacatgtaaggaagccttttttcgac---ataagatatgggaagcatatcgagaggatgagcatcgaggagttggagcaaggaaagaagtggctcagcgattcgttcgctctgatcaggtgcgagaatgattcccttcctagtataaattgggttctcgatctcgcaaggatggcagtccttcgacatggggtacatgggctcgtaatcgacccgtataatgaactcgaccatcaacgaccccctaaccagactgaaacggaatacgtgagccagatgctgacgagaatcaaacggttcgctcaacatcacctgtgccacgtctggttcgtggctcacccgagacagttgcataattgggttggaggcgcgccgaacatgtacgacatcagcgggagcgcacacttcataaacaaatgcgacaacggtattgtgatccaccgtaatagggaccccgaagcgggccccatggacttggttcaggtttgtgtgaggaaagtgcgtaataaagtcatcggaacgatcggagacgcctatctgttatacgacagggtgaccggt---gtgtacacg---------tcccacggtatgcagtacgctaagccggccgatattcagtggaagaaggagctctgcaatacagtgcagcttattggtgtcattggggctccaattcagatcaaacatctctcttcg---ggg------aaggtt---ttggcatggtctcgtttggccgttagaaaatcccaaactgatacgatgtggataaacttgaccttctgggatgaattggctcaagttgcttttcagcatgtgggaaaaggtcatcaagtatatgtcgccggttgcctagcttcacgcacagttgaaagcgatgcc------ggacaacaacaaacctactataaggtagttgttcagcgattgaattttattgaaaagggccac------tcacccgttccattatacaatggggattctaattct------gcgacccgaggcaaaaagcaataccctgcaaatacaactggttcgatcgaagcactctggcaagcattttttgctaatccaggggaatggtgggataataggaagaacaagagaagctccaagtatccagatttcaagcacagagatacgggtgaagcattgtgggttgatgggaggtataacccatcatgggtaaaatcacaacttgatgtgctcgacaccaagatggaatcatttggtgaccaaaac---------tatcgaaacttcatgtctgtagatagtgaaattgtttgtaatatgataaggacggtgatcaagacaacgccggatgatttattggctgtagtgtatcttttggccaataggattgcaccagcacatgagggcgtggagcttggtattggggatact---acgattatcaaggcacttgcggaggcttgtggggccaaagaagcgcatgttaagaagcaatacNNN------------------------------------------------------------------gaagcattaactgtttttaaagtttttgaaacatttcggattattgctaaggaatctggcaaggatagtcaagagaaaaaaaagaatcacataaaggcgctgctagttgcagctacggattgtgaacctcaatatttgattcgtttgctccagacaaaattgcgtattggtttggcagaacaaacactcttggtagcactgggtcaggctgccatttattctaagaagcat---tcatcttcccctacaaaggttgatagcccacttgaagaagctgcaaagattgtgaaacaagtttattctgtaattccagtctatgataaaattattcctgctcttctatctggtggcgtgtggagtctcccaaagacatgtagctttgcacctggcattccgattggacctatgctagctaaaccaactaaaggtgtatctgaaattgtggaaaagtttcaagatatggaatttacctgtgaatacaagtatgatggagaacgtgctcagatacattatatgaat---aatggttcagtcgagatatacagtagaaatgcagagaggaatactgaaaagtttccagatgttgttgctactattgcaagattaagaaagtcttcagtgacatcatttgttctagactgtgaacttgttgcatacgatcgagagaagaaaaaaattcaaccttttcagattctcagcacccgtgctcggaaaaatgttgtcatgagcgaaatcaaagttaatgtttgcatatatgcttttgacttgctatatctgaatgac---caacaactcctgcaggagcaacttagtgttcgtagagagcgtctttacgagtcatttcaagaagaacttggttttctccagtttgccactgctattacatcaaatgatcttgaggaaatacaaaagtttcttgatgatgctgttaattctagttgtgaggggttgatcatcaaaacattgaacaaagatgctacatatgagcctgcaaagcgatctaataattggctaaaattgaaaaaggattatatggaaagt---attggcgattctctagatttggttcctattgctgcatttcatggcagggggaaacgcactggtgtctatggcgcttttctccttgcctgttatgatgctgacaaagaggaattccagagcatatgcaaaattggaactggattttctgaggcaatgcttgaagaacgttcttctagcttacgctctaaagttattcccaaaccaaag---tcttattataggtatgcagatacaatcaatccggatgtatggttcgaaccaactgaggtgtgggaagtaaaagctgctgatctgaccattagtcctgttcatcgtgctgccactggtattgtggaccctgacaagggaatttcacttcgattcccacgattgcttcgtgtccgtgaggataaaaatccagagcaggcctcctcatctgatatggttgccgatatgtacaatgcacagaagcacgcccaaaag---gtcaaccgagatgaaaatgaggat---gat------------------------------------------------------------------------------------------------------------------------------------------------------------------------------------------------------------------------cttgtagtcgatagtattcctgaagcaggagaagtagttaaaatgctcaccactcggtacaataatctcattcacgcctgtgatacagaggtggccagcattgatgttaaagaagaaacaccggtgggccatggcgaaattatatgttttagtatatattctggtccactggccgattttggcaatggtaagtcttgtgtctgggtagatgttcttgatggaggtggcgaggatattataaaagagttcgccccatttttcgaagacgggactattaaaaaggtgtggcacaattatagcttcgacaatcatgtcatagagaattacgggcttaaagtttcgggtttcttcgctgataccatgcacatggcccggttatggaactcatctaggcggacagaggggggttactctctggaagcactcacgggtgattctgca---gtcatgtcggatgccaagagtgggccc---------gttgtcgggaaagtatcgatgaagaacatcttcggaaggaggaagaagaagaaggatgggtcggagggcaaattgattaccattcctcccgttaaggagctccaacgaaccgagagaaagctttggatttgctattcggccctcgactctattagcactttgaggctatacgaaagtttggagaagaaattgatgaagaccccctggtgtgtggacgggcag------tacaaggggtcgatgtttgagaattaccacgagtatttactgccttttggtgagcttctcgtgacgatggaggcagaggggatgctggtcgaccgctcctacctttgtgaaatcgagaaggtggcgaaggccgagcaaaaggttgctgctgataggtttcgtagatgggcatcaaagtattgtctcgatgccaagcacatgaacgtggggagcgacacacagttacgccaatttctctttggcggtatactgaacagcaagaatcaaagtgaggttcttcctgtggagaaggagttcaaagttcccaatgtagataacataattgaagaaggcaagaagagccccacaaaatatcgtaaaattattttgtgtaagcccgagtttgtcaaaatcaagcctgaaaagtacacagccagtggttggccctccgttagtggagaggttttaaggagcctggctggtaaggtttctgcc---gac---tttgactttctcggtgaa------gagaac------gac---------gaa---------------------------------------aac------gcgaccgaaatatat---tcagaagcagaa---------------------------------cctgatgcatcggcttatggggcagcttatgatgcttttggtggcggacaggcaggaatcgaggcttgccatgcaatttctgctttgtgcgaaagttgtgcgatagattctcttatatcgaactttatcatccctcttcaggggaatcatatatccggcaagaatgggagaatacattgctcattaaatattaacactgaaactgggcggttatctgcaagaaggcctaatttgcagaaccaacctgcactggagaaggatagatacaagattcggcaggcatttgtcgctgcacccggcaactccctcatagttgccgattatggacagttagagctgaggattcttgctcatctggcaaactgtgagagcatgttggatgctttcaaagctggtggagattttcactcaaggaccgccatgaatatgtatccacacattcgtgccgctgttgagcgaaaggacgtgcttctcgaatgg---------cccggtcaagataagcctccagtgcctttgttaaaggatgcgtatgcctccgaacggaggaaggcgaaaatgctcaacttttcgattgcatatggaaaaactaccgtgggactcgcccgagactggaaggtatctcgcaatgaagctcaggagacggtgaagctgtggtacagcgacagacaagaagttctggcctggcaggaagaacggaagaaagaagcgcgtaaattcaaacttgttcacacgttgcttgggcgcgcacgacactttccatcgctaaagaatgctacctccgcacataggcatcacatcgaacgagccgccatcaatactcccgtgcagggaagtgccgccgatgtcgctatgtgcgccatgttggagatttcgaggaatgcccgtttgaaggatttaggctggaggcttctattacaggtt---catgatgaagtgatcctagaaggcccaactgagtcggcagaggaggcaaaggctatagtggtcggctgcatgtcgaaccctttcgat---gggaaaaatattttaagagttgatttgtcggtcgatgcaaagtgtgctcaaaattggtatgcagccaag------gtttctggatttcgtagtgtgcgc---------------cctatctcttctgatataaccact---acatatgctcaaatttca---caa------gcaaccaaccagagtacattttcaagttct---gctatatgcgaggat---gggccaaca---gatataaatccatcaaatagcagagtaatgcttattgatggcacttcaatcatatatagagcatattacaaacttcttgctaaattgcaccatggtcatctttcacatgctgatggaaatggagattgggtcctcactattttcagtgcattgtctctgataattgacgtcttggaatttctcccttcacatgtagcggtggtttttgaccatgatggggtaccatatggtcgt---acttctctatcaaccaaacaaaattttgttggaaaaggattgaatttccgccacaatctatatcccgcttataagagcaaccggcctccaaccccagatacaattgtgcagggtcttcagtacttgaaagcatctatcaaggccatgtccatcaaagtgattgaggtcccaggagttgaagctgatgatgtaattgggaccctgggcgtgagaagcgtcaatgatggattcaaggtacgagttgtatccccagacaaagattttttccaaattctatctccttctttgcgtttattgcggatcgctcctcgtggatttgagatgtcctcctttgggatggaagattttgccaagaaatatgggaacttgaagccatctcaatttgttgatgtagtctcacttgttggagacaaatctgacaacataccaggagttgatgggataggggttgttcatgctgttcaactgattacaaaatttgggacattggaaaatttgttgcagtgtgttgagcaagttgttgaggagcgaatcaaaaaggcactgattttacatgctgagcaagctgtcctaagcaagaatctggctatg------ttgcggtctgatcttccattctatttggttccattcaccaccaatgatctggcttttgccaaaccacaggatggcggtgagaagttcacgagccttttgactgccatcagtgcttatgcagaaggattctcagcagatcatataattcgaaggacccttcatctttggaagaagctcgaatcaaaaacccccaccaccaccgacaatgaaaccacgcccacgtggtcggttttcactgtctacgatcctaccgcggaccttgtggtcaccaagagagaatccagcggcgccgtccatgacgccatcagcagcagcagaaatatcaggaagaaggggaaggagaggagcatctttgtctgcgatagctgtgggtactcggatgggaagtggtggggctggtgcagggagtgtgaggaggcgggtaccatgaaacagtacaccatagacagcgcccatgaaaagaaagggggtgggacccggttgccggaaaacctggagagggcatggttgccaaaggaggcgagccctgttcggctgtctgacgtgtctagccggatagaggagtcaaattggcgaattcctatgggtggagaacttggagctgaagtagagagggttctcggtggcggtttagtcccaggttctttagtgttagtgggtggagatcctggggtgggtaaaagcacgctattgttgcagattgctgcactgataggagaaggggatgatgcagatgcccggtgtcgagtgttatatgtatctggagaggagagtgttgagcagattgcaaatagagctgaccgtctgcatatccgaacagagaacctttttctgcattcaaatacagatattgaggatattctagaacaggctcagcttctatctccaaaggctttaatcatagattctattcagaccgtctatttaaagggagtgactggaagcgccggaggttcttcacaggtgaaagaatgcacttcggcattactaaggtttgcgaagaagacgaatatccctgtatttttgattgggcacgtgactaaatccggagatgtagctggaccacgccttttggagcacattgtggatgttgttttacatatggaaggggagaaacttttatctcatcgattgctccgatcagtgaagaatagattcggctccacagatgagcttggagttttcaaaatgtcggggtcaggactggaaggggtttgtaatccaagcgagatgttcttaggcgagcagcactctaagtcagattacctagccgggtttgctgtggctgtgataatggatggatcgcgagcatttctcattgaagttcaggcactgtgtgtagctgactcatcgaggatgaggcactttaatggtattaaaaatagcagagctgatatgattgttgctgttattactaagcaagcaggtcttaagctacaagacaat---ggtatttttatcaatattgtcagcgggtttagcctgagtgacaccgcgggagatctcgctttagctgccgcaatttgtagcagcttcttggaattccccatacccaatggcatagcattcattgcagaaatcgatcttggcggtgaacttcgtatggtgcctcaaatggagaaacgggtcaacacactcgccaagctgggatacaaaaaatgcatcgttccgaaatctacagcgaattcg---ttccccgatgccaaacaattg---ggtatggagatc---tcgggatgtgttaatctgaagcagatgattaatactatgccggagcttccggaggtggaggccgcgcgtcgggctgttcaggagcactgcgtggggaagaagatcaagagatcgatggtagcggacgatcctaaagtcatcgacggcgtctcaccgagaggtttcgaggaggcgctcgttggaaaaactatagttgcggctcaccgcaagggaaagaacatgtggcttcagctcgattcacctcctttcccgtcattccaattcggaatggctggagctgtatatatcaagggagttgcagtgactaaatacaagcggtctgctgttaaagacactgatgagtggccttccaagtattccaaattatctattgaactagatgatggttcggaattctctttcactgacaaacggcggtttgctaaagttcgtttgcttgacaatcctgtttctgtgcccccaatctctgagcttggtcctgatgcattgttggacccaatgaaagtagatgggttctacaactctttgagcaagaaaaaaattggaattaaggcgcttttacttgaccagggctttatgtcgggcattggcaattggatggctgatgaagttctttatcaagcaagaatccatccactacaaattgcttccagcatgaccgaagaaacttgtgcaaccttgctcaactgcattaatgaggttacgaaaactgccgttggagttgatgctgattgtctctgcttccctgttgattggttgtttcattttcgg------------------------gtcgacgggaagaaaattgatttcatcaatgccggtggcaggacaaccgcatatgtcccggagttgcaaaagttaaccggcggccaagccatgaaagaggca------tcc---aaaccgtctaagcctaagcccacccccgccagtaaaagcaacagtgatgatgagtcaggggacgtggtcgagtttaagaaacccaaagtcgtgaaaggaaagaagaaagct---agccgagccaagaaa---tcccct---ccaaagaaagaatccagcgaaatcctaaaagctggttcgaacgatgatgatgaagatggc---------------------------------agcgatggtgct------------------gctgaagtg---tctagaaagacatcgaaagctgctcaaagcagttccaag---------------------gggtgtaatgcc---gaggatgga---ggaggtcaagtgagagag---acgagggtg---aaacgt---gct---------accacaaag------------------agaaagcaa---aac---------gaaagtgac---------------------------gatgac------------------ctcagcaggtcgagtggc---gacgagagtgaagaagaaggcaaggctgaggaggtgaggaatggg------aaactggtg------------------aagaaaagggctgctgct------------tccaatagaaatgtgaagtccaagataaaagcaaag---------------------------------------------------------------------------------------------------------------------------------------------------------------gtgcaaattgagaaccattta---------------------------------gctcaa---agctcagaagat---------------------gttgtaaaacaggtggaa------tgtgat------gaagag------------------------ttcagtcag------------------------------aagtggaaagaagcccttgaaaaagccaaaggcaag------------------agattttctgttgaggacgat---tgggcctcgagttctgttcttcagctgtcaaacaacgaggccgatacttcggagcgt------------------------------------------------------------------------------------------------------------------------------------------------------------------------gttgagtctaaactggaaaatggtgttgagaaaatttca------------------------------------------------tcgggtactacgaagatgaagaat---gaggaa---catagcttggattta---tggagtgatcttgtgaaaacccccaaacaatggttggattttcgcgatcacaaa---gctagagggctcttgaaagcaaaattccccgacttcaagcgaaagggtaccggaaatgcactttgggtcgatcgtgcccccaaatgggttttaccggagcttggaagattggagttagatgttgagcctttgaagatcaagcctgcgcaaggcgcaaaagaggaagattcttggaggagtttggtggaatatccttacaaatggtgggataataggttggacaagcgaaatccgagggcccctgattttaagcacaaggagacgggcagg---------ggattgtggtta------agcgac---acaccggattgggctttgtcg------------------------------------------------------------------------------------------------------------------------------------------------------------------------------------------------------------------------------------------------------------------------------------------------------------------------------------------------------------------------------------------------------------------------------------------------------------------------------------------------------------------------------------------------------------------------------------------------------------------------------------------------------------------------------------------------------------------------------------------------------------------------------------------------------------------------------------------------------------------------------------------------------------------------------------nnngtggttgaatctgtcacgaaggcaaaaatcattcaaggataccttggtgatatgtacgaggtccttcctagttatggccatgtaagagacttggccgctagatcaggctcggtgcggcctgatgatgacttcagtatggtgtgggaagtcccttcttctgcttggtctcatctcaagagtattaaggttgcactgaccggtgtggaaaatcttattctagcctcggaccctgatcgcgaaggagaggccattgcctggcacattgtcgagatgttgcagcaacaggatgctctgcgcggagacattacgatagcaagagttgtctttaatgaaataaccgagtcgtccatcaaaaacgctctccagacacctcgtgatattgatgttgacttggtgcatgcctacctcgcacggcgtgccctcgattatctcattgggttcaatgcgtctcctctgctatggagaaaattgcctggctgccagtcggctggccgcgtccagtctgccgccttagccctcatatgcgacagggagaaggaaatcgatgagttcaagccccaggagtactggacggtcgttgctcagttccagaagaatgatagaaaccaa---gcaaaaaatatgtctctctcggcccatttgacccattttgattcccagaagctgagccaactgtcgatcggctctagtgaggaggcggcaaacattcaaaacaagatgaacctgtccaattttgcagtgctc---agcactaaaacgagtaaaattcggagaaacccaccaacaccgtacataacgtcgaccctccagcaagatgcggccaacagattgaatttttccacttctcacacgatgaaagtcgcgcagaagctttacgagggcgtccagctgtcagatggaaaagccacagggctcataacgtacgcgaggaccgacgggctgcagttatca---nnngctgcaaaggacatacaatcgtttgtggctgaaaagtacgggccggagtttgcttccaag---agcacgcgaaggtttttcaagaaggtgaaaaatgctcaggaggcccatgaggccatccgccccactgatatccggaggcggccatcgatgctcgctggggccctcgacgaggactccttgaagctgtacactatcatatgggaacgcacgatggggtgccagatggagcctgccgtcatcggccaggtacagtgcgat------------nnncagtccattattttccggtcctccagttcgagggtggtgtttccaggctttcaggctgtttatgaggttgctgaatccatcaaatccgaaaaggatgaagacgtcgacaagcatcactgtggtgaactgttcgatgttttgagcaacttaaaaagtggggacgctttgggcttaactaaagtcgaactggataaacaccacacgcagcccccaccccgctacaccgaagggtcgttggtgaaaaagttcgaggaactcggcatagggaggccctccacgtacgcgact---accatcaaggttctgaaagataggaactacataacgatgaaaagtcggactctttacccagaatttcggggccgaatggtgtcggcatttctcactcattatttttcagaggtgatggattacagtttcaccgccgacatggagagcgagctcgataatgtctcggccgggacaactgagtggaagggccttctgagagattactggaccagatttagcaagtactgtgagagtgccagcaaggtccatatccaccaggtggagaagatgttggagaagtcgtttgagagtttcttgttttcctcgctgcccaatgggaataaaacctgcccgagctgtctggacggggtgttggttttcaaagtgagccggtttggtgcaggatattttatcggctgcaatcagcacccaaagtgcaagtatattgcgaaaacgctgtatggggaagatgacgaggattcgactcctgagcagcaaaagtctaccgtggaggagccaaagttgcttggtctgcatccagggtccaatgagaaggtttttttgaagagcggcccatacggaccctatgtgcagctaggtgaagacagaaaggggcatttaccaaagcgagcttcggcaactcatatcaagcatgtcaagtccatcactttagaagatgcccttgagttactgaagtatccagtaacattgggaagccatccagatgatggccaaccagtgataataaagcttgcaaaagttggtttttcgattagacaccggcacacaatcgctcccgtacctaaggctatgaatcccaaggaaataacattggagaaggcattgaagctactaaaaggtaatcacgtgaggaagtttggacgaccaaagcgtaacaagatggttgaa---gag---ctgtatacaaaagttaccaaaagccaaaagcaactgaaa---gtttccctagaagagaaagattatgctcatgttatctggtggaaggagagaatgcaattgtgcagcaagccttcatctgttatgctggctaagcggctcatgttttctaatttattgggtattgatgctacattaaagaatggn------------------------------------------------------------------------------------------------------------------------------------------------------------------------------------------------------------------------------------------------------------------------------------------------------------------------------------------------------------------------------------------------------------------------------------------------------------------------------------------------------------------------------------------------------------------------------------------------------------------------------------------NNNaggcaatttgagtggtttgatggtaatccagtgaacgagcttttatataaggtgaaagagctttatggccttgcggatgcaatcacattcagaaatatcacagttgctccggaaagtaggccaagtcctttacacctagggacagccacacaaataggtgctcttccaactgaagggattccttgtttactcaaggcgctgcttccatcaaattgcactggccttcctgttatgtacatcagagatcttctattgaaccctcctgcttatgaaattgcatcaagaatacaagaagcctgcaaactgatgagtaaaacaacctgctccattcctcaattcacctgtgttcctcccgccaagctggtgaagttgctcgagtcgagggagaccaatcatgtagagttttgcaaaatcaaaagcattctcgatgatatattacaactacatacaaattcggagctccatgaaattctcaaattactgatggatcctacttgggtggcaactggactcaaagtcgagctggatacgttagtaagcgaatgtagatctgtttctcgtagaatcagtgaaattatttctttggatggtgaaaatgatcagaagataacatcacaatccgttatcccgaatgagttttttgaagacatggagtctttgtggaaaggccgtgtgaagagggttcacttagaagaagaatttgctgcagtccatgaaactgctaaggccttatctgcagctattgaagaagattttcttcctatagttcggagaattaaggcaatgacatcaccccttggagggccaaagggggagatatcctacgcccgtgagcatgaagctgtttggttcaagggaaaacgctttgcaccgtctgtttgggccggtacacctggagaagaacagatcaaacagctacgaccagcttttgattccaaagggaaaaaagtcggtgaagaatggtttactacgttgaaggtggaagagaccttagccaggtatcacgaggctggtgacaaagcaaaagcaaaagtcctggaactactacgcagtttatccgctgagctgcaaacgaagatcaatattctaatatttgcatccatgctgcttgtaattgccaactctttatttggtcatgtgagtgaaggtaggagaaggaaatgggtcttccccactctcactcaatgccacagtcctgaggataaa---------------gccaagagaatgaagctagctgggctattcccatactggtttgatttagctagaggcgacgccgtaaaaaacgatgttgatatgaaatcactatttctcttaacggggccaaacgggggtgggaaatcaagcctgttgaggtcaatttgtgctgcagcgttgttaggcttatgcggattgatggtcccggctgaaacggccattattcctcatttcgactccattatgctccacatgaaatcttatgatagtccagctgatggaaagagctcctttcaggtcgagatgtctgaaatgcgttccattgtcacccgagccaccccaaaaagccttgttctcattgatgaaatttgccgaggtactgaaacagcgaaaggcacgtgcatagctggtagcataatcgaaacactggactcaatcacctgcctgggcataatatcgacccacctccatggaatattcgatctcccgctaaaaaccaaaaacgctgtctttaaatccatgggtgcccaactcatcaataaccaaacagttcctacgtggaatttaatggacgggatttgccgagagagcctcgcgttcgagacggctcggggagagggagtcccatcggaactaattcagcgggcccacgaactgtacgtttcagtttatagatgtgttttgattggcgctagagagcagccgcccccgtctactattggcgtttcgagtgtttatgtgatgattaggcccgacgggaaaatatacgttggcgagactgacgatctggaggggagagtgcgtgctcaccgcctgaaggaagagatggaaaacgcgttgtttatttacttcatggtgtcaggcaagagcttggcttgccaactggagacccttcttattaaccagctcccgagtcgaggttttcggttgactaatgtggccgatgggaagcaccggaatttcggcacatccatg---------------------------------------------------------------------------------------------------------------------------------------------------------------------------------------------------------------------------------------------------------------------------------------------------------------------------------------------------------------------------------------------------------------------------------------------------------------------------------------------------------------------NNNgttctcggtaagttccatccccatggagactctgccgtctatgattcattggttagaatggcccaggatttctctttacgatctccactcatccgtgggcatggaaatttcggttctattgatgccgatccccctgcagcaatgcgctacacagaatgcagactagaggcactagcagaggcaatgtttttggcagatctggaatatgatacagttgattttgttccgaattttgataactcacaaaaagaaccatccttacttcctgcccgtgttcccaacatattattgaatggtgcttcagggattgcggttggaatggcaacaaatattcctccacataatcttggggagttggtagatgcactctctgtcttgattcacaatcctgaagcaacgttgcaagaattactcgaatacatgcctggacctgacttccctactggaggaattataatgggtaaccttggtattttagaagcatatcgaactggacgaggacgtgtggtaattcgagggaaggccgatgttgagttggtggatcccaacaagagcaagcattcggcaattgtcataaaa------------------------------------------------------------------------------------------------------------------------------------------------------------------------------------------------------------------------------------------------------------------------------------------------------------------------------------------NNNcaaaatcgttatcatattgttgagggcattataacaggacttgataacctggacagagtcattgaggtaatccggaaagcttctagtcatgtatcagcttcgactgatttaatgaaagagttcaacttgactgacaagcaagcagaggccatattggacataagccttagacggctaacatctcttgagaaaaacaagttcattgatgaaggaaaatctttgctggaacaaatatctaagctagaagagcttcttgcaagtaaaagattaatacttgagatgatagaaattgaagcaaaagaaattaagaataagttttttacttcaaggcgttcaatactggaagacactgacaatggtcaacttgaagatatagatgttattcctaatgaggaaatgctgctggcacttagtgaaaaaggctacctaaaaagagtgaggccagatactttcaatcctcaaaaccgtgggactattggaaaatctgttggaaaactgagagtaaatgatacaatgtctgatttaattgtatgtcacacccatgatcatgtcctctatttcagcgacaagggaacagtatactcagctcgtgcttataagatccctgaatgcagcaggactgctgctggcacacctttagtccagatcttgtct---ctatctgatggcgaaagagtaacatcaattattccagttaatgaatttgaagaggac---cagtatcttgtgatgctaactatgaaaggatatatcaagaaagtttcattaaactatttctcatcaataaggtcgaccggtatcatagcaattcaactggttcctggtgatgaattgaaatgggtgaggcgatgcaaaaatgacgattttgtggtaatggcttcagaaaatggaatggtgattttaagttcttgtgaaaatattcgagcacttggaaggaatactagaggtggcttagccatgcggctgaagccagaggataaaatggcaagcatggacataataactgcttcattgggaaaaatgttagccagagattcagcgacacatcgcacccttggcaaaggttttgcgggcccttggctgctgttcatatctgagaacggctatggaaagcgagttgctcttgctaacttccggatgtcaccgctcaatagggttggtctgataggctacaagttttcggaagaggattgtcttgcagctgtattcgtagtgggattctcagtaggagaggatggcgaaagtgatgaacaagtcgtgctggtcagccaaagtggaactgtgaaccggatcaaagttcgggatatctccatccaatctcggtttgcaaggggtgtgattctgatgcgcctcgagcatgcaggaaaaattcagtcagcttccttaatatcagcagctggaaccgaggcagaggatgaactgcaggaggcctcagca---ttcatccaaatgcgaacaacaagactttcgtcctccaaaagggagatgaacccatctgctgat---tcaaaagtttcaggacctgaaactgga------aataaagaatctgctcaagag---ctc---atggtatttgttaggaaaaagagagccaaaaaaact---gtacgaacctca---gtcgaagaggttaaacctcagattcatgatcagacgcgtcccagccttcctgaaatcgaagattttggatatcaaaatggtacaagtcattctcgt------------------------------------------------------------------------acgacagtggctcctcataactgggagaaggtccttgaaggtattcggagtatgaggtctggtgaagatgcccctgtagattcgatggggtgtgagaaagctggcagttcccttcctcccaaggagagaagattcgcagtgttggtgtcttcgctcttatcgagtcaaacaaaggatcatgttactcatggagctattacgaggcttcagcaaaatgattttcttacagctgaagccattgacgaagcaagtgaagatgaaatcaagaagttaatttaccctgtgggattctacacaagaaaagcaagcaacatgaagaaaatcgctaatatttgtctctcgaaatacgatggagatattccgagtacattggaggggttgctgcagcttcccggcatcggccccaaaatggcgcatttggtgatgaatgtaggatggaacaatgttcaaggtatatgtgttgacactcatgtgcatcggatttgtaataggcttggatgggtattacgccccggcaccaagaagaaaacatcgactccagaggaaacaagggagtccttacaactatggcttcccaaggaagaatgggttcctatcaaccctctcctggtgggtttcggacagactgtatgcaccccacttagacctcgatgtggtctatgcacgataagtggtttttgcccgtccgcgttcaaagaaagc---tcg------agcccattgtcc------------aaaaacaag---------------------------------------------------------------------------------------------------------------------------------------------------------------------------------------------------------------------------------------------------------------------------------------------------------------------------------------------------------------------------------------------------------------------------------------------------------------------------------------------------------------------------------------------------------------------------------------------------------------------------------------------------------------------------------------------------------------------------------------------------------------------------------------------------------------------------------------------------------------------------------NNNgaaattgatgatgggcagtacttaatttttgctggaaaaataaaatcttcaaggggaatccgggctagtagttcattctcatttttggaggtgatagtttcgtgtgaggttgctgataatcggccgagtcctgagtgcacacccaatcaagctgaaaagagaagcaaaagaaccattcaattgcatttgaagaaattttttcgcggcactcgcttcacatacatgccttttctcaaaagtgtccaggacaagtacaaggaaggagacatcgtgtgcgtcagtggcaaggtgcgcacgatgcataataaagatcactttgagatgagggagtatagtattgatgtgattacagacaaagatggtccatgtgtttttgcaaccgggcggccttatcctatatatccttcgaaaaaaggcctcaaccctgagtttatgagggatattatctca---gctttaaagacattgtcggttgatctcgatccactacctaaagatgtcacccgcgattttcacctcctctcgcttagtgatgcatatgctgggatccaccaaccaaccgatttgggcattgccgatttagctcgtcgaaggcttatttttgacgagttcttctatcttcagttgggaatgctataccaaatgctcgagggtatgggtaccaaggccgagaagcacgtgttgctcgagaggtacatgaagcccgagctaaatgcactatttgtggaggagtggtctactataacgaaaatcttcttgaaggttcttccgtataaacttacatccagtcagctaagcgcaacttccgaaatcatacgggatctaaaacgacgagttccaatgaatcgactgttgcagggcgatgttggatgcgggaagacggtggttgcatttctagcgtgcatggaggtgattggctccggataccaggcagcttttatggttccaactgaactattagctattcagcattacgagcaacttcttggcttgctcaagaaaatcgaagaagctagtcaaaaaccttctgttgctttattaactggctcgaccccaacaaagcaagcacaagctattcggaagggtctgcaagctggagacatctcgatggtaatcgggactcactctttaatagctgaaaaggtggaattttcatgtttgaggatcgctgtcgttgatgagcagcaccgttttggggttgttcaaagaggacgcttcaacagcaagctctatttcaatggcattgcttcccaattcacgccgactggttcaaacgagcgtcataagactgatgttgacatggctccacacgttcttgccatgtcagccacaccgatccctcggtcacttgcgctggcgttgtatggtgacatgtccctcactcagattactgatgtgccacctggaagaatacccgtgaagacatacttactagaaggaaacgaagccggattcgagacggcttaccagatgatgctcgatgaattacgagacgggggcaaaatttatatggtgtaccccgtgatcgagcagtccgaacagttgccccagctgcgggccgcctctgccgacctcgacacaatcgccggaaagttccccgactacaaatgcgggcttcttcacggccgcatgaagtccaacgagaaggacgaggcgctcgggaggttcaggtcggggcagaccgacatcctgctctcaacacaggtggtcgaggttggggtggatgttccgggtgcttccatgatggttgtcatgaacgcggagcggttcgggatggcccagatccatcagctgcggggccgggtggggcgaggagagaggaaatcgaggtgcgttctgctggcgtcctcggcctctgcggtgaagaggctgagagtggtggagaggtcgtgcgacgggttccacctggcgaacatggaccttgtcctgcgcgggcccggagatctgctcggaaagaagcagtcgggccatctgccggagtttccagtggcgaggctggaggtcgatgggaatattatccaagatgctcatcttgctgctttgaaagttctggagagttccaatgacctggcgagttatccggacctgaaagcggagcttagcatgcgacaacccctgtgtcctctccgcgactcgactagttcatcaatttccggcaatgacaatgacagcgtgggagctgggaccagt---gtggaaaccgatgatgacaatttccttcccgagaggccc---------gag------ttacaactccaaggagtcgaccccagaaagggctggaactttcgtggtgtccacagggctattttatgtggaaaagttggtcaagcccctgttcaaaagatgttgagaaatggtaacactgtgacaatattcacagtaggcactgggggaatgtttgatcagaggacattgggttcaattgacttgccaaaaccggctcagtggcatcggattgcagtacataatcctatgctcggaacttattcagttcagcagcttgtgaagaactcatcggtctatgttgagggagacattgaggtaagagtatataatgatagcattaatggtgaaatcaaaagcgtacctgagatctgcgtgcgccgtgacggaaggatccggcttattaagacgggtgaaagtaagaacagtttctccattgatgagctgcgtgag------gggttattgatgaaaagaccaacttcg------------------ccctcgccc------------------catcctccg------------tca------------------acccctctg---------------------------acgccccaa------------ctgcggcaatccttc---aac---------accgcccacaataagcgc------------------------atttccagaaatccccaatcg------atc------------------------------cccacagcc---------------------gcc------------------------------------------gccgac---------------------------------gacgtcaaatggaagccactc---aacatcacaaagtccgagctctacctgccgctcacttttcccaccggccaaaccttccggtggaaggaaaccgga------ccgtcacagtacaccggccca---------gtcgga---ccgcacctcttctcccttaagcagctc---------gaggacgtc---------------ggc------gttgtatacttctgtcatttc---------------acagac------------------------gatgaaaat------------------gccgctagaaccgcgttattggattttctgaacacgaaaatttctctcagcgcgattttggaagagttcaaggcttccgatgagaggttcgctgaactagcgcattatttggagggc------gttagggttctaaggcaggatccattggagtgcttgatccaattcatttgctcctccaataataacatacagcggattacaaaaatggtggatttcatttcatccaaggggaaattcttggggagtgtgggaggatatgattttttcgagttcccaagtctgaaaacactggaattggtctctgaggccgagctcagggaggcaggatttggatacagggctcaatacattgtccgtaccgtaaaagctttgcgatcaaaacccgggagggatgaggagtggcttgcttctcttcgtaaattagatcttcaagaagttgtgagtggtctttgtcgcttacacggtgtgggcccaaaagtcgccgcgtgtgttgctcttttctcgttagatcaacaccatgccgttccggtggacactcatgtgtggcagattgcgacaaggtatctcgtccctgagctggcgggtgccagaccgacgccaaaacattgccgtttagtggaggatgcttttgtggccaaatatggaaagtatgccggatgggctcagactctgattttcatatctgggctgccttcacagagagcccttttgccatcc---aacttc---tggaataccgatgcaaaaagctcc------------------------gaaattcaggcggccgaa---gaaacaaagaatgattcggggactaaaaggaagaatggc---------------------------------------------------------------------------------------------------------ctg---act------gctagaacatttgctccttattctatcttcaagggaaaagctgcactttctgctgagcctcttctacccatatttactaaattggaatct------ggagattacaatattgaacgtcgtggttccgttatgttgacattctggcctgctgttggcgagcacaaatatgattgggaaaggaggcagaaatttgctctgtcgacaacagagattgggtccctgatcagtttgggtgcaaaagattcttgtgaatttttccatgatccatcaattaattccagtaatgcaggtcaagttaggaagactttatcggttaaagcccatgctgatgggagtggttacttcttttcgctgagtgttgtcaacagtatcctcaaaacaggtgatcggttttctgttcctatcactagtgctgaatttgcagtccttcgaacagctttcacttttgctttgcctcacataatgggttgggaccag---ctaaccaatcaacagctagagtttggt------gctagtagaggttcacta------gctgtccct---gatcgt------cagagctctgag------tgggatagaNNN------------aaaaccctaatggattttttccat---cgccctgcaaagcgtctgaagatctactcttccatatcctcagagcagaggcaaagaatggaaatcaacagatccctcgccttgtccaagcggaacctcaagctctgctctgacaaagtccataaa------gaa------gatgtttca------gga---gtgccggatgtaaggttggaggagctattggtggaggattcatggttaaaaatgctgacagtggaactgcagaagccttatgcaaaaaaactgtgtgcatttgtggagagtgaaatatgccatggcagcatgccaatttatcctcctcggcaactaatctttaatgcacttaacaccactccttttgaccgggttaaggcagtaattattgggcaggacccatatcatggaccaggccaggcaatgggactttctttctctgttccagaaggtgccaaaatcccttcaagtctcttaaacatatataaagaacttcaacaagatttg---ggatgttcaatcccagctaacgggaatctagaaagatgggctattcagggtgttctcctgctaaatgctgttctcactgttagacaacatcaagcaaattctcatgccaaaaagggatgggaacagtttactgatgctgtaattggagcaatctcacagaacaaagagggagttgtttttcttctttggggaaactatgctcaggccaaatcaaggttgatcgatgaatctaaacaccatgttctcaaatccgcacatccttcaggtttatctgcaaatagaggcttttttggatgcaggcacttttctcgtacaaaccaaatcttggagggactgggaatttctcccattgattggcagttgatggcc------cctcttctcaag------------ccaaat---------------agctccctg------------aag------------cgcatggcaacc------------cgt---------------ttcttt------------acttcc------------------gttcactct------ttt---------------cgttctcatggtcactgtcat------------------ctcacgtcgtcctccccttttcccgccgttcgtccatccttcatgttcctc---aacagc---------------agagaaactgataggcggggcttgagaaaagcttcaagc---acggtgttaacatgg---aatgctgtggcttct------agagcatttatg------tcatcaaccatcagc---------accgagaccgttcgtgagagtcaagtcttgaaagaatatgggtcggagcaaattcaggtattggaagggttagacccagttagaaaacgacccggcatgtacattggaagcaccggatcccgtggcctccatcatttggtt---tatgaaatattggataatgccattgatgaggcacaagctgggtttgcttcaaagattgatgttatactacttgaagataattcggtgagcatcaccgataatggacgcgggatcccgaccgatttccactccacaacaaaaaagtcggctttggagactgtcttaacggttttgcatgctggtgggaagtttggtggttcgagtagtggttacagcgtttcgggtggtctacacggcgtcggtttatcggtcgttaatgcattgtcgaaggctcttgaagttacggtgtggcgcaacggtaaggagtacaggcagacgtattcccgtggaaggcccgttacacatttagtttcgagcgagcttccggctgatatgagagaccgccaaggcacttgcatacatttttggcccgacgaagaagtattcacaacttcaatcgagtatgaccacaacacaatttccggaagaatccgagagcttgcgttcctcaatcccgaggtcacaatcgcgcttgagaagaaggatgcagacccagagaagaggctgtacaatgagtacaactatgccggaggactagtggagtatgttgattggcttaatgctgataagatacgacttcatgacgtcgtcggttttaggaaagaagctgatggaatttcgatcgacgtagcacttcaatggtgtgcagatgcgtatacagatactctactaggctacgccaacagcattagaaccgtggatggcggcactcacatcgatggggtgaaagcatcgttaactaggacacttaacaacctaggaaagaattcaaaactctttaaggagaaggatgttagtttaagtggcgagcatgtgcgagaggggttgacttgtgtcatatccgtcaaagttccgaatccggagttcgaaggacagacgaagacgcgattaggaaacccggaggtgaggaaagttgtcgatcaactcagtcaagaatatcttacggagtacctcgagttgcacccaactgttcttgacgcgattctttcaaagtccttaagtgctctcaaggcggcgctagcggcgagaagggcgagggaattggtgagacaaaagagtgtgttgaaatcttcatcccttccgggaaagctcgccgattgttcggctactgacccgagagagtct---gagatattcatagtcgaaggagattctgctggtgggagtgccaaacaaggccgtgatcgccgttttcaggccgtgcttcctctacggggcaaaattctgaacatcgagaagaaggatgaagccgccatgtataaaaaccaagaaatacaaaatcttattcttggcctcggactaggagtgaagggagaagattttaataaagactccctccgctaccataaaatagtcatattaaccgatgctgatgtcgacggagcgcacatacgaacattgctgttgacctttttcttccgctatcagagagctttgttcgacgaaggctttatctatgtcggggtccctcctctttataaggttgaagcacgcaagcaagcatattattgttacgacgaaaagcatcttaatgagcttaaacgtacattgtctccgaat---tcatataccattcataggtttaaaggcttgggggagatgatgccggcccagctctgggaaacgactttgaatccagagacgagattgctgaagcgattacaggtcgaagatgtggcggagactaatgttatcttttcgtctctcatgggatctcgagttgataccagaagggatctgattcagaactctgcaagtctcgtcaagctcgatcagctcgatataaccttgttttctgcagaaaacgattcgcgctcggagtccgactcagagcccgtcccacttacctccgatcactccacgccaaatcaaaaacaggccatcttcgatcgtaccctggagggcggactggatctcggcatatacaaggcgatattggtggggcagctagggcaggcgcctatccagaagaaactgaggagcgggaaaatggtcacgctgttgtctctgggaacgggaggcattcggaacaaccgtcggcccctggacaacgaggacccgagggagtacgccaaccgctgcaacgtgcagtggcatagggtttctgtctacccggagaagctgggtgacctcgcggtgaagaattttgttcctggatcaatcctgtacgtagaagggaatcttgagtcgaaggtcttcaacgaccccatcacgggcctcgtcaggcggatacgggaggtggctgtccggaggaatgggcggcttgtgttcctagggaaaggaggtgat---tctgac---caggcgtccaga---gct---gatgtttcaggtgttggctattac---agcagctcttctcctgtg---aaatacattcctaaaaattcttcgaagagcgacgaagatggagccgcgtctctttctgtgaagtatgta---------gagaaaaggcatgattggccggagttgaaattagct---------cgggccgtttgttgcacggattcaagtgaggggttttcggatttgaactct---------gggaatcgtggtgcttgccgtgcttatgacaca---tatgggctaaatgcagagatggaagaa---gag------------------aatgagagt------gacata------tcggcctcgaattat---atatca------aatgaaaaaaccgagactgtt---gttgaagacaagattggatcgtgcaaccggattcaatcagttcct---cgggaagccgtggagaagcttgcaattgagttacttgcttcaagagcatttactggtatggagctaaagaagaaactgcaagcaaaaaagttcccactagacatggttgaggctgtcatatcaaacttccagaccaggggtctgattaacgacttgttgtacgcggaaacatattctcagtcgagatggtcttcctcaagctgggggccacgacgtatcaaacaagcactgtccaagaaggggataagtgaagtggatacaaagaaagccataaaactcttgttcgag------agc------------aatgaaggg---gatgaagatcaagac---------tcgtcg------gccatgtccaggcctgctctcgaccggctttatgctcaagcctcgaagcaatggcacagaagtcgggtggcccctcacgatacccggaaatcaagaatcgttcgttggctccgatatcgtgggttcgattggaaagtcgtgagccacgtcgtaaagaagttggaaNNN------------atgtattcctcaatcgtccatccgggaagaatccgggccctcaagaaaggcgtggct------gccgagccgcctggcccggtggtttactggatgttcagggaccagcggctcaaggacaactgggctctgatccacgccgcccat------caggccgaccagagggaggtacccctcgccatagccttcaatctgttccatcaa------tttaagggcgccaaagctcggcagttagggtttatgttgcgagggctcaagaaattgcattctgagctt---cag---tcaactctcaagatccctttcttc---ttgttccagggagaggccgtcgacaacattccaaactttcttgccgaatgtggggcatcgcttttggtgaccgatttctcaccgttgcgcgaggttcggaggtggaaagacgagatctgc---------gag---------agggtgagcgggtcagtgtcaatcgatgaagtcgatgcgcacaatgtggtgcccctttgggttgcatccgacaaattggaatacagtgcacggactataaggaacaagataaagaagaagcttccggagtttatggtcgattttccagagctggga------cccacaaagaga---aaatggacg---acaactcgtgtcgattcc---atcgattgggatgacctcatcgcgagggtcataagggaggaagcagaagttccagagctcaaatggtgtgaggccggtgaaggagccgcattggaagtactcattggggataaaaacggattcttgaaatcgagattgaagaattatgctaccgaacgaaacaatcctatgaaaccgaaagccctatcgggactctctccatatttgcactttgggcagatatcggcacaaagatgtgccctcgaggcacaaaaagttcggaaactagatccgcaggcagtcgatacgtttatggaggagttggttgtgcgaagagaacttgcggataacttctgcttctacgagccgtattatgatactctacaaggtgcgtgggattgggctcgtaagactttaatggaccatgcggctgataaacgagaacatctatacacccgcgatcaattggagaaagctcagacttttgatccacta------tggaatgcttcgcagttagaactg------gtttactatggaaagatgcatggttttatgagaatgtactgggcaaagaagattctcgaatggactaatggacccgatgaagctcttgcgacatcaatatatttgaacgataagtatcatatagacggccgggatccgaatggttacgtgggatgcatgtggtccatatgtggagtgcatgaccaaggctggaaagagagacccgttttcgggaaaatacgatacatgaactatgacgggtgcaagagaaaattcgacgtcgacggctatatcgcgtatgttgcaagaatgatggctgattgcaagaagaggaaagccgaagaactgctaaca---------------------------------------------------------------------------------------------------------------------------------------------------------------------------------acccaaaagctaaaatctcagaaacccgccaaacacataatttcagcagcatcctgcggccaatcacctctatcc---------------------------ggcgaacccctttcgcctccattgccaattaacgaagctttctatgtgaatagtggcagtaat---------tgctgtgaccagacgtccaaaaagcagagggtgtttttcttggacgtgaatccgttgtgttataaagggagcacaccaagtgttcgcgcttttgctcactgggtttcacttttcttttccgaagtcagcctaaatgaccccgtcatagctgttcttgatggagatcgatgcaacgaatacagaagggaactactgccgtcgtataaagccaatcgaaggaaaatacatcacaaactccgcggtggcgaaaggttttcaagagattccttcggaagattgcataaactt---------gttgtcgattttctccgagaatcaagcgtgccggtcgtcgagattgaagggcacgaagcggatgacgtcatcgcgacgctcgtgcatcaagttttgtcgaagggatatcgctctgtaattgcttcgccagacaaagattttaagcagcttatatcggagcacgtgcagatcgttgcgcccctgccggaattgggtcgatggtccttttacaccctaaagcactacatggctcagtacaattgcaaccctcagtcggatctgagtttaaggtgcattttgggtgatgaggttgatggtgttcccggaatccaacacctcgtccctggtttcggtcgaaaaaccgctctaaagctcttgaaaaaacacgggtctttggagagtttgcttgccgctgcccgtgtgagatcggtcggccgacgatatgcgcaagaagccctcaccaactatgccgattttctatgcaagaattaccaagttctctcattgaagagg---gatgttaat------------------gtccaaattgaagac------------------gagtggctatgcacaagagaccagaagaatgactccatcaacttatccaagttcatggagtttgtgaataaaaaggac---aacctt------------------------------------gttggaatcgaagacgacggcgtacctaccgccggaataagcaggcctctctctcacatcctcaaggacttgaacaaaaaagttccggaatcgctagtcagggtccggaaccagccagatggc------gccaaatacatcccctggcacacattaaatcggatactgaacctgtatgcaccggaatggtctggcgaggtccggaccatcgcatattcatctgacgggaaatcagtttccgttgtctatcgtgtgacactttacgggactgatgcggagatattccgggaatcaacaggaactgctccgattgatgaggctggt---ggcggggatgctgtgcagaaggcggaggcaatggcatttcgtatggcttgtgcacgcttcggcctcgctcttcaccttcatcacgaagacctggag
>Alectravogelii
---------------------------------------------------------------------------------------------------------------------------------------------------------------------------------------------------------------------------------------------------------------------------------------------------------------------------------------------------------------------atatgtgaccccccagtcagtgtgttcaaaggtcaatcgatgccaaaagacacggagaagtatctcatgtcttgtggactcaagaatgcactttactccatccgagcttctgaactt---actgaacatttttttggccctctcgagccttgccatattgag---------ccttcttcttct------agaggggaaacatctatc---------gagcccgtgaccaagaagagaccacaggaagctctgtggtcagattatgggggggctgctgagcct------atgttgacaccaaatgatgccttaacaaagcatttcaaattagaacctcagaga------------------------agagtggac---cagaatcaatcagtttgtcgatcatgtactatcgagtttgatggtgcttcaaaaggaaacccaggacaagctggggcaggggctatactaaaatccaatgatggaagttatatttgtaagctgtgggaaggcttaggcgttgccaccaataattttgccgaataccgtggatttatactagggttgaaatatgcgcttcgggaaggtttcacgagcgttgtagttcgaggggactccaaacttgtttgcatgcagattcagggattatggagggttaaaaaccaaaatatctcaagcttgtacgaggaggcaaagaaactgaaggatgtgtttgattccttccaaattattcatgttttacgggacttgaattcagaggctgatgctcttgctaacttgggcgttgagctcgcggagggacaaattcaagaggcgactgataaa------------tctgctaaaggcagaaggaaaacaaaatccgatgcgagtgactctggagaagagaatctgtcaaagaaagacctagccctgaaactagctttggatcagatcacagcatcattcgggaaagggtccattatgtggcttggtcgtacggtttctcttaagaatgttccggtggtttctactggatcatttgctttggatgcagctttgggaatagggggacttcctaagggacgtgttgtggagatttatggcccagaagcttctggaaaaacaactcttgcattgcatgtgattgccgaggcacaaaaacaaggaggttactgtgtctttgtagatgccgagcatgctcttgatccttctttagccgaagctattggagtaaacacccaaaatctgcttctgtcacaacctgattgtggcgagcaagctctcagtctggtggataccctaattaggagtggttcggtagatgtcgttgttgttgatagtgtagctgctttggttcctaaaagtgaactcgatggtgaaatgggagatgcacacatggcaatgcaagcaagacttatgagtcaagcgcttcgcaaattaagccactcgtta------tcactttcgcagacaatattaattttcacaaatcaggtgagggcaaaactatcgacttttgga---tttggtggccccactgaggttacttgtggtggaaatgccctgaaattctatgcttcgattcgtcttaatattaagagaaccgggctggtcaagaggggagaagagacaataggaagccaagtagtcgtgaaaatcgtgaagaacaagcatgcccctccattccgaacagtcgagtttgagcttgagtttggccgtgggatttgtcgtgaggctgaactaatagacttgggatgcaaacacaaattcatcacaaagtcccac---tcatatttttatttgggcaaccaatgttttcaaggcaaggatgctttcaagacatacctgtcacagaacgagagcgcaagaaacgagctcatggataagcttcgagagaagctt---gta---aatgcagagcccgaaagcgggaatgaatctgttgtggatgat---------------tcttctgatacgacagatgaagaa------------------------gctgtt---gctgccatt---gatgct------------gctgagatatca---gaatat---gcattcgatgatcatattccggatgacactaaggtgactgagaaagatgctgcattgcgtatggctttgtcaaagctctcaggcgaatttggtaaagaatccatgctttcgttgcagaggttctttggggctagacgagcctccgtaataccaacgggttcgttgaggctagatcaggctcttggtattggtggattaccaaagggaaggatggttgaaatttatgggcaggaagcatccgggaagacaacattggcactacatgttattagggaggctcaaaagcttggaggatactgtgcgtatctcgatgtggagaatgcaatgtgcccttccctagctgaagcaataggagtcaacacggacaatctcttaatttcacagccagattctgctgaaaatttactgagtgtggtagatacattgacaaaaagtggatcaatttctgtaattgttgttgacagtgtagctgcacttgttccccaaagcgaagccgacacattgcaatatggc------tcctatagagactta------caatcgaaaataatgacacaagccctacggaaaatacactattctctatgcaattccgatactctgattattttcatcaaccaggtgagaaaaaaattgaaa---ttg---gtcgaaggatct---gttcatgcagatgaagtgacttgtggaggaaatgccttgaaattttacgctgctataaggatgcgaattagcaggaagagactgataaaggcggaggataaggctacgggtcttggtgtttgtgtgcaagtcgtgaaaaataagttagcaccacca------ctggcgaaa---gctgagttaaatatacgatttggaaaaggaatctctcgtgaa---tcagaggccttggatctggcatctgaacatggaatcatagtgaaagacgaagacagatattccataaaagggaaaatcatgcacaat---gaggaagttttaaggtatctcgcggcaaacgacaaggctctagatgatattgtgaaaactttaaggtgtcatttgtttgagtggatgcaacggaaactattattgaaccctcactcaaattctagcaggcttatgttcatggcttccaaggattttctgctactcaagtcttctcccgcttccgccgcgcacgcgcgcgtacttccgctccatttt---tcttcttcttcttgttcgcaaacacagtcttttcactac---------------------aaatgcaggaaaaatgtctccttttttgctaatacgaaa---------------------cacttt---cctgcaatttatcag---agggcttctggatatagttacaccccttatgccgccatgcccattcccagaccgatacctggagtgggtgtagagaccctggacggtcaattt---gtagatgaagaacagcttataagattaaggaagaagttggaggaaattgggattgatcctgaatcttgtttgccagggcaatacaggagcttgacttgcccaagttgtaaaggtggaggatcagaggagaagagcttatctctacgtattgaccctgatgggagggcagcagtgtggacctgctttcgagccaaatgtgggtggaaaggcactacccgagcatatgccgatgtaagatcgacttatgcaaaaatgaatgcaatcacgaaagtgaagccaccacctagaataatcacagaggagagtttgggaatagaacctttgtgtaatgagctacttgcatattttgctgagcggatgatatctggagagacattacgaagaaactgcgtcatgcagaaaaaaagt---ggagct------cagcacattgccattgctttcacttaccggaggaatggagagcttgtaagctgcaagtatcgtgatattaccaaaaagttttggcaggaagctaatactgaaaaaatcttttacggtctggatgatataaaggatgcaagtgatgtcatcattgtagaaggtgaaatggacaaacttgcaatggaagaagctggcttcagaaactgtgtgagcgtcccagatggtgctcctccaaaagtctcgaacaaggcattgcccgccgaagatgatgacctgaagtatcaatatctgtggaactgcaaggagtatacagacaaggcatctcgcattattcttgccacggataacgaccctcctggtcaagctttagcagaagaacttgcgcggcgtttggggagagaaaggtgttggagggtgaaatggcctaaaaagaatgacacggaaagtttcaaagatgcaaatgaggtgcttatgtatatgggtcctgatgcactgaggggtgtcgttgaaggtgctgagctttacccaataaaaggactgttcaatttcaaagattacaatgatgagattgacaactactatcatcagtcactcggttatgagcttggtgtctcgactggatggagggctctcaatgacttgtataatgttgttcccggagaattaacaatcgtaaccggagttccgaattcgggcaagagtgagtggattgatgctctattatgcaatcttaaccatagtgtcggttggaaattcgccctttgctctatggaaaacagggtacgagaacatgcaaggaaacttctggagaaacatgtaaggaagcctttctttgat---gttaggtatggggcgcatatcgagaggatgagcgttgaagagttggagcaaggaaagaagtggcttagtgactcttttgccctgataaggtgtgagaatgattgccttccgagtataaattgggttcttgatctcgctagaatcgctgtcctccgccatggggttaacgggcttgtgatcgacccttataatgaactcgaccatcaacgtccccctaaccagaccgaaacagaatacgtgagccagatgctgacaaaaatcaaacggtttgctcaacatcacgcgtgccacgtttggttcgtggctcatccaagacagttgcataattggattggtggcccgccgaatatgtatgacatcagcgggagtgcccacttcatcaacaaatgcgacaacgggattgttatccatcgtaaccgagatcccgaagcgggccccattgacctagttcaggtttgtgtgaggaaagtgcgtaacaaagtcataggaacaatcggagacgcctatctatcatataacagggtcaccggc---gagtacatggacgta---tcccgtggcgctcagtaccctaggccggccgagattcaatggaagaaggaactgtgcaatacggtgcagcttattggcgtaatcggggctccagttcaggtcaagcatctttcgtcg---ggg------aaggtt---cttgcttggactcgtttagccgttaagaaatcccaaacggatacattgtggataaacttgactttttgggatgaattggctcaagttgctgttcagcatgtggaaaagggtcatcaagtatatgtcgctggtcgtctagtttcagacacagttgaaaatgatgac------gggaagcagcagacctactataaggtagttgttcagcaattgaatttcattgaaaggagccac------tcgtcggttccattatataatggggattcatattct------gtgacacaaggcaaaaagcaatatcctgcaaatacaactggttcaacggaggaactctggcaagcattttttgctaatccaacggaatggtgggataataggaagaacaagagaagcccaaactatccagatttcaagcacaaagacaccggcgacgcgttgtgggttgaaggcaggtataatccatcatgggtaaagtcacaacttgatgtgctcgaattgaagatggaatcatttcgtgagcaaaactcgagcacttctcgaaattttatgtctgtggatagtgagattgtgtgtaatatgctgaggacagtcattgagacaacaccggatgatttattggccgttgtgtaccttttggcaaataggattgctcctgcgcacgagggcttggagctcggtattggggatgct---tcgattatcaaggcacttgcagaggcttgtggggctaaagaagcgcatgttaagaagcaatacaaggatcttggagatttaggccttgttgcaaaggccagtcggtcttcacagcctttgatgcgtaagccagaagcattaactgttactaaagttttcgaaacatttcggcttattgctaaggaatctggcaaggatagtcaagagaaaaaaaagaatcacataaaggcactgctagttgcagctactgattgtgaacctcagtatttgattcgtttgctacagacaaaattgcgcatcggtttggcagaacaaacactcttggtagcactgggtcatgctgccgtttattctgagaatcat---tcgtctcctcctccaaagattgacagtcctcttgaagaagctgcaaagattgtgaaacaaatttattctgtaattccagtgtatgataaaatagttcctgctcttctgtctgacggtgtgtggaatctctcaaatacatgtgcctttgcgccgggtattccggttggacctatgctagctaaaccaactaaaggagtatctgaaattgtggaaaagtttcaagatatggagttcacctgtgaatacaagtatgatggagaacgtgctcagatacactatatggag---aatggttcagtggagatatacagtagaaatgcagagaggaacaccggaaagtttcctgatgttgttgctactattgcaagattaagaaagccttctgtgacatcatttgttcttgactgtgaacttgttgcatacgaccgtgagaagcagaaaattcaacctttccaggttctcagcacacgtgctcggaaaaatgttgtcatgagcgaaatcaaagttaatgtttgcatatatgctttcgacatgctatatctgaatggc---caacagctattgcaggagcaactcagtgttcgtagagagcatctttacaagtcatttcaagaagaaaatggttttctccagtttgccactgctattacttcaaatgaccttgaggaaatacaaaagtttcttgatgatgctgttaattctagctctgaggggttgatcatcaaaacattgaacaaagatgctacatatgagcctgcaaaacgatctaataattggcttaaattgaaaaaggattatatggaaagt---attggcgattctctagatttggttcctattgctgcatttcatggcagggggaaacgcactggtgtctatggtgcttttctccttgcttgttatgatagcgacaaagaggaattccagagcatatgcaaaattggaactggattttccgaggcaatgcttgaagaacgttctgccagcttacgctccaaagttattcccaagccaaag---tcttattataggtatggagatacaatcagtccagatgtatggtttgaaccaactgaggtgtgggaggtcaaagctgctgatctgaccattagtcctgttcatcgtgctgccattggtagtgtagaccctgacaagggaatttcactacgatttccccgattacttcgtgtccgtgaagataaaaatccagagcaggcctcctcatctgatatggttgctgatatgtacaatgcacagaagcacgcccaaaaa---gacaacggagatgaaaatgaggac---gatatggctaaatccactccgactacccctttcctggaaaataagggatatcgaggtcccatagttgggaagaataatgtgaatggcacaaatgaatctgtttctgttgatgagaaaactaatttgagcgttagtgttggtcaaagtgttagtcagaaaatgacttcttccggaagtaccgagcttcgtgagaggcttagtcaggtctatgagaatgttcttgtggttgatagtattagtgcagcaagagaagtagtt---------------------------------------------------------------gatgttaaagaagaaacaccggtggaccatggagaaattatatgctttagtatttattctggtccacaggcagattttggcaacggaaagtcatgtgtctgggtagatgtccttgatggaggtggcaaggatattattagagagtttgctccattttttgaagattcgactattaaaaaggtgtggcacaattatagctttgacaatcatgtcatagagaattatgggctgaaagtttctggtttctatgccgataccatgcacatggctcggctatggaactcatctaggcgaacggaggggggttactctcttgaagcactcactggtgatcctgca---gtgatgtcggatgccaagaacgggcctgggcaaatggttgtcggtaaagtatcaNNN---------------------------------------------------------------------------------------------------------atttgttattctgctctggactcaatcagcactttgagactatacgaaagtttggagaaaaaactgatgaagaccccctggtgtgtggatggacaa------tacaaggggtcgatgtttgagaactaccagagatatgtactgccctttggtgagcttcttgtgaaaatggaaacagaggggatgctggtcgaccgttcgtaccttgctgagatagagaaggtggctaaggctgagcagcagattgctgctgatagatttcgtaagtgggcgtcaaagtattgtcctgatgcaaagtacatgaatgtggggagtgacacacagttgcgacaatttctttttggtggtatactgaacattaaggatcaaaatgagtctcttcctacggagaaggagttcaaagttcccaatgtagataacataattgaagaaggcaagaagagccccaccaaatatcgtaaaatagtactgcataagcctgattttgtgaaaattgagactgataagtacacggcgagtggttggccctctgttagtggagacgtcttaaggagccttgccggtaaggtttctgct---gat---tttgacttcttcgatgaa------gtaaat------gac---------gaa---------------------------------------------------------------------------------------------------------------------------------------------------------------------------------------------------------------------------------------------------------------------------ggcaaggatgggagaatccattgctcgttaaatattaacacggaaattggaNNNttatctacaaggaggcctaatttgcagaacgagcctgcattggagaaggatcgatacaagaatcgtcaggcatttgttaccgcaccgggcaactcccttatagttgctgagtatggacagNNN------------------------------------------------------------------------------------------aatatgtatccgcacatccgtgctgctgtcgagcgaagggatgtgcttctcgaatggcatcctcaatctggtgaagataagcctccagtgcctttgctaaaggacgcgttcgcttctgaaagaaggaaagcaaagatgcttaacttttcaattgcatatgggaaaactaccgttgggcttgcccgtgattggaaggtttctcgtgaagaagctcaagagacagtaaatctttggtacagtgacagacaagaagtcctggcttggcaggaagaacgtaaaaaacaagcccgtaaatttcaacttgttaacacgttgctagggcgggcccgccacttcccgtctctaaaaaatgccagctcagcgcatagaaatcatatcgaacgggctgccatcaataccccagtgcagggaagtgcggcagatgtcgctatgtgtgccatgttggagatatcgaggaatggacgtttgaaagagttaggctggaggcttctattacaggtt---catgatgaagtgatcttagagggcccaaccgagtcggcggaagaggcaaaggctatagtggtcgattgcatgtcgaaaccttttgat---gggaaaaatattttacgagtcgatttgtcagttgatgccaaatgtgctcaaaactggtatgctgccaag------gtttctggattt------------------------------tgtagtgttgatgtaatcagt---acatcttcacaaactgca---caa------gcaatcaaccagactaccatttcggattct---gaaacacatgaggat---gtgccggct---gccataaatccatcgaatggcagagtaatgcttattgatggcacttcaatcatatatagagcttattacaaacttctcgcaaaattgcaccatggtcatctttcacatgctgatggaaatggggattgggtcctcactattttcagtgcactgtctctgataattgatgtcttggaatttctcccttcacatgtagcggtggtttttgaccatgatggggtaccgtatggtcat---gcttctctttcaacgaaacaaagtgtaattgcaaaagggttgaatttccgccacaacctatatccggcttataaaagcaaccggcctccaacccccgatacaattgtgcagggtcttcagtacttgaaagcatccatcaaggccatgtccatcaaagtaattgaggtcccaggggttgaagctgatgatgtaattgggaccctggccgtgagaagcgtcgatggtggattcaaggtacgagttgtctcccctgacaaagactttttccaaattctatctccttcattgcgtttattgcggattgctcctcgtggatttgagatgtcctcctttggtatggaagattttgccaataaatatggaaacttgaagccttctcaatttgttgatgtaatctcacttgttggagacaaatctgacaatataccaggagttgacgggataggggatgtgcatgctgttcaattgattacaaaattcgggacattggaaaatttattgcgctgtgttgagcaagttgaaggggagcgaataaaaaaggcacttatttcaaatgctgagcaggctatcctaagcaagaatcttnnn---------------------------------------------------------------------------------------------------------------------------------------------------------------------------------------------------tcctctcccgccgacgccaatgaaaccccgtccacctggtcggctttcaccgtctacgaccccactgccggtcgtctggtcaccaagagagaatcgagcggcggtggccaggatgtcatcggcagcagcagcagcgtgaggaagaaggggaagattaggagtgtctatgtgtgtgagagctgtgggtactcggatgggcagtggtggggcacgtgcaggcagtgcggggaaacgggcaccatgaaacagttcacaaccgatggcgccctggagaagaaagcgggtggggctgggctgccggttaatctggaaaggtcatggctgccaaaggaggggaaacctattcggttgtctgatgtgtctaacaggattgaggagtcaaattggcgaattcctttgggtggagtatttggagctgaagtagagagggttctcggtggtggtttggtcccaggttccctggtgttagtgggtggagatcctggggtgggtaaaagcacacttttgttgcagattgctgcattgataggagaaggggttgatgcagatgtcccatctcgagttttatatgtatctggggaagagagtgttgagcaaattgcaaatagagctgatcgtctgtgtctccaaacagaagatctttttctgcattcaaatacagatattgaggatattctagaacaggctcagcctctttatccaaaggctttaatcattgattctattcagaccgtctttttaaatggagtgactggaagtgctggaggttcgacacaggtgaaagaatgcacttcagcattactaaggtttgcaaagaggacgaatatccctgtgcttttgattgggcatgtgaccaaatctggagaaatagcggggccacgtcttttggagcacattgtggatgttgttttatatatggaaggggagaaactttcatctcatcgattgcttcgatcagttaagaatcgattcggctccactgatgagcttggtgttttcaaaatgtcggagtcagggttgcaaggagttcctaatccaagcgagatgttcttaggtgagcagcactctgattcagattacctagctgggctggctgtggctgtgataatggatggatcacgagcttttctcattgaagttcaggcactgtgtgtagctggctcatctactgtgaggcacttgaatggtattcagagtagcagagctgacatgattatttctgttatcacgaagcaagctggtcttaagctacaagaaaat---ggcatttttcttaacgttgtcagtggatttaacctgacagagacggctggagatctagctattgcagccgcaatatgtagcagtttcttggaattccccatacccaatggcatagcattcatcgcggaaatcgatctcagtggcgaacttcgtatggtgcctcaattggagaaaagagtcaacacacttgcaaagctgggatacaagaagtgtattgtcccaaaatctgcagagaagtcg---ttcactgatgcaaatctacaa---ggtatggagatt---ttgggatgcgctaatctgaagcagatgattaacaatatgccggagcttccggaggtggaggccgcgcgtcgggcagtggaggagcactgcgtggggaagaagatcaagggatcgacggtagccgacgatcctaaagtcatcgacggcgtctcgtcgagaggtttcgaggaggcgctcgtcggaaaaactatagtcgcggctcaccgaaagggaaagaacatgtggcttcagctcgattcgcctcctttcccctctttccaattcggtatggctggagctgtgtatatcaagggagttgcagtcactaaatacaagcggtctgctgtgaaagatactgatgagtggccttccaagtattccaaattattcgttgaactagatgatggtttggaattctctttcactgacaagaggcggtttgctaaagttcgtttgcttgacaatcctgtttctatgcccccaatctctgagcttggtcctgatgctttgacggaacccatgacagtagaagggttctacagctcattgagcaagaagaaaattggaattaaggctcttttacttgaccagagctttatgtcgggcattggtaattggatggcagatgaagttctttatcaagcaagaatccatccactgcaaattgcttccagcatatccaaagaaagctgtgcaaccttgctcaagtgcattaatgaggtgattgaaaaggcaattgaagttggggccgacagtagtcagttcccaagcaattggattttccattctcgggaaaagaagcctggcaaggcttttgtggatgggaagaaaattgattttatcagtgctggcggcaggacaacagcatatgtcccggagttgcaaaaattaactggcaatcaagccatgagagaggca------gcc---aaaccttccaagccc------accactgccagtgaagacaacagtgatgatgagtcagctgacaaggatgaacctaagaaacccaaagtcataaaagggaaaaagaaacct---agacgggccaagaaa---gcccca---ttaaagaaagagtccactgga------------agcatagaagataatgatgatgataatgatgcagaagataatgacagtgatggtgctgctgttgatgtgtct------------------ataaagaca---tcaaaacgtgctaaaaacaatcctcctaaaagcaac---------cccaag---------ggacataatgtg---aaggatgga---ggaggtcaagggagacag---acaagggca---aaaaga---gct---------cccgcaaag------------------agaaagctc---gaa---------gaaagtgat---------------------------gatgac------------------------------------------------------------------------------------------------------------------------------------------------------------------------------------------------------------------------------------------------------------------------------------------------------------------------------------------------------------------------------------------------------------------------------------------------------------------------------------------------------------------------------------------------------------------------------------------------------------------------------------------------------------------------------------------------------------------------------------------------------------------------------------------------------------------------------------------------------------------------------------------------------------------------------------------------------------------------------------------------------------------------------------------------------------------------------------------------------------------------------------------------------------------------------------------------------------------------------------------------NNNggggaagattcttggagggatttagtggaaaatcctaataagtggtgggataacagattggacaagagaaatccgaggtcgcctgattttaagcacaaggagacaggctta---------ggactgtggtta------agcgac------------------------------------------tctcagatt---ccaagagctgatatt------cagaatcatgttctgacggatggtggtgct---gggggcagtcagaggaacatt---gaatttttcaaaaaa---ttc---------------------aaaaagcat---ggcaaggggcataaggct---------------ttt------------ggcgctcacaaaggaaat---------------------gcaatcactacagaggagttggcaacaggcacttccaaaggtgaagcagtagcaccgaaaaatatt---gctaatttgtcctcgtcc------agtaacaaaaatgtt------gaggatagtgtgaagtcgaca------------------gtgagcaac---------------agtggactaatgcccaagggcaaagagaaagtgaaacgtcaatctataagccaaaaaaagctgaataaatcatccagcacttctgcttctgttgaggcagcagacagtcctagtagcttagtcaaagactctctagctgtagagattaggaacaacaaaaat------aaattaactcctgtttcatcggagattaatttaacttcatgttct---ccaaccgaaaaggttgccagaaatatcacaacgaaaaatatgcctgcaaaggca------------aggaaaaagagacaacct------aaagagaaagcaagttcggctctgaaatccaaagaacctaaacgg---cagtcaggtgatgacaag---gtggtttcaattgaccagagttcgtttctgagcaataaaaataagactggaggccaaaaagcttggcgacagttatacccgccgattgtgaaatctgttgttgtggttgagtctgttacaaaagcaaaagtgattcaaggataccttggtgatatgtatgaggtacttcctagttatggcnnn------------------------------------------gatgacttcagtatggtgtgggaagtcccttctcctgcctggtctcatctgaagagtattaaggttgctctgagcggagcagaaaatcttattctagcctcggaccctgatcgcgaaggagaggccattgcctggcacatcatcgaaatgttgcagcaacaggatgccctgcgtgatgatgttacaatcgcaagagtcgtctttaatgaaataaccgagtcgtccattaaaaatgccctccagtcaccacgtgagattgatgttgacttggttcacgcatacctcgcaaggcgtgcccttgattatctcatcgggttcaacgtgtcccctctgctatggaggaaattacctggctgtcagtcggctggccgtgtccagtctgccgccttagccctcatatgcgacagggaaaaagaaatagacgagttcaaaccccaggagtactggacggtn------------------------------------------------------------------------------------------------------------------------------------------------------------------------------------------------------------------------------------------------------------------------------------------------------------------------------------------------------nnntacaggaggacttacgggcttcacttatcggatgatgcagcaaaggacatccattcgtttgtggctgaaaagtatgggccggattttgctgcaaag---agcacgcgcaggtttttcaagaaagtgaagaatgctcaggaggcccacgaggccatccggcccaccaatatcaagaggcttccgtcgactcttttgggggtcctcgatgtcgattccttgaagctatacactctcatatggacccgcacgatggtgtgccagatggcgcccgccgtcattggacaagtacagtgtgattttgtgaattctgatcggtctattgttttccggtctgctcgctcgagggtggagtttctgggctttcaggctgtgtacttagatgctgaatccatcaataatgaaaacgatgaagat---gatgactatcaccggaatgaagtgtttgatgttttgagcagcttaaaaagtggggaccagctgtgcctaagtaaagtcgaactggataaacaccacacacaacccccagcccgttacacggaaggatctttggtgaaaaagctcgaggaacttggcattgggaggccctccacatatgccacc---actatcaaggttctgaaagataggaactatgtaatgatgaaaagccggactctgtgcccagagtttcgcggccgaatggtgtcagcgtttctctctcattatttttcggaggtgacggattacagcttcactgccgacatggagagcgagctcgataatgtctctgctggaataaccgagtggagaggccttttgagggattattggaccagatttagcaagtattgtgagagtgccggcagtgttcacatccaccaggtggagaagatgttagagaaaacgtttggcagtttcttgttttcctcactgcccgaggggaataaaatctgcccaagctgcatgttggggactttggtttttaaagtgagcaggtttggtgcgggatattttattggctgcgatcagcacccaaagtgcaagtacattgctaaaacgctgtatggcgaagatgaggaggacgctactcctgagcaccaaaagaacaatatgcaggagccaaagttgcttgggctgaatccagggtccaatgagaaggttttcttgaagactggcccatatggatactatgtgcagctcggtgaagacagaaagggacatctaccaaagcgagcttcagcatctggaatcaaggatgttgactccatcactttagaagttgccctcgagttactgaagtatccagtgaccttgggtagccatccggatgatggccaaccagtaatattaaagctttcaaaaggtggtttttcgattagacaccggcgctcaattgctcccatgcccaagactatgaagcctgaggaagtaaacatggagaaagctttgaagctactacagggtaatgacgtgaggaggtgtggacgaccaaagggcaacaaa---------------------------------------------------------------------------------------------------------------------------------------------------------------------------------------------------------NNNagcctcaaagaaggaactctcaactgggaaatattgcaattcaagtcaaaatttccccgtgaagttttgctgtgccgagttggagatttttatgaggcaattggtgttgatgcttgcattcttgtggaatatgctggattaaacccttttggtggtttacgtacggacagcatcccgagggctggttgccctgttgtgaatttacgacagacgctagatgatctgacacgtaatgggttctctgtttgcatagttgaggaagttcagggcccagctcaagctcgcacgcgaaaaagtcgttttatatctgggcatgcacatcccggcagtccctatgtgtttgggcttgttggggatgaccatgacctagagttcccagacccgatgcctgtagtagggatatctcgttcggctaaaggatactgcatggtttcgtttctggagaccatgaagacttattctgcagaggataatctgacagaagaagctttggttaccaaacttcgtacttgccgatgtcatcatttatttctccattcatcattgaggcacaattcctcaggaacttgtcggtgg------------------------------------------------------------------------------------------------------------------------------------------------------------------------------------------------------------------------------------------------------------------------ggccttcctattatgtatgtccgagatcttttattgaaccctcctgcttatgagattgcatcaacaattcaagaagcctgcaaacttatgagttatacaacatgctcaattcccgaattcacctgtgttcctccggccaagctagtgaagttgctcgaatcgaaggagaccaatcatgtcgagttttgcaaaataaaaagtgttctaagtgatttattacaactgtatacaaattcagagctc---------------------------------------------------------------------------------------------------------------------------------------------------------------------------------------NNNatggagtcttcatggaaaggccgtgtgaagagagttcacttagaagaagaattttttgaagtcgatgaagctgctaaggccttatccgtagctattgaagaagattttctccctatagttaggagaattaatgcaatgacatcagcgtttggaggggcaaagggggagatattatactcccgtgaaaatgaagctgtttggtttaagggaaagcgatttgcaccgtcggtttgggccggcacacctggagaagaacaaatcaaacggctgagatcggcttttgattccaaagggaaaaaggtcggtgaagaatggtttactacgttgaaggtggaggaagccttagccaggtatcacgaggctggtgacaaagctaaagcaaaagtcttggaactattgcgcaatttatcggccgagctacaaacaaagatcaacattctagtatttgcatccatgttgcttgtcatttcgaaagctttattcggccatgtcagtgaaggtagaagaaggaaatgggtgttccccactctcactcaatgccacaattctgaggatacaggaacactacatagagccggggaaatgaagatatctgggctgtccccatattggtttgattcggctcaaggtggcgctgtaaaaaacgatgttgaaatgaaatcactctttcttttgacgggaccaaacgggggtggaaaatcaagccttctgaggtcaatttgtgctgccgcattattgggaatttgcggatttatggtcccagccgagacagctattattccccattttgactccattatgctccacatgaaatcttatgatagtccggctgatggaaagagctcctttcaggttgagatgtcagaaatccgttccatcatcaaccgagccacctcaaaaagccttgtcctcatcgacgaaatttgccgaggtactgaaacagccaaaggcacttgcatagctggcagcataatcgagactctcgactcactctcttgcctcggcatagtctccactcacctccatggaatattcgatctcccactaaaaaccaaaaacgcagtctttaaagccatgggagcccaaatcatcaacagccaaacagtccctacatggaaattattggacggaattttccgagagagcctcgct------------------------------------------------------------------------------------------------------------------------------------NNNgtttatctgatgattaggcctgacgggaaaatttatgtgggcgagacagacgaccttcagggcagagtgcgtgctcaccgtctgaaggaaggaatgcaaaacgtgtcatttgtttacttgttggtggcgggcaagagcatggcttgccaactcgagactcttctcattaaccagctcccgacccaaggttttcggctcacaaatttagccgatgggaggcacaggaattttggcacgtctgattac---ttggaaaccgagatgtttgtcaga------------------------------------------------------------------NNNgcggcgcctcgtctgcaccgcggtgggcggctgccg---gagctctgctttctctccgcc---------caccagcacaggagtctgttt---tctgtgaaagcttcttcgaggcggagggaggaggaagtgaaagagaatgggagtatggttactttg---aggggtgtttcc------ggaaatggcgggaacggaggcgaccacaggatagtagtcacagaacttcacaaggaggcaacagaggcatacatgtcctacgcaatgtcggtgcttttagggcgggcgttacctgatgtcagagatggactcaaacccgtccaccgccggatactatatgcaatgcatgagttaggcctttcatcaaggaaaccgtacaagaagtgtgcaagagtagttggtgaggttcttggtaagttccatccacatggggactctgccgtctatgattcaatggttagaatggctcaggatttctccttacgatctccactcatccgcgggcatggaaattttggttctattgatgctgatcctcctgcagcaatgcgctacacagaatgtagactggaggcacttgcagaggcaatgttgttggcagatctggaacaagatacagtcgattttgttccaaatttcgacgactcgcaaaaagaaccatccctacttcctgctcgcattccaaacttattattgaatggtgcttctgggatagctgtcggaatggcaacaaatattcctccacataatcttggggagttggtagatgcactttctgttttgattcacaatcctgaagcaacgttgcaagaattgcttgaatacatgcctggacctgacttccctactggaggaattataatgggtaaccttggtattttagaggcatatcgatctggacgagggcgtgtggtaattcgagggaaagctgacgttgagttgctggatccc---aagagcaagcgttctgcaattatcataaaagagataccatatcagaccaacaaagcgtcccttgttgaaaaaattgccgaacttgtggaaaataagggtttggaaggaatatgtgatatacgtgatgagagtgatcgatctggaatgcgcatagtgattgagcttaagaggggatcagaaccatccatagtgttaaataatctatatcgcttaactgctctgcagtctacatttagctgcaacatggtggggattcttaatggccaaccaaaactaatgggactgaaggaattgctccaggcctttctggagtttagatcttctgtggttgaaaggcgtgcaagatataagctatctcaagcgcagaatcgttatcatattgtggagggtattataacaggacttgataacctggacagagtcattgaggcaattcggaaagcatctgggcatgtgtcgacttcgactgatttaatgaaagagttcaacttgactgacaaacagacagaggctatattggacataagcctcagacggctaacatctcttgagaaaaacaagttcattgatgaaggaaaatctttgtccgaacaaatatctaagctacaggagcttctttcaagtaaaaagctaatacttgagatgatagaaatggaagcaaaagaaataaagaacaagttttgtactccaaggggttcaatgctggaggacactggtagtggtcgacttgaagatatagatgttatccccaacgaggaaatgctactggcacttagtgaaaaaggctacctaaaaagaatgaggccggatactttcaatcctcagagccgtggaacaattgggaaatcagtggggaaactgagagtaaatgacaccatgtctgatttcattgtatgccgcacgcttgatcatgtcctctatttcagtgataagggaacagtatactcagctcgtgcttataagatccct------------------------------------------------------------------------------------------------------gggNNN---caatatcttataatgataacaatgaatggatatatcaagaaagtttcattaaactatttctcatcgataaggtcaaccggtatcatagcaatccaactggttcctggcgatgaattgaaatgggtgaggcgttgcacaaatgatgattttgtggctttggcctcacaaaatggaatggtgattttgagtccttgcgaaaagattaaagcacttggaaggaatactagaggtggaatagccatgaggctgaaaccaggggataaaatggcaagcatggacataattcctgcttccttgtccaaattgttagacagaaacttggagacacagcagactgttggcaagggtttttctggtccttggcttctgttcatatctgaaaatggctatggaaagcgagttccccttgctagcttccggacgtcaccgctcagaagggttggtttgaaaggttacaagttttcttcggaggatcgtctggcagctgtattcgtagtgggattttcagtaggagaggatggagaaagtgacgaacaagtagtgctggtcagccaaagtgggactgtgaaccgaattaaagttcgggatatctccatccagtctcgatttgcaaggggggtgattctgatgcgccttgagcatgctggaaaaattcagtccgcttccttaatatcagccactgaaaccgaaaccgaggaggaattgcaggagNNN---------ttaagccaaatgcgaataacaagactttcgtcgtccaaaagggagatgaacccatctgcagac---tccaaaatcgtaggtcctgaaagtgaa------aataaggagtcgattcaaaaa---ctc------gtgtttgttaggaaaaagagggccaagaaaact---gtccagaccgta---gttggagaggtaaaacctgagattcttgatccgaagcattctagcctcccagaaattgaggattttgggtatcagaaggtcactagtcattctatt------------------------------------------------------------------------acaacacaaactcctgacaactgggagaaggttcttgaaggtattcgggatatgaggtcttccgaagatgcccctgtagattcaatggggtgtgaaaaagctggcagttcccttcctcctgaggagagaagattcgcagttttgatatcttcactcttatctagtcaaaccaaggatcacgttactcatggagctattcaacggcttatgcaaaatgatttgcttacagctgaagccattgacaaagccagtgaagatgaaatcaagaagttaatctaccctgtgggattttacacaagaaaagcaagcaatatgaaaaaaatcgcaagaatctgtctctcaaagtatgatggagatattcctaatacattggaagggttgctgcagcttcctggcatcggccccaaaatggcgcatttggtcatgaatgtggggtggaataatgttcaaggaatatgcgtagacactcatgtgcaccggatttgtaatcggcttggatgggtttcgcgcattggtactaagaagaaaacttccaccccagaggaaactagagtcgccttacaactttggcttcctaaggaagaatgggttaccatcaaccctctcctggtgggttttgggcagactatatgcactcctcttagacctcgctgtggcatatgcaaggttagtggtttttgtccatcggcattcaaagagagc---ccg------agcccattatcc------------aaaaagaag---atggtggtgacg---tcgggtgtgcatatgtgcaacatgggtttcagtgacaaatgcttgcgacatgccgttaattttaaagctgagggagcatacagaaacatttttggcagaagtctgaggtttggccaatttattccaccaaatattttattttcatgctttcagtttaagcacaagctcaccgaaaagttgttgaagggtgtagaaggtagtgaagagaagccatctttggtaggttacaatggcctcgatgacttaattttcaatgatagatgtagagaaaagttgtgtgagaatctgaagctcgacaatatggattttgatgccacctcgacatacaaaaaattcccatccattagtttagggtgctttccaaccgtggaattgtatgatggacccgcgtactattctcaaaccacagacccgctgccgactcaaattcttgaagaatgc---------------gatggaaattggttggatcaagaatgtatgtacaaagatctgcattctttgtatgcagaaatatctaatatgaatgcttcatatgtcccagaagaaaaaNNNgaaaagcccaatatgtgttctcggttgcctgatgagatctcagaactaataaatgctttgcgatcagctgcagatgatcctgtcctt------------gagatccaacaagct---gcagcttcagttgtagaaattcttgataaatctatcaattacctgcctgggctcaccaaacgccaattcagccagctggagaactgtggctttcacacgttgcggaagctgctacatcattttcctcggacatatgctgatttacaaaatgctgaggtggaaattgatgatggacagtatttgatttttgttggaaaaataaaatcttcaaggggaattcgagctagtagttcgttctcattcctggaggtgattgtgtcgtgtgaggttgcagataaagggatgaattctgagtgcgcagctgatcaagttgaaaacagaagcaaaagaaccatacaattgcatttgaagaaattttttcgtggtgctcgcttcacatacacgccttttctaaaaagtatccaggagaagtacaaggagggagatattgtgtgcgtcagtggcaaggtgcgcactatgcgtaataaagatcactttgagatgagggagtacaacatcgatgtggttacagacaaagacgattcgtgtgtttttgcaactgggaggccttatcctatatatccatcgaaaaaaggtctcaaccctgagtttctgagggatattatctca---gcattaaagacattgccagttgatcttgatcctttacccaaagatgtcactcgcgattttcaacttctctcgcttagtgatgcttatgctggaatccaccagccaaccgatttgggcattgccaatttagctcgacgaaggcttatctttgatgagttcttctatcttcagttgggaaaattataccaaatgcttgagggtcttggtacaaaggtagagaaagatgggttgcttgagagatacacgaaacccgagctgaactcaatattcatggaggagtggtcctgtatcactaaaaacttcatgaagattcttccttataaacttacacccagtcagcttagtgcaacttcagaaatcatatgggatctaaaacgaccagttccaatgaatagactattacagggtgatgttggatgtgggaagactgtggttgcatttctagcatgcatggaggtgattggctctggataccaggcagcttttatggttccaacagaactattagctgtgcagcattatgagctccttcttgacttgcttgagaaattagaaggc---agtcaaaaaccttctgttgctctattaactggctcaaccccgacaaagcaagcacaaacaattcggaagggtctgcaagctggagatatctctatggtcattgggactcactctttaatagctgaaaaggtggagttttcagctttaaggattgccattgttgatgagcagcaccgttttggtgttgttcaaagaggacgctttaacagcaagctatattttaacagcattacgtcccaatttacatcaactagctcaaatgaccctcataagactgatctgtccatggctccacatgtccttgctatgtcagctacaccaatcccgagatcgcttgccctggctctgtatggcgacatgtccctcacccagattacagatgtaccacctggaagaacacctgtgaagacatacgtaattgaaggaaatgaagatggattggagacggcttaccagatgatgctggacgaattacgagacgggggcaaagtatacgtggtctaccctgtgatcgagcaatccgaacagctcccccagctgcgggccgcctcatccgacctcgacaccatctcccaaaaattccccgaccacaaatgcgggcttcttcacggtcgcatgaaatccgacgacaaggacgaggcccttaggcgattcaggtcgggactcacagacatcctgctgtcgacacaggtgatcgagataggggtagacgttccggacgcatccatgatggtcgtcatgaatgccgagcgctttgggatagcccagctgcaccagctgaggggtcgggtcgggcgaggaaagagaaaatcgaggtgtgtgctgctggggtcctcagcatctgggttgaagaggctgagggtgctggagaagtcgtgcgatgggttccagctggccagcatggaccttttgatgcggggaccaggggacctgctcgggaagaggcagtcaggccacctgccggagtttccggtggctaggctggaggtggatgggaatattctccaggaagctcatcttgctgccttgaaagttgtggaaagttcccataacctggagaattatcctgacctgaaagccgagcttagcatgcgacaaccgctgtgccctcttggagactcaactggttcatcaatttcgggcaatgacaatgacgatgtaggatctgggccccat---caggaaatggatgatgatgactttcttcctgagaggccc---------gag------ttacaactccaaggagtcgaccccagaaagggatggaactttcgtggtgtccacagggctattttatgtggaaaagttggtcaagcccctgttcaaaagatcgtaagaaatggtaaaaccgttacaacatttacggtagggactggtggaatgtttgaccaaaggacaatcgggtcagatgacctgccaaaaccggctcagtggcatcggattgccgtgcataaccctatgcttggagcttatgccgttcagcagcttgtgaaaaactcatcggtctatgttgagggagacattgagacgagagtgttcaatgacagcattaatggagaaataaaaagcatacccgagatttgtgtgcgtcgtgatggaagggttcgactaattaaggcaggtgaaagtatgagcaatttctccattgacgagctacgtgag------ggattattgatgaaaagaccaaattcg------------------cccttaccc------------------ccacctccg------------tca------------------acccctcca---------------------------acgccccaa------------ctgcgccaatccttcagcagc---------acattccgaaaaaatccc------------------------atttccagaaaaccccgaaac------att---------------------ctgcaaaatacccaacag------------------ctccccgccgccgtcgccgtt---------------------------gaagaa---------------------------------gacgtcaaatggaaacccctc---aacatcagaaagtccgagctctacttgccgctcactttccccaccggccaaaccttccggtggaagaaaaccgcc------ccgtcacagtacaccggcccc---------gtcggg---ccacacctcgtctcccttaagcagcta---------gaggacgga---------------ggc------gttggatacctttgtcatttc---------------acagac------------------------gatgaggat------------------gccgcaaggacccagctttttgattttctgaacatgggcatttctttaaataagatttgggaagagttcaaggcctcggatgagaggttcgctgagctcgcacagtatttggagggt------gctagggttctgaggcaggatccgttggagtgcttgattcaatttatttgctcctccaataataatatacagcgcattacgaaaatggtggattttatttcgtccaaggggaaattcttggggagtgtgggaggatatgattttttcgagtttccgagtctggagagattggcattggtttcggaggcggagcttagggaggctgggtttggatacagggctaaatatattgttggcacggtggcagctttgcagtcaaaacatgggagaggtgtcgagtggctcgcttctcttcgtaaattagatcttcaagaggctgtagaaggtctctctagtttacccggcgtaggccccaaagtggctgcatgcattgctcttttctctttagatcaacatcatgccattccagtggacactcatgtgtggcggattgcaaccaggtatctcatccctgagctggcgggcgcccgcctgacacctaaactttgcagtcgtgtggcagaagcttttgtgaccaaatatggaaagtatgctggatgggctcagactctgcttttcatttctgagctgccttctcagaaagcccttttgccatca---agcttc---tggaatactgattcgaaaagctcagtt---------aaggttcaaatggaaattcaggcaacccaa---gaaactaagaaatattccagaaataaaaggaagaattac---------------------------------------accactcagactgggttc------tcttcggctatgccaaaatttgggcacggt------gggaaacct---acg------gctagagtatttgcaccttattcaatcttcaagggcaaagctgccctttctgctgaccctcgtctgccaatgtttaccaaagtggaatct------ggagactacagagttgaacgtcgtggttccattatgttgacattctggcctgctataggtgaacggaaatatgattgggggaagaggcagagttttgctctgtcggcaacagaggttgggtccttgatcagtttgggtgcaaatgattcttgtgaattctttcatgatccttcaatgaagtcaagtaatgcaggtcaagttaggaagagtttatctgttaaagcccatgctgatgggagtggttacttcatctctctaagtgttgtcaacaatgtcctcaaaacaaatgatcggtttacagttcctgtcacttgcgctgaatttgcagtcatgcgaacagctttttcttttgctttgcctcacattatgggttgggaccga---ttaaccaatcaacaactaacggccagc------aaaagttcaccagtggcg------gcagttgct---gatctt------cagagctccgag------tgggatcgaatggcagcgccttcgaaaaccctaatggattttttccag---cggccggcgaagcgtctaaagagttgctattcgatttcctcggagcagaagcaaagaatggactttagcagagccctcgcattgtccaagcgaaaccttaaactctgttctgataaagtctccgaa------gca------gatgcttca------gga---gtgccatatgtaaagttggaagaactactggtggaggatacatggttgaaagtgcttatggacgagctgcaaaagccttacgcaaaaaagctgtgtgcatttgtggagagtgaaatatgccatggaagtacaccaatttaccctcctcagcatctgatatttaatgcacttaacaccactccatttgaccgggttaaggcagtaattattggacaggacccatatcatggaccagaccaggcaatggggctctctttctctgttccggaaggtgtcaaagttccttcgagtctgttaaatatatataaagaacttcatcaagatttg---ggatgttcaatctcttctaatgggaatctagaaagatgggctgttcagggtgttctcctgctaaatgctgttctcactgttagacaacatcaggcaaattcccatgccaaaaaagggtgggaacagtttactgatgctgtaattggagcaatttcgcagaatagagaaggagttgtttttcttctttggggaaactatgcacaggccaaatcaaggttgatagatgaatctaaacactatgttctcagatcagcacatccttctggtttatctgcaaataggggcttttttggatgcaggcacttttctcgtacaaaccagatcttggaggaaatgggaatttctccaattgattggcagttgatggcc------cctcttctcagg------------cctaat---------------agctctctc------------aaa------------cgcatggcctct------------cgt---------------ttcttc------------aattct------------------gttcactct------ttt---------------cattctcatggccactgtcat------------------ctctcgccctcctctcatttttccctcgctcgaccctcctccatacttctt---aatagc---------------agagcaagcggtaggtggagcttgagaaaggtttcaagc---aagtatccaccatgg---aatgctgtggctccc------agagcatttatg------tcaacaactatcagc---------actgaagatgttcgcaagagtaaagcctcgaaagaatatggatcggagcagattcaggttttggaaggattagaccctgtaagaaaacgacctggcatgtacataggaagcactggctcccgtggtcttcatcatttggtt---tatgaaattttggataatgccattgatgaggcacaagcaggatttgcttcaaagattgatgttattctacttgcagataattctgtgagcatcacagacaatggacgtgggatcccaactgatttacatccgacaacaaaaaagtctgctttggagactgttttaacggttttgcatgcaggtgggaaattcggtggttcaagtagtggttacagcgtatcaggtggtctacatggtgtgggtttatcggttgttaatgcgctgtctgaggcccttgaagttaccgtgtggcgaaatggtgaagagtacaagcaaaagtattcccgaggaaggcccgtgacaaagatagtctcgaatgagctcccagctgatatgagagaccttcaagggactcgcatacatttttggccggacaaagaagtattcacaactgctattgagtatgagtacaacacgatttctggaagaataagggagcttgctttcctcaatcctgaggtcacgatttcgcttgaaaaggaggatacagtcccagagaagaggctgtatactgagtacaactatgctggaggattagtggaatatgtgaagtggctcaataccgataagaaacctgttcatgatgtcgtgggttttaggaaagaggccgatggaatctcaatcgatgtagcacttcaatggtgtgaggatgcatattcggatacgttattaggatatgccaacagcattagaaccgtggatggtggaactcacattgacggggtcaaagcatccttaacaagaacactcaacaacctaggaaagaagtccaaagtcatgaaggagaaggatattagtttaagtggcgagcatgtgagagagggattgacttgtgtcatctccgtcaaagttccaaacccggagttcgaaggacagacaaagacgagattaggaaatccggaggtaaggaaggttgtcgatcaatctatccaagaatatcttactgagtacctggagttgcatccgcccgttcttgattcgattctttcaaaatccctcaatgctctcaaggcagcactagcggcaaagagagcgagggaattggtgagacaaaagagtgttttaaaatcatcatcccttcctggaaagcttgctgattgttcggctacaaatcctgccgaatct---gagatattcatagttgagggagattcagctggtgggagtgctaaacaaggccgtgaccgccggtttcaggctgtgcttcctttaaggggtaaaattctgaacattgagagaaaggacgaagctgccatgtacaaaaacgaagagattcaaaatcttatccttggtctcggacttggagtgaagggcgaagattttgataaagattctctccgttatcacaaaatcataatactaaccgatgccgatgttgatggtgcccacatacgaacattgttgttgacctttttctttcgctatcagagagctttgttcgatgaaggttgtatctatgttggggtcccacctctatataaggtcgaatcgcgcaagcatgcacattattgttatgacgacaaagatcttaaaaaccttttaagtaaattttcttcgaat---tcgtacacaattcagaggttcaaaggcttgggggagatgatgccagttcagctttgggagacaaccttaaatccagagacgagattgttaaagcaattaagggtcgaggatgtggcggaggctaatgttgtcttttcgtctctcatgggagctcgagtcgatagcagaaaggaacttattcagaactctgcgagtcttttcaagctcgat------------accccattttctgttgaaaatgattcgcagtccgagtccgacacggaacccgtccagatcgcctccgatcattctcctccaaaccgaaatccggacatctccgatcggaagctcaaggacggcctggacctcggtatctacaaggcaatacttgttgggcagctaggacaggcgcctatccagaagaaaccgaggagcgggaaaacggtcacgttgctgtccctgggcaccgggggcatccggaacaaccggaggccgctggaaaacgaggtcccgagggactatgccaaccgctttaacgtgcagtggcacagggtttcggtctacattgagaggctgggtgaccccgccgtgaaaaatttcgttcctggctcgattctgtatgtggagggaaatctggagtcaaagatctttaatgatccaaatacgggccttgtccgacgaatacgggaggtggccgtgcggcagaacgggaggctcgtgttcttggggaacggaggtgag---tcagaa---caggcgtcaagg---gct---gaggtttctggtgttggctattac---------------------------------------------------------------------------------------------------------------------------------------------------------------------------------------------------------------------------------------------------------------------------NNN---gag------------------aatgaggga------gatacc------atggcctcgaatgat---ggattt------atagaagagactgaggagatt---gctgaagacagtattgaatcccgtagtggaattcaatctggtcctaatcggcaagctgtggagaagctggcgattgtgttacttgcttcaagagcattcaccgctcttgagctaaagaagaaattacaagcaaagagatttccacttgacattgtggaggctgtcatatcagacttccagagcaaaggtcttattaatgactgcttatacgcggagacatattctcggtccagatggtcttcctcaagctggggcccacggcgtcttagacaggcattatcgaaaaaagggataagcgaagtggatacccagaaagccatgaaactagtgtttgag------agc------------aaagaa------------gattacgaa---------tcgggaatc---tccatgtcgagacctgctattgaccagctttatgttgcagcctcaaagcagtggcagagaagccgtgggacccccagagatactcgcaggtcgagaatcatccgatggcttcagtatcgcgggttcgattggaacgttattagttatgtcctgaagaagttggaatctgaagaagagcctatgagttcgtcaatcgtccatccaggaagaatccgagtcctcaaggaaggcgtcgac------gggaatccaccgggcccggtggtgtattggatgttcagagatcaacggctgaaggacaactgggctctgatccacgccgtccat------caggccaaccagagggaggtgcccgtggccatagcattcaatttgttcaatcaa------tttaagggtgcgaaagctcggcagttagggtttatgctaaaggggctcaagaaattgcattcggatctt---cgg---tccactctcgaaatcccttttttc---ttgtttcagggtgaagctgtggacagcatacctaatttcctgaaagaatgtggggcttcacttttggtgacagatttctcgccattgcgtgaggttcggcagtggaaagaggtgatctgc---------agg---------agggtgagtgagtctgtgtcaattcaagaagtcgatgcacacaatgtggtacccatttggattgcatcggacaaattggaatatggtgccaggactataaggaacaaaataaacaagaagcttccggaatatatggttgattttccagatctggga------tctcagaagcaa---aaatggcca------acctccattaattct---attgattgggatgacctaatcacaagtgtcgtaagtcaaggagcagaagttcctgaactcgaatggtgtgagccaggtgaacaggctggattcgaagttttaatgggggataaaaatgggttcttgaaatcaagactgaagaattatgtcacggacagaaataatcctttgaaacccaaagctctatctgggctctctccatatttgcactttggtcagatttcagcacagagatgtgccctcgaagcacaaaaagttcggaaactaaatccaaaggcagttgatgtttttcttgaggagttggttgtacgaagagaacttgctgataacttctgcttctatcagccacattatgattctctacaaggtgcttgggagtgggctcgcaagactttaatcgaccatgcggctgataaacgtgaacatttatacacccgagatcaattggagaaagctcaaactgctgatcagcta------tggaatgcttcacagctcgaactg------gtttatttcggaaagatgcatggttttatgaggatgtactgggcaaagaagattcttgaatggactagtgggcccgaggaagctcttgcaacatcgatatatttgaacgataagtatcatatagacggcagggacccaaatggttacgttggctgcatgtggtcgatatgtggagtacacgaccagggttggaaagagagacccattttcgggaaaatccgatacatgaattatgccggttgcaaaagaaaattcgatgtggatgggtatattgcgtatgttaagagaatggtgggcgagtgcaagaagaggaaagcaggaaacctccttgtcgagacagctaaaaaactgtgtctt------------------------------------------------------------------------------------------------------------------------------------------------------------------------------------------------------------------------------------------------------------------------------------------------------------------------------------------------------------aacaagagggtgtttttcttggatgtgaatccattgtgttataatgggagcacacccagtttgaactcttttgctaattgggcttcacttttcttttccgaagtcagcttaaatgaccctgtcatagctgttcttgatggggatagaagtaatgagtacagaaggcaactattaccgtcatataaagccaatagaaggaaagtccttcacaaactccccggcttggaaaggttttcaagggattcttttggaagatcacataaaatt---------gtcgtggatgttctcaggaaatgtaatgtgccagttgtcaagattgaagggtatgaagcggatgatgtggttgcgacacttgtacatcaagttctaaaaaagggatatcgagctgtaattgcttcacccgacaaagatttcaagcagctcatatcggatcacgtgcagattgtcgcaccaattccaaaattgcaaagatggtccttttacaccctaaaacactacatagctcagtacaacgttgaccctcagtctgatctgagcttaagatgcattttgggtgatgaggtcgatggtgttcctggcatccagcatcttgttcccggttttggtcgaaaaacagctctaaaggat---------------------------------------------------------------------------------------------------------------------------------------------------------------------------------------------------------cagtggctgtccaggagagatgaacataatgattctgtaatcttatccagctttaaggactatgtaaacaaaaccgag---gaccccaattcgcaaaatcgatccctt---tcaagcagcctg------NNNgaagacgcaggcgtacccaccgccggaataagccgacctctgtctgacatccttaaggatttgaacaaaagagttccggattcccttctcaggctctgccatgatcctgctggc------cccaaatacatcccctggcacatattgaatcgaatattgaacttgtatgcaccagagtggtcgggtgaggtccgcggcatcacatattcagctgacgagaaatctgtatcagttgtctatcgtgtaacactttacgggactgatgcagagatattccgggaatcaacaggaacggctccaattggtgaggccagt---aatgtggatgctgtacagaaagcggagacaatggcatttcgtagggcttgtgcccgctttggcctcggtcttcacctttatcataaagacatggag
>AmborellaTrichopoda
atgctc---------------------cacttgtgctcctggacctcccatttaatccagaaaacatcatctctgttcttctgctcctcattttgccctatatgg---acccactcaagaggtccgagctttgcacccaagggcattgcagccgtgaatgaacgcgac------------------gtgcgctgcttctccgtcaaaagcctacggaaggtctcctctgcaactcgacaacaa---ttgccgccaggagaagatgaggagaataaaccattttatgttgttcgcaaggggaacatcaccggcatttataaaacattggatgactgtcgttccctggtatat------------gatccctcttgcaatgtcttcaaaggattttgccttcaaaaagaggttgaagactatctaactgctcgtggattgaaaagtccttcattctccgtaagctcaacggatgtg---acagatgattttcttgggaccttagttccttgtccgtgtcaaaat------caggaatcaaac------gagcaattttcttccacg---------aaggtgagaagtaagaagtccaaactaaagacattgaaagcaacaattgctaatgatatggaatcaaacgagcaattttcttccacgaaggtgagaagtaagaagtccaaactaaagacatcaaaagcaacg---attgcttctatcaacgatacggaa---gcagttgattctcctcctgagccggtccttcttgagtttgatggttcatctaaaggaaatccaggaaggggaggtgcgggggctatactgcgaacagatgatggaagagtgatttgtcggatgcgtgaaggtttgggcattgtgacgaacaatgttgctgaatatcgagctgtcattttaggcatgaaatgtgcactaagaaagggtgtcacccaagtgcaagtacaaggtgactccaaattagtttgtatgcagattcagaatttatggagaaccaagcatcataacctcatcaaattaagtaaggaggcacaggagctaaagaaaagattttcatattttcaaatcaatcatgtggacagggatttaaattctgaagctgatgctttagcaaactcagccgttgagctcgaggtggatgaaacacaagaagcatgtgaggatgaagtggcaaatgctgcaaaagggaaaaagaaatctaaatctgatggtagtgattctagtgaagataagttgtcggataaagaagttgctttaaaagcagcattggatcaaataacatcctcatttggaaacgaggcaatcatgtggcttggtcgttgtactggtcctagatatgtacctgtggtgtctactggatcattttctctggacttggcattgggaattggtggacttccaaagggccgagttgtagaaatatatggtccagaggcatcaggaaagacaactcttgctcttcatgtaattgctgaagcacaaaaatatggagcctattgtgtctttgtagatgcagaacacgctcttgatccggctcttgcagaatctattggcgtaaaaactgagaatttgttgctttcacagccagactgtggtgagcaggctctcagtcttgtggatactctcatcagaagtggttctgttgatgttgttgtagttgatagtgttgctgctcttgtccccaaaagtgaactagaaggcgaaatgggcgatgcgcatatggcagtgcaggccagattgatgagccaggcccttcgaaagttgagccattccttg------tctcgctcccagactatattgatatttataaatcaggttcgtgcaaagttgagcacatttggcggatttggaggacctactgaagttacttcagggggtaatgccttgaagttctatgcatctgtccgcctaaatattaaaagaatcggctttattaaaaagggagaagagattataggaagccaagtgcttgtaaaagtggtgaaaaacaagcacgcaccaccattcaagaccgcagagtttgagctcgaatttggcaaagggatctctcgagatgccgagatattggatttgggttgtaagcatcgcttcatcaccaaagcagga---agcttcttccgcctaaatggccaaacttttcatggaaaagacgccataaaaacttatcttagagaaaacttggatgttagcgaagacctctgcactaagctgaaagaaaaattg---ttg---cagcatgaacatgatgaagagagtgaggagcccactgaaagagtagct---------tcctcagatggaactgaggaggaa------------------------tcgatcagtgcagctgta---gaggcc---------------------------------------------------------------------------------------------------------------------------------------------------------------------------------------------------------------------------------------------------------------------------------------------------------------------------------------------------------------------------------------------------------------------------------------------------------------------------------------------------------------------------------------------------------------------------------------------------------------------------------------------------------------------------------------------------------------------------------------------------------------------------------------------------------------------------------------------------------------------------------------------------------------------------------------------------------------------------------------------------------------------------------------------------------------------------------------------------------------------------------------------------------------------------------------------atgggcagcaagcatttcctcagtaacccacaggtttctccagggtcttcccgt------------------------------cttctctttttctgtctaatccgcccattgcacaca------------------ggttcatctgctgggcttctctttggaaacccaacaaaacccata---tcc------------actttg---cgtcttgtttccctg---aaaaggcccagacttgcttcattaaggcctgta------atgatcaaaagagca---------gttcatgtggaacgacaggaagtggataat---gttgtacctgagcgactatccttactgagagagaagcttaaaaatgaagggataatttgtgactcatgtactcctggtcaatactctaatatgttatgcccaaagtgtgaaggtgggtccacgagggaaagaagcttttctcttttcattcgtgaagatggatctatggctttatggacttgttttagaggtaaatgtggatggaggggtcacatacaagcctcttctaatgcatcatatgctccagctgaaagaaatgaaaagaaacaaatcaagaaaccctccagggtgctaacggaaaagagccttgggctggaacctttgtgtcctgagatacttgcgtacttctctgagcggatgatatcaccagaaaccttgagaagaaatggggtcatgcagcgtaaaatg---agcgat------cag---aatgtgattgcgtttccctatagaagggatggtaggattgtcaactgcaaataccgtgacattgagaaaaatttttttcaggaaagggatacggagagagtgttgtatggactagatgatataaagaatgcaagtgatattatcattgttgagggcgaaatggataaactatccatggaagaagttggttacctgaactgtgtgagtgtccctgatggtgcccctgctaaggtctcagagaaagagttgccacctatagaaaaggatacaaaataccaatttttgtggaaatacaaggagtatttccaaaaggcatctcgtataatcctagccactgatgctgatgtgccaggccagtctttagctgaagagcttgcacggcgtgtcggtagagaaaggtgttggcgggtcagctggccaaagaaaaatgaaatcgaggtttgcaaggatgcaaatgaggtgctaatgcacttaggccctcaagcactcagagatgttattgagaacgctgagttgtatcccattagaggcctctttcggtttgatgactacttcgatgaaattgacgcatactatcatcgaattctgggaaatgagcttggtgtttcaactggatggagatctctagatgacttgtacaatgttgtccctggagaattaaccatagtgactggggttcctaattcggggaagagtgaatggattgatgctctcatatgcaatatcaatgcacgcgaaggttggacatttgcactttgttcaatggagaacaaggttcgggagcatgcaaggaaactcttggagaaacacattaagaaaccattcttcgaaaattctagatatggcgactctattccaagaatgagccgtgacgaattaagagaagggaagcaatggctgagtgataccttccatctcataaggtatgaagatgatagtcttccatccatcaaatgggttattgatcttgccaaagctgcagtcctgagatatggggtacggggacttgtgattgatccatacaacgaacttgatcatcaaagacctcccaatcaaacagagacagagtatgtgagccaaatgcttaccttggttaaacgttttgctcagcaccatcaatgccatgtatggtttgttgctcatccacggcagctacaaaactggaatggtggtgcgcctaatctctatgacatcagtgggagtgctcattttataaacaagtgtgacaatggcattgttgttcatcgtaatagggacccagatgcaggacctctagatcgagtgcagatatgtgtgcgaaaggtgcggaacaaggtcagtgggaatattggggatgcctttttgtcatatagaaggaccactggt---gagtttaaagacgtcGTTGAGGAAGCCCTGAAATTCCAGCGCCCCACTGTGATAAAATGCGAGAAAGGGCTTCGGAATTCGGCTAATTTTATAGGAACCATTGGCGTTCCTGTCCAG------AAGTCACCTTCG---GGG------AAA------GGCGTCTTCACTAAAATTGGAGTCGAATGCTCTGGAAAATCCATGATATGGATTCTTCTAGAGATGAGAGCTAAACTGGCAGAAATAGCATTACAGCATTTGCAGCCTTTGGACCTTGTATATGTCTCTGGTCATCTAACTTCTTCCCCCAAGGATGATGCTCAG------GGTCTTTCCCAGAGATCATATAAGGTCCTTGTAAATGATCTAAACTTTGTTAAGCGTGACATT------CAAGATGAAATCTACCGCAAAGACATGAATTTAGAG------CTGAAAATAGAGAGTAAAATGAAGGATCAAGACAAGGATAGAGAACGACTGCATTTATGGCAATTTTTTTTGGCTGACCCCTCAGAATGGTGGGATAACAGGGGATGCAAGAAGTATAGGAATGGTGCAGATTTTGTACACAAGAACACTCGTGAAAAATTGAGAATCATG---CCTAATGACCCACCCTGGGTGAGATCTCAGTTGCAGCGTCTGGACCTCCAAAAAGCTGAGTTT---GAGATAAACCAGAGAACCAATGATTCAGCCTTTTCTGATTGGAACGAGATTCTTTGCAATGTTTTTAGAACTGTGATTGCTACGACCCCTGATGACCTAATTCATGTGGTTTATTTGGCTGCTAACAAGATTGCTCCTGCTCATGAAGGAGTGGAGCTTGGAATTGGAGATGCT---TCCATCATCAAGGCTCTTGCTCTGTCTTATGGGATGAAGGATGAGACAGTCAAGAAACAGTTCAATAAATTGGGTGATTTAGGCCTTGTTGCGAAGTCAAATCGGTCAACCCAACGATTGATGGTGAAGGTCACTCCACTTACAGTGGTCAAGGTTTTGGAGAAATTTCGTATCATTGCCAAGCAATCGGGTAAGCGAAGCCAAGATGCGAAGCAAGGGACAATTCAAGAACTTCTTGTGTGTGCAACTGATTGTGAACCCCAATATTTGGTCCGCTTACTCCAGACGAAGATGCGTATTGGATTGGCTGAGCAGACAGTATTAGTAGCACTGGGACATGCAATGGTATATTCTGAAGTTCCA---CCAGTTCCATCCTCACAAATCCAGTCTCGGCTTGAGGAGGCCTCGAAAATAGTTAAACAAGTCTACTCTGTGGCTCCGATATATGACAAAATTGTGTCTGCTCTTCTTTCTGCTGGTGTTAGGAAGCTCTCAGATACATGTTGCTTTACTTTGGGTGTACCTGTTGGGCCAATGTTAGCAAAGCCAACAAAAGGTGTATCAGAGATCTTAGATAAGTTCCAGGATACTGAATTTACTTGTGAATACAAGTATGATGGTGAACGTGCCCAGATACATTACTTGGAC---AATGGGTCTGTTGAGATATACAGCAGGAATGCTGAGAGAAATACTGGAAAGTTCCCAGATGTCGTCGATTCGGTCTCAAGATTCAAGAAGCCTTCTGTTACATCTTTTGTGCTGGATTGCGAAGTTGTTGCTTATGATCGTCAGAAGCAGAAGATTTTGCCGTTTCAGGTTCTCAGCGGTCGTGCTCGAAAAGGTGTTACTTTGAGTGAAATAAAAGTTTCAGTTTGCATTTTTTCTTTTGATATTTTGTATCTCAATGGA---CGGCAACTCCTTCAGGAACAACTTAAAGTTCGTAGAGAGCTTTTGTATGATTCATTTCAAGAAGTTGAGGGTGAATTTCAGTTTGCAACTGCAATAACATCAGATGATCTGGAAGAAATACAAAAGTTTCTTGATAATGCTATCAACCAGAGTTGTGAAGGATTGATCATCAAGACATTAGATAGAGATGCAACATATGAGCCGGCAAAGAGGTCTAATAACTGGCTGAAATTGAAGAAGGATTATATGGACAGT---GTTGGGGATTCTCTTGATTTGGTTCCAATTGCTGCATTTCATGGTCGAGGAAAACGTACAGGAGTTTATGGTGCATTCCTTCTCGCGTGCTATGATGAGCACAATGAAGAGTATCAGAGCATATGCAAAATTGGCACTGGATTTTCTGAAGCAATGCTCGAAGAGCGCTCTGCCAGCCTTCGTGATAAAGTTATTTCTGCACCGAAG---TCTTACTATCGATATGGGGATACATTGAATCCAGATGTATGGTTCGAACCAGCTGAGGTGTGGGAGGTCAAAGCTGCAGATTTGAGTATTAGCCCTGTCCACCGTGCAGCCAGTGGTGTAATAGACCCAAACAAGGGCATATCTCTTCGATTCCCCCGTCTTTTACGGGTTCGTGAAGACAAGAATCCTGATCAAGCCACATGTTCTGAGCAGGTTGGTGAAATGTACCTCGCTCAAAAAATTAACCATTCA---GGGAACCAAGATGAGGATGAAGAT---TGAATGGGTTTGGTTACTGCGCAAGGCCCTTTCATTAAGAAGGTGGTGTTCCAAAATAGTGTTGTTCCTTATGAATTTGTGGAAGAGATATCAGATGATGCTATGGCAGAGGAGCAAGCTGTCAATAGTGAATCCATTGAGAAAGTGACTACTAAGACTGAATCCAATAATGCACAGGCTGAGCAGAGAAAGAAGCTTTTATGTCTCTATGATAAAGTTCTCATAGTTGACAATCTCTCAGTGGCAAAGTCTGTTGTTTCAAAATTAACTAAGGAGTACCGGCACCTTGTCCATGCATGCGATACAGAGGTTGCTAAGATTGATGTGAAGGGGGAAACCCCAGTGGGTAATGGAGAAGTTATTTGTTTCAGCATCTATTCGGGT---GAAGCAGATTTTGGAAATGGAAAATCATGTATCTGGGTAGATGTTCTTGAT---GGTGGGAGAGATATGTTGATGGCATTTGCGCCCTTTTTTGAAGACCCAGCTATAAAAAAAGTTTGGCATAACTATAGCTTTGATAATCATGTCTTGGAGAACTATGGATTTAAGGTCCATGGATTTCATGCTGATACGATTCATCTTGCTCGATTATGGGATTCTTCAAGGCGTGCAGAAGGCGGCTATTCTCTTGAAGCTCTCACAGGTGATCCAAAG---GTCATGTCTGGCCCTGGCTTAACTGCAAAGGATGAACTGATTGGAAAAATATCAATGAAAACTATATTTGGCAAGAGAAAGGTGAAGAAAGATGGGTCTGAAGGGAAACTCGTCACTCTTCCCCCTGTAGAAGAGCTACAAAGGAAAGAGAGAATTCCCTGGATTTGTTATTCTGCCCTAGATTCAGTTAGCACACTGAAGCTTTTTGTGAGCTTGAAGGGGAAGCTGATGGCCATGGGATGGGTGCTGGATGGAGTA------CAAAGGGGAACCATGTACGATTTCTATGAAGAGTACTGGCGTCCATTTGGTGAAATTTTGGTTAGAATGGAATCTGAGGGGATGCTGGTTGATCGTTGTCATCTGTCTAAGATGGAGAAAATAGCCATTCAAGAGAGAGAAATTGCCGTCAACAGATTTAGGAAGTGGGCTTCTCAGTATTGTCCAGATGCCTTGTACATGAATGTGGGGAGTGATTCTCAATTGCGTCTACTTTTCTTTGGTGGGATGCAAAACAGGAAGGATCCCAATGAAACTTTGCCATTTGAGAAGACTTTTAAGGTACCAAATGTTGATGAGTTTATCGAGGAAGGCAAAAAAGCTCCTGCAAAGAATAGGACGATTGTGCTTCGTAGCCTTGGT---GTTGAGATGCACACTGAGATGTATACACCGTCTGGCTGGCCCTCTGTTAGTGGAGATGCTCTAAAAGCCTTTGCCGGAAAGGTCTCCTCAATCCCT---TATGGTGCAATGGATGAC------AATGAT------GAA---------AAT------CCTGTAGATTCG---------------------GTA------TTAGAAGAAGAAGAA---GCCAAGCTCAATGGGAAG---GAGGCTTCAACTTCTGCTGAA---ATAGATACATCTATGTATGGAAGTGCATATTCTGCGTTTGGTGATGGCGAGAAAGGGAGGGAGGCATGTCATGCAATTGCTGCTCTTTGTGAAGTTTGTTCAATTGACTCCTTGATATCCAACTTTATATTACCCCTTCAGGGTGACCGGATATCATGCGGGAATGGACGCATTCATTGTTCTCTTAATATCAACACTGAGACTGGACGTTTGTCTGCTAGGAGGCCAAGTTTGCAGAATCAACCTGCATTAGAGAAGGATCGGTACAAAATTCGTCAGGCTTTTATTGCGGCACCTGGGAACTCTCTCATTGTTGCTGATTATGGGCAGCTGGAGCTGAGAATCCTTGCACACCTGTCCAATTGCAAGAGTATGTTGGATGCTTTCAAAGCTGGTGGAGATTTCCATTCAAGGACAGCCATGAATATGTATGCACATGTGTGCGAGGCTGTAGAGGAAAAGCGTGTTCTTCTTGAGTGGCACCCTCAGCCTGGAGAAGAGAAACCACCAGTTCCTCTTCTGAAGGATGCTTTTGGTTCAGAAAGAAGGAAAGCGAAAATGCTGAACTTCTCCATCGCTTATGGGAAGACTCCTGTTGGACTTTCACGGGATTGGAAGGTCTCTCTTAAGGAAGCAAAAGAAACAGTGAATCTTTGGTATAAGGAAAGAAAGGAGGTTTTGCGATGGCAAGAAGAACGCAAATCGGAGGCAGCCAACAAAGGGTGTGTTCATACACTTCTTGGGCGTGCCCGGCGTTTCCCATCCATGGCTAATGCCAGTTACTCTCAAAGAGGCCACATTGAACGAGCTGCCATTAATACCCCAGTGCAGGGTAGTGCTGCAGATGTTGCGATGTGTGCCATGCTTGAAATATCGAGGAATTCTCGCTTGAAAGATCTTGGTTGGAAGTTACTCTTGCAGGTA---CATGATGAAGTGATATTGGAAGGACCCACTGATTCAGCAGAGGAAGCCAAGGCCATAGTCGTGGAGTGCATGTCCAAGCCATTCTAT---GGCACCAACTTTCTCAAAGTCGACCTATCAGTGGATGCCAACTGTGAACAGAACTGGTACGCTGCCAAGggggatttgccaaaaatt------gggaag---------------tctttggcttgtcaaactgtttcagatccgtcctcagaagttgac---aga------acaaacttgaaggatgtggcaattaatacg---agcctgttcaaagcg---agagataac---accctgaacactctgaatggtcgactaatgctgattgatggaacagcagtcatgtacagatcatattacaaacttttatctaggttgcatcatggccatttagaacatgctgatggcaatggagattgggttctgaccatctttacggcgctaaccactgtgcttgacatgttggaattttctccatcgcatgtggcggtagtctttgaccatgatggc---------------------------------------------------------ttgacttttcgtcacacactatatccttcatacaagggcaatcgcattcctacacctgatactattgctcagggtcttcaatatttgaaagcttccatcaaggctatgtccattgaagtgattgagatccctggtgttgaagctgatgatgtaattggaactctggccatcaatggtgtcgcggctggcttaaaggtgcgtgttgtctctccagacaaggacttctttcagatcttatctccgtcactacgtcttcttcggattgctcctcgagggtctcagctggtatcatttgggttggaggattttgctaaaagatatggggctctgaagccttcgcagtttgttgattatgtggcccttgttggggacagatccgacaatattccaggtgttgaaggaattggagatgtaaatgctgctaagttgattcttaagtttggtacattggagaatttgttagattgtcttgatcaagttgaggatgctcggatacaaaaggccttaatttctcatactgagcaagctgttttgagcaaaactttggcaact------ctgcgctctgatttaccattctacattgttccttacaatgtagctaaccttgcaattacaagaccagaggataatggagaaaaattcaggaaccttttgagggcaatcagtgcatatgctgaaggcttttctgcagagcctgtcatcggtagagcatcgtcgttatggaacaaaagt---------------------------------------------------------AGATGCTATTCTCGAACCTCCTTTTCCATTGAAAAAGCTTCCTCTAGCTCAAATGATGAACGGAAATCGACAACGAGGTTCTCCCTGAAAAAGAAAGTGGGCAAGAATGCTAGTCAATATATTTGTGAGGAATGTGGAGATACATATGGTCAATGGTGGGGGACGTGTCAATCATGCAAGAAAGTTGGCACGATCAAGCATTTATCGGAGTTGGATCATAATTCTGCTAAAACATTTGGGCTCGAAGCTTCAGGAAATGCTCTTAGATCGTGGTTTAGCAGTGGGACTGTGCCCCAGAAATTGGTGGATGTTAAGAAAGGGCTTAGCAGGCGGCGATGGCGGATTCCTCTGCCTGGACTTTTTGGAATGGAGGTAGCACGGGTGTTAGGAGGGGGTCTTGTTCCGGGCTCCTTGGTTTTGATTGGTGGTGATCCTGGAATTGGCAAAAGTACACTTCTGTTACAGATGGCTGCGATGATTGCGGAAGGAGGCGGTATAAATGACCCAGCTCCGGTTCTCTATGTTTCTGGTGAAGAGAGTGTTGACCAAATTGGGAGCAGAGCTGATCGATTGAGGATCAACACGGAGGACCTCTTCCTATACTCAAGTACAGATGTTGAGGATATTCTCAACACAGTCCAAGCTCTTTCTCCTCGTGCTTTGATTGTAGACTCTATACAAACCATGTATTTGAGGGAAGTTACTGGTAGTGCAGGGAACATAAGCCAGGTGAAGGAGTGTACATCAGCTTTATTGCGCTTTGCTAAACAAACAAGTATTCCAGTTCTTTTGATTGGGCATGTGACAAAAACTGGAGATATAGCTGGACCTCGCGTTTTGGAGCATATTGTAGACACTGTTTTGTATATGGAAGGGGAGAGATTATTGACTCATCGTTTGTTACGGTCTGTGAAGAACCGTTTTGGATCCACTGATGAGCTTGGCATATTTGAAATGTTAGATTGTGGTCTTCGACCAGTCACCAATCCAAGTTTGTTCTTCTTAAGTGAGAATATTGGTGATTCTGATGTTTTAGCGGGGCTTGCAGTTACTGTGATTGTTGATGGTTCGCGGGCATTTCTCATTGAGATTCAGGCATTGTGCTGCCCTGGCTCCACAGCTGCAAAACAAATAAACGGGGTCTCGGCTTCTAGAGCTGAAATGATTATTTCTGTTTTGACAAAGCAAGCAGGTTTGAAACTACAAGAAAAT---AGCATTTTTCTCAATGTAGTAAGTGGGTTGAAGTTGGAAGAGACAGCAGGAGATCTTGCGGTAGCAGCTGCAATTTGCAGCAGCTTTTTGGAGTTTCCCCTTCAAAACGATATAGCATTTATTGGAGAGGTTGGCCTTGGTGGCGAGCTTCGCACGGTGCCAAGGATAGAAAAGCGGGTAAATGAACTCTCCAAATTGGGGTATAAGAAATGTGTTATTCCTAAATCAGCTGAGAAATCT---TTGGGTGGTCTGGATCTCGAA---GGACTAACTATA---TTGAGTTGCAGAAACCTTAAGGAGTTCATCAATAAAatgcctgagcttccagaggtggaggcagcccgcagggccgtggaagagcattgcatcggcaaaaggatcaaatctgccaaagttgcagacgacccaaaagtcattgaaggcgtctctccccccaactttgagaaatcattagtgggaaagaccattgttgctgcgcatagaaaggggaagcacttgtggctccagcttggttcccctcctttccccacctttcaatttgggatgtctggagctgtatatattaagggtgtagctgtgacaaaatacaaaagagctgctgtaaatgatactgatgaatggccttccaaatactccaaagtatttattgaattagatgatggcttggagttgtctttcactgataagagacgttttgcaagagtgcgattgcttcaagatcctacctctgtaccaccaatatctgagctaggtcccgacgcactccttgagcctatgacggctgatgaatttgccaattctttgaataaaaagaagctcgggattaaggctcttttactagatcagagttatatttctggcatcggcaattgggtcgcagatgaagtgctctatcaagcaagaattcatcctcttcaacatgctacaagtttgtccaaggaaagttgtgtgacattgcataagagcatcaatgaggttattcataaagcactggaagttggagccgacagtagtcagtttcctaaaaattggctatttcattatcgtgaaaagaaacccggcaaggcatttgtggatgggaagagaattgagttcatcactgcaggcggcaggacatcagcattcgtgccagagttgcaaaagctaagtggagctgcagctgagaaggtgaga------aag---aaa---------------------------------------------------------------------------------------------------------------------------------actaca---aatccaaagaaagtaaatgag------------gatgatgaggacaattcggagagtggg------------------------------------gaagagaga------------------gacactgaa---actgagcttaagaaagagaaagctacaaagagaggg------------------------------------------------------cgtcccaagccttct---gcaaaaggg---aaaacc---ata---------accagccct------------------gctttcgaa---gaa---------tatcaaccc------------aag------------aaaacc---------------------------------attcggaggaccagaatggaacaagctagtgctgttgaaatgaagtctagt------aag------------------------agtgtcaaagctgtaaaa------------aaagatgtgagtgcaaagaagagaggaaaaaagtagAATATACAGTCT---CCTGGTTACTCAAAA---GCGAAGAAGAGTCCTCAAGAGCTCGAGTCCTCGTTTTCTTTGGGGGGAGAGTTAGAG------AAG------------------------AGAGAGTGGCCAAGGCCTACAGAGATACCTTACCAGGCAAAAGTGGCGAACTTGGTTCATTTGATTGGGAAAATCTCTGGGCCCGTGCAGATTGAA---ACGTTGGAGGATGGGAGGACATGGGCTTTCACGGTTCTTGTTCAGCAAAAA------ACCCTA------GATTTTCCTCATCTATGGATTCCTATTATCTTTGAAGGTGACATGGCTGGCATAGCTGCATGCCATCTGAAGGAAAATGACCTTATTTATGTGTTG---GGACAACTCAGTGCAGAGTCACCACAATTTACAGATGTAAATGGT---CAGGCTGGTATCCAGGTGATGGTCCATAGCATAAGTTATGTTCAGGAATGGTCAAAGAAAATAACTACAGAAGAGAATTCAGAGGATTTTGATAAGGTTCTTTTTGCCAAACCCTACAATTGGTATGATAATAGATTTGATAAGAGAAATCCCAGA---TACCCTGATTTTAGAGCTCTTTGGTTGTCAGCATTGGAATCTCCGAAGATAGAGAAGATAAGGGCTCCCAGTAAGTGGTGCGATAATCGAAAGGTTAAGACTCAGCCGACACACCCAGATTTTAAAGCTGAGTGGGTTTTGTCAAAATTG---AAAACATTAGAAATTGATCAGAGG---CAAGAT---AAAGGG---CATCTT---TGGGAAGATCTTTTTGCTGATCCCAGTAAGTGGTGCGATAATCGGAAGGTTAAG---ACT------------CAGCCGACACACCCAGATTTTAAACATAAAGAAACGGGTGAAGCACTATGGCTTGATGGTATACCTGAGTGGGTTTTGTCAAAATTGAAAACATTAGAAATTGAT---------------------CAGAGGCAAAATAAAGATTCCAATGACTTATGGAAAGATCTAGTGGCCAACCGTGACAAGTGGTGGGACAACAGATTGTCCAAGGTGAACCCAAAGGCCCCTGATTTTAAACACAAGGACAGTGGAAAA---------GGACTCTGGCTT------AATGGATCAACACCAGATTGGGCATTAACAAATTTGACGCCTTCAAAGagcaggttgaactcaaaacctgaagca------caggagctggctcagttgaatagtggt------cctggtacttctgaacgtgtggttgccaacccgaaaacg---agg---------------------aagaaagtt---tcaaagaccagtaaagct---------------attacccaacccatggaagcctctgaaactgat---------------------gtccaggtcaatgtagacagtatgaatggaagcaaagttcttagttcttcaggcaagaagagtgta---------------------------aaatctgtgactgaa------agtgtctccaagaatggaact------------------------------------------gatgtctctagtgtagaagcattgcccaacaagaaacggcaatcggggaggaagaagtccaatctccaacttggtagtgtcaataaccaatccagtgtaatcgatggg---ggcaatataaagaaaacttcacaaggaaaaaaagctgtagttgagaaaaatgcagtatttgatgcccctgcttcatcagaaaccacatcaaaagctcaatca---tctaagaaaaagatagaaaatccagttgtcaagaaaaaccagaagaaagaggtccgtaaaatttcaggccaaaagaattccgta------cacgaacagttaagttcaacagccactcagttagaagat---------accccttcaattgattatcctttatgtgagagaacacaaaagtcaacttctaaggatggcactaagcatcac---aagagaaattttgtgtccttttatcctcctactgataaatctgtccttgtggtggagtcagtcacaaaagcaaagaccatacaaaattaccttggggatatgtttgaagtcttgccaagccacggtcacgtaagagacttggctggcagatctggatctgttcgacctgaagatgactttagtatggtgtgggaggttccctcgtcagcatggacgcatattaagagcattaaggtagcgctaaatggggcgaggaatctcatccttgcatcggatcctgatcgtgaaggagaggcaattgcgtggcatattgctgaaatgttgcaacagcaagatgcattacattctaacctcagagtcgcaagagttgtctttcacgaaataactgagtcatccatcaagagggccttgcagaatcctagagacataagcatggatcttgtgaatgcttatctggcacgccgttctcttgattatttgattggatttagcatttcaccactcttatggaggaaacttcctggttgccagtcagctgggcgtgttcaatctgcagctcttgccctcatatgtgacagagaaactgaaattgaagattttaaagctcgggagtattggaccattcaagctgaatctcgaagtggggtcttgggtaac------------tcatcattttctgctcagccaacccttgttgattctacaaaggtcgataagtttctagttaattctcaaatggaggctgaaagaattgctgaaaagattagatcctcaagttttgaagtggtg---gatgttaaaagaagccaatattctagaagccctccagtgccatatataacatcaactcttcagcaggatgcttccaataaattgagattcagtgcttcttatactatgaagcttgctcagaagctgtatgagggggttaagttatcagacaaggaagcaactggacttataacatatatgcgaactgatggtctacatgtttcggctgaagctgtccagcatatacgttcattggtagtagagaggtatggacaagattttgtatcaaaa---agcactcaaaagaactacaagaaggtgaagaatgcccaagaggcccatgaagctatcaggcccactgacattctatgtttaccatcaaagctgctaggggttcttgacgaggattcacataagctgtacactcttatttggtgccaaacaatggcatgccaaatggaaccaacaatttttgatagggtacaagttgatctcaaaagtatgggaggagacactgtacttcgatccagcagttctaaagttgctttgcttggacataaagttgtttataaggacagtgaagctgcagatattgggcatgatgaggat---gaagggaaaactaggaatgaagattttgaacttctttctgtgctcaagccaggggatttggtgcaaattgctaatgtcgagaccacacaacacttcacagaagcacccccaagatattctgaaggatccttggttaaaaaattggaggaacttgggattggaagaccttctacatatgcatct---atattgaaagtgttgcaggacagaaattatgttacaataaaaagccgtcggatgtttccggagttccgtgggcgtatggtttcagctttcctatgtcactacttctcggaggtcactgattacagtttcacagctgatatggaaactgagttggataatgtctctgccggcctgactgaatggaggggccttcttaaagattattggactcgtttcagctcttattgtgaccgtgttggaaatgtaactgttcatcaggtggagagaatgatggaggaaacatttgagaatatattgttctcttcccttcctgataataacaggacctgtcccagttgttttgctggccggttgatctttaaagtaagcaagcatggggcgggctattttatcggttgtgatcaacatccaaaatgctcgtacattgctagaatgatattcagtgaagaggatgacggtcttgaaaatgagaaacca---gatgagtgctacaagccaaaagtgcttggttttacccctcattctaatgaaaagatattgttgaaggacggtccttatggcttctacatccagttgggtgaggataggacgggttatagaccgaaaagggccagtttgagccagtttaaggatgtcgagtccatcaccttggaggatgctcttgagttgctaaaataccctgtgactttgggtgatcatcccaaagataattatccagttgttctgagaatctcaaagtttggattcgctattaggcaccgacataacattgtaccagtacccaagaatgtggagcctcagacaattactatggatatggctattaagtatttatcgagtaaaaatgtgaagtatatcggccgacccagaggcaagagcaagagccag---caaAAGAGCATAATTAGAGCAACCAAAAGATCCAAAGCTTCTAAG---TCTTTTCTTCAAGGAGAAGATCATGCACATATAATGTGGTGGCAAGAGAGAATGGACAAGTGCAAAAAGCCTTCATGTGTTCAACTTGTCAAAAGACTTAAATATTCTAATTTGCTTGGGCTAGATGAAAGTTTAAGAAGTGGGAGTTTGAAGGAAGGCACACTCAATTGCGAGTTATTGCAAGTTAAATCAAAATTTCCCCGTGAAGTTCTAGTCTGCAGGGTTGGAGAATTTTATGAAGCTGTTGGCTTTGATGCATGCATCCTTGTTGAACATGCTGGGTTGAACCCTATGAGTGGTTTGAGATCAGACACTGTCCCAAGAGCTGGTTGTCCTGTCATGAACTTGCGGCAAACTTTGGATGACTTGACTCGAAGTGGATATTCTGTTTGTATAGTAGAGGAAGTGCAGGGCCCAACTCAAGCTCGATCGCGAAAAGGTCGCTTCATATCAGGGCATGCACATCCTGGAAGCCCCTATGTATATGGACTTGCAGGAGCCGACCTTGAAGTTGATTTTCCTGAGCCAGTGCCTGTAGTTGGTGTATCACATTCAGCAAAAGGTTATTGCTTGATATCAGTTATTGAGACTCTGAAAACATATTCCATAGAAGATGGGCTAACTGAAGAGGCTATAGTCACAAAGCTCCGTACCCGTCCCCACCACCATTTGTTTCTGCATATATCATTACGGCATAATTGTACAGGGACACATCGTTGGGGAGAATTTGGTGAAGGTGGTTTGCTATGGGGGGAGTGTACTGACAAGAACTTTGAGTGGTTCGATGGCAGTCCTGCTGATGGACTTTTGTGCAAGGTGAGGGACCTTTATGGTCTTGACAAAGAAGAAATTTTTCGAAATGTCACAGTTTCTTCAGAAAAAAGGCCTCAGCCATTATACCTTGGAGCTGCAACTCAAATTGGTTGCATACCTACTGAAGGAATTCCTAGCTTGTTGAAAATTTTGCTTCCATCAAGCTGCACTGGTCTCCCTGTGATATATATGAGGGATCTTCTACTTAATCCTCCCATGTATCCTACTGCATTGTCAATTCAAGAATCGTGCAAGCTAATGAGCAATATAAGTTGCCCAATTCCTGAATTTACAGTTATTCCGGCAACAAAGCTTGTGAAGCTTCTTGAGTCGAAGGAAGCAAACCACATTGAATTTTGCAGAATAAAAAATGTGGTCGACGATGTTCTGTACTTGTATGGAAAATCAGATCTTAATCCCATCCTACAATCGCTGCTAGATCCTACTTGGGTTGCAACTGGCTTGAAGATCGATTGCGAGTCCCTGGTGAATGAGTGCAGATTGGTTTCACATAGAATTGGTGAAATGATTTCCCTACAAGGAGAAAGAGTTCAAGCAACAAGTTCTGTCCCTTGTATTCCAGGAGAATTTTTTGAAGACGTTGAGTCATCATGGAAGGGTCGCGTGAAAGAAATCCATACAGAAAATGCAATCAAAGAAGTAGAGAGAGCGGCAGAATCCTTGTCTTTGGCTGTTACTGAAGACTTCCTTCCAATTGTTCAGAGAGTAAAAGCTGTCATGTCTCCACATGGTGGTCCTAGGGGTGATATAACCTATGCCAAAGAGCATGAAGCTGTTTGGTTTAAAGGAAAGCGTTTTGTACCATCTGTTTGGGGTGGTACTCCTGGTGAAGAACAAATTAAGAGACTAATACCTGCTACAGATTCTAAAGGGAAAAATGTTGGAGATGAATGGTTTACAACTGAGAAGGTGGAGGTTGCTCTGAATAGGTACCATGAGGCAAATGCCCGAGCCAAGGCGGTTGTCATGGATATTTTGCGAGGACTTTCTACTGAAATGCAAATTAAGATAAATGTTCTTGTCTACTCATCCATGTTGCTGGTTATTGCAAAGGCATTATTTGCTCATGTCAGTGAAGGAAGGAGGAGGAAATGGGTCTTTCCCACATTAAAGGAGTTCGATAGATCTGCAGGCAGCACTTTGTCATGGGAAAATGACTATATGGAGATTGTGGGATTATCACCATATTGGTTTGATGCTGCTCAAGGAAATGCTATACAAAATACTGTTAAAATGCATTCCTTATTTATTTTGACGGGACCAAATGGTGGTGGCAAATCTAGCTTGCTTCGGTCGATTTGTGCTGCAGCATTACTTGGAATTTGTGGGTTGATGGTTCCGGCAGTCTCTGCTGTCATTCCACATTTTGATTCTATCATGCTTCATATGAAATCCTATGATAGTCCTGCGGATGGGAAAAGCTCCTTCCAGATGGAAATGTCAGAGCTGCGGTCAATAGTTACAAGAGCCACTGCAAGGAGCCTTGTGCTAGTGGATGAAATTTGCAGGGGAACGGAAATGTGGAAAGGCACCTGCATTGCTGGAAGCATATTGGAAACTCTCGATAATATTGGTTGCCTGGGCATTGTATCAACCCACATCCATGCCCTCTTCAATTTACCACTAGCGACAAAGAACATTGTTTCTAAAGCAATGGGAACGGAGAAAGTGAATGGTCGAACAAAACCGACATGGAAGTTAATAGACGGAATTTGTAGAGAAAGCCTTGCATTTGAGACGGCTCAAAATGAAGGAATCCCTGAAGCTATTATCAGAAGAGCTGAGGAGTTGTATCTCACTATCAAATCTTGTGTCACTGTTGATTCTAAAGAACAACCTCCTCCCTCGACAATAGGCACTTCAAGTGTATATGTGTTAGTCAGGCCTGATTTGAAGTTGTATGTTGGACAGACAGATGACCTTATTGGTCGCGTCCGTACACACCGTTCATCAGAAGGCATGCAGGATGTGCCTTTTCTTTATGTTGTGGTCCCAGGGAGGAGTGTGGCTTGCCTATTAGAAACTCTGCTCATTAACCAGCTTCCCCTTCAAGGATTTCATCTTTCTAACAAAGCTGATGGTAAGCACCGCAACTTTGGCACGTGTCATCTCACATTGGAAGGTTCAGCGTTGGCTCAAATGGCC---TTCTCCTCTTCCCTTCGCCTCGCAACCAAACACCATTCTTCTCTGTGTTTCCCGCACCTCCAAACCCCTAATTACAGGTTTTTCTCTGTCAAAAAG---GAGGTCAGGCTTTTATCTGGTGTTTCGAGGGGGCCTGGTAAAGGCTCTGGT---GTAGTCAGGGCAAAACGTAGAGATGGCGGAGAT------GAAGGAAAGGGAGAAAAGAAAGCCCTG---GAAAATGATGAT------GCAGAGGGTGGAAATGGAGGGGAGGCCAGGGTTGTGATGGCTGAGCTTCACAAGGAGGCCACCGAGTCTTACTTAGCTTATGCCTTGTCTGTGCTTGTTGGTCGTGCTTTGCCTGATGTTCGCGATGGATTGAAGCCGGTGCATCGTCGAATTATATTTGCAATGCATGAATTGGGTTTTTCATCGCGAAAACCGTTCAAGAAATGTGCTAGAGTTGTTGGTGAGGTGTTGGGAAAATTCCACCCACATGGAGATACTGCTGTCTATGACTCATTGGTCCGGATGGCCCAGGACTTCTCAATGCGTTGCCCACTTATTCAAGGGCATGGGAACTTTGGGTCTATTGATGCTGATCCACCTGCTGCAATGAGATATACAGAATGCAGACTGGAAGCACTCACAGAAGCTATGTTTCTGTCAGATCTCGAACAAAACACGGTTAATTTCGTTCCTAACTTTGATGGGTCTCAGAAAGAGCCTTCGCTTCTGCCAGCTCGAGTTCCTAACCTTCTGTTGAATGGTTCTTCTGGGATTGCGGTTGGAATGGCAACCAATATCCCTCCTCACAATCTTGGTGAACTGGTAGATGCACTCTCTGTATTGCTTCATAATCCTGATGCTACACTCCAAGAATTATTGGAATACATGCCTGGACCTGACTTTCCAACTGGTGGTGAAATTATGGGAAATATTGGGATTTTAGATGCTTATCGAACTGGTCGTGGGCGTATAGTTGTCAGAGGAAAGACCGATGTGGAGGTGCTTGATGCA---AAAGGCAAGCTCTCCGCTCTTGTAATTAGAGAGATACCTTATCAAACCAACAAGGCTTCCTTAGTGGAGAAAATTGCTGAGCTTGTGGAAGACAAGAGCATAGAGGGTGTAAGTGATATTCGTGATGAGAGTGATCGATCTGGAATGCGGATAGTGATTGAGTTAAAGAAGGGGTCTGATCCATCCATTGTTCTCAACAAGCTGTACAAACTAACTGTACTTCAGTCGAGCTTTAGCTGCAACATGGTGGGTATACTTGATGGGCAACCCAAATTGATGGGTTTGAAAGAGATGCTTCAGGCCTTCTTAGATTTTAGATGCTCAGTTATTGAAAGGCGGGCAAGATTCAAGCTCAAACAAGCTCAAGAACGAGAACATATCATTGAGGGTATTTTAGTGGGGCTCGATAATTTAGATGATGTCATTCATCTAATTAGGGAAAATTCAAGTCTTTCAATGGCCTCGGCTGCTTTGAAGAAAGCATATAACCTCTCGGATAAACAAGCTGAGGCTTTATTGGACATAACCTTGAGAAAACTTACTTCTCTTGAGAGGAAAAAGTTTGTGGAAGAAGGTGAGTCTTTGAAGGAACAGATTTCTAAGCTGAATGAACTCTTGTCAAGCAAAAAACTTGTATATCAGATGATAGAACAAGAAGCTATTGAAGTAAAGAACAAATTCAGAACGCCAAGACGTTCATCACTGGAAGAAGGAGATGGCAGTCAACTGGAAGAAATTGATGTTATTCCTAATGAAGAAATGCTTCTGGTTTTCAGTGAGAAAGGCTATGTTAAACGGATGAGGCCCAACACTTTTAGTTTACAGAACCGTGGAACAATTGGAAAATCTGTTGGGAAAATGCGTGTAAATGATGCCTTGTCTGACTTCATTGTCTGCCATGCCCATGATCATGTTCTTTATTTCAGTGATAAGGGAATTGTGTACTCTGCCCGTGCTTTTCGAATACCGGAGTGTACCAGGACTGCTGCAGGTACACCCCTGGTCCAGATATTATCA---TTATCTGATGGTGAGAGAATAACATCTGTTATTCCGGTCAGTGAATTTGTGAAGGAC---CAATATCTAATAATGCTAACTGCAAAAGGGTTCATCAAGAAGATTTCTCTGGAGTTCTTCTCTGCGATAAGAATAACTGGGATTATAGCGATTCAGCTGGTTCCTGGTGATGAGCTGAAATGGGTCCGTCTCTGCTCAAATGATGACCTCATTGCAATGGCTTCTCAGAGTGGAATGGTTCTTTTAAGCTCTTGCGAAACTCTTCGAGCAATAGGAAGAACTGCTAGGGGAGTGGTTTCCATGAGACTGAAGGATGGAGACCGAATGGCATCTATGGACATAATTCCAGCAGCCATGCAGAAAAACCTACAGAAAGAG---------------------GGTAAAGATCTGAGTGCTCCATGGCTGCTTTTTGTGACTGAGAGTGGATATGGCAAGCGTGTGCCTGTGAGCAGCTTTCGGATGACGAGGTTTAGGAGGAAGGGTGTGATAGGCTACAAGCTTCCTCCCAATGATGGTCTGGCTGCTGTATTTGCTGTTGGATTTTCGTTGTCAGCTGATGGTGAAAGTGATGAACAAGTAGTTTTGGTTAGCCAAAGTGGAACTGTCAACAGAATCAAGGTTCGTGATATTTCCATACAGTCACGCAGCGCGATGGGAGTTATTCTCATGAGATTGGAGTTTGCCGGAAAGATAATGTCGGCATCCCTAATGTCTGCTACAGAGGCGGATGATAGTTCTGAATCTGAAGAACAATCTGTGGCA---------atgacagtaaccaggcgatgtagc---agccgg------------------------cttgcaaatgcagactgcaaggcttcc------gaagagtccaatgggtctaaa---aat---ggagtttatgttaggaagaagaggctcaaatcaacc---acagaaattacc------ccgaactccaaaacagaa---------------catggcagtttgcctgatattgaagacttcagttacggaaaaattgagggtcaaaaaaga---ggaaagcttgaggcctctgaccatttgagttcagctggcatggga---gcagagagcattgtttccatcacagtggaaccaccagttaattgggaagaagtactcaaaggtatccgtgatatgagagttgcaaaagaggctcctgtagactctgtaggatgtggaagagctggcagctttctgccacctaaggagaggaggttttctgtcctggtgggatcacttctgtcaagccaaaccaaggatcatgttaatcatggagcagttcagaggctccatcaaaatgggctattgagtgctgaaagtatttccaatgcagatgaagcaagcataaggagcttgatctacccagttgggttttacatgagaaaggctggatacctaaagaaagttgcagatatttgcctcaagaaatatggaggagacattccatccactttggatgagttactcgcgctccctggtataggtcctaaaatggctcacttgattttgcatcttgggtggaatgatgtccaaggcatatgtgtggacacccatgtgcaccgtatttgtaatcgtctaggttgggtatcaaagccgggcacaaaacagaaaacatcatctccagaggaaacgagagtcttgctagaatcatggcttccaaaggaggaatgggttgaaatcaacccgcttctggttgggtttggacaaacatgttgtacacctcttagacctcattgtggggaatgccttgtaaataatttgtgcccatcagcttttaaggaagca---gca------agcccagtctca------------aagaaaaaaaacATGGTTGCTGCACCC------TTGCATGTGTTTATCGTGGTTTTCAATGATAAACACTTGGCTAGTGCCATATATTATGAAGTCCAAAGAGGTTATCGAAATGCTATTGGCGGAAGTATGAGGTTTAGTAAATTCCTTTTCTCGAAGCTTTTGAAGATATGTACTCGTTCAAATCACAAGTCTGCTAAAAAACTTTTGGGGGAAGCTGACAAGTATGGCACGGTATCTGTTTTTATGGGTTATAATAGTGTCCGTGATCTAATGGAGCATGAAAGAGCTCGGAGAGAATCTGCTGCAGACTTGAATTTG---ATGAAAGACTTTGACATGTCAGTGGCTTGTAAAAACTTCCCGTCGATTAAGTTGGGTAGTGCTTCAGTTGTTGAATTGTATGATGAAATTGCACGTGGCCCTGGGAAGGTGGACTTATTACTGCCTGGAACCTGCAAAGAATACCTTTCAAATTCTATGCGAGAAGATTGGATGGCACCAACTGAGCTGATTGACACATGGCATGGATTAAATAGTTCTCTTTCAGCTAGAAGTACGTCTTTGATTGATGAAGAAACACTTTTGCCATCTGTAGAAACCTCTCATTCTCTACGTACAGAGCCTGAAGAAAAGAACAAGACACAACTGTCTTCACAGAACATGACAGATGGTGCTGAGTACCATCTAGAAGAAACTATGGCACCTTCTATTGAGTGCCTTCTTGATAAACCCATTACTTCTATGCCCAGTTTAAGCAAAGGGCTTTGTCGTAAGCTAGAAAAGAATGGTTTCCACACGATGAGGAAACTGCTCCACCATTTTCCTCGGGTGTATGCTGATTTATATAATGCTCGTGGTGTAATTCAGGATGGGCAGTACTTGAATTTTGTTGGGAAAGTTTTACTCTCTAGAGGAGTAAGGGCTGGTGCTTCTCTTTCAATTATCGAGGTTCTTGTGGGCTGTGAAGTTTGTAATCATGAAGAAGCTTCTGAGATTAAAGTAGATGATCATGATACGTTAAACAAAAGAATGGTTTATTTGCATTTGAAGAAGTTCTTTCGTGGTGTTCGTTTTACAAGCCAGCCCTTTCTTAGAGGCATTCAATCAAAGCATAAGGAAGGGGATATTGTCTCTGTTAGTGGTAAGGTCAAAGCAATGAAGGCAGAAGATCATTTTGAATTGAAGGAATTTCATATTGATGTGCTTCAAGAAGATAAAATGAATGGACTAGAAGAAGAAATAAGGCCTTATCCCATATACCCCTCCAAAGGTGGCTTGAACTCCAATTTTCTTAGAGATATTATATTGAGGGCTTTGCAAGCCTTGCCAACAGATATGGATCCCATCCCAAGTAATATATGTGCAGACTTTGATTTGTTTAATCTTCACGATGCCTATATGGGAATCCACTGTCCAAAAGATCTGAAAGAAGCTGACTTGGCACGAAAACGACTTGTATTTGATGAATTTTTTTATCTTCAGTTGGGGAGAATGTTTCAAATGCTTGAAAAACTTGGGACATGGGCGGAAAAATCTAGTTTATTGGAAAGATACAAAAAAAATGGATCCTGTTTGCTCAACTCTGAAGAATGGTCTGATTTGACAAGGAAAATATACAAGGCTCTTCCATATGCACTTACTCCAAGTCAATTGAATGCAGTTTCAGAAATTATATGGGATTTAAGGAGGTCTGTACCCATGAGCCGTCTTTTACAGGGAGATGTTGGATGCGGCAAAACTGTTGTTGCTTTCTTAGCCTGTATGGAAGTCATTGACAAAGGCTATCAGGCAGCTTTCATGGTCCCTACAGAATTACTTGCTCTCCAGCATTACGAGCATATTCTTTCTTTGCTACAAAATATTGATGAA---CAAAGCAGACCATCTGTTGCTCTTCTTACACGTTCTGTCCCTTCGAAACAATCTCGGATAATTCGCAAGGGTCTTCAAACTGGAGATATAGCATTAGTCATTGGCACTCACAGCCTTATAAGTGAAAGTGTTGAATTTTTGGCTCTAAGACTTGCTGTGATAGATGAGCAGCATCGGTTTGGTGTAATCCAGCGTGGAAAGTTTAATAGTAAGTTATATTACTCTTCTCTAAAAACAAGTGTTGTTATAAAAGGCCATGGAGAGTCATCTGAAGATGAAGTTTACATGGCACCCCATGTTCTTGCCATGTCAGCCACTCCTATTCCGAGGACACTTGCCTTAGTTCTATATGGAGATATGTCCCTAAGTCAAATAACTCATTTACCACCTGGAAGAGTGCCTGTTGAAACACACGTACTTGAAGGAAATTTAACTGGATTTGAACGCATGTATGAGATGATAAAGAATGAGTTGCAGGAGGGAGGGAAAATATATCTCGTGTATCCAATCATAGAAGAATCCGAGCAACTGCCTCAGCTTCGTGCTGCCACAGCTGAGTTAGAGCTAATATCGGGTAAATTTGAGGGCTACCAATGTGGGCTTCTACATGGGCGCTTGAAGAGCACGGAGAAAGAGGAAGCACTGAGGAGGTTTAAATCAGGAGAAACACGGATATTGTTGGCAACTCAAGTGATTGAGATAGGTGTTGATGTTCCTGATGCTTCAATGATGGTTGTTATGAATGCTGAGAGGTTTGGAATAGCTCAGTTACACCAGTTGAGAGGAAGAGTTGGAAGAGGACAGAGAAAGTCAAAATGCATTTTCATGTCATGTTTGGTAGGAACTATGGGTCGGCTGAACATTTTGAAGGAGTCATGTGATGGGTATTACCTGGCCAATATGGACCTTGTTCTTCGTGGACCTGGCAACTTGCTTGGAAAGAAACAATCGGGGCATCTTCCGGAGTTCCCAATTTCCATGTTGGAGGTCGATGGAAATATCATAGAGAAGGCTCGTCTTGTCGCCTTGAAAATTTTGGACACCCATAATGGCCTTGATGGTTTTCCCCTGCTCAAAGCGGAGCTCAGCATGCGGCAACCTCTTTGTTTACTTGGCGAC------------------------gaaaatagccatgga------------------------gatttgaaggatgaggattttatccccaacaaagga---------gaa------ttacaaccacaaggtgtagaccctaaaaggggctgggcttttagaggagtgcacaaggcaatcatttgtgggaagattgggcagcctccagtgcagaaaatattacgaaatggccggactgtgaccatattcactgttggaacgggtggtatgtttgaccagaggattttgggatctgagcacttgccaagaccggctcaatggcacagaattgctgtgcataacgagcagcttggagcttatgctgttcagcaacttgttaagaacgcgtcggtttttgttgagggggacattgaaaccagagtttacaatgacaccattaatggacaagttagaaatgttccagaaatttgtgtgaggcgtgatggtaaactacagttgattaaagcagttgcagatgccagcaatatttctttagatgaactaagaaatgtcaagggcttgattatgttgaggaggcgg---------------------caaacccca------------------atccctccc------------atc------------------caaaaactc---------------------------tcgaaatca------------------------tcc---tcc---------tctctgccttcgtcctct------------------------aaaaccagaagaccccttctc------ttt---------------------ctcaaacccactgtctct------------------tcaccc---------------------------------------------------------------------------------gatggagaatggaagcccctcctcaacatgggcatctcggagctctctctgcctctaaccttccctacgggtcagaccttcacatggaagcaaacggcc------tcaacacaattcacaggtgtc---------ctcaat---tcacaccttctctctcttcgccagctc---------caagatggc---------------tcc------atctcctatctcctccaccgc---------------acttgtttctcttctccctctctttcgaaggatgaggcc------------------tttgcaatggattctctcaaagactttatgaaccttcaggtttctctgggagagctttgggctgagttttcagaggcggattccagatttgcggagctcgctccccatatgtctggg------gctcgggtgctgagacaggacccattggagtgccttttccagtttctttgttcgtccaataacaacataccgaggattacacagatggtatcatatctgtcttcacttggcccttacttggcctctgttggtgggtttaaattccatgcatttccttcactggagcggctgtcgcaggtttcggaggaggagctgcgcaaggctgggtttggttacagggccaagtatatagtggatgcagttgcagtcctacaatcgaaacctggaggaggtgcagagtggttgctgtccctccgcactttggagctccaagaggtaaccgatgcactattgggcttgccaggagttgggccaaaggtggcagcctgtgttgccctattttctctcgatcaacaccacgccattcctgttgatacccatgtctggcagatagcaaaaaggtacataagtcctgagttggaaggtgcaacattgacgcccaaattgtctcgtcatgtggctgaggcctttgtgatgaaatttgggaagtatgcaggttgggcacaaactgtacttttcattggagaattatcgtctcagaaggccttgttacctgtg---catttgcattgtgataaagccactgaggcgtcctct---------aagaagcttgtgactagcaagaacaagagg---aaatctcgtgct------------------------------------------------------------------acatcacgggttggaatt------tcgacagttagtggggatctagggatcaat------ggttccttg------------tgcaaactttctgtgccctattgcattttcaagggaaaagctgcattaaaaatggatcctattggacccaaattcagtaagctaaatcct------gattctatgcgaatcgaaaggcggggctgtgtgctcttgacattctttccggcgattggtgtacgtaaatatgactggcaaaagagacagatttttgctttatctgctacagaggttgggtctgtgataagcttgggtcctactgactcctgtgaattcttccacgatccttccttgaagaaaagtgatgaaggtcaagtgaggaagtctttgcatatcgcaccaaattcagacaactcaggacatttttttaatttgcaggtgaccaatgccatccagaaaaccatggatcgcttgtcagtgcctgtggccaaggccgagctctcggttatgcaatccgcttttagtttcatcctgccacacctgatgggatgggaccga---attgctaatccaatgatgcttgctcca------gagaatctgccttcccca------aatatcgtg---agactg------cccccctcagaggttgaatgggacagaATGGCCTCC------AAAACCCTAACAGAGTTCTTC------CCACCTGCAAAGCGCCTTAAACCTCTCCCACCCCTCACCCCTGATGAGAAATCGAGGATCGAAATCAACCGGTGTTTTGCCCTTGCAAAGAGAAACTTGCGCATTTGCAATGAAAGAGTCTCGAAA------GCC------AGAGCTGAG------GGG---CTCACATTTGTAAAGTTAGAAGAGCTTTTGGTGGAGAAAACATGGTTAGAAGCTCTCCCTGGTGAGCTTGGGAAACCCTACATGAAGAATCTATGCGAGTTTGTGGGGCGAGAGGCA---AGGGGAAGCACACCTATCTATCCACCGCCATTTCTTATTTTCAATGCTTTGAACTCGACCCCTTTTGATAGGGTGAACGTTGTAATTCTTGGTCAGGATCCCTACCATGGACCAGGGCAAGCAATGGGCCTTTCATTTTCAGTGCCACAAGGGGTCAAGATTCCATCGAGTTTAGTCAATATCTTCAAGGAACTTCAACAAGATGTG---GGCTGCTCTATTCCATCTCATGGAAATCTTGAGCGATGGGCTGTACAGGGTGTTCTTTTGCTCAACGCTGTTTTGACTGTGAAACATCATCAAGCCAACTCCCATGCAAAAAGAGGTTGGGAGCTATTTACTGATGCCGTCATTCGAGCAATTTCACATAAGAAAACTGGAGTTGTTTTCCTTTTATGGGGCAACTCGGCTCAAGAAAAGGCCAGGTTAATCGATGCCTCGAAGCACCATGTCTTGAGATCAGCTCATCCATCTGGTCTTTCTGCACACAAAGGCTTCTTTGGATGCAGGTATTTTACTAACAACAATAAACCATTAATAGAATTGCCATTTTTAGCAGTCTTGGCC------ATGTTT---ACCAGAATCAGCAGG------------TGGAAG---------------AGTCCTTTG---------------------------TTTATGAGCTCCGTTCGCTTCCTTCCT---------------TTTTTC------------AGTGCGGACAACCCTGCAAAACCCATTCGTTCC------TTCATGCTCACCATTCCGGCGGCCTATACGAACTTTCGA------------------CCATCAGAAATGGAGTTTCTGGATCTGCTTCTGCCGAATATTTCAGCTCGC---AGACTG---------------AGACCCATGAAAACA------CTTAAGAGGAGCGATTCT---------TTTATGAGA---ACCTTGGTCACTACT------AGAGCTTTTACG------TCATCGACTATCTCG---------CCTGAAGCTTTCCAGGGGACATTGAGCTCCACAACTTATGGCTCGGAACAAATTCAGGTGTTAGAAGGATTAGATCCTGTTAGGAAAAGGCCAGGAATGTACATTGGCAGCACGGGCCCTCGCGGCCTACACCATTTGGTT---TATGAAATATTGGATAATGCAATTGACGAAGCTCAAGCAGGATTCGCCACTAGAGTGGATGTCGTTTTACATTCAGATAATTCCGTGAGCATAACTGACAATGGCCGTGGGATTCCTACAGAATTTCATCAAGTTACAAAGAAATCTGCTCTTGAGACTGTTTTAACGGTCTTACATGCTGGGGGCAAGTTTGGTGGTTCACGCAGTGGTTATAGTGTCTCTGGGGGTTTGCATGGCGTGGGCTTATCTGTTGTTAATGCTTTATCCGAGGCCTTGGAGATTACTGTTTGGCGTGATGGAAGGGAATATCAACAGACCTATTCTCGTGGAAAACCAGTGACGGACCTTACGTCTCACATGCTTCCTACTGAATTGAATTCTCGTCAAGGGACTTGTATAAGGTTTTGGCCTGATCGCGAAGTATTCACAACAACAATTTCATTTGACTACAACACAATAGCTGGGCGGATTAGGGAGCTTGCTTTCCTGAATACTGATCTAGCAATTACCCTAACGAAGATGGATATGGATTCCCAGAAGGCACAATACAATGAGTATTGTTACGCAGGTGGATTAGTTGAATACGTAAAATGGTTAAATACTGATAAGAAACCTATACACGATCCTGTATTCCTCCAGAAGAAAGCTGACGGAATTACTGTTGATGTGGCTTTACAATGGTGCTCTGATGCTTATACAGATACCTTGTTAGGTTATGCAAATAGTATTCGAACAGTTGATGGTGGCACTCATATAGACGGCCTGAAGGCATCATTAACAAGAACCCTTAATAACCTTGGGAAGAAGTCAAAGGTTATCAAGGAG---GACATTAATTTGAGTGGCGAACATGTAAGGGAGGGATTAACATGCATTGTCTCGGTCAAAGTTCCAAACCCGGAGTTTGAGGGACAGACTAAGACTAGGTTAGGAAATCCTGAAGTACGGAGGGTAGTTGATCAATCTGTTCAAGAACATCTCACAGAGTACTTGGAGTTGCATCCAGACATACTTGATTCAGTCCTTCTAAAGTCACTTAATGCTCTTAAGGCAGCAATGGCAGCTAAGAGGGCAAGGGAACTTGTACGAACAAAAAGTGTGTTGAAGTCATCTTCTCTTCCAGGCAAGCTAGCTGATTGTTCCTCTATGAATCCTGAAGAATCT---GAAATCTTTATAGTTGAAGGTGATTCTGCTGGTGGCAGTGCAAAACAAGGCCGTGACCGGCGTTTTCAGGCTGTGTTGCCCTTGCGTGGTAAAATTCTGAATATCGAGCGCAAAGACGAAGCTGCCATGTATAAAAATGAAGAGATTCAAAATCTCATTCTTGGATTGGGACTTGGGGTGAAGGGAGAGGATTTCAGAAAGGACGCCCTACGTTACCATAAGATCATAATTCTAACAGATGCTGATGTGGATGGTGCCCATATCCGTACTCTTCTTTTAACATTTTTCTTCAGATATCAGAAATCACTGTTTGATGAAGGCTGTATCTATGTTGGTGTTCCTCCACTTTTCAAGGTAGAGCGCGGTAAGCAAGTTCACTATTGCTACAATGACATGGAGCTAAAACAACTCCAAGATGCCTTTCCTCCAACTGCATCTTACAATATACAGAGGTTCAAAGGTCTAGGAGAGATGATGCCCATCCAATTATGGGAGACCACTCTGGACCCTGATAAACGAGTGCTGAAGCAATTAGTTGTTGAAGATGCTGCAAAAGCAAATCTGGTGTTCTCCTCGCTTATGGGCAGTCGAGTAGATTTCCGGAAAGAACTCATACAGAGCTCTGCGAGCATGATCAACTTTGATCATTTGGATATAACCCACGACTCAGAAGACGTAGGAGGCAACGATTTGTCAACCTCTGAGCAA---------TCCAATGGCCCTCAAAGCACCAACAACTCAAGACCTATTTTTCAGAGACCCTTGGAAAATGGCCTTGATGTCGGAATATACAAGGCTATACTAGTTGGGCAAGTCGGGCAGGTTCCTGTTCAGAAGAGGCTGAGGAGTGGGCGAGTTGTAACTCTGTTCTCGTTGGGAACAGGTGGTATCCGTAATAACCGGAGGCCTCTTGATGATGAAGATCCTATGGAGTATGCAAATAGGTGTGCAGTTCAATGGCATCGTGTTGCTGTGTATCCAGAGAGATTGGGTTCACTTGCAATGCAGAATGTGAAGCCTGGGTCGCTTCTGTATTTGGAAGGGAACTTGGAGACAAAAATTTTTAGTGATCCTATTACTGGTCTTGTGAAGCGCATAAGAGAAATTGCTATCAGACGAAATGGTCGGTTAGTTTTTCTGGGCAAAGAAACTGAT---GCTGCA---GAATCAAGCCAA---GCA---GATTTAAGAGGCGTCGGTTATTTC---GGAACCAACGGCCCTGTT---AGATACATTCCCGATAAATACTCACATAGAGAACAACCACATATGGCTTCGCAAGATAAAGAAGCCATG---------CATAAGGGATCAAATGGAGTAGAAAACCCAATTACCACAGACAAGGCAACAAACGTAGAAATGAGATATCAAGCTCAATTTCTAACTCCTAAGAGC---------GTTTTATACTCTAAAACCAATGCAAATGAG------GATGGCGCACAAGATAAAATTTTCAAGCTAGAA------------------GTTGATGAT------ACTTTT------GGTGATGGGGATGAT---GATTTGAATGTTATGGAGGATCTTGAAGACGAA---TTGCCTTCTGATGAAGGTGAATCAGAAACAACATCTGTTACGACAGATTTGCAAGATGCGCGAAATGTGGCTATTGAAGTCCTTGCATTGAGGTCGCATACAATAGCTGAGCTGACAAAGAAACTACGAGGAAAGAAAATTCCGCTTAAGCTGATAAATTCTGTGATAGCTGACTTTGCAGAAAGAGGGCTGCTTAATGACTACTCATATGCAGAAACATTTTCACGATCTAGATGGCTGTCCATGAGTTGGGGTCCGAGACGAATCAGGCAGACACTTTTACAGAAGGGTGTGTCAAGAATAGTTGCAGATAAGGCAATTAACCATGTCTTCAAT---------------------GGAGAT------TCAGAGGAGAAGGAT---------TTGTGCCAG---GGCATATCGAAGTATTCACTGGATCATCTTTTAGCCTCCACGTCCAAGCAATGGCTTAAAGGGAATAGTGTGCCTTTGGAAACCCGCAAAATGAGGATTGTAAGGTGGCTCCAGTATCGTGGCTTCGACTGGGGTGTCACCAACTTCATATTGAAGCAATTGGAGTCCAAGTATCCTTCGATGGAATCGGAACCTGTTCAATCAGGGAGAGTTAGAGTGCTTAAAGCTGGAGAA---------ACTGGGGGTAATGGGCCTGTTGTTTACTGGATGTTCAGAGATCAGAGATGTAACGATAATTGGGCTTTGGTTTATGCTTTGGAG------CAAGGAGCTAGATTGAATGTTCCAGTGGTTGTGGCGTTTAATTTGTTTGATCAG------TTTTTGGGGGCAAAAGCCAGGCAGTTAGGGTTTATGCTCAGGGGTTTAAGAGATCTTGAGCAGAGCCTG---------AAGGTTTTAGGCGTTCCATTTTTT---CTATTTCGGGGAGAAGCTGATGAAAATATCCCTAAATTCACGAGCCAATGCAATGCATCCCTTCTTGTCACAGATTTCTCGCCCTTACGGATCATTCAAAATATAAAAGAGAATATATGC---------CAT---------AGGGTAACCGAAGAAATTCCAGTTCATGAAGTGGATGCTCATAACATAGTACCAGTGTGGGTGGCCTCTGATAAATTGGAGTATGGTGCAAGGACTATAAGAACCAAGATCAACAAGCTTCTACCAGAGTACCTCACTGAATTCCCTGATTTGAAA------GCCCCCCAAATT---AGATGGAAG---GATGAATCTCCTGTTGAA---ATAGATTGGGAGAACCTCATCGCTGAAGTTCTGAGGAAAGGTGGTGCGGTTCCTGAAGTACACTGGATTGAACCTGGTGAACAAGCAGCATTGGATATGCTTATGGGTAGCAAAAATGGCTTCCTTTCGACAAGATTGAAAAATTATTCAACCGATCGAAACAACCCATCAAGACCTAAGGGCCTTTCGTGCCTTTCTCCTTACTTGCATTTTGGTCAAATCTCTTCACAGCGCTGCGCTTTGGAGGCTCGTAAATTTCGAAAATTATATTCCCAGTCAGTAGATTCGTTTTTGGAAGAGCTCATTGTACGAAGAGAATTGGCTGACAATTTTTGTTTCTACCAACCAAATTATGATTCATTACAAGGAGCATGGGAATGGGCCAGAAAAACCCTAAGGGATCATGCTGGAGACAAGCGGGAGCATATCTACACGATGGAGCAGTTAGAAAAAGCAAAAACGGCAGATCCTTTA------TGGAATGCGTCTCAGTTAGAGATG------GTTCACTACGGAAAGATGCATGGATTCATGCGGATGTATTGGGCAAAGAAAATACTTGAATGGACAAGTGGACCCGAGGAAGCTCTTTCAATTGCGATACATTTGAATGACAAGTATGAATTAGATGGTCGAGATCCAAATGGCTATGTTGGCTGTATGTGGTCAATATGCGGTATTCATGACCAGGGATGGCGAGAAAGATCTGTGTTCGGGAAAATACGTTACATGAATTATGCTGGCTGTAAAAGGAAATTCGACGTTGATGGCTACATAGCTTATGTGAAGAAACTTGCAGCGGAGACAAAGAAAAGGCCAATTAAGGAAATCATGGAACATAACAAC---------------ATGGGA------------------------------------GAGGTGGTGAATTTGGTGTTCCCCTCTTGCTTTTTTACAGAAAGGCTTGCGACCCAA---------------------------------------------------------TTGAAGAAGAAGAGTTTTAAATTGGGT------------TCATGCTCAGGATTTCACAATCAAAGCATTTCGCATTGTCCATGGAGAAAACATTGGTCAGGGGGCTTCATCAGAGCCACCCAAGATGGCGGAGCTCTGAAATCTGATGAAGAGAGTGAGAGA---------AAGGGAAATAATAGCAAAAGGAGGAAAAGGGCCTTCTTTTTAGACGTGAATCCTCTTTGCTATAAAGGGAGTGAGCCAAGCCCCTCTTCCTTTGCTCAGTGGATGCATTTGTTCTTCTCAGATGTCAGTCATCAAGACCCTGTCATCGCTGTTCTTGATGGGGAAAACGGGAATGACTACCGAAGACAAATATTGCCATCCTATAAAGCACATAGGAGGAAGTTTTCCGGCTTATCGTCAATATATCAAAGATCTGGTCGAGCAACTGATTCTGACTCGCATTATGTTGCAGCATGTATCATGAATCTCCTTCAAATGTGCAATGTGCCAGTGATCAAAATTAATGGTTCTGAAGCTGACGATGTGGTGGCTACGCTTGTTGATCAAGCCCTACGAAGGGGATTGCGAGTTGTGGTTGCATCACCTGATAAAGATTTCAAGCAATTGATATCTGAGGATGTGCAAATTGTGATTCCCATGCCAGAATTTGGGCGTTGGTCATTCTATGCTTTGAAGCATTACCTAGCTCAATACAATTGTGATCCAAGTGTTGACTTAAGCCTCCGTTGCATATTGGGTGATGAAGTTGATGGTGTGCCTGGACTTCAACATGTGGCTCCTGGATTTGGCAGAAAGACAGCTCTGAAACTCCTAAAGAAACATGGCTCATTGGAAAACTTGCTCAATGCTGCCTCAATTAGAACAGTTGGAAAACCATACGCACAAGAAGCTCTTACCAAGCATGCTGATTATCTCCGAAGAAATTTTCAGGTTCTTAGCTTAAGGAGA---TCTGCAGGAGGTGGGAATACGGGTAAAACGAGCATCCAGGAACCTACAAAACATTCAAATGCTTGGACTGATTCGACCCATTATTTGCATGATCATCTCTTTACCAAATCATTCCCAGTTCTATACAATTCTGCCCAG---TTCTACACCAATTCTGTGTGCTTGGTT---CTCAATGCGCTGGTGGTTGCAGAGAACGATGATGTTCAATCAGAAGGGATCAGCCGTCCATTATCTGAGATCCTCAGAGAACTGAACAGGAAAATTCCTGATTCATTCATAAAGGTCAGAGTGGAA---GATGGGTTCTCCATCAAATATGTTCCATGGCATATTGTTAATCGGATAATGAATCTACATGCTCCAGAATGGTCTGGCGAGGTTAGGGGCATCACATATTCTGCTGATGGCAAGTCTGTCTCTGTTATATATCGTGTAACACTTTACGGAACTGATGCAGAGATTTATCGGGAATCAACTGGGACTGCTCCCTTAGATGATACTGGT---TATGGAGATCCTGTGCAAAAGGCTGAAGCCATGGCATTTCGTCGAGCTTGTGCACGGCTCGGCTTGGGGCTTCATCTTTATCACGAAGATGCAGTC
>AquilegiaCoerulea
------------------------------------------------------------------------------------------------------------------------------------------------------------------------------------------------------------------------------------------------------------------atggaggaagagaaaaatgcattctatgttgttcggaaaggagatgtagttggtgtttacaagaatttaagtgattgtcaagctcaagttggatccagtgtttgtgatccatctgtaagtgtgttcaagggttattcattgtctaaggacgctgaagaatacctgacttctcgtgggcttaagaatgctatctataccatcaatgcagctgatgcaggaaaagaagatctgtttggcacacttgttccttgtccgtttcagcaa------ccgccttctctg------aaagatataacttcc------------aagccttctccaccaaaaaggtcacaagaaatgtttgaatcagctagcaatgaggcatttgggtct---------tctctttctactgataactcaagaaagcatgcaaaattggaaaattccgtc------------------------atgggacaa---gccaataataggaaatgtgtctcttgttctcttgagtttgatggcgcttcaaaaggaaatcctggactatctggtgcaggagctgtactacgagctgatgatggaagt---gtttggagattgcgggaaggggtgggcattgcgaccaataatgttgctgaatatcgagctgttcttctaggattgaaacaagctcttaaaaaagggtttagccatattcgtgtgcagggagattccaaacttgtttgcatgcaggtacaaggcttatggaaaactaagaacgagaacatggctaccttgtgcacagaggttcaggcgcttaagaaacaattcctttcttttcaaatcagtcatgttttgagggacttcaactcagaggctgatgctcaagcaaacttggctcttaatcttgccaacggtgaagtcgcggaatcttgtgaccataag---------tcctctaaagcaaaaaagaagtccaagtcagctggaagtgattctggtgacgagaatttgtctaaaaaggatctggctttaaaacaagccctagatcagattactacgtcatttggaaagggggcaatcatgtggcttggtcgatctgtttctcctagaaatgttccggtggtgtctacaggatcaatttcgttggacatggctttgggaattggtgggcttccaaaggggcgcgttgttgagatatatggcccggaggcatctgggaaaacaactcttgctcttcatgtgattgctgagtcacaaaagcatggaggctactgtgtttttgtagatgctgaacatgcacttgatccaacgctggctgagtctattggtgttaatactgaaaatctgcttctctcacaaccagattctggtgagcaagccctcagtcttgttgataccctcatcaggagtggctctgttgatgttgttgttgtagacagtgtagcagcccttgtgccaaaaggtgaacttgaaggcgagatgggagacgcacatatggcaatgcaagcaagattgatgagccaagcacttcgcaagttgagccattcattg------tccctttcacagaccatattgatctttacaaaccagataagagcaaagctatccacttttgga---tttggtgggcccactgaggttacatctgggggtaatgctttgaagttctatgcatctgtccgtctaaatgtgagaagaattggatatgtcaaaaagggagaagagactgtaggaagtcaagttcaagtaaaaattgtgaagaacaaacatgctccgccatttaagactgcactgtttgaaattgagtttgggaaagggataagccgagcatctgagatagtagaactaggttccaaactcaagttcataactaaggttaacacatctatgtacacttttaaggaccaaagttttcgtggcaaagatgcggtgaaacgttacttagaaaaaaatgaggatgttcaagatgaattgttggaaaagatccgggaaaagcta---aat---catacagagattgacaaggtaaaggaatcagaaactgaagagattgtc---------tcccctgatgcgatcaatgaagat------------------------atgact---gctgcatta---gaagcctctgta------gttgacatatca---gaatat---caatgt---gataaaccccatgacaatgagaaagcaatggaaaaagatgctgcacttcgttttgctatttctcaggttgcaagtgagtttggcaaagagtccatgctctcattgcaacgtttttttgggttgcgatatactccaattgtatctacaggctctttgaagcttgatttggctcttggagttggaggattaccaaagggacgaattgttgaaatttatggtccagagtcatcaggaaaaacaactcttgctcttcatattattaaggaagcccaaaagaatggaggttattgtgcatttcttgatgcagagaatgcattggatccgttacttgctgagtctataggagtaaacacagacaatcttcttattgcacgcccaaattcagctgaaaatttgttgagcatagctcatacactcgctagaagtggtgctgtagaagttatcgttgttgatagtgtagcagctcttgcttctcaacgtgaacttgatgttggtatagatggc------cactgtcgagaagta------caatctcgattaatgacccaagcacttagaaagatttcttccacattgtgccagtccaaaacacttcttgtatttctaaaccagttcaggtcagaa-caaga---ccc---cctaaaggtttt---gggcgtggaacggagatcacttgtggtggaaatgccttggaattctattcaacagttcgtatg--------------------------------------------------------------------------------------------a---------------------------------------------------------------------------------------------------------------------------------------------------------------------------------------------------------------------------------------------------------------------------------------------------atgaactcaaaatctttactaaaatacccaccatgtccatgtccatgtgcttgt---------------------------atttctacttcttatccttcaccaaaactctttaaacct---------------------------------tactccccatcatcaattaaaaaacct---------------------aacttt---cttcaaatttctctt---acaaaacgtagttttacttatgctgcatactccccc---aaaatccctagacca---------gttcaactggacaatcaagaaattgactca---ctcgaatctgcacgatttcatctactgaagacaaaattggaagatgaaggtataaagtgtgattcgtgtaggattggcgtgtacaatcgtctgatatgtccgcagtgtgagggtggtgattctctggagaggagcttttctctgtatattactccagatgcggatctggcaatgtggcaatgctttagaggaaagtgtggatggagaggccatgttcgggcctttgactctggcaagtcgacatatagtaaacctgacgaaattgacaaaatcaaacgcatt---aaagtaattacagaagagagtattgggctacaaccattatgtaaagagttacttgcatactttgctgagcgaatgatttcagcggagactttgcggagaaatggcgttatgcaa---aaaact---gagcat------gag---gttgcaattgcattcacttatagacgtgatggagtgcttgtaagttgcaagtatcgggacatcctcaaaagattttggcaggagagggatactgaaagaatattgtatggattggatgatataaagcaagcgagtgatataatcattgttgagggtgaaatggataagctttcaatggaagaagctggattccgcaattgtgttagtgttcctgacggggcacctgcaaaagtttca---aaggagacaccacctttagaaaaggacactaagtatcaatatttatggaactgcaaggagtactttgacaaggcatctcgtattatcatagccaccgatgctgatggacccggacaagccttagctgaagagcttgcacgccgccttggaagagaaaggtgctggcgagtcaaatggccaaagaaaactgaaactgaaacttacaaagatgcaaatgaggtgcttatgtatttggggccacatgcactgcgggaagtaattgatcaggctgagttatacccaatacgcggtttgtttaagtttagcgacttctttaatgacattgacaattactatcatcacagtctgggttatgaacaaggtgcctcaactggatggatggacctagataaattatacaagattgtacctggggaacttactatagtaactggtgttcctaattccggcaagagtgagtggattgatgctcttttatgcaatcttaatgaacgcgagggctggaaatttgcactttgctcaatggaaaacaaggttcgagaacatgctagaaagcttttggagaagcatataaggaagcccttctttaca---gcaagttattcaggaacagctgaacggatggatgtggaagaatttgaacgagggaaggaatggctagatgatacatttcatctcataaggtgcgaggatgactgtcttccttctattaattgggttcttaatcttgccaaagcagcagtttttaggcatggggtgcgtggtctcgtgattgatccttacaatgaacttgatcaccagcgtccttcaaaccagactgagacagaatatgtcagtcaaatgctaaccatgatcaaacgttttgctcagcatcactcatgtcatgtgtggtttgtagctcatcctcgacagctgcaccaatggcttggtggtcctcctaatctctatgatataagtggaagtgcacacttcataaacaaatgtgacaatggaattgttgttcatcgtaacagaaatccagaggctggacctgtcgatcaagtacagatctgtgtgcgcaaagttcggaataaggttgctgggagtataggggatgcactgttgtcatataacaggatcactggt---gaatttcaagatcttTGTGAAGAAAAGCTTCAATTTCAAAGACCAGATACAATTGAATGGAAATATTGGTTGAAGAATTCTGTTAGTTTTATTGGTTTAGTTGTTTCCCCTCTAAAACCTATGACAAGTATACAT---GGG------TCT------GGTTTTCATACTTGGCTTGAAGTAAAAAATTCTCGTGATTCATCATTTAGGATTTTATTAATGATGTGGAGGAAGATGGCAGAAATTTCATCCAAGCACTTAAAAGAAGATGATTATATTTATGTTGCAGGCAGATTAGGTTCGTACACAAAAGTTGATGAGAAT------GGACACTCCAAAATATTCCACAAGGTAAATGTTGATGAACTGAATTATGTTGCGCGCAATGCT------AGATCCCAAAATGACTATAAACCTGAGAAAACAGAA------CCAACAGAGGGCACCGTTTCTCCGTATTTGGCAAAAAAGGTGGATCACCTTTACCTGTGGCAGGTTTTCTTTGTAAGTCCACATGAATGGTGGGACAATAGGAAAAATAAAAAAAATCCCAGGTCTCCAGATTTTAAGCACAAAGACACTGGTGAAACCCTGTGGTTGAGT---CCAACAGATCCTCCTTGGGTAAGACGACAACTCCAATTGCATGACTCCAGAATGGAAGAACAAGGGTATCGGGATGGTCGATCCCGTGTGTCCACGTGGAAGTACGATGAAGAGATTATGTGTAATGTGTTTCGAACTGTAATTGCTACTACACCGAGAGATTTGATTGCTGTTGTTTATTTGTCGGCAAATAAGATTGCTCCTTCTCATGAGGGTATTGAGTTAGGAATTGGAGATTCT---CATATTGTTAGAGCGTTAGCTGGAGCTTATGGAAGCAAAGAAGGTCAAATCAAAATCCAACTTGAGAAATTGGGAGATTTGGGTCTTGTTGCAAAAGCAAGTCGTTCATCGCAGACTGTCATGTTCAAGCCTCCTCCCTTAACTGTTGTTAAGGTTTTGGATACATTTCGCACCATTGCCAAGGAATCAGGAAAGGATAGTCAAGACAAGAAGAGAAACCATATCAAAGGACTTCTTGTTGCTGCCACTGATTGTGAGCCTCAGTACATAATTCGCTTACTACAGTCAAAGTTGCGAATTGGCTTGGCAGAGCAGACTCTCCTAGTCGCTTTGGGGCATGCTGCTGTTTATTCTGAAAAGGAT---TCAGCTCATCCTTCGCAAATTCAGTCTTCACTTGAAGAGGCCGCAAAAATGATCAAACAAGTTTACTCTGTGCTTCCTAACTATGATAAAATAGTGACGGCTCTACTAGATGGTGGTGTGTCAAATTTGTCAGACAGATGTGGCTTTTCTTTAGGTGTCCCAATTGGACCAATGTTGGCCAAACCAACCAAGGGAGTGTCTGAGATTCTTGATAAATTCCAGGACATGGAATTCACCTGTGAATATAAGTATGATGGAGAACGTGCTCAGATACACTACATGGAG---GATGGGTCGGTTGAAATATACAGTCGTAATGCTGAACGCAATACTGGAAAGTATCCTGATGTTGTTGATGCAGCTGCAAGGTTTAAGAAAGCCTCTGTAAAATCATTTGTGCTGGATTGCGAAGTTGTCGCCTATGATCGTGAGAAACAGAAAATTTTGCCTTTCCAGGTTCTTAGCACGCGTGCTCGTAAAGGTGTTATAATGAGCGACATTACAGTTAAAGTATGCATCTACGCTTTTGATATATTGTATCTCAATGGC---CAGTCTTTACTTCAGGAACAACTCAAAGTTCGCAGAGAGCTTCTTTATAACTCATTTGAAGAAGTACCAGCAGAGTTTCAGTTTGCTACAGCAATAACATCAAATGACCTTGAAGAAATACAGAAGTTTCTTGATGCAGCAGTTAACAGCGGTTGCGAAGGTTTAATTATAAAAACATTAAATGGAGATGCTACATACGAGCCTTCAAAACGATCACTTAACTGGTTGAAGTTGAAAAAGGACTACATGGACAGT---GTCGGAGACTCGTTAGATTTAGTTCCTATTGCTGCATTCCATGGCCGTGGAAAACGTACAGGTGTTTATGGGGCCTTTCTTCTTGCATGTTACGATGAGAAGAATGAAGAGTACCAAAGCATATGCAAGATAGGCACTGGATTCTCTGAAGTTATGCTTGAAGAACGTTCTTCCAGTCTTCGTGCAAAAGTTATCTCCAAACCAAGG---GCATACTACCGGTACGCAGAAACAATGAATCCAGATGTATGGTTTGAACCAACTGAGGTGTGGGAGGTGAAAGCTGCTGATTTGAGTATTAGTCCAGTTCATCGTGCTGCAACCGGTATCGTTGATCCAAATAAGGGCATCTCTCTCCGGTTCCCACGTTTGCTCCGTGTCCGGGAAGATAAGAACCCTGAGCAAGCCACATCAGCTGACCAGGTTGCTGATATGTATCGGTCACAAAAGATCCACCATTCT---AACAATCAAGACGAAGTTGATGAT---TGAATGATGACATCCATTCCAAATGGTTCCTGTATCAATTATCAGATAAGTTCATCCTTGAAACAAGAAATGTGGAACCAGTTTAATGGGTCAAGTATTGGAAGTTTGGAAACTGTTACACACAACTATGCGAATAAATATGGAACCAAATGTGATAATCTACAACAAGATGTAAACAACTCCTTTCGCCAACGCCTTTCTTCTGTATATGATAAAGTTCTTGTAATCAACGATATATTGTCAGCTAAGGAAGTTGTAAAACTGCTTACAACGGTGTACAGGGATAATGTCCATGCTTGTGATACAGAGGTAGCTAGGATTGATGTAAAGAAGGAGACTCCCGTTGATCATGGGGAGATAATAAGTCTTAGCATCTATTCTGGATCTAAAGTGGATTTTGGAAATGGGAAGTGTTGCATCTGGGTGGATGTTTTAGATGGCGGGGGTAAGGAACTGTTGATGGAATTTGCTCCGTTTTTTGAGGACCCTTCAATTAAAAAGGTTTGGCACAACTATAGCTTTGATAGTCATGTTTTAGAAAACTATGGGATGCAACTTTCTGGTTTTCACGCTGACACAATGCATATGGCAAGGCTTTGGGATTCTTCAAGGCGAACTGAAGGTGGGTATTCCCTTGAAGCACTCACAAGCAGCTCAAAG---GTCATGGATGGGGGCGAATCGCCTATGGTAGGAGAGCTCATAGGTAAAATCTCAATGAAAAACATATTTGGAAGGAAAAGGCTGAAAAGCGATGGATCCGAAGGGAAGGTCACCACTATTGCTCCTGTGGAAGAACTTCAAAGGGAAGAACGCAAACTATGGATTTGTTATTCTGCCTTGGATTCGATAAGTACACTGCAGCTATTTGAGAGTTTGCGAAGCAAGCTTGTAAAAATGACTTGGCACGCAGAGGGAGAA---------------AACATGTATGATTTCTATGATAAATATTGGAGGCCATTTGGCGAGCTTTTAGTGAAAATGGAAACAGAGGGAATGTTTGTAGATAAAGAGTATCTTGCAGAAATACAGAAGGTTGCTACTCTGGAACAACAAAGAGCAGCAAGTAGATTCCGCAGGTGGGCAGCTAGGTACTGTCCTGATGCTATGCATATGAATGTAGGAAGTGATATACAATTGCGCCAACTTTTTTTTGGTGGCACCATAAACAGCAAGGATCCAAGTGAAAGTCTCCCTATTGCAAGGACTTTTAAAGTGCTTAATGCTGACAACGTGATTGATGATGGCATAAAGGTGACCTCGAAATTCCGCAACATTACGCTGGAAAGACTTTGTGAT---GGAATGGAAGCTGCAATGTATACAGCCACTGGTTGGCCCTCAGTTAGTGGAGAAGCTCTAAAGACACTTGCTGGAAAGGTATCTTCA---GAC---TACGATTGGCTTGATGAT------TCTCAT------GGA---------TTT------GAATCAGACGTT---------------------TCT---------ACGGATCGAATA---AGGGATGTAGGCGGTTCT---------GCCTATTCAGAAGAGGGTGTAGATGTTTCTTCGTATGGAACAGCTTACACGGCATTTGGAGGCAATAAGGAGGGGAAGGAGGCTTGTCATGCCATTACTGCTTTATGCGAAATATGCTCTATAGACTCTTTGATATCTAACTTCATTCTGCCATTACAGAGTAATTGTATATCAGGTAAAAACGGGCGTATCCACTGCTCTCTGAATATTAACACTGAGACGGGGCGTTTGTCAGCGAGGAGACCAAATCTGCAGAATCAGCCTGCTTTGGAAAAGGACAGATACAAAATACGCCAGGCTTTTATAGCTGCACCTGGGAACTCCCTGATTGTTGCTGATTATGGACAGCTTGAGCTTAGAATCCTGGCGCACCTTGCTGATTGTAAGAGCATGCTGGATGCCTTCAAAGCTGGTGGGGATTTCCATTCTAGAACAGCAATGAACATGTATTCCTATATACGTGAAGCTGTAGATAGAAAAGATGTGTTACTTGAGTGGCATCCACAGCCCGGTGAGGATAAACCTCCAGTTCCTTTGTTAAAGGATGCCTTTGCTTCTGAAAGGAGAAAGGCCAAAATGCTCAACTTTTCCATTGCATATGGTAAAACCCCCGTGGGGCTGGCCCGGGACTGGAAGGTTTCTGTGAAAGAAGCACGGGAAACAGTTGATTTATGGTATCGGGATAGAAAGCAAGTTTTGAAATGGCAAGCGGAGCGGAAGCAAGAGGCTAATGTAGTTCATTCTGTTAAAACATTATTAGGTCGTACCCGTTCCTTTCCTTCAATGAAAGGTGCTAGTAATGCTCATAAATCACACATCGAGCGGGCGGCAATCAACACACCTGTGCAGGGTAGTGCTGCTGATGTAGCGATGTGTGCCATGCTTGAAATATGTGGAAATGCTCGTTTGAACGAGCTTGGATGGCGGCTCATTTTGCAGGTT---CATGATGAAGTAATACTAGAAGGCCCAACAGTGTCAGCAGAGGAGGCAAAAGCTATCGTTGTTGAGTGCATGTCAAAACCTTTTGCT---GGCAAAAACATTCTGAAGGTTGATCTGGCTGTCGATGCCAAGTTTGCACAAAACTGGTATGCAGCCAAG------tcatccggtatg---ttttctgca---------------gctacttcccaaagtacaatagag---atgtcttctgaagttgaa---cga------gcaacgttccaagagaagcttgttgaatta---gccaaatccaaagaa---ccagagatc---agttctaatgcttcgaatggtcgggtgatgctcattgatggtacttcaatcatgtacagagcttattacaagcttctttcgaaattgcaccatggtcatttaacaaatgctgatggaaatggagactgggtattgaccatattttcagctctatcccttatttttgatgtactggagtttgtcccttcacatgtggctgttgtgtttgaccatgatggagttcctttcggttgt---actccaattccatccacaggaagctacaaggccaaagggttgaatttccgtcacacattatatcctcaatacaaaagtcaacgtgatcctacacctgatactgtagttcagggtcttcaatatttgaaagcatcaatcaaagctatgtctgtgaaagtaattgaggttccaggtgttgaagccgatgatgtaatagggactttggctgcaactagtgttgcttctggttataaggttcgagttgtttctcctgacaaagatttctttcagattatatctccatctcttcgtctgctgcgaattgcttctcgtggatctgagatggtctcatttggaatggaggagttcgctgcaaggtatggaacccttaaaccgtctcagtttgttgatatgatctctcttaccggtgacaaatgtgataatattcctggagttgagggtataggagatgtacatgctttaaagttgattactaagtttggatctttagaaaacttattgcaatgcgttgatcaagttgaagaggaacggttaagaaaagcattgatatctaatgctgagatggccttgttgagcaagaatttggcgatg------ttacgttcagatcttccattctatatggttccctttaccaccagtgatcttgctttcacaaggcctgaggatgatggggagaaattctctagtctcttgagagctatcagtgcttatgctgaaggattttcggcagatcgcatcatcagaagagcaaatcttctgtggaagaagctt---------TCAAGTAGTCGTTGGAGTGATAATGTTCCTAGGGTTTGGACTGCTTTTAGTTTAGGTTCAATTACAGAAGGTTCATTACCGGAGAGATTGCCTAGTAGTGGAGGTAAGAAGAATTCTGTGTCTAATGGAGATTCGAAGAAGACAAAAGGTAAGATTAAGTCAAGCTGGGTTTGTTCAGATTGTGGAGATTCATTTGGACAGTGGTGGGGAAGTTGTAGGTCTTGCGGTGCAACTGGAACAGTTAAGCAGTTTTCGGAGTCTTCTAGTGTTGAGAGTAAGCCGTCAGGCTTTGGTATCGCAGAGAAAGTGGCTGGTAGTTGGTTCACCCAGAAGTCAGCTCCTCAGAGGTTAACGGATGTAAATAAGGGGGTAAATCAGTTGACATGGAGAATCCCCCTGCCTGGTCCTTTTGGAGGTGAAGTTGCAAGAGTTCTTGGCGGTGGGCTTGTACCTGGATCTTTGGTTTTAGTTGGTGGGGATCCAGGTGTTGGCAAAAGCACACTTTTATTGCAGATGGCTGCAATGATAGCTCAAGAGGGTGATTTTGGTAGGCCAGCTCCAGTTCTTTATGTCTCGGGTGAAGAGAGCGTTGAACAAATTGGAAACAGAGCGGATCGGATGAAAATTGGAACAGAGGACCTTTTCTTATATTCAAGCACAGATATTGAGGACATCTTGGAAAAAATACAAGCCTTGTCACCCCGCGCTCTAATTGTTGATTCCATTCAGACAGTTTATTTGAAAGGAGTCACTGGAAGTGCTGGAGGTATTGTACAGGTGAAGGAATGCACCTCATCTTTATTGCGGTTTGCAAAGAAGACAAACATCCCAGTTCTATTGATTGGACATGTGACAAAGAGTGGAGACATAGCAGGACCTCGTGTCTTGGAGCACATTGTGGATGTTGTCTTGTATATGGAAGGGGAGGAATATTCAGCTCATCGTTTTCTTCGATCTGTGAAGAACCGGTTTGGCTCTACTGATGAGCTTGGAGTGTTTGAAATGTCTCAAAAGGGACTTCAAGCTGTGTCGAACCCAAGCGAGATATTCTTAAGTGAACAACACCCTGATTCTGAGATTTTAGCTGGACTTGCTGTTGCTGTTATCGTTGATGGATCTCGAGCTTTTCTCCTCGAAATTCAGGCATTATGTTTATCCGAGTCTGCGGCTACAAGGCAATATAATGGAGTTCTACCGAGCAGAGCCGAAATGATTATATCAGTTCTCATGAAGCAAGCGGGTCTAAAGCTCCAAAACAAT---GCCATCTTTGTAAATATTGTCAGTGGGGTGAAATTAAAAGAAACTGCTGGGGATCTTGCAATAGCAGTTGCAATTTGCAGCAGTTACTTGGAGTTCCCCATTCCCATTGATGTTGCATTCATTGGAGAGATTGGCCTTGGTGGCGAGTTACGTCCGGTCCGGGGAATGGAAAAAAGGGTGAATGCTGTGGTGAAATTGGGATATAAGAAGTGTATTGTCCCTAAATCAGCTGCGGAACGA---CTTACAAGTCTCGACTTGAAT---GGAATGATGATT---TTAGGCTGCAGGAACTTAAAGGAAGTGATCAACATT------------------------------------------------------------------------------------------------------------------------------------------------------------------------------------------------------------------------------------------------------------------------------------------------------------------------------------------------------------------------------------------------------------------------------------------------------------------------------------------------------------------------------------------------------------------------------------------------------------------------------------------------------------------------------------------------------------------------------------------------------------------------------------------------------------------------------------------------------------------------------------------------------------------------------------------------------------------------------------------------------------------------------------------------------------------------------------------------------------------------------------------------------------------------------------------------------------------------------------------------------------------------------------------------------------------------------------------------------------------------------------------------------------------------------------------------------------------------------------------------------------------------------------------------------------------------------------------------------------------------------TCTTATAAACAA---CAATCCTCCAAATCA---CAATCTTCTACTTCACAACCCCAAGATCTCAACCCTCCTGCATCCCAGCAAGTTAAG------AAGGTTCTTAATACTACTGATATT---ACTGATTGGCCAAGACCTAGTGAAATACCTTTTCAAGCTAAAGCCGCAAATTCAGTGAATTTGATTGGTTATATAGGTATGCCTATTCAGTTTAAA---GCGTCTTTGGATGGAAAACCTTGGGCAGGAACAATTCTTACTCAGCAGCAA------GTTTCA------GAT---ACAAATCTTTGGATTCCAGTAATCTTCGAAGGTGATCTGGCACATGTTGCTGCCTGCCATCTGAAGGAGAAAGACTTTGTGCATGTAGCT---GGACAACTTACTGGGAATCCACCACAGTTCACCACTGATAAAGGT---CAATCTGGTATCCAGGTCATGGTACATAGCTTGAGTTTTGTACAAGAAGCTCTTCAA---------AGGAAAGAGTGTGAAACATCATATGAGCAAAGACAAGTTACTAGCTGTTCATCTACAAAGGACTCGGTTACTATTGAACCTTTATGGAAT---GATCTTCTTGCGAATAAATGGTGG------------------------------------------GATAATAGATTGACCAAGAATAATCCAACAGATGCGGATTTCGAGCACATGGATAATACGCCAGAATGGATTGTTTCAAAAGTGGAAAAAAAGATAGTGGAGAAGAGTCAG---AAAAAT---GACTCTCAGAGCTCT---TGGCAAGATTTTATTGACAACCCAGACCGGTGGTGGGATAATCGAAAGGACAAG---CTCAGTGGACGGATCAAACCAAAAAGTCCAGATTTTAAGCACAAGGATACTGGTGTCGCATTGTGGCTTAACGGCGCACCGGAATGGGTCCTATCAAAATTAGATGAATCGAAACTTGATGTTACAGTTAATGAAACAAGTAAAAAAACGGATAGTAAA---GATGCTTCTTGGAAGAGCTTGGTGGAGAACCCAAATAAGTGGTGGGACAATAGATCCACGAAGACGAACCCAAAAGCTCCTGATTTTAGGCATAAGGAGACTGGTGAA---------GCATTATGGCTT------AGTAGT---TCAACCGCTTGGGTATTGGACAAACTGCCTCCTGTAAAAtcagttaag---gcttcagagagttct------cagaataatacgactgttggagacgtg------aatggtggagtgaataat------tctcccgttaagctt---tct---------------------gatagattt---cggaagttgggaaagtca---------------tct------------gttactcgaagcagcagt---------------------tctgatagagaggttgcagtttcgagtcaagctgagaagggtgcttctgttgcgtccaaatcagttactgcgcccaagccaaagaat------ggaaagaaggatgtg------aagttgaaatcaacttctccc------------------acatcacctaagagtggaggcaccaagaaacagttaggaaacaagaaagaaaaagcctctaaacaagattctcacacaaaaaaaaataatgtgacaaagattgatggttctaaacaagttgctcgtacaaaaaaggataatgtgactaaagttaatggttctaaacaagcttctcacacaaaggct------aatatgaccgaaagtgctggcgaaccttcaatagcgggagagaca---cctttgtccacattggacaattctaatttattgcatgaaaagtccaagacgactgttgggaagcctactagcaagaagaaacct------cacagaaaagttaccgtccatatgaagccagataaagctcctgcc---aagcctaaaattaaccct---------------------------gtgcccgtcgaggttaaaaagatgcctttgaagaaagggttgagatcattatatccccccacaggcaaatctgttgtggtggtggaatctcttacaaaggcaaaggtcattcagggatatcttgggaatatgtatgaagtcctgcctagttatggccacgtgagagatttagctggaagatcaggatctgtgaggcctgatgatgatttcagtatggtatgggaggttccatctgctgcctggacccatctcaagagtattaaagtcgctctaaatggagcagaaaatcttatccttgcatctgaccctgatcgggaaggggaagcaattgcatggcacattactgagatgctgcaacagcaggacgccttacctgacgatattaatgtttccagggttgtctttcatgaaattactgagtcatccattaaaagtgctctgcaggctcctagaaacattgacgcagacttggttcatgcttatcttgcacggcgtgctcttgactatttgataggattcagtatttcaccgcttttgtggagaaaattacctgcttgtcagtcagcaggacgtgtccaatctgcagcgttggccctcatatgtgatcgcgaaatggaaatcgatgaatttaagccacaggaatattggactgtcgacgttgggtttaacaaaaatgagcctggatcctcaacgaaggtctattctttcccatcacacttaacccatctcgctttcaaaaagttggagcaactttcaattagctgtagtgaggaagcaaatgctattgagcagaagatgacctcatccacttttgaagtatta---acagcaaagagaagcaaatcacggagaaatcctccgacaccatatattacatcaactcttcaacaagatgctgcaagcaaattaaattttaccgcctcgtacactatgaagcttgctcaaaagctatatgagggagttaaacttgcaaatgaggaagcaacagggttgattacatacatgcgtacagatggtcttcacgtttccgatgctgctgcaaatgatatacattccttggtcattgaaaggtatgggaaagattttgcgtcagag---agcattcgcaaatactttaagaaagtcaagaacgctcaagaagcacatgaagctattaggccaaccagcataaggaggttaccatcaatgctaactggagtacttgatgaagactcgctaaagttgtatgctctcatatggtctcgagcaatggcatgccaaatggttccaactataattgatcagatccaagttgatattggtggtgctggaaatttcttcggtctccgatctgtatgttcaagagtcgagttttatggatttcaagcagtttataaggatgcggaagctgcagccattggctataatgagaag---gaaggggatgctcgtgaggaggcttttgaagttctgtgtaaattgaagacaggggattcattgcatcttagtaaagtggagctcaagcaacactcaactcaacctccttcacgctattctgaggcgtcgttggtaaaaaagctggaagaacttgggattggaagaccttctacttacgcaagc---actataaaagttttgcaggacagacattatgtaacggttaaaaatcgggcattgcacccagaatttcgtggtcgtatggtttcagcttttctctcccaccatttttctgaagtgacagactacagttttactgctgatatggaaaccgagcttgataatgtatctgctgggacaactgagtggaagggacttctcaaggattattggacacgatttaaatcttactgtgaccttgctggaaaggttgacattcggcaggtggagaaaatgttggagaaaacatttgggaatttcatatttgcttcccttccaaatcaaagcagaacctgcccaagttgttcaacaggcaccctggtcttcaaagttagtaggtttggtgcaggctatttcatcggttgtgaccagcatccagaatgcaaatatattgctagaaggatttctggggaagatgatgatgatgatattcctgaaaaaata---gagtttggttctgagccaaaggagctggggcttcatcctgtttctaatgaaaagattctcttgaagcatggtccatatggattttatattcaacatggtgaagacagaaggggacactcacccaaaagagcctccgtttcccagattaaggatgtgagcgcaatctccttggaggatgctcttgatttgcttcagtaccctgtattattgggtaaccatccggatgacggggtgccagtttacataaaaatagcaagtagaggattttcgattcgacatcgacgtacaattgctccagtgccaaagaatttgaatccaaagaagatcactttagaaaaagcactgaagttactattaagtaaagatgcaaagcaatgtggtcggcccaagggtaaaataaagtcgcaa---gagAAAGGAACAACTAAAGCAACCAGAAAATCTAGACAATTAACA---TATCTTCTCGAAGAAAAAGACCAATCGCATATAATGTGGTGGAAAGAGAGGATGCAAATGTGTAGGAAACCATCTTCTATACAGCTTGTCAAAAGGATCACTTATTCCAATTTACTTGGTTTGGATGTTAGCCTGAAAAATGGAAGTTTGAAGGAAGGAACATTGAACTGGGAGATATTACAGTTCAAAGCGAGGTTTCCGCGTGAGGTTCTACTTTGTAGAGTTGGAGATTTTTATGAAGCTATTGGATTTGATGCTTGTGTTCTTGTTGAACATGCTGGTTTAAATCCTTTTGGTGGTTTGCGTTCAGACAGTGTCCCAAGAGCTGGCTGCCCTGTCATGAATTTGCGACAGACTTTAGATGACCTTACCCGCAGTGGGTATTCAGTTTGCATTGTTGAAGAAGTTCAGGGTCCAACTCAAGCGCGTTCCCGTAAAAGTCGGTTTATATCAGGACATGCACATCCTGGTAGCCCGTATGTTTTTGGACTGGCTGGGGTAGAAGATGACGTCGAGTTTCCTGATCCAATGCCTGTAGTTGGGATATCTCGTTCCGCCAAAGGTTACTGTATAATTTTTGTCTTGGAGACTATGAAGACATATTCGGAGGAGGATGGGTTGACTGAAGAGGCTATAGTTACAAAGCTTCGTACTTGTCGTTATCATCATTTGTTTCTGCACGCATCTTTAAGGCACAATACTTCAGGTACATTTCGCTGGGGTGAATTTGGTGAAGGTGGTCTTTTGTGGGGGGAATGCAGGGGAAGACCATTTGAATGGTTTGATGGAATTCCTGTCACCCATCTTTTGTGCAAGGTAAGGGAGCTCTATGGTCTCGATCAGGAAGTGTCATTTCGAAATGTCACTGTTTCTTCAGAAAATAGGCCTCGTCCTTTACATCTTGGAACAGCCACCCAAATAGGTGCTTTGCCAACAGAAGGAATACCTAGTTTATTAAAGGTGTTATTTCCATCAAATTGTTCCGGCCTTCCTGTGCTTTATGTTCGGGATCTTTTACTTAATCCTCCAACTTTTGAGATTGCATTAGCGATTCAAGAAATATGCAAGCTTATGAGCAATGTAACTTGCTCAATTCCGGAGTTTACATGTGTATCAGCTGCAAAGCTCGTGAAACTTCTTGAGTCGAAGGAGGTTAATCACATTGAATTCAGCAGAATAAAACATGTGGTTGATGAAATTTTGCAGATGTACCGAAATTCTGAACTCTGTCATATCCTACAATTACTATTTAAGCCTACTTGGTTAGCAACTGGATTAAACATTGAATTTGAGACCTTGGTATCCGAGTGTGAATGGATTTCTGATAAAATTGGTGAAGTGATATCTCTGGATGGTGAAAATGATCAAAAAATGAGTTGCTCTCTTGTGATCCCCAGTGATTTCTTTGAGGCAATGGAATCTCCTTGGAAAGGGCGTGTGAAGAGAATACATGCAGTGGAAGCTTTTGCAGGAGTGGAAAAGGCAGCTGAGGATTTGTCTATAGCAGTGAAGGAAGATTTCCTTCCTATTGTTAAAAGAGTAAAAGCTACTACAGCACCGCTTGGTGGTCCAAAGGGAGAAGTGCTCTTTGCTAGGGAGCATGAAGCTGTTTGGTTCAAAGGAAAGCGTTTTACACCTGCTGTGTGGGCTGGTACCCCAGGGGAAGAACAAATCAGACAACTCAAACCAGCTATTGATTCGAAAGGGAGAAAGGTTGGAGAAGAATGGTTTACCACCACAAAGGTTGAGGTTGCATTAATGAGGTACCATGAGGCATGTGCCAATGCAAAGGTCAGGGTCTTGGAGTTGCTTAAAGGGCTTTCCTCTGAGCTTCAGGCTAAAATAAACATCCTTGTTTTTGCCTCAATGATGCTTGTTATAGCAAAAGCTCTCGTCTCTCATGTGAGTGAAGGAAGAAGAAGGAAGTGGACTTTTGTGACCCTTTTTGAGATCCTCGAACCAGAGGAGAAAAACTCAGGAGACATATCTAATTTGATGGAGATTACTGGCTTATCTCCATATTGGTTTGACGTAGCTCAAGGCAATGCGATACATAATAACGTGGAGATGCACTCATTGTTTCTTCTAACTGGGCCAAATGGTGGTGGTAAGTCAAGTTTGTTGCGATCAGTATGTGCAGCTGCACTTCTGGGGATATGTGGTTTAATGGTGCCCGCAGTGTCTGCTTCTATCCCTCATTTTGATTCTATCATGCTTCACATGAAATCTTACGACAGCCCTGCGGATGGTAAAAGCTCATTTCAGATTGAAATGTCAGAGATCCGTTCGATAATCTCCAGTGCTACTTCCAAGAGCCTTGTGCTTGTGGATGAAATCTGCAGAGGAACAGAAACTGCAAAAGGAACATGCATTGCTGGTAGCATTATTGAAACTCTCGAGGAAATTGGTTGCTTGGGAATTGTTTCTACCCACTTGCATGGAATATTCAGTTTACCTTTGAATACGCCGAATGCTGTGTATAAAGCAATGGGAACAGAGGATATAGAGGGCCGTCCAAAACCAACTTGGAAGTTAATAGATGGAATCTGTAAAGAAAGCCTTGCTTTTGAAACAGCCCAAAATGAAGGAATTCCAGAAAAGATGATAAAAAGAGCTGCAGAGCTGTATCTTTCTTTAAATACCTGCATCACTGTTGCGCCAAGGGAACAACCGCCGCCATCAACAATAGGGGCTTCGAGTGTCTATGTACTGTTTCGACCTGATAAAAAGTTATATGTTGGACAG------------------------------------------------------------------------------------------------------------------------------------------------------------------------------------------------------------------------------------ATGGCA---TTTTCTACTGCATCTTCTTTAGTTCGG---------TATCGATTGTTGTTTCCTGCTACTTCGAGTTTCTTTGGTGCTTCGAGAAGGTTGTTTTCG---GGGCTTCGATTTCTGGCGACTGCTCGTCCT---------CGAGGTTTAAGA---GCTGTAAGTGCGAAAAGGAGGGATGAATCAGGGAAAGAGGAAGTGAATGGGAGCTTGGTTCTTAAGGAGAAGGAAATTAGT---------------------------GAAGGTAGGATTGTTCCTACTGAGCTACACAAGGAAGCAACTGAAGCATATATGTCATATGCTATGTCAGTGTTGCTTGGTCGAGCATTACCAGATGTTCGTGATGGATTGAAGCCTGTTCATCGCAGGATACTGTTTGCAATGCACGAATTGGGCCTTTCTTCACGAAAACCATATAAGAAATGTGCTCGAGTAGTTGGAGAGGTTCTTGGTAAATTTCATCCACATGGAGACACAGCTGTGTATGATTCCTTGGTGCGGATGGCGCAGGATTTCTCTTTACGTTGGCCACTGATTCGAGGTCATGGAAATTTTGGGTCAATTGATGCTGATCCTGCTGCTGCAATGAGATACACAGAATGCAGATTGGAGCCACTTGCTGAAGAAATGTTGCTGGCGGATCTTGATCAGGATACAGTGGATTTTATTCCCAACTTTGATAACTCACAGAAGGAGCCATCACTTCTACCGGCTCGAGTCCCCAATCTGTTATTAAATGGTTCTTCTGGTATTGCAGTTGGAATGGCAACCAATATTCCTCCACATAATCTTGGAGAGTTGGTTGATGCATTATCTGTGTTAATTCATAATCCAGAAGCTACACTCCAAGAGCTATTGGAATATATGCCTGGCCCTGACTTTCCTACTGGAGGGCTGATTATGGGTAACATTGGCATCTTAGACGCATATCGTACTGGACGTGGACGTGTTGTTGTCAGAGGAAAGACTGAAGTAGAAGTGGTCGATGCT---AAAAGCAAGCGCTCTGCAATTATCATTAAGGAGGTACCCTATCAAACAAATAAAGCTGCACTGGTCGAAAAAATTGCCGACCTTGTGGAAAACAAGACCTTGGAAGGCATCAGTGATATCCGAGATGAGAGTGATCGTAGTGGAATGCGTGTTGTTATAGAGCTTAAAAGGGGAGCTGATCCAGCAATTGTTCTAAATAATCTGTTTCGCCTAACTTCTTTGCAGTCTAGCTTTAGCTGCAACATGGTTGGTATTCTTAATGGTCAACCAAAGCTAATGGGTTTAAAAGAGTTACTTCAGGCTTTCCTAAATTTTAGATGCTCTGTTATTGAAAGACGTGCACGGTTTAAGCTTTCCCATGCTCAAGATAGGTTACATATAGTGGAGGGTATCATTGTGGGACTTGCTAATGTGGATGGTGTGATTCGAATAGTAAGGGAAAGCTCGAGCAATGCAATAGCTTCTGAAGCTTTGAGGAACAAGTATGGCCTATCTGAGAAACAAGCTGAAGCATTATTGGACATGACTTTAAGAAAGCTTACTCTTCTTGAGAGTAAAAAGTTTATTGATGAAGGTGAAGCCCTGAGTGAACGGATTTCCAAGTTAACCCAATTGCTGTCAAGCAAACAGCAGATGTTAGAATTAATAGAACAAGAAGCAATTGAGGTAAAGAACAAATTTTCGTCTCCGAGGCGTTCAATGTTGGAAGAGGATGATTGTGGTCAGCTAGATGATATAGATGTGATCCCAAATGAAGAAATGCTTCTGGCTATTAGCGAAAAAGGCTATCTCAAGCGAATGAAGCCTAACACTTTCAATCTTCAAAGTCGTGGAACAATTGGAAAATCTGTTGGGAAGATGAGAGTAAATGATGCCATGTCTGATTTTCTTGTTTGTCGTGCTCATGACCATGTTCTTTACTTCAGTGATAAGGGAACTGTGTATTCTGCTCGGGCTTATAAAATTCCAGAATGCAGCCGAACAGCTGCTGGTACTCCTGTGGTCCAGCTAATATCTTCTTTATCTGAAGGGGAGAGAATAACTTCAATCATTCCCGTCAGTGAGTTTTCTGGAGATGATCAGTATCTAGTAATGCTTACCGTCAAGGGATATATCAAGAAGGTTTCGCTGAAGTCTTTCTCCTCAATCAGGCAAACAGGGATCATAGCAATCCAGCTTGTTTCTGGTGATGAGCTGAAATGGGTGCGGCGCTGCTCAAACGATGACCTTGTTGCAATGGCTTCTCAAAATGGAAAGGTTATTTTGAGTTCTTGTGAGGTTGTGCGTGCACTTGGGAGAAACACTCGAGGTTCAGTTGCCATGAGACTGAAGGATGGGGATATGGTGGCATGCATGGATATAATTCCAGCAGCTATGCGGAAAGATTTGGACAAAGTA---------------------GGCAGAGATCTCAGTGCCCCATGGCTGTTGTTTGTTTCTGAAGGGGGTTTTGGGAAGAGGGTTCCTCTGACCAACTTCCACTTGTCAGCTCTGAATAGGGTTGGCTTAATAGGCTACAAACTTCAAGAAGATGACCGCTTGGTGGCAGTGTATGTTGTTGGTTTATCATTGAGAGAAGATGGTGAAAGCGATGAACAAGTAGTTCTAGTAAGCCAGAGTGGGACTGTCAACAGGATAAAGGTCCGGGATGTCTCCATACAGTCACGCTTTGCCAGAGGAGTTATTTTGATGAGGCTGGATCATGCTGGAAAGATCCAATCAGCATCGCTAATCTCAGCAAGTGAAGAGGAGGAAGCTGAAAAAATTGAT---------------------------atgatgacgagagctggttca---tctcttcaatcttccatatcatgttcc---aagcaatttccatcaaaaaaaaccccc------aatttagaatcagaaccaaag---ctt---cgtgtttatgtcagaaaacgaaagataagcaaaact---gaagaaatccaa---ccagaaaaaccaaaacttgaa------------------tcatcactcattgatattgaagatttttcttacaagaaaacaaatgggtctgtttta---aaacaagggaaatcatcaaaactgttggtaaaagtg---------------------------------ggagaaacaccaccagcgaattgggttgaagttcttaaaggaattcgggaaatgaggtcttctgaaaatgctcctgtagatacaatgggatgtgagaaagctggaaatagtattgaaccaaaagaaagaagatttgctatattggtatcttcattattatcaagtcaaactaaagatcaagttaatcataaagcaattcaaaggttacttgcaaatgggttgctttcagctgaagcaattgatgaagttgatgaagaaacactcaagaaattgatttaccctgttgggttttatactagaaaagcttcaaacttgaagaaaatcgctaaaatttgtttgaataaatatggtggagatattccaagtacattggaagagttgatgttgttacctggaataggtcctaagatggctcatttagtgatgaatgtggcttgggagaatgttcaaggtatatgtgttgatactcatgttcataggatttgtaatagattgaaatgggtgaat------------------tctacttcatcacctgaggggactagagagggtttacagttgtggctacctaaggaagaatgggttgcgataaatccgttgttggttggttttgggcaaactgtgtgtactcctcttagacctaattgtgggatttgtagcattaatcatttatgtccgtctgcatttaaagatacc---cca------actaagtctacttcatctattagaagaacaaagaaaATGGCTCTCTCAGTTTTATCTGTGCAATCTCGTTACATGTGCTGTAATGAGAAGAACTTGAAGAGTGCAATATCTTTTGAAGTTGAGAAGGGATTTCTGAATGCTGTTGGTGGAAATATGAGGTTTAGCAATTTTCTTCAATCTAAGCTTATCAACTTGTGCTCTCGTTCAAAGCATAAAAGTGCTCACAAGTTGTTGGAAGAAGTTAATGGTTATGGTACAGTGTCAGTTTTAATGGGTTATGAAAGTGTGCAAGATCTTGTTGAGAATGAGAGAGCTCATTCTCAATTTGGTTCAGATTTCAAGGATATATTGGATGAATTTGCTTTCTCGCTGGCCCGTCAAAGATTTTCATCTATCATTATAGGCAGTTCTTCCCCTATTTTATTGTTTGATGAGATTGCAAGTGAGTCAGAAGGGAAGAACCATATATTAGGTCATGTA---------------CGTCTCCCAGTAGGTGAGGAAATACTGGACATAGAGGGAATAAGCAAAACAGGACCTTCCTTGGATTCTCCAATTGTT---GTGAACCCATCC---TTCTTTGAGGAAAAGAGTGAAAATCTCTTGCCGATATCTCAATGCATAGCTACACAGAATGAGGAGGTAACGGTTCCTAATGTTATTGGAGAAGATTCTTCCCATACTTCAGCTTTGACAATGGAACAAAAG---GCAACAATGATTGAGTTGATTCTGGACAAACCCCTCAAAAGCGTACCGGGAATAAGTAGCAAACACAGTCGTCAGCTTGAAGATTGTGGCTTTCATACGCTGCGCAAATTGTTACACCATTTCCCTCGAACATATGCTGATCTGCAAAATGCCCAGTCTGAGGTTGAAGATGGGGACTATATGATTTCTATTGGAAAAATCGTATCCTCCAGGGGAATCAGAGCTAGTACTTCTTTCTCCTTCCTCGAGGTGGTTGTTGCTTGTGACATTGGAAACAAT---------------------TTAAATAATGTCAGCGCAGAGGCAAAGAAGACAATTTATCTACACTTGAAGAAGTTCTTTCGTGGTGCGCGGTTTACAAATCGATATTTTCTTAACAGTATACAGGCCAAGCATAAGGAGGGAGATCATGTGTGTGTTAGTGGTAAGGTGAAGGCAATGAAAAAGGAAGATCACTTCGAAATGAGGGAATATCATGTTGACGTGATTGCAGATGAGAAAGAATCATGTGTTCATGGAGAAGAGAAGACATACCCTCTATATCCCTCCAAGGGAGGGTTGAAACCGGATTTTATCAAAGACGCAATTTCGAGAGCCTTACAAGCCTTGTCGGTAGATATCGATCCTATCCCCAAAGAAATTTGTGAGGAATTTGATCTCTTAAATCTTTATGATGCATATATGGGCATTCACCACCCAAAGAACTTAAAAGAAGCTGATTTAGCTCGCAAAAGGCTATTGTTTGATGAATTTTTTTACCTTCAGTTGGGGAGACTGTTTCAAATGCTTGAACCTCTTGGTACCAGGGTAGAAAGGGAAGGCTTGTTGGATAAGTACAGAGCAAGCAATATGAATGGCGTCCTTATTGAGGACTGGTCTGCGCTCACTCATAAATTGTTGAAGTCTCTTCCTTACTCCCTTACTTCCAGTCAATTAAAAGCAATTTCAGAAATTATTTGGGACCTGAAGCAGCCTGTCCCTATGTATCGACTTTTGCAGGGTGATGTTGGATGTGGGAAAACTATCGTTGCTTTTTTGGCTTGTATGGAGGTTATTGGATTAGGCTATCAGGCAGCTTTCATGGTTCCAACAGAATTACTTGCAATCCAGCACTATCAACACTTGCTTAATTTACTAAATCATATTGAGGAG---CCATCTAGACCTTCTATTGCTCTGATAACAGGTTCAACCCCAGCAAGGCAATCGCGTATTATTCGCAAGGGTCTTCAAGATGGAGAGATTTCTCTTGTGATTGGAACCCACAGTCTAATAGCAGAAAGTATAGAATTCTCGGCTTTAAGAATTGCTATAATAGATGAACAACATCGCTTTGGTGTGATCCAAAGAGGAAAATTCAACAGCAAGTTAATTTATTCCTCTGCAAGCTTAAGG---AAAGATGCAGACACAGATTGCCCCCCTAAAGCTGATGTGTTTATGGCCCCTCATGTTCTTGCTATGTCGGCCACTCCTATCCCAAGAACACTTGCTTTCGCTTTATATGGTGATATGTCTCTCACTCAAATAACTGATTTACCTCCCGGAAGACAACCTATAGAGACATTCATATTCGAAGGGAATTATGCTGGCAATGAAACTGTGTATCAGATGATGCGAGATGAATTACTATCAGAAGGGAAAATTTATGTTGTGTATCCAATCATAGATACATCTGAACAGCTGCCTCAGCTTCGTGCTGCTTCTTCAGATCTTGAAACTATATCTGAAAAGTTTGAGGGCTATCAGTGTGGTTTATTACACGGAAGAATGAAGGCGGATGAGAAGGATGAAGCGTTACGACGATTTAAATCTGGAGAAACTGATATTCTGCTTTCAACTCAAGTGGTTGAGATTGGAGTCGACGTTCCTGACGCATCCATGATGGTTGTTATGAATGCGGAAAGATTTGGAATTGCTCAGCTACATCAACTGAGAGGGCGAGTTGGGCGTGGAACGAAGAAGTCGAAATGCATCTTTCTCGCATCTACTGTCAGTGGTATGAATCGGTTGAAGGTTCTGGAGAAGTCATCTGATGGTTTTCATTTAGCAAACATTGATCTTCTTCTTCGTGGTCCTGGGGATTTGCTTGGTAAGAAACAGTCCGGACACATTCCGGAGTTTCCTATAGCCAGATTAGAAATGGATGGTAATATGCTAGAAGAAGCACATCATGCTGCATTGAAAATATTGGGGACTTCTCATGATCTTGAGCGCTTCCCAAAGCTCAAGGCTGAACTTAGCATGCGGCAGCCCCTTTGCCTTCTGGGTGACtcaactgtgtcgtttgat------gacgacgaggacaatggggatgtggacaacagt---gctgaattggactgcgatgattttattactaacaagaag---------gaa------ttagaaccacagggtgttgatcccaaaaggggttggggttttagaggtgtacataaggcaattatttgtggcaaaatcggacaagccccagtccaaaaaatattgagaaatgggaggacagtgacgatatttacagtgggcactgggggaatgtatgaccagagaattataggttcccagaacttgccaaagcctgctcagtggcaccgagttgcagtgcataatgaacatctaggagcttattctgttcaacaactcgttaaaggctcttcagtttatgttgagggagatattgaaacaagagtctacaatgacagcatcaatggtcaggtgaaaaatgtgccagaagtttgtgtacgtcgtgatggaaaaattcacttgataaaaactggtgaaaacgtcaacaagatttctctcgatgatttgagagat------ggattattcatgaaagggcagagatca------------------gcaacccca------------------aatccaccc------------aaa------------------tccaccaaa---------------------------tctattact------------atctcttctaccttt---aaa---------caaaccaaaaaaaccctg------------------------atttcaaacattcccaaaaac------ctc------aaatcagcaaaaacccttgaaaacccatcatct---------------------cct------------------------------------------caacaa---------------------------------tccctaaattgggtacctctt---aatttgtcaaaatcagaactttttttacccctaacattaccaactggtcaaacctttagatggaaacaaactggg------gtttttcaattcacaggtgtt---------gtgaaa---tcccatcttgtttcactcaaacaactt---------gataatggtaat---------ggtgat------gttgtcttttttgttcataag---------------agtaat------------------------gatgaattc------------------aaagctagggaagttttgaatgattttttgaatgtgggcatttcacttagtgaaatgtgggcaacattttcagcttctgatttaaggttttcggaggttgcgtcgtgtttaggtggt------gctcgtgttcttagacaagatcctgttgagtgtcttatgcagtttctttgttcttcaaataataatattgggagaattactaagatggttgattttatttcgtcgttaggcgagtatttggggactgttgaagggtttgattttcacaaatttccgtcattggaaagattgtctttggtttcagaggatgagcttagagctgctggatttggttacagggcaaagtacatagttggcacagttaaggctttgcaatcaaaacctggtggaggtgcggagtggcttgtttctcttcgtagtttggatcttaatgaagtgatcgaagctctctgtactttgcctggagttggtccaaaggtggcgtcgtgcattgctctcttctcattagaccaacatcatgccgttcctgtggatacacatgtgtggaagattgcaactcgatacctcatgccagagcttgcaaccgctcgtttgacacctaagctctgcatacgtgttgcagaggcattcgtgagcaaatttggcaaatacgctggttgggcacaaactgtacttttcattgcagagttaccgtcacaaaaggctcttctaccaacc---aattct---gagactccacagaaacagaaatctgtc---------aggacaaaagtgaaagaatca------------gagccaaattca------------------------------------------------------------------acaactcaggct------------------------------------------------ggaactcgc---tcc------aaccagatatttgctgattatactgttttcaaggggaaagcagccctctctgtttatcctcttctgccaaagttcaatgagtccgaaact------agctcc---aaatacgataagaagggatgcatcttgttaaaattttggcctgctattggtgagcggaagtatgattggcaaaagaggcagatgattgctttgtcaccaacagaagttgggtctctgataagccttgaacctggcaagtcttgcgaattttttcacgatccttccatgaaatcaagtaatgcaggtcaagttagaaagagcttatctgttacaccacttggtgag---gatggctatatgttcaatttgaatgttgtcaataacatcctgaaaatcaatgagcggtttgcagtccctgttaccaaggctgagtatacagtgatgcgcacagctttcagtttcatcctaccacacatcatgggctggaatcaa---attacccaacaggtatcagcaagcagt------gatcagaatccaatgagg---caacaagagatg---cggctg------agtgctttggaa------tggaatagaATGGCTTCTTCA---AAAACCCTAGTGGATTTCTTT------CAACCTGCAAAGCGCATGAAGCTTTCCGAAACCCTCACGACGGAGCAGAGAACTAGAATGGAATTTAACAAATCCCTCGCAAATGCCAAACGAAATATCAAACTTTGTTCCGATAGAATCTCTAAG------GCT------AAAGAGGAA------GGA---AAGGGATATGTGAAGCTTGAAGAGCTTTTAGTGGAGGAGACATGGTTAGAAGCTCTGCCTGCTGAGCTGCAGAAACCCTATGCAAAGAATCTTTCTTTGTTTGTTGAGAGAGAAATG---TCTGGAAATGTACCAATTTATCCACCGGCGCATTTGATTTTTAATGCTCTTAATACAACACCGTTTGATAGAGTAAAAGCAGTCATCATTGGACAGGATCCGTATCATGGACCTGGTCAAGCAATGGGACTTTCTTTCTCGGTACCAGAGGGGATTAAGGTTCCTTCAAGCCTAGTGAATATATTTAAGGAACTAAAACAGGACCTG---GGCTGTTCTGTCCCATCTCATGGGAATTTGGAGCGGTGGGCTTTACAGGGTGTTTTACTGCTCAACACTGTTCTCACTGTGAAAAGCCGTCAGGCCAACTCGCATGCAAAGAAAGGATGGGAACCATTTACAGATGCTGTCATTCAATCAATTTCCCTAAAGAAGAATGGAGTTATATTTCTTCTCTGGGGAAATTCAGCTCAAGAAAAGTCTAGATTGATTGACGAGTCAAAGCACCACATTCTGAGAGCTGCTCATCCTTCTGGTTTATCGGCTCATAGAGGCTTTTTTGGGTGCAGGCATTTTTCTCAGGCGAATCAGCTCCTAGAGCGAATGGACACTCTTCCCATTGACTGGAAGCTCATGACA---------TTCATTAAA------------CCTCAT------------CGTGTTCCAGTT------------CGG------------TTTATAACCACT------------CGC---------------TTCTTT------------ATCCCTTATTCTCTTCGTTCAAAAACTCTCTCT------TTC---------------------------------------------------------------CACCATTTCTCTTCTTTATCATCTCCTTCTACTCTATTATCC---ACAACC---------------AGGGCTAAATTTCAA------CTGACAAGAGTGATTACAAATGGGATTTTGTTGAGA---AATGTTGTTTCGCCA------AGGTCGTTTATGGTATCATCGAGTTTGGCTGCT---------GCAGAAGCATTTCAAGAAGAAATTAGTTCTAAAGCTTATGGGTCTGAGCAGATTCAGGTATTGGAAGGCTTAGACCCTGTTAGGAAAAGGCCCGGAATGTACATCGGAAGCACAGGACCCCGTGGGTTGCATCATTTGGTC---TATGAAATTCTAGATAATGCTATCGATGAAGCCCAAGCAGGATTTGCTTCCAAGATAGATGTCGTTTTACTTCCAGATAATTCCGTGAGCATCACTGACAACGGTCGTGGGATTCCAACAGACATGCATCCTGCCACCAAGAAATCTTCCTTGGAGACGGTTTTAACGGTCTTGCACGCTGGAGGCAAGTTTGGTGGTTCAAGCAGTGGTTACAGTGTTTCTGGAGGATTACATGGTGTGGGCTTATCGGTTGTTAATGCATTATCCGAAGCACTAGAAATTACTGTTTGGCGTGATGGAATGGAATTCCAGCAGAAGTATTCTTATGGGAAGCCAGTGACAGCTCTTACGAGTGAAGTGCTTCCAGCGGAATTAACTGCTCGTCAGGGAACACTTATTAGGTTTTGGCCTGATACAGAAGTCTTTACAACTTCAATTGAGTTTGATTACAACACAATTGAGGCACGAGTAAGGGAGCTTGCTTTCTTGAATCCCAAGGTTACCATCACTTTGAGGAAGGAGGATGTTGATCCTGAGAAGATGCAGCATAAAGAGTACTGTTTTGCTGGTGGGTTGCTGGAGTATGTGAAGTGGCTAAATACCAACCATACACCATTGCATGAGACTGTGGGCTTTACTAAGGAGGTAGAAGGGATGACAGTTGATGTAGCTCTTCAATGGTGCTCAGATGCGTATTCAGATACAGTAATTGGATATGCTAACAGCATTAAAACAGTTGATGGTGGTACACACATAGATGGCATGAAAGCTTCATTGACAAGGACAATAAATAACCTTGGGAAGAAATCGAAAATGATCAAGGAAAAGGACATCACCTTAAGTGGAGAACATGTGCGGGAGGGATTAGCATGTGTGATCTCTGTCAAAGTTCCTAACCCAGAGTTTGAAGGCCAAACTAAGACAAGGTTGGGAAATCCAGAGGTGCGAAAGGTGGTCGACCAAGCTGTGCAAGAATATCTCACTGAGTACTTGGAACTTCATCCAGATGTGCTCGATTTGATTCTATCCAAATCTTTAACTGCTCTGAAGGCTGCTCTAGCATCGAAGAGAGCAAGGGAATTGGTGAGACAAAAATCTGTACTCAAATCATCTTCTCTTCCTGGGAAGCTAGCTGATTGCTCAGCTACAGATCCTGCAGAATGT---GAGATATTTATAGTTGAAGGTGACTCTGCTGGTGGTAGTGCAAAACAAGGTCGTGATAGGCGATTCCAGGCCATTCTCCCCTTGCGTGGTAAAATTCTGAACATTGAAAGAAGAGACGAAGCAGCTATGTACAAAAATCAAGAAATTCAAAATCTTATTTTAGCTCTTGGACTTGGCGTGAAGGGAGAGGAATTTAAAAAGGAAGCCCTCCGCTACCATAAGATCATTATTATGACTGATGCTGATGTAGATGGTGCTCACATCCGAACTCTTCTCTTAACATTCTTTTATAGATATCAGAAAGCACTATTTGATGAAGGTTGCATTTATGTGGGTGTTCCGCCACTTTATAAGGTTGAGAGGGGTAAACAAGTACACTATTGTTATGATGAAGCAGAGCTTAAGAATCTTCAGAGTACTTTTCCGTCTAATGCCTCGTATAACATCCAGAGGTTCAAAGGTTTAGGAGAAATGATGCCTTTACAACTGTGGGAAACAACAATGGACCCTGAAAGGAGGATGCTGAAGAAATTGGTGGTTGAGGATGCTGCTCAAGCAAACATGGTGTTCTCCTCTCTCATGGGAGCCCAGGTTGATGTTCGGAAGGAACTCATAACAAAGTCAGCAAGCATGATTAATCTTGATCAACTGGACATTCACAATTCCAACAATGAAGATGATAACTCAGCTTCATCATCATCTTCTCCT------------TCTTCTTCAAATAACACAAATGAACAAAGACCCATTTATCAGAGACCATTAGAGAATAATTTAGATGTTGGGGTTTACAAGGCAATATTGGTTGGTCAAGTTGGGCAAGTTCCTTTGCAGAAGAGATTGAAGAGTGGTCGTCTTGTGACATTGTTTTCACTTGGAACTGGTGGAATACGAAATAATCGAAGGCCGTTGGAAAATGAAGAGCCTAGAGAGTATGCTGATCGCTGTTCGGTTCAATGGCATAGAGTTGCTGTGTACCCAGAAAGATTGGGTCAGCTTGCATTGAATCATGTTAAACCTGGGTCTATTATATATGTGGAGGGAAATCTGGAGACCAAAATCTTTAGTGATCCAGTAAGTGGTCTTGTTAGACGTATAAGAGAGATTGCCTTGCGTCGAGATGGTCGGCTTGTGTTTCTTGGTAAAGATGGTGGT---AGTGAG---GAC---GCCAAA---ATG---GAGTTGAAGGGAGTTGGCTATTAC---GATTCTTCAGGTCCTGTT---AGATACATTCCTAAAAAACCCACTTCCATTAAAGAA---TCCCAAACTTCTTTACCTTCCAAGAACAAG---------TCAAAT---------------------------------------------------------GAAGAAGAAGAAGAGTTTCATGACTTCAAAAGA---------AAAATGCCCATT------------------------TTGCGAAAACATACTAAAATTGCGAAA---TCA------------------GCC------------------------AATGTTTATGAAGAT---GGTATGGAA---GATGATGATAGTGAATCGGAA---ATCGAGCCTTGTGAG---------------ATGGATGTTAAGAAGAGTGTGGAAGATGCTGAGAAAGTTGCTATTGGAGCACTTGCTGTGAGGGCTATGACTGCAGTTGAGTTGCAGAAGAAATTGAGGGAAAAGGGATTTTTGCCCAAAGTAATTGATCAAGTTATTAATGATTTGCAATGTCAGGGTTTTATAAATGATTATTTATATGCGGAAACATTTTCACAGTCGAGATGGTCTTCTTCAACTTGGGGTCCGAGACGTATTAAGCAAGCATTACAGAGAAAAGGGGTGAGTGAAGTTAATGTTGAAAAGGCTACTAAACATGTGTTTGAG------AGC------------AATGGTGGA---GATCATAGTGAGGAA---------TCAAGTGTTCATGGGATGTCTAAGGTATCAATGGATCATCTGTTTCTTCAGGCATCCAAACAATGGCTTCGAGGTCAAAATGTGACACATGAGAAGAGAAAAGCCAGAATTATTAGGTGGTTACAATACCGTGGATTTAGTTGGGGTGTTGTTGGTTCTATCCTAAAGAAGCTGGAATCACAGTATCCACCCATGGCGTTATCATCAGTTCAATCAGGAAGAATTCGAATTCTGAAAGAAGGATCATTTAAACAATGTGGTGGTGGTGGTCCAATAGTTTATTGGATGTTTAGAGATCAAAGGTTGAAAGATAATTGGGCATTAATACATGCTGTTGAT------GAAGCAAATAAAGCAAATGTTCCAGTTGTTGTAGCTTTTAATTTATTTGATCAA------TTTTTAGGCGCGAAAGCTCGACAACTTGGATTTATGTTAAGAGGTTTACGTCAACTTCAGTCTAATTTA---GCA---CAAACCCTTGATATTCCTTTCTTC---TTATTTCAGGGAGAAGCAGTTGAAACAATACCAAATTTTGTGAAAGAATGTGAGGCATCAGTTTTGGTTATGGACTTTTCGCCATTGCGAGAAGTTAGGAAATGGAAAGAGGAGATTTGT---------AAG---------AGAGTTGGTGATTCAGTAGCAGTTCATGAAGTAGATGCACATAATGTAGTACCATTATGGGAAGCATCAAGTAAATTGGAATATAGTGCTAGGACTTTAAGAGCCAAAATCAATAAGTTGCTTCCTATGTATTTGAATGATTTTCCTAATCTTCAA------GCTCCAGATAAG---AAATGGGAT------GGTGGGTATCGAACA---ATTGATTGGGATAACATTATTGCCGATGTGATAAGGAAAGGAGCAGAGGTTCCAGAACTTGATTGGTGTGTACCAGGAGAAGTTTCTGCAATGGAAGTCCTAATGGGAAGTAAAGACGGGTTCTTGACAAAGAGGTTGAAGGGCTACTCTACTGATCGTAATAACCCTTTAAAGCCTAAAGCTCTTTCGGGTCTATCTCCTTACCTGCACTTTGGGCAGATATCAGCTCAGCGGTGTGCCCTGGAAGCACGTAAGGTTCGGAACCTCCATCCTCAGTCAGTTGATGCATTTTTGGAGGAATTGGTCGTGCGAAGAGAACTCGCTGATAACTTTTGCTATTACCAACCACATTACGACTCATTACTTGGTGCATGGGAGTGGGCTCGTAAAACCCTGATAGACCATGGTGCTGATAAACGAGAACATATTTACACGAAGGAGCAATTGGAGAAGGCAAACACAGCTGATCCTCTC------TGGAATGCGTCACAATTGGAGATG------GTTCATTATGGAAAGTTGCATGGTTTCCTGAGGATGTATTGGGGTAAGAAGATTCTTGAATGGACGAGTGGACCACAAGAAGCTCTTGCTCTAGCTATATATCTAAATGACAAGTACCACATAGATGGCCGGGACCCAAATGGTTATGTTGGCTGTATGTGGTCAATATGTGGTGTTCATGATCAGGGTTGGAAAGAGCGAGCTGTTTTTGGGAAAATACGCTACATGAATTATGCAGGATGCAAAAGGAAATTTGATGTAGAAGGCTACATTGCATATGTTAAGAGGCTAGTGGTTGGAACCAAGAAAAGGAATGGAGAAATCCTGGCTGGTCAGACAGCGAAGGAAGTTAAAATTATGGCAGAAGTC------------------------------------------TTGATGCAATCTCTTTCCTTTTCTCTTTCTGTTCCATGGCGAACC---------------------------------------------------------------------------AAAACATCACCAACCACTTGTTGTTGTGCTTCTTTTAATCAAACAATTGGTGGG---------------------------CAATTTTCATTATCTTCAAACAAGGACAATAACAATGGTGGTAATATAACTACTAGAAATAAG------------------AAAAACACCAATACAGAAAGGGTGTTTTTCTTAGATGTGAATCCTCTATGTTACAATGGTACTACTCCAAGTTTGGGGTCTTTCTCTTATTGGATTTCACTCTTCTTCTCTCAAGTCAGTCACACTGACCCTGTCATTGCAGTTTTTGATGGGGAAGGAGGGAATGAATACCGGAGAGGATTGTTACCTTCATATAAAGCTCACAGGAGGAAATACTCAAGGCTGTTTCCGTCGTCACCTCGATATTCAAGGGGAAGTTTG---------CACCATACA---------GTTACCAACTTCCTTCAGAAGTGTAATGTTCCAGTTGTAGAAATTGAAGGCCATGAAGCTGATGATGTTGTAGCTACACTCGCTGAACAAGCTCTACAAAGTGGACTGAAAGTAGTTATTGGATCACCTGACAAAGATTTTAAGCAGTTGATATCCGAAGATGTGCAAATTGTTATGCCCATGCCAGAATTAGGCCGGTGGTCATTTTATACTTTGAAACACTACATAGATCAATACGCGTGTGATCCAAGCTCCGATCTAAGTCTTCGATGCATTCTGGGTGATGAGGTAGATGGTGTTCCTGGAATTCAACATGTTGCTCCTGGTTTTGGTCGAAAGACTGCCCTGAAGCTCTTGAAGAAGCATGGATCTTTAGAAAATTTACTCAGTGCTTCCAAAGTAAGAACAGTAGGCAAAGAATATGTGCAAGAAGCTCTTATTAAACATGGTGATTACCTGCGGAAGAATTATGAAGTTCTTAGGCTGAAGAAA---GATGTTGAT------------------GTTCATCTCAAGGAT------------------GAATGGTTAAGCAAGCGAGAGACCTGCTATGATGCAGTTGCCTTATCCGACTTTGCCATATCGTTAGGACAACCGCAG---AAGCTCAAAGACCAAAAGCATCTCTTG---CCTCGT------GTTGAAGCAAACGACTCAGATGTTCCAATTCATGGAATAAGTCGTCCATTGTCTCATATTCTCAAAGATCTCACCCAAAAAATTCCAGATTCTTACATCAAAGTTCGTGTTGAA---GATGGGTTTTCTATGAAATATGTTCCCTGGCATATTGTTAATTGGATGATGAACACGCATGCCCCAGAATGGTCTGGCGAAGTTCGAAGCATCACTTATTCTCCTGATGGAAAATCTGTATCTGTTGTTTATCGTGTAACGATATATGGGATTGACGCAGAGATTTACAGGGAATCAAGTGGGACTGCTTCTTGCAGTGACACAAAA---TTTGGAGATCCAGTGCAAAAGGCAGAAGCTATGGCTTTTCGACGGGCTTGTGCACGCCTTGGGCTGGGGCTTCATCTCTACCATGAAGATTTG---
>ArabidopsisThaliana
------------------------------------------------------------------------------------------------------------------------------------------------------------------------------------------------------------------------------------------------------atgggttccacaatggaggatgaaaaagatgcgttttacattgtgcgtaagggagacattattggtgtctatcgaagcttgagcgaatgccaagggcaagctggttcatctgtatcacatcctgcaatgagtgtgtacaaaggatatggttggccaaaaggagcagaggacttgttatcttcgtttgggattaagaacgctcttttttctgtcaatgcaagtcatgtc---aaagatgatgcttttgggaaactcattccttgtcctgttcagcaa------ccgtcttcttcc------caaggagagtctctcaac---------aaatcttccccgtctaagagattgcaagatatgggaagtggtgaatcgggt------------------------tcattttcccctagtcctccgcagaagcagcttaagatcgaaaatgacatgcttcgtcggattccttccagtctcctaactcgg---acacctatacgtcaaaatgattcatgtaccattgagtttgatggtgcttctaaaggaaacccagggaaggctggtgcaggagctgttctccgtgcttcagataatagtgtcctcttctatttacgggaaggtgttggcaatgccacaaacaatgttgcagagtatcgagctctgcttcttggtttgaggtctgctcttgacaaagggtttaaaaatgtgcacgtcttaggcgactcaatgcttgtctgtatgcaggttcaaggtgcatggaaaaccaatcacccaaaaatggctgagctgtgcaaacaggctaaggagctcatgaacagttttaaaacattcgatatcaaacacattgccagggaaaaaaattcagaagctgataaacaagctaacagtgcgatttttctggcagatggtcaaacgcaagtgatttcaggcggc------------gctgccaaagctaaaaagaaatccaagtcagatggaaatggatcatctgaagaaggtatgtcgaaaaaggagattgctcttcagcaagcacttgatcagattaccagttcatttggcaaagggtccataatgtatctcggtcgtgctgtttctcctagaaatgtcccggttttctctaccggatcttttgcccttgatgtagctttgggagttggtggccttcctaaggggcgtgttgtggagatatatggtcctgaagcatcgggaaagacaacacttgctcttcatgttattgcagaagcacaaaaacaaggaggaacctgtgtctttgtagatgctgagcatgctcttgattcgtcacttgctaaggcaatcggtgtaaatacagaaaatctgcttctatcacagcctgattgtggcgaacaggcccttagtcttgtggatactttaatccgaagtggttcagttgatgttattgtagttgacagtgtggctgctcttgtacctaaaggagaacttgagggcgagatgggtgatgcacatatggctatgcaagccagattgatgagccaagctttgcgtaaattgagccattcttta------tcgttatcgcaaacacttctgatctttataaatcaggtgagatcaaaactatctacgtttggaggatttggaggtccaacagaagttacttgtggtggaaatgctttgaagttttatgcttctatgcgtttgaatatcaagcgaattggacttatcaagaaaggcgaagagacaacgggaagtcaagtctccgtgaagatagtgaagaacaaactcgctccgccgtttagaactgctcagtttgagcttgaattcggcaaaggaatctgcaagatcacggagataatcgacctgagcataaagcacaagttcatcgcgaaaaacgga---acattctacaatctcaacggtaaaaactaccatggaaaagaggctttaaagagattccttaaacagaacgaatctgatcaagaagagctcatgaagaagctccaagacaagctc---atcgccgatgaagctgcagataaggaaactgaatctgaatctagagttgtggtt---------tcacctgacaacacagatgatgaatcaccagctcttgttgttggagctgctgca---gtggttgtt---gaggcatcttta------gttgaagcttca---gattgt---gaactt---gatgaagttccagatgatagaaaagtagcggagaaagacactgctctacatttagcattgtcacagctttcaggtgattttgataaagactctaagttgtcattgcagcggttttacagaaaaaggagagtttctgtgatatccacgggttccctcaaccttgatctagctcttggagttggaggattgccaaagggaagaatggttgaggtttacggaaaagaagcatctggaaagacaactctagctctgcatatcatcaaggaagctcaaaagcttggaggttattgcgcttatcttgatgcagagaatgccatggatccttctctagcagaatcaataggtgtgaacacagaagagcttctgatatcacgacctagttctgctgaaaagatgctaaatattgttgatgtgctgaccaagagtgggtcagtagacgtaattgtggtagacagtgttgctgctcttgcccctcaatgtgaacttgatgctcctgtaggagaa------agatacagagacaca------caatcaagaataatgacacaggcgctcagaaaaatccattactcagttggctattctcagacactgatcgtttttcttaatcaggtcagatcacatgtgaaa---tct---aacatgcatttc---ccgcacgccgaagaagtgacttgtggaggaaacgcattaccgtttcatgcagctatacgtctcaaaatgataagaaccgggctaataaagactgccaataagataagtggtctcaatgtctgcgtccaagtggtgaagaataaactggcgcccgga------aagaagaaa---tctgaattggggattcactttggtcatggtttctacgtggag---cgagaggtattagaattggcttgtgagcatggagttatcttaagagaaggaactagctatttcattgaaggcgaggtcattgaagggaaagacgcagctgagaagtatctggtggaaaataaagaggctctcgatactgtcgttgcaatcctgaggaaccagctcttcaagatgatgcgtttaccacaaattcattttcggaaactctcgtgctcgatgtctgtactcatgggttcgaagcaattcctcgaattttgtcttcttccttcttttgcctcatac------------------cct------tcttctccttcttattcttcaagtagacaagtatcttcc---------------------gtttctagaagatttcgaccagttttggcctcgagacctgtg---tcc------------aaaaac---agtccttattaccaa---aggaccaatggtttatcatcttacaattcaatcccc---agagtcccaactcct---------gttgatactgaagtagaagcagataagagg---gttgttctatctagattagtgactttgaggcgtaaattggcggaacagggagttgatgctgaaaactgccccccaggacaacatagtggcttgatatgtccgacgtgtgaaggtggaaactctggagaaaaaagcttgtctctttttatagcccctgatggttcatcagctacatggaattgctttagggggaagtgtgggttaaaaggtggagttcgggcggatggtgggttggcatctgct------------gatcctatagagaaggttgaa---------agaaaaattacggtggagggtatagagctagaacctctctgtgatgagattcaagattatttcgctgcaagagcgatttcacggaaaacactcgagagaaatcgggttatgcagaaaagaata---ggtgac------gag---attgtaattgcgtttacttattggcaaagaggggagcttgtgagttgcaagtaccggtctctaactaagatgttctttcaggaaaggaagacacggaggatcttatatggtcttgatgacatagaaaaaacatctgaagtcattatagttgaaggggagatagataaacttgcaatggaagaagctggttttctcaattgtgtatccgttcctgatggagctccagcgaaggtttcttcgaaggaaatcccatcggaagacaaggacacgaagtataaatttctatggaattgcaatgactatctaaaaaaggcgtctcgaattgttattgctactgacggagatggacctggtcaagctatggcggaagaaattgcacggcgtttgggtaaagaaagatgttggcgtgtcaagtggccgaagaaaagtgaggatgaacattttaaagatgcaaacgaggttcttatgtctaagggacctcatttactcaaggaagctattttagatgctgagccatatcctatactaggattattctccttcaaagatttctttgatgaaattgatgcctactatgatagaacacatgggcacgagtatggtgtttcaacagggtggaaaaatttggacaacttgtatagtgttgtgccaggggagttgacagttgtgacagggatccctaattctggaaagagtgaatggattgatgctatgttgtgcaatcttaaccatagtgttggctggaaatttgcactctgttcaatggagaataaggtacgagatcatgccaggaaacttttggaaaaacatataaagaaaccattctttgat---gcagactatgggagatctgtccaacggatgagcgttgaggagaaggatgaagggaaaaagtggttgaatgacaccttctatcccataagatgtgagatggattcacttccaagtattgattgggttctggaacgtgcaaaagcagctgttcttcggtatgggattcgaggacttgttatagatccttacaatgagctcgatcatcaacgtactccacgccagacggagacagagtatgtcagccagatgcttacaaaaatcaaacgcttttcccaacaccactcctgccatgtctggtttgtcgctcatccaaaacagttgcaacattgggatggcggtgcaccaaacctttacgatattagtggcagcgcacattttataaacaaatgtgacaatggtattatagttcacagaaaccgcgacgaaaatgctggacctcttgatctagttcaaattggtgtgaggaaagtacgaaacaaggtggcaggacaaattggtgatgcatacttgtgttatgacaggacaactggt---tcctactcggattctGATGGAGAAGCGCGTTTGTTCAAGAAACCACTATCTACCAAGCTTAAATTCAATCTTGTGAACTCCGTGAGTCTTATGGGTTTCGTTGATCGATCTATTCAAGTCATGAACACCGGACCT---GAT------AGGTTC---GGTGTTTTCACTATTCTTAGAGTCAAAGACCCTCTCAATCCAAGCTTTAGGATATCACTTAGAATGTGGGACGCAATGGCACGGACTTGTATTGCGCATCTGAAGCTAAATGATCATATACTTGTCTCAGGCCGTCTTGAGTCTTACAGCAAGAGCTCCAGCGATGTATATAGTGGCTTAAATCTCGATTATCAGGTTAAAGTGGCAGAAGTGAATTATGTGGCGGCTCCACCA------AGTCACGTCTTAGATTCTCAGATATCCAAAAACCCA------AAAACGAAAACAGAGGAT---GATATTGAAGAATCCAAGAAAGATGAGATATACTTGTGGCAAGTCTTCTTTTCGAATCCATACGATTGGTGGGACAACAGGAGAAATAAGAAGAACCCAAAGCAACCCGACTTTAAGCATAAAGATACAGGTGAAGCTCTCTGGCTTTGC---TCAGATTTACCGGACTGGATTACTAGACGACTTGAATTGTTCGACCAGAAA---AACCGCTTTTACGATGAAGAAAAAACACGT------------------CGTGACCGTGATATTCTGTGTAACATGTTGAGAACTGTTATTGCCACTACTCCTGAGGATTTGGTCGCTACTGTTTATCTTTCGGCGAATGAGATTGCCCCGGCTCATGAAGGTGTAGAATTGGGAATTGGTGAGAGT---ACAATTATCAAGGCTATCTCTGAGGCTTTTGGTAGAACTGAGGATCATGTTAAGAAGCAGAATACGGAACTGGGAGACTTGGGACTTGTAGCAAAAGGAAGCCGTTCGACTCAGACTATGATGTTCAAGCCCGAACCATTGACTGTTGTCAAGGTTTTCGATACGTTTCGACAAATTGCTAAGGAAAGTGGAAAAGATAGTAATGAAAAGAAGAAGAATCGAATGAAGGCACTTCTTGTGGCGACAACAGACTGTGAACCTCTTTACTTAACACGATTACTTCAGGCAAAATTGCGGTTAGGGTTCTCAGGTCAGACTGTCTTAGCCGCATTGGGACAAGCCGCTGTATATAATGAAGAGCAC---TCAAAGCCACCCCCAAATACCAAGTCTCCTTTAGAAGAGGCTGCAAAGATTGTTAAACAAGTATTCACTGTACTTCCTGTCTATGACATTATTGTTCCTGCTCTTCTAAGTGGCGGTGTGTGGAATCTTCCAAAAACTTGTAACTTTACATTGGGTGTTCCAATTGGACCCATGCTTGCAAAACCAACCAAAGGTGTAGCTGAGATACTGAATAAATTCCAGGACATCGTTTTCACATGTGAATACAAATATGATGGGGAACGTGCACAGATACATTTTATGGAG---GATGGTACATTTGAGATATACAGTCGAAATGCTGAAAGAAACACTGGGAAGTACCCGGATGTTGCTCTTGCGTTATCAAGATTAAAGAAGCCTTCTGTGAAATCTTTTATTCTGGATTGTGAAGTTGTTGCTTTCGACAGGGAGAAAAAGAAAATTCTTCCGTTCCAGATTTTGAGCACTCGAGCCCGTAAAAATGTGAATGTCAATGATATCAAGGTTGGCGTATGCATCTTTGCTTTTGACATGTTATATCTAAATGGC---CAACAACTTATCCAGGAGAATCTTAAAATTCGCCGAGAGAAGCTATACGAATCATTTGAGGAAGATCCTGGGTATTTCCAGTTTGCAACTGCTGTAACATCTAACGATATCGATGAAATACAAAAGTTTCTTGACGCTTCTGTTGATGTTGGCTGCGAAGGTTTAATCATTAAAACATTGGACTCAGATGCTACCTATGAGCCTGCAAAGCGATCAAATAATTGGCTAAAACTGAAGAAAGACTATATGGACAGC---ATTGGGGACTCTGTGGATCTTGTACCAATTGCTGCTTTCCATGGACGTGGAAAACGCACAGGTGTCTATGGTGCATTTTTACTCGCTTGCTATGATGTTGATAAGGAAGAGTTCCAGAGCATTTGTAAAATTGGTACTGGATTTTCTGATGCCATGCTTGACGAGCGGTCGTCCAGTCTTCGCTCTCAAGTGATTGCTACTCCAAAA---CAATACTACCGAGTTGGAGACAGCCTCAATCCAGATGTTTGGTTTGAGCCCACTGAGGTCTGGGAAGTGAAAGCAGCTGACTTAACAATTAGCCCTGTGCACCGTGCAGCTACTGGCATAGTGGATCCTGATAAGGGGATTTCTCTTCGTTTTCCTCGTCTACTTCGTGTACGGGAAGACAAGAAGCCCGAGGAAGCAACATCATCTGAGCAGATTGCTGATTTGTACCAAGCTCAGAAACACAATCATCCA---AGTAATGAAGTCAAAGGTGACGAT---GATATGGCCATGACTTCCCACAATAACCCTCTTTTAGATGTT---GGGGATAATATGGATGTAAATCCTAAAGGAGAGGGAATACAGAGACCTCTTATAAGCGATAAGTCTTCTGGTACCGCAAATGGAAACAAGAATACTGTTGCCATTTCCAAAGTGGAGAGAAGCACTGAACCTTCGAATGTCCGTGAAAACCTTGGGAAAATATATGACAAGGTTCTCATTGTTGATAATGTGCAAGCTGCGAAGGATACCGTGGCTAAGCTCGTGAATCAGTTTAGGAATCATGTCCATTCCTGTGATACAGAGGTGTCCGGGATTGAGGTTAAGGAAGAAACGCCTGTCGACCACGGTGAATTAATATGTTTCAGTATTTACTGTGGGCCAGAAGCAGATTTTGGGAATGGAAAATCGTGCATCTGGGTTGATGTTCTTGGTGAAAATGGCAGGGAGGTGTTGGCCGAGTTTAAACCATATTTTGAAGACTCGTTCATCAGAAAAGTCTGGCACAACTACAGTTTCGATAGCCACATCATTAGGAACCATGGAATTGAGATTTCTGGTTTTCATGCCGACACTATGCACATGGCACGATTATGGGATTCTGCACGGCGGATAAAAGGTGGTTATTCGCTTGAAGCGCTTACAAGTGACCCAAAA---GTTCTTGGGGGCACACAGACAAAGGAGGAAGCTGAGTTCCTTGGTAAAATTTCGATGAAGACTATTTTTGGCAAACGGAAACTGAAAAAAGATGGATCTGAAGGGAAAATCGTTGTCATTCCCCCTGTTGAAGAGCTTCAGCGAGAAGATCGAGAGGCTTGGATTTCATACTCTGCCTTGGATGCGATAAGCACACTAAAGCTTTACGAGAGCATGACAAAGAAACTGCAATTGATGGATTGGCATCTTGATGGAAAGCCAGTTTTAGGAAGGACAATGTTGGATTTTTACCATGAGTTCTGGCGACCCTTTGGTGAACTTCTTGTAAAAATGGAAGCAGAAGGGATACTTGTAGATAGAGAGTATCTTGCTGAGATAGAGAAAGTAGCCAAAGCGGAACAACAAGTTGCTGGTAGTAGGTTTCGTAATTGGGCATCTAAGTATTGCCCCGATGCGAAGTATATGAATATTGGCAGTGACACACAATTGCGTCAGCTCTTTTTTGGTGGCATTTCCAACAGTCATGAC------GAGGTGCTTCCAGTTGAAAAGCTCTTCAAAGTCCCCAATATTGATAAGGTTATTGAAGAAGGCAAAAAAACACCGACGAAGTTTCGAAACATCAAACTGCATAGGATAAGTGATAGCCCACTGTCAACGGAAAATTTTACTGCCAGTGGTTGGCCCTCTGTAGGTGGGGATGTTTTGAAAGAGTTAGCTGGGAAAGTTTCTGCT---GAA---TACGACTTTATGGATGAT------GTCTCA------GATATTTCTCTGGAA------GAAGTTGTTGAG---------------------GAT------GATGATGTAGAAACA---TCAGAAACACAAAAGTCC---------AAGACAGATGATGAA---ACCGACACATCTGCTTATGGAACAGCATATGTTGCATTTGGAGGGGGTGAAAGGGGAAAGGAGGCATGTCATGCTATTGCCTCATTATGTGAAGTTTGCTCTATAGACTCTTTGATCTCAAATTTTATTCTTCCGTTACAGGGAAGTAATGTATCAGGCAAAGATGGTCGCGTCCATTGCTCCCTTAATATCAATACAGAAACTGGGCGCTTATCAGCTAGAAGGCCAAATTTGCAGAACCAACCTGCATTGGAGAAGGATCGGTACAAGATTCGTAAGGCCTTTGTAGCATCGCCTGGAAATACACTTGTTGTGGCTGATTATGGGCAGTTGGAACTTAGAATTCTGGCACATCTTACTGGTTGTAAAAGCATGATGGAAGCTTTTAAAGCAGGCGGAGATTTCCACTCAAGGACAGCCATGAATATGTATCCACATGTTCGTGAAGCTGTAGAAAATGGGCAAGTGATCCTTGAATGGCATCCAGAACCTGGGGAAGACAAGCCACCTGTGCCGTTGTTAAAGGATGCCTTTGGTTCAGAGAGAAGAAAAGCCAAGATGCTTAACTTTTCAATTGCGTATGGGAAAACCGCGGTCGGGCTTTCTAGAGATTGGAAGGTCTCCACTAAAGAAGCTCAGGAAACAGTCGATCTCTGGTACAATGACAGGCAAGAAGTAAGGAAATGGCAAGAAATGCGTAAGAAAGAAGCTATAGAAGATGGGTATGTACTCACTTTACTAGGAAGGTCTCGTAGATTTCCGGCGTCAAAG------TCACGTGCTCAGAGAAATCATATCCAAAGAGCAGCAATCAACACTCCAGTCCAGGGAAGTGCAGCTGATGTTGCCATGTGTGCAATGTTGGAAATATCGATAAATCAACAGTTGAAGAAGCTTGGTTGGAGATTGCTTCTACAGATT---CATGATGAAGTAATCTTGGAAGGACCAATTGAATCAGCGGAGATCGCAAAGGACATAGTTGTGGACTGTATGTCTAAGCCCTTTAAC---GGAAGGAATATTCTCTCAGTCGATTTATCTGTTGATGCAAAATGTGCTCAAAACTGGTATGCTGCCAAA------ttctcaaatgaa---------------------------------gcagctagtggcagcaca---ttgacttctataagtgaa---gat------gttacgccacagtcgataaaatatcctttc---aagtcagaagaaaga---gtagctagt---actgctgcttcttcaaatggcagagtgatgcttattgatgggacatcgattatatacagggcttattataagcttttagcaaggttgaatcatggtcatctggctcatgctgatggaaatgcggactgggttttaacaatattttcatctctttctcttctgattgatgttttgaaatttctcccatcccatgtggcggtggtgttcgaccatgatggagttccttatggcact---acttctaattcatctacaggttatcgttctgcaaaaggcatgaacttccgtcatactctctacccagcatataaaagtaatcgtcctcccacacctgataccatagtacaaggacttcaatatctcaaagcgtccatcaaggcaatgtctataaaagttatagaggtgccaggtgtagaagctgatgatgttattggaacactggctatgcgaagcattagtgccggtttcaaagtccgagttgtctctccagacaaagacttctttcagattctttctccctcgttgcgtcttcttcgactaacaccacgcggatcagagatggcttcttttggaatggaagattttgctaaaaagtttggaaatttggaaccagcacaatttgttgatatcatcgcccttgctggagacaagtctgataatattccaggagttgatggtattgggaatgtgcacgcagtggaactgatatctagatttggcacgttggagaatctgttgcagtctgtggatgagatcaaagaaggaaaaataaaggagtctctaatagctagtgcggatcaagccattcttagcaagaaattggcactg------ttacggtctgatctcccagattacatagtaccgttcgacacgaaagatcttacttttaagaaaccagaggacaatggtgagaaattgagtagcctgttaatcgcgattgcggattacgcagaaggattttcagctgatccagtcatcagaagagctttcaggttgtgggaaaaactggaagcagtgTCATCTCCC---------------------------------------TCCGTTTTCGAC---------------CTTCATTCCTCCAATCAGGACGCGAATTCGAACAGATCAAATCCTCCACGAGGGGAAAACAAATCGAAGAAAGGGAAATCGAAAACTGTTTGGGTTTGTGAGAGCTGTGGTCACTCGGAAGGGCAATGGTGGGGGAGTTGTCGTGCTTGTCATAAGGTTGGGACTATGAAACGTTTTTCTGAAGCTAGTGGTGGTGGTGGCAACGGTACTGGCTTGGGTTTTACGGAGGGTAAGGGTTTGTCTTGGTTACCTGAGCAAGCTCAGCCACATCGATTGACTGATGTTATTCATGGCATTACTCAACAACAATGGAGAATTTCACTGCCTGGACTTTTTGGGAATGAAGTTGCTAGAGTACTTGGTGGTGGTCTTGCTCCAGGTTCTCTGATTTTGATTGGTGGTGATCCTGGTATTGGCAAGAGTACTTTGTTGTTGCAGATTGCATCTATAATTGCTGAGGGGAGTGAGTTGGCCGAACCAGCACCGGTTTTGTATATCTCTGGTGAAGAGAGTGTCGAGCAAATAGGAAGTCGGGCTGACAGGATGAGAATTCAAACTGAAGAGCTCTACCTGTTTTCGAGTTCGGATCTTCAGGACATTCTAAACAAAGCTCATCGACTATCTCCTCGAGCTCTCATAATTGACTCAATTCAAACCGTTTACCTAAAAGATGTGACTGGAAGTGCTGGTGGTCTCACACAGGTTAAAGAATGCACATCAACCCTGTTGCGTTTTGCTAAGAAATCTAATATCCCTGTTTTCTTGGTTGGACATGTTACGAAAGCGGGCGATATTGCAGGACCTCGTGTTTTGGAGCACATAGTAGATGTTGTCTTGTACTTGGAGGGTGAAGAGTCATCAACGTACCGCTTGCTTCGATCTGTGAAGAATCGGTTTGGGTCGACTGATGAACTTGGAGTTTTTGAAATGGCAAACTCAGGACTTGAAGTGGTCTCAAACCCAAGTGGCATATATCTTAGTCAACAGAACCCAGATTCAGATGTTTTAGCTGGATTAGCTGTAGCAGTTGTTATGGATGGATCTCGGAGTTTCCTAATTGAAGTTCAGGCATTGTGTTCCCCTGGCTCAACAGTTTCAAGGCATGTCAATGGTGTTCAAGCAAGCAGAGCTGACATGATAATTGCAGTTCTTATGAAGCAAGCTGGTCTTAGAATTCAGGAAAAT---GGGATTTTTCTGAACGTCGCTAACGGAATGGCTCTTTCTGAGACTGCTGGTGACCTTGCAATAGCAGCAGCTATTTGTAGCAGTTTCTTGGAGTTTCCAATTCCTCACGGTGTAGCATTCATTGGCGAGATTGGTCTTGGGGGAGAGGTTCGCACGGTACCAAGAATGGAGAAAAGGGTGAGTACAGTGGCAAAGCTTGGGTTTAACAAATGTGTAGTTCCTAAATCAGTGGAGGAATCA---CTTAAGGCGTTGAGTTTGAAA---GAGATTGAGATA---ATCGGATGCAAGAATCTGAAAGAGTTAATCAATGCTatgccggagcttccagaggtcgaggcggcgaggagagcaatagaagaaaattgtcttggaaaaaagattaagcgagtcattatcgccgacgacaacaaagtgatccatggaatctcgccgtccgatttccagacctcaatcctcggaaaaaccatcatctctgctcgtagaaagggcaaaaacctctggctcgaattagattccccgccatttccttcttttcaattcggtatggctggtgctatttatatcaaaggcgttgcagttactaagtataagaggtctgctgtaaaggactcagaggagtggccatctaagtattcaaagttcttcgtcgagcttgatgatggtctggagctttcatttactgataagaggagatttgccaaagttcgacttctagcaaatcctacttctgtgagtccaatatcagagcttggtcctgatgcattgttggagcctatgacagttgatgaatttgcagaaagcttagctaaaaagaaaataaccataaaacctctcctacttgatcagggatatatttcaggtattgggaattggatcgctgatgaagtgctgtaccaagccagaatccacccgttgcagactgcttctagcctctccaaagagcaatgtgaagctttgcacacatccatcaaagaggtgatagaaaaagctgtggaagttgatgcagacagtagtcagtttcctagttactggatttttcataatagggaaaagaagccaggaaaggcctttgttgatgggaagaagattgatttcattactgctggtggaaggacaacagcttatgttccagaactgcagaaactttatgggaaagacgcagagaaagcagcc------aaggttaga---------------------------------------------------------------------------------------------------------------------ccggctaaa---cgaggt---gtgaaacccaaagaa------------------------------gacgatggagatggg------------------------------------gaagaagat------------------gaacaagaa---actgagaaagaagatgagagtgctaaatcgaagaaa------------------------------------------------------ggacagaaacccagaggtggtcgtggt---aagaag---cct---------gcatcgaag------------------acaaaaaca---gaa---------gagagcgac---------------------------gatgat---------------------------------ggagatgatagcgaggctgaagaagaagttgtgaaacccaaaggccgtggt------acaaagcctgcaataaag---aggaagtctgaagagaaagctact------------agccaagctggtaagaagccaaaaggaagaaaaagtAGTAGCCGTACT---CGCGGAGGAGGAGGA---GGAAACAGAGCTGAGAAATCGTCG------------------------------------------------------------------GAGGAGTGGCCGAGACCGATGGAGGTACCGTACCAACCCAAAATCGCGAACTCTATAGATTTAATTGGTTACGTTCACCAACCAGTTCAGTTCGAC---TCTACACTCGATGGAAAATTCTGGGCAGGCACAGTCATTTCTCATGAACCT------TCTTCT------GATTCTAGTAACTTCTGGATTCCGGTACTGTTTGAAGGGGATTTAGCTCATACGGCTAACTCTTATTTGAAGAAAAACGATCGGGTTCATATTACT---GGACAGATTTTAGGAGATGTGATTCAATCTGGAGCAAATTCTGAC---CAAGCACATGTTCAGGTAATGGTTCGTGATCTCCACTACATTGAAGGT---------------------------------------------------------------------------------------------------------------------------------------------------------------------------------TCTAAAGCCATGCCAAAGGTTTTGCCAACGTTGGATCAAAATGAAGGTGTGCTAAAG------------------------------CATTCTGCTAGCGTTCAAAGAGGA---AGAGAA---TTTGGAACTAATCTT---TGGTTTGATCTTGTTGATAAACCGAATGAATGGTGTGATTACCGTGAAATGAAA---CAGAATGGATCGGTTAATCCTAAACACCCTGATTTCAAGAAGAAAGACGGGAGTCAAGCGCTTTGGCTTAACAATGCTCCTACAGAGATATTGTCCGAGCTCAAAGACGTGAAGTTTGATATTCCAAAATACGCAAAACAACCA---------AAGGCCGGAGAGGAATCATGGAAGGACTTGGTAGATAACATGAATAAGTGGTGGGACAATAGAGTGGACAAGAGAACCCCAAAATCGCCGGATTTTAAGCACAAAGAAACCGGTGTA---------GGTCTCTGGCTA------AGTGAC---TCTCCGAGCTGGGTGTTAGAAAAACTGCCTCCCCCAAAGtctcaagtc---gctagtactgagatt------aaggatagcattgttggtggtgttgaaaagtttggtgggaataaa------------ataggtttcaagaaa---ttc---------------------aataagaag---tggaagaagcatagggtt---------------ttg------------gcttccacaaaagctgaa---------------------gtggtggcttctactgaaccagttattggagatagcaatgctaagcaagcctctactgtcaaaacatcttcatctgctgagtacagt------tctcagaaggaggtggtaaaaaaaaccaatgtggaggggccc------------------aaaagttctactccatcgaattccacaaaagcaagcaatgcaccaaaacaggagcagaagaaatttaacaagaaccgaaagaagcataatgtgttggcttcctcagaagctgaagtggtgacttctactgaaccaacggcagcctcacctgctagcaatggtaatcaagccactactgtcaaatca------aaacggcgccccaagaacaagaaagtcgaagataaatcttcttca---gtggtaccagttttggatgagagtccgataagcgttcccaagccaaaacattctaagtcttcatctgctaagaaggaggtggca------aaaaatcaccctgtggaagagcccaaaagtcctgctccatcaaat---tccaagtcggaacaacagcatttgaagtcaactaaagcaagtaaggcaccaaaacaaaagctggttcctcaaggtcaaaatgcatctaaaccgctttatccgccaagtggaaaatctgttattgtcgttgagtcaatgacaaaagcaaagattattcagggttatcttggtgacatgtatgaggttttgccaagttatggtcatatcagggacctggccacaaggtctggttcagtgaggccagatgacgattttagcatggtttgggaggttccatcttccgcctggactcatattaagagcattaaggttgcattaaatggagctgaaaatctgattcttgcatcggacccagatcgtgaaggagaggcaattgcctggcacattatagagatgttgcagcagcagggtgccttacatgaaagtatgacagtagcaagggttgtattccatgagataactgaatcagcaataaaaagtgcacttcaatctccacgagaaatcgacggggacttggtgcatgcttatcttgcacggcgtgctcttgattatctcatcggattcaatatttcaccactactatggaggaaacttccgggttgcccgtcagctgggcgggtccagtctgctgctttggctcttgtatgtgatagagaaagtgaaattgatggatttaagcctcaggagtactggactgtaggaatcaaagtgaaagggaaagataattcagcc---------------accttttctgctcacttgaccagtttaaattcaaaaagattaaatcagctttctatcagctctgaagcaaatgcacaggacattgagcaaaggatcaaatcagaaggttttctagtgaag---ggcactaaaacaagtactacacggaagaatccgccaactccgtacataacatcaacccttcagcaggatgctgctaacaaattacatttttcaacagcacataccatgaagctcgctcaaaaattatatgagggtgtccaactgtccgatggtaaatcagctggtcttataacatacatgcggacagatggtttacatatagctgatgaagctatcaaagatatacagtccttggtggcagaaaggtatgggaagaattttacatcagat---agtcctcgtaaatattttaaaaaggttaagaacgctcaggaggcccatgaagctattagacctactgatatacgtagattaccgtcaacgattgctagcctgcttgatgcggattctctaaaattatataccttgatatggtcacgagctgtggcatgtcaaatggagcctgcttccattgcgcagatacaacttgatattggcaatgcctctgaatccatcatcttcagatcatcatgctcaaaagttgaattccttgggtaccaggcagtttacgaggatcctgaagctaaggcaatcaaaaataacgataat---gatcagagtgagcgtgaggaaacttttaaaactctcagttcgttgaaggatggagatttgctacagattggtgaagtggagctcaagcagcaccatactcagcacccaccacgctattctgagggctctctggttaaaaagctcgaggagctcgggataggtagaccctcgacatatgcatct---atatttagggttttacagcacagaaagtacgtaacaataaagaatcgagtcctgtatccggaattccgtgctaggatggtttcagcttttcttacccactactttactgagatcacagactatagtttcactgcggatatggagactgagcttgataacgtttctggtggtgtaactgaatggaaaggtctcctaagagactactggacacgattcagcgcatattgtaaacgtgttgaaaatgtccaacgctcacaggtggaaaaaatgttggaaaagaaatatgaggacgttctgttttctttgcttccttatcccagtaggacatgcccgagttgtatggaaggcaccttaagtttcaaagcaagtaagtttggtgcggggtatttcatcggttgtgatcagcacccttcatgcaagttcattgctaaaacgctttatggagaggatgaagatgaagatgatcctccaaagaat---aactgcgtagaagagcccaaattgctgggtcttcatcccaataccagtgagaaggttattctaaagtgtggaccctatgggcattatgtacagctcggtgaagataaaaaagggcacacaccaaaacgagcaaatgcggcccatataaaggatgtgaactccattacgcttgaaagtgctctcgaattattacgctatcctttgacactgggaacccaccctgaagatggacagcctgtggtcttgaagcttagtaaatctggatttactattaaacatcgccgcaatatggctactgttccaaagaacacggaaccaggtgaggttactttagagagagcaatgaagctcttgtctggcaaaaatgtgagaaaaagtggcagacctgaggaagagaaaggagatgaa---gaaAAAAGAATCACAACGGCTTCTAAGAAAGTGAAGACGTCAAGT---GATGTTCTCACTGACAAAGATCTCTCTCATTTGGTTTGGTGGAAGGAGAGATTGCAGACATGTAAGAAACCATCTACTCTTCAGCTTATTGAAAGGCTTATGTACACCAATTTACTTGGTTTGGACCCTAGCTTGAGGAATGGAAGTTTAAAAGATGGAAACCTCAACTGGGAGATGTTGCAGTTTAAGTCAAGGTTTCCACGCGAAGTTTTGCTCTGCAGAGTAGGAGAATTTTATGAGGCTATTGGAATAGATGCTTGTATACTTGTTGAATATGCTGGTCTCAATCCTTTTGGTGGTCTTCGATCAGATAGTATTCCAAAGGCTGGCTGCCCAATTATGAATCTTCGACAGACTTTGGATGACCTGACACGCAATGGTTATTCAGTGTGTATTGTGGAGGAAGTTCAGGGGCCAACACCAGCACGCTCCCGTAAAGGTCGATTTATTTCAGGGCATGCACATCCAGGAAGTCCTTATGTATATGGGCTTGTCGGTGTTGACCATGATCTTGACTTTCCTGATCCTATGCCTGTTGTTGGGATATCTCGTTCAGCAAGGGGGTATTGTATGATATCTATTTTCGAGACTATGAAAGCATATTCGCTAGATGATGGTCTAACAGAAGAAGCCTTAGTTACCAAGCTCCGCACTCGTCGCTGTCATCATCTTTTCTTACATGCATCGTTGAGGCACAATGCATCAGGGACGTGCCGCTGGGGAGAGTTTGGGGAAGGGGGTCTACTCTGGGGAGAATGCAGTAGCAGGAATTTTGAATGGTTTGAAGGAGATACTCTTTCCGAGCTCTTATCAAGGGTCAAAGATGTTTATGGTCTTGATGATGAAGTTTCCTTTAGAAATGTCAATGTACCTTCAAAAAATCGGCCACGTCCGTTGCATCTTGGAACGGCTACACAAATTGGTGCCTTACCTACTGAAGGAATACCTTGTTTGTTGAAGGTGTTACTTCCATCTACGTGCAGTGGTCTGCCTTCTTTGTATGTTAGGGATCTTCTTCTGAACCCTCCTGCTTACGATATTGCTCTGAAAATTCAAGAAACGTGCAAGCTCATGAGCACAGTAACATGTTCAATTCCAGAGTTTACCTGCGTCTCTTCTGCTAAGCTTGTGAAGCTTCTTGAGCAACGGGAAGCCAACTACATTGAGTTCTGTCGAATAAAAAATGTGCTTGATGATGTATTACATATGCATAGACATGCTGAGCTTGTGGAAATCCTGAAATTATTGATGGATCCTACCTGGGTGGCTACTGGTTTGAAAATTGACTTTGACACTTTTGTCAACGAATGTCATTGGGCGTCTGATACAATTGGTGAAATGATCTCTTTAGATAATGAAAGTCATCAGAATGTAAGTAAATGTGACAATGTCCCGAACGAATTCTTTTATGATATGGAGTCTTCATGGCGAGGTCGCGTTAAGGGAATTCATATAGAGGAAGAAATCACTCAAGTAGAAAAATCAGCTGAGGCTTTATCTTTAGCAGTAGCTGAGGATTTTCACCCTATTATATCAAGAATTAAGGCCACCACTGCTTCACTTGGTGGCCCGAAAGGCGAAATCGCATATGCAAGAGAGCATGAGTCTGTTTGGTTCAAGGGGAAACGGTTTACGCCATCTATCTGGGCTGGTACTGCAGGGGAAGACCAAATAAAACAGCTGAAACCTGCCTTAGACTCGAAAGGAAAAAAGGTTGGAGAAGAATGGTTTACGACCCCAAAGGTGGAAATTGCTTTAGTCAGATACCATGAAGCTAGTGAGAATGCAAAAGCTCGGGTGTTGGAACTGTTGCGCGAGTTATCCGTTAAATTGCAAACAAAAATAAATGTTCTTGTCTTTGCATCTATGCTTCTGGTCATTTCAAAAGCATTATTTTCCCATGCTTGTGAAGGGAGAAGGCGAAAGTGGGTTTTTCCAACGCTTGTCGGATTCAGTTTAGATGAGGGCGCAAAACCATTAGATGGTGCCAGTCGAATGAAGCTGACAGGCCTGTCACCTTATTGGTTTGATGTATCTTCTGGAACCGCTGTTCACAATACCGTTGACATGCAATCACTGTTTCTTCTAACTGGACCTAACGGTGGTGGTAAATCGAGTTTGCTCAGATCAATATGCGCAGCTGCTCTACTTGGAATTTCCGGTTTAATGGTTCCAGCTGAATCAGCTTGTATTCCTCACTTTGATTCCATCATGCTTCACATGAAATCATATGACAGCCCTGTAGACGGAAAAAGTTCTTTCCAGGTAGAAATGTCGGAAATACGATCTATTGTAAGCCAGGCTACTTCGAGAAGCCTAGTGCTTATAGATGAGATATGCCGAGGGACAGAGACAGCAAAAGGCACCTGTATCGCTGGTAGTGTGGTAGAGAGTCTTGACACAAGTGGTTGTTTGGGTATTGTATCTACTCATCTCCATGGAATCTTCAGTTTACCTCTTACAGCGAAAAACATCACATATAAAGCAATGGGAGCCGAAAATGTCGAAGGGCAAACCAAGCCAACTTGGAAATTGACAGATGGAGTCTGCAGAGAGAGTCTTGCGTTTGAAACAGCTAAGAGGGAAGGTGTTCCCGAGTCAGTTATCCAAAGAGCTGAAGCTCTTTACCTCTCGGTCTATGAATGTCTTTCAATTGGTGCTCGTGAGCTTCCACCTCCATCTACAGTTGGTTCTTCATGCGTGTATGTGATGCGGAGACCCGATAAGAGATTGTACATTGGACAGACCGATGATCTTGAAGGACGAATACGTGCGCATCGAGCAAAGGAAGGACTGCAAGGGTCAAGTTTTCTATACCTTATGGTTCAAGGTAAGAGCATGGCTTGTCAGTTAGAGACTCTATTGATTAATCAACTCCATGAACAAGGCTACTCTCTGGCTAACCTAGCCGATGGAAAGCACCGTAATTTCGGAACGTCCTCAAGC---TTGAGTACATCAGACGTAGTCAGCATGTCT---CTCTCCTCCACTCTCCGTCTCTCTTCCTCCCTTCTTCGCTTCTTCCGATTCCCCCTCACCGACCCATTATGCCGTCTCCGCCGCACTGAACCCTCC---GCCACGCGTTTCTTCTCCTCCCGTACTCCTCGG------TCCGGCAAATTC---GTTGTCGGTGCTGGTAAGCGCGGAGATGAGCAGGTCAAGGAAGAGAATGGCGGTTTGGTTGTTTCT---GGGGAC---------------------------------GAATCTCGTATTGTGCCTTTTGAGCTACATAAGGAAGCTACTGAGTCGTATATGTCGTATGCGCTCTCTGTTTTGCTTGGACGTGCTTTGCCTGATGTTAGAGACGGACTAAAACCAGTACATCGGAGAATTCTCTTTGCAATGCATGAGTTGGGGATGTCATCTAAAAAACCATACAAGAAATGTGCAAGAGTTGTTGGAGAGGTTCTTGGTAAATTCCATCCGCATGGAGATACTGCTGTTTATGATTCTCTTGTTAGGATGGCTCAGAGTTTCTCCTTGAGATGTCCACTTATCCAAGGCCATGGAAATTTTGGCTCAATAGATGCAGATCCTCCTGCTGCTATGCGTTACACTGAATGCAGACTCGATCCACTGGCAGAGGCAGTACTATTGTCTGATCTGGATCAAGATACGGTGGATTTTGTGGCCAATTTTGATAACTCACAAAAAGAACCAGCAGTGTTGCCTGCTCGTCTTCCTGCTTTGTTGTTGAATGGAGCTTCTGGGATTGCGGTTGGCATGGCAACAAATATTCCCCCTCATAATCTTGGGGAGTTGGTAGACGTGCTTTGCGCTTTAATCCATAATCCAGAAGCAACGCTGCAAGAACTGCTGGAATACATGCCTGCACCGGATTTTCCAACTGGAGGAATAATAATGGGAAACCTTGGGGTTTTGGATGCTTACCGAACTGGCCGAGGGCGAGTTGTAGTTAGAGGAAAAGCTGAAGTTGAATTGTTGGATCCA---AAGACAAAGCGGAATGCAGTTATTATCACAGAGATTCCTTACCAGACAAACAAAGCTACACTTGTCCAGAAGATTGCCGAACTTGTTGAAAATAAGACGCTAGAGGGCATAAGTGACATACGTGACGAGAGTGATCGTAATGGGATGCGTGTGGTTATTGAGCTCAAAAGAGGAGGGGATCCTGCACTTGTGCTTAATAATCTTTACCGGCATACTGCCCTTCAATCAAGCTTCAGCTGCAACATGGTGGGTATCTGCGATGGAGAACCCAAGCTAATGGGATTAAAAGAACTACTTCAGGCATTTATAGATTTCAGGTGTTCTGTCGTCGAAAGGCGTGCAAGATTCAAGCTTTCACATGCACAACAACGAAAGCATATTATTGAGGGTATTGTGGTTGGGCTTGACAATGTGGACGAAGTAATCGAACTCATCACGAAGGCCTCAAGTCATTCCTCTGCTACTGCTGCTTTACAAAGTGAATATGGTCTTTCTGAGAAACAAGCTGAGGCTATACTGGAGATAACTCTTCGAAGGCTAACTGCTCTTGAGCGGAAAAAGTTTACTGATGAAAGTAGTTCACTAACAGAGCAAATTACAAAGTTGGAGCAGCTATTATCAACCCGAACAAACATCCTAAAGTTAATCGAACAAGAAGCAATAGAGCTGAAGGACAGATTCTCAAGTCCCAGGCGTTCAATGTTGGAGGATTCTGACAGTGGTGATCTAGAAGATATAGATGTTATTCCAAATGAAGAGATGCTGATGGCAGTCAGCGAAAAGGGCTATGTGAAGAGAATGAAGGCCGATACATTCAATCTTCAGCATCGTGGAACAATTGGCAAATCTGTTGGGAAACTAAGAGTTGATGATGCAATGTCTGACTTTCTTGTTTGTCATGCACATGACCATGTCCTCTTTTTCAGTGACCGGGGTATAGTTTACTCAACCCGTGCATATAAAATTCCAGAATGCTCTCGCAATGCAGCTGGTACACCTTTGGTTCAGATATTATCC---ATGTCGGAAGGTGAAAGAGTAACCTCCATTGTTCCTGTTAGCGAGTTTGCTGAAGAT---CGCTACCTCCTGATGCTTACAGTGAATGGCTGCATCAAGAAAGTATCTTTGAAATTATTTTCAGGAATACGCTCAACTGGAATCATAGCAATTCAGTTGAATTCTGGTGATGAACTGAAATGGGTTCGTTGTTGCTCAAGCGACGATCTTGTAGCCATGGCATCCCAAAATGGAATGGTCGCCTTGAGTACATGTGATGGTGTTCGCACACTGAGCAGAAATACAAAGGGAGTGACTGCCATGAGACTCAAGAATGAGGATAAGATAGCGAGCATGGACATCATACCTGCATCTCTGCGGAAAGATATGGAAGAGAAGTCGGAA---GATGCTTCACTTGTGAAACAATCCACGGGTCCATGGCTATTATTCGTGTGTGAGAATGGCTATGGAAAGCGTGTTCCTCTGAGTAGCTTCCGGCGTTCGCGTCTGAACAGAGTTGGTTTATCTGGATACAAGTTTGCTGAGGATGATCGTTTGGCTGCTGTTTTCGTTGTTGGTTACTCCTTGGCTGAGGATGGGGAGAGTGATGAGCAAGTAGTTCTGGTGAGCCAAAGCGGAACTGTGAACCGGATCAAAGTCAGGGATATCTCAATCCAATCTCGCAGAGCACGGGGAGTGATTCTTATGCGGCTAGATCATGCCGGCAAAATCCAATCTGCATCTCTGATCTCTGCAGCAGATGAAGAAGAAACAGAAGAAGCCGTAGAAGCCGTTAGCCTGatgagtcgccaaattcacggagctgtatcttct---tctaagcacatctccttaaaaacccaacacctctcagattccaactcagaactagcc------tatggagcttctgggtcggag---act---cgagtgtatacccggaaaaaaaggctaaagcaggaaccttttgagcctctg---gagaaatattccggcaaaggagtcaatacccacaaactgtgtggtttacccgatatagaagattttgcttacaaaaagactattggatctccttcatctagcaggtcaacggaaactagcatcactgtgacttcagtcaaaaca------------------------gcaggatatccgcctgaaaactgggtcgaagtgctcgagggtattcgtcaaatgagatcttctgaagatgcaccagttgattctatgggatgtgataaagccggaagctttctacctcccacggaaagaagatttgctgtcttgctaggagcacttctttcaagtcagacaaaagatcaagttaataacgcggcaatacatcgtcttcatcaaaacggccttcttactcccgaagcggttgacaaagctgatgaatcaaccataaaagaattgatctatccggttggattttatacaaggaaggctacctatatgaagaaaatagctagaatttgtctagtgaaatatgacggagacattccaagctctttggacgacctgctgtctcttccagggattggtcccaagatggcccatctgattctgcatatagcatggaatgatgtccaaggcatatgtgtagacacacatgtgcatcgcatttgcaatcgacttggttgggtgtctcgtccaggaaccaaacagaaaactacatctccagaggaaacaagagtagctttgcaacaatggcttccaaaggaagaatgggttgccattaacccgcttttggtggggtttggacaaatgatttgcacaccaataagaccacgctgcgaagcctgcagtgtcagtaagctttgtcctgctgcattcaaagaaaca---tca------agcccatcttcc------------aagttgaagaaaATGGCGGCAGTGACTCTATCACCC------TGTAGCATGTGTTGTGGTAGTAGAAGATTGCGTAGTGTCATTGTAATCCAAGCTCAGAGAGGAAACTGGAAC------------AGAATCAGGTTGAGTAATTTCTTCTTCTCCAAAGTCTGGAACATATCTTATCGTTCAAAGCATAAATATTCTGACAATCTTCTTGAGCAAGTTGAGAAGTATGCCTCTGTTGCAGCTTTGATGGAGTGTGATAATGTTGATGATTTTATTGAT---------------AAGAAATCTGATGAACAAGTTAAGAAA---------------GATCTTGTTTTGGCGTGTAAGAGATTCCCTTCTATCATTCTTGGTGATTCTCGTCCCGTGGAATTATACTCCAATAGCAAATCTTACGGTGAATCAAGTAGCATTCTTAAAACGCCAACTGATAACAGTTTCCTTCCTACTCCTATGCATGGAGGATGGTTTGATCCGGATAATCTTTCGAGAACATTATCTTCCTTCTGTCCTGAGCTTTTACAGAATGATGATTCTTCTGATCCAAGAGAAGATATATTAGATGATGGTTCTTCTTTTACGAGCAAAACTGCTACTTCTGAAGTT------------GAAGCAACGTCTGATGAT---------------------------------------GTTTTTGCCGCTCAGCGATTTCTTGCTACTAGTATAGATTCTATGCCTGGGTTAAGTAAGAGGCACAGTAATCAGCTAGACAGCTGTGGTTTTCACACGATGAAGAAATTATTGCATCATTTTCCTCGAACCTATGCAGATTTGCAGAATGCACAGGTTGATATTGAGGATGGACAGTATTTGATATTTGTTGGGAAAGTCTTGTCTTCAAAGGGAGTTAGAGCTAGCTCTTCATTTTCATTTCTCGAGGTTATTGTCAGCTGTGAAGTCTCAGGCAGAGACAGAACTCCGGAGGATCTGAGTCATAATGCTGAAGATAAAGCAGGAAAATCAATATTTTTGCATCTGAAGAAGTTTTTTAGGGGGACTCGCTTCACCTGGCAACCCTTTCTTAATTCTATTCAAGAGAAACATAAAGTCGGGGACCTTGTATGCATTAGTGGGAAGGTAAAGTCATTGCGTGCAGAAGATCATTTTGAAATGAGGGAATACAATATAGATGTACTCAAAGATGAAGAAGAATCATCTCATCGAGCCCAGGGGAGACCATATCCTATATATCCTTCAAAAGGAGGGTTGAACCCAAAGTTCCTTAGCGATGTCATCTCCAGGGCTCTGCGGGTTCTCCCCGCCAATATGGATCCGATTCCTAAGGAAATTACTAAAGTGTTTGGCCTACCATCTCTTAATGATGCCTACGTTGGCATTCACGAGCCCAAGACTTTAGATGAGGCTGATTTAGCTCGCAAAAGGCTAATATTTGACGAATTCTTTTACCTACAGTTGGCACGCTTGTACCAAATGCTTCAAAGCCTTGGCACAAAAATAGAGAAAGATGTATTGCTGGAAAAGTTTAGAAAGCCAGTACTTAATTCCGTTTATATTGAAGAATGGTCCACTCTCACGAAGAGTTTTCTGAAAGCTCTACCATATTCCCTTACTCCTAGCCAGCTAAGCGCTGTCTCAGAAATAATATGGGATCTAAAGCGTCCGGTTCCAATGAATCGGCTTTTGCAGGGTGATGTTGGATGTGGCAAAACAGTGGTTGCTTTCTTAGCGTGTATGGAGGTCATAGGATCTGGTTACCAGGCAGCTTTCATGGCCCCCACAGAATTACTTGCCATCCAGCATTATGAACAGTGTCGTGATCTGTTGGAGAATATGGAAGGGGTAAGCTCCAAGCCAACCATTGGGTTGCTCACAGGTTCAACCCCGGCAAAGCAGTCACGTATGATTCGCCAGGATCTTCAAAGTGGAGCTATATCGTTTATAATTGGAACTCACAGTCTGATAGCTGAAAAGATAGAGTACTCTGCATTACGTATTGCCGTAGTTGATGAGCAGCAACGGTTTGGTGTAATCCAGAGAGGAAAGTTTAACAGCAAGTTATATGGAACATCTATGATATCAAAAAGTGGCTCATCTGACTCTGATGATACTTCTAAAGCTGATCTCAGTATGGCTCCTCATGTTCTTGCCATGTCAGCCACCCCTATCCCGAGATCACTTGCCTTAGCGTTATACGGAGATATATCTTTGACCCAAATTACTGGTATGCCACTTGGAAGAATACCAGTTGAGACGCACATTTTTGAAGGAAATGAGACTGGCATCAAAGAAGTCTACTCAATGATGCTGGAAGACCTGAAGTCTGGAGGCAGAGTATACGTTGTGTATCCTGTTATTGACCAATCAGAGCAACTGCCACAGCTCCGTGCTGCCTCTGCTGAGCTCGAAATAGTAACCAAAAAATTTCCAAAGTACAATTGCGGACTGTTACACGGGAGGATGAAGAGTGACGACAAAGAAGAGGCTCTAAACAAATTCAGAAGTGGAGAAACACAGATACTTCTGTCCACCCAGGTGATAGAGATAGGTGTTGATGTTCCAGACGCATCAATGATGGTTGTAATGAATGCTGAAAGATTTGGAATCGCTCAGTTACACCAACTCCGAGGACGTGTTGGGCGAGGAACCAGAAAATCCAAGTGCTTATTAGTTGGGTCAAGTACCAATAGCCTAAAACGGTTGAACATGTTGGGGAAATCATCAGATGGGTTTTACTTGGCAAACATAGACCTTCTTCTACGTGGACCTGGTGATTTGCTTGGGAAGAAACAGTCTGGGCACTTGCCAGAGTTCCCGGTCGCTAGGCTAGAAATAGACGGCAATATGTTGCAGGAAGCCCACATCGCCGCTTTGAACGTTCTAGGAGATTCTCATGACCTGGAGAAGTTTCCAGCGCTGAAAGCTGAGCTTAGCATGAGACAGCCACTTTGTCTTCTGGGCGACtctactggtcct------------atcgatgaaggt------------------------gtagaagaagattttgaagaaaatgttacagaaaggcct---------gag------cttcaacctcatggagttgatcctcgtaaaggttggggatttcgcggtgttcatagggcgattatttgtgggaaagtagggcaagcaccgttacagaagatcttaaggaacgggcggacagtaacgatctttacagtaggaacaggtgggatgtttgatcagaggcttgtaggagctactaatcagccaaaaccagctcagtggcatagaatcgctgtgcacaacgaagtgcttggctcttacgctgtccaaaaactcgctaaaaactcgtcggtttatgtggaaggtgatattgagactagagtgtataatgatagcatcagcagtgaagtgaagagtatccctgagatttgcgttcgtcgtgatggtaagattcggatgatcaaatatggtgaaagcattagcaaaatctcttttgatgagctaaaagaa------ggattgattatgaagagacctcgatct------------------tccaccgtc------------------aaaccacca------------ctg------------------tctccgccggtc------------------------acaccgatt---------------------------------------------ctc---------------------------------------------------aaacag------aag---------------------ctacacaga---------------------------------------------------------------------------acagga---------------------------------acacctaaatggttcccgtta---aaactaacccacacggagctgacgttgccgttaacttttccgacgggtcaaacattccggtggaagaaaactgga------gcgattcagtatagcggaacg---------attggg---cctcacttagtctctcttagacaacgt---------ccaggagac---------------gacgca---gtttcctactgcgtccattgt---------------agcaca------------------------agccctaaa------------------tccgcggagcttgcgttgctcgattttctcaatgctgagatctcgttagctgagctatggtctgatttctcgaaaaaagatcctcgtttcggagagctagcgagacatctccgtggc------gctcgtgtgttgaggcaggatccgctcgagtgcttgatacagtttttgtgctcatcgaacaataacattgcgaggattacgaagatggtggattttgtttcgtctttagggttacatttgggtgacattgatggatttgagtttcatcagttcccatcattggatcgattatctagggtttctgaggaagagtttagaaaggctggttttggttacagagccaaatacataacaggtacagtgaatgctttgcaagcaaagccaggtggtggtaatgaatggcttctttctctgcgcaaagtcgaactccaagaggcagttgctgcgctgtgtacattacctggtgttggtccgaaggtagcagcttgcatagctctgttttctcttgatcagcatagtgctattccggttgacacacatgtctggcagatcgcaacaaattatctactgccagaccttgctggtgcaaaactgacacctaaactccatggccgagttgcagaagcctttgtgagtaaatatggtgaatatgctggttgggctcaaacattgcttttcattgccgagttacctgcacaaaaaactctcttgcaatcg------ttt---tcccagcccattaacaaactggatgag---------tctgcagaagttaatgaaactagctgtgat---acgttgaagcca------------------------------------------------------------------gcaagctggtcaaattct------tcaacccctggacgtggattccctggtaaagatgccgcaaagcct---agt------ggtcgattgttcgcaccttattctatcttcaaaggaaaagctgctctctctgttgaacctgttcttcccagtttcactgaaatcgattcg------ggaaatcttcggatagatcgtcgtggatccttaatgatgacttttatgcctgctattggtgagcgtaagtacgactgggaaaagaaacagaaatttgctttgtcacctactgaagttggatccttaattagcatgggttccaaagacagctccgagtttttccatgacccttccatgaaatcaagtaatgctggtcaagtcaggaagtcactgtcagttaagccccacgcagatggtagcggctacttcatctcattgagcgttaacaatagcatcctcaaaaccaatgactattttgtggttcctgtcacaaaagctgaatttgcagtgatgaagacagcttttagttttgctcttccacacatcatgggttggaatcgg---ttaactggtcac------gttaatact------gaagctctgccgtcgagg------aatgtttct---catcta------aaggagctggag------tgggataaaATGGCTTCGTCGACAAAAACCCTAATGGATTTTTTT------CAACCTGCCAAACGCCTCAAAGCTTCCCCTTCTCTTACACCTGAACAGATCGCTCGCGCAGAGTTCAACAAGTTCGTCGCCAAGTCCAAGCGTAACCTCGCCGTCTGCTCCGAGAGGGTCACAAAA------GCA------AAATCTGAA------GGA---AACTGCTACGTACCATTGAGTGAGCTCTTAGTAGAAGAATCATGGCTTAAAGCTCTTCCTGGGGAATTTCATAAACCCTACGCCAAATCACTTTCTGATTTCCTTGAACGTGAGATCACTGACAGTAAAAGCCCTATTTATCCACCGCAGCACTTGATTTTCAATGCTCTTAATACAACTCCTTTTGATCGAGTTAAGACTGTCATTATCGGACAGGATCCTTATCATGGACCTGGTCAAGCTATGGGTTTGTCCTTCTCTGTACCTGAAGGAGAAAAGCTTCCTTCTAGTCTGTTGAACATCTTTAAGGAGCTTCATAAAGATGTT---GGCTGTTCCATCCCACGTCACGGTAATCTACAGAAATGGGCTGTGCAGGGTGTGTTACTCCTGAATGCTGTTCTTACAGTAAGGAGTAAACAGCCTAATTCACATGCAAAGAAAGGATGGGAACAATTCACTGATGCTGTTATTCAAAGTATCTCACAGCAGAAGGAAGGTGTTGTTTTTCTTCTCTGGGGAAGATACGCTCAAGAGAAATCCAAGTTGATAGATGCGACTAAACATCATATACTCACAGCAGCTCATCCATCTGGTTTGTCGGCGAATAGAGGCTTCTTCGACTGCAGGCATTTCTCTCGCGCAAACCAGCTACTCGAGGAAATGGGGATTCCTCCCATAGACTGGCAACTTATGGCT------CTAGTTCAGAGA------------CAACAC---------------TCTTATCTTCTCCGTTATTTTCGT------------CTCATGGCTTCTCGTCCTCGTCCTCGT---------------CTCTTC------------TCTCAC------------TCTCTATATCCTTCA------CTT---------------CACCGTCAC---------------------------------------TCCTCAGCTCTCAGCTCTTCAACACCC---------------------------------------AGGATAAAGTTTCAG------TTAGCCAATGTTTTTAGTCAAAGACTTGTACAAAGA---AATGCGGTCTCACCT------AAAAGTTTTATG------TCATCGACC---------------ATGGAGTCTCTCCAAGAGAGCTCTACCTCTAAGGATTATAGTTCCGAGCACATCCAAGTGTTGGAAGGCTTAGACCCTGTCAGGAAAAGACCTGGGATGTATATTGGTAGCACTGGATCTCGTGGTTTGCACCATCTGGTT---TATGAGATCCTTGACAACGCAATTGACGAGGCCCAAGCTGGTTTTGCTTCAAAGATCGACGTTGTTTTACATTCAGATGATTCAGTCAGCATTTCAGACAATGGACGTGGGATACCCACAGATTTGCATCCTGCAACGGGAAAATCGTCTTTGGAAACTGTCCTTACGGTCTTACATGCAGGTGGTAAGTTTGGTGGCAAGAGTAGTGGGTACAGCGTGTCTGGTGGATTGCATGGCGTAGGTTTATCGGTTGTGAATGCATTGTCAGAGGCATTGGAGGTTATAGTTCGCAGAGATGGAATGGAGTTTCAGCAGAAGTATTCTCGTGGAAAGCCCGTAACAACACTTACATGTCATGTCCTACCACCAGAGTCAAGGGGGACTCAAGGGACATGCATCCGGTTCTGGCCTGACAAAGAAGTATTCACAACTGCAATTCAATTCGACCATAACACTATTGCTGGACGGATCAGGGAGCTTGCTTTTCTCAATCCAAAGGTTACAATCTCTCTAAAAAAGGAGGATGATGATCCAGAAAGGGACGTGTATAGTGAATATTTTTATGCTGGAGGGTTAACTGAATATGTTAGCTGGCTAAATACTGATAAGAAACCGCTTCATGATGTGCTGGGTTTCCGGAAAGAGATAAATGGCTCCACCGTTGACGTTTCACTTCAGTGGTGCTCAGATGCCTATTCAGACACGATGCTGGGATACGCGAATAGTATTCGGACCATAGATGGTGGGACACATATAGAAGGTGTGAAGGCTTCATTAACAAGAACTCTAAATTCCCTTGCAAAAAAGTTAAAGGTTATCAAGGAAAAGGATATTAGCTTAAGTGGGGAACATGTTAGGGAAGGATTGACCTGCATTGTCTCAGTCAAGGTTCCGAACCCTGAGTTTGAAGGTCAAACAAAGACAAGACTAGGAAATCCAGAGGTGAGAAAAATTGTTGACCAATCAGTCCAGGAGTACCTCACGGAGTACTTGGAATTGCATCCGGATGTACTTGAAAGCATTATTTCCAAATCCTTGAATGCGTACAAGGCTGCTCTGGCTGCCAAGAGGGCTAGGGAGTTGGTAAGATCAAAAAGCGTTTTGAAGTCATCCTCACTTCCTGGGAAACTTGCAGATTGCTCATCTACAGATCCTGCAGAATCT---GAGATTTTCATTGTCGAAGGAGATTCGGCTGGTGGCAGCGCGAAACAGGGTCGTGACAGGCGTTTCCAGGCAATTCTTCCTTTGAGAGGCAAAATTTTGAATATTGAGAGAAAGGATGAAGCAGCAATGTATAAGAACGAAGAAATTCAAAATCTTATTCTTGGCCTTGGTCTTGGAGTTAAGGGAGAAGATTTTAACAAGGAGAATCTGCGTTACCATAAAATTATCATCTTAACAGATGCAGATGTTGATGGTGCACATATCCGGACACTTCTGTTGACCTTTTTCTTCAGATATCAGAGAGCCTTGTTTGACGCGGGTTGCATATACGTTGGTGTTCCACCTCTTTTCAAGGTTGAGAGGGGGAAACAGGCGCACTACTGCTACGATGATGCAGCTCTTAAAAAAATCACTGCTTCGTTCCCTGGAAACGCATCCTACAACATTCAGAGGTTCAAAGGTTTGGGTGAGATGATGCCTGCGCAGCTATGGGAAACAACGATGAATCCAGATACAAGGATATTGAAGCAACTAGTTGTTGACGACGCAGCAGAAACGAATATGGTCTTCTCATCTCTGATGGGTGCTCGGGTCGATGTCAGGAAGGAACTCATCAAAAGTGCTGCGACTAGGATGAATCTGGAGAATCTCGACATAAACATCACTTCCCCAGAAGACTCCGACTTTGACGAGTTAGAATCGGAACCAAAGGCCTCAGATCCAGTTTCTCGATTTTCCGGAGAAGAACGCGTTATGGAAGAGCGTCCACTCGAAAATGGCCTTGACTCTGGCATTTTCAAGGCAATATTGGTGGGGCAAGTGGGTCAGCTTCCTCTGCAGAAGAAGCTTAAGAGTGGTAGAACTGTCACTCTCTTCTCTGTAGGAACTGGTGGGATCAGGAACAACCGGAGACCGCTTATTAACGAAGATCCGAGAGAGTATGCGAGCCGGTCTGCGGTGCAGTGGCACCGTGTCTCTGTTTACCCTGAACGCTTGGCAGATCTTGTGTTGAAGAATGTTGAACCCGGTACTGTTATCTACTTAGAGGGTAATCTGGAGACGAAGATATTCACTGATCCTGTCACTGGTTTGGTTCGACGTATAAGAGAAGTAGCAATTCGTAGAAACGGCCGAGTTGTGTTTTTGGGAAAAGCCGGTGAT---ATGCAG---CAACCGAGTTCT---GCT---GAGCTTAGAGGCGTTGGCTACTAC---TGTTCATCAGGTCTGACA---AAGTATGTTCCTAAGAAGTCTCGGAAGATTACTGAAGATAGTGTGTTGGGATTTCAAGTTAAGGGTAAC---------AGCAAAGCTAGAGATGGCTCATTTTTGGATCTGCAA---------GAGGAAAATGATACTGGAGACTCTGATGAAGGTTTTATAGATGCTAGTAGA---------TTGGATCATAGTAAGGCTAACATCAAAGAGACTGGAGAGGATACTGATTTTCATCTGCGGGAT---AAA------------------AATGATGCT------GATATGTACTCTGATGTTTCTTGTGAT---GACTCT------AATGATGAAAGCAGCAACGAA---GTTAGATCTACAGGCCAGGCCAAGAGTAGCAAAGAAGCCTGCAAAACCACGCAAGATGCAGAGCACATGGCTATTCGCTATCTCGGTTTAAGAGCATATTCAGCAGCTGACCTGAAGAAGAAGCTCATAGGAAAGAAATATCCTATTGAAGTCGTTGACAAAGTGATCGATGATTTCCAGATTCGAGGTTTTGTCAATGATAGCTTGTACGCGGAGTCATTCACTCGATCTAGATGGTCTTCCTTAAGTTGGGGACCAAGGCGGATCAAACAAGCATTGTTTAAGAAAGGCATAAGCAACAAAGACTCAGAGACGGCCATAAAGCTGGTTTTTGAG------AAACGCCAATGC---AATGAAGGA---GATGAAGAAGCAGAA---------CTAAACCAC---GGGCTGTCCAAGGAAGCAGTGGACCAGCTTTATGTCCAGGCATCAAAGCGGTGGCTTCAAGGTCGAGACTTGCCTACAGAAACTCGTAAAACTAGAGTCATCCGGTGGCTTCAGTACCGGGGTTTCAACTGGGGTGTCGTTACCCAGCTTCTAAAGAGGTTAGAGTCTACTCATGAGTCGATGGCGTCGACAGTCGTTCAACCGGGTCGGATCCGGATCCTAAAGAAAGGCTCATGGCAACCGGATCAAACGGTGGGTCCCGTCGTTTACTGGATGTTCAGAGATCAACGGTTGAAAGATAACTGGGCGTTAATCCACGCCGTTGAT------CTGGCAAACAGAACCAACGCGCCGGTGGCCGTCGTTTTCAATCTGTTCGATCAA------TTTCTGGACGCAAAAGCGAGGCAATTAGGGTTTATGTTAAAGGGTTTGCGTCAGCTTCACCACCAAATC---------GATTCTCTCCAAATTCCGTTTTTT---CTCTTACAGGGAGATGCAAAGGAGACAATCCCTAATTTCCTCACAGAATGTGGAGCTTCACATCTGGTTACTGATTTCTCTCCTTTACGGGAAATCCGGCGTTGTAAAGATGAGGTTGTC---------AAG---------AGAACGAGTGATTCATTAGCGATACATGAAGTTGATGCTCACAATGTAGTTCCAATGTGGGCTGCTTCGAGTAAATTGGAGTACAGTGCTAGAACAATTAGGGGTAAGATCAACAAGCTACTACCTGATTACCTCATTGAGTTTCCTAAACTTGAG------CCGCCGAAGAAG---AAATGGACGGGGATGATGGATAAGAAGCTT---GTTGATTGGGATAGCCTCATTGATAAAGTTGTAAGGGAGGGTGCAGAAGTTCCTGAAATTGAATGGTGTGTGCCTGGAGAAGATGCAGGGATTGAAGTATTGATGGGGAATAAAGATGGTTTTTTGACGAAGAGGTTGAAGAATTATTCAACTGACCGGAATAATCCTATAAAGCCGAAAGCACTCTCTGGTCTCTCTCCTTATCTACATTTCGGGCAGGTATCAGCTCAGCGTTGTGCCTTGGAGGCGCGTAAAGTCCGGAGTACTTCCCCTCAGGCGGTAGACACATTCTTGGAAGAATTGATTGTGCGAAGAGAACTCTCCGACAATTTTTGCTATTATCAACCTCATTATGATTCTTTGAAGGGAGCTTGGGAGTGGGCACGCAAGTCACTAATGGATCATGCTTCAGATAAGAGGGAACACATTTACTCGTTGGAGCAGTTAGAGAAGGGACTGACAGCAGATCCTCTA------TGGAATGCTTCACAGTTAGAGATG------GTTTATCAAGGGAAAATGCACGGTTTCATGCGAATGTATTGGGCAAAGAAGATTCTAGAATGGACCAAGGGACCTGAAGAGGCTCTCTCAATATCCATCTATCTAAATAACAAGTATGAGATTGATGGTCGTGACCCGAGTGGATATGTTGGGTGCATGTGGTCTATATGTGGCGTTCATGATCAGGGATGGAAAGAGAGGCCGGTTTTTGGGAAGATACGGTACATGAACTACGCGGGTTGCAAACGGAAATTCAATGTGGATAGTTACATCTCTTATGTCAAGAGTTTGGTGTCAGTAACAAAGAAGAGGAAAGCTGAAGAACAGCTCACCAGAGACTCTGTTGATCCCAAGATAATGATA------------------------------------ACAGTAGGATTTATTCAACCCAATTCTCTCTTCTCCTTCTCAACTAAATCCATCGAC------------------------------------------------------------AAGACACAACCTTCACGAACGAAATGGGTCTCTTCCTCGTCCTCTTCCTTTTCTTCTCACTCTTCCGTT------------------------------GAGACATTTCATCGAACAGGTAATGTGCAAGTTCTTCAGAAAGATGTTCTCTGTGGCAAC---------AATGAAGAAATTAGGAAGAAGAATAAAAGGGTATTCTTCTTAGACGTTAGTCCACTTTGCTACGAAGGAAACAAACCCAGTTCGCAAGCTTTTGGTCACTGGATTTCACTCTTCTTCTCTCAAGTCAGCCTCACTGATCCTGTCATAGCTGTTATCGATGGAGAAGAAGGTAACCAACGACGCAGAGAATTGTTGCCTTCATATAAAGCTCATAGGAAATCA---------------CCAAATCATGGGAGATACTCTAAG------------AGGCCACATCAGTTT---------GTTGATGAAGTTCTTAGAAAATGCAATGTGCCAGTTGTTAGAATAGAAGGGCATGAAGCAGACGATGTAGTAGCTACGCTAATGGAACAAGCTGTGCAAAGAGGATATCGTGCGGTTATTGCATCGCCTGATAAAGACTTTAAGCAGTTGATCTCAGAAAATGTTCAGATTGTCATTCCATTGGCAGATCTCAGAAGATGGTCCTTTTATACTTTGAAGCACTACCATGCTCAATATAATTGTGATCCACAGTCTGATTTGAGCTTTCGATGTATAATGGGTGATGAAGTTGATGGAGTTCCGGGGATTCAGCACATGGTCCCGGCGTTTGGAAGGAAAACAGCGATGAAACTTGTGAGAAAACATGGTTCTCTGGAGAGTTTACTAAGCGCAGCAGCTGTAAGAACCGTGGGGAGACCATATGCTCAAGAGGCCCTTACGAAATACGCAGACTACTTGAGAAGAAACTATCAAGTTCTTGCCTTGAATAGA---GATGTGAGG------------------GTACAGATTCAAAAT------------------GAATGGCTGATGGAGAGAGATACAAGCAATGATTCAGAAGTATTGTCAAGCTTCTTCTCAACATTGCATGGA---------------------------------------------------TCTACTGAAACAGAGAACGATGTTCCAACTTCAGGAATCAGTAGACCACTCGCTGAGATTCTCAAGGAGCTTAACAAAAAGGTTCCAGATTCAGTCATCCGAACTCGAGTTGAA---GATGGGTGCTCCATCAAATACATCCCTTGGCACATTGTGAATCGGATCATGAATATGCATGCTCCAGAATGGTCAGGAGAAGTTCGAAGTGTCACTTACTCTCCTGATGGCAACACTGTTACTGTGGCTTATCGTGTGACTCTCTACGGCACTGATGCTGAGATATTTAGGGAATCAACAGGTACCACATCTGTAGATGACAAAGGC---TATGGTGATGCTGTGCAAAAGGCGGAAGCAATGGCATTTCGCCGTGCGTGTGCAAGATTTGGATTAGGGCTTCATCTTTATCACGAGGATGCTTTG
>CastillejaMiniata
------------------------------------------------------------------------------------------------------------------------------------------ttcggtgctataacactaaacttggaatttctactaacaagatttcggtttaagtggtattcgtcgaaaaggtctattgtagttcgttctcgtaagnnnaaaatagaa---------ataatgaaggacgacaaggaagcttttttcgttgtccgaaaaggcgatctcgtgggcgtttacaaaagcttaagtgattgtcaatctcaagctggaacttcgataagcgaccttccgattagtgtgtacaaaggtcactcaatgccgaaggacacagaaaaatatctaatctcaagtgggcttaagaatgctctttattccgtcaaagcttcgaatatt---actacacagtttctgggcactctcgtgccatgtgttttccag---------ccttcttcatcttctactagaggtgaaacatctatc---------gagcctgtgaacaagaagagatcacatgaagctatttggtcagcgtatggggagacagttggacct------aatttgatgccaaacgacgccttaacaaatcatttcaagttagaacctcataga---------------------------gttgac---cagagccaatcagtttgtcgttcgtgtaccattgagtttgatggtgcttcgaaaggaaatcctggacaagctggggcaggagcaatactacgatccgatgacgggaactttgtttgtaggttgcgtgaaggcttaggcattgccaccaataattttgctgaatatcgtggctttatattagggatgaaacatgcgcatcacaaaggttttacaagtgttcgggttcgaggtgactccaaacttgtttgcatgcagattcagggattatggaaggttaaaaaccaaaatatatccggcttgtatgatgaggcaaagaaactgaaagatatgtttagttcgttccaaattattcatattctgagggacatgaattctgaggctgatgctcaggctaactttgctgttgatctt------------------------------------------------------------------nnnaagtcagacgcaagtgaatctggtgaagagaatttgtccaagaaagatctagcactgaagctagctctggatcagatcaccgcatcgtttggaaaaggatccattatgtggcttggtcgttcagcctcttttaaggacactccggtggtttctactggatcgtttgctttagatattgcattgggtataggtggactcccaaagggccgcgttgtggagatatatggtccagaagcttctgggaagacaactcttgctttgcatgtgattgctgaggcacaaaaacaaggaggttactgtgtttttgtagatgctgagcatgctcttgatccaacattagcggagtctattggagtaaacactcaaaacctgcttctctcacaaccagacagtggcgagcaagctctcagtctggtggatacccttattaggagtggctcggtagatgttgtcgttgttgatagtgtagctgctttggtccctaaaagtgaacttgacggcgaaatgggagatgcacatatggcaatgcaagcaaggctcatgagtcaagcacttcgaaaattgagccactcgtta------tctctttcacagacaatattaatttttacaaatcaggtgcgagcgaagctatccacattcgga---tttggcgggcccactgaagttacttgcggcggaaatgccctgaagttttatgcttcagtacgcctcaacattaggagaacagggctggtcaagaagggagaagagacagttgggagccaagtagttgtgaagatcgtaaagaacaagcacgcgcctccgtttaaaaatgcagaatttgagctcgagtttggtaaagggatttgtcgagaagctgagatcatagacttgggatgcaaacacaaactcatcacaaaggctgcc---ggatggctttatatgaacgacctaagttttcaaggtagggatgctctcaagaaatacctgaaggaaaacgagagtgtaagggacgaaatcatgaagaagctcaaagagaagctt---gta---gatgttgaatcatcggacagtggaaaagaagctgttgaggaggttact---------acatctgatgcaattgacgaagaa------------------------tctgtt---actgctgtt---ggagcg---------------------------------------------------------------------------------------------------gctctgtcgaacctttcaggggaattttgtaaagaatcgatgttgtcgttacagcgattttttggtgctagacgggcctctgtaatatccacaggctcgttgaagctggatcaggcgcttggtattggtggattaccaaagggaagaatggttgagatttatgggcaagaagcatcggggaagacaacattggcattgcatgtcattaaggaggctcaaaagcttggaggctattgtgcctatctcgacgtggagaatgcaatgtgcccttcgcttgtcgaagcaataggagtcgacacagacaatctcctgatttcacagccggattctgctgagaatttacttagtgtggtggatacattgacgaaaagtggatctatttctgtaattgttgttgacagtgtagctgctcttgttcctcaatgtgaagtcgatgattttgaatatggc------tccaatagagaccta------caatcgataataatgacaaaagccctacgaaaaatacattattctcaatgcaattccaatactcttattatttttattaaccaggttagaaaaagtctgaaa---tta---gtcgaagggtctgttgttcgtgctgaagaagtaacttgtggaggaaatgccttaaaattttatgctgccattcgaatgcgaattagccgaaagggattagtgaaggcagaggataaggctactggtctcgggatttgcgtgcaagtagttaaaaataagctagcgccttcg------atggcgaaa---gcggaattaagtataagatttgggaaaggaataagccgcgaa---ccagaggccttagaattggcgtgcgaacatggcgtcatagtgaaagatggagacagatattacataggagggaaaattatgcacagtcgagaggaaattttaaggtatctgtcggaaaacgatggggctctggatgatattatcagaaccttgaggtgccatttgttcgagaga------------------------------tcaaattgcagcagaattattttaatgggctcccggaatttcctgctactcaagtcctccgccacacccgctgaccacgtgcgcgtaata---------------tctctccattcctgttcacagacgaacagttttcattcc------------------tttcgcaggagaaataatctcaacctttttccttctacaaaa---------------------caattt---cctgcaatttatcag---agagcctctggatatagttacactccgtatgccgccatgcccattcccagaccgataaatggtgttgatttggagacactggataatcaaatg---gtagatgagaag------------------------------------------------------------------------------------------nnntgtaaaggtggggatttaggggagaaaagcttatctcttagtatttcnnnn---------------------------------------------------------------------------------tcaacttatgcaaaaatgaattcagtcacaaaagtaaaggaaccaattagaacaatcacagaggagatgttgggactcgaacctttgtgtaacgagttacttgcatattttgctgagcgcatgatatctggagaaacattacgaagaaactatgtcatgcagaaaaaaaca---ggagag------cag---attgctattgcgtttacttaccgaagaaaaggataccttgtaagctgcaagtatcgtgatatttccaaaaagttttggcaggaagccaataccgaaaagatcttttatggactggatgatataaaggaaggaaatgatatcatcattgttgagggtgaaatggataagcttgcaatggaggaagatggtttcaaaaattgtgtcagtgttccagatggtgctcctgcaaaggtctcgaataaagccttaccctccgaagaaaaggacacaaaatatcagtatctatggaactgcaaagaatatactgaaaaggcatctcgcattattcttgccacggatgctgatgctcctggtcaagccttagcagaagaacttgcaagacgtttggggagagaaaggtgttggagagtcaattggccaaacaagaatgacaatgaacgtttcaaagatgcaaatgaggtgcttatgtatatgggtcctgatgcactgagaaatgtcattgagaccgctgagctgtatccaataaaaggtttgttcaatttcaaagattacaatggcgagattgatgactattataatcagtcacttggttttgagcttggtgtttcaactggttggactgcgctcaatgagttatataatgttgtgcctggagaactgacaattgttacaggagttccgaattcgggcaagagtgagtggatcgatgctctattgtgcaatctcaaccatagtgttggttggaaattcgcactttgctctatggaaaatagggtacgagaacacgcaagaaagcttttggagaaacatatcaagaagcctttctttgat---gttaggtatggggagtatgttgagaggatgagccctgaggatttggagcaagggaaaaagtggctcagtgactcatttgctctaataaggtgcgagaatgattgccttcctagtataagttgggttctcgatcttgcaagaattgctgttctccgccatggggttagaggccttgtaattgacccctataatgaacttgatcatcaacgtcctcctaaccagaccgaaacggagtatgtgagtcagatgctgacaaaaatcaagcgctttgctcaacatcactcttgtcatgtttggtttgtggctcatccgagacagttgcataattggattggaggtcctccgaatatgtatgacatcagtgggagtgcacactttataaacaaatgcgacaatggaatagttatccaccgtaacagggatccggaggcgggtcccattgatgtagttcaggtttgtgtgcggaaagtacgtaataaagtcataggaacaattggagacgcctatttgtcatataacagggttaccggt---gagtacatggacattattgcgcgcggcccgcagtaccctagaccggcggagattcagtggaagaaagagctgtgcaattcggtgcagcttatcggcgtaattggtgtgcccgttcaaatcaagcacctcccttcc---ggg------aaggtt---gtggcgtgggctcgtctagccgtgaagaaatcccaaactgacacactttggataaacttgactttctgggatgaattggctcgagttgcttttcagcatgtagaaaaaggtcagcaagtatatgtctctggtcgccttgtttcagatactttcgaaaatgatgac------gggaagcagcagacctattttaag------------------------------------------------------------------------------------------------------------------------------------------------------------------------------------------------------------------------------------------------------------------------------------------------------------------------------------------------------------------------------------------------------------------------------------------------------------------------------------------------------------------------------------------------------------------------------------------------------------------------------------------------------------------------------------------------------------------------------------------------------------------------------------------------------------------------------------------------caaaccctt---------------------------------------aat---tcaaaccct------------------------------------------------------------------------------------------------------------gtgtggaatctcccaaagacatgtggctttgctcctggtattccagttggacccatgttagctaaaccaactaaaggagtatctgaaattgtagataagtttcaagatatggagtacacctgtgaatacaagtatgatggagaacgtgctcagatacactatttggac---aacggctcagtggaaatatacagtagaaatgctgag---------------------------------------------------------------NNNtcatttgttcttgactgtgaacttgttgcatacgatcgcgagaagcagaaaatccaacctttccagattctcagcaagcgtgctcgaaaaaatgttgtcatgagtgaaatcaaagttaatgtttgcatctatgcttttgacatgctatatcttaatggc---gagcgactcttgcaggagcaactcaatgttcgtagagagcatctttatcagtcatttcaagaagaacccggttttcttcagtttgccactgctattacatctaatgatcttgaggaaatacaaaaatttcttgacgatgctgttaattcaagctctgagggtttgatcatcaaaacgttgaacaaagatgctacttatgagcctgcaaaacgatctaataactggctcaaattaaaaaaggattatatggatagt---attggtgattcactagatttggttcccgttgctgcatttcatggcaaggggaaacgtactggtggctatggtgcctttctccttgcttgctatgatagtgacaaagaggagtttcaaaccatatgtaaaattgggactgggttttctgactcgatgcttgaagagagatctaatagtcttcgctctaaagttattcccaagccaaag---tcatattacaggtattcagattcaaccagtccagatgtatggtttgaaccaactgaggtgtgggaggtcaaagctgctgatctgactattagccctgtttatcgtgctgccattggtactgtggaccctgacaagggaatttcactgaggtttccacgattacttcgtgtccgagaagataaaaatccggagcaagcctcatcatctgatatggttgcggatatgtataatgcacagagtcacaaccaaaaa---gacaaccgagatgaaaatgaggat---gat---------------------------------------------------------------------------------------------------------------------------------------------------------------------------------------------------------------------------------------------------------------------------------------NNNttcgttcacgcatgtgatactgaggtagcaaacattgatgttaaagaagaaacaccagttgaccatggagagatcatatgttttagcatatattcgggcccacaggctgattatggcggtggaaagacatgtgtctgggtagatgtcctagacggaggcggcaaggatcttatcaatgagtttgctccgtttttcgaagacccgtctattaaaaaagtgtgg---------------------------------------------------------------------------------------------------------------------------------------------------------------------------------------------------------------------------------------------------------------------------------atccctcctgtcgaagagctacaacggtccgagagagaattatggatttgctattcggccttggactcgataagcactttgaagctttacgagagcttggagaagaagctaatgaaaacgccctggagcgtcgatgggaag------tacaagggatcgatgtttgacttttaccggatatatttatgtccattcggtgagcttcttgtggatatggagactgaggggatgttggttgaccgttcgtatcttgctgagattgaaaaggtggcgaaagccgagcagcaggttgcgtctgataggtttcgcaagtgggcatcgaaatattgtccggatgcaaaatatatgaatgtggggagtgatacgcagttgagacaattgttttttggtggtatacagaacagcaaggatcccaacgagtttcttccgattgaaaaagaatttaaagtccccaacatagataatataatcgaagaaggtaagaagagtccgacaaagttccgtaaaatcgttctgcgtaagcccgatttcgttaaatgtgaggcggataagttcaccgcgagtggttggccgtctgttagtggggtcgtgttaaagaatcttgctgggaaagtctctgct---gac---tttgacttcctggacgat------gaaaac------gac---------gaa------------------------------------------------------------------------------------------------------------------------------------NNNgcttattctgcgttcggaggtggacaggctggaatcgaggcttgccattcaattgctgctttgtgtgaagtttgttcaatagactcgttgatatccaactttattctccccttgcagggaagtcatatatcagtcaagaatgggagagtccattgttcgttgaatattaacacggagactgggcggttatctgcaagaagacctaatttgcagaaccagcctgcgttagagaaggatcgttacaagatacgtcaagcatttattgctgcacccggtaattccctgatagttgccgagtatggacagttagaacttaggtttcttgcgcatctggccaactgtacgagcatgttagatgcttttaaagccggcggagactttcactcacggactgcaatgaatatgtatccgcacattcgtaaagctgttgaacgaaaagatgtgcttcttgagtggcatcctcagcctgggcaagataagcctcctgtccccttgctaaaggatgcatttgcttctgaaagaagaaaagcaaagatgctcaacttttcaatcgcgtatgggaaaacgactgtgggacttgcccgtgactggaaggtttctcgtgaagaagctcaggatacggttaatctctggtacagcgacagacaagaagtgttgtcttggcaggaagaacgtaaaagagaagcacgtaattatcaacgtgtttacactctgctggggcgggcccgccacttcccatcgctaaagaatgccggctcagcgcatagaaaccacattgaacgtgctgccatcaataccccagtgcaggggagtgctgcagacgtggccatgtgtgccatgttgcaaatatcaagaaatgcacgtttgaaggagctcggatggagactaatattgcaggtt---catgatgaagtgattctagaagggccaactgagtcggctgaggaggcgaaagctatcgtggttgattgtatgtcgaagccttttgat---gggaaaaactttcttagagttgatttgtcagttgatgccaaatgtgctctaaactggtatgctgccaag------tttcgtaacgtt------gtgcgc---------------cctatttcttatagttcaatcagt---tcgtctgctcaaactgca---caa------gcacttaaccaaagtacgctttcggatttt---tccgtaagtgaagat---gagccatct---acgataactccatcaaatggcagagtaatgcttatcgacggcacttcgatcatatat------------------------aaactgcaccatggtcatctttctcacgctgatggcaatggagattgggtgctaacaattttcagcgcattgtctctaataattgatgtcttggaatttctcccttcccatgttgcggtggttttcgaccatgatggggtaccatatggtcat---gcttctttttcatccaaacaaagttttgttgcaaaaggcctaaatttccgccacaccctatatccgtcatataaaagcaatcggcctccaaccccggatacgattgttcaggggcttcagtacttgaaagcatccatcaaggctatgtccatcaaagtaattgaggtccctggcgttgaagctgatgatgtgattgggacactggctatcagaagcgtaaatggtgggttcaaggtacgtgttgtctctacggacaaatacttatttcaaattctatctccttcattgcgtttgttgcggattgctcctcgtggatttgagatgtcctcttttgggatggaagactttgctaagaaatatggaaccttaaagccatctcaatttgtagatgtaatctcacttgtgggagacaaatctgacaatataccaggagttgaaggaattggggatgtgcatgctgttcaactgattactaaatttggcacattggaaaacttgttgcagtgtgttgagcaagttaatgaggagcgaatcaaaaagacattgattgcaaatgctgagcaggctattctaagcaagaatcttgctatg------ttgcgttctgatcttccatcgtacatggttccatttaccaccaatgacctgacttttatcaaaccagaggacaatggcgagaaattcacaagcctcttgaatgcgattagtgcttatgcagaagggttttctgcggattctataattagaagggccttctatttgtggaagaagctcgaannn---gcctccaccaccgtagctaatgaaaccgcatccacctggtcggctttcacctcctacgaccccaccaccggcctttgcgtcaccaggcgagagtctaacaacgccggcaaggatgatgtagggagcagcagcagctttaggaagaaggggaagaataggagtgtctttgtttgcgagagctgtgggttctccgatgggcagtggtgggacacgtgcagggagtgcggggaaacttacaggatgaaacggtgcacggttgagggtactgccgagaacaaagcgggtgggacc---gtgtcggaaaatgtggccagatcgtggttgccgaaggagtcgacgtcgattaggttgtcggatgtgtctaatcggattgatgggttgaattggcggatacctttgcctggagtatttggagctgaagtagaaagagttcttggtggcggtttagtcccaggttctcta---------------------------------------------------------------------------------------------------------------------------agtgctgagcaaattgcaaatagagatgacagtctctgtattagaacagaagagcttgttctgcattcaaatacagatattgaggatattctagaacaagctcagcctctttccccaagggttttaattattgattctattcagactgtctatttaaaaggagtgactggtagtgctggaggtccttcgcaggtgaaagaatgcacttcagcattgctacgatttgctaagaagacaaatatacctgtaatattgattggacatgtgacaaaatctggagaaatagctggacctcgtctgttggagcacattgtggatgttgttttatatatggaaggggagaaactttcatctcatcgattgcttcgatctgtgaaaaatcgatttggctccacagatgagcttggagttttcaaaatgtcagagacaggattgcaaggagtttctaatccgagcgagatgttcttaggtgagcagcattctaattcagactacctagctgggttagctgttgctgtaattatggacggatctcgatcctttctcattgaaattcaggcattgtgtgtggctggctcaactgccgtgagacatttgaatggtatccaaggtagcagagctgacatgattatttcagtaattacaaagcaagctggacttaagctacaagagaat---ggcatttttcttaatgttgttagtgggtttagcctaaccgagactgctggggatctagcaatagcggctgcaatttgcagcagcttcttggagttccccatacccaatggcatagcattcatagctgaaattgatctcagcggtgaacttcgtatggtgcctcaattggaaaaacgggtcaacaccctggcaaagctgggctataaaaagtgcattgtcccaaagcttgcagaaaattcc---ttcccagatgcacaagttcaa---ggtatggagatt---ttgggatgtgttaatttgaaggagatgattaacactatgccggagcttccggaggtggaggcggcgcgtcgggcggtggaggagcactgcgtgggtaagaagatcatgaaatcgacggtcgccgacgatactaaagtcatcgatggcgtctcttccaaagacttcgagacagctcttgtgggaaaaactatagttgccgctcatcgcaaggggaagaacatgtggcttcagctcgattcgcctccctttccctcttttcaatttggaatggctggagctgtgtatatcaagnnn------------------------------------------------------------------------------------------------------------------------------------------------------cctttttccttgcctccaatctctgagcttgggcctgatgcattgacggaacccatgaaagtggatgagttccacaactcattgagcaagaagaaaattggaattaaggctcttttacttgaccagagttttatgtcgggcatcggtaattggatggctgatgaagtgctatatcaagcaagaattcatccactgcaaattgcttccagcttgtcccaagaaaactgtgcaaccctgctcaagtgcattaatgaggtaattgaaaatgcaatggaagttggggccgatggcagtcaattccctagtaattggcttttccattctcgggaaaagaagcctggcaaggcttttgttgatgggaagaaaattgaattcatcaatgctggcgggaggacaacggcatatgtccccgagttgcagaagttaaccggcaatcaagctgtgaaagaggcg------gct---aaacaatctaagcgc------acccctgctggtaaaggcggtgatgatgatgtatcaggggatgaggacgagactgagaaatccaaagccgtgaaagggaaa---aagact---agtcgagccaagaag---aagtcc---gcaaagaaaaagtcaaatgca------------agtgctgaagatgatgaggaagatgac------------------agtgatgctgctgttgctgatgtatct------------------tcaaataaa---acacgaggggctaagaaggaacctcctgcaaagagtaaa------ccaaag---------------------------------------------------agg---tgtgatgtt---aaaact---gcg---------gctgcaaag------------------aggaagcac---gag---------gaaagtgaa------------gaa------------gatgac------------------gtcagcaattctagtggtgatgctgacgaggataaacaggaagaggctcaggaggtgaggaatggt------aaacgggccaaggctgca---gcaacgtctaagaaacgggtggct---------------------------------aggaaaaaagtaaac---------------------------------------------------------------------------------------------------------------------------------------------------------------------------------------------------------------------------------------------------------------------------------------------------------------------------------------------------------------------------------------------------------------------------------------------------------------------------------------------------------------------------------------------------------------------------------------------------------------------------------------------------------------------------------------------------------------------------------------------------------------------------------------------------------------------------------------------------------------------------------------------------------------------------------------------------------------------------------------------------------------------------------------------------------NNNggggaagaatcttggaagagcttggtggataatcctagtaaatggtgggataataggttggacaagagaaatccgagggcgcccgattttaagaacaaagagacgggcgaa---------gggttatggtta------agcgac---tcaNNN------------------------------------------------------------------------------------------------------------------------------------------------------------------------------------------------------------------------------------------------------------------------------------------------------------------------------------------------------------------------------------------------------------------------------------------------------------------------------------------------------------------------------------------------------------------------------------------------------------------------------------------------------------------------------------------------------------------------------------------------------------------------------------------------------------------------------------------------------------------------------------------------------------------------------------------------------------------------------------------------------------------------------------------------------------------------------------------------------------------------------------------------------------------------------------------------------------------------------------------------------------------------------------------------------------------------------------------------------------------------------------------------------------------------------------------------------------------------------------------------------------------------------------------------------------------------------------------------------------------------------------------------------------------------------------------------------------------------------------------------------------------------------------------------------------------------------------------------------------------------------------------------------------------------------------------------------------------------------------------------------------------------------------------------------------------------------------------------------------------------------------------------------------------------------------------------------------------------------------------------------------------------------------------------------------------------------------------------------------------------------------------------------------------------------------------------------------------------------------------------------------------------------------------------------------------------------------------------------------------------------------------------------------------------------------------------------------------------------------------------------------------------------------------------------------------------------------------------------------------------------------------------------------------------------------------------------------------------------------------------------atggaatcacaaatc---------------------aagcatgctgtcgtggtgaaggttatagga---------------------------------aggactgggtcccgtgggcaggtgactcaggtg---------------------------------------gcatctcgaataaaggacatcaactccatcacgttagaagatgccctcgacctactgcagtatccagtgaccttgggaaaacatccagatgatggccaaccagtagaattgaagcttgcgaaagttggtttttccattagacacaggcgcacaattggtcctgtgccaaagaatatgaagcctgaagatataaccctggagaaagctttggaactactacagggtaaagatgtaaagaggagtggacgaccaaagcgtaacaaagttgttgaa---gaa------------------------------------------------------------------------------------------------------------------------------------------------------------------------------------------------------------------------------------------------------------------------------------------------------------------------------------------------------------------------------------------------------------------------------------------------------------------------------------------------------------------------------------------------------------------------------------------------------------------------------------------------------------------------------------------------------------------------------------------------------------------------------------------------------------------------------------------------------------------------------------------------------------------------------------------------------------------------------------------------------------------------------------------------------------------------------------------------------------------------------------------------------------------------------------------------------------------------------------------------------------------------------------------------------------------------------------------------------------------------------------------------------------------------------------------------------------------------------------------------------------------------------------------------------------------------------------------------------------------------------------------------------------------------------------------------------------------------------------------------------------------------------------------------------------------------------------------------------------------------------------------------------------------------------------------------------------------------------------------------------------------------------------------------------------------------------------------------------------------------------------------------------------------------------------------------------------------------------------------------------------------------------------------------------------------------------------------------------------------------------------------------------------NNNtcagagattcgttctgttcttgctaaagccacttcaaagagccttgtgcttattgatgaaatatgccgaggaactgaaacagcgaagggcacatgtattgctggcagtatcatcgaaactcttgatgctattagttgcttgggtgtggtctcgacccacctgcatggaatctttgatttaccactgagaattaaaaatgctgtctttaaagctatgggaacagagtgtattgataatcgaaccatgccaacatggaaattgattgacgggatctgcagagagagccttgcatttgaaacggctcagagagaaggagttcctgaagaattaattcaaagagctgaggag---------------------------------------------------------------------------------------------------------------------------------------------------------------------------------------------------------------------------------------------------------------------------------------------------------------------------------------------------------------------------------------------------------------------------------------------------------------------------------------------------------------------------------------------------------------------------------------------------------------------------------------------------------------------------------------------------------------------------------------------------------------------------------------------------------------------------------------------------------------------------------------------------------------------------------------------------------------------------------------------------------------------------------------------------------------------------------------------------------------------------------------------------------------------------------------------------------------------------------------------------------------------------------------------------------------------------------------------------------------------------------------------------------------------------------------------------------------------------------------------------------------------------------------------------------------------------------------------------------------------------------------------------------------------------------------------------------------------------------------------------------------------------------------------------------------------------------------------------------------------------------------------------------------------------------------------------------------------------------------------------------------------------------------NNNNNNcaaatttctaagctacaggagcttctttcaagtaaacaactaatactcgaggttatagaaaaagaagcaaatgaaataaaggacaagttttttactccaaggcgttccatgctggaggacactgatagtggccaacttgaagatatagatgttatccccaacgaagaaatgctactggcagttagcgaaaaaggctatctaaaaagaatgacgcctggtactttcaatgctcagaaccgtgggactattggn------------------------------------------------------------------------------------------------------------------------------------------------------------------------------------------------------------------------NNNgaatttgaaggggag---cagtatcttatgatgttaactgcgaagggatatatcaagaaagtctctttgaactatttctcaacgataaggtcaactggaatcatagcaatttcactggttcctggtgatgaattgaaatgggtgaggaggtgcacaaatgctgattttgtggcaatggcctcagtgaatggaatggtgattttgagcccgtgtgaaaatattagagcacttggaagaaataccagaggtggagtagccatgagacttaaacaaggggataaaatggcaagcatggatataataccatcttctttggacaaccaattactgagagtcacagaaacaaagcagaactacggcaagggatttgctggtccttggctgttgttcatatctgagagtggctttgggaagcgagttcctcttgctagcttccggacgtcaccactaaatagggttggtttgaaaggttacaagttttcagcggaggatcacctggctgccgtatttgtagtaggattctctgtaggagaggatggagaaagtgatgaagaagtagtgttggtcagtcaaagtggaactgtgaaccggatcaaagtacgggacatctccatccagtctcgctatgcaaggggggtgattctgatgcggcttgagcatgctggaaaaattcaatcagcttccctaatagcggcaactgaaacagagtctgaggaacaactgcaggaggagattgcagcttttagccaaatgcgaacaacaagactttcgtcggccaaaagggagataaaccaatctgctgaa---tcgaaaaacccaggttctgaatgtgca------actgatgagtctgtacaaaaa------------------------------------------------------------------------------------------------------------------------------------------------------------------------------------------------------------------------------------------------------gacaattgggaaaaggtccttgaaggaattcgtaaaatgaggtcttctgaagatgcacccgtcgattcaatgggctgtgaaaaagctggcacttcccttnnncctaaggaaagaagatttgcggttttggtatcgtcactcttgtcgagccaaacgaaggataacgttactcatggagctattcaacggctacttcaaaatgatttgcttacagctgaagccattgacaaatccaatgaaggtgaactgaagggattaatctaccctgtgggattttatacaagaaaagcaagcaacatgaaaaagattgcaaatatttgtctctcaaagtatgatggagatattccgagtacgttacaggggttacttgagcttcccggcatcggcccaaaaatggctcatttggtgatgaatgtagggtgggataatgttcaaggaatatgtgtagacactcacgtgcaccggatttgtaatcggctcgcatgggtttcacgtccgggcactaagcagaaaacttcgactccagaggagactcggatgtcattacaattatggcttcctaaagaagaatgggttcccatcaatcctctcctggtgggttttgggcagactatatgcactcctctgaggcctcgttgtggcgtatgcacgataagtggtttttgcccatcggcattcaaagagagc---cca------agcccgtcatcc------------aaatcaaaagcg---------------------------------------------------------------------------------------------------------------------------------------------------------------------------------------------------------------------------------------------------------------------------------------------------------------------------------------------------------------------------------------------------------------------------------------------------------------------------------------------------------------------------------------------------------------------------------------------------------------------------------------------------------------------------------------------------------------------------------------------------------------------------------------------------------------------------------NNNcatcattttcctagaacctatgctgatctacagaatgctgagttggaaattgatgatgggcagtacctgatttttgttggaaaaatcaagtcttcaaggggaatccgggctagtagttcgtttgcatttctagaagtgattgtggcttgcgaggttgcagatattgagtctagtcccgagtgcacagctgatgaagccaacagtagaaggaaaagaactataaatttgcatttgaagaaattttttcgtgggacccgcttcacgtacacgccttttctcaaaagtattcaggaaaagtacacagaaggagatatagtatgcgtcagcggcaaggtacgcacaatgcgtaataaagatcattttgaaatgagggagtacaatattgacgtggttaaagacaaagatgagtcgaatgtttttgctaaagggggaccttacccaatatacccttccaaaaaaggtcttaaccccgagtttctcagggatattatttca---gctttaaagacattgccagatgattttgatcctctgcctaaagacattactcagNNN---------------------------------------------------------------------------------------------------------------------------------------------------------------------------------------------------------------------------------------------------------------------------------------------------------------------------------ccagtcccaatgaatagacttttacagggtgatgttggatgcgggaaaaccgttgtagcatttctatcatgcatggaggtgattggcttgggatatcaggcagcttttatggttccaactgaactgttagctatccagcattatgatcaccttcttggctttcttgagaaaatcgaagagcccggtgaaaaaccttcagttgccctattgacaggatcaaccccgaccaagcaagcacaatctattcgaaagggtctcctaactggggatatctctatggtcattggaactcacactttaatagccgaaaaagtggaattttcggctttacgcattgctattgtcgatgagcagcatcgttttggtgttgttcaaagaggacgcttcaacagcaagctatattttaacggcatagcttcccaactaacgtcgcctagctcaagtgactcccggaaaaatgatgttaccatggctccacatgttcttgccatgtcagccacgccaatcccgaggtctcttgctctggcgttatatggtgacatgtctctcactcagattaccgatttaccccctggaagaacacctgtgaagacatacgtcatagaaggaaatgaagttggatacgagaccgcttaccagatgatgttcgacgaattaggaaacgaaggtaaagtatacatcgtctatcctgtaatcgagcaatccgaacaactccctcagcttcgtgctgcctcagccgatttcgaaactatctcccaaaaattctccaactacaaatgtggattgctacacgggagaatgaaaggcgatgagaaagacgacgcattaaaacgtttccgatccggcaaaaccaacattttacttgccacacaagtaatcgagatcggggtcgacgttccggatgcttctatgatggtcgtcatgaacgccgaacgattcggaatagctcaactacaccaactccgaggccgagtcgggcgtggagagagaaagtccaagtgtatattattagcctccacagcttcgagcttgaaacggctaaaggtgcttgagaaatcgtcggatggattttaccttgcgaatatggacctcgtccttcgtgggcccggggatcttctcggtaagaaacagtcgggccatttgccggagtttccggttgctaggttggagatcgatgggaatattcttcaacaagctcatcttgctgcactgaaagtattggaaagctctgatgacctggacaaatatccggaccttaaagccgagctcagcatgagacaaccgctttgccctctcggagac------------------------------------------------------------------------------------------------------------------------------------------------------------------------------------------------------------------------------------------------------------------nnngggggaatgtttgatcagaggagtattggtgcaaatgacttgccaaaaccagctcagtggcatcgcattgcagtgcataaccctatgcttggaggttatgctgttcaacaacttttgaaaaattcttccgtctatgttgagggtgacattgaaacaagagtctacaatgacagcattaatggagatgtaaaaagcatacccgaaatttgtgttcgccgtgatggaagggttcggcttataaaggcaggagaaagtatgagcaattttaacattgacgagttacgtgaa------ggattactg------------------------------------------------------------------------------------------------------------------------------------------------------------------------------------------------------------------------------------------------------------------------------------------------------------------------------------------------------------------------------------------------------------------------------------------------------------------------------------------------------------------------------------------------------------------------------------------------------------------------------------------------------------------------------------------------------------------------------------------------------------------------------------------------------------------------------------------------------------------------------------------------------------------------------------------------------------------------------------------------------------------------------------------------------------------------------------------------------------------------------------------------------------------------------------------------------------------------------------cccaaagtagctgcatgcgttgctcccttcgctttagatcaacatcatgccattccagtcgatactcacgtttggcaggttgcaacgagg---ctcatccctgaactggctgggacccgcttgacacctaaaacttgcaaacgtgtgactgatgcttttgtgagcaaatatggaaagtatgctggatgggctcaaaatctgcttttcatttctgaactgccttctcaaaaatcccttttgcctgct---agctta---tggaatacggacgagaaagtctcagtt---------aagcttcaaacaaaaggtcatgcaaaaatg---aaaaaggaagaaaat---------------------------------------------------------------accacccaaacctccatg------tccactgctatgcctaacttt---------------ggggaacct---aca------gctagaatatttgcaccttattcgatctacaagggnnnn---------------------------------------------------------------------------------------------------------------------------------------------------------------------------------------------------------gattcttgtgaattctttcatgacccatcaatgcagtcgagtaatgcaggtcaagttagaaagagtttgtcaattaaagcacacgctgatggcagtggttacttcatttctctgactgttgccaacagtattttcaaaacaaatgatcggtttgttgttcctgtcactactgctgaatttgcagtcatgcgaacagcttttagttttgctttgcctcacatcatgggttgggataga---ttaaccaatcagccgccagctgccaga------aaaaactcacctgcgccg---gctgcggttcct---gatctt------cagagctctgag------tgggataga------------------------------------------------------------------------ACC---------------------------------------------------------------------------------------------------GAG------CGGCAGTCC------GGC------------GTCACT------------------------------------------------------------------------------------------------------------------------ATCTATCCACCACAAAAAGATGTCTTTAACGCGTTCCGCTTTACCGAGTTGGGTGACGTTAAAGTGGTGATTCTCGGCCAGGATCCTTATCACGGACCGGGACAGGCGCATGGTCTGGCATTTTCCGTTCGTCCCGGCATTGCCATTCCTCCGTCATTATTGAATATGTATAAAGAGCTGGAAAATACTATTCCGGGCTTCACCCGCCCTAATCATGGCTATCTCGAAAGCTGGGCGCGTCAGGGCGTTCTGCTGCTCAATACTGTGTTGACGGTTCGCGCAGGTCAGGCGCATTCCCACGCCAGCCTCGGTTGGGAGACGTTTACTGATAAAGTCATCAGCCTGATTAACCAGCACCGCGAAGGCGTGGTGTTTTTGTTGTGGGGATCACATGCGCAAAAGAAAGGGGCGATTATAGATAAGCAACGCCATCATGTACTGAAAGCACCGCATCCGTCGCCGCTTTCGGCGCATCGTGGATTCTTTGGCTGCAACCATTTTGTGCTGGCAAAT---------------------------------------------------------------------------------------------------------------------------------------------------------------------------------------------------------------------------------------------------------------------------------------------------------------------------------------------------------------------------------------------------------------------------------------------------------------------------------------------------------------------------------------------------------------------------------------------------------------------------------------------------------------------------------------------------------------------------------------------------------------------------------------------------------aagtcttctctggagactgtgttaacgattttgcatgcaggtgggaaatttggtggttcaagtagtggttacagagtgtcaggtggattacatggtgtgggtttatcagtcgttaatgcactgtctgagtcccttgaagttactgtgtggcgagacggtaaggagtataagcagaaatattcccgtggaaggccn------------------------------------------------------------------------------------------NNNacagctattgagtatgactacaccacaatttctggaagaatcagggagctcgcatttctcaatcctgaggttacaattgcacttgagaaagaggatgccgacccagagaaaagactgtatcacgagtacagctatgctggaggattaaatgaatatgtaaaatggctaaatgctgataagacaccccttcatgatgtcttgggatttaggaaggaagctgatggaatcttaattaatgtggcacttcaatggtgttccgatgcatattcagatactttgttaggatatgcaaacagcattagaacagttgatggtggcactcacattgatggagtaaaagcatcattaactagaacgctcaacaacctagccaagaagtctaaagttatcaaggagaaggatattagcttaagtggtgagcacgtaagagagggactgacttgtgtgatctctgtcaaagttcaaaatccggagtttgaaggacaaaccaagacgagattgggaaacccggaggtaagaaaagctgttgatcaatctattcaagaatatcttaccgagtacttggagttgcatccagatgtccttgatgagatcctttccaagtccctaaatgctctcaaggctgccctagcggcaaagagggcaagggaattggtgaggcaaaagagtgttttgaaatcatcatcacttcctggaaagcttgctgattgttcaaatactaatcctgaagaatct---gagatattcatagtcgagggagactcagctggtgggagtgctaaacaaggccgtgatcgccgatttcaggctgtgcttcctttaaggggtaaaatcctgaacatcgagagaaaggacgaggctgcaatgtacaaaaatgaagagattcaaaatcttatcctcggcctgggacttggagtgaagggtgaggattttcttaaggactcgctccgatatcacaagatcataatattaacagatgctgacgttgatggtgctcacataaggacgttgttattgaccttcttctttaggtatcagagagctttgtttgatgaaggttgtatctacgttggtgtccctcctttatacaaggtggagaggggtaaacaagcacattatcttcacgatgaggcagagctgagaaaacttcaaagttcttttccttctaatgcgtcgtataccatccagaggtttaaagggttgggggagatgatgcccttgcagctatgggaaacaaccttgaatccagagactagaattctgaagcaattaaaagttgatgattttgctgaagccagtgttgtcttttcgtctctaatgggagcccgagtcgatactagaaaggagctcattcagaagtctgctagtcttatcaatcttgatcaacttgatata---------------------------------------------------------------------------------------------------NNNgaccgtccgcttgaaaacggcttggacctcggcatctacaaggcgatactggtcggacaattaggtcaggcgccgatacagaagaaactaaagagcgggagagtagttactctgctatctctgggaaccggaggcattcgaaacaatcggaggcctatggacaacgaggagcccagggattacgctaatcgatgcgctgtgcagtggcatagggtttcgatttatccggagaagttgggggagctggccgtgaagagctttggcccgggttcgattgtgtatgtggaagggaacttggagtcgaagatcttcaatgatccgataaccgggctcgtgaggcggatacgagaggttgctgtgcgaagaaatggcNNN---------------------------------------------------------------------------------------tgtagctcttttcctgta---aaatacattcctaagaaatctccagagaaccaagaaaatggagatccttctttccctgtgaagtatgca---------ccgaaaagtcatgatgggcccgagttgaatttagct---------aagatt---------------------gtcaattttccggatatcaactcc---------aagaatcatggcgcattacgtgcttccaacataaattatgggctaaatttggaagcgaatgat---gaa------------------ttt------------------------------------------------------atagaagagactgagaacatt---gttgatgatagtagtgaagcatgtagtggaactcaatcaagtcataatcggaaagttgtggagaagttggcgattgagttgcttgcttcccgagcatttactgccctggagctgaagaagaaactacaagcaaagaaatttgcgcttgaaattgtcgacgaagtgataacagacttccagagcaggggtctgattaatgactgcttatatgctgaaacatattctcgatccagatggtcttcctcaagctggggccctcgacgaatcaaacaagcattatccaagaaaggagtaagcgaagcggatacacagaatgcgataaaacaagtgtttgag---------------------------------agtgaagacgaagat---------tctggaatc---aatatgtcgaagctttctatggatcagttatacattcaggcctcgaagcaatggcaacgaagccaaggcgcgtctcgagatacgcgaaaatcgagaataatccgttggcttcaatatcgcggcttcgattggaatgttattagttatgttttaaagaagttgggatcggataatcattcc------------------------------------------------------------------------------------------------------------------------------------------------------------------------------------------------------------------------------------------------------------------------------------------------------------------------------------------------------------------------------------------------------------------------------------------------------------------------------------------------------------------------------------------------------------------------------------------------------------------------------------------------------------------------------------------------------------------------------------------------------------------------------------------------------------------------------------------------------------------------------------------------------------------------------------------------------------------------------------------------------------------------------------------------------------------------------------------------------------------------------------------------------------------------------------------------------------------------------------------------------------------------------------------------------------------------------------------------------------------------------------------------------------------------------------------------------------------------------------------------------------------------------------------------------------------------------------------------------------------------------------------------------------------------------------------------------------------------------------------------------------------------------------------------------------------------------------------------------------------------------------------------------------------------------------------------------------------------------------------------------------------------------------------------------------------------------------------------------------------------------------------------------------------------------------------------------------------------------------------------------------------------------------------------------------------------------------------------------------------------------------------------------------------------------------------------------------------------------------------------------------------------------------------------------------------------------------------------------------------------------------------------------------------------------------------------------------------------------------------------------------------------------------------------------------------------------------------------------------------------------------------------------------------------------------------------------attagagttgaagatgaggaaatccccagctctggaataagcaggcctctttcgcatattctcaaagacttgagcaagaaagtgccccaatccctcatcagcctccgcactgaa---tcatcacctccggccaaatacattccctggcacacattgaatcggattttgaacttacatgcaccagaatggtccggtgaggtccgcagcatcacttattcgactgatgggaaatatgtatctgttgtctatcgtataacactttatgggactgatgctgagatattcagggaagcaacagggactgcatatgtcgatgaaagg------------gatccagtgcaggaggcagagacaaaggcattcggccgagcttgtgctcgctttgggcttggacttcatctttttcatcaagac------
>ChristisoniaKwangtungensis
---------------------------------------------------nnnttatcgaagacgagacttttcgtcaacaaaagtatttctttcaaatatttt---tctccttcgtcgaaaacaagcttttatcatttttgttatgaaaca---aacttagaatcactgctcaacaagttccactttcggccctattcatccaaaaagtccagtggggttagctcttgcaaacgtaagcttgaccccaaaccattaatgaaggacgacaaggaagcatttttcgtcgtccgcaagggtgatgttgtgggtgtttacaaaagcttaagtgattgtcaagctcaagttggaacatcgatatgtgattccccagtcagtgtgtttaaaggtcaagcaatgccgaaggacacagagaagtatctcatgtcttgtggactcaagaatgcgctttattccatccgagcttctgaactt---accgaacatttttttggccctctcgtgccttgtcatctccag---------ccttcttcttct------ataggggaaacatctacc---------gagcccatgaccaagaagaggtcacaagaagctttgtgttcagattatggggactcagcggagcct------ctgttgatgcgtaatgatgccccgacaaagcatttgaaattagaacttcagaga---------------------------gtagat---cagaatcaatcatcttgt---tcatgtactatcgagtttgatggtgcttctaaaggaaacccgggacaagctggagcaggtgctatactaagatccgatgatggaagttatatttgtaggttgcgggagggcttaggcattgctaccaataattttgccgaataccgtggctttatactcgggttgaagtatgctctccggggaggtttcacgagtgttagagttcgaggggactcaaaactcgtctgcatgcagattcagggattatggagggttaaaaaccaaaacatttcgagcttgttcgaggaggccaagaaactgaaggacatgtttggttctttccaaattattcatgttctaagggacttgaactcagaggccgatgcgcttgctaacttgggcgttgagctc---------------------------------------------tctgctaaaggtagaaggaaaacacaagccgatgcgagtaactctggtgaagagaacctgtcaaagaaagatctagcactgaagctagctttggatcagatcacaacatcatttgggaaagggtccattatgtggcttggtcgtacagttgctcataagaatgttccagtggtgtctactggatcatttgctctggatgttgctttaggaatagggggacttcctaagggacgtgttgtggagatatatggtcctgaagcttctggaaaaactactctagcattgcatgttattgctgaggcgcaaaaacacggaggttattgcgtctttgtagatgctgagcatgctctcgatccatctttagctgaggctattggagtgaacacccaaaatttgcttctctcacaaccagattgtggtgagcaagctctcagtctggtggataccctaattaggagtggttcagtagatgttgttgttgttgatagtgtggctgctttggttcctaaaagcgagcttgacggtgaaatgggagatgcacacatggcaatgcaagcaagacttatgagtcaagcacttcgcaaattgagccactcgttg------tctctttctcagacaatattaatttttactaatcagattcgggcaaaactatcaacttttgga---tttggtggcccaaccgaagttacttgtggtggaaatgccttgaaattctatgcttcggttcgtcttaacattaggagaactgggtatgtcaagaggggagaagagacaataggaagccaactagtagtgaaaatcgtaaagaacaagcacgccccgccattcagaagcgccgagttcgagcttgagttcggccgcggcatttgtcgggaggctgaactcattgacttgggatgcaaacacaaactagtcacaaagtcgggt---gcatatttttatttggggaaccaaatatttcaaggcagggatgctctcaagatatacctgtcaggaaacgagagcgcaaggaatgagctcatgaataagcttcgagagaagctt---gta---agtgcaagtgggaatgagtccattgccgatgctgttgacgaggctgct---------tcgtccgatactaccgatgaagaa------------------------gctgtt---actgctgtt---gaggctccgtca------gctgaaatttca---gaatac---acatttgatgatcatattccggatgatactaagataacagaaaaagatgcggcgttgcgtatggctttgtcaaagctttcaagcgaatttggtaaagaatcgatgctttcattgcaacgcttctttggtgctagacgagcgtctgtaatatcgacggggtcgttaaggctggatcagacccttggtattggtggattaccgaagggaaggatggttgaaatatatgggcaagaagcttctgggaagacaacattggcactgcatgttattaaggaggctcaaaagcttggagggtattgtgcgtacctcgacgtggagaacgcaatgtgcccttcacttgccgaagcaataggtgtcgacacggacaatctccttatctctcagccagattctgctgaaaacttattgagtgtcgtagatacattgacgaaaagtggatcgatttctgtaattgttgtcgacagtgtcgccgcacttgttcctcaacgtgaaatcgacacattgcaatacggc------tcctatcgagacttg------caagcgaagataatgacacaagcgctgcggaagatacattattctctatgcaactccgataccctaattattttcatcaatcaggtgaggaaaaagttgaca---ttg---gtagaaggatct---gttcgtgccgatgaagtgacttgcggaggaaatgccttgaaattctacgctgctatacggatgcgaattagccggaaggaactggtaaaggcagaagataaggctacgggtctcgggatttgcgtgcaagtcgtaaaaaacaagttagcaccttcc------atggctaga---gtcgagttagatatacgattcggaaaaggaatctcccgggaa---tcagaggccttggatctggcatgcgagtatggggtcgtagtgaaagatggcgacatgtatttcgtcaaggggagaatcttgcggagtcgggaggcggctttaaggtatctggcggcgaacggccgggctctagacgacattgtgaagactttaaggtgccatttgtttccg---atgcagcggaaactgttcgtgagagttcaatcaaattatacccgagctattttcatggcgtcgagggattttctgctactcaagccaactcccgcttccgccgcgcacgcgcgcgcaccttcgctccat------tatcactgttcttattcgaaaacgcattattttcactct---------------------aatagcaggaataatctatccttttttgttaatacgata---------------------cgcttt---ccaccaatttatcag---agggcctctggatatagtttcaccccatatgccgccatgcccatccccaggccgactactggtgtcggtatagagaccctggagaatcaattt---gtagatgaagaacagcttatcatattaaggcagaagttgcaagaaattggaattcatcccaatccttgtttgccagggcaatttaatagcttgacttgcccaatctgtaaaggtggggagtcggaggagaagagcttatctcttcgtattgcaccggacgggagggcagcaatgtggatctgctttcgagccaaatgtgggtgggcaggcactacacgagcatatgcaaatgcgaaatcgacttttgcaaaaatgaatgcagtcacgacagtaaagcaaccacctagaataattacagaggagattttgagtctcgaacctttgtgtgatgagttgcttgcatattttgctgcgcggatgatatctggggacacgttacgaagaaatcgtgtcatgcagaaaaaaagt---ggagat------cag---attgctattgccttcacttacaggaggaatggagaacttgtaagctgcaagtatcgcgatatcaccaaaaagttttggcaggaagctaatacggaaaaaatattttacggactggatgatataaatgaagcaagcgatgtcatcattgttgaaggtgaaatggacaagcttgcaatggaagaagcaggcttcagaaactgcgtgagcgtcccagatggcgctcctccaaaagcctcgaacaaggcattaccctccgaagaagatgacatcaagtatcaatatctatggaactgcagagagtatacggaaaaggcatcccgcattattctcgccacggacaacgaccttcctggtcaagccttagctgaagaacttgcacgacgcttgggaagagaaaggtgttggagagtgaaatggcctaaaaagaatggcacagaaagtttcaaagatgcaaatgaggtgcttatgtatatgggtcctgatgtgctgagggacatcattaaagctgctgagctttacccaataagaggactgctcaatttcaaagattacaatgacgagatcgacaattactatcaccagtcacttggttatgagcttggtgcctcgactggatggaaggctctcaacgaattgtacaatgttgttcctggagaattgacagtcgtaaccggagttccaaattcgggcaagagcgagtggattgatgctctcttatgcaatctcaaccatagtgttggttggaaatttgcactttgctctatggaaaatcgggttcgagaacatgccagaaaacttttggagaaacatgtaaggaagcctttcttcgat---ataaggtacgggaagcatatcgagaggatgagcatcgaggagttggaggaaggcaagaagtggctgagcgattcgtttgctctgatcaggtgcgagaacgattgccttccgagtataaattgggttctcgatctggcaagaatcgcagtcctccggcatggagtacatgggctcgtaatcgacccgtataatgaacttgaccatcaacgaccccctaaccagactgaaacggagtacgtgagccagatgctgacgaaaatcaaaaggtttgctcaacatcacctgtgccacgtctggttcgtggctcacccgaggcagctgcataattggatcggaggagcaccgaacatgtacgatatcagcgggagtgcacacttcataaacaaatgcgacaacggcattgtgatccaccgcaacagggaccccgaagcgggccccctcgacttggttcaggtttgtgtgaggaaagtgcgtaacaaagtcatcggaacgatcggagacggctatctattgtacgacagggcgaccggt---gtgtacacggatgtt---tcccacggtccgcagtaccctaagccggcggagattcagtggaagaaggagctctgcaatacggtgcagcttattggtatcatcggggctccaattcagatcaagcatctctcttcg---ggg------aagatt---ttggcttggtctcgtctggccgtgaaaaaatcccaaactgatacgctgtggataaatgtgaccttctgggatgaattggctcaagttgcttttcatcatgtggaaaaaggtcatcaagtatatgtcgccggctacctagcttcacacatagttgaaaacgatgca------ggaaaacagcagacctactataaggtagttgttcagcagttgaattttattgaaaagggctac------tcgcctattccattatacaatggggattctaattct------gcgacccaaagcaaaaggcaataccctgcaaatacaaatggttcgacggaagaactctggcaagcattttttgctaatccaatggaatggtgggataataggaagaacaagagaagcccgaactatccagatttcaagcataaagataccggggaagcattgtgggttgatggaaggtataatccatcatgggtaaaatcacaacttgatgtgctcgacaccaagatggaatcatttcgtgaccaaaactcgggcacgcatcgaaatttcatgtctgtggatagtgaaattgtttgtaatatgataaggacggtgatcgagacaacgccagatgatttattggctgtagtgtatcttttggccaataggattgcaccagcacacgagggcttggagcttggtattggagatact---acgattatcaaggcacttgcggaggcttgtggggccaaagaagcgcatgttaagaagcaatacaaggatcttggagatttaggcctcgttgcaaaggctagtcggtcttcacagcctctgatgcataaaccagaagcattaactgtttctaaagtttttgaaacatttcggattattgctaaggaatcaggcaaggacagtcaagagaaaaaaaagaatcacataaaggcgctgctagttgcagccactgattgtgaacctcaatatttgattcgtttgctccagacaaaattgcgtattggtttggcagaacaaacactcttggtagcactgggtcatgctgccgtttattctgagaagcac---tcatcttcccctgcaaaggttgatagcccacttgaagaagctgcaaagattatgaaacaagtttactctgttattccggtctatgataaaattgttcctgctcttctgtctggtggcgtgtggagtctcccaaagacatgtgactttgcacctggtattccgattggacctatgctagctaaaccaactaaaggtgtatctgaaattgtggaaaagtttcaagatatggagtttacctgtgaatacaagtatgatggagaacgtgctcagatacattatatgaat---aatggttcagtcgagatatacagtagaaatgcagagaggaatactgaaaagtttccagatgttgttgctactattgcaagattaagaaagtcttctgtgacatcatttgttcttgactgtgaacttgttgcatacgaccgagagaagcaaaaaattcaaccttttcagattctcagcacccgtgctcggaaaaatgttgtcatgagcgaaatcaaagttaatgtttgcatatatgcttttgacttgctatatctgaatgac---caacaactcctgcaggagcaacttagtgttcgtcgagagcatctttatgagtcatttcaagaagagcttggttttctccagtttgccactgctattacatcaaatgatcttgaggaaatacaaaaatttcttgatgatgctgttaattctagctgtgaggggttgatcatcaaaacattgaacaaagatgctacatatgagcctgcaaagcgatctaataattggctaaaattgaaaaaggattatatggaaagt---attggcgattctctagatttggttcctattgctgcatttcatggcaaggggaaacgtactggcgtctatggtgcctttctccttgcttgttatgatgttgacaaagaggaattccagagcatatgcaaaattggaactggattttctgaggcaatgctcgaagaacgttcttctagcttacgctctaaagttattcccaaaccaaag---tcttattatagatatgcagatacaatcagtccggatgtatggttcgaaccaactgaggtgtgggaggtaaaagctgctgatctgaccattagtcctgttcatcgcgctgccactggtattgtggaccctgacaagggaatttcacttcgattcccacgattacttcgtgtccgtgaggataaaaatccagagcaggcctcctcctctgatatggttgccgatatgtacaatgcacagaagcacgcccaaaag---gacaagcgagatgaaaatgaggat---gatatggctaaatcaaatccgactacccctttcctagagaataagggatatcgaaatcccatggctggcaag------------------------------------gataagcaatccattttgagcgatagtgatgggcaaagtgtttgtcagaaaatgactgcttcgggaagtactgagctttgtgggaggcttagtaaagtctatgacgaggttcttgtagtcgatagtattcctgaagcaagagaagtagttaaaatgctcaccactcggtacaatagtctcattcacgcctgtgatacagaggtggccagcattgatgttaaagaagaaacaccggtgggccatggggaaattatatgtttcagtatatattctggtccacaggccgattttggcaatggcaagacttctgtctgggtagatgttcttgatggaggtggtgaggatattataaaagagtttgctccctttttcgaagacgggactattaaaaaggtgtggcacaactatagctttgacaatcatgtgatagagaattacggactgaaagtttcgggtttctttgctgatacgatgcacatggctcggttatggaactcatctaggcggacagaggggggttactctctggaagcactcacgggtgattctgca---gtcatgtcggatgccaagagtgggcccgggagaacggttgtcgggaaagtatcgatgaagaacatctttggaaggaggaagaagaagaaggatgggtcggagggaaaactgattaccattcctcccgttgaggagctccagcgaactgagagaaaactttggatctgctattcggccctcgactctattagcactttgaggctatacgaaagtttggaaaagaaactgaggaagaccccgtggtgtgtggacgggcag------tacaaggggtcgatgtttgagaattaccagaagtatttactgccttttggggagcttcttgtgaggatggaggcagaggggatgctggttgaccgcttgcacctttctgaaatcgagaaggtggcaaaggctgagcaacaggttgctgctgataggtttcgtaaatgggcatcaaagtattgtcccgatgcaaagtacatgaacgtcgggagcgacacacagttacgccagtttctttttggcggtatactgaacagcaagaatcaaaatgaggttcttcctatggagaaggagttcaaagttcccaatgtagataacataattgaagaagggaagaagagccccacaaaatatcataaaatagtaatgtgtaagcccgactttgtgaaaatcaagcctgaaaagtacacagccagtggttggccctccgttagtggagaggtcctaaggagcctggctggtaaggtttctgct---gac---ttcgacttcctcggtgaa------gagaac------gac---------gaa---------------------------------------ata------------------tat---tcagaagcaaaa---------------------------------actgatacatcggcttatggggcagcttatgctgcttttggtggtggacgggcaggaatcgaggcttgccatgcaattgctgctttgtgtgaaaattgtgctatagattccctcatatcgaactttattatccccctacaggggaatcatatatctggcaagaatgggagaatacattgctcattaaatattaacacagaaactgggcggttatctgcaagaaggcctaatttgcagaaccagcctgcactggagaaggataggtacaagattcggcaggcatttgttgctgcacccggcaactccctcatagttgccgattatggacagttagaactgaggattcttgctcatctgacaaactgtaagagcatgttggatgctttcaaagctggtggagattttcactcaaggaccgcgatgaatatgtatccacacattcgtgccgctgttgagcgaaaggacgtgcttctcgaatgg---------cccggtcaagataagcctcctgtgcctttgttaaaggatgcgtatgcctccgaacggaggaaggcaaaaatgctgaacttttcgattgcatatggaaaaactacggtgggacttgcccgggactggaaggtttctcgcgaggaagctgaggagacggtgaagctgtggtacagtgacagacaagaagttttggcttggcaggaagaacgtaagagagaagcgcgtaaattcaaacttgttcacacgttgcttgggcgggcacgtcactttccatccctaaacaatgctacctccgctcatagaaatcacatcgaacgcgctgccatcaatacccctgtgcagggaagcgccgctgatgtcgcaatgtgtgccatgttggagatatcgaggaatgagcgtttgaaggacttgggctggaggcttctattacaggtt---catgatgaagtgatcctagagggcccaactgagtcggcagaggaggcaaaggctatagtggttagttgcatgtcgaaccctttcgat---gggaaaaatgttttaagagttgatttgtcggtcgatgcaaagtgtgctcaaaattggtatgcagccaag------tttcgtagtgtt------gtgcgc---------------cctatatcttctgatgtaaccagt---acatatgctcaaatttca---caa------gcaaccaaccgaagtacattttcgaattct---gctatgtgcgaggat---gggccaaaa---gttataaatccatcagatagcagagtaatgcttattgatggcacttcaatcatatatagagcatattacaaacttcttgcaaaattgcaccatggtcatcttacacatgctgatggaaatggagattgggtcctcactattttcagtgcattgtctctgataattgatgtcttggaatttctcccttcgcatgtagcggtggtttttgaccatgatggggtaccatatggttat---gcttctctatcaagcaaacaaaattttgttggaaaaggattgaatttccgccacaacctatatcctgcttataagagcaaccggcctccaactccagatacaattgtgcagggtcttcagtacttgaaagcatctatcaaggccatgtccatcaaagtaattgaggtcccaggagttgaagctgatgatgtaattgggaccttgggcgtgagaagcgtcaatgatggattcaaggtacgagttgtatccccagacaaagattttttccaaattctatctccttctttgcgtttattgcggattgctcctcgtggatttgagatgtcctcctttgggatggaagattttgccaagaaatatggaaacttgaagccatctcaatttgttgatgtagtctcacttgtcggagacaaatctgacaacataccaggagttgatgggataggggatgtgcatgctgttcaactgattacaaaatttgggacattggaaaacttgttgcagtgcgtggagcaagttgttgagcagcgaatcaaaaaggcactgattttacatggtgagcaagctgtcctaagcaagaatctggctatg------ttgcgttctgatcttcccttctatttggttccatttaccaccaatgacctggcttttgccaaaccacaggacggcggtgagaagttcacgagccttttgactgccataagtgcttatgcagaaggattctcagcagatcatataattcgaaggacccttcatctttggaagaaactcgaaacaaaaTCCCCCACCAGCGCCGACAATNNNTCG---------------ATTTTCACCGTCTACGATCCTACCGCGGACCTTGTGGTCACCACAAAAGCATCCAGCGGCGCCGTCCAGGATGTCAGCAGCAGCGGCACTAATGTGAGGAAGAAGGGGAAGGAGAAAAGCGTCTTTGTCTGCGAGAGCTGTGGGTACTCGGATGGGAAGTGGTGGGGCTTGTGCAGGGAGTGTGGGGAGGCGGGTACCATGAAACAGTACGCCATA---------GATGAAAAGAAAGGGGGTGGGACCCGGTTACCGGAAAATCTGGAAAGGTCATGGTTGCCAAAGGAGGCGAGCCCTGTTCGGCTGTCTGATGTGTCTAACCGGATCGAGGAGTCAAATTGGCGAATTCCTATGGGTGGAGTATTTGGAGCTGAAGTAGAGAGGGTTCTTGGTGGCGGTTTAGTCCCAGGTTCTTTAGTGTTAGTAGGTGGAGATCCTGGGGTGGGTAAAAGCACGCTATTGTTGCAGATTGCTGCACTGATAGGGGAAGGGGATGATGCAGATGGCCGATATAAAGTGTTATATGTATCTGGAGAAGAGAGTATTGAGCAGATTGCAAATAGAGCTGACCGTTTGCATATCCGAACAGAAAATCTTTTTCTGCATTCAAATACAGATATTGAGGATATTCTAGAACAGACTCAGCTTCTATCTCCGAAGGCTTTAATCATTGATTCTATTCAGACCGTCTATTTAAAGGGAGTGACTGGAAGCGCTGGAGGTTCTTCACAGGTGAAAGAATGCACTTCGGCATTACTAAGGTTTGCGAAGAAGACGAATATTCCTGTATTTTTGATTGGGCACGTGACCAAATCCGGCGATATAGCTGGACCACGCCTATTGGAGCACATTGTGGATGTTGTTTTATATATGGAAGGGGAAAAACTTTTATCTCATCGACTACTCCGATCAGTGAAGAATCGATTTGGCTCCACAGATGAGCTTGGAGTTTTCAAAATGTCGGGTTCGGGACTTGAAGGAGTTTGTAATCCAAGCGAGATGTTCTTAGGCGAGCAACACTCAAACTCAGATTACCTAGCCGGGTTTGCTGTGGCTGTGATTATGGATGGATCACGAGCTTTTCTCATTGAAGTTCAGGCACTGTGTGTAGCCGGCCCATCTACCATGAGGCACTTCAATGGTATTCAAGGTAGCCGAGCTGACATGATTATTTCTGTTATTACTAAGCAAGCGGGTCTTAAGCTACAAGAGAAT---GGCATTTTTATTAATGTTGTCAGCGGGTTTAGCCTGAGGGAGACAGCCGGAGATCTCGCCGTAGCCGCCGCAATTTGTAGCAGCTTCTTGGAATTCCCCGTACCCAATGGCGTAGCATTCATTGCAGAAATCGATCTCAGCGGTGAACTTCGTATGGTGCCTCAAATGGAGAAACGAGTCAACTCACTCGCCAAGCTGGGATACAAACAATGCATCGTTCCAAAATCGGCCGAGAATGTG---TTCCCCGATGCGAAACATTTG---GGTATGGAGATC---TCGGGATGTCTTAATCTGAAGCAGATGATTAATACTatgccggagcttccggaggtggaggccgcgcgtcgggctgttcaggagcactgcgtggggaagaagatcaagaggtcgatggtagccgacgatcctaaagtcatagacggcgtctcgtcgagaggtttcgaggaggcgctcgtcgggaaaactatagtcgcggctaaccgcaagggaaagaacatgtggattcagctcgattcgcctcctttcccgtcattccaattcggaatggcgggagctgtatatatcaagggagttgcagtcactaaatacaagcggtctgctgttaaagacactgatgagtggccttccaagtattccaaattatttattgaactagatgatggtttggaattctctttcactgacaaaaggcggtttgctaaagttcgtttgcttgacaatcctgtttctgtgcccccaatctctgagcttggtcctgatgcattgtcggaaccaatgaaagtagatggtttctacaactctttgagcaagaaaaaaattggaattaaggcgcttttacttgaccagggctttatgtcgggcattggcaattggatggctgatgaagttctttatcaagcaagaatccatccactgcaagttgcttccagcatgtccaaagaaagctgtgcaaccttgctcaactgcattaatgaggtgattgaaaaggcagttggagttggggccgacagtagtcagttcccaagcgattggattttccattctcgggaaaagaagcctggcaaggcttttgttgatggtaagaaaattgatttcatcaatgcgggcggccggacaaccgcatatgtcccggagttgcaaaaattatctggcaatcaagccatgaaacaggca------gcc---agt------------------------------aaaaccaacagtgatgatgagtcaggggacatggtcgagcgtaagaaacccaaagtggtgaaaggaaag---aggacaactagccgagccaagaaa---tcccct---ccaaagaaa------------------------------------gatgatgaagatggc------------------------------------ggcattggt------------------gctgcggat---ggaggaggtcaaggg------------------------------------------------------------------------------------------------agagag---acgaga---gtg---------accgcaaag------------------agaaagcagtacaag---------gaaagtgac---------------------------gatggc---------------------------------aaagagagtgaagaagacaaggctgaggaggtgagg------agtaatggg------aaagtggtgaag------------------aagaaaagggctgct------------------------------tccaagataaaagcaaag------------------------------------------------------------------------------------------------------------------------------------------------------------------------------------------------------------------------------------------------------------------------------------------------------------------------------------------------------------------------------------------------------------------------------------------------------------------------------------------------------------------------------------------------------------------------------------------------------------------------------------------------------------------------------------------------------------------------------------------------------------------------------------------------------------------------------------------------------------------------------------------------------------------------------------------------------------------------------------------------------------------------------------------------------------ggggaagattcttggaggagtttggtggaaaatcctaacaaatggtgggataatagattggtcaagagaaatccgagggcccctgattttaagcacaaggagacgggcatg---------ggactgtggtta------agcgac------------------------------------------tcccagatt---cctagagcaggtact------cgtaatcatgttgttatgacggaatgtgatgccgagggcagtcaggcgaatatt---gatattttcaaaaaa---tcc---------------------aaaaagcat---cgcaaggagaagaaagcc---------------tgt------------gtcgatcgcaaagaaaat---------------------------------------------------------------------------------------------------------------------------------------------------------------------------------------------------------------------------------------------------------------------------------------------------------------------------------------------------------------------------------------------------gcnattatttcgacttcaaattct---tcaaccgaggaggtttccagcaatatcaaaacaaagaatatccccaaaaaggcg------------aggaaaaagcgacaatcc------aatgagaaagcaagttttgttctgaattccaatgaagaacctata---cagcagccaggtgatggcaaggtggtttcaattggccaaagttcagtccagaggaataaaaataagcatggaggccaaagagattggccccagctatacccgcctatcgctaaatctgtcgtcgtggttgaatctctcactaaagcaaaaatcattcaaggataccttggtgatatgtacgaggtccttcctagttatggccatgtaagagacttggccgctagatcaggatcggtgcgacctgacgatgacttcagtatggtgtgggaggtcccttctcctgcttggtctcacctcaaaagtattaaggttgcactgagcggtgtgcaaaatcttattcttgcctcggaccctgatcgcgaaggagaggccattgcctggcacattgtcgagatgctgcagcaacagggtgctctgtgtggagacattacgatagcaagagttgtctttaacgaaataaccgagtcctccattaaaaacgcgctccagacacctcgtgagattgatgctcatttggtgcacgcctatctcgcacggcgtgccctcgactatctcatagggttcaatgtgtctcctctgctatggaggaaattgcccggctgccagtcggctggccgcgtccagtctgccgccttagccctcatatccgacagggaaatggaaatcgacgagttcaagccccacgagtactggacggtcgatgctcagttccaa---------------------gcgaaaaatatctcgctctcggcgcatttgacccatttcgactcccagaagctgagccagctgtcgatcggctccaacggggaggcgaccgacgttcaaaacaagatcaacctgtccgattttgcagtcctc---accactaaaactagtaaaatccggagaaacccacccacgccgtacataacgtcgaccctccaacaagacgcagccaacagattgaactttccggcttctcacacgatgaaagtcgcgcagaagctttacgagggtgtccagctgtcggatggagaagccaccgggctcattacgtacacaaggaccgacgggctgcaattatccgacaccgccgcgaaggacatccaatcgttcgtggccgaaaagtacgggccggagtttgcttccaag---agcacgcgcaggtttttcaagaaggtgaaaaatgctcaggaggcccacgaggccatccgtcccactgatatccggaagcttccgtcgatgctcgccggggccctcgacgaggactccctgaagctgtacactatcatatgggaacgcacgatggggtgccagatggagcccgccgtcattgggcaggtacagtgtgattttgcgaacaccgaacagtccgttatttttcgctcctcccgttcgagggtggtgtttccgggcttccaggctgtttacgaggatgctgaatccatcaag---------------------------tccgaaaaggatgaagtgtttgatgttttgagcagcttaaaaagtggggacccgttgggcttaacgaaagtcgaactggatcaacaccacacccagcccccgccccgttacacggaggggtcactggtgaagaagttcgaggagctcggcatagggaggccctccacgtatgctacg---acgatcaaggttctgaaagataggaactacataacgacgaaaagtcggaccctgcaccctgaatttcgcggccgaatggtgtcggcatttctcgctcactatttttcggaggtgacggattacagtttcaccgccgacatggagagcgagctcgataatgtctcggccggaacaaccgagtggaagggccttctgagagattactggatcaggttcagcaagtactgcgagagtgccaacggcgtgcatatccaccaggtggagaagatgttggagaagtcgttcaagagtttcttgtcttccttgctgcccgatgggaataaaacctgcccgagctgtctggacggggtgctggttttcaaagtgagccggtttggtgcagggtattttatcggctgcaatcagcatccaaagtgcaagtatattgcgaaaacgctctatggcgaagatgatgaggattctactcctgagcagcaaaagtccagtatggaggaaccaaagttgcttggtctgcatccagggtccaacgagaaggttttcttgaagagcggcccgtacggaaactatgtgcagctaggggaagacagaaaggggcatttaccaaagcgagcttctgcaactcatatcaagaatgtcaacaccatcactttagaagatgcccttgagttactgaagtatccagtgacattgggaagccatccagatgatgaccaaccagtgatactaaagcttgcaaaagttggtttttcgattagacaccggcacacaatcgctcccgtgcctaagagtatgaatcccaaggaaataacattggagaaggcattgaagctactaaaaggtaatcacgtgaggaagtttggacgaccaaagcgtaacaagaaggttgaa---gag---ctttatacaaaatttaccaaaagccaaaagcaactgaaa---gtttccgtagaagagaaagattatgctcatgttatctggtggaaggagagaatgcaaatgtgcagcaagccttcgtctgttatgctggttaagcggcttatgttttctaatttattgggtattgatgctacattaaagaatggaagcctcaaagaaggaactctcaattgggaaatattgcaattcaaatcaaaatttccacgtgaggttttgctgtgtcgagtcggagaattttacgagacagttggcattgatgcttgcattcttgtggaatatgctggattaaacccttttggtggtttacgtacagacagcatcccgagggctggttgccctgttgtgaatttacgacagacattagatgacctaacaagtaaaggtttctctgtttgcattgttgaggaagttcagggcccagctcaagctcgcactcgaaaaagccgttttatatctgggcatgcacatcctggaagtccttatgtgtttgggcttgttgagaacgactatgacatagaatttcccgacccaatgcctgtgatagggatatctcgttcggctaaaggatactgcatggtttcggttctggagacaatgaagacttattctgcagaagataacttgacagaagaggctctggtcaccaaacttcgtacttgccagtgccaccatttattcctccattcatcattgaagcacaattcctcaggaacttgccgatggggggaattcggtgaaggtggtttgttatggggagaatgcagttctagacaatttgagtggtttgatggtaatccagtgaacgagcttttatataaggtgaaagagctttatggccttgcggatgaaatcacattcagaaatgtcacagttgctccggaaagtaggccaagtcctttacacctagggacagccacacaaataggtgctcttccaactgaagggattccttgtttactcaaggtgctgcttccatcaaattgcactggccttcctgttatgtatatcagagatcttctattgaaccctcctgcttatgaaattgcatcaagaatacaagaagcctgtaaactgatgagtaaaacaacatgctccattcctcaattcacctgtgttcctccagccaagctagtgaagttgcttgagtccagggagaccaatcatgttgagttctgcaaaatcaaaagcattctcgatgatatattacaactgcatacatattcggagctccatgaaattctgaaattactgatggatcctacttgggtggcaactggactcaaagtcgagctggagacgttagtaagcgaatgtaaatccatttctcgtagaatcggtgaaattatttcattggatggtgaaaatgatcagaagataacatcacaatccgttatcccgaatgagttttttgaagacatggagtctttgtggaaaggccgtgttaagagggttcactttgaagaagaatttgctggagtcgatgaaactgcaaaggccttatctgcagctattgaagaagattttcttcctatagttcggagaattaaagcaatgacatcaccccttggagggccaaagggggagatattatacgcccgtgagcatgaagctgtttggttcaagggaaaacgctttgcaccgtctgtttgggctggtacacctggagaagaacagatcaaacagctacggccagcttttgattccaaagggaaaaaagtcggtgaagaatggtttactacattgaaggtggatgcggccttagccaggtatcatgaggctggtgacaaagcaaaagcaaaagtcatggaactattacgctgtttatccgctgagctgcaaacgaatatcaatattctaatatttgcatcaatggtgcttgtaattgccaaatctttatttggccatgtgagtgaaggtaggagaaggaaatgggtgttccccactctcactcaatgccacagttctgagaataaaggaacactacataaagccaagagaatgaagatagctgggctattcccatactggtttgatttagctcaaggcgacgccgtaaaaaacgatgttgatatgaaatcactatttctcttaacgggaccaaatgggggtgggaaatcaagcctgctgaggtcaatttgtgctgcagcgttgttaggcttatgcggattgatggtcccagctgaaacagccattattcctcatttcgactcgattatgctccacatgaaatcttatgatagtccagctgatggaaagagctcctttcaggttgagatgtctgaaatccgttcgatcgtcacccaagccacccccaaaagccttgttctcattgacgaaatttgccgaggtactgaaacagccaaaggcacgtgcattgctggtagcataattgagacacttgattcaatcacgtgcctgggcataatatcgacccacctccacggaatattcgatctcccactaaaaatcaaaaacgcagtctttaaagccatgggtgcccaattcatcaataaccaaacagttcctacgtggaatttaatggacgggatttgccgagagagcctcgcgttcgagacggctcgtagggaaggagtcccagcagaactaattcagcgggcccacgaactgtacgtttcagtttatagatgtgttttgattggtgctagagagcagccgcctccctctactattggcttttcgagtgtttatgtgatgattaggcctgacgggaaaatttatgtgggcgagacggacgaccttgaggggagagtgcgtgctcaccgggtgaaggaagagatgcaaaatgcgttgtttatttacttcatggtgtcgggcaagagcttggcttgccaactcgagacccttcttattaaccagctcccgagtcgaggttttcgcttgactaatgtggccgatgggaagcacaggaattttggcatatcc---------tttgaaacacagatgctggtcagaatggca---tttgccactggatttcgtatgctccgcgcccatcccttccgccccccctttttcgtcacggctgctcctcatctgttgctcagtcggcggcttcca---gagctccgttttctatccgccgacggtacacagaatcacaggaggctctta---tcactgaaagcttattcgagacggagggaggatggagtggaagagaatgggactatagtttctgtg---agaggggttgca------ggaaatggcggaaatggaggagaccataggatagtagccacggagcttcacaaggaggcaacagaggcttacatgtcctacgcaatgtccgtgcttgtgggccgggctttgcctgatgtcagagatgggctcaagcccgtccaccgccggatactatatgcaatgcatgagttaggcctttcatcgaggaaaccctacaagaagtgtgctagagtagttggtgaggttctcggtaagttccatccacatggagactctgctgtctatgattcattggttagaatggcccaggatttctctttacgatctccactcatccgtgggcatggaaattttggttctattgatgccgatcctcctgcagcaatgcgctacacagaatgcagactagaggcactagcagaggcaatgtttttggcagatctggaacatgatacagttgattttgttccaaactttgatagctcacaaaaagagccatccttacttcctgctcgtgttccaaacttattattgaatggtgcttcagggattgcggttggaatggcaacaactattcctccacataatcttggggagttggtagatgcactctctgtcttgattcacaatcctgaagcaacgttgcaagaattgctcgaatacatgcctggacctgacttccctactggaggaattataatgggtaaccttggtattttagaagcatatcgaactggacgaggacgtgtggtaattcgagggaaagccgatgttgagttgctggatcccaacaagagcaagcgttcagcaattgtcataaaagagattccatatcagaccaacaaagcatcccttgttgagaaaattgctgaacttgtagaaaataaggtttttgaaggaataagtgatatacgtgatgagagtgatcggtctggaatgcgcatagttattgagcttaagaggggatcagatccatcaatggtgttaaacaatttatatcgcttaacttctctgcagtccacatttagctgcaacatggtggggattcttaatggccaaccaaaattaatg---ctgaaggaattgcttcatgcctttctgagttttagatcttctgtggttgaaaggcgtgcaagatataagctatctcaagcacaaaatcgttatcatattgttgagggcattataacaggacttgataacctggacagagtcattgaggtaatccggaaagcttctagtcatgtatcagcttcgactgatttaatgaaagagttcaacttgactgacaagcaagcagaggctatattggacataagccttagacggctaacatcacttgagaaaaacaagttcatcgatgaaggaaaatctttgctggaacaaatatctaagttagaggaacttctttcaagtaaaagtctaatacttgagatgatagaaattgaagcaaaagaaattaagaataaattttttacttcaaggcgttcaatactggaagacactgacagtggtcaacttgaagatatagatattattcccaatgaggaaatgctgctggcacttagtgaaaaaggctacctaaaaagaatgagaccagatactttcaatcctcagaaccgtgggactattgggaaatcagtgggaaaactgagagtaaatgatacaatgtctgatttaattgtatgtcgcacacatgatcatgtcctctatttcagcgacaagggaacagtatactcagctcgtgcttataagatccctgaatgcagcaggactgctgcaggcacacctttagtccagatcttgtct---ctatctgatggcgaaagagtgacatcaattattccagttaatgaatttgaaggggac---cagtatcttgtgatgctaactatgaaaggatatatcaagaaagtttcattaaactatttctcatcgataaggtcgaccggtatcatagcaatccaactgattcctggtgatgaattgaaatgggtgaggcgatgcaaaaatgatgattttgcagtaatggcctcagaaaatggaatggtgattttaagtccctgcgaaaagattcgagcacttggaaggaatactagaggtggcttagccatgaggctgaaaccagaggataaaatggcaagcatggacataataactgcttcattgggaaaaatgttaaacagagattcagagacacatcgcacccttggcaaaggttttgctggtccttggctgctgttcatatctgagaacggctatggaaagcgagttcctcttgctaacttccggacatcacggctcaatagggttggtttgataggctacaagttttccgaagaggattgtctcgctgctgtattcgtagtgggattctcagtaggagaggatggcgaaagtgatgaacaagtagtactggtcagcaaaagtgggaccgtgaaccggatcaaagtgcgggatatctccatccagtctcgatttgcaaggggtgtgattctaatgcggcttgagcatgctggaaaaattcagtcagcttccttaatatcagcaagtgaaaccgaggcagaggatgaactgcaggagNNN---------ttcagccaaatgcgcnnnacaagactttcgtcatccaaaagggagatgaacccatcttccgat---tcaaaaatttcaggtcctgaaactgga------cataaggaatctgctcaagaa---ctc---atcgtctttgttaggaaaaagagagccaagaaaact---gtacgaacctta---gtcgaagaggttaatcctcagattcatgatcagacgcgtcctagcctccctgaaatcgaagattttggatatcagaatggcaccagtcattctcgt------------------------------------------------------------------------acgacacaaggtcctcataactgggagaaggtccttgaaggtattcgtaatatgaggtcttctggagatgcccctgtagattcaatggggtgtgaaaaagctggcagttctcttcctcccaaggagagaagattcgcagttttggtatcttcgctcttgtcgagtcaaacaaaggataatgttactcatggagctattaccaggcttctgcaaaatgattttcttacagtggaagccattgacaaagcaagtgaagatgaaatcaagaagttaatttaccctgtgggattctacacaagaaaagcgagcaacatgaagaaaatcgcaagaatttgtctctcaaagtacgacggagatattcccagtaagttggatgggttgctgcagcttcctggcatcggccccaaaatggcgcatttggtgatgaatgtaggatggaacaatgttcaaggaatatgtgtggacactcatgtgcatcggatttgtaataggcttggatgggtattacggcccggcactaagcagaaaacatggactccggaggaaagtagggagtccttacaacaatggcttccgaaggaagaatgggctctcatcaaccctctcctggtgggtttcggacagactgtatgcacccctcttagacctcgatgtggcgtatgcaccataagtggtttttgcccctctgcattcaaagacaag------------------------------------------------atggcagtgacaacatcgggtgtgcacatgtgcaacatgggtttcactgataaatgcttgcggcatgccataaattttgaggccaagagagcatataggaacatttttggcagaagtctgaggtttggcaatttcattccaccgaatattttattttcatgctttcgatctaagcataagctgactgagaagttgctaaagggtatcgatggcagtgaaaagaagccatcttcaatcggttacgatggcctcgacgacttagttgttaatgatagatacagagaaaagctgtgtgagaatctgaagctcgatgatgtttattttgatgccacctcggcgtgcaaaaggttcccttccattactttaggttgctttccaaccgtggatttgtacgatgggcccgcatactactctcaaaccaccgatccattgccacctccaattctcgaagaatgc---------------gatgcaaattggttggatcaagcatgcatgtacaaagatctgcattctttgtatgcagaaatatcgacaatgaattcctcatataacccggaagaaaaaatcgaaaagccaactatgtgtgctcggttgcctaatgggcatgcagaatcaagaaatgctttgcaatcaactgcagatgacggtgtgtta------------gagatccaagaatct---actgcttcagttgcaaagattcttgataaatctatcgattgcttgcctgggctgaccaagcgccagctcagccagctggagaactgtggctttcacacgttgcggaaggtattgcatcattttcctcggacatatgccgatttacaaaatgctgagctggaaattgatgatggccagtacttaatttttgctggaaaaataaaatcttcaaggggaatccgggctagtagttcattctcatttctagaggtgattgtctcatgtgaggttgctgataatctgccaagttctgagtgcacaccaaatcaagctgaaaagagaagcaaaagaaccattcaatttcatttgaagaaattttttcgtggtactcgcttcacatgcatgccttttctcaaaagtgtccagcagaagtacaacgaaggagacattgtgtgcgtcagtggcaaggtgcgcacgatgcgtaataaagaccactttgagatgagggagtatagtattgacgtggttacagacaaagatggtccgtgtgtttttgcaatcgggaggccttatcctatatatccttcgaagaaaggcctcaaccctgagtttatgagagatattatctca---gttgtaaagacattgccggtggatctcgatccactacctaaagatgtcactcgtgattttcacctgctctcgcttagtgatgcatatgctgggatccaccagccaaccgatttgggcatcacgaatttagctcgtcgaaggcttatctttgatgagttcttctatcttcagttgggaatgctataccaaatgcttgagggtatgggtagcaaggtggagaaagatgggttgcttgagaggtacacgaagcctgagctaaatgcaatatttatggaggagtggtcgtgtataacgaaaaacttcatgaaggttcttccgtatgaacttacaaccagtcagctaagtgcaacttcccaaatcatatgggatctcaaacgaccagttccaatgaatcgacttttgcagggcgatgttggatgcgggaagaccgtggttgcatttctagcgtgcatggaggtgatcggctccggataccaggcagcttttatggttccaactgaactattagctattcagcatcacgggaatcttgttggcttgctcgagaaaatgaaagaagctagtgaaaaaccttctgttgctttattaactggctcgaccccaaccaagcaagcacaagctattcggaagggtctggaagctggagacatctcgatggtcatcgggactcactctttaatagctgagaaggtggaattttcagctttgaggattgctgtcgttgacgagcagcaccggtttggggtcgttcaaagaggtcgcttcaacagcaagctatattttaacggcattgcttcccaattcacgtcggcaagcacaaatgaccgtcagaagactgatgttgacatggctccacacgtccttgccatgtcagccacaccgatcccgaggtcacttgccctggcgttgtatggtgacgtgtccctcactcagattattgatgtaccacctggaagaacacctgtgaagacatacttactagaaggaaacgaagccggattcgagaccgcttaccagatgatgctcgaagaattaggagacgggggcaaagtttacatggtgtaccccgtgatcgagcagtgtgaacagctacccgagctgcgggccgcctcggccgacctcgacaccatcgcccgcaaattccccgaccacaaatgcgggcttcttcacgggcgcatgaaatcgaacgagaaggacgaggccctggggaggttcaggtcggggcagacggacatcctgctgtcgacgcaggtggtggaggtcggggtggatgttccggatgcttccatgatggtcgtgatgaacgccgagcggttcgggatggcccagcttcatcagctgcggggccgggtggggcggggagagaggaaatcgaggtgccttttgctggcctcgtcagcctgtgcgctgaagaggctgagggtgctggagaggtcgtgcgacgggttccacctggcaagcatggacctggtcctgcgcgggcccggggacctgctggggaagaagcagtcggggcacctgccggagttcccagtggcgaggctagaggcggatgggaatattctccaagatgctcatcttgctgcttcgaaagttctggagagttcccatgacctggagagttatccggacctgaaagcggagcttagcatgcgacaacccctgtctcctctcggagactcgaccacttcatcaatttcgggcaatgacaatgacaacgttggagccacgccctgt---ctggaaatcgatgatgacaattttcttcctgcgaggccc---------gag------ttacaactccaaggagtcgaccctagaaagggctggaattttcgtggtgtccacagggctattttatgtggaaaagttggtcaagcccctgttcaaaagatcttgagaaatggtaacaccgtgacaatattcactgtaggcactggtggaatgtttgatcagaggacactgggttcaaatgacttgccaaaaccggctcagtggcatcggattgcggtgcataaccctatgcttgctacttattcagttcagcagcttgtgaaaaactcgtcggtctatgttgagggagacattgagacaagagtatataatgacagcattaatggagaaataaaaagcgtaccagaggtttgtgtgcgccgtgacggaagggttcggcttattaagacaggtgaaagcaagaacaatttctccattgatgagctacgtgag------gggttattgatgaaaaggccaagttcg------------------ccctcgccc------------------cagcctccg------------tta------------------acccctcag---------------------------acgccccaa------------ctgcggcaatccttc---aac---------actgcccacaataagcgc------------------------atttccagaaatccccaaccg------atc------------------------------cccgccgcc------------------gccgcc------------------------------------------gccgcc---------------------------------gacgttaagtggaagccactc---aacatcacaaagtccgagctctacttgccgctcactttccccaccggacaaaccttccggtggaagaaaaccggc------ccgtcacagtacaccggccca---------gtcggg---ccacacctcttctccctcaagcagctc---------gaggacgtc---------------ggc------gttgcatacttctgtcatttc---------------acagac------------------------gatgaaaat------------------tccgcgcgaaccgagctttcggactttctgaacgtgagaatttctctgagcgcgattctggaagagttcaaggcttccgacgagaggttcgctgaactggcgcattacttggagggc------gctagggttctgaggcaggatccgttggagtgcttgatccaattcatttgctcctccaacaataacatacagcggattacgaaaatggtggatttcatttcatccaaggggaaattcttggggtgtgtgggaggatatgatttcttcgagtttccaagtctggaaacattgggattggtttctgaggccgagcttagggaggccggatttggatacagggctaaatacattgttcgtaccgtgaaagctttgcgatcaaaacccgggagaggtgtcgagtggcttgcttctcttcgtaaattagatcttctagaagctgtgagaggtctctctagtttacccggtgtgggccccaaagtcgccgcgtgcattgctcttttctctttagatcaacaccatgccgttccggtcgacactcatgtgtggcagattgcaacaaggtatctcgtccctgagctggcgggcagccgccggacaccgaaagcttgcagtcgtgtggcggatgcttttgtggccaaatatggaaagtatgctggatgggctcagactctgattttcatatctgggctgccttcacagagagcccttttgccgtcg---agcttc---tggaataccgatgtcaaaagctcagtt---------acggttcaaatggaaattcaggcgaccgga---gaaacaaagaatgattcagggaatgaaaggaagaatggc---------------------------------------accactcgtggaacagtgacccattcttctgctatgccaaaatttggtcatgat------gtgagacct---act------gctagaatatttgcaccttattctgtcttcaaaggaaaagctgcactttctgctgagcctcttctacccatatttactaaattggaatct------ggagactacaaaattgaacgccgtggttccattatgttgacattctggcctgctgttggcgaacacaaatatgactgggaaaagaggcagaaatttgctctgtcgacaacagagattggatccctgatcagtttgggtgcaaaagattcttgtgaatttttccacgatccatcaatgaagtccagtaatgcaggtcaagttaggaagactttattggttaaagcccatgctgatgggagtggttacttcctttctctgaatgttgtcaacaatatcctgaaaacaagtgatcggttttctgttcctatcactactgctgaatttgcagtcattcaaacagctttcacatttgctttgcctcacataatgggttgggaccaa---gtaaccaatcaacagctagagtttggt------gctagtagaggttcagtg------gctgtccct---aatctt------cagagctctgag------tgggataga------------------------NNNgattttttccat---cgccctgcaaagcgtcggaagatcgactcttcggtatcctcggagcagaagcaaagaatggaattcaacagatccctcgccttgtccaagcggaacctcaaactctgctctgacaaagtccttaaa---------------gatgtttca------gga---gtgccgtgtgtaaagttggaagagctattggtggaggattcatggttaaaaatgctgacagtggaactgcgaaagccttacgctaaaaaactgtgtgcatttgtggagagtgaaatatgccatggcagcataccaatttatcctcctcggcaactaatctttaatgcacttaacaccactcctttcgaccgggttaaggcagtaataatcggacaggacccatatcatggaccaggccaggcaatgggactttctttctctgttccaaatggtgccaaaatcccttcgagtctcttaaacatatataaagaacttcaacaagatttg---ggatgttcaatcccagctaacgggaatctagaaagatgggctattcagggtgttctcctgctaaatgctgttctcactgttagacaacatcaagcaaattctcatgccaagaaggggtgggaacagtttactgatgctgtaattggagcaatctcagagaacaaagagggagttgtttttcttctttggggcaactatgctcaggccaaatcaaggttgatagatgaatctaaacaccatgttctcaaatcagcacatccttcaggtttatctgcaaatagaggcttttttggatgcaggcacttttctcgcacaaaccaaatcttggaggaaatgggaatttctcccatcgactggcagttgatggcc------cgtcttctcaag------------ccgaat---------------agctccctc------------aag------------cgcatggccact------------cgc---------------ttcttt------------acttcc------------------gttaactct------ttt---------------cattctcatggccactgctat------------------ctcacgccctcctctccttttcccgccgttcgaccatccctcacaattctt---aacagc---------------agagacactgataggtggagctcgagaaaagcttcgagc---aggtctttaacatgg---aatgctgtggcttcc------agagcatttatg------tcatcaaccatcagc---------ccggagactgttcgtgagagtcaagtcttgaaagagtatgggtcggagcagattcaggtattggaagggttagacccggtacgaaaacgacctggcatgtacataggaagcaccggatcccgtggcctccatcatttggtt---tatgaaatattggataatgccattgatgaggcacaagccggatttgcttcaaagattgatgttatcctacttgaagataattcggttagcatcaccgataatggacgcgggatcccgacagattttcactccacaacaaaaaagtcggctttggagactgtcttaacggttttgcatgccggtgggaagtttggtggttcgagcagtggttacagtgtttcaggtggtctgcacggtgttggtttatcagttgttaatgccctgtcgaaggcgcttgaagttaccgtgtggcgcaacggtaaggagtacaagcagaagtattcccgtggaaggcccgttacaaatttagcctcgaccgagcttccggctgatatgagcgatcgccaaggcactcgcgtacatttttggcccgataaagaagtattcacaacttctatcgagtatgattataacacaatttccggaaggatccgagagcttgcgttcctcaatcccgaggtgacaatcgcgcttgagaagaaagatgcagacccagagaagaggttgtataatgagtacaactatgccggaggacttgtggagtatgtagattggcttaatgctgataagaaacctcttcacgatgtcgtcggttttagcaaagaagctgatggaatctcaatcaacgtagcacttcaatggtgtgcggatgcgtattcagatactctattagggtatgccaacagcattagaaccgtggatggaggcactcacatcgacggggtgaaagcatcgttaactagaacactcaacaacctaggaaaaaagtcgaaactctttaaggagaaggatgttagcttaagtggcgagcatgtgcgagaggggttgacttgtgtcatatccgtcaaagttccgaacccggagtttgaaggacagacgaagacgagattaggaaacccggaggtgaggaaagttgtcgatcaactcatccaagaatatcttacggagtacctcgagttgcacccgactgttctcgatgcgattctttcgaagtccttgaatgctctcaaggcggcgctagcggcaaaaagagcgagggaattagtgagacaaaagagtgtgttgagatcatcatcccttccgggaaagctcgccgattgttcggctactgaccccggagagtct---gagatattcatagtcgaaggagactcggctggtgggagtgccaaacaaggccgtgatcgccgttttcaggccgtgcttcctctacggggcaaaattttgaacatagagaagaaggatgaagctgctatgtacaaaaaccaagaaattcaaaatcttattcttggcctgggacttggagtgaagNNN---------------------------------------------------------------------------------------------------------------------------------------------------------------------------------------------------------------------------------------------------------------------------------------------------------------------------------------------------------------------------------------------------------------------------------------------------------------------------------------accctgttttctgcagaaaacgattcgcgctcggagtccgactcagagcccgccccactcacctccgatcagtccactccaaaccaaaaaccggccatcttcgatcgtacgctggaggacggactggaccttggcatatacaaggcgatattggtggggcagctagggcaggcgcctatccagaagaaactcaggagcgggaaaatggtcacgctgttgtccctgggaaccggaggcattcgaaacaaccgtcggcctctggacaacgaggacccgagggagtacgccaaccgctgcaacgtgcagtggcatagggtttcggtctacccggagaagctgggtgagctcgccgtaaagaattttgttcctggatcaatcctgtacgtggaggggaatcttgagtcgaaggtcttcaacgaccccatcacgggcctcgtcaggcggatacgggaggtggcggtccggagaaatgggcgacttgtgttcctgaggaaaggaggtgat---tctgac---caggcttccaga---gct---gatgtttcaggtgttggctattac---agcagctcttctcctgtg---aaatacattcctaaaaattcttcgaagcgcgacgaaaaaggagccgcttctctttctgtgaaatattta---------gagaaaaggcatgatgggccggagttgaatttagct---------agggccgtttgttccacggattcaagtgaggggttttgggatttgaactcc---------aagaatcatggtgcttgccgtgcttacgacata---tatgggctaaatgcagagatggaagaa---gag------------------aatgagagt------gacatt------ttggccttgaatgat---atttta------aatgaaaagactgaggccatt---gttgaagacaagattgaattgtgcagccgaattcaatcagttcctagtccggaagccgtgcagaagctggcaattgagttacttgcttcaagagcatttactgctgtggagctaaagaagaaactacaggcaaaaagattcccacttgacatggttgaggctgtgatatcaaacttccagaacaggggtcttattaacgacttgttgtacgcggaaacatattctcagtcgagatggtcttcctcaagctgggggccacgacgtatcaaacaagcactgtggaagaaggggataagtgaagcggatactcagaaagccataaaactcgtgttcgag---------------------agcgaa------gaagatattcacgac---------tcggccatg---tccatgtcgaggcctgctctcgaccagctttatgctcaagcctcaaagcaatggcacagaagccgagcggctcctcacgacacacggaaatctagaatcattcgttggcttcgctatcgtgggttcaattggaacatcgtcactcacatcctaaagaagttggaatct------------------------------------------------------------------------------------------------------------------------------------------------------------------------------------------------------------------------------------------------------------------------------------------------------------------------------------------------------------------------------------------------------------------------------------------------------------------------------------------------------------------------------------------------------------------------------------------------------------------------------------------------------------------------------------------------------------------------------------------------------------------------------------------------------------------------------------------------------------------------------------------------------------------------------------------------------------------------------------------------------------------------------------------------------------------------------------------------------------------------------------------------------------------------------------------------------------------------------------------------------------------------------------------------------------------------------------------------------------------------------------------------------------------------------------------------------------------------------------------------------------------------------------------------------------------------------------------------------------atggcggaactactgggagctgccatccctatttcaatggcttcgcatccccaaattactaaaaatcatcgtttcggttcttctttccatcatcgcaat---ccctcgaaagcttatcgtatc---------agctcactatataatttaggaacacagaagctaaaatctcagaaacccgtcgaacacataagaagc---------------caatcacttctatcc---------------------------cgggaacccctttcgcatccattgccaattaatgaagttttgaatgtgaatagtagcagcaat---------tgctctgatcagacgcccaaaaaccagagggtgtttttcttggacgtgaatccgttgtgttacaaagggagcacaccaagtgttcacgcttttgctcactgggttgcacttctcttttccgaagtcagcctaaatgaccccgtcgtagctgttcttgatggagatagatgcaatgagtacagaagggaactactgccttcgtataaagccaatagaaggaaaatacctcac---------------aaaaggttttcaagagattccttcggaagatcacatgaactt---------gttgtcgattttctccgaaaatctaatgtgccggtcgtcaagatcgaagggcacgaagcggatgatgtcatcgcgacgctcgtgcatcaagtcttgtcgaagggatatcgagctgtgattgcttcgccggacaaagatttcaaacagcttatatcggagcacgtgcagatcgtcgcgcctatagcgcagttgggtcgatggtcgttttacaccctaaagcactacatagctcagtacaattgccaccctcagtcggatctgagtttaaggtgcattttgggcgacgaggttgatggtgttccgggaatccaacatctggtccctggtttcggtcgaaaaactgctctaaagctcttgaaaaaacacgggtcgttggataatttgcttgccactgcccgtgtgagatcggtcggcagacgatatgcacaagaagccctcaccaagtatgccgattttctatgcaagaattaccaagttctttcattgaagagg---gatgttgat------------------gtccaaattgaggat------------------ggttggctgtgcagaagagatNNN---------------------------------------------------------------------------------------------------gttggaatcgaagacgacggcgtacctaccgccggaataagcaggcctctctctcacatcctcaaggacttgaacaaaaaagttccggaatccctactcagactccgacaccagccagacggc------gccaaatacatcccctggcacacattaaatcggatactgaacctgtatgcacctgaatggtctggcgaggtccggagcatcgcatattcatctgatcggaaatcagtttccgttgtctatcgtgtgacactttacgggactgatgcggagatattccgggaatcgacaggaacggctccgattgatgagactggt---ggcacggacgctgtacagaaggcggaggcaatggcatttcgtagggcttgtgcacgctttggcctcggtcttcaccttcatcatgaagacctggag
>CinnamomumMicranthum
atgctg---------------------catctgtcttct------gcagctgcattttcacagactagtcattccattatgaggacttctttaattggcttttct------agttcatggaaaagaagcataaggtatgctggtattaaagtgactaaattagataacctgttgatgagatttcctgttcagtgctactctactcgacgtgca------cgtgcttctcgattgccaaagtccaatccgggaccatcaatggaggaggaaagcaaagctttctatgttgttcggaagggggacattatcggcatatacaagaatctagatgattgtcaaactcaagttagctcctcagtatgtgatccatccgtcagtgtgtacaagggatattctttgagtaaagatgcagaggattatcttgcctcccgtggactaaaaaacgctatttacaccatgagttcagtggatgta---agagaggatctctttggtgcactagtgccttgtccttttcagcaa------ccagaaggacct------gttccttctacaagtaaagctttcaaaaaagcttctgtgcagaagagacctcaggaagatgtgcaaatggagagcaatgtgcaactggatgga------tctgttcctttgacaagtaaagcatccaaaaaaatttccctgcaaaagagatca------------------------caacaagaggtggaattggagggtaacatgctgtcctgtgttctagagtttgatggtgcttcaaaaggaaatcctggaaaatctggtgctggagctatactgagaagtgaagatggaagtgtggtttggcgcttacgagaaggcataggcattgctaccaataatgttgctgaatatcgcgctttgattttaggattgaaatatgcccttaagaagggattcaaacgaattcgtgctcaaggcgactccaaccttgtctgtatgcaggttcagaatttatggcaaactaggaacaagaacatggctgacttgtgccaggaggccaaagagctcaaggacaagtttctgtctttccagatttgtcatgttgctagggaattcaattcagcagcggatgctcaagcaaacttggctgtaagtcttggaaatggagaagtttctatggactgtgacgaa------------tccgtgaaagggagaaggaaatctaggtcagatgaaagtgattctggcgatgagcacaagtcaaagaaagaactggctctacaacaagcaattgaccaaattactacctcatttggaaaggggtcaatcatgtggctgggtcgttctattgctcctagaaatgttcctgtggtgtctacggggtctttttctttagatatagcattgggtattggtggacttccaaagggacgtgttgtggagatatatggcccagaggcctcaggaaagacaacacttggtcttcatgtaatagctgaatcacaaaaaaatggaggttattgtgtttttgtggatgcggaacatgcccttgatccagcgttggcagaggctattggtgtaaaaactgacaatttgctacttgcgcaaccagattgtggggagcaggcacttagtcttgtagacaccctaatccgaagtggttctgttgatgttgtagttgtggacagcgtagcagcccttgtgcctaaaagtgagcttgatggtgagatgggggatgcacacatggcattgcaagcaagattgatgagtcaggctctacgtaaattgtgtcattcgctc------tctctctcccaaactattttggtctttataaatcaggtgagatcaaagttgagcacatttggc---tttggtggaccaactgaggttacttctggtggaaatgctttgaagttctatgcatctgttcgcttacatatcaaaagaatcggccttgttaaaaagggtgaagaagctgtaggaagccaagttcttgttaagattgtgaagaacaaacatgctcctccattcaagacagcacagttcgagcttgaattcggcaaggggatctgccgtgactcggagatcatagaattagggtgcaaacataagtacataacaaaagcaggaggtgcattctaccacatgaatgggcagagtttccgaggaagagatgctatcaaacgatattttgctgagaatgaaggtgctagagaagagctgatgttgaagctcagagaaaaactg---gtg---catcatgggactgaaaagaaagacccagatgccgtagaggagattgtt---------acagctgaaacaactgatgaggaa------------------------gtggga---gctgcagtg---gaggcatctgaa------gttgaaactgcattggaatac---gaaagggatcaaccctattatgaggatggcaaagtgatggagaaagatgctgcacttcaccttgctctctctcgtcttgctggcgatttcggtaaagaatctatgctatcgctgcaacgattttatggttcacgatatgcaccggttatctccacaggttctttgaagcttgatctgtctcttgggattggaggattaccaaagggacgagttgttgaaatttatgggagagaggcttcagggaaaacaacacttggccttcagattgtcaaggaagctcaaaagcttggaggttattgtgcatattttgatttagaaaatgctatggatccatctcttgcggaagccattggtgtaaacacagaagatcttcttcttgcccgtccaaattgtgctgaaaattcccttagtgcaatagatactctggtcaaaagtggatcagtagatgttatcgtggttgatagtgtggctgcccttctaccccaacatgaacttgatggtgaaataggtttt------accaaccttgaacaa------caatcacggctgatgacccatgcattgcgtaaaattcacatgtcattatgccggtccgaaacacttttgatatttattaatcaggtcagatcaaatttgaga---aca---tttcaaggtctt---ggtaatgtaaatgaggtaacttgtggtggaaatgccttgaagttctatgcagcaatacgcatgagaattatgagaacaggcctgcttaagagtgaagacgaggttacaggtctcagtgtctcagtgcaagttatgaaaaacaaactggcacctgcaactgcaatgaagaaa---gccgaactagagataggatttgggaagggcatttgccgtgaa---gctgaggttttggagattgcttctagtcatggagttatcccgaagaaaggaaatggttacctcatagatgggcaggttttcaaagataaggtggaagcccaacattatctagcacaaaataatgaaattacagaagaaattgtgagagtcctgagaaaccagttgctggggagcatg------------tcccctctctctcaccgtctcttctcccacaacgtcctcatgggctccaagcacatgctgaaatgcgctcccggcacaatacacctttcctca------------------------------------------atacattcccgccatttccacacc------------------------catctgcaccttttctccaccaacccagaaaaacccacc---tcc------------aaaatc---ccacatatctcccta---aaaaaacatgggttttgctcctttgctcctgtc------atgcactctagaaca---------gttcatttgcagccacaggaaggcgagaag---acggatatggataaacttgcagtgttgaaaatgaaattggagaaggcagggatcgcctgcggttcgtgtaagcctgggaagtacagtaggatgctatgcccacagtgtggaggtggagagtctaaggagagaagcttctcgatttttatccgggaagatggagaattagccatgtggtcttgctttagagctaaatgtggatggagaggtcatatgcgggcctctgtagatgggaaa---ggatatagcagtttagagaaaagttccaaaggtaagccccac---agagtgatcacggaggagagccttgaactgcaaccattatgcgatgagctaattgcatactttgccgagcgaatgatatcaggggaaactctgcgaagaaatgctgtcatgcaacgtagttgtttgggtgat------cag---attgttattgcatttacatatagacgaaatgggcagcttatcagttgcaagtatcgaggcatcaacaaaaaattttggcaggaaaaggatacagaaaagatattatacggagtagatgacataaagcaagcaagtgatattatcattgttgagggtgaaatggataagctttcaatggaagaagctggctactttaattgtgtgagcgttccagatggagcaccctcccaggtgtccaaaaaagagttaccggccgaaggagaggacacaaagtatcagtatttgtggaactgcaaagagtacattgagaaggcatctcggattatcctagccactgatgctgatgcacctggccaagcattagctgaagagcttgcacgccgtcttggtagagaaagatgttggcgagtcaaatggccgaagaaaaatgacactgatgtttgcaaggatgcgaatgaggtgctcatgtttttaggaccagaggcactgagggaagttattgagaatgctgagttatatcctataaagggtctgttcaggttcagtgactacttcgatgaggttgatgcatattatcatcgcagtttgggttttgagtttggtgtctcaactggttggatgggcctgaatgaattatataatgtcgtacctggagaattgactattgtgaccggtgttcctaattcgggcaagagtgagtggattgatgccctcttgtgcaatattaatagaagtgtaggctggaaatttgcactttgctctatggagaacaaggttcgggagcatgcaaggaagcttttggaaaaacatattagaaaacctttctttaat---gccagatatggagaatccgttgagcgaatgagcgttgaggaatttgaacaagggaagaaatggcttaatgatacatttcatctcatacgctgtgaggatgattgtcttccgtctattaagtgggttcttgaacttgcaaaagcagcagttttaaggcatggggtacgtgggcttgtaatagatccctacaatgaacttgatcatcagcgcccaccaaatcagacagagacagagtatgtgagtcagatgcttactaagatcaaacgatttgctcagcaccatgcatgccatgtctggtttgtagcacaccctagacagcttcaacactgggtaggcggtcctcctaatctgtatgatataagtggaagtgcacacttcataaacaaatgtgacaatgggattgttgttcatcgcaatcgagatgagaatgctggaccccttgatagagtgcagatttgcatacggaaggtacgtaataaggtcattggaaatataggggatgcctttttgtcatataataggaccacaggt---gaatttgtggatattTCCTCCAAAGCTCTCAAATGCCGGCCACCGCCCACAGTACCGTGGATTCCGTCT---CGGAATTCTGTTACTTTCATTGGCTCTGTGCTCTTTCCTGTGAAG---AAATACTCCAGTTGC---AGT------GTCGAC---AGTGTTTGGACGATGCTAGAGGTTGAATCCCCTGGCAAATCAACCTTCAAGGTTTTACTTGAAATGAGGGGTGAGATGGCGGAAATCTCGTTGCAGCATTTGATGGAAAATGACTTTGTTTATGTTTCTGGTCGTTTAAATTCTTACACGAAGGTTGATTCAAGT------GGTAGGGACATGCTATTTTACAAGGTAATTGTGAAGGAATTCAACTATGTTAAACATAATAAT------CAATGTCGAACGTTCCAGAAACCTGAGGCCTTAAAG------CTAAAATCAGTTTCCACATCTAGTGCATTGGATAGTCAAACGGTCCGCCTCCATTTGTGGCAGGTTTTTTTTGCCAGCCCACATGAATGGTGGGACAACAGAGGGAGGAAGCTATATCCCAGTTCTCCAGATTTTAAGCATAAAGATACTGGCGAGTGCCTGTGGATCATG---CCGAATGATCCTCCTTGGGTTACAAAACAGCTTCAATTGCTTGACTCGACAATGACAGAAAGAGGGCAAGGTGGTCTTGGTAGTGCACGGTCTCGCTTGTCCATATGGGAAGATATCCAGTGCAATGTATTCCGGACGATTATGGCCACCACGCCTGAGGATTTGATTGCTGCTGTTTATCTGTCAGTGCCCGCGATTGCCCCTTCGCATGAAGGAGTGGAGCTTGGGATTGGGGAGGCC---GCGCTTATAAAGGTGCTTGCAGAAGCTTATGGGGGGAATGAGGAGCACATCAAGAACCAGAACAAGGGGTTGGGGGACTTAGGACTTGTTGCAAAAGCGAGCCGTTCGTCGCAAAGGTTGTTGTTCAAGCCTTCTCCACTGACAATTGTTAGGGTTTTGGATACGTTTCGTATCATTGCGAAGGAAACTGGAAAGGATAGTCAAGAGAAGAAAAGAAACCACATCAAAGGACTTCTTGTTGCGGCAATTGATTGTGAACCTCTATATCTAATTCGTCTACTGCAGTCCAAGATGCGAATTGGCTCGTCAAAGCAGACAGTGTTAGAAGCACTAGGACAAGCTTCTGTATATTCAGAAAAGCAT---TCTAATACACCT---------------CCTCTTGAAGAGGCTGCAAAGATCATCAAACAAGTGTATTCAGTACTTCCTATTTACGATAAAATTGTTTCTACCCTTCTTCATGATGGTATTTGGAAACTCCCAGAGAAATGTACCTTTACATTGGGCATGCCTGTTAGACCTATGTTAGCTAAGCCGGCTATTGGTGTGACTGAGATTCTTGATAAATTCCAGGATACAGAATTCACTTGTGAATACAAATATGATGGTGTGCGTGCTCAGGTACATTACATGGAT---GATGGGTCGGTTGAGATATACAGTCGAAATGCAGAACGTTATACTGGAAAGTTCCCAGATGTTGTTAATTCAGTTTCAAGATGTAAGAAGCCCTTTGTTAGATCCTTTGTGCTGGATTGCGAAGTTGTTGCTTATGATCACGAGAACCAAAAAATTCTGTCATTCCAGATGCTCAGCACCCGTTCTCGCAAAGGTGTGATTTTAAGTGACATAAAGGTTCAGGTCTGCATCTTTGCATTTGATATTTTATATATCAATGGT---CAACCATTGTTTCAGGAGCAACTCAAAATTCGGCGAGAGCATCTTTATAACTCTTTTGAGGAGTTACCAGGGACTTTTCAATTTGCAAAAGGGATAACATCGAATGACCTTGGGGAACTACATAAATTTCTTGAGACTGCTGTCAACAATAGCTGTGAAGGATTGATTATCAAGACATTAATTAGGGATGCTACGTATGAACCTTCAAAGCGGTCACTTAATTGGTTGAAATTGAAGAAAGATTACATGGACAGC---ACTGGAGACTCGCTAGATTTGGTACCGATTGCTGCATTTCATGGTTGTGGGAAACGTACAGGAGTTTATGGTGCTTTTCTTCTTGCTTGCTATGATGAACAGAATGAAGAATACCAAAGCATATGTAAAATGGGCACAGGCACCACTGAAAATATGCTCGAGGAACTTTCTGCTCGCCTTCGCGATCAAGTGATCGCCAAACCTAAG---CCATATTATCAATATGGAGGTGCAAAGAATCCTGATGTCTGGTTTGAACCAAGTGAGGTTTGGGAGGTGAAACCAGCAGGTTTAAGTATCAGTCCTGTTTATCGTGCTGCGGGTGGTGCGGTGGACCCAATTAAGGGTATTTCTCTTCGATTTCCACGCTTTCTTCGGGTCAGAGAAGACAAGGCTCCAGATGAAGCCACAACATCTGAGCAGGTTGCTGAGATGTATCGCTCTCAAAAAATCAACCATGCA---AACAATCAAGAAAATGAAGAAGAT---GACATGGCCATGTCGACTCAGGGCTCCCCTTTCATGCAAATGGAACCATCATTGAATCTCCTGAGTGACAGTAGAGAATTGGTGGCTGCTAGATCCAATGATGCAACTGAAAGGGAGGCATCTGATGGTGGATCTGCTGAGGAAATAAATCCCAGGAAAGAATGCGATTCTCGTACTTCTCATCTTCGTGGGAGACTTACTAGAATATACAACAAAGTTCTCGTTATTGACAATATCTCAATGGCAAAAAGGGTA---------------------------------------------------------TCAAAGATTGATGTGAAGCAGGAGACTCCTGTTGGTCATGGAGAGATCATATGCTTCAGTATATATTCTGGTTCAGAAGCTGATTTT---GATGGAAAATCATGCATCTGGGTTGACGTTCTTGATGGTGGCGGG---GATCTATTGAAGGAATTTGCACCTTTTTTTGAAGACCCATCCATTAGAAAGGTATGGCACAACTATAGCTTTGACAGTCATGTGATAGAGAACTATGGATTGAAGGTTTCTGGGTTTCATGCGGATACAATGCATCTTGCACGGCTTTGGGATTCTTCAAGACGAACTAAAGGTGGGTATTCTCTTGAAGCACTTACAAGTGATCCGAAG---GTCATGTTTGGGGTACCATCCACTAAGGGTGACATGATTTCTGGGAAGATATCAATGAAGTCTATCTTTGGAAGGAAGAAACTGAAGAAGGATGGATCAGAGGGCAAGCTTATCACTATTGCTCCCGTGGAGGAGCTTCAAAGAGAAGATCGAATAGCATGGATTTGTTATTCTGCCTTGGATTCAAGGAGCACACTAAGATTGTACGAGAGCTTGAAAGTGAAGCTAGGTGCCATGAAATGGATTCTTGATGGCATT------GATAGAGGAAACATGTATGACTTCTATGAAGAATACTGGCGCCCATTTGGTGAGCTTTTAGTTAAAATGGAATCAGAGGGAATGCTGGTTGATCGGGCATATCTTTCAGAGGTGGAGAAAGTGGCTATTAAGGAACAACAAGTTGCTGAAGATAAATTTAGGAAGTGGGCATCGAGATATTGTCCAGATGCGAAGTACATGAATGTAGGAAGTGATGCACAACTTCGCCAGCTCTTTTTTGGTGGCACTATCAACAGAAAAAACCAAAATGAAACTCTGCCTATGACGAGGACCTTTAAGGTGCCTAATGTTGATAAAGTGATTGAAGAGGGAAAGAAGGTTGCTACAAAGTTCCGCAATATTAGTTTGTGTCATCTTGGT---GTAGAGATGCAAACTGATATGTACACAGCTACTGGGTGGCCTTCTGTTTCTGGTGATGCTCTCAAGGCCCTTGCTGGCAAGGTCTCTGCG---GACATATATGAGTTTGAATCTGAT------GAAGGT------GAC---------GAA------GCTTCATCTGAT---------------------TTG------ACTATCGATGAAGTT---GATGAAGAAAAAGGGCCT------ACTTCAAGGGCAGATGAT---GTGGACACATCTGTTTACGGAAAAGCTTTCCATGCATTTGGAGAAGGTAAGGAGGGGATGGAGGCGTGCCATGCTATTGCTGCTTTATGCGAAATCTGCTCCATGGACTCTCTAATATCCAACTTCATTCTTCCCTTACAGGGTAATCATATTTCTGGCACGAATGGGCGCGTTCATTGTTCTCTAAATATCAATACGGAGACTGGTCGCTTATCAGCCAGGAGGCCTAGCTTGCAGAATCAACCTGCCTTAGAGAAGGACCGTTACAAAATCCGGCAAGCATTTATTGCCGAGCCCGGGAACTCTCTCATTGTTGCTGATTATGGACAGCTTGAACTCAGGATTCTTGCTCATCTGGCAAAATGTAAGAGCATGTCGGATGCCTTCAAAGCTGGTGGAGATTTCCATTCAAGGACTGCGATGAATATGTATCCTCATATTCGAGAGGCTGTTGAGAAAAAGAGAGTACTACTTGAATGGTACCCTCAACCTGGTGAAGAGAAACCTCCAGTTCCTCTATTAAAGGATGCATTTGCTTCAGAAAGAAGAAAAGCAAAGATGCTGAACTTTTCCATTGCCTATGGGAAGACTCCTGTTGGGCTTGCTCGAGATTGGAAGGTTTCTGTGAAGGAAGCTAAGGAAACAGTCGACCTATGGTATAAAGAAAGGAAGGAAGTTTTGAAATGGCAAGAAGAGCGCAAGCAGGAAGCACATGAAAAGCATTGTGTATACACATTGCTTGGACGGGCCCGCCGTTTTCCTTCATTGGTGAATGCTACTAACTCCCAAAGGTCTCATATAGAACGGGCTGCTATCAATACCCCAGTACAGGGCAGTGCCGCTGATGTTGCCATGTGTGCCATGCTCGAAATATCGAGGAATGCCCGTTTAAAAGAGCTGGGTTGGAGGTTACTGCTGCAGGTG---CATGATGAAGTAATACTGGAGGGACCCACAGAGTCGGCAGAGGATGCAAAAGCGATAGTCGTTGAATGTATGTCCAAACCATTCTAC---GGCACAAATTTCCTTGAAGTCGATTTATCTGTTGATGCCAAGTGTGCACAAAACTGGTATGCTGCCAAA------ttctcagaactt------ggtcgtgct------------gcaatctctcaaagtactttggga---atgtcttctgaagctgaa---aga------acaatgctccaagacaagcctgctgattct---tccaagtttaaaaaa---ggggttaat---gattctaattctttgggtggtcgagttatgctcatcgatggaacatcagttatgtatagagcttattacaagcttatagcgaggttgaaccatggtcatttggagcatgctgatggcaatggagactgggttttaacaatttttacagctctgtccactattattgatgtgctggaatttaccccttctcatgtggtggtagtgtttgaccatgatgggataccatttggtcgaagtactgccattcgatccaaagaatgttacatggcaaaaggtttgactttccgtcacaatttgtatccatcatacaagagcaaccgcgtccctactcctgataccgttgttcaaggccttcagtatttgaaagcatccatcaaggccatgtccatccaagttattgaggtgccaggtgttgaggccgatgatgtaattggtaccttggccgtaaacagtgttgccgctgggtacaaggtgcgagttgtgtctcccgacaaagatttctttcagatattgtccccttcattacggcttctacgtattgctccacgtggacctgagatggtttcatttggaatagaagactttgccaaaaaatatggggctctgaaaccctctcaattcgttgatttggtttcacttgaaggagatagctctgataatattccaggagttggcggcattggacctgtaaaagctctcaagttgatcactaaatttggttctttggagaatttgttgaagtgtgttgaccaagttgaggaggatcgcattaaagaggctctgatatcaaatgctgagcaggctcttttaagcaagacccttgcaatt------ttacgtactgatcttccattttacatggttccactcaatacgaaagatcttgtgtttgagaaaccacaggataatggagaaaagttcataagccttttgagagccataggagcatatgcagaaggattttctcctgaacacattatcagaagagcagtgcatctatggaacaagctt---------AATGAAGAATCGAATGGCAACGAGGTT---------------------GCCGTTTATGACCCTGTATCTGGTGAATTCGTGACCACGAGGACTTTCAATGAGGGCGAATCGTCTGTGAGGGCTGCTGGATATATGAAGAAGAAAAGCGGGAAGACGAGGGTTCAATGGGTGTGCGGAGACTGCGGGGAGCCGCACTCGCAGTGGTGGGGGAGTTGCCATTCTTGCCATGCTGTGGGTACTTTGAAGGAGTTTGCAGAGAGTGAGAAGGCTGGGAATAATTCGAGGGGGTTCGAAATATCTGAAAATGCGACTCGGTCATGGCTGCAACAGAGGGCACAGCCGAGGAGATTGACGGATGTGAATAAGGGTATCAACCCTCTAGAATGGAGGATTCCATTGTTTGGACTCTTTGGTATAGAGGTTGCTAGGGTGCTTGGTGGTGGTCTTGTACCAGGTTCCTTAGTTTTAGTTGGTGGCGATCCTGGTGTTGGCAAAAGTACACTATTGTTGCAGATTGCTGCAATGTTAGCTGAAGGAAGCAATTTTAACAAACCAGCTCCAGTTATTTATGTTTCAGGCGAAGAGAGCATTGAGCAAATTGGGAATAGAGCTGACCGTATGAGAATTGGGACACATGAACTTTACTTGTACTCAAGTACGGATGTCGAGGACATATTGGAAAAAATTCAGGGTCTCTCTCCTCGAGCTCTGGTTGTGGATTCTATTCAGACAGTTTATTTGAAAGGAGTGGTTGGAAGTGCAGGAAATATCCAACAGGTGAAGGAGTGCACCTCAGCTTTGTTGCGCTTCGCTAAGCAGACAAATATTCCTGTTCTTTTGATTGGACATGTGACGAAAACTGGAGATATAGCTGGGCCTCGTGTCTTGGAGCATATTGTGGATGTTGTTCTATACATGGAAGGTGAGAAGTACTCGTCATATCGGTTATTGCGATCTGTGAAGAACCGATTTGGGTCTACTGATGAACTTGGGGTGTTTGAAATGTCACAATCGGGTCTTAAAGCTGTCTCTAATCCTAGTGAGATATTCTTGAGTGAACAATACAGTGACTCTGAGGTTCTAGCTGGGCTTGCTGTAGCTGTAATTGTTGATGGCTCTCGATCTTTTCTAATTGAGATTCAGGCATTATGTTCATCGGGCTCAACCGTTAAAAAGCATTTTAATGGGATCCGAGAAAGCAGAGCTGATATGATTATTTCTATCCTTATGAAGCAAGCGGGTCTAAAGCTCCAGGACAGT---TCCATTTTCTTGAATGTTGTAAGTGGGATCAATTTAAAAGAGACTGCAGGGGATCTTGCTGTAGCAGCAGCAATTTGCAGCAGTTTCTTTGAGTTCCCGATACCTACTGATGTTGCATTTATTGGTGAGATTGGCCTTGGTGGTGAGCTTCGGACGGTACCTAGAATGGACAAGAGGGTGGTTACCGTCTCTAAGTTGGGATACAAGAGGTGTATCATTCCAAAATCTGCTGAGAAGTTA---TTAACAGGCCTTGATTTGGAAGAGGGATTGCAGATT---GTAGGGTGCCGGAATTTGAAAGAAGTAATCAACGGTatgccggagattacagaagtagaagcggctcgaagggctgtagaagaacactgcgtggggaagaagataaagaaagcaatagttgcagacgattcgaaggtcatcgatggcgtctctccctcccatttccagtcgtccctcgtcggaaagaccatcctctccgcccgcagaaagggcaagaacatgtggctccaactcgactcccctcccttcccctccttccagttcggaatggctggtgccatatacatcaagggggtggctgttactaaatataagcgatctgcagtaaatgatactgatgagtggccttccaaatattccaaagtatttattgaacttgatgatggcttggagttctcttttactgataagaggcgttttgctaaagtgcgcttgcttgaaaatcctgaacttgtgcccccaatatcggagctgggtccagatgctctatttgagcccaagcaagaagatgaatttgttgactctttgacgaaaaagaagatcgcaatcaaagctctattacttgatcagagtttcattgcaggcattggcaattggattgcggatgaagtgctttatcaggccagaattcatccactgcaaactgctgcaagcttgcccaaggagaaatgcagagatttgcttaaatgcatcaatgaggtcattgagaaagcactggatgttggagcagatagtagccagtttcctagtaactggatttttcattcccgcgaaaagaaaccgggcaaggcatttgttgatgggagaagagttgaattcatcactgccggtggcaggacatcggcctttgtgccagaactacaaaagttaactggagtccaagcaggaaagttagca------agt---aaa---------------------------------------------------------------------------------------------------------------------ccagcaaag---aaatcc---gataaaggagaatcaggaagt------------ggagaagatggagatgaagatgaagta------------------------------------gaggaaggc------------------cagaatgca---aaggcaaatgaaagaaagagatcaaaaaccaaccat------------------------ggtgctaac------aatgaaggcccaccaaagaaaacatcaaag---gtggcagca---aagaaa---caagtgaaggtggcagcaaaa------------------aagaaagtc---aaaaccagacatgacagtgat---------------------------gatgac---------------------------------gatgacgatgatgatgatgaacccaaagaaagtcgtcaagatgacacaaaa------gaaagaaacaaaggagat---gaagacggtaagaagggagtcaaaatc---------aatgaaatgagtgcacaggaaaagaagagggccaggAAACCCAAAGTC---GAACCTCCAATTCCC---GCTCCGGACACCAAAGGGTCTATTGAAGCTGGTGTAGATGCCCCACCCGCGCCCAAA------CCC------TCTCCGCCGGCTGCC---GCCGACTGGCCGCGGCCTGCAGAGATTCCTTGGCAGCCAAAGGTCGCCAATTCGGTGCACCTCATTGGCTCCGTCACAATTCCCGTCCAGCTTGAT---GTGGCTCCCGACGGCCGGTTCTGGGCCGTCTCTGTACTGAAGCAGGAGAAG------ACGGCC------GACTTTCCGGACCTATGGATTCCAATGGTCTTTGAAGGTGATTTGGCACAAATTGCTGCCTGCCATCTTAAAGAAAATGAACTTGTTTATATAACT---GGACAGATAAGTGGAGAACCACCTCCCTTCAATATTGAGCTGAGG---CAAACTAGCATTCAGGTCATGGTGCATGATATCAGCTATGTC---------------------------------------------------------------------------------------------------------------------------------------------------------------------------------------AAAAAAAGTTGGATGATGAAGAAACCACTTGAACAAAATGAATTAGCTTCTAGTCGT---------------------------------TCAGAAAACTCCAAAAAAAAT---GTAGAT---AATGAAGAGAGTCTT---TGGAAAGACCTTATAGCCAATCCAGACAATTGGCGGGATCATCGGATGGATAAG---AAGAACGGATTGGTCAAGCCAAGGTTCCCAGATTTTAAACACAAGTCAACTGGCGCCGCATTATGGCTTGGCAGTGCACCCGAATGGATCAAATCAGAACATGAAAGGGGTGCCTTTGATGCCGATGATGTCAATCCAAAACAAGAAAGTAACGATAAAGCGGAGGCATCGTGGAAAGACTTGTTGGAAAACCCAAACAACTGGTGGGACAATCGATCAACTAAGTTTAATCCCAAGTCCCCTGATTTTAAACACAAAGTTACTGGTGAA---------GCATTGTGGATTATTAGTAAATCA---ACACCCACGTGGTCTTCTGCATCCTACAACATACTCAGG---------------------------------------------------------------------------------------------------------------------------------------------------------------------------------------------------------------------------------------------------------------------------------------------------------------------------------------------------------------------------------------------------------------------------------------------------------------------------------------------------------------------------------------------------------------------------------------------------------------------------------------------------------------------------------------------------------------------------------------------------------------------------------------------------------------------------------------------------------------------------------------------------------------------------------------------------------------------------------------------------------------------------------------------------------------------------------------------------------------------------------------------------------------------------------------------------------------------------------------------------------------------------------------------------------------------------------------------------------------------------------------------------------------------------------------------------------------------------------------------------------------------------------------------------------------------------------------------------------------------------------------------------------------------------------------------------------------------------------------------------------------------------------------------------------------------------------------------------------------------------------------------------------------------------------------------------------------------------------------------------------------------------------------------------------------------------------------------------------------------------------------------------------------------------------------------------------------------------------------------------------------------------------------------------------------------------------------------------------------------------------------------------------------------------------------------------------------------------------------------------------------------atgcaggaaaggaactatgtggtggtaaaaagccgagtactgtttcctgaatttcgtggtcgcatggtatcagcatttctttcagaccatttttcggaggtgacagattatagtttcactgccgatatggagaatgagcttgacaatgtatctgctgggacaactgaatggaaaggcctcttgaaagattattgggcaagatttagcatgtattgcaaagatgcgggtaaggtcgaaattcggcaggttgagaaaatgttgggggaaagatatggaaagtttttgtttgcttcacttcctaataaagacaggatatgcccgagttgctcacaaggcactttggtctttaaagttagtcggtttggtgcaggttattttattggttgtgatcagcatccaaaatgcaagtacattgctaagacaatgtatagcgaagatgatgacgttgttgatcctcaaaaacca---gaaagctcctttaagcctaagttattaggtgttaatcccggttctaatgaaaagatatatttgaagaatggtccttatggattctatattcaattgggagatgataggaagggatactcgccaaagagagcctctatttcccagatcagaatgttgtgcccacttcaacttgaaccaggcctaagcctggctgactatgtcattcatgtggggaaaacaccagaggatcaacaaccagttgttttaaaagtctcgaaatttggattttcgattaaacatcgacggaccattgcaccagttcctaagaatgtaaatcctgagaatgtcacactggaaaaggcactaaagcttttattgagtaaagatgcgaagagatgtggccgacccaaaggcaaaccaagagttgag---gaaAGAGGAACTACTAAAGCAATGAGAAGGTTGAAAGAACCAAAG---CTGGTTCTGAATGAAGAAGATCATTTGCATATAATGTGGTGGAAAGAGAAAATGCAGACGTGCAAAAAACCTTCTACTGTTCAGCTGGTTAAAAGACTCATGCATTCTAATTTACTAGGGCTAGATGTTAGCCTGAAAAATGGGAGTCTGAAGGAAGGAACTCTCAACATGGAATTGTTGCAATTCAAGTCGAAGTTTCCACGTGAAGTTTTACTTTGCAGAGTTGGTGATTTTTATGAAGCTGTTGGATTTGATGCTTGTATTCTTGTTGAGCATGCTGGTTTGAATCCATTTGGTGGTTTGCGGTCGGATAGCATTCCGAGAGCTGGTTGTCCGGTCATGAACTTACGACAAACGTTGGATGACTTGACTCGAAATGGCTTTTCTGTTTGCATCATTGAGGAGATTCAAGGTCCAACTCAAGCTCGTTCACGTAAAAGTCGTTTTATATCAGGGCATGCACATCCAGGTAGCCCTTATGTATATGGACTCGCTGGAGTTGACCATGATGTTGATTTTCCTGAGCCAATGCCTGTCGTGGGAGTTTCTCGATCTGCAAAAGGTTATTGCTTGATTTCAATTTTGGAGTCAATGAAAACATATTCAGTGGAGGATGGCTTGACTGAAGAGGCTATAGTTACCAAGCTTCGTACTTGCCGTTGTCATTATTTATTTCTGCATACGTCACTTAGACACAACGCTTCAGGCACTTCTCGCTGGGGAGAATTTGGTGAAGGAGGATTGTTATGGGGTGAGTGTAGTGGCAAGCACTTTGAATGGTTCGATGGCATTCCTGTCAGTGAGCTTTTGTGCAAGGTAAAGGAACTCTACGGTCTTGATCAAGAAGCAGTGTTCCGGAATGTCACTGTTTCTTCAGGAGAAAGGCCTCGGCCTCTATATCTTGGAACGGCTACTCAAATTGGAGCCATACCTACAGAGGGGATACCTAGCTTGCTGAAGGTGTTGCTTCCATCAAATTGTGTTGGCCTTCCTGTATTGTACATAAGAGATCTTCTTCTTAACCCCCCTCCATATGCAATAGCATCAGCAATTCAAGCAATATGCAAGCTCATGAGCACTGTAACTTGTTCGATTCCTGAGTTTACTTGTATGTCAGCTCCAAAGCTTGTGAAACTTCTGGAGTCTAAGGAGGCAAATCATATTGAATTTTGTAGAATAAAAAATATTGTAGATGAGATATTGCAAATGTCTAGAAGCTCAGAGCTCTCTTCCATTCTACAAATGCTATTAGATCCTACTTGGTTGGCAACGGGATTAAAAATTGAATGTGACAACCTGGTAAAAGAGTGTGAATCGATATCACAAAGAATAGGTGAAACGATCTCTCTGGATGGTGATGAAGATCAAGAAATAAGTTCTTTTTCAAATATTCCAGAAGAGTTTTTTGTGGACATGGAGTCTACATGGAAAGGTCGCGTGAAAAGGATGCATGCAGAAAAAGCTTTTTCTGAAGTAGAGAGGGCAGCTGAGGCACTGTCTGAAGCAGTCACTGAAGATTTCTTACCAATTGTTTCAAGAGTTAAAGCTATCATGTCTCCTCTTGGAGGTCCAAAAGGAGAGATATCCTATGCAAGGGAACATGAAGCTGTTTGGTTCAAGGGAAAACGTTTTGCACCATCTGTGTGGTCTGGTAGTCCTGGGGAAGAACAAATCAAACAGCTCAGATCTGCAACAGATTCAAAAGGGAGAAAGGTTGGAGAAGAATGGTTTACAACAAGCAAGGTGGAGAACGCATTGATTAGGTATCACGAGGCATGTGATGGGGCGAAGGCTAAGGTCTTGGATTTGTTAAGAGGACTTTCTGCAGAGTTGCAGAGTCAAATAAATATCCTTGTCTTCTCTTCTATGTTGCTGGTCATAGCGAAGGCACTATTCTCACATGCCAGTGAAGGGAGGAGAAGGAAATGGGTTTTCCCCAATCTCGTTGAGTTTCTGAAATCCCCGGAAAAAGAATCATCAGAAGGAATTAACAAAATGGATATAATCGGCTTATCTCCATATTGGTTTGACATAGCACAAGGCAATGCCATCCTGAATACGGTTGAAATGCAATCATTGTTTCTTCTTACTGGGCCTAACGGTGGCGGTAAATCAAGTATTCTTCGATCAGTTTGTGCAGCTGCTTTACTTGGAATATGTGGATTGATGGTACCAGCAGAGTCAGCTGTTATTCCACATTTTGACTCTATTATGCTTCACATGAAATCTTATGACAGTCCTGCTGATGGGAAGAGTTCATTTCAGATTGAAATGTCGGAGATAAGATCTATAATCACAGGTGCAACACCCAGGAGCCTTGTGCTCATGGATGAGATCTGTAGAGGCACAGAAATGGCAAAAGGAACATGCATTGCTGGTAGCATCATTGAAACTCTTGATCACATTGGTTGCCTGGGTATTATTTCTACCCACTTACATGACATTTTCAATTTACCACTGACTACAAAGAGTACTGTCTACAAAGCAATGGGAACAGAGATTGCAGATGGTTGCACAAGGCCAACATGGAAGTTGGTAGATGGGGTCTGCAGAGAAAGCCTTGCTTTTGAAACAGCCCAAAGAGAAGGCATTCCTGAAGACATAATCAGAAGAGCTGAAGAACTATATTTCTCAATAAATAGTTGTGTTGCTGTTGGTGCCAGGGAGCAACCACCTCCCTCAACAATTGGTGCTTCGAGCATCTATGTGCTGTGTAGACCTGATAAGAAATTATACATTGGACAGACGGATGACCTTGTTGGTCGAGTTCGTGCCCATCGGTCAAAGGAAGGCATGGAAAATGTTACTTTCCTTTATGTTCTGGTCCCTGGAAAGAGTGTGGCTAGCCAATTGGAAACTTTGCTCATCAATCAGCTTCCAAACAGAGGCTTCCGGCTTGTTAACATGGCCGATGAACCCAGATCAAACTTTTCATCATCA---------GTGGCTGGAGCAACATTGGAC---ATGGCG---TTCTCGACCTGGATCCGTTTCACTGCCTCTCGCCAGCTGTGCCTCTCCTTTCCCGTT---------CTTTCCTTCAAGCCCCGTCCCGATCTCTGC---GACCTCCGTTTCCTCTCCGGCGTCTCTCGGAGGACG---CCCTCTGTGAGA---GCTGTACGGGCGAAGAGAAGGGAAGATGAGGGAGGTGAAAGCGGGAACAGCAGCCTCCTAGTGAAG---GAGGAGAAGGTC------GGA------------------GAAGGAAGAACCGTACCTACAGAGCTCCACAAGGAGGCGACCGAGGCGTATATGGCCTACGCGATGTCGGTGCTGCTCGGCCGCGCTCTGCCGGACGTTCGGGACGGATTGAAGCCAGTTCATCGCCGGATTATATTTGCTATGCATGAATTGGGCATTTCATCTAGGAAACCATTCAAGAAATGTGCTAGAGTTGTTGGAGAGGTTTTAGGAAAATTTCATCCACATGGAGATAATGCTGTTTACGATTCATTGGTGCGGATGGCACAGGATTTTTCCTTGAGGTTCCCGCTTATTCAAGGGCATGGAAATTTTGGATCAATTGATGCAGACCCTCCTGCGGCAATGAGATACACTGAGTGCAGATTGGAAGCACTTACAGAGGCAATGCTTTTGGCAGATTTAGAGCAAAATACGGTTGACTTTGTTCCAAATTTTGACAGTTCACAAAATGAGCCATCACTTCTGCCAGCTAGGGTCCCAAATCTTTTGTTGAATGGCTCATCTGGGATAGCGGTTGGAATGGCCACCAATATTCCCCCTCACAATCTTGGTGAGCTAGTGGATGCACTTTCTGTGTTGATTCATAACCCCGATGCAACGCTTCAAGAATTGCTGGAATATATGCCTGGACCGGATTTCCCTACAGGAGGACTGATCATGGGTAACACAGGTATCTTAGAAGCATATCGAACTGGACATGGCCGTATAGTAGTCAGGGGCAAAACTGATTTGGAGTTGCTTGATGCG---AAAACCAAGCGAACTGCAGTTATAATTACAGAGATCCCTTATCAGACAAACAAGTCTGCTTTGGTTGAAAAAATTGCAGATCTTGTGGAAAACAAGAGTTTAGAGGGGATAAGTGACATTCGTGATGAGAGTGATCGTTCTGGAATGCGCATAGTTATAGAGCTAAAAAGGGGCTCAGATCCATCTATTGTTCTCAACAATCTGTACCGCCTTACTTCTCTTCAATCTAGTTTTAGCTGCAATATGGTAGGTATTCTTGATGGGCAGCCGAAACTAATGGGTTTAAAAGAACTCCTACAGGCATTCCTTGACTTTAGGTGCTCTGTTATTGAAAGACGTGCAAAATTTAAGCTTTCTCAAGCTCAAGATAGGAAGCATATTGTAGAGGGCATTATAATAGGTCTTGACAATCTGGATGGTGTAATTCAATTAATTAAAGCAAATTCAAGTCTTGCCAAGGCTTCAGCTGCTTTGAAGAAGGAATATGATTTATCCTCGAAGCAAGCTGAAGCTTTATTGGACATAACCCTGAGAAAACTTACTTTTCTTGAGAGAAAAAAGTTCATAAATGAATGTGAATCCTTAAGTGATGAAATTTCCAAGTTAAATGAACTCTTGTCATGCAAAAAGAACATTCTTGAGTTGATAGAACGAGAGGCAGTTGATCTCAAGAACAGATTTACAACTCCAAGGCGGTCAATGTTGGAGGATGCAGATGGTGGTCAACTAGAAGATATTGATGTCATTCCGAATGAAGAAATGCTTTTGGCGCTCAGTGAAAAAGGCTATATGAAGCGGATGAAACCTAATACCATTAATCTACAAAATCGTGGGACAATTGGAAGATCTGTTGGGAAAATGCGTGTAAATGACACTCTGTCTGATTTCATTGTCTGTCATGCTCATGATCATGTCCTTTATTTCAGTGATAGGGGAATAGTGTACTCTGCTCGTGCTTATAAAATACCAGAATGCACTCGGACTGCTGCGGGCACACCTCTAGTCCAGATATTGGCT---TTATCCGATCGGGAGAGAATAACATCCTTCATTCCCGTTAGTGAGTTTGTTGAAGAC---CAATATTTAATTATGTTAACAGTGAATGGGTACATAAAGAAAGTTTCTTTGAATTTTTTCTCGGCAATCCGATCGAATGGGATTATTGCAATACAGCTGGTTCCTGGTGATGAGCTTAAATGGGTCCGGCGTAGCTCAAATGATGACCTTATTGCAATGGCATCACAGAATGGGATGGTTATTCTTAGTTCGTGTAAGACTGTTCGCGCACTTGGAAGAAATACGAGGGGTATGATTGCCATGAGACTGAAGAAAGGGGACAAGATGGCATCCATGGACATAATACCAGCAACTATGCAGAAAGATCTACAAAGGGTGTGGGAGGAGTCTGACAGCCGGATTAAGGATACAGGTGCCCCTTGGTTGCTCTTCGTTTCCGAAAGTGGTCATGGGAAGCGTGTGCCTCTCAGTAGCTTCCGCTTGTTACCTTTGAGAAGAGTGGGTTTAATTGGCTACAAGCTTCCTCCTGATGTATGTCTATCAGCAGTATTTGTGGTTGGGTTTTCGTTGGCAGAGGACGGTGAAAGCGATGAACAATTAGTTCTGGTGAGCCAAAGTGGGACTATCAACAGAATCAAGGTTCAGGATATTTCTATACAGTCACGTTATGCAAGAGGTGTTATTCTCATGAGACTGGAACATGCTGGAAAGATTCAGTCAACTTCTTTGATCTCTGCAGCGGATGTTGAAGTTGGGGCTGATGAC------------------ttcagaatctcaagaagaatgcacttctccaaaccaaaagccaaaatccccaccatttcagattcaaaaccaggtgctggttctgaatcttct------gatggcgtttctgagattaag---gttagtcgtgtctatacgaggaagaaaagagctgctgacatc---acgtggtcgaca---caggaaacaaaaaacccagat---gaggaagtaatgctttgtgatttgcccaacattgaggagtttgcttataagaagaccaatctgtctaccactttgaaccagtcgaaacttagtagtgacttgctttcaggaagcggaaat---gatcttcccatgaagtca---aaagtggacccacctgataattgggaagaagtactgcaaggtattcagaacatgagaacttctgaagatgctccagtagattctatgggatgtgagaaggctggcagtttgcttccacctaaggaaaggagatttgcagttttagtctcttctcttttatcaagccaaaccaaggatgctgttacacatggagcagtgcagcggctctctcagaatggtctcctagatgccgattccattgtcaattctgaggaagaaaccatcaaaagcttgatctatccggttggattttattcaagaaaggctggtaacctgaagaaaattgcagaaatttgtctcgagaagtacggaggagacatccccagatctttaacggaattactcgcacttcctggaataggtcctaagatggctcatctggttatgaatgttgcatggaatgatgtccaagggatatgtgtagacacacatgtacatcgaatttgcaatcgtcttgggtgggtatcacgaccgggcactcagcagaaaacattaaccccagaagaaacacgagtgtctttgcaatcatggcttccaaaggaagaatgggttccaatcaaccctttactggttggttttggacagactgtatgtacgcctctaaggccacgctgcggacagtgtgctataaataacttgtgcccatctgctttcaaggaggca---gca------agtcccaagact------------aaaacaaagaagATGGCAAAAGCAGCCTCAATTGCACAAACACATCGCATGTGTTTTAACGAGAAGCGCTTGACACGTGCGATATCATTTGAAGCTGAGCGAGGATACCAGAATGCTTTTGGAAGGAATATGAGCTTCAGCAATTTTCTTCACTTCAGTCTTTTAAAGTTATTTCCCCGTTCAAATCACAAGTCTGCTCAAAAGTTGCTGAAAGAAGCGAACAGTTATGGCACTGTTTCTGTTCTAATGGGTTATAGTAGTGTTCAAGACTTAATTCAGCATGATAAGGCTCACAGAGGACCTGGTGAAGATCTGAAGGATATCATAGATGAATTTGATTTTTCACTGGCTTGTAGAAGTTTTCCATCTATCATTTTGGGCAGTTCATCGGTTGTCGAATTGTACCAGGAGATTCCTTGTCAGCCAGATAGAATGGACACTTTACTTGCTGAAAGTTGTAGAGGATATGTTTCTAGTTCTATTGGCAGTAATTTGGTCGAACCGGCTAAACTTTGTGAAATGTGG---------------CCCTTATCAGATCCTCCTTCAGGT------------------------------------------------------------------------------------------------------------------------------------------GGAACTGCG------------------------------------CCCACATTGAATGAACAGGATTCT------------------------CATGTTTTGCCAAATTTA------CCCACACCCCACACCCACACCCACACCCACAGC---------------------------------------CTTGGAAGT------------------------------------------------------------------------------------------------------------------------------------------------------------------------------------------------------------------------------------------------------------------------------------------------------------------------------------------------------------------------------------------------------------------------------------------------------------------------------------------------------------------------------------------------------------------------------------------------------------------------------------------------------------------------------------------------------------------------------------------------------------------------------------------------------------------------------------------------------------------------------------------------------------------------------------------------------------------------------------------------------------------------------------------------------------------------------------------------------------------------------------------------------------------------------------------------------------------------------------------------------------------------------------------------------------------------------------------------------------------------------------------------------------------------------------------------------------------------------------------------------------------------------------------------------------------------------------------------------------------------------------------------------------------------------------------------------------------------------------------------------------------------------------------------------------------------------------------------------------------------------------------------------------------------------------------------------------------------------------------------------------------------------------------------------------------------------------------------------------------------------------------------------------------------------tcaactgtgtcatttgat------gaagaaaatgaa------------gcaccggat---gcaaaaatagaagatgatgattttatgtctaacaagaga---------gag------ttagaaccacaaggcgttgaccctaaaaggggttggggtttcagaggagtgcataaggcaatcatttgtggcaaaatcgggcaagctcctgtacagaagatcttgagaaatggaaggacagtgaccattttaactgttggaactgggggtatgtatgatcaaagaattgaaggagcggagcacttgccaaaaccagctcaatggcaccggattgcagtgcataatgaacagcttggggcatatgccgtacagcaactagtgaaaaactcaccagtttttgtagagggagacattgaaactagagtctacaatgacaacatcagtggtgcaattaaaaacgtccctgagatttgtgtccgccgtgatggcaagattcaactaataaaaacaggagaaggcatcagccacatttcactggatgatataagggac------ggattgttaatgaagagacagagg------------------------------------------------ctccctcct------------ctc------------------actccatca---------------------------acaccccta------------------tcaaccgtt---cgt---------ctaaccaaatccatcatc------------------------aaatccatcaaaaccaaaaaa------cat---------------------ctcaaccctaaagcttca------------------tcatca------------------------------------------ccacca---------------------------------tcatcagcatgggagtctctc---cagatcggacggtcagaactctccctccccctaacattccccacaggccaaaccttcatatggaagcaaacgggc------cccacccaatacacgggcccc---------atcaac---tcccacctcatctccctcagacagatg---------gacggtccagatgactccaccagcgac------gtcgccttcttcatccaccac---------------acgccg------------------------gaccgctgc------------------cgggcggtgacggagctcggcgacttcctcaacctcggcgtgtccctggcggggatgtggaggcggttctctgaggcggacgggcggttcgccgatctggcgccgcatctggagggg------gctagggttttgcggcaggagcctgtggagtgcttgtttcagtttctgtgctcgtcgaacaacaatatagggaggattacgaagatggttggggtactttcgtcgtttgggaggtgtttggggtctgttgggggttttgatttccatgaatttccgtccctggagcggctggagatggtgtctgaggaggagcttcggaaagctgggtttggatacagggcgaaatatatagttggaaccgttaaggccttgcaatcaaagcctggtggaggtgcagagtggctttcttcccttcgaggcttggagctgcatgaggtgattgatgctctctgtactctaccaggagtgggtcccaaggtggcagcctgcattgctctattctccctcgaccagcaccatgctattcctgttgatacacatgtgtggaagattgcaactcgatacctcattcctgagcttgcaggtgcacgcctgacacctaagctttgcagtcatgtggcagaagcatttgtgaataaatttggaaaatatgctggatgggcacagaatgtacttttcattggtgaattatcatctcagaaggctcttataccatca---catttg---cactctctcaaggagacaaaatctgct---------cgtaaagaatgtgggaagcaggaagttgcaattgaagtcttttcagggagctgtaagatgccacttctgggggatggaact------------------------------acatctctggcaagcatt------tcaactgctagagagaatcttgtgactggt------gggaagtat---gaa------ggcagaccatttgttgactatcctatattcaagggaaaagctgcactctctatgtatcctgtgccaccaaagttcaataagatgaattct------gggagcattcatcttgagaggaggggtgtggttatgttgacattttggcctgcgatcggtcaacgcaagtatgactggcaaaagaggcagcattttgctttgtctgctgtggagcttggatcattgataagcctaggtcctactgactcttgcgaattttttcatgacccttcaatgaatacaagtcttgcaggtcaggtaagaaagacttttcaagtttcaccactctcggatgatggtggctattattttaatatgtctgttgtgaaccccaatcagaaaatcaatgagcgtttttctgttcctgtatcaaaggcagaatttgcagtcatgcgcacatctttcagttacatcttgccacacatcatggggtgggactgt---ttcactagtcctcagccaacaaccttg------aaggtgaatccaccaaag------cagcctggg---ccactgctgtccccagatttggaa------tggaatcgtATGGCTTCCTCC---AAAACCCTAGCAGAGTTCTTC------AACCCCGCAAAGCGATTGAAATCAGTTCCTTCACTCACCACCGATCAAAAATCCAGAATCGAAATCAACAAATACTCGGCACTCGCCAAGCGCAATCTTCGAGTCTGCACCGAAAGGGTCTCGAAA------TCG------AAAGCTGAA------GGA---ATGGAGTACGTGAAACTGGAAGAGCTTTTGGTGGAGGATTCATGGATGAAAGTGCTTCCTGGTGAGCTTCAGAAACCCTATGCGAAGAATCTTTGCAGGTTTGTGGAGCGGGAGGTG---CGAGGAAGCGTGGCGATTTATCCTCCGCAGTATCTGATTTTCAATGCGCTTAATTCCACTCCGTTTGATCGTGTGAAGGCAGTGATTCTCGGTCAGGATCCTTATCATGGCCCAGGTCAAGCAATGGGTCTTGCTTTCTCAGTACCAGAAGGAATCAAGGTTCCTTCAAGTCTTGTTAACATATTCAAGGAGCTTCAACAGGATCTG---GGTTGCTCCATTCCATCTCATGGGAATTTGGAACGATGGGCCGTGCAGGGAGTTCTTCTGCTGAACACTGTACTTACTGTGAGAAACCATCAGGCTAACTCCCATGCAAAAAAGGGTTGGGAGCTGTTTACAGATGCTATAATCCGAACAATTTCACTGAAGAAAAGCGGAGTTGTTTTTCTTCTATGGGGAAATTCTGCTCAAGAGAAGTCAAGATTGATCGATGAAGCGAAGCACCACATTCTTAGAGCTGCTCATCCTTCCGGTTTATCTGCAAACAGAGGTTTCTTTGGATGCAGGCATTTTTCTCAAACGAACAAGATCTTGGAGGGAAAAGGACATGTGCTGATCGACTGGCAACTCATGGCT------CTCTTGCTCAGG---------TCTCCTCCT---------------TGTTCTCTTCCC------GTTCGC------------CTCATTGCCTCC------------CGT---------------CTCTTC------------TCCTCT---------------------------------------------------------------------------------------------------CCATCTCTCAAATCCTACAACTCTCTATCTCGCCTATTCTTC---AACACC---------------AGGACGAACCTGAGA------GCTCGCAGAGCGTTGGTG---GGGTACCCCACAAAG---AATGCGAGTGTATTT------AGGGCATTCATG------TCGTCCAGCCTCGCC---------TCGGAGGCTTTTCAGGAGAAGTCGGGCGCCAATGCCTATAGTTCTGAGCAGATTCAGGTATTGGAAGGGTTGGACCCTGTTAGGAAAAGACCAGGAATGTATATCGGAAGCACAGGTCCTCGTGGCTTGCATCACTTGGTT---TATGAAATATTGGATAATGCCATTGATGAAGCTCAGGCGGGGTTTGCTTCAAAGATAGATGTTGTTCTATGTGCTGATAATTCTGTGAGCATAACTGATAATGGACGTGGGATTCCTATAGATTTACATCCCATCACAAAAAAATCTGCATTGGAGACTGTTTTGACGGTCTTACATGCAGGAGGCAAGTTTGGTGGTTCAAGCAGTGGGTACAGTGTTTCTGGGGGTTTGCATGGTGTTGGCTTGTCTGTAGTCAATGCCTTATCTGAGTCATTAGAAGTTACTGTTTGGCGGGATGGAAAGGAATATAGACAGCGTTATTCCTGTGGAAAGCCAGTGACAACTCTGACATCTTACATCCTGCCATCTGAATTAAGTGATCGACAGGGAACATGTATCAGGTTTTGGCCTGACAGAGAAGTATTCACCACAACAATTGAGTTTGACTATAACACAATAGCTGGGCGTATTCGAGAGCTGGCCTTCTTGAATCCTGAGCTTACAATAACCCTTGCTAGGGAGGATGCTGATTCAAAAAAGGCACAGAGTAATGAGTATTGCTATGCTGGTGGATTGGTTGAGTATGTGAAATGGCTAAATACTGATAAGAAACCTCTTCATGATGTTGTTTCCTTCAGACAAGAAATAGATGGATTTACAATCGACGTAGCTCTTCAATGGTGCTCAGATGCATATGCAGATACAATGCTCGGGTATGCTAATAGCATTCGTACAGTTGATGGTGGCACCCATATAGATGGCATGAAGGCTTCACTAACAAGAACTCTCAATAATCTTGGGAAGAAGTCTAAGCTTATCAAGGAAAAGGATATTAGCTTAAGTGGTGAACATGTAAGGGAGGGGTTAACATCTGTGATCTCAGTCAAAGTTCCAAATCCAGAATTCGAAGGACAAACAAAGACAAGGTTGGGAAATCCAGAAATACGGAGAGTGGTTGATCAATCTATTCAAGAGCATCTCACTGAGTACTTGGAACTGCATCCAGATGTCCTAGATTCGATTCTATCGAAGTCTCTTAATGCTCTCAAGGCAGCTATGGCCGCCAAGAGGGCAAGGGAATTGGTGAGAACAAAAAGTGTCTTGAAATCATCTTCTCTTCCTGGCAAACTCGCTGATTGCTCATGTACAGACCCTGAAGAATCT---GAGATATTTATAGTTGAAGGTGATTCAGCTGGAGGCAGTGCAAAGCAAGGTCGTGATAGGCGTTTCCAGGCTATTTTGCCCCTAAGGGGTAAAATTTTGAACATTGAAAGGAAGGATGAAGCTGCTATGTACAAAAATGAAGAAATTCAAAATCTTATTCTTGGTCTTGGACTTGGAGTAAAGGGAGAGGATTTCAAAAAGGAGGGTCTTCGCTATCATAAGATTATTATTCTAACTGATGCTGATGTAGATGGCGCTCACATTCGTACTCTTCTGTTGACATTTTTCTTCAGATATCAGAAAGCACTCTTTGACGAAGGTGTCATCTACGTTGGTGTTCCACCACTTTTCAAGGTTGAGCGAGGTAAGCAAGTACACTACTGCTACAATGATGCAGATCTTAAACTCCTCCGGAAGACTTTCCCACCAAATGCTTCCTTTAATATCCAGCGATTCAAAGGTTTGGGTGAGATGATGCCTGTCCAACTATGGGAAACAACAATGGATCCAGAAAAGAGACTGCTTAAACGATTAGTAGTTGAAGATGCTGCAGAAGCAAATGTAGTGTTCTCCTCTCTCATGGGTGCTCGGGTGGATGTCCGGAAGGAACTCATACAGAACTCAGCAAGTATGATCAACGTGGATCATCTGGATATTTCCACTGACGACCCCAAATCCGAT------ACGGACGTTACGAACGATCCCAGACCCGAAACGACCGATACCAACACCCCT---TCTCGTCCACTCTCTTTCCAGAGACCTCTTGAGAACGGCCTTGATCCAGGGGTGTACAAGGCGATTTTGGTGGGTCAGGTGGGGCAGGTTCCGGTGCAGAAGCGGCTGAGGAGTGGCCGGACGGTGACGCTGTTCTCCCTCGGGACGGGCGGGATCAGGAACAATCGCCGGCCATTGGATGACGAGGAGCCGAGGGAGTATGCTGACCGGTGCGCCGTCCAGTGGCATCGTGTCTCCGTGTACCCGGAGAGACTTGGGGGAGTCGCAATGAAGCACATCAAACCCGGGTCAATTCTATATTTGGAAGGGAATTTGGAGACAAAAATATTTTCTGATCCTGTAACTGGTCTTGTTAGACGTATAAGAGAAATTGCTTTACGTCGGGATGGTCGTCTTGTATTTCTTGGAAAAGAATGTGGG---GAGGCA---CAATCAACTCAA---TCA---GATCTAAAAGGTGTTGGCTATTAC---TCCCAGTCATATTTTGTG---AGATGCATTTGTAGAAATTACTCCCAGAGCAAA------GGTGGAAATTCTCCTCATCATTCTTCATGT---------TCAACT---------------TTCTTAAAAGATGCG---------------------------ACTACACAAGGATCATGGATTTTGCATGATGGG---------GCTCGACATCAATGTTCCTACACCAAGAAAATA---TTTGATGCTGAAAATGAGCTTTCAGAA---GAT---TAC------------ATTGGTCAT------GATCTG------GGAGCCGAGGATCAA---GGTTTC------AGTGAAGTTTTTGAAAGACCT---AATGCTGAATTTAAATCTGAGATGGATGCACCATCCATGAGTATGGCTAAGCAAGATGCAAGGACTATGGCGATAGAACTTCTTGGAAAGAGAGCACTTACAATGGTCGAGCTGCACAAGAAACTGCGTGGAAAGAAATTTCCTCTTCATGAAGTTGAGGCAGTAATAGCTGATTTTCAGGGAAGGGGTCTGCTTAATGATTACTTGTATGCGGAAACATTTTCACGTTCTAGATGGTTTTCTTTGAGTTGGGGGCCAAGGCGGATTAAGCAAGCGCTTCTCAGAAAAGGGGTGACTGAACAAGATGCTGAGAGGGCAATGAAGCAAGTTTTCCAA------GAT------------GGTGACTCT---GGTGCTGATCAAGGC---------ACCCATCTT---GGCATGTCTAAGATCTCATTGAATCGTCTCTTAGCAGAGGCCTCCAAACAATGGCTACGGGGAAAAGATGTCCCACTGGAGACACGCAAATCAAGGATTGTGAGGTGGCTCCAGTACCGTGGGTTCAACTGGGGTATTACGTTCTTTGTGTTGAAGAAGTTGGAGTCCCAACATCCACCCATGGCACCCTCCGTAGTGGACGAAGGTAGGATTCGAGTACTCAAGGAAGGGGAT---------TCATCAGGAAAGGGCCCAGTGATCTACTGGATGTTCAGAGATCAACGGTCGAGAGACAACTGGGCGTTGATCCACGCCGTTGAT------CAGGCTAGGAGAATGGACACGTCTGTGGCAGTTGCATTCAACCTGTTTGACCAG------TTCTTGGGGGCTAAGGCCCGGCAATTAGGGTTTATGCTGAGGGGATTGAAAGAGCTTGAGCAGAATCTT---------AACGACCTAGAAATCCCCTTCTTC---CTCTTTCAGGGGGAGGCGACAGATAACATACCAAAATTTTTAAATGAATGCAATGCATCTCTTCTAGTCATGGATTTCTCACCATTAAGAGATGTTCGGCAATGGAAAGATGAAATATGC---------ATG---------AAAGTGAGTGAGTCCATAGCTGTGCATGAAGTAGATGCTCACAATGTAGTTCCCATGTGGGTGGCATCGTCTAAGTTGGAGTATAGTGCAAAGACTATAAGGAGTAAGATCCATAAGTTGCTTCCGGAGTATCTGGTTGATTTTCCAACTTTGCAA------ACTCCCTGTAGA---AAATTTACT------GCTAGGCATCCCACTGAGATCGACTGGGAGAAGCTCATTTCTGATGTTTTGAGGGAAGGGGCGGAGGTTCCAGAATTGCAGTGGTGTGAACCAGGAGAAAAGGCTGCTATGGAAGTGCTCTTGGGAAGCAAAGATGGGTTTCTAACAGCAAGATTAAAGAATTATTATAATGATCGAAATAACCCATTAAAGCCTAAAGGTCTTTCGGGTCTCTCCCCTTACTTCCATTTTGGGATGATATCAACACAGAGATGTGCCTTAGAGGCACGCAACTTTAAGAAAATGCATCCACAGTCAGTTGATACATTCTTGGAAGAGATGATCGTGCGAAGGGAACTGGCAGATAACTTCTGCTATTATCAGCCAAAGTATGACTCATTAGAAGGCGCATGGGAATGGGCTAGGAAAACCTTGTTAGATCATGCTGCAGATAAGCGGGACAATATTTACACGAAAGAGCAATTGGAGAAGGCAGAAACTGCTGATCCTCTC------TGGAATGCGTCTCAGCTAGAGATG------GTTCATCATGGAAAAATGCATGGGTTTATGCGGATGTATTGGGCAAAAAAGATTCTTGAATGGACA------------------------------------------------------GTGGACCAGAAGAAGCCC---------------------------------------------------TGGCAA------------------------------------------------------------------------------------------------------------------------------------------------------------------ATGTGGAAAGTA------------------------------TCTTTTTCTGCTACTAGCCCCTGTTGCTGCATCTCTCCTCCCATCCCCGCCTCCATC------------------------------------------------------------------------------------------------TCCTTCCATCCACCTAACTACAACACAACAACA------------------------------GAAGAACCAACTCAATCTTTCAAGAACAGGAGACCCCAAAACACCCAAATCATCACCACC---------------------AAGAACCCCACAAAGAGGGTCTTTTTCTTGGATGTGAATCCCCTCTGTTACAATGGAACGAAACCAAGCTTACCCTCCTTCACTCATTGGGTCTCCCTCTTCTTCTCCCAAGTCAGCCTCCAAGACCCCGTCATCGCCGTCCTCGACGGCGAAGGCGGTAGCGAGTTTCGCAGACAGATACTACCCTCATACAAAGCTCACAGGAAGAAATTCATAAGGAACACCACTTGGGTTTCT---------------------------TCCCACACAGCTTAT------ATCACTCACATCTTAGAGAATTGCAATGTCCCAGTTATAAGAATCAAAGGGTGGGAAGCAGATGACGTGGTTGCTTCTCTGGTAGACCAAGTTCTGAAATTGGGGTTCAGAGTTGTTGTGGGGTCGCCTGATAAGGATTTCAAACAGTTGATTTCTGAGGATGTGCAGGTTGTAATGCCTGCACCCAAGTTGGGGCGTTGGTCGTTTTATACGATGAAGCATTATATGGGGCAATACAAGTGTGATCCGAGCTCTGATTTGAGTCTGAGGTGCATTTTGGGTGATGAGGTTGATGGGGTACCTGGAATTCAGCATTTGGCTCCTGGGTTTGGGCGGAAGACGGCGTTGAAGCTGTTGAAGAAGCATGGATCATTGGAGAAGTTGCTAGAGGCTGCAGCGGTTAGGACTGTGGGAAAACAATATGCACAGGATGCTCTTGTTGAGCATGCTGATTATTTGAGGAAGAATTACGAGGTGCTTAGGCTAAGGAAG---GATGTGGAT------------------GTTCATCTTGAGGAG------------------GAATGGTTAACTAAGAGAGATAACTGTAATGATTCAGCTGTTTTATCC------------------AGCCATACAAGG---AATGTT------------------------------------ATAGAAGAAGACGAATCCGAGATTCCTACTTCTGGAATCTGTCGTCCTCTCTCCGAAATCCTCAAAGAACTAAGCCGAAAAGTCCCGGATTCCTTCATCAAAGTACGTTCGGAG---GATGGATTCAACATCAAATATGTCCCTTGGCATATTGTGAATCGGATTATGAACTTACATGCACCAGAATGGTCTGGTGAAGTTCGAAGCATCACCTATTCTGCAGATGGAAAATCAGTATCAGTTGTTTACCGTGTAACACTCTATGGCACTGATGCGGAGATTTATAGGGAATCAAGTGGGACTGCTTCTGTCAACGACACCAGT---TTTGGAGACCCTGTGCAGAAGGCTGAAGCTATGGCTTTCCGTCGAGCTTGTGCGCGTCTTGGGCTTGGTCTTCATCTCTATCATGAAGATATGATA
>CitrusSinensis
[truncated: 1,297,238 more chars]
