# Supplementary material for: Altered Mitochondrial Respiration Is Associated With Loss of Nuclear‐Encoded OXPHOS Genes in Parasitic Broomrapes
Source: Ecol Evol. 2025 Jul 6;15(7):e71737. doi: 10.1002/ece3.71737 (PMC12230201; doi:10.1002/ece3.71737)
Supplement: Supplementary file 1 — Appendix S1. [file ECE3-15-e71737-s003.tgz › Orobanchaceae_O2K_Supplementary_v3/Data_S1/DataS1/CII.masked.fas]

>Actinidiaeriantha
CACGCGTCGGAGCCCCAAGTC---CAACATGCCGAGCCGAAGGCCCGACCCGAATCCAACCTCAAGACCTTCCAGATCTACCGGTGGAGCCCGGACGACCCGAAGAAGCCGGAGCTCCGGGACTACCAGATCGACCTGAAGGAGTGCGGGCCCATGGTCCTCGACGCCCTCATCAAGATCAAGAACGAGATGGACCCCACCCTCACCTTCCGCCGATCGTGCCGCGAGGGGATCTGCGGCTCATGCGCCATGAACATCGACGGCTGTAACGGCCTCGCCTGCCTCACCAAGATCCCGTCA------GGGTCGTCGATGGCGACGATCACGCCGCTGCCGCACATGTTCGTGATCAAGGATCTGGTGGTGGACATGACCAATTTCTACAATCAGTACAAGAGCATCGAGCCGTGGCTGAAGCGGAAGAGCCCGGCGCCGGAGCAGGGGAAGGAGATCCCGCAGAGCAAGAAGGATAGGGCCAAGCTGGATGGGATGTACGAGTGCATATTGTGCGCCTGCTGTAGCACATCCTGCCCCAGCTACTGGTGGAACCCCGAATCCTATCTCGGCCCTGCCGCTCTCCTCCACGCCAATAGGTGGATAATGGACAGCCGTGATGAATACACCAAGGAGCGTCTTGATGCAATA---TGTGATGAGTTCAAGCTATATCGTTGCCACACCATATTGAATTGTGCCCGTGCTTGTCCAAAAGGCCTAAACCCTGGAAAACAAATCACAAACATCAAACAACTTCAGCTTGCAAAGGTTAAGGTTTGGTGGCGCGATGTTCTACGTGAATCCACGTTGGAAGGACATCATACCAAAGTCGTACAATTAGGACTTCGATATGGTTTTCTTCTG---TTTATCGTATCGGAGGTTATGTTCCTTTTTGCTTTTTTTCGGGCTTCTTCTCATTCTTCTTTGGCACCTACGGTAGAGATCGGAGGTATTTGGCCCCCAAAAGGGATTGGGGTTTTAGATCCTTGGGAAATCCCTTTTCTTAATACCCTTATTCCCCCTTCATCCGGAGCTGCCGTAACTTGGGCTCATCATGCTATACTCGCGGGGAAAGAAAAACGAGCAGTTTACGCTTTAGTAGCTACCGTTTCACTGGCTCTAGTATTCACTGGCTTTCAAGGAATGGAATATTATCAAGCACCCTTCACTATTTCGGATAGTATTTATGGTTCTACCTTTTACTTAGCAACTGGCTTTCATGGTTTTCATGTTCTTATAGGTACTCTTTTCTCGATCATATGTGGTATTCGCCAATATCTTGGTCATCTGACCAAGGAGCATCACGTTGGCTTTGAAGCAGCTGCATGGTACTGGCATTTTGTAGACGTGGTTCGGTTATTCCCATTTGTCTCTATCagatctttctccactgaaacgactgggggaagatcctcatatactgtggttgatcatacatatgatgcggttgttgtaggcgcaggaggtgccggcctcagagcagccatagggctttctgagcatggatttaatacagcttgcattaccaagctatttcctactcgctcacataccgttgcagcacagggtggtataaatgctgccattggt------------------------------------------------------------------gaccaggatgctattcaatatatgtgtagagaggcaccaaaagcagtcatagagcttgagaactatgggttaccattctcccgaactgaagatggtaaaatatatcaaagggcatttggtggtcaaagcttgaactttgggaaaggtggacaagcatatcgttgcgcgtgcgctgctgatcgaacagggcatgctctcttgcacactctttatggccaagctatgaaacacaatacccaattttttgttgaatattttgctctggatctgataatgggcagtgatggtagctgccaaggagtaattgcattaaatatggaggatggaacattgcatcggttccgtgcagcatcgacaattctggccacagggggttatggtagggcatacttttctgcaacctcagctcatacatgcactggtgatggaaatgcgatggttgcacgtgctgggatccctcttgaggatcttgagtttgttcagttccacccaacaggtatatacggtgctgggtgtctcatcacggaa---ggatctcgtggtgaaggcgggattctgaggaacagtgaaggtgagagatttatggaacgatatgcccctactgccaaagatcttgcatcaagagatgttgtttcaagatctatgaccatggaaatccgagaagaacgtggtgta------------------------------------------------gaagtcctcaaggagagacttcctggcatctctgaaactgctgccatctttgctggtgttgatgttacaaaggagccaatccctgttttacctactgttcattataatatgggtggaattccaactaactaccatggagaggcagttaccattaaaggtgatgatccagatgcagtggttcctggcctaatggctgccggagaggcagcctgtgcctcagttcatggtgccaatcggcttggtgcaaattctcttcttgatattgttgtgtttggtcgg---------------------------------------gag------aaacaaaaacctttggagaaggatgctggtgagaagactattgcatggttggacaagctaaggaattcagatggttcaattccaacttcgaaaatccggttgaatatgcagcgagttatgcaaaataatgctgctgttttccggacacaagaaacattggaggaa---------------------------------------------------------------------------------------gaaactatagagttagaaaaccttttgatcaatgcatgtattaccatgcattctgctgaggctaggaaagaaagcagaggggcacatgcccgtgaagattttacgaaaagagacgatgagaagtggatgaaacacacattgggatattgggagaatgagaaggttcgtctcgattacagg---ccagttcatatgaacacattagatgacgagatcgaatcattcccacccaaagctcgcgtatatttccatatcgaaccagggcctcgcgagaaggctcttttggcagaggatccatcattaaagccattcaaatcccataagaaaagtgtatggcgactcaaaagaattggagaggttctcacaatcattgttgtagctggatgttgctacgagatatatgtcaaagcagtaatgcgagaagaagctaggaaacaagcgagc---------gggagtgca---agtgacgatgtaacccacttgcctgacataaaggaccctgaaattctaattgtttttaaggacttaatggctgcaagttgggatgagattccagatacagttgtccatgatgcaaataaggccttgtccaaaaatacagatgacaaggctggccaggaggccttggcaaatgttttccgtgcagctgaggctgctgaggagtttggtgggatgcttgtatctttgaggatggcaattgatgacagcattggattgagcggcgagaatgtgaagcccttgtcggatgaatttgtaaatgcgttgcgtacagcctatcaaaggtacactgcttatttggatgcttttgggccagatgagtcgtatttgcgtaagaaagttgagacagaacttggtacaaagatgatacacttgaagatgaggtgcagcggtattggttctgagtggggaaagattacggttctcgggacttctgggctttcaggttcctatgttgaacatagagct---atgggggagagtgtagattcagaatcgttctttaggaagcactgggaagggtataaagagttctggactgagagattttcgttcctcgataactactcgagg---ttcgtcaaa---cgcgatcacccactcccctcttggtccgatgccgatgtggaacagttcatcgcctccgataccgtacatggccccactctgaggacggctcgtgaagcagttaaatatggtgctacaggaagtgttattggagcagtttcaactgcagcttttgcttggaaatattcaaggagtctgcatggtgctgcactgtcttttggtgcgggagctatgtttggttggacatttggacatgaatttgcaaatcactggctgcagctttacaggttggataccatggctgcacaggtcaagttcttggactggtgggagaagaaatctgcaggacgggct------------------------CTC------------TATTGGGGCAGGAAT------------------------------GAA---------------------AGACTTGTT---AGCTCAGCTTGG------------ATCAGG------------AGG------------------------------------------------------------------------------------------------------------------------------GGTTTGATTTGCTTCACCTATGAGAATTTCTACCAATTCTTATTTTATTCATCAAAGCTCATCCTAATCTCCGTCGAGATT---ACTGCCTTAGCCCTGTCCTATCATTTGTATAATGGAGTTCGTCATTTATTGACGGATTTCTCGGGATTTCTCTTTGAGCCGAGGAAGCAAGACACAAATCCTTCAACCAAG
>Aeginetiaindica
catgcgtcggaggcccaggcc---cagcaggtcgaacccaaggcgaagtccagctccacccccaagaccttccaaatctaccgttggaaccccgattcgccgcagaagccggagctccagagctacgaaatcgacctcaatgactgcggccccatggtcctcgatgccctgatcaagatcaagaacgagatcgacccgaccctgaccttccgccgctcgtgccgcgaggggatctgcggctcgtgcgccatgaacatcgatgggtgcaatggattggcctgcctgacgaaaataccctcg---------ggcggagcttcgaaggtaaccccgcttcctcatatgttcgtgatcaaggatctggtggtggacatgacgaatttctacaaccagtacaagtcgattgagccatggctgaagaggaagaatcctccagagaatccggggaaggagattcttcagagcaaggaggataggaagaagctggatgggatgtacgagtgcattctgtgtgcctgctgcagcacatcctgccccagctactggtggaacccggagtcttatttgggtcctgctgcgctcttgcacgccaataggtggataatggacagtcgtgacgagtacacgaaggagcgacttgaggctgta---aacgacgaattcaagctgtatcgatgccataccattttgaactgtgctagagcatgccctaaaggactgaacccaggacaccaaattcagaatatcaagaaactcgagctcacaagt------------------------------------------------------------------------------------------------------------------------------------------------------------------------------------------------------------------------------------------------------------------------------------------------------------------------------------------------------------------------------------------------------------------------------------------------------------------------------------------------------------------------------------------------------------------------------------------------------------------------------------cgcctgttctcagctcaatcgaatggtggaacgccatcctatacagtggtggatcacacatgtgatgcggtggtggttggcgcaggaggagcaggactgagggcggcaatagggttatccgagcatggattcaacacagcttgcataaccaagctgttccctactcgttcccatactgttgctgcacagggtggtataaatgctgcattgggaaatatgaccgaggatgattggaggtggcatatgtatgataccgtaaagggaagtgattggctaggggaccaggacgccattcagtacatgtgcagggaagccccaaaagcagttatagaacttgaaaattatggtctaccgttctccagaactgaagatgggaagatatatcaacgtgcatttggtggccagagcttggactttggaaaaggtggacaagcatatcgttgtgcatgtgctgctgaccgaactggacatgctttgttgcatactctatatggccaggctatgaaacataatacacagttttttgttgaatactttgctctggatttaattatgagtaatgatggtagctgccagggcgtgattgccttaaatatggaggatggcaccttgcatcgtttccgtgctgcctcgacaattcttgctactgggggttacggtagagcatacttttctgcaacttctgctcacacttgcactggtgatggcaatgctatggttgcacgtgctggactgcctcttgaggatcttgagtttgttcaattccatccaacaggcatatatggtgctgggtgcctcattactgaa---gggtcccgtggggaaggtggtattctgagaaacagtgaaggtgaaagattcatggaacggtatgcaccaacagctaaggaccttgcatctagagatgttgtatcaagatctatgacgatggagattagggaggggcgtggtgttggacccttgaaagatcacatataccttcatttgaatcatttgcctcctgaggtcctgaaggagagacttcctggtatttccgaaactgcagccatttttgctggggttgatgttacaaaggagccaattcctgttctaccaactgtccactataacatgggtgggatccccacaaatcactacggagaggtggttactatcaaagctgacaatcctgatgctgtgatacccggattgtttgctgctggggaggctgcgtgtgcgtctgttcatggcgccaatcggcttggtgcaaattctcttctggacattgttgtctttggccgagcttgtgccaataggattgctgagatccaaaagccaggtgag------aaacaaaaggagctagaaaaggatgctggagagaagaccattgcgtggttggacaagattcgtaattcgaaagggtcacttcccacgtcgaaaatacggctcaacatgcaacggataatgcaaactaatgctgctgtattccggacccaggaaacactggaagaaggctgtcatttgattgataacgtgtggaagagttttcatgacgtcaagttgaaggacagagacttaacatggaacacggacttgatagagacaatcgaattggaaaaccttttaattaacgcatgcatcaccatgcactctgctgaagccaggaaagaaagtagaggagctcatgcacgcgaagattatacgaaaagagacgatgagaagtggatgaaacacacattaggatattgggaaaatgagaaagttcgactggattatcgg---ccagttcacatgaatacacttgatgacgaagttgaatccttccctccaaaggctcgagtgtactttcatgttgaacctggagctcgcgagaaggctctcttagaggaacacccatcactaaaacgattcaaatcaaataagaaaacggtgcagcttataaaacgtgcaggagatgttcttaccatcttagttgtagctggatgttgctatgagatttatgtaagggca------------------------------------------------------agtgaagatgtttcgcatatgcctgttataaaagatctgcaaatcgaacgtgctttgaacgacttaatggccacaagttgggatgagattccaccggctgttgtctatgaagtaaaaaatgcattgtccaagaactcggaggacaaagctgccaacgagattcttaaaaacgtgtttcgagcagcagaggcagtcgaggaattcaccgggattataatgtcactaaaaatggaattggacgacgccattggcattagtggcgagaatgtgaaaccgttgaccgaagaatattcaaaagcattgcagactattttcgacagatatgatgtctatctggctgcattcgggccagaagagggctatttgaagaagaaagtggaaaacgagttgggtacaaagatgatacacttgaaaatgaggtgtggaggtcttgatgcccagtgggggaaggttacagtccttgcgacttctggactctccggttcttatgttgagaaaagagcg---atgagtgaatcccaggaacctgaatctttcatcaagagatattgggaagggtacacacaattctggtgcgatagattctcatccctagaaaattactcaaag---ttcatcacc---tccaacacgcctttgccccattgggatgcctccgtcgtcgaagagttcatcacatctgatcccgttcatggccccactgtaaaaaccacaagggatgcagctaattttggtgctgttggagctgttgttggagcactttcaactgctggacttgcttggaaatggtcaaagagtcctcatggtgccttgctctcgtttgcgtttgggggtgttgtcggtgccacgcttgggctggaagcgggtagccactggtaccagttgtatcgactcgatacaaaggcttcacaagtgaaattctatgagtggctgcagaaaagggct------------TCCACTTCTCCAGGTTTCGACGTGTTT------------TCTTGGAGGGGGAGCATGAACCTTGGCCAATCAAGTCAGTACACTTCAGCCTCATCCGGA---------GAATTTGCC---GAGACCAGGAAA---GAGGAAACTCCGAAGAAAAACGTCCTCCGTCCTTTATCTCCTCACCTCACCATCTACAAGCCCCAGCTAAGTTCGACAACCTCAATACTCAATAGGATATCGGCTGTTTATCTTACGGCTTATGTTCTTGGCTTCTATCTTGTTCCTATAAAACTGGGTGGTGTTAGCTTCAGCTATGATGGCTTCTACCAGTTCTTGTTCTATTCGTCGAAGCTCGGCCTCTTGTCCACTGAGATT---GCTGCCGTAGCCCTCGCCTATCATGCTTATTCCGGTGTTCGTCATGTGATGATGGATGTTTCCGGAAGTGTTTTC------------------------------------
>Alectravogelii
catgcatcggaggcccaggaa---cagcaggttgagaccaaggcgaagaccagctccacctccaagaccttccaaatctaccgatggaaccccgatgcgccgcagaagccggagcttcagaactacgaaatcgacctcaaggactgcggccccatggtactcgacgctctgatcaagatcaagaacgagatcgacccgaccctgacgttccgccgctcgtgccgtgagggtatttgcggctcatgcgcgatgaacatcgacggacggaacggattggcctgcctgacgaaaataccctcg---------ggcggggccacgatgatcaccccgctgccgcacatgttcgtgattaaggatctggtggtggacatgacgaatttctacaaccagtacaagtcgatcgaaccgtggctgaagaggaagaatccaccggagaatcaggggaaggaaattctgcagagcaaggaggataggaagaagctcgatgggatgtacgagtgcattctgtgcgcctgctgcagcacatcctgtcccagctactggtggaacccagagtcttatttgggtcccgctgctctcttgcacgccaataggtggataatggacagtcgtgatgagtacacaaaggagcgtcttgaagctata---gatgacgagttcaagctgtatcgttgccacaccattttgaattgtgctaaagcatgccctaagggactaaacccaggaaaacaaattcagaatatcaagaagctcgagctcacaagt------------------------------------------------------------------------------------------------------------------------------------------------------------------------------------------------------------------------------------------------------------------------------------------------------------------------------------------------------------------------------------------------------------------------------------------------------------------------------------------------------------------------------------------------------------------------------------------------------------------------------------cgcctcttctcagctcaatcgaatgggggagcgccatcatatacagtgatggatcacagctatgatgcggtggtggttggtgcaggaggtgccggactaagggcggcaatagggttatccgagcatgggtttaaaacagcctgcattactaagcttttccccactcgctcccatacggttgctgcacagggtggaataaatgctgcattaggaaatatgacagaggatgactggaggtggcatatgtatgacaccgtaaagggaagtgattggctaggggatcaggatgccattcagtacatgtgcagggaagcaccaaaagcagttatagaacttgaaaattatggtctaccgttctctaggactgaagatgggaagatatatcaacgtgcatttggtggacagagcttgaactttggaaaaggtggacaagcgtatcgttgtgcttgtgctgctgatcgaaccggacatgctttgttgcatacactatacggccaggctatgaaacataacacccagttttttgtggaatactttgctctggatttaattatgagcaatgatggtagctgccagggtgtgattgccttaaatatggaagatggcaccctgcatcgtttcagtgcggcctcgacaattcttgctactgggggttacggtagagcatacttttctgcaacttctgctcacacttgcactggagatggcaatgctatggttgctcgtgctggattgcctcttgaggatcttgagttcgttcaattccatccaacaggcatatatggtgctgggtgtctcattaccgaa---gggtcccgaggtgaaggtggtattctgagaaacagtgaaggtgaaagattcatggagaggtatgccccaacagctaaagaccttgcatctagagatgttgtatcaagatctatgacgatggagatccgggaagggcgtggtgttggacccttgaaagatcacatttaccttcacttaaatcatttgcctcctgaggtcctaaaggagagacttcctggtatctcagaaactgcagccattttcgctggtgttgatgttacgaaggagccgatccccgttttaccaactgttcactataacatgggtgggatccccacaaatcactatggagaggtggttaccatcaatggtgatgatcctgatgctgtggttcccggactgtttgctgctggcgaagcagcttgtgcctctgttcatggcgccaatcggcttggagcaaattctcttctcgacattgttgtctttggtcgcgcttgtgccaatagagttgctgagatccaaaggccaggtgag------aaacaaaagcctctagaaaaggattctggagagaagaccattgcgtggttggacaagattcgtaattcgaatgggtcacttcccacatcgaaaatccggctgaacatgcaacgcataatgcaaagcaatgctgctgtattcaggacccaggaaacactggaagaaggctgtcagttgattgacaaggcgtgggacagttttcatgatgtcaagttgaaggacagatccttgacatggaatacagacttgatagagacaattgagttggaaaatcttttaattaatgcatgcatcaccatgcactctgctgaagccaggaaagaaagtagaggagctcatgcacgtgaagattttacgaaaagagatgatgagaactggatgaagcatacattaggatattgggaaaatgagaaagttcgactggactaccga---ccagttcacatgaataccctcgacgatgaaatcgaatccttccctccaaaggctcgagtgtactttcatcttgagcctggggctcgcgagaaggctctgttggaggaacacccatcactaaaacgcttcaaatcaactaagaaaactgtgcggcttatcaaacgtgtgggagatgttcttacagtcgtagttgtagctggatgttgctatgaaatttacacgagggcagtattgcgagaggaagttcgtaaa------------------------------agtgaagatgtttctcatatgcctgttataaaagatctggaggtcgaacgtgctttcaaggacttaatggccacaaattggaacgaggttccgccagcggtcgtccatgaagtaaaaaacgcattgtccaaaaacacagaagacaaagctgcccaggatgttcttaaaaatgtgtttatagcagcagaggcagttgaggaattttccgggattattatgtcactgaaaatggaattggacgatattattggtcttagtggcgagaatgtgaaaccgttgactgaagaatattcaaaggcaatgcagactatttttgatagatatgctgtgtatctggctgcgtttgggcctgaagagagctatttgaagaagaaagtcgaaacagagttgggaacaaagatgatatacttgaaaatgagatgtgggggccttgatgctgagtgggggaaggttactgtcctagcaacttctggactctctggttcttatgtcgagaaaagagca---atgagtgaatcccatgaatcgaaatcgttcatcagaagacattgggagggttacaaggagttctggggcgagagattctcatccctcggtaattactcgaaa---ttcatcgac---accgagaagcttttgccccattgggatggctctgttgttgaagagttcattgcatctgatcccgttcatggccacattctgaaaaccacgagggatgcagctaattttggtgctgttggagctgctgttggagcagtttcgactgctggacttgcttggaagtggtcaaagagtccccatggtgccttactgtcatttgcgcttgggggtggtgttggtgccacactgggactggaagcggctggccattggtaccaattatataggctcgatacaaaagcttcacaggttaaattctatgagtggttgcagaaaagggct------------TCCTCATCCCCAGATTTTGACCCGTTC------------TCTCGGAGAAGAAGCCTGAACGAAGGCCAATCGAGTCAGTACTCTTCAGCTGCAGCAGGA---------GATCTGGCC---GATAGTAGTAAA---GAGGAGACTCTGAAGAAAAACGTGCTCCGCCCTTTATCTCCTCACCTCCCAATCTACAAGCCCCAGCTAAGTTCGACCACCTCAATTCTCAATAGGATATCGGCAGTTTATCTTTCTGCTTATGTTCTGGGTTTCTATATTGTTCCTATAAAATTGGGTGCTGTTGGCTTCAGCTATGAGGGTTTCTACCAGTTCTTGTTCTATTCGTCCAAACTCAGCCTTCTGTCAACTGAGATC---GCTGCCTTAGCTTTTGCCTATCATGCTTATGCTGGTGTCCGTCATCTGTTGATGGATGTTTCTGGTACTGTTTTCGATCAAAGGAAGCAAGAGACTGCAGTTTCAACCAAG
>AmborellaTrichopoda
AGAGCTCAGGAAATGGCAGCTAAAAGCCAGGCCACAGTGAAAGAGAAAGTGGGAAAAAAGTTGAAGGATTTCAAGGTATTCAGGTGGAACCCAGAAAAACCGGAGAGGCCATACCTTCAGTCTTTCCATTTGGACCTCAACCAATGTGGCCCCATGGTACTG---------------------------------------------TACAGT---------------------------------------------------------------------------------------------------------------------------AAACAT------------------------------------------------------------------------------------------------------GGGTATTTT---------------------------------------------------------------------------------------------------CCTTTT---------------------------------------TGG------------AGAGAGATG------------------------------------------AAA---------------------------------------------------------------------------------------------------------------TGGTGGCGCGATGTTCTACATGAATCCACGTTGGAAGGACATCATACCAAAGTCGTANNNTTAGGACCTCGATATGGTTCTATTTCG---TTCGTCGTATCGGAGGTCATGTTCCTTTTTGCTCTTTTTCGAGCTTCTTCTCATTCTTTTTTAGCACCAACGGTAGAGATCGGAGGTATTTGGNNN------------------TTAGATCCTCGGGAAATCCCTTTTCTTAATACCCCAATTCTCCCTTCATCAGGAGCTGTCATAACTTGGGCTCATCATGCAATACTCGTAGGGAAGGAAAAACGAGCAATTTACGCTTTAGTAGCTACCGTTTCACTAGCTTTAATATCCACAGGGTTTCGAGGAATGGAATATTACCAAGCACCTCCCACTATTTCGAATACTATTTATGGTTCTACCTTTTCTTCAGCAACTGGCTTTCATGGTTTCCATGTGATTATTGGCACTCTTTTCTCGATCATATGTGGTATTCACCAATATCTTGGTCATCTGACCAAGGAGCATCACATTGGCTTTGTAGCAGCTGCA---------------------------------------------------cgatctctttcgtcatcttctaccacgggt------tcttacacaatcgtggatcacacatatgatgcggtcgtggtaggagcaggtggtgcagggcttagagcggccattggactttcagagcatggctttaacactgcctgtattaccaagcttttccctacacgttctcatactgttgctgctcagggtggaattaatgcagcattggggaatatgactgaggatgattggaggtggcatatgtatgacactgtcaaaggaagtgattggttaggtgatcaagatgctattcagtatatgtgtagagaggcgcctaaagcagtcatagagctagaaaattatggattgccattttcacgaaccgatgaaggaaaaatttatcaacgtgcatttggtggtcaaagcttgaattttgggaaaggtggacaggcctaccgttgtgcatgtgctgctgatcgaaccggtcatgctttgcttcatacattgtatgggcaggcaatgaaacataacacacaattttttgtggaatactttgcattggatcttcttatggatagtgatggctcttgccagggggtgattgcactcaacatggaggatggtactctacatcgattccgtgcttgttccacaattttagcgacagggggttatgggagagcttacttctctgcaacatcagctcatacatgcactggtgatggcaatgcaatggtgtcacgagctggacatggactagaggatcttgaatttgtgcagttccatccaacagggatctatggtgctggttgtctcattactgaa---ggatcacgcggagaaggtggtatacttaggaatagtgaaggagaaagatttatggaaagatatgccccaactgccaaagatcttgcatccagggatgttgtttcaagatccatgaccatggagattcgtgaaggtcgtggtataggacctctgaaggaccacatctatctccacttgaatcaccttccaccagatgtacttaaggaaagacttcctggtatatcagaaactgctgctatctttgcaggagttgatgttaccaaggagccaatccctgtgatacccactgttcattataatatgggtggcatcccaacaaattaccatggagaggtggtggatattaagggagacgaccccaatgctgtagttcctggacttatggcagctggtgaagcagcttgtgcatcagtgcatggtgctaacaggcttggtgccaattcccttctggatattgttgtattcggccgagcttgtgccaatagggtcgcggagatatataagccaggtgag------aagcaaaagcctttacccagtgatgctggacagaagactattgcttggttagacaagctaaggaactctaatggttccttgcctacttcaaagattcgtctcaatatgcagcgggtgatgcagacccacgctgcagtttttcgcacccaggaaacattggaagaggggtgtactttgattgataaagcatgggagagtttccatgatgttaagctgcatgacaggagcctgatatggaactctgacttgatagaaactattgaactagaaaaccttttgataaatgcatgtataacaatgcactctgccgaggctaggaaggagagcaggggtgcacatgcccgtgaagatttcccgatgagagatgatgaaaactggatgaagcatacattggggtactgggaaaatgggaaggtcgggctagcatacaga---cctgttcacatgtacacattggatgaagaagtcgaaccattccctccgaaagcacgtgtatatttccatattgaaccagggcctcgtgagaaagtgctattggaagaggatcctgctctgaagaggttcaagtcacataagaagactgtatggcgcctgaagagagttggagatgtcctcaccgtcgttgtcgttgctggttgttgctatgaaatatatgtgaggacagtgaagcgtaatgctgaacgtgaagcttcacagacgaaccaggaagctgcacggagtgcagacgtgagtcagttacctgtaataactgaccctgatatcttactcccatttaaggatttaattgccgcaagttgggatgagctccccgatactgtagtttatgatgccaagaaagcactatcaaaatccactgatgacaaggctggtcaggaagctttggcaaatgtttttagggcagcggatgctgttgagcagtttggtggagtccttgtatctctcagaatggaactcgatgatgaaactggaattactggcgaggctgtgggtcccttgtcagatgagcatcaagatgctatgcatgcagcatataagcggtacatggcatacttggactcttttgggcccgatgagacatatctgagaaagaaggttgagacagagctggggacaaagatgatacatctaaagatgcgatgtggtggccttgattctggatggggaaagatcacggttcttgggacctcgggactttcaggttcctatgttgaacaaagggct---atgttttcatggcagtttggtggctcttatcgtcgcactcactgggaggagaagaaggagttttggggagagaggttcgctttcctggagagctacaagaag---atctttggc---cgagacacgcccctcccgagctggtctgatgccgatgttcaggaatttgttgactcagatccgctctatggacctcagctgaagagcgcaaggcaagcagccaagatagcggccactggaagtcttattggagcagtgtccacggctggggttgcttggaaatattcaaaaagtccacatggggcattgttgtcatttggagctggggctgtgtttggctggacctttgggcaggaaatagcaaaccactggcttgagctctacaggatggacactatggctgctcagctcaggtttttggattggtgggagaagaaatgcaatggtcagtcc------------------------------------------------------------------------------------------------------------------------------------------------------------------------------------------------------------------------------------------------------------------------------------------------------------------------------------------------------------------------------------------------------------------------------------------------------------------------------------------------------
>AquilegiaCoerulea
TTTGCATCTGAAGCAGAAGCA---CAACAAATTGAACCAAAAGCCAAAGATTCATCAAAGATGAAAACTTTTTCAATTTATCGATGGAATCCAGATAACCCATCAAAACCCCAACTTGAAGATTTTCAAATCGATCTTAAAGATTGTGGTCCAATGGTTCTTGATGCTTTACTTAAGATTAAGAATGAAATTGATCCAACTTTAACATTTCGTAGATCTTGTCGTGAAGGTATTTGTGGTTCTTGTGCTATGAATATTGATGGTTGTAATGGTTTAGCTTGTTTAACTAAGATTGAATCT------ACAACACCAACAAGTACTGTTACTCCATTACCTCATATGTTTGTTATTAAAGATCTTGTCGTTGATATGACTAATTTTTATAATCAATATAAGAGTATTGAACCTTGGTTGAAGAGGAAGACACCTGCTGAGACACCTGCTAAGGAGATTTTGCAGAGTAAGAAGGATAGGGCTAAGCTTGATGGGATGTATGAATGTATTTTATGTGCTTGTTGCAGTACTTCTTGTCCTAGTTATTGGTGGAATCCTGAATCTTATCTTGGACCTGCTGCGCTTCTTCACGCTCATAGATGGATTAGTGACAGTCGTGATGAGTACACTACGGAGCGTTTGGATGCGATA---AACGATGAGTTCAAGCTGTACCGCTGCCACACAATCTTAAATTGTGCTCGTGCCTGTCCTAAGGGGTTGAATCCTGGAAAGCAGATTAGTGCCATCAAGCATAAGAACGAGTTTGGTGCTCGC---TGGTGGCGCGATGTTCTACGTGAATCCACGTTGGAAGGACATCATACCAAAGTAGTACAATTAGGACCTCGATATGGTTCTATTCCG---TTCATCGTATCGGAGGTTATGTTCCTTTTTGCTCTTTTTTGGGCTTCTTCTCATTCTTCTTTGGCACCTACGGTAGAGATCGGAGGTATTTGGCCCCCAAAAGGGATTTGGGTTTTAGATCCTCGGGAAATCCCTTTTCTTAATACCCCTATTCCCCCTTCATCCGGAGCTGCCGTAACTTGGGCTCATCATGCTATACTCGCGGGGAAGGAAAAACGAGCAGTTTACGCTTTAGTAGCTACCGTTTCACTGGCTCTAGTATCCACTGCCTTTCAAGGAATGGAATATTACCAAGCACCCTCCACTATTTCGGATAGTATTTATGGTTCTACCTTTTCCTTAGCAACTGGCTTTCATGGTTTTCATGTGATTATAGGTACTCTTTTCTCGATCATATGTGGTATTCGCCAATATCTTGGTCATCTGACCAAGGAGCATCACGTTGGCTTTGAAGCAGCTGCATGGTACTGGCATTTTGTAGACGTGGTTCGGTTATTCCTATTTGTCTCTATCagattcttttcatctgattcgagtggaggt---------tatacgattgtagatcatacatatgatgcagttgtagtaggagcaggaggagcaggacttagagcagcaattggactttctgaacatggatttaatactgcttgtattactaaactatttcctactcgttctcatactgttgcagctcaggggggtataaatgcagcattaggaaacatgactgaagacgactggagatggcacatgtacgacactgtgaaaggaagtgattggctaggtgatcaggatgctattcaatacatgtgtagagaggcaccgaaagcagtaatagagcttgagaactatggattaccattttctcgaactgaggatgggaaaatataccaacgggcatttggtggccagagcttggattttggaaaaggtgggcaggcctaccgctgtgcatgtgctgctgatcgaacaggacatgctttgctgcacactttgtatggccaggcaatgaaacataatacacagttctttgtagaatactttgccttggatctaatcatggatagtagtggtgcctgccagggagttattgcactaaatatggaggatgggactcttcaccggttccgttctgcctcaaccattttggctactgggggttatggaagagcatatttttctgcaacctcagcccatacttgcactggtgatggtaatgcgatggttgcacgtgctgggttgccacttgaggatcttgagtttgtccagttccatcccacgggtatctatggtgccggttgcctcattacagaa---ggatcgcgtggtgaagggggtatcctcaggaatagtgaaggagaacggttcatggaacgatatgcaccaactgcaaaggatcttgcatcaagagatgttgtatcaaggtccatgacaatggaaattcgagagggtcgtggtgtaggaccactgaaggatcacatttatcttcacctgaatcacttacctccagaagtattgaaggagagactccctggaatatctgaaactgctgccatttttgctggtgtagatgtcacaaaggaacctattcctgtgttacctactgttcactacaatatgggaggcattcctacaaattaccatggagaggtcgttactgttaaaggtgataatccagatacagttgttcctggactaatggccgctggggaggcagcatgtgcatcagttcatggtgctaatcggcttggcgcaaattctttacttgacattgttgtttttggtcgagcttgtgccaatagggttgcagagatttctaggccagggcag------aagcagaaaccattggaaagcgatgctggggagaagaccatagcatggctagacaagataaggaactcaaatggttcattgccaacttcaaagatccgtttgaatatgcagagggttatgcaaaacaatgctgctgttttccgtacccaggaaacattagaagaaggttgccagttaattgacaaaacatgggacagctatcacgatgtaaaattgaaggatcggagcctgatatggaactctgacttgatagagactatagaactggaaaaccttttgataaatgcatgtatcaccatgcattccgcagaggctaggaaagaaagcagaggagcgcatgctcgtgaagattttacgaaaagggatgatgagaactggatgaagcatactgtcggatactgggagaatgagaaggttcgactagattacaga---ccagttcatatgaacacgttggatgatgaaattgagacattccctccgaaagctcgtgtctactttcatgttgaactaggagctcgtgaaaaagctcttctggaacaagaccctacactgaagcgcttcaagtcttataagaatagtgtgcgtacactcaaaagagtcggagatgttcttactattgttgttgttgctggctgctgttatgagatttacgtcagagcagtaatgagggaagaagcacgaaaacaagaa------------------------agtgaagatgtgagtcacatgcctgtcataacagatcctgacgttaagaatgctttcaaggaattgatggctgtagattgggacgagctgccagctgctgtcatccatgatgcaaaagccgcattgtctaaaaacaccgatgacaagtctggacaggaggctttggcgaatgtcttccgtgcagctgaggctgttgagcagtttagtggccaccttatatctttgaaaatggaacttgatgatagtgttggaatgagtggagagaatgtgcgacctctgtcagatgagttctcgaacgcacttcttttggtacatcaacgctacacagattatttggaatcgtttggccctgatgagacatacttgcgaaagaaagttgagacagaattgggaacaaagttgatattcctaaagatgaggtgcagtggccttggttctgagtggggaaaggttacggttcttgggacttctggactttctgggtcatacattgaacaaagaggacccatggcagactcatcatcatcttcttcgttctttggaggacattgggaaggatggaaggaattctggagtgagagattttcatttcttgataactatcaaaag---ttcattcaggtcaaagacaaatccattccttgttggtctcaatctgatgttgatgctttcatcgctttggatcccgttcatggtcccactctgaaggctgctcgggaagcggctaagatagctgctatggggagtgctattggagcgatttcttctgcaggagctgcctggaaatattctaagagtccacatggtgctctcttatccttgggcgctggagctgtctttggttggacttttggacaggaagctgcaagtcattggctgcaactctataggctggataccatgactgctcaggtcaagtttctggattggtgggtaaataagactgagggtcgattgAAGAGTAATCCAATCAACAACACAGCA------------TCTCAAGGAATCAGTGGTATGTTGAATGATGCCAAGGAGCTGAACAACGCTGGATTAGGGTCTGGCAAAGAAGTAGCT---GCTGCAGCAGCA---ACAAGGAGGTATAGCACCAGTAACCTTCGTCCTTTATCTCCTCATCTTCCTGTTTATAAGCCACAGAGTAGTTCTATGTCTTCAATTTTCCATCGAATATCATTTATGTACCTAGCTGGTGTGACTTCGTTTTACTATCTGATATATCTGAAGATGGGATCCATTTGCCTCACCTATGATAGTTTCAATTCAGTCTTGTATTATACATCCAAGCTTAACCCAATCTTGCTCCAGATG---TCTGCCTTATCCGTTATGTATCAGATCTTTCATTGGTTTCAGCATTTA------GGGGATTCCGGTTCAGTTTCA------------------------------------
>ArabidopsisThaliana
ACCTCTACAGGAGCGGAGGCGGAAACAAAAGCTTCCTCTGGCGGCGGAAGAGGATCGAACTTGAAGACTTTTCAGATCTATCGATGGAATCCAGATAATCCAGGGAAGCCAGAGCTTCAAAATTACCAGATCGATCTCAAAGATTGTGGTCCAATGGTATTAGATGCTTTGATTAAGATCAAAAACGAAATGGATCCATCTCTTACTTTCCGTAGATCATGCCGTGAAGGGATCTGTGGTTCATGTGCTATGAACATTGATGGATGTAACGGACTTGCTTGTTTGACAAAGATTCAAGAT------GAAGCATCGGAGACGACGATTACACCGTTGCCTCATATGTTTGTGATTAAGGATTTGGTTGTTGATATGACTAATTTTTATAATCAGTATAAGAGTATTGAGCCGTGGTTGAAGAGGAAGACTCCAGCGTCTGTTCCTGCTAAGGAGATTTTGCAGAGTAAGAAGGATAGAGCTAAGCTTGATGGGATGTATGAATGTATTCTTTGTGCTTGTTGTAGCACATCTTGTCCTAGTTACTGGTGGAATCCTGAGTCTTACCTTGGTCCAGCTGCTTTGCTACACGCTAATAGGTGGATAAGCGACAGTCGTGATGAGTACACTAAGGAAAGACTTGAGGCTATT---GACGACGAGTTCAAGCTTTACCGTTGCCATACAATCTTGAATTGTGCTCGTGCCTGTCCAAAGGGTTTGAACCCAGGAAAACAGATTACTCACATCAAGCAACTTCAGCGT------------------------------------TCCTCCGCATCCGCCACCGCCGCCGTGAGA---------------AACCCACTGGGAAGA------------GACCTCTCTTCAATCCCCTTCGCA---------------CAAGCCCAGAAA------------------------------------------------------------CTGAAACCAGATTCAACCAATCTCGTCACCGATCGCTCGATTTCGTCTTCA------------------------------------ATTGGGCAATCTGAACTCAACAAGGCAGCCAAATTCTCGCGTCAATCGTCTTCTCGAGGTTACACT------AATGGCTCTTTCTTACGCAAAATCCCTGTAGTC---------------------------------------------TTTCAC---ATACATGAAGGAATGGAAGAGATT------------------TTGGCGGATTATGTTCACCAAGAAATGACAAGGAATTTGATTGTGATGTCTTTGGGATTGTTCCAGATTATCGTTCTTAAAGAT------ATTATCTTGTTTCTTCTC---agattcttctccactggttctaccgatacgagatcctcttatacgatagtggatcacacttatgatgcggttgtggtgggagctggtggtgctggtcttagggcggcgattgggttatcggagcatggctttaacaccgcttgcattactaagcttttccccacaaggtcacatactgttgctgctcagggtggtattaatgctgcactgggaaatatgtccgaagatgactggagatggcacatgtatgacactgtcaaaggaagtgactggctaggtgatcaagatgctatccagtacatgtgtagagaggcaccaaaagcagtcattgaacttgagaattatgggctgcctttctctcgtactgaagaagggaaaatttaccagcgtgcatttggtggtcagagtcttgactttggaaaaggtggtcaggcctatcgttgtgcttgtgctgcggataggactggtcatgctctgttgcatactctctatggacaagctatgaagcataacacacagttctttgttgaatacttcgccttggatctgctcatggctagtgatggcagttgccagggtgtaattgcactaaacatggaagatggaacattgcatcgtttccgttcttctcaaacaattttggcaactggggggtacggcagagcatacttctctgcaacctcagcacatacatgcacaggggatggaaatgcaatggttgcacgggccggtcttccactgcaggacttggagtttgttcaattccatccaactggtatatatggggccggatgtctcatcaccgaa---ggatctcgaggtgaaggtggtatccttagaaacagtgaaggtgaacgttttatggaacgatatgctcctacagccaaggatcttgcatcaagagatgttgtctccagatccatgactatggaaatcagggaaggtcgtggtgtaggaccgcataaggatcatatctatctccatctgaatcatcttcctccagaagttctaaaagaaaggcttcctggaatctctgagaccgctgccatctttgctggtgttgatgttaccaaagagccaattcctgtcttacccacggttcattataacatgggtggtatcccaacaaactaccatggcgaggtagttaccatcaaaggcgatgatccagatgcagtgattcctgggctaatggctgctggggaggcagcttgtgcatctgttcatggtgccaacaggcttggtgcaaattcactgctcgacattgtcgtatttggtcgtgcttgtgcaaatagggttgcagagataagcaaaccaggggag------aaacagaaacctcttgagaaggatgcgggtgagaagactattgcatggctggacaggttgagaaactcaaacgggtctctacctacttcaactatcagattgaacatgcagaggattatgcagaacaacgcagctgtgttccgcacgcaagaaacattggaagaaggttgtcagttgattgacaaggcctgggaaagttttggggacgtccaggtgaaagatcggagtatgatatggaactcggatttgatagagacattggaactggagaaccttttgataaacgcatccataacaatgcattcagcagaagcacgaaaggaaagcagaggagcacatgctcgggaagacttcacgaaaagagaggatggagaatggatgaagcatacattgggatattgggaagatgagaaagtgagattggattatagg---cctgttcacatggacactctcgacgatgagatcgacactttccctcccaaagctcgtgtctatttccatgtggagctaggtgctcgtgagaaagctctcttggctgaggatgcatctttgaggagattcaagtcgcataagaaaggtgttcatagattgaaaagaattggagatgtgctcacagttgtcgttgtcgctggatgctgctatgagatctatgcgaga---gtgatgagaaaggaagctcaggctgca---------------------------agcgaagatgtttctcacatgcctgaaatggaagactctgatgttctgaatgcattcaaagacttgatggctgcagattgggctgagcttccttctgctgttgttaaagatgctaaaaccgcgatatcgaaaaacacagatgacaaggcagggcaagaggctttgaaaaatgtgttccgagcagctgaagctgtagaggaatttggtgggattctcacttcgattaagatggaaatcgatgatagcattggaatgagtggggagggtgtgaagcctttaccaaatgatataaccgatgcgctgcgtactgcttatcagaggtatgctgagtatctagactcctttgaacctgaagaagtctacttgaagaagaaggttgagatggagttggggactaagatgatccacttgaagatgagatgcagcgggcttggttctgaatggggaaaggttactgttcttggaacctcaggactctcgggatcttacgtggagcaaagggcc---atgggagat---------tcggagtcatttgttgggaaaaattggaatggattgaaggatttctggagtgataggttatcatttttcgaaaattacaccaga---ttcaccaaa---cgcgacgcgcctcttccttcttggtcttcctccgacgtcgaggaattcattgcctccgatcccgttcatggacccaccctgaaaacggctagggaagctgtgacgtttggtgttaccggagctgcacttggagctgtctctactgctgcttttgcctggaaatactccaggagtccacatggtgctgcattgtccttcttaggaggaggtgtttttggttggacctttgggcaagaggtcgccaaccacacactgcaactctacaagttggacacaatggcagcccaagttaagttcatggaatggtgggaacgtaagtctcaa---------AAATCTACTGAAGCTATTGTTGGTGCT------------CAATTGACTCGATCTCTTGATGTGGGAACATCGAAACGATTGTTTTCTACAATCTCAGGG---------GATATAAAG---ACAACA---------CAGGAGGAACCAAAAATCAAAAGCTTTCGCCCTTTATCTCCTCACCTTTCTGTTTACCAGCCTCAGATGAACTCCATGCTATCGATTTTCAACAGAATCTCAGGGGTTTACTTGACCGGTGTCACTTTCGCTGGCTACCTTCTCTACCTGAAGATGGGTATGATCTGCCTCACCTACCCGAGTTTCTACCAAGTCCTTTACCATACACAACAGCAACTTCCAGTCATCACCTCGGTT---ACTGCATTAGCCGCTATTTATCATACTATCAAGAGTACTCACTCACTCTTG---------------ACCCAT---GAGCAGAAGAAGAAT------GTCTCAACAAACAAG
>CastillejaMiniata
cacgccacggaggcccaggct---caacaggtcgatctgaaggcgaagtccacgtccacccccaaaaccttccaaatctatcgatggaaccccgactcgccgcagaagccagaactccaggattatgaaattgacctcaaggactgtggccctatggtcctagacgccctgattaagatcaagaacgagatcgatccaaccctaaccttccgccgctcttgccgcgaggggatctgcggctcctgcgcgatgaacatcgacggccggaatggattggcttgcttgacgaaaataccatct------tccggtggcccctcaatgatcacccccttgccgcacatgttcgtgattaaggatttggtggtggatatgacgaatttctataatcagtataagtcgattgagccgtggctgaagaggaagaacccgccggagaacccggggaaggaggttctgcagagcaaggaggataggaagaagctggatgggatgtacgagtgcatactgtgcgcctgctgtagcacatcttgccccagctactggtggaaccccgagtcgtatttgggtcctgctgcgcttttgcacgccaatagatggataatggacagtcgtgatgaatatacaaaggagcgtcttgatgctgta---aatgacgagttcaagctgtatcgatgccataccattttgaattgtgctaaagcttgccccaagggattgaaccccggacagcaaattcagaatatcaagaaacttgagctcgcgaac------------------------------------------------------------------------------------------------------------------------------------------------------------------------------------------------------------------------------------------------------------------------------------------------------------------------------------------------------------------------------------------------------------------------------------------------------------------------------------------------------------------------------------------------------------------------------------------------------------------------------------cgcctcttctcagctcaatcgaatgggggagcgccatcctatacagtggtggaccacacctacgacgcagtcgtggttggtgcaggtggcgcagggctgagggcagcgatagggttatcggagcatgggttcaacacagcctgcattaccaagcttttccctactcgctcccatactgttgctgctcagggtggaataaatgctgcattgggaaatatgtcagaggatgattggaggtggcacatgtatgacaccgtaaagggaagtgattggctaggggaccaggatgccattcaatacatgtgcagggaagcaccaaaagcagttatagaacttgaaaattatgggctaccattttcccggactgaagatgggaagatttatcaacgtgcatttggtggccaaagcttgaattttggaaaaggtggccaagcgtatcgctgtgcatgtgctgctgatcgaactggacatgctttgttgcacactctgtatggccaggctatgaaacataatacacaattttttgtggaatactttgctctcgatctaattatgggcagtgatggtagctgccaaggcgtgattgccttaaatatggaggatggtaccttacatcgtttccgttctgcctcaacaattcttgctactgggggttatggtagagcatacttctctgcaacttctgctcacacttgcacgggagatggcaatgctatggttgctcgtgctggactgcctcttgaggatcttgagtttgttcagtttcatccaacgggcatatatggtgctgggtgtctcattactgaa---ggttctcgaggcgaaggtggtattctgagaaatagtgaaggtgaaagattcatggaaagatatgcaccaacagctaaggatcttgcatctagagatgttgtatcaagatctatgacaatggagatccgggaaggacgtggtgttggcccattgaaagatcatatctaccttcacttgaatcatttgcctccggaggtccttcaggagagacttcctggtatttccgaaactgcggccatttttgctggtgttgatgtcactaaggagccaatccccgttttaccaactgtccactataacatgggtggcattcccacaaatcaccacggggaggtggttaccatcaaaggtgacaatcctgatactgtgatccctggactatttgctgctggggaagctgcctgtgcatctgtacacggtgccaatcgactcggagcaaattctcttcttgacattgtcgtctttggtcgagcttgtgcaaatagggttgctgagatccaaagaccaggcgcg------acacaaaagccactagaaaaggatgctggagaaaagacaattggatggttggacaagcttcgtaattcaaatgggtcccttccaacctcaaatatccggctgaacatgcaacgcataatgcaaagcaatgctgctgtattccggacacaagaaacactagaagaaggctgcaagttgattgataaggcctgggagagttttcatgatgtaaagttaaaggacagaagcatgatatggaactcggacttgatagagacactcgagttagagaaccttttgattaatgcatgtatcaccatgcactctgctgaagccaggaaggaaagtagaggagctcatgcacgtgaagatttcacgaaaagagatgacgagaagtggatgaagcatacattaggatattgggaaaatgagaaagttcgacttgactatcgt---ccagttcatatgaatacgctcgatgatgaaattgaaacattccctcccaaggcacgagtgtattttcatgtcgagcttggcgctcgcgagaaggccttcttggccgaggacccatctctaaaacgattcaaatcacataagaaaactgtgagtcgtctcaaaaaagtgggcgatgttcttaccgtggtggttgtggccggatgttgttatgagatctatgttcgagcaaccatgcgagaagaaggc------------------------------------agcgaagacgtctcgcatatgcctgttatgaacgacgcaaagatcgaacgtgctttcaaggacttaatggctgcaaactgggatgagcttccatcaccagtcgtcgattccgtaacaaaagcactgtctaagagtacagaggataagactgcacaggatgctcttaaaaacgtgtttcgagcagcagaggcaattgaggagtttaccgggattatcatgtcactgaaaatggaattggatgacgtcattggtatgagtggcgagaatgtgaaaccattgacagaagaatgttcaaaggcattgcagacgattttcgaaagatatgctgcatatttggcttcatttgggccagaagagagctatctgaagaagaaagtggaaatggagttgggaacaaaaatgatatacttgaaaatgaggtgtggtggccttgatgctgaatggggaaaggttacggtccttgcaacttctgggctctccggttcttatgtcgagaaaagagca---atgagcgagccccaggaatcgagttcgttcttcaga---------------------------tggggtgagagattttcatttttcgataattattcgaga---tttcttgaa---cctgacaagcctttgccccactgggatagctccgttgtcgaagaattcattgcatctgatcccgtccatggccccactgtgaagacaacgaggaaagcagctaattttggtgcaataggtgctgctgttggagctgtttcaacgggtgggcttgcttggaaatggtcaaagagtcctcatggtgcggcgctgtcttttgcttttggagctgtggctggtggcacttttgggctagaagtcgctagccactggtaccagttatataagcttgatacaaaggcttcccaggttaaattctacgagtggttgcagaagagagct------------TCCTCTTTTCCAGATTTTGATCCATTT------------TTCTGGAGGAGAAGCCCGAGCGTGGGCCAATCCAGCGAGTACTCTTCAGTTGCATCTGGAGATGATGATGATGTTAGC---ACGAAAGCT------GAAGATACCAAGAAGAAAAATGTCCTTCGCCCCTTATCTCCTCATCTTCCTATCTACAAGCCCCAGCTAAGTTCGACCACTTCAATTCTCAATAGGATCTCCGGAATTTATCTAACTGCTTATGCTCTATCATTTTATCTTGTTCCTGTGAAAATGGGTTCCATTTACTTCAGCTATGAGGGTTTCTACCAATTCTTGTTTTATTCGTCGAAACTCACCGTGTTATCCACTGAGATT---GCTGCCTTAGCCTTTGCCTATCATGCGTATGCTGGAGTTCGTCATTTGCTGATGGATGTTTCGGGAACTGTCTTTGATCAAAGGAAGCAAGAGGCAGCAACTTCAACAAAG
>ChristisoniaKwangtungensis
catgcatcggaggcccaggcc---cagcagctcgaacccaaggcgaaacccagctccacccccaagaccttccaaatctaccgttggaaccccgattcgccgcagaagccggagctccagaactacgaaatagacctcaatgactgcggacccatggtccttgatgccctgatcaagatcaagaacgagatcgacccgaccctgaccttccgccgttcgtgccgcgaggggatctgcggctcgtgcgccatgaatatcgacgggtgtaatgaattggcctgcctcacgaaaattccctcg---------ggcggagcctcgatggtcactcccctgccgcatatgttcgtgatcaaggatctggtggtggacatgacgaatttctacaaccagtacaagtcgattgaaccgtggctgaagaggaagaatcctccggagaatccggggaaggagattcttcagagcaaggaggacaggaagaagctggatgggatgtacgagtgcattctgtgtgcctgctgcagcacatcctgccccagctactggtggaacccggagtcttatttgggtcctgctgcgctcttgcacgccaataggtggataatggacagtcgtgacgagtacacaaaggagcgtcttgaggctata---aacgatgaattcaagttgtatcgatgccatacgattttgaactgtgctagagcatgccctaaaggacttaacccaggagacaaaattcagaatatcaagaaactcgagctcacaagt------------------------------------------------------------------------------------------------------------------------------------------------------------------------------------------------------------------------------------------------------------------------------------------------------------------------------------------------------------------------------------------------------------------------------------------------------------------------------------------------------------------------------------------------------------------------------------------------------------------------------------cgcctgttctcagctcaatcgaatgggggaacgccatcctatacagtggtggatcacacatgtgatgcggtggtggttggcgcaggaggagcaggactgagggcggcaatagggttatccgagcatgggttcaacacagcttgcataaccaagttgttccctactcgttcccatactgttgctgcacagggtggtataaatgctgcattgggaaatatgaccgaggatgattggaggtggcatatgtatgataccgtaaagggaagtgattggctaggggaccaggatgccattcagtacatgtgcagggaagccccaaaagcagttatagaacttgaaaattatggtctaccgttttcgagaactgaagctgggaagatatatcaacgtgcatttggtggccagagcttggacttcggaaaaggtggacaagcatatcgttgtgcatgtgctgctgaccgaactggacatgctttgttgcatactctatatggccaggctatgaaacataatacgcagttttttgttgaatactttgctctggacctaattatgagtaatgatggtagctgccagggcgtgattgccttaaatatggaagatggcaccttgcatcgtttccgtgccgcctcgacaattcttgctactgggggttacggtagagcatacttttctgcaacttctgctcacatgtgcactggtgatggaagtgctatggttgcgcgtgctggactgcctcttgaggatcttgagtttgttcaattccatcccacaggcatatatggtgcggggtgtctcattactgaa---gggtcccgtggtgaaggtggtattctgagaaacagtgaaggtgaaagattcatggaacggtatgcaccaacagctaaagaccttgcatctagagatgttgtatcaagatctatgacgatggagattagggaggggcgtggtgttggacccttgaaagatcacatataccttcacttgaatcatttgcctcctgaggtcctgaaggagagacttcctggtatttccgaaactgcagccatttttgctggggttgatgttacaaaggagccaatccctgttctaccaactgtccactacaacatgggtggtatccccacaaatcactatggagaggtggttactatcaaagctggcaatcctgatgctgtgatacccggattgtttgctgctggggaagctgcgtgtgcgtctgttcacggcgccaatcggcttggagcaaattctcttctggacattgttgtctttggccgagcttgtgccaatagggttgctgagatccaaaagccaggtgag------aagcaaaaggcgctagaaaaggatgctggagagaagaccattgcgtggttggacaagattcgtaattcaaaagggtcacttcccacgtcgaaaatacggctcaacatgcaacggataatgcaaaataatgctgctgtgttccggacccaggaaacactggaagaaggctgtcgtttgattggtaacgcgtggaagagttttcatgacgtcaagttgaaggacagaaacttaacatggaacacggacttgatggagacaatagaattagaaaaccttttaattaacgcatgcatcaccatgcactctgctgaagccaggaaagaaagtagaggagctcatgcacgcgaagattatacgaaaagagacgatgagaactggatgaaacacacattaggatattgggaaaatgagaaagttcgactggactatcgg---ccagttcacatgaatacacttgatgacgaagttgaatccttccctccaaaggctcgagtgtactttcatgttgaacctggagctcgcgagaaggctctcttagaggaacacccatcactaaaacgcttcaaatcaagtaagaaaacggtgcagcttataaaacgtgcaggagatgttcttaccatcttagttgtagctggatgttgctatgagatttatgtgagggcagtgttgcgaggggaagctcgtaag------------------------------agtgaagatgtttcgcatatgcctgttataaaagatctgaaaatcgaacgtgctttgaacgacttaatggccacaagttgggataagattccaccagctgttgtccaagaagtaaaaactgcattgtccaagaacacggaggacaaagctgcccacgatattcttaaaaatgtgtttcgagcagcaggggcagttgaggaattcaccgggattataatgtcactaaaaatggaattggatgactccattggccttagtggcgagaatgtgaaaccgttgactgaagaatattcaaaggcattgcagactatttttgacagatatgctgtctatctggctgcatttgggccagaagagggctatttgaagaagaaagtggagacagagttgggtacaaagatgatatacttgaaaatgaggtgtggaggtcttgatgcccagtgggggaaggttacggtccttgcgacctctggactctctggttcttatgttgagaaaagagca---atgagtgcgtcacatgaatctcaatctttcgtcaagagatattgggaagggtacaagcaattctggggcgacagattctcatccctagacaattattcaaaa---tttatcacc---tccgagaagcctttgccccattgggatgcctccgtcgtcgaagagttcatcgcatctgatcccgttcatggccccactctgaaaaccacaagggatgcggctagttttggtgctgtcggagcggttgttggagcactttcaactgctggacttgcttggaaatggtcaaagagtcctcatggtgccttactatcgtttgcgtttgggggtgttgttgggggaacgctggggctcgaagcgggtggccactggtaccaattatatcgactcgatacaaaggcttcacaagtcaaattctatgagtggctgcacaaaagggct------------CCCTCTTCTCCAGGTTTCGATCCATTT------------TCATGGAGG---AGCATGATCATGGGCCAATCGAGCCAGTACACTTCACTGACATCCGAA---------TATGTAACC---GACACTGGTACA---AAGGAGACTCAGAAGAAAAACGTGCTCCGCCCTTTATCTCCCCACCTACCCATCTACAAGCCACAGCTAAGTTCAACCGCCTCCATTCTCAATAGGATATCTGGAGTTTATCTTACTGCTTATGTTCTTGGCTTTTATCTTGTTCCTATAAAATTGGGTGCTGTTAGCTTCAGCTACGAGGGTTTCTACCAGTTCTTGTTTTATTCATCCAAACTCAGCCTGCTGTCCACAGAGATT---GCTGCATTAGCCTTTGCCTATCATGCTTATGCCGGAGTTCGTCACCTGTTGATGGATGTTTCCGGAACTGTTTTCGATCAAAGGAAGCAAGAGGCTGTAATTTCAACGAAG
>CinnamomumMicranthum
CTCTCCACCGAAACCCAAGCC------------------CGCACCACCACCGCCACCAAAACCAAGACCTTCTCCATCTACCGCTGGAACCCAGACAACCCATCCAAGCCCCAGCTCCAGGACTACCAGATCGACCTCAACCAGTGCGGCCCCATGGTCCTCGACGCCCTCATCAAGATCAAGAACGAGGTCGACCCCACCCTCACCTTCCGCCGCTCCTGCCGCGAGGGCATCTGCGGCTCCTGCGCCATGACCATCAACGGCTGCAACGGCCTCGCCTGCCTCACCAAGATCGACTCC------TCCTCCAGCCCTGCCATGATCACCCCACTCCCCCACATGTTCGTCATCAAGGATCTTGTTGTTGATATGACCAATTTCTACAATCAGTATAAGAGCATTGAGCCGTGGCTGAAGAGGAAGAACCCGCCCCCGGAGCCTGGGAAGGAGATTCCGCAGAGCAAGAAGGATCGGTTGAAGCTTGATGGGATGTATGAGTGTATTCTGTGTGCTTGTTGCAGTACTTCTTGCCCTAGCTATTGGTGGAATCCTGAATCGTATCTCGGACCAGCGGCGCTGCTACATGCTCATAGGTGGATACAAGATAGCCGAGATGAGTATACAAAGGAGCGGTTGGATGCCATA---TGTGATGAATTTAAGCTGTACCGATGCCACACAATATTGAACTGTGCTCGTGCATGCCCAAAGGGTTTGAACCCAGGAAAGCAAATTACATCAATCAAATCACTTCAGATTGTGAAAGATCTT---TGGCACATAAATGTAGGGATCGAAGAGATTATGGCAGATCATCACCAAGAAATGATC---------CGAAATTGGATCTTGATTGTTCCTTTTAATCGTAATCAAAGATCTTTTCTT---------------GTTAATCGTCTTTCT---------------------------------TTTCCGAACAAATCGAAGAACCTAATGGATCGAACGAATATAGCCTTGGCTGCTACGAAACATATC---------GGCCTTGCGTTGCGGAAGGAACGTTCTGTTCTGATAAGGAGGCTGAGGCTGAGAGCA---------------------AGCAACCTCGTTTTGCCGTTTCCTTCACGGCACGGC------------------CCTGCTCGCCAGGAGGAATCTTTGATTCAT---------------------GGCCGGAGATCAAGGCACAGATCGATCCGAAGCGAGCAGCAAGCTACGGCTTCAAGCTCCGAAAACTACAGTGCGCTCCTGCAGCGAAGAAAACTCCAGTGCGCGGGAGCGCACTCCGGCTTTCGAGCCAGCGAAGAA---------AACTCCAGTGCGCGC---agattcctctccactgactcggtcggagggcgatcgtcttataccgtcgtagatcacacctacgacgctgttgtggttggagcgggtggcgcggggcttcgagcagcaatcggattatccgagcatgggtttaatactgcttgcattaccaagctgtttcccactcgatcgcatacggttgcagctcagggtggtataaatgcagccttaggaaatatgactgaagatgactggaggtggcacatgtacgatacagtcaaaggaagtgattggttaggtgatcaggatgctattcaatatatgtgtagagaggcacccaaagcggtcatcgagctcgaaaattatggattaccattttcccggaccgaagaaggaaaaatatatcaacgtgcatttggtggtcaaagcctggactttggaaaaggtgggcaggcctatcgctgtgcatgtgctgctgatcgaactggtcatgctttattgcacactctttatggccaggcaatgaaacataacacccaattctttgtggaatactttgctttggatcttatcatggatagtagtggtacctgccaaggggtaattgcacttaatatggaggatgggacacttcatcgaatccgtgctgcttctacaattttagcaacagggggttatggtagagcttacttctctgcaacctcagctcatacatgcacaggggatggtaatgcaatggtggcacgtgccgggttaccacttgaggatcttgagtttgtgcagttccacccaacgggtatttatggtgccgggtgcctcattactgaa---ggatctcgtggtgaaggtggtattcttaggaatagtgaaggtgagcgatttatggaacgatatgcccctactgcaaaggatcttgcatcaagagatgttgtttcaagatccatgactatggaaattcgtgaaggtcgtggtgtggggcaactgaaggatcacatatatcttcatctgaatcacttacctccagatgttctaaaggaaagacttccgggtatatcagaaactgctgccatttttgcgggtgtagatgtgaccaaggagccaatccctgttttaccgacagttcactataatatgggtggtatccccacaaattaccatggagaggtagttaacatcaaaggtgatgatccagatatggtggttcctggattaatggctgctggtgaggcagcttgtgcttcagttcatggagctaaccggctgggtgcaaactcccttcttgacatagttgtttttggccgagcttgtgcgaacagggttgctgaggtcaataagccaggagcg------aagcaaaagcctctggaaagtgatgctggggagaagacaattgcatggctagataagttacggaactcaaatggttcgctgccaacttcaaaaatccggctcaatatgcagcgggtgatgcaaaataatgctgctgtgtttcgcacacaggaaacattggaagaaggctgtcagttaattgacaaagcttgggagagctttcatgatgttcagctgcgtgatcggagtctaatatggaattctgacttgatagaaaccattgaactagagaatcttctgatcaatgcatgtatcaccatgcactcagcagaggctaggaaggagagcagaggagctcatgcccgtgaagattttacaaaaagggatgatgaaaactggatgaagcacacactgggttactgggagaatgggaaagtccggcttgcctaccga---ccagtgcacatgaacacattggatgatgaaatggagtcaatcccaccaaaagcaagagtttatttccacatagaactgggggcacgcgagaaagctctcttggaagaagaccctgcactgaagaagttcaagtcattcaaaaggagtgtctggcgcctcaaaagagttggagatgtcctgacaattgttgttgttgctggttgctgctatgaaatttatgttagagcactcatgaaaaaaaaagccgtcgatgaggcacaggcgaaaagtgagaaagca---agtgcagatgtaagccacttgcctgtcataactgaccttgatgttaaaaacgccttcaaggatttgatggctgcaagctgggatgagctcccagatgctgttatccatgatgctaaggcggcattgtcaaaagctactgaggacaaggctggccaggaagctttggcaaatgttttccgttccgctgaggctactgagaagtttgctggggttctggtatctctgagaatggagcttgatgatagcattggactaagtggcgagaaagtagggcacatgtcaagtgatcttcaagatgctttgcaagcggcatataatcgctacatgacttatcttgatgcatttggccctgatgagacctatttgcgcaagaaagtggaaatggagttgggaacaaagatgatacacttaaagatgagatgcggtggcctcggttctgagtggggaaaggta------------------------------------------------------atggcggagagctctgaatcttcttcttatgtgaagaacaaaatgaagagtctaggcgagtattgggatgatagatttgcgattctcgaccactatacaaagaccttcttcacc---ccagacaagccgctgcccaaatggtccgattctgatgttgaggagttcatcgcttctgatcccgtcaatgggcctacgctgaagtgtgtaagggaagcggcaaaatttgctgccaccggcagtgccattggagcaatatcgacagcaggtcttgcatggaaatattcaaagagtccacatggtgcagttttggctttaggagcgggagctatatttggctggacctttggacaggaaattgcaaatcactggatgcaactttacaggatggacaccttggctgcccagcttgagtttttggactggtggaagaaaaggactgaagggagtcgtGTCCCTGGCCCGGACACTAGCCCGGTT------------------------------------------------------------GCCCCTGCCGGT------------GCGCCC---CCGGCGCCAGCG---GAGGAGACC------------------GCTCCGGTGGCTTCCAATACAATAGCTGCTTCTCCT---------------------------------------------------------------------------------------------------------------------------------------------------------------TTGGGTCACAAATGG---GCAAGTTTAGCAAGACCCTTC------------GGCTCAAAGCCTGCTGCGAATGACGTTATAGGGGATCTGGGT------------------------------------
>CitrusSinensis
CACGCGTCGGAAGCGGAGGCG---CAGAAGGTGGAGCCGAAGGCAAGCGCGAACACGGACACGAAGAAGTTTCAAATCTACCGATGGAACCCCGACAGCCCGTCGAAGCCGGAGCTTAAGGAGTTCGAGATCAATCTGAAGGAGTGTGGGCCCATGGTTCTGGACGCTCTGATCAAAATCAAGAGCGAGATCGATCCTTCCTTGACCTTCCGCCGATCTTGCCGCGAGGGGATTTGCGGCTCGTGCGCGATGAACATCGACGGCTGTAACGGACTCGCGTGTCTGACGAAGATTTCGCCG------TCGGGATCAGCATCGACGATAACGCCGTTACCGCACATGTTCGTGATAAAGGACTTGGTGGTGGATATGACTAATTTTTACAACCAGTACAAAAGTATAGAGCCGTGGCTGAAGAGGAAGAACCCGCCGCCCATGCCGGGGAAGGAGATTCCGCAGAGTAAGAAGGACAGGGCCAAGCTGGATGGGATGTACGAGTGTATTCTGTGCGCCTGCTGTAGCACATCTTGCCCCAGTTATTGGTGGACCTCTGAAGCCTATTTGGGCCCCGCTGCTTTGCTTCATGCTAATAGGTGGATAAGTGATAGCCGTGATGAATATACCAAGGAACGTCTGGAAGCAATA---GATGATGAGTTTAAGCTGTACCGCTGCCATACCATATTGAACTGTGCCCGTGCCTGCCCCAAGGGCTTGAACCCTGGAAAGCAGATAATAAATATCAAGCAACTTCAGCTAAAACGG------------------------------------------------------------------------------------------------------------------------------------------------------------------------------------------------------------------------------------------------------------------------------------------------------------------------------------------------------------------------------------------------------------------------------------------------------------------------------------------------------------------------------------------------------------------------------------------------------------------------------------agattgttctccaccaattccactggagga---------tacacaatagtggatcatacatatgacgctgtagtggttggagctggcggtgctgggctgagagcagcgattgggctttcagagcatggcttcaacaccgcttgcattaccaagctcttccctactcgttctcacactgttgcggctcagggtggtattaatgctgctttaggaaacatgactgaagatgactggaggtggcacatgtatgacacagtcaagggaagtgattggttaggtgatcaggatgctattcaatatatgtgtagggaggcaccaaaagcagtgattgagctggagaattacgggttaccattttctcggacagaagatggaaaaatataccagcgtgcatttggcggtcaaagtcttgattttggaaaaggtgggcaggcgtaccgttgtgcatgtgctgctgacagaactggtcatgctctattgcataccctctatggccaggctatgaaacataatacacagttctttgtggaatattttgctttggatctaattatgaacagtgatggtacctgccaaggagtaattgctttgaatatggaggacggaacattgcatcgtttccgtgctgcttcaaccattctggccacagggggctatggtagggcctacttttctgcaacctctgctcatacatgcacaggagatggcaatgcaatggtttcgcgtgctgggctcccacttgaggatttggaatttgtacaatttcacccaactggtatatatggggctgggtgcctattactgaaggttggatctcgcggtgaaggtggtatccttagaaatagtgaaggtgaacgatttatggaacgttatgcccctacagccaaggatcttgcatcaagagatgttgtttcaagatccatgaccatggaaattcgggaaggtcgtggtgtaggacctctgaaggaccatatctatctacacttgaaccacttgcctccagatgtactcaaggagaggcttcctggtatatctgaaactgctgctattttcgctggtgttgatgtcacgaaggagcctattcctgtcttaccaactgtgcactataatatgggtggaattccaactaatcaccatggagaggtagttactatcaaaggtgatgatccagatgaagtagttcctggacttatggctgctggggaggctgcctgtgcatcagttcatggtgccaaccggctgggtgcaaattcccttcttgacattgttgttttcggtcgagcttgtgcaaatagagttgcagaaatccagaggccaggggag------aaacaaaagcctttagaaaacaatgctggtgagaggaccgttgcctggctggacaaaataagaaattcaaatggttcaataccaacttcaaaaattcggttgaatatgcaacgcgtgatgcaaaataatgccgctgtcttccgaacacaggaaacattggaggaaggttgtcaattaattgacaaggcatgggagagtttccatgatgttaagttgacagatcgtagtttgatatggaacactgacttgatagaaactatagagttggaaaaccttttgataaatgcatgcatcaccatgcattctgctgaagccaggaaagagagtagaggagctcatgcacgtgaagattttacgaaaagagatgatgagaactggatgaagcacactctgggatattgggagaatgagaaggtacgattggattacaga---ccagttcacatgaatacgctagacgatgaaatcgagtccttcccacctaaagctcgtgtatattaccacgtcgaactgggacctcgcgagaaagctcttttggcagatgatcctgttcttaagaggttcaagtcgcataagaagagtgtgtggagattgaaaaggatgggggatgttctcacaattgttgttgtagcaggttgttgctatgaaatttatgtcaaagcagtcatgcgagaagaagctaggagacaggcaagg---ggtactgaaagtgca---agtgaagatgttgctcacatgcctgtaataagagaccctgaaattcagcgtgctttcaaggacttgatggctgcagactggggtgagcttcctgcttctgtcatccatgatgcaaagagtgcgttgtccagaaataatgatgacaaggctggccaggaggtcttgaaaaatgttttcagtgctgctgaagcagttgaggaattcattgggattattatgaacattaaaatggaatttgatgatgaaattgggctaagtggtgagaatgtaaaacccttgtcaaatgaattatcctctgcaattcgtacagtttatcaacgttatgctacctacttggatgcatttggccctgatgaatcctatctgcggaagaaggtagaaacagagttgggttcaaaaatgattttcctaaagatgagatgtgccggccttggttctgagtggggaaaggttactgttcttggaacctcaggacttgcggggtcatatgttgaacagagagct---atgggagaatcatcatcacaacagtcattcttcaggaagcactgggaaggttacaaggagttctggggagagaggttctcgtttctcgaaaactacacaaga---ttcacaaag---cgtgagaagcctcttccttcttggtccccctctgatgtcgatgctttcatcgctaccgatcccgtccatggccccgctttgaagagtgctagggaagctgtgaactttgctctcgctggaagtttaattggagcagtatcaactgcgggtgttgcttggaagtattcaaggagtttacatggtactgggctgtctttagcagcaggagctgttttcgggtggacttttggacaggaatttgccaatcactatctgcaactttacaggatggacaccttggctgcacagtcaaagtttatggagtggtgggaagccaagtgtgcggaaaggtct------------------------------------------------------------------------------------------------------------------------------------------------------------------------------------------------------------------------------------------------------------------------------------------------------------------------------------------------------------------------------------------------------------------------------------------------------------------------------------------------------
>CoffeaCanephora
CACGCATCGGAGGCCGAAGCC---CAGCAAGCGGAACCTCAGGCCAAGAAGACTCACAGCCTGAAGACCTTCCAAATCTACCGATGGAACCCGGACAACCCCCAAAAGCCGGAGCTCAAAGATTACCACATCGACCTGAAGGAGTGTGGGCCCATGGTGTTGGACGCCCTGATTAAGATCAAGAACGAGATCGACCCATCCCTGACCTTCCGCAGGTCTTGCCGGGAAGGGATCTGTGGGTCCTGCGCCATGAACATCGACGGCTGCAATGGCTTGGCTTGCTTGACTAAGATTGATTCTGAT---GGGTCGTCCGCCACCACAATCACGCCGCTTCCCCATATGTTTGTGATTAAGGATTTGGTGGTGGACATGACCAACTTCTATAATCAGTACAAGTCCATTGAGCCGTGGCTGAAGAGGAAGAGCTCCCCGCCCACGCCCGGGAAGGAGATACCACAGTCCAAGAACGATAGGGCTAAGCTGGATGGGATGTATGAATGCATTCTGTGTGCCTGCTGTAGCACTTCCTGCCCCAGTTACTGGTGGAACCCTGAGTCCTATCTCGGCCCTGCAGCCCTCCTCCACGCCAACCGTTGGATAATGGACAGTCGTGATGAATACACCAAAGAACGTCTGGATGCAGTG---AACGATGAGTTCAAGCTTTATCGATGCCATACAATTTTGAATTGTGCCAGGGCCTGCCCAAAGGGACTGAATCCTGGGAAGCAAATCCAAAACATCAAGAAACTTGAGCTTCTTGGTTCT---------------------------------------------------------------------------------------------------------------------------------------------------------------------------------------------------------------------------------------------------------------------------------------------------------------------------------------------------------------------------------------------------------------------------------------------------------------------------------------------------------------------------------------------------------------------------------------------------------------------------------agactcttttctgctcaagcgaatgtcgcaggatcggactatactgtagttgaccacacgtatgatgcggtggtggtaggagctgggggcgctgggctgagagcagcaataggtttgtcagagcatggatttaacactgcttgcattaccaagctcttccctactcgttcccacactgttgcagctcagggtggtataaatgctgcattaggaaatatgactgaagatgactggagatggcacatgtatgatacggtgaagggaagtgactggttaggtgatcaggatgctatccaatacatgtgcagggaagcaccaaaagcagttatagagcttgaaaattatggtttaccattctctcgaactgaagatggaaaaatatatcagcgtgcatttggtggtcaaagtctggattttggaaaaggtggacaagcataccggtgtgcatgtgctgctgatcgaactggacatgccctgttgcacacactttatggccaagccatgaagcataatacacaattttttgtggagtattttgctttggatctattgatgggtagtgatggtagctgccaaggtgtaattgcactaaacatggaggatgggaccttgcatcgattccgcgctgcttcaactatactggcaactgggggatatggtagaacttacttttctgcaacctctgctcatacttgcactggtgatggcaatgctatggttgcacgtgctgggcttcctcttcaggatcttgagtttgtgcaattccacccaactggtatatatggtgctgggtgccttataactgaa---gggtctcgtggagaaggtggaattcttaggaatagtgaaggtgagcgatttatggagcggtatgctccaactgctaaggatctggcatcaagggatgttgtttcaaggtctatgacaatggaaattagagaagggcgtggcgtaggaccattgaaggatcacatttatctccacttaaatcatttacctccagaagtcctcaaagagaggcttccaggtatttctgaaacagctgccatttttgctggggttgatgtcacgaaggagccaattcctgttttacctactgtgcattataatatgggtggaattcccacaaaccatcatggggaggtggttaccattaaaggtaatgatcctgatgctgtaatcccgggtctactggctgctggagaagctgcctgtgcatctgttcatggggctaataggcttggtgcaaattctcttcttgacattgttgtttttggtcgggcttgtgcaaatagggttgcagagattcagcgacctggagag------aaacaaaaaccattggaaaagactgctggagagaagactatagcatggttggacaagctcaggaactcaaatggttcaattcctacctcaaaaatcaggttgaatatgcaaagagtgatgcagaacaatgctgctgtcttccgcacgcaagagactctcgaggaaggttgtcagttgattgacaaagcatgggatagctttcatgatgttaaattaaaggaccggaatttaatatggaactcagacttgatagagacggtagaactggaaaaccttttaattaatgcttgtattaccatgcactccgctgaagccaggaaagagagcagaggagcacatgctcgtgaagattttacgaaaagagatgatgagaactggatgaaacatacgttggggtactgggagaacgagaaggttaggctggattacaga---cctgtccacatgaatacgttggatgatgagattgaatcgttcccgccaaaggctcgcgtgtatttacacgttgaaccagggcctcgtgaaaaggctctcttagctgaggatccagcattgaagcaatttaaatcacataagaaaagcgtgaagcgcatcaaaagagttggagatgttctcactattgtagttgtagctggatgttgctatgagatctatgtcagagcagtgatgcgagaggaagcacgaaaacaggcaaaa---------gagagtgca---tctgaagatgtggctcatacacctgacataaaagactcagagatcgaatgtgcatttaaggacttaatggccgcaaactgggatgagcttcctccagcagttgtccatgatgtgaagaaagcactgtctaaaagaactgatgacaaatctagtcaggaggcattggccaacatgtttcgtgcagcagaggcggttgaggagttcactgggattcttacttcattgaagatggcaattgatgatagcattgggctaagtggtgaggatgtgaagccattgccaaaagaaatggctgatgcactagaaactgtccaccagcgctatgttgcgtatttgggcgcatttggtccagaagagggctatctaaaaaagaaagttgagactgagttaggtacaaaaatgatacacctaaagatgaggtgcagtggccttcattcagagtggggaaaggtcacagttcttgggacttctggacttgctggttcttatgttgaacaaagatct---atggctgaagctgaagcgcaaaagggtttcttcaagaaacactgggaaggatacaaggagttctggtgtgaaagattttcctttttgaacaactattccaga---tttatcaag---cgtgagaagcctctcccctcttggactgattctgatgttgaagagttcattgcctctgaccctattcatggaccagttcttaaaactgctcgtgaagctgttaaatatggtgctgtaggcagtgttgtaggggcagttacaacagcaggctgggcgtggaaatactcgagaagtctccatggtgctgggctatcttttgctgctggggctgtctttggctggacatttggacaggaaatcgcaaaccaccatctgcagctctatcggttgaataccgtggctgcccagaccaaattcttggaatggtggcagaagaaagtggaagggcat---TCCTCTTTTCCAGGTTTCGATCCATTT---------------TGGAGGAGGAGCGTG------AGCCAATTCAGTGAGTACTCTTCGGTCGCATCCGGAGATGGTCTGAATCTGCGA---GTGACGGGCAAA---GAGGATGATACAAGAAAAAATGTCTTTCGCCCCTTATCTCCTCATCTTCCTATATACCAGCCCCAGGTGAATTCGACGATGTCAATTTTAAACAGAATCTCCGGAGTTTATCTATCCGCATTAGTCCTGTCTTTTTATCTTGCTTCTATGAAGATGGGTTCGATTTGCTTCAGCTATGGGAGTTTCTACCAATTCTTCTTTTATTCATCGAAACTCAGCCTAATATCCGCCGAGATT---GCTGCCTTAGCCCTTTTCTATCACGTGTATGCTGGAGTTCGTCATTTGTTGATGGACGTTTCGGGAACCGTCTTCTATAGATGCAGTTGT---------------------
>Conopholisamericana
catggatcggaggcccaggcc---caacaggttcagtcaaaggcgaagcccagctccactcccaaaaccttccaaatctaccgatggaatcccgattcgccgcagaaacctgagctccagaattacgaaattgacctcaaggactgcggtccgatggtcctcgacgccctaatcaagataaaaaatgagatcgatccaactttgacctttcgccgctcgtgccgtgaaggaatatgtggttcgtgcgcgatgaacatcgacggccggaatggtttggcctgtctgacgaaaataccctcg---------ggcggggacacgatgattacccctctaccgcatatgtttgtgattaaggatttggtggtggacatgacgaatttttataatcagtataagtcgattgagccgtggctgaagaggaagaatcctccggagactcctgggaaggagattttgcagagtaagaaagataggttgaagctggatgggatgtacgagtgcattctgtgtgcctgctgtagcacatcttgccccagctactggtggaacccggagtcttatttgggtcctgctgcgcttttgcatgccaatagatggataatggacagtcgtgatgaatacacaaaggagcgacttgaggctata---gatgacgagttcaagctgtatcgctgccataccattttgaattgtgctaaagcttgccctaagggactcaatcccggacagcaaattcagaatatcaagaaactcgagctctcaagt------------------------------------------------------------------------------------------------------------------------------------------------------------------------------------------------------------------------------------------------------------------------------------------------------------------------------------------------------------------------------------------------------------------------------------------------------------------------------------------------------------------------------------------------------------------------------------------------------------------------------------cgccttttctcagctcaatcgaatgggggagcaccatcgtacacagtggtggaccacacctatgatgcagtcgtggttggcgctggaggtgcaggactgagggcagcgattgggttatcggagcacgggttcaatacagcttgcatcaccaagctattccctactcgctcccatactgttgctgcacagggtggaataaatgctgcattgggaaatatgacagaggatgattggaggtggcacatgtatgacacagtaaagggaagtgattggctaggcgaccaggatgccattcagtacatgtgcagggaagcaccgaaagcagttatagaacttgaaaattatgggctaccattctcccggactgaagacgggaagatatatcaacgtgcatttggtggccaaagcttggactttggaaaaggtggacaagcatatcgttgtgcatgtgctgctgatcgaactggacatactttgttgcacactctatatggccaggctatgaaacataatacacatttttttgtggaatactttgctcttgatttacttatgggcaatgatggtagctgccaaggtgtgattgccttaaatatggaggatggcaccttacatcgtttccgtgccgtctcgacaattcttgctactgggggttatggtagagcatacttttctgcaacttctgctcacacttgcactggagat------------------------------------------------------------------------------------------------------------------------------------------------------------------------------------------------------------------------------------------------------------------------------------------------------------------------------------------------------------------------------------------------------------------------------------------------------------------------------------------------------------------------------------------------------------------------------------------------------------------------------------------------------------------------------------------------------------------------------------------------------------------------------------------------------------------------------------------------------------------------------------------------------------------------------------------------------------------------------------------------------------------------------------------------------------------------------------------------------------------------------------------------------------------tttcatgtggagccaggggctcgcgagaaggctctcttggaggaacacccatcactaaaacgcttcaaatcaactaagaaaactgtgcggcttctcaagcgtgtaggagatgttcttaccattgtagttgtagctggatgctgctatgagatttacgttaaagtgatattgcgagtggaagcccgtgaacaagcgaaa------------gacagtctgagcgaagatgttttgcatatgcctgttataaaagatccggagatcgaacgtgctttcaaggacttaatggccacagactgggatgagcttccaccatcagtcgtccattacgtaaaaaatgcattgtccaagaatacagaggacaaggttgcccaggatgttctgaaaaacgtgttccgagcagcagaagcagttgaggagttcacagggattatcatatcactgaaaatggaattggatgacgtcattggtcttagtggagagaatgtgaaaccattgacagaagaatattcaaaggcattgcagacaattttcgatagatatgctgcatatttggctgcatttgggccagaagaaagctatttgaagaagaaagtggaaatggagttgggaacaaagatgatacacttgaagatgaggtgtggtggccttgatgctgagtggggaaaggttacagtcctcgcgacctctgggctctctggttcttacgtcgagaaaagagca---atgagtgaatccgaggattccaaatcatttttcaaaagacattgggaagggtataaggaattctggggtgagagattctcgtttcttgataattattcgaga---tttcttaac---ccggagaagcctttgccccattgggatagctctgttgtcgaagagttcattgcatctgatcccgtctatggccccactctgaagactgcaagacaagtaggtaattttggtggtgtaggtgctgccattggggcagtttcaactgctggacttgcttggaaatggtcaaggagtcctcatggtgccgcgctgtcttttgcttttggagctgtggttggcggcacttttggacttgagattggtagccactggtaccagttatataggctcgatacaaaggcttcacaggttaaattctacgagtggatgcagaaaagagca------------TCCTCTTTTCCAGGTTTTGATCCATTT---------------TGGAAGAGGAGCGTGAGCGTGGGCCAATTCAGTGAGTTCTCTACAGTTGCATCGGGAGCTGTGTCCGACACCAAGGAGACCACCGGTAAAGAGGATGATACTAAGAAGAAAAATGTCCTGCGCCCCTTATCTCCTCATCTTCCTATCTACAAGCCCCAGCTAAGTTCGACATCCTCAATTCTCAATAGAATCTCCGGAGTTTATCTATCTGCTTATGCTCTGGGCTTTTTTCTTGTTCCTGTGAAAATGGGTTCCATTTACTTTTGCTATGAAAATTTCTACCAATTCTTGTTTTATTCGTCGAAACTCAGCCTGTTATCCACCGAGATT---GCTGCCTTAGCCCTTGCCTATCACGCGTATGCTGGAATTCGTCATATACTCATGGATGTTTCGGGAACTGTCTTT------------------------------------
>CuscutaAustralis
CACGCTTCCGAGGCGCATGCC---CAGACGGTGGACCCCAAGGCGACGGCCACCTCCGACCTGAAGAAGTTCCAAATTTACCGGTGGAATCCCGACAACCCGAAGAAGCCGGAGCTTCAGGAGTACCAGATTGATCTGAAGGATTGCGGGCCCATGGTGCTGGACGCCCTGATCAAGATAAAAAACGAGATCGACCCGTCCCTGACTTTCCGGAGGTCGTGCCGGGAGGGAATCTGCGGGTCCTGCGCGATGAACGTCGACGGCCAGAACGGGCTGGCCTGCCTGACGAAGATCTCCGCC---------GGGCCGGATTCCATGATCACGCCGCTTCCGCACATGTTCGTGATCAAGGATCTGGTGGTGGACATGACGAATTTCTACAACCAGTACAAGTCGATCGAGCCGTGGCTGAAGAGGAAGAACCCGCCTCCTACCCCAGGGAAGGAGATTCCCCAGACCAAGGCAGATAGATCTAAGCTCGATGGGATGTATGAGTGCATCCTGTGCGCCTGCTGTAGCACATCCTGCCCCAGTTACTGGTGGAATCCCGAGTCTTATCTCGGCCCCGCCGCCCTCCTCCATGCCAACCGATGGATAATGGACAGCCGAGATGAGTACACAAAGGAGCGCTTGGAGGCGGTT---GACGATGAATACAAGCTGTACCGTTGCCACACGATATTGAACTGTGCCAAAGCTTGCCCGAAAGGGTTGAATCCCGGCAAGCAAATCCAGAACATCAAGGCTTTAGAGGTCAACAAGCGCTTCGCCTGGTGGCGCGATGTTCTACGCGAATCCACGTTCGAAGGACATCATACCAAAGTCGTACAATTAGGACCTCGATATGGTTTTATTCTG---TTTATCGTATCGGAGGTTATGTTCTTTTTTGCTCTTTTTCGGGCTTCTTCTCATTCTTCTTTGGCACCTACGGTAGAGATCGGAGGTATTTGGCCACCAAAGGGGATTGCGGTTTTAGACCCCTGGGAGATCCCTTTTCTTAATACCCTTATTCCCCCTTCATCCGGAGCTGCCGTAACTTGGGCTCATCATGCTATACTCGCGGGGAAGGAAAAACGAGCAGTTTACGCTTTAGTAGCTACCGTTTCACTGGCTCTAGTATTCACCGGCTTTCAAGGAATGGAATATTATCAAGCACCCTTCACTCTTTCGGATAGTATTTATGGTTCTACCTTTTTCTTAGCAACTGGCTTTCATGGTTTTCATGTGATTATAGGTACTATTTTCTCGATCATATGTGGTATTCGCCAATATCTTGGTCATCTGACCAAGGAGCATCACGTTGGCTTTGAAGCAGCTGCATGGTACTGGCATTTTGTAGACGTGGTTCGGTTATTCCCATTTGTCTCTATCcgcttcttctctgctcaatcaaatgtgggaggatcatcctatacagtagtggatcacacatatgatgcggtggtggtgggtgctggaggcgcagggcttagagcagcaattggattgtctgagcacggattcaacactgcttgcattaccaagctcttcccaactcgttctcacactgttgcagctcagggtggtataaatgctgctttaggaaatatgactgaggatgattggaggtggcacatgtatgatactgttaaaggaagtgactggctaggtgatcaggatgctatccagtacatgtgtagagaagctccagaagctgttatagagcttgagaactatgggctaccattctctcgaacagaagatgggaaaatatatcagcgtgcatttggtggccaaagtctgaattttggaaaaggtggccaagcttatcgttgtgcctgcgctgctgatcgcactggacatgctttgttgcacactctctatggccaggctatgaaacataatacccagttcttcgtggaatattttgctttggatttactaatgaacagtgatggaagctgccaaggtgtaattgcactaaatatggaggatggtaccttacatcgcttccgagctgcttctacaattttggctacagggggatatgggagagcatatttttctgcaacctctgcccatacttgcacaggagatggaaatgctatggttgcacgcgctgggctacctctccaggatcttgagtttgtacaattccatccaactggtatatatggagctggttgtctcattactgaa---ggatctcgtggtgaaggtggcattctaaggaacagtgaaggtgagcgctttatggagcgctatgcaccaaccgcgaaggatcttgcatctagggatgttgtttcaaggtctatgacaatggaaattcgagaagggcgtggagttggcccattgaaggaccacatatacctccacttgaaccatttacctccggaagttcttaaagaaaggcttcctggtatctctgaaactgctgccattttcgctggtgtagatgtgacaaaagagccaattcctgtcttgcctactgtgcattataatatgggcgggattccaactaattaccatggggaggttgtgactatcaaaggcaatgatcccgatgcggtagttcctggcctgatggctgcaggggaagctgcatgtgcatcagttcatggtgctaacaggcttggagcgaattctcttctcgacattgttgtttttggccgggcatgtgcaaatagggttgcagaaatccaaaagccaggagaa------gttcaaaaacctctggagaaagatgctggagagaagactattgcatggttggacacgcttagaaattcaaatggttcattgcccacttcaaagattcgattaaacatgcaaaggataatgcaaaacaatgccgctgttttccgcacacaagagactttagaggaaggctgcaagttaatcgacaaggcatgggagagcttcggtgaggtccagctgaaggatcgcgatttgatatggaatactgaccttatagagactatcgagctggaaaaccttttgattaatgcttgtgtcacaatgcactctgctgaggctagaaaggagagcagaggcgcacatgcccgtgaagattttactaaaagagatgacgagaaatggatgaaacattcattagggtattgggagaatgaaaaagtaagactggactacagg---ccagtccacatgaacacactggatgatgaaattgagtcgttcccacctaaggcgcgtgtgtatttacatattgaactcggtgctcgcgagaaagctcttctagcagatgacccttcactgaggcgctttaaatcaaattcaaagagcgtgcgggccctcaggagggtaggagacgcactcacgcttgtggttgcagcaggatgctgctatgaaatttacgtgaaagcctttgggagggaagaaactcgaaaggcaagcgga------------agcgca---agtgagcatgtgacacacatgccaagtctgcacgatgaagaaatcaagtgtgcttttaaagacttaatggcagcaagctgggatggaataccaaaagctgttattgatgaaacaaacaaggcattgtccaaaagtactgatgacaagcctggccagaaggccctggctaatgtttttcgcgcagcagaagccattgaagagttcattgggataataatgaacttgaaaatggcaattgatgatgccattggatcaagtggtgagaatgtgaagcctatcccaagagatatggctaatgcagtgaatacaatattccaacgttataattcatatttggatgcctttgggccggaggagggatatttaaagaagaaagttgagactgaactgggaagcaggatgatattcttgaagatgaggtgcagtggcctaggatctgactggggaaaggttacggttcttgggacgtctgggcttgctggttcttatgtcgagcaaagggcg---atgccggag------------------ttc---------------------------------------------ttttcctccctggagagctactcccgg---ttcctcaag---cgcgacaagcctcttccttcctggaccgacgccgacgtggaggagttcatttcatctgacgccgttcacggccctgcgctgaagactgctcgagaagtggctaaatttggtgctgttggaagcatagttggaggtgtgacaactactggttgggcttggaggtattctaagagtccccatggtgctttattgtctcttggatttggcgccatctgtggttggacgttcggacaagaaatcggaagccactggcatcagctttacaggtacaacaccgtgaatgcgcaagctaagttcttggaatggtggcagaataaagctggaggccagtctTCTATTATGGGGAGCGTCACCCCATCC---GTGGCTGCTTTTTACCAGAAAGGATTGTTTGTTGGTGTGCCATCCAAACATCATGAGTTTTACCGGGATATTGCAGCAGACAAACAT---GACAACTTAGCT---GATGACAATAAAAAG------GTCCTTCGTCCATTATCACCTCATCTTCCAGTGTATAAGCCTCAGACCAATTCAACCTCATCTATTCTTAACCGATTCTCTGGAGCTTATCTTGCTGCTCTTGTGGTTGGTTTTCATGTTCTCTACCTGAAAGCCGGCTCGGTTAGTCTCAGCTACAGTAACTTCTACCAATTCTTTTTCTATTCATCAAAACTAAGCCAACTTTCTCTCGAGATA---GCTGCTGTGGCCATGGCCTATCACGTGGTCTACGGGGTCCGTCATCTGGTGGGAGATTTCTCGCGATACCTCTTTATTCACAATCTGTTTTCTACACCTTTCTGCAATCAT
>Daucuscarota
CACGCCACCGAAATCGAGTCC---CAGACCCGAGAGCCCACGGCCCGATCCAACCCCACGCTCAAGACCTTCCAAATCTACCGATGGAGCCCCGAAAACCCGTCGAAGCCCCAGCTGCAGGACTACAAAATCGATCTTTCTGAATGTGGGCCCATGGTTCTAGATGCCCTTATCAAAATTAAGAACGAGCTTGACCCGTCCCTGACTTTTCGGCGATCTTGTCGGGAGGGGATTTGTGGGTCTTGTGCTATGAACATTGATGGGTGTAATGGGTTGGCTTGTTTGACAAAGATTTCGGAT------GCGAAAGAGGCTTCGATGATCACCCCATTGCCCCATATGTTTGTGATTAAAGATTTGGTGGTGGATATGACTAATTTTTATAATCAGTATAAGAGTATTGAGCCTTGGTTGAAGAGGAAGAGTGAGAATAAAACT---GGGAAAGAGATATTGCAGAGTAAGAAAGATAGGGCTAAGTTGGATGGGATGTATGAGTGTATTTTGTGTGCTTGTTGTAGTACTTCTTGTCCCAGCTATTGGTGGAATCCTGAGTCTTATCTTGGCCCTGCTGCGCTTCTTCATGCCAATAGATGGATTATGGACAGCCGAGATGAATACACTAGTGAAAGACTCGATGCAATC---AATGATGAATTCAAGCTATATCGTTGCCACACAATATTGAATTGTGCTCGTGCCTGCCCCAAGGGACTGAACCCTGGAAAGCAGATCAGCAACATCAAGAAGCTTGAGGCTAAAGGCGCA------TGGTGGCGCGATGTTCTACGTGAATCCACGTTGGAAGGACATCATACCAAAGTCGTACAATTAGGACCTCGATATGGTTTTATTCTG---TTTATCGTATCGGAGGTTATGTTCCTTTTTGCTCTTTTTTGGGCTTCTTCTCATTCCTCTTTGGCACCTACGGTAGAGATCGGAGGTATTTGGCCCCCAAAGGGGATTGGGGTTTTAGATCCTCGGGAAATCCCTTTTCTTAATACCCTTATTCTCCCTTCATCCGGAGCTGCCGTAACTTGGGCTCATCATGCTATACTCGCGGGGAAGGAAAAGCGAGCTGTTTACGCTTTAGTAGCTACCGTTTCACTGGCTCTAGTATTCACGGGCTTTCAAGGAATGGAATATTATCAAGCACCCTCCACTATTTCGGATAGTATTTATGGTTCTACCTTTTTCTTAGCAACGGGCTTTCATGGGTTTCATGTGATTATAGGTACTCTTTTCTTGATCGTATGTGGTATTCGCCAATATCTTGGTCATCTGACCAAGGAGCATCACGTTGGCTTTGAAGCAGCTGCATGGTACTGGCATTTTGTAGACGTGGTTCGGCTATTCCCATTTGTCTCTATCagattattctccactgaagcgagggtgggaggctcatcgtatactatagtggatcatacatatgatgcagtcgtggtaggtgctggtggtgctgggctcagagcagctatagggttgtctgagcacggattcaacacagcatgcattactaagctcttcccgactcgttcacacacagttgctgctcagggtggtataaatgctgcattaggtaatatgagtgaggatgactggaggtggcacatgtatgacactgtcaagggaagtgattggctaggtgaccaggatgccattcaatatatgtgtagagaagctccaaaggcagttattgagcttgagaactatggcctaccgttttccagaaccgaagaaggaaaaatttatcaacgtgcttttggtggtcaaagtctagactttggcaaaggtggacaagcctaccggtgtgcatgtgctgctgatcgaactgggcatgctttgttgcacacgttatatggtcaggccatgaagcataacacacaattctttgtggaatattttgctctggatctactcatggctagtgatggtagttgccagggtgtaattgcattaaatatggaagatggcactctgcatcgcttccagtcatcttcaacaattttggctacaggaggatatggtagggcctacttttcggctacctcggctcatacttgcaccggggatggcaatgctatggttgctcgtgctgggcttccgcttgaggatcaggagtttgtgcagttccatccaactggaatatatggtgctggctgcctcattactgaa---ggttctcgtggtgaaggaggcattctcaggaacagtgaaggtgaaagatttatggaacgttatgcccctacggccaaggaccttgcatcaagagatgttgtttcaaggtctatgacaatggaaattcgggaaggtcgtggtgtaggaccccagaaggatcacatatatctccacttgaatcacttaccaccagaggtcctgaaggagaggcttcctggtatctctgaaactgctgccatatttgctggtgttgatgttacaaaagaaccaattcctgttctacctaccgttcattataacatgggtggtattccaacaaatcatcatggagaggtcgttacagttaaaggtaatgatcccgatgcaatagttcctggacttatggctgctggggaggcagcttgtgcatctgttcatggtgccaatcgccttggagca---------------------------------------------------------------------------------aagcaaaagccattagaaaaggatgctggttccaggaccattgagtggttggaaaagataagaaattcaaatggcttacttccgacatcgaaaattcggttgaatatgcaacgaataatgcaaaacaatgctgctgtattccgcacacaagagaccttagaggaaggggtaaaattgattgatgaaacttggaatagctttcatgatgttcaggtgaaggaccgaagtttgatatggaattctgacttgatagagacactagagttggaaaacctgttgatcaatgcatctattaccatgcattctgctgaagcaagaaaagagagcagaggagcacacgcacgtgaagattttacgaaaagagatgatgagaaatggatgaagcattcactgggatattgggagaatgagaaggtacggcttgactatagg---cctgttcacatgaacacattagatgatgaaattgagactttcccacctaaagctcgtgtgtacacacacacagaaccaggtgctcgcgagaaggctctattagcacccgatcctgctctagatcgatttaaatcatacaagaagagtgtgaagcgtgttaagaagataggagatgttctcactgtcgtcgttgttgctggatgttgctacgagttatatgtaagagctacaacgcggaaa------------------------------------------agtgatgacgtgactcacatgcctgccataaatgatgctgacataaaaaccgccatcaaggatctattggctgcagattggagtgaacttccaagtgctgtcactaaggatgcaaaaagggcattgtctaaggacacagaagacaaggctggccaagagactttgaaaaatgttcttcttgcagctgaggcagttgaggaatttacaggaaagcttgtatccctgaggatggaaattgatgactctgttggattaagtggcgagaatgtgaagcctctaccagatctattctccaaagcattactgactgcttttcaacgttacaatgcatatttggaagcttttggacctgatgaggcttttttgcggaagaaagtagaaaatgagctggggacgagaatgatacacttgaaaatgcggtgtggcggtcttggttctgaatggggaaagatcacagttcttgggacttctgggctttctggttcttatgttgagcacagagca---atgtttaatatagaaaatagcaaagccatcctcaagaaaatggcagagagtttaaaagagtttgtgagtgatagattttggtttgtggagaaatatcataag---tttattgatggccggcacaagcctctt---tcttggtctgattctgatgtcgatgcgtttatcgcatgtgatcctgttcatggcccagctttaaagtctgctcgggaagttacaaaatttgctgctgtaggaagtgtccttggagcagctaacctcgcaggcattgcttggaaatattcaaaaagtcctcatggtactgcactatccttggcagccggagctgtcttcggttggacatttgggcatgaaattggaaatcactaccatcaactttacaggatggatagcatgggtgcacaagttaagtttttggaatgggtggagagcaagaaaggagtgtcctcg------------------------------------------------------------------------------------------------------------------------------------------------------------------------------------------------------------------------------------------------------------------------------------------------------------------------------------------------------------------------------------------------------------------------------------------------------------------CAGCAGAAGAAGGAAGAGCTGGCATCAACCAACAAA
>EpifagusVirginiana
catgcatcggaggcccaggcg---caacaggttgagccgaaggccaagcccagctccactcccaaaaccttccaaatctaccgatggaatcccgattcgccgcagaaacccgagctccagaattacgaaattgacatcaaggactgcggtccgatggtcctcgacgccctaatcaagataaaaaacgagatcgatccaaccctgacctttcgccgctcgtgccgtgaaggaatctgtggttcgtgcgcgatgaacatcgacggccggaatggattggcctgtctgacgaaaataccctcg---------ggtggggacacgatgattacccctctaccgcatatgtttgtgattaaggatttggtggtggacatgacgaatttttataatcagtataagtcgattgagccctggctgaagaggaagaatcctccggagactccggggaaggagattttgcagagcaagaaggataggttgaagctggatgggatgtacgagtgcattctgtgtgcctgctgtagcacatcttgccctagctactggtggaacccggagtcttatttgggtccagctgcgcttttgcatgccaatagatggataatggacagccgtgatgaatacacaaaggagcgacttgaggctgta---gatgacgagttcaagctgtatcgatgccataccattttgaattgtgctaaagcttgccctaagggactcaatcccggacagcaaattcagaatatcaagaaactcgagctcacaagt---------TGGTGGCGCGATGTTCTACGTGAATCCACGTTGGAAGGACATCATACCAAAGTAGTACAATTAGGACTTCGATATGGTTTTATTCTT---TTTATCGTATCGGAGGTTATGTTCTTTTTAGCTTTTTTTTGGGCTTTTTTTCATTCTTCTTTGGCACCTACGGTAGAGATCGGAGGTATTTGGCCCCCAAAAGGGATTGGGGTTTTAGATCCTTGGGAAATCCCTTTTCTTAATACCCTTATTCTCCTTTCATCCGGAGCTGCCGTAACTTGGGCTCATCATGCTATACTCGCGGGGAAGGAAAAACGAGCAGTTTACGCTTTAGTAGCTACCGTATTACTGGCTCTAGTATTCACTGGCTTTCAAGTAATGGAATATNNN------------------------------------------------------------------------------------------------------------------------------------------------------------------------------------------------------------------------------cgcctcttctcagctcaatcgaatgggggagcaccatcgtatacagtggtggatcacacctatgatgcagttgtggttggcgctggaggtgcagggctgagggcagcgatagggttatcggagcatgggttcaacacagcttgcatcaccaagctattccctactcgctcccatactgttgctgcacagggtggaataaatgctgcattgggaaatatgacagaggatgattggaggtggcacatgtatgacacagtaaagggaagtgattggctaggggaccaggatgccattcagtacatgtgcagggaagcaccgaaagcagttatagaacttgaaaattatgggctaccattctcccggactgaagacgggaagatatatcaacgtgcatttggtggccaaagcttggactttggaaaaggcggacaagcatatcgttgtgcatgtgctgctgatcgaactggccatgctttgttgcacactctatatggccaggctatgaaacataatacacaattttttgtggaatactttgctcttgatttacttatgggcaatgatggtagctgccaaggtgtgattgccttaaatatggaggatggcaccttacatcgtttccgtgctgcctcgacaattcttgctactgggggttatggtagagcatacttttctgcaacttctgctcacacttgcactggagatggcaatgctatggctgcacgtgccggactgcctctcgaggatcttgagtttgttcagtttcatccaacgggcatatatggtgcagggtgtctcattactgaa---ggctcccgtggtgaaggtggtattctgaggaatagtgaaggcgaaagattcatggaacggtatgccccaacagctaaggatcttgcatctagagatgttgtatcaagatctatgacaatggagatccgagaagggcgtggtgttgggcccttgaaagatcacatctaccttcacttaaatcatttgcctcctgaggtccttaaggagagacttcctggtatttctgaaactgcagccatttttgctggtgttgatgttacaaaggagccaatccctgttttaccaactgtccactataacatgggtggaattcccacaaatcaccatggcgaggcggttaccatcaaaggtgatgatcctgatgctgtagttcctggactatttgctgctggggaagctgcctgtgcatctgttcacggcgccaatcgacttggagcaaattctcttcttgacattgttgtctttggtcgggcttgtgcaaatagggttgcagagatccaaaggccaggagag------aaacaaaagccgctagaaaaggatgctggagagaagaccattgcatggttggacaagcttcgtaattcaaatgggccccttcccacctcaaaaatccggttgaacatgcaacgtgtaatgcaaaacaatgctgctgtattccggacacaagaaacactggaggaaggctgtcagttgattgataaagcctgggagagttttcataatgtcaagttgacggacagaaccttgatatggaactcggacttgatagagacaatcgagttagaaaaccttttaattaatgcatgtataaccatgcactctgctgaagccaggaaagaaagtagaggagctcatgcacgtgaagattttacgaaaagagatgatgagaactggatgaaacatacattagcatattgggaaaatgagaaagttcgtctggaataccgg---ccagttcacatgaatacgctcgatgacgaagttgaatctttccctcccaaggct---------tttcatgtggagccaggggttcgcgagaaggctctcttggaggaacacccatcactaaaacgcttcaaatcaactaaggaaagtgtgcggcttctcaaacgcgtaggagatgttcttaccatcgtagtagtagctggatgctgctatgagatttacgttaaagcggtattgcgagaggaagcccgtgaacaagcgaaa------------tacagtctgagcgaagatgtttcgcatatgcctgttataaaagatccggagatcgaacgtgctttcaaggacttaatggccgcagactgggatgagcttccatcatcagttgtccattacgtaaaaaatgcattgtccaagaatacagaggacaaggctgcccaggatgttctgaaaaacatgttccgagcagcagaggcagttgaggagtttacagggattatcatatcactgaaaatggaattggatgatgtcattggtcttagtggcgagaatgtgaaaccattgacagaagaatattcaaaggcattgcagacaattttcgatagatatgctgcatatttggctgcatttgggccagaagagagctatttgaagaagaaagtggaaacggagttgggaacaaagatgatacacttgaagatgaggtgcggtggccttgatgcagagtggggaaaggttacagtcctcgcaacctctgggctcgctggttcttacgtcgagaaaagagca---atgagtgaatccgaggaatcgaaatcgttcttcaaaagacattgggaagggtataaggaattctggggtgagagattctcgtttcttgataactattcgaga---tttcttagc---cctgagaagcctttgccccattgggatagctctgttgtcgaagagttcattgcatctgatcccgtctatggccccactctgaagactgcaagacaagcaggtaattttggtggtgtaggtgctgccattggagcagttacgactgctggacttgcttggaaatggtcaaggagtcctcatggtgcggcgctgtcttttgcttttggagctgtggttggcggcacttttggacttgagatcggtagccactggtaccagttatataggctggatacaaaggcttcacaggttaaattctacgagtggatgcagaaaagagct------------TCCTCTTTTCCAGGTTTTGATCCATTT---------------TGGAAGAGGAGCGTGAGCGTGGGCCAATTCAGTGAGTTCTCTACAGTTGCATCGGGAGCTGTGTCCGACACCAAGGAGACCACCGGTAAAGAGGATGATACTAAGAAGAAAAATGTCCTGCGCCCCTTATCTCCTCATCTTCCTATCTACAAGCCCCAGCTAAGTTCGACATCCTCAATTCTCAATAGAATCTCCGGAGTTTATCTATCCGCTTATGCTCTGGGTTTTTATCTTGTTCCTATGAAAATGGGTTCCATTTACTTTAGCTATGAAAATTTCTACCAGTTCTTGTTTTATTCATCGAAACTCAGCCTGTTATCTACCGAGATT---GCTGCCTTAGCCCTTACCTATCATGCGTATGCTGGAATTCGTCATATACTCATGGATGTTTCGGGAACTGTCTTT------------------------------------
>Escobedia
catgcatcggaggctcaggca---cagcaggttgagaccaagtcggagtcctgctccacctcaaaaaccttccaaatctaccgatggaacccagatgcgccgcagaagccggagcttcagaactacgaaatcgacctcaaggactgcggccccatggtcctcgacgctctgatcaagatcaagaacgagatcgacccgaccctgacgttccgccggtcatgccgggaggggatttgtggctcttgcgcgatgaacatcgacggacggaacggattggcctgcctgacgaaaatacccccg---------ggcggggccacgatgatcaccccgctgccgcacatgttcgtgattaaggatctggtggtggacatgacgaatttctacaaccaatacaaatcgatcgagccctggctgaagaggaagaatcctccggaaaatccggggaaagagattttgcagagcaaggaggatagaaagaagctggatgggatgtacgagtgcattctgtgcgcctgctgcagcacatcttgccccagctactggtggaacccggagtcttatttgggtcccgctgcgctcttgcacgccaataggtggataatggacagtcgtgatgagtacacaaaggagcgtcttgaagctata---gatgacgagttcaagctgtatcgttgccacaccattttgaattgtgctaaagcatgccctaagggactaaacccaggaaaacaaattcagaatatcaagaaactcgagctcacaagt------------------------------------------------------------------------------------------------------------------------------------------------------------------------------------------------------------------------------------------------------------------------------------------------------------------------------------------------------------------------------------------------------------------------------------------------------------------------------------------------------------------------------------------------------------------------------------------------------------------------------------cgcctcttctcagctcaatcgaatgggggagcgccatcctatacagtgatggatcacagctatgatgcggtggtggttggcgcaggaggtgccggactaagggcggcaatagggttatccgagcatgggtttaaaacagcctgcattactaagcttttccccactcgctcacatacggttgctgcacagggtggaataaatgctgcattaggaaatatgacagaggatgactggaggtggcatatgtatgataccgtaaagggaagtgattggctaggggatcaggatgccattcagtacatgtgcagggaagcacctaaagcagttatagaacttgaaaattatggtctaccgttctctaggactgaagatgggaagatatatcaacgtgcatttggtggacagagcttgaactttggaaaaggtggacaagcgtatcgttgtgcttgtgctgctgatcgaactggacatgctttgttgcatacactatatggccaggctatgaagcataatacacagttttttgtggaatactttgctctggatttagttatgagcaatgatggtagctgccagggtgtgattgccttaaatatggaagatggcaccctgcatcgtttccgtgcgacctcgacaattcttgccactgggggatacggaagagcatacttttctgcaacttctgctcacacttgcactggagatggcaatgctatggttgcacgtgctggattgcctcttgaggatcttgagttcgttcaattccatccaacaggcatatatggtgctgggtgtctcattactgaa---gggtcccgaggtgaaggtggtattctgagaaacagtgaaggtgaaagattcatggagcggtatgccccaacagctaaagaccttgcatctagagatgttgtatcaagatctatgacaatggagatccgggaagggcgtggtgttggacccttgaaagatcacatttaccttcacttgaatcatttacctcctgaggtcctaaaggagagacttcctggtatttcagaaactgcagccatttttgctggtgttgatgttacaaaggagccgatccctgttttaccaactgttcactataacatgggtgggatccccacaaatcactatggagaggtggttacaatcaaaggtgatgatcctgatgctgtggttcccggactgtttgctgctggcgaagcagcttgtgcctctgttcatggctccaatcggcttggagcaaattctcttctggacattgttgtgtttggtcgggcttgtgccaatagagttgctgagatccaaaggccaggtgag------aaacaaaagcctctagtaaaggatgctggagagaagacgattgagtggttggacaagattcgtaattctaatgggtcacttcccacatcgaaaatccggctggacatgcaacgcataatgcaaaacaatgctgctgtattccggacccaggaaacactggaagaaggctgtcagttgatcgataaggcgtgggagagttttcacgacatcaagttgaaggacagaaccttgacatggaacacggacttgatagagacaattgagttggaaaaccttttaattaatgcatgcatcaccatgcactctgctgaagccaggaaagaaagtagaggagctcatgcacgtgaagattttacgaaaagagatgatgagaactggatgaaacatacattaggatattgggaaaatgagaaggttcgactggactaccga---ccggttcacatgaataccctcgatgatgaagtcgaatccttccctccaaaggctcgagtgtactttcatgttgagcctggggctcgcgagaaggctctcttggaggaacacccatccctaaaacgcttcaaatcaactaagaaaactgtccggcttatcaaacgtgcgggagacgttcttactgtcgtagttgtagctggatgttgttatgagatttacacgagggcagtattgcgggaggaagctcgtaaa------------------------------agtgaagatgtttctcatatgcctgttataaaagatctggagatcgaacgtgctttcaaggacttaatggccacaaattggaacgagcttctgccagcggtcgtccatgaagtaaaaactgcattgtccaagaacacagaggacaaagctgcccaggatgttcttaaaaatgtgtttatagcagcagaggcagttgaggaatttactgggattattatgtcactgaaaatggaattggacgatgtcattggccttagtggcgagaatgtgaaacctttgactgaagaatattcaaaggcattgcagactatttttgatagatatgctgtttatctggctgcgtttgggccggaagagagctatttgaagaagaaagtggaaacagagttgggaacaaagatgatatacttgaaaatgaggtgtgggggccttgatgctgagtgggggaaggttacggtccttgcaacttctggactctctggttcttatgtcgagaaaagagca---atgagtgaatcccaggaatcgaaatcgttcttgagaagatattgggaagggtacaaggaattctggggcgagagattctcatccctcgataattattcgaaa---tttatcaac---tccgagaagcattggccccattgggatagctcagttgtcgaagagttcattgcatctgaccctgttcatggccccattctgaaaaccacgagggatgcagctacttttggagctgtaggagctgctgttggagcagtttctactgccggccttgcttggaagtggtcaaagagtcctcatggtgctctactgtcgtttgcttttgggggcgtggtgggggtcacacttgggctggaagcggccggccactggtaccaattatataggctggatactaaggattcacaggttaaattctacgagtggctgcagagaagggct------------------------------------------------------------------------------------------------------------------------------------------------------------------------------------------------------------------------------------------------------------------------------------------------------------------------------------------------------------------------------------------------------------------------------------------------------------------------------------------------------------------
>Euphrasiaarctica
cacgcctccgaggcccaggcc---cagaaggtcgatcaaaaggcttcccctaccgccacccccaagaccttccaaatctaccgatggaaccccgactcgccgcagaagccggagctccgggattacgaaatcgacctcaaggactgcggcccgatggtcctcgacgccctaatcaagatcaaaaacgagatcgacccaaccctaaccttccgccgatcgtgccgcgagggtatctgcggctcgtgcgcgatgaacatcgacgggaagaacgggctggcgtgcctgacgaaaataccctcc------tccggcgggccctctatggtgacgcccctaccgcacatgttcgtggtcaaggatttggtggtggacatgacgaatttctacaaccagtataagtcgatcgagccgtggctgaagcggaagaacccacccgagaatgcggggaaggagatcctgcagagcaaggaggataggaagaagctggatgggatgtacgagtgcatactgtgtgcctgctgcagcacatcctgccccagctactggtggaacccggagtcttatttgggccccgctgcgctcttgcatgccaat---------------------------------------------------------------------------------------------------------------------------------------------------------------------------------------------------------------------------------------------------------------------------------------------------------------------------------------------------------------------------------------------------------------------------------------------------------------------------------------------------------------------------------------------------------------------------------------------------------------------------------------------------------------------------------------------------------------------------------------------------------------------------------------------------------------------------------------aatggcggatcaccgtcctatacagtggtggaccacacctacgatgcagtcgtggttggtgcaggaggtgcagggctgagggcagcaatagggttatctgagcatgggttcaacacagcctgcattaccaagctattccctactcgctcccatactgttgctgcacagggtggaataaatgctgcattgggaaatatgtcagaggatgattggaggtggcacatgtatgacacagtaaaaggaagtgattggctaggggaccaagatgccattcagtacatgtgcagggaagcaccaaaagcagttatagaacttgaaaattatgggctgccattttcccggactgaagacgggaagatttatcaacgtgcatttggtggtcaaagcttgaattttggaaaaggtggacaagcgtaccgttgtgcatgtgctgctgatagaacaggacacgcattgttgcacactctatatggccaggctatgaaacataacacacagttttttgtggaatactttgctcttgatttaattatgggcaatgatggtagctgccaaggtgtgattgctttaaatatggaggatggcaccttgcaccgcttccgttctgcctcaacaattcttgctactggt------------------------------------------------------------------------------------------------------------------------------------------------------------------tcccgaggtgaaggtggtattctgaggaatagcgaaggtgaaagattcatggaacggtatgctccaacagcgaaggatcttgcatctagagatgttgtatcaagatctatgactatggagatacgagaaggccgtggtgttgggcccttgaaagatcatatctaccttcacttaaatcatttgcctcccgaggtccttaaggagagacttcctggtatttctgaaacagcagccatctttgctggtgttgatgttacgaaggagccaatccctgttttgccaactgtccactataacatgggtggaattcctacaaatcactacggagaggtggttaccatcaaaggtgataatcctgattgtgtgatcccgggactgtttgctgctggggaagctgcctgtgcatctgtacacggagccaatcggcttggagcaaattctcttcttgacattgttgtctttggtcgggcttgtgcaaatagggttgcggagatccaaaggccaggagag------aaacaaaagccgctagagaaggatgctggagagaagaccattggatggttggacaagcttcgtaattcaaatgggtcccttcctacctcaaagatccggttgaacatgcaacggataatgcaaaccaatgctgctgtattccggacacaagaaacacttgaagaaggctgtcagttgatcgataaggcctgggagagctttcatgatgtccagtcgaaggacagaagcatgatatggaactcagacttgatagaaacaatcgagttagaaaaccttctaattaatgcatgtatcaccatgcactctgctgaagccaggaaagaaagtagaggagctcatgctcgtgaagattttacgaaaagagacgatgagaactggatgaaacatacattaggatactgggaaaatgagaaagttcgactggaatatcgg---cctgttcacatgaatacactcgatgatgaaatcgaaacattccctcccaaggctcgagtgtactttcatgttgagccggggactcgcgagaaggctctattggaggaacacccatcactaaagcgcttcaaatcacccaagaaagttgcgcgagttatcaaacgtgtgggagatgttcttaccattgttgttgtagct------------------------------------------------------------------------------------agtgaagacgtttcgcatatgcctgatataaataatgcggaaatcgaacgtgctttcaacgacttgatggccgcagactgggacgatcttccgccgccagtcgtgcattatgtgaaaaaagcactgtccaacaacacagacaataaggctgcacaggatgttctgaaaaacgtgttccgggcagcagaggcagttgaggagttcacagggattatcatatcgctgaaaatggaactggatgatgtcattggtatgagtggcgag------------------------------------------------------------------------------------------------------------------------------------------------------------------------------------------gttacagtccttgcaacttctggactctctggctcttacgtcgagaaaagagca------gaa------------tcgaaatcgttcttcaaaaagcagtggaaagggtacaaggaattctggggcgagagattttcgtttctggataattactcgaga---ttcatcgaa---tccgacaagcctttgccccgatgggatagctccgtcgtcgaagagttcatcgaatccgatcccgtccacggcccc------aagactactagacaagcagctaattttggcgtcataggtgctgccgttggagcagtttcaactgctggacttgcttggaaatggtcaaagagtcctcatggtgccgcattgtctcttgcatttggagcagtggttggcggcactttagggcttgaagtgggtagccattggtaccagttatacaggctggatacaagcacttcacaggttaagttctacgagtggctccagaagagagct------------------------------------------------------------------------------------------------------------------------------------------------------------------------------------------------------------------------------------------------------------------------------------------------------------------------------------------------------------------------------------------------------------------------------------------------------------------------------------------------------------------
>GlycineMax
------------------GCC---CAGCAGGTGGAGCCCAAGGCCCGCGAAACCCCGACCCTCAAAACCTTCCAAATCTACCGCTGGAACCCCGAAAACCCCTCAAAGCCCGAGCTCAAGGACTACCAGATCAACCTAAAGGAGTGTGGGCCCATGGTCCTCGACGCGCTCATCAAGATCAAGAACGAGATCGACCCGAGCCTCACGTTCCGCCGCTCGTGCCGCGAGGGGATCTGCGGCTCCTGCGCAATGAACATCGACGGCTGCAACGGCCTGGCGTGCCTCACCAAGATCCCCTCGGAAAAAAACTCCGCCGCCACGACGATCACTCCTCTGCCGCACATGTTCGTGATCAAGGACCTG------------------------------------AGTATCGAGCCCTGGCTG---AGGAAGAACCCACCGGTGCCG---GGAAAAGAGATTCTGCAGAGCAAGAAGGAGAGGGAGAAGCTCGACGGGATGTACGAGTGCATTCTCTGCGCCTGCTGTAGCACCTCTTGCCCCAGCTACTGGTGGAACCCCGAGTCCTATCTCGGTCCCGCTGCGTTGCTCCACGCTAATAGGTGGATAAGCGACAGCCGTGATGAGTACACTAAGGAGAGATTGGATGCCATT---AATGATGAATTCAAGCTCTATCGCTGCCACACCATATTGAACTGTGCTCGTGCCTGCCCAAAGGGGTTGAACCCAGGAAAGCAAATCTCACATATCAAGTCACTTCAGCCTAAAGCT---------TGGTGGCGCGATGTTCTACGTGAATCCACGTTGGAAGGACATCATACCAAAGTCGTACAATTAGGACCTCGATATGGTTCTATTCCG---TTCATCGTATCGGAGGTTATGTTCCTTTTTGCTTTTTTTCGGGCTTCTTCTCATTCTTCTTTGGCACCTACGGTAGAGATCGGAGGTATTTGGCCCCCTTTAGGGATTTGGGTTTTAGATCCTCGGGAAATCCCTTTTCTTAATACCCCTATTCTCCTTTCATCCGGAGCAGCCGTAACTTGGGCTCATCATGCTATACTCGCGGGGAAGGAAAAACGAGCAGTTTACGCTTTAGTAGCTACCGTTTCACTGGCTCTAGTATTCACTGGCTTTCAAGGAATGGAATATTATCAAGCACCCTTCACTATTTCGGATAGTATTTATGGTTCTACCTTTTTCTTAGCAACTGGCTTTCATGGTTTTCATGTGATTATAGGTACTCTTTTCTTGATCATATGTGGTATTCGCCAATATCTTGGTCATCTGACCAAGGAGCATCACGTTGGCTTTGAAGCAGCTGCATGGTACTGGCATTTTGTAGACGTGGTTCGGTTATTCCTATTTGTCTCTATCagatttttctctggtggtggtggtggtgggagctcctcgtacaacgtggtggatcacaagtacgatgcggtcgttgtgggcgctggcggcgcagggttgagagccgccattggactttcggagcatggcttcaacactgcttgcattacaaagctgttcccaactcgttcacacactgttgcagctcagggtggtataaatgctgcattgggaaatatgactgaagatgattggaggtggcacatgtatgacactgttaagggaagtgattggcttggggaccaagatgccatccaatatatgtgtagggaggcaccaaaagcagtcattgagcttgagaattatggattgccattttcacgaactgaagatggaagaatataccagcgtgcatttggtggtcagagcttgaacttcggaaaaggtggtcaggcatatcgttgtgcatgtgctgctgatcgaactgggcatgctttattgcacactctctatggccaagctatgaggcataatacccagttttttgtggaatattttgcattagatctattaatgaacagtgatggtacttgccaaggagtgattgccttgaatatggaggacggaacattacatcatttccaagcttcttcaacaattttggccacagggggctatggcagagcatacttttctgcaacttcagcacatacatgcactggagatggcaatgccatggttgcacgtgctgggataccacttgaggatttagagtttgtacaatttcacccaactggcatatatggagctggctgccttatcacagaa---ggttctcgtggtgaaggtggaattcttaggaatagtgaaggtgagagatttatggaacgatacgcacctactgcaaaggatcttgcatcaagagatgtagtttctaggtcaatgactatggaaatccgggaaggccgtggtgtaggacccctgaaagatcacatctatctccacttgaatcacttacccccagatgttcttaaggagaggctacctggtatctctgaaacagctgctatttttgctggtgtggatgttactaaggaacctattcctgttttgccaacagtgcattataacatgggtggtattcccacaaatcatcatggagaggtgattactattaaaggtgatgatcccgatgcagtagttcctggattaatggctgccggggaaacagcctgtgcttcagtccatggtgcaaataggcttggtgcaaattcacttcttgacattgttgtttttggtagagcttgtgcaaatagagtttcagaaatccaaaggccaggagag------aaacaaaagcctttagagaaggatgctggtatgaaaacaattgcttggctggacaaattgagaaattcaaacgggtcgttgccaacttcaaaaattcggttaaatatgcaacgaataatgcaaaacaatgctgctgtgttccgtacacaagaaacgttagaagaaggttgtcaattaattgataaagcatgggagagctttcatgatgtcaagttgaaggatcgaagtttgatatggaactctgacttgattgagaccattgagttggaaaatcttctgataaatgcctgcatcaccatgcactctgctgaagcaagaaaagagagtagaggtgctcatgcccgtgaggacttcacaaaaagagatgatgagaaatggatgaaacatactttgggatattgggataatgagaaggtgcggttagattacagg---ccggtgcacatgaatacgttggatgatgaggtggaatcattccctcctaaagctcgtgtttatttccacgtcgaaccaggggctcgtgaaaaagctctcttggcagaagatgcaactctgaaaccgttcaaatcgtacaagaagagtgtaaaaaagcttagaaaaattgggaatgcccttacaattgttgttgttgcaggatgctgttacgaagtatatgtcagagcttttacaagagaggaagctcagaaactg---------------------------agtgaagatgtgacccacatgcccaatattaaggaccctgtgctttacaatgctttcaaggatttgatggcggtaagttggagtgagcttccggattctgtcatatctgatgttaagaatgcactgtctaaaaacactgatgacaaagctggcaaggaggttgtggaaaatgtgttctgtgcagccaaggctattgaggagtttggcgggattctaatctccttgaaattggaatttgatgacagcattggaatgagtggcgaggatgtaaagccattgcctgatcatataaaaaatgctctgcataccatttttgatcgctactccacctatttgaattcctttggacccgacgagagctatctacggaagaaggtggagacagagttgggtgcaaagatgattcacttaaaaatgagatgcagtggccttggtgccgagtggggaaaggttacggttcttggaacttctggacttgcaggttcatatgttgagcaaagagca---atggcagacaac------acacagtcttac------------tgggaaggctacaaagcgttttggtcagagaggttttcctttttgagcaactattcgagg---ttcatcaac---cgtgataaacccatcccttcctggtcaagctctgatgtcgaggagttcattgcttctgatcctgttcatggacccgtcctgaaaagtgctagagaagcagtgcaatttggcctcacaggaagtgctttgggagcattatttactgcaggctatgcctggaaatattcaaagagtttacatggcgctggactgtcatttttagctggaggtatatttgggtggacttttgggcatgaaatcgcaaatcacacacttcaactttacagggtagacacattggctgctgaggccaagtttctggactggtggaataagaagactggagggtat---TCTAGAGTTTGGGCTCAGGGTCAAATG------------CCATTGGGAGTCAATACTGTGATGGCTAGAAGTTTTGAGAGAAGTATGGAAGCTGGCACATTTATGAGTGACATCCCA---AGTAAAACCAGT---GAGACAAAC------CCATCTGGTTTTCGTCCGTTATCTCCTCATCTTCCTCTTTATCAGCCCCAACTTTCTTCGACCCTCTCAATTTTCAATAGAATTGCTGGAGCTTTCCTAGCTGGTGTCATTTTGGTTTTTTATATGATCTATATGAAGTTGGGTTTGGTTAGCCTCACCTATGACTCTTTCTACCAGTTCATATTTTATTCATCGAAACTCAACCTACTTGTCATGGAGATT---TCTGCCTTAGCCGTGTCCTATCATCTGTATAGTGCAATTCGTCATTTA------------------------TTCGAGGAGAGGAACTATGAAAATCAGCCTGCTACCAAG
>GossypiumRaimondii
TACGCTAGCGAAACAGAAGCT---CAAAAGGTGGAACCAAAAGCCGCCGCCTCCCCCAACATGAAGACCTTCCAAATCTACCGATGGAATCCAGATAATCCTACCAAACCCCAGCTCCAAGACTACAGAATCGACTTAAAAGAATGCGGGCCTATGGTCCTTGACGCCCTCATCAAGATCAAGAACGAGATCGACCCGTCGCTCACCTTCCGCCGCTCCTGCCGTGAAGGAATCTGCGGCTCTTGTGCAATGAACATCAACGGCTGTAACGGCTTAGCTTGTCTGACCAAGATCGAATCA------GGATCGTCGGAGACCACCATAACGCCTTTGCCGCATATGTTCGTGATAAAAGATCTGGTGGTGGATATGACCAACTTTTATAATCAGTATAAGAGTATTGAACCGTGGTTGAAGAGGAAAAACCCGCCGCCGACGGCGGGAAAAGAGATTCCGCAGAGTAAAAAGGATAGAGCTAAGCTAGATGGGATGTATGAGTGTATTTTGTGTGCTTGTTGTAGCACTAGCTGTCCCAGCTATTGGTGGAATCCCGAGTCTTATCTAGGTCCTGCTGCTTTGCTCCATGCAAACAGATGGATAAGCGACAGCCGTGATGAATACACAAAGGAGAGATTGGAGGCCATA---AATGATGAGTTTAAGCTGTATCGTTGCCATACAATATTGAACTGTGCTCGTGCTTGTCCAAAGGGGCTGAACCCGGGAAAGCAGATCGCACACATCAAGCATCTTGAGCTTACTGCT---------TGGTGGCGCGATGTTCTACGTGAATCCACGTTGGAAGGACATCATACCAAAGTCGTACAATTAGGACTTCGATATGGTTTTATTCTG---TTTATCGTATCGGAGATT---------------------------------------------------------------GGAGGTATTTGGCCCCCAAAAGGGATTGGGGTTTTAGATCCTTGGGAAATCCCTTTTCTTAATACCCCTATTCTCCTTTCATCCGGAGCTGCCGTAACTTGGGCTCATCATGCTATACTCGCGGGGAAGGAAAAACGAGCAGTTTATGCTTTAGTAGCTACCGTTTTTCTGGCTCTAGTATTCACTGGATTTCAAGGAATGGAATATTATCAAGCACCTTTCACTATTTCGGATAGTATTTATGGTTCTACCTTTTTCTTAGCAACTGGCTTTCATGGTTTTCATGTGATTATAGGTACTCTTTTCTTGATCATATGTGGTATTCGCCAATATCTTGGTCATCTGACTAAAGAGCATCACGTTGGCTTTGAAGCAGCTGCATGGTACTGGCATTTTGTAGACGTGGTTCGGTTATTCCCATTTGTCTCTATC------------------------------------------------------------------------------------------------------------------------------------------------------------------------------------------------------------------------atgactgaagatgactggcgatggcacatgtatgacacagttaaaggaagtgattggttaggtgatcaggatgcaattcaatatatgtgcagggaggcaccaaaagctgtgattgaacttgagaattatgggctgcctttttctcgaacagaagatgggaaaatatatcagagagcatttggtggtcaaagcctagactttggaaaaggtggacaggcttatcgttgtgcatgtgctgctgatcgaacggggcatgctctactgcacactctctatggccaagctatgaaacataatacccaattctttgtggaatattttgctctggatctattgatgaacagtgatggaagctgccagggagtgatagctttaaacatggaggacggaacactacatcgcttccaggcttcttcaacaattctggccacagggggatatggtagaacctacttttctgcaacttcagctcacacatgcactggtgatggcaatgctatggttgcacgtgctgggcttcccctccaggatttggagtttgtgcagttccatccaactggaatctatggggctgggtgcctcattactgaa---gggtctcgtggtgaaggtggcatccttagaaatagtgaaggtgaacgcttcatggaacggtatgctcctacagccaaggatcttgcttcaagggacgttgtttcgagatctatgaccatggaaatcagggaaggtcgtggtgtaggacctttgaaggatcatatctatctccacttgaatcacttgcctccagaggtgcttaaggagaggcttccaggtatctctgagactgctgccatttttgctggtgtggatgttacgaaggagcccatcccagtcttgcctactgtacattataacatgggtggaattccaacaaatcatcatggagaggtagttactatcaaaggcagtgatccagattctgtggttcctggactgatggctgctggagaggcagcctgtgcatcagttcatggtgctaatcggttgggtgcaaattcccttcttgacattgtcgtctttggtcgggcttgtgcaaaccgagttgcagagatccaaaggccagggcag------aagcagaaacctttggaaaaggatgctggtgcgagaacaatttcatggttggacaaaataagaaattctaatggttctcttccaacttcaaacattcgattaaatatgcaacgagtaatgcaaaataatgctgctgttttccgcacacaggaaacacttgaggaaggttgtcagttaattgataagacatgggaaagcttccatgatgttaagttgaaggatcgcagtttaatatggaactctgatttgatagaatctatcgagttggaaaatcttttgataaatgcctgtatcaccatgcactccgctgaagctaggaaagagagcagaggagcacatgctcgtgaagattttacgaaaagagatgatgagaactggatgaaacacacattgggttattgggagaatgagaaagtgagactggattatcgg---ccagttcacatgaacacattagatgatgaagtcgagtcattcccacctaaagctcgtgtctattttcatgttgaacttggggatcgtgagaaagctctcttggcaaaggacccttcgttaagtcgttttaaatcttataagaagagtgtgtcgacactgaagagaattggggatgttcttacagttgttgttgtagcaggttgttgctatgaaatttatgtcaaggcagtaatgcgagaagaagctaggaacaaggcaaaggctggtggtggaagtaaa---agtgaagatgcagctcatttgcctgacataaacgacactgagattctgaatgttttcaaggacttaatggctgcaagttgggatgagcttccctattcggttgtacaagatgcaaagaaagccttatcgaaaaatactgatgacaaagccggtcaggaagctttgagaaatgttttccgtgccgctgaagctgttgaagagtttggtggtattctaatcaccatgaaaatggaactcgatgacagcatcggagtgagcggagagaatgtaaaacctttatcaagcgagtttgctgctgcacttaagacagtgttccaacgatacgcgacttacttggatgcattcggtcctaacgaaacctacttgcgaaagaaggtagagaatgagttgggatcaaagatgatctacctaaagatgagatgtagtggcctaggttctgagtggggaaagattaccgttcttggtacctcgggactctctggatcttatgtggaacaaagagct---atggaagattcatca---tcaaagtcgttcttgagaaagcaatgggatgaatacaaagaattctgggccgatcgatttccgttcactaatgtctattcgaga---tacatcggc---cgtgaacagtcccttccttcatggtctgaatccgatgttaacgagttcatcgcttctgatccg---------------ttgaagactgccagggaagcagcaaacatcgccttatacggaagtgctatcggagctatcacaactgcaggttttgcctggaaatactcgaagagtttacatggtgctggactgtctttcgtaggaggagccgtttttggttggacatttggacaagaaatcgcaaatcatgcgtatcaactctacaggttggacacaatggctgcacaagccaaatttatggattggtgggaaaacaagtgccggagg------------------------------------------------------------------------------------------------------------------------------------------------------------TCAAATATCCTTCGTCCT---------CATCTTCCTATTTATAAGCCACAGCTTACTTCGACGTTTCCAATTTCCCATAGAATCTCCGGGGCTTTCCTAGCCACTATACTTTTGTTTTTTTATCTTCTTTGTCTGAAAATAGGTTTGATTTGCTTCACCTATACGAATTTCTACCAATTCTTCTTTTATTCATCAAAGCTTCTCCTAATTTCCGTCTCAATT---GCTGCCTTAGCCCTGTCCTATTATCTGTATAATGGGGTTCGTCATTTATTGACGGATTTTTCGGTATTTATCTTTAAGAAGAAGACGATCGACAGAGAAGAAAGAAGT---
>HandroanthusImpetiginosus
CACGCATCGGAGGCGGAGGCT---CAACAAGCGGAGCCCAAGGCGAAACCAATCTCCAGCCCCAAGACCTTCCAAATCTACCGATGGAACCCGGATTCTGCGCAGAAACCTCAGCTTGAGGATTATGAAATTGACCTCAAGGAATGTGGGCCCATGGTTCTGGACGCCCTAATCAAGATCAAGAACGAGATCGATCCAACCCTGACCTTCCGCCGCTCCTGCCGTGAGGGAATCTGCGGTTCATGCGCTATGAATATCGACGGCCGGAACGGTTTAGCTTGTCTGACGAAAATATCCTCG---------GGTGGGCCTACGATGATTACCCCTTTGCCTCATATGTATGTGATTAAGGATTTGGTGGTGGATATGACGAATTTTTATAATCAGTATAAATCGATTGATCCTTGGTTGAAGAGGAAGAACCCTCCGGAGACACCGGGGAAAGAGGTTTTGCAGAGTAAGGAGGATAGGAAGAAGCTTGATGGGATGTACGAGTGCATTCTGTGTGCCTGCTGTAGCACATCCTGTCCCAGCTATTGGTGGAACCCTGAATCTTATTTGGGCCCCGCTGCGCTTTTGCATGCGAACAGATGGATAATGGACAGTCGTGATGAATACACAAAGGAGCGTCTCGATGCCATA---AACGATGAGTTCAAGCTGTATCGTTGCCACACCATCTTGAATTGCGCTAAAGCTTGCCCGAAGGGACTGAATCCCGGAAAGCAAATCCAGAATATTAAGAAGCTGGAGCTAAATTCT------------------------------GAA---------------------------------------------------------------------GCAATAAATGCTTTT------------------------------------------------------------------------------------------------------------GAGTTGCCATTGTTAAACACTGTCATACTGTTAGGATCTGGTGTAACAATTACGTATTCTCATCATTCGTTGATACAAGGAAATAGAAATGGCGCGTTATATGGAGCAATATTTACCATAATATTAGCTTTTGTGTTCACCGCTTGTCAAGCAGTAGAGTATTCTGTGTCTTCATTTACCTTAACAGATGGTGCATTTGGTTCATGCTTTTATTTTGGAACAGGTTTTCACGGGTTACATGTCATAATTGGAACT---------------------------------------------------------------------------------------------------------------ATTTTTTTAGCTGTAGGATTT---------------------------------------------------------------------------------------------------------------------------------------------------------------------------------------------------------------------------------------------------------------------------------------------------------------------------------------------------------------------------------------------------------------------------------------------------------------------------------------------------------------------------------------------------------------------------------------------------------------------------------------------------------------------------------------------------------------------------------------------------------------------------------------------------------------------------------------------------------------------------------------------atggaacgatatgccccaacagctaaggatcttgcatccagagatgtcgtgtcaagatctatgaccatggagatccgggaaggtcgtggtgttggccccttgaaggatcacatctaccttcacttgaatcacttgccacctgaggttcttaaggaaagacttcctggtatttctgaaactgctgccatttttgctggcgttgatgttacaaaggagccaatccctgtcttacccactgtccattataacatgggtggaattcccacaaatcaccatggagaggtggttaccatcaaaggcaacgatccggatgctgtggttcctggattatttgctgctggggaagctgcttgtgcatctgttcatggtgccaatagacttggagcaaattcacttcttgatattgttgtttttggtcgggcttgtgctaacagggttgcagagatccataggccaggagag------aaacaaaagtcactggaaaaggatgctggagagaagactatttcatggttggacaaactcaggaactcaaatggttcccttcccacctcaaaaatccggctgaacatgcaacgggtaatgcaaaacaatgcagctgtgttccgtacgcaggaaacacttgaggaagggtgtcagttgattgataaagcatgggagagttttcatgatgtgaagttgaaggacagaagcttgatatggaactcggacttgatagaaacaatcgagttggaaaaccttttgattaatgcatgcatcaccatgcactctgctgaagcaaggaaagaaagtagaggagctcatgcacgtgaagattttacgaaaagagatgacgagaactggatgaaacacacgctaggatactgggaaaatgagaaagtccggctggattacaga---ccagttcacatgaacacacttgacgatgaaattgaaactttccccccaaaggctcgtgtttattttcatgtggagccaggcgctcgcgagaaggctctcttggcagaggatccatcattaagacgctttaaatcgcataagaaaagtctgcggcgtctcaaaattatgggagatgttcttaccattgtagtcgtagctggatgttgctatgagatctacgttagagcagtcatgcgagaagaagcgcgtaaacaggcgaaa---------gagagcgtg---agcgaagatgttgcgcataaccctgttataaaagatccggagattgaacgggcttttaaggatttaatggccgcagactggaatgaactcccaccatcagttgtctatgatgtaaaggaggcattgtccaagaatactgaggacaaggctgctcaagaggtcctgaaaaatgtgttccgagcagcagaggcagttgaggagtttacagggattgtcatgacactgaaaatggaaatggatgacatgattgggggtagcggcgagaatgtgaaaccactgccagttgaatacacaaaagcgttggaaacaatctttgagagatatgcaacgtatttggcttcatttgggccagaagaaagctatttgaagaagaaagtggaaatggagttgggatcaaagctgatatacttgaaaatgaggtgtggtggccttggcgctgagtggggaaaggtcacagtccttgggacttctggactctctggttcttatgttgagcaaagatca---atgagtgaaacagaggaatcgaaatcgttcttcaggaaacactggggagggttcaaggaattctgggctgagagattctcatttacgaataattattcgaga---tttcttgac---cctgagaaacctttgcatgagtgggatagctctgtcgtccaagagtttatcgaatctgatcctgtccatggtccagttctgaagaaagcaaggcaagcagctcgatttggtgttgcgggtgctgctgttggagcaatttcaactgctagatttgcttggaagtggtctaggagtcctcatggtgcggcactatcatttgctttcggagctgtagttggcggcacttttggaattgaaattgcaaaccactggtaccagttatacagggtggacccaatggctgcgcaggttaaattccatgagtggttggaaaagagggct------------------------------------------------------------------------------------------------------------------------------------------------------------------------------------------------------------------------------------------------------------------------------------------------------------------------------------------------------------------------------------------------------------------------------------------------------------------------------GATCAAAAGAAGCAAGAATCAGCACCTGCAACAAAG
>HelianthusAnnuus
CACGCATCCGAACCACAATCC---ACACAA---------------------------AATCTAAAAAACTTCCAAATCTACCGCTGGAACCCTGACAACCCCCAGAAACCAGAGCTCAAAACCTACCAGATCAACCTCAACGACTGCGGCCCCATGGTTCTCGACGCACTCATCAAGATCAAAAATGAAATCGACCCTACCTTAACCTTCCGCAGGTCCTGCCGTGAAGGAATCTGCGGCTCATGCGCTATGAACATCGACGGATGTAACGGACTCGCCTGTTTGACCAAGATTCCGTCA---------ACTGATGCCACCATGATAACGCCGTTACCGCATATGTTTGTGATCAAGGATCTGGTGGTGGATATGACCAATTTTTATAATCAGTATAAGAGTATTGAGCCCTGGTTGAAGCGGAAGACTCCCGTGACGGAT---GGGAAGGAGGTTTTGCAGAGTAAGAAGGATCGGGCGAAGCTGGATGGGATGTATGAGTGTATTTTGTGTTCTTGTTGTAGCACTTCCTGCCCTAGCTATTGGTGGAATCCGGAGTCGTATCTCGGCCCCGCTGCGCTCTTGCATGCCAATCGGTGGATCATGGACAGTCGCGATGAATATACAAAAGAGCGTCTTGATGCTGTA---AATGATGAGTTCAAGTTGTATCGCTGTCATACAATTTTGAATTGTGCGCGTGCCTGCCCCAAGGGGCTGAACCCTGGGAAGCAAATCCAGAACATCAAGAGCCTTCAAACT---------------TGGTGGCGCGATGTTCTACGTGAATCCACGTTGGAAGGACATCATACCAAAGTCGTACAATTAGGACCTCGATATGGGTTTATTCTG---TTTATCGTTTCGGAGGTTATGTTCCTTTTTGCTCTTTTTCGGGCTTCTTCTCATTCTTCTTTGGCACCTACGGTAGAGATCGGAGGTATTTGGCCCCCAAAAGGGATTGCGGTTTTAGATCCTCGGGAAATCCCTTTTCTTAATACTCTTATTCCCCTTTCATCCGGAGCTGCCGTAACTTGGGCTCATCATGCTATACTCGCGGGGAAGGAAAAACGAGCAGTTTACGCTTTAGTAGCTACCGTTTCACTGGCTCTAGTATTCACCGCCTTTCAAGGAATGGAATATTATCAAGCGCCCTCCACAATTTCGGATAGTATTTATGGTTCTACCTTTTTCTTAGCAACTGGCTTTCATGGTTTTCATGTGATTATAGGTACTCTTTTCTCGATCGTATGTGGTATTCGCCAATATCTTGGTCATCTGACCAAGGAGCATCACGTTGGCTTTGAAGCAGCTGCATGGTACTGGCATTTTGTAGACGTGGTTCGGTTATTCCCATTTGTCTCTATCagattcttctcatctgaatcgaaagctggaggatcagcgtatacgatagttgatcatacatacgatgcggttgtggttggagcaggaggtgcgggtttacgagctgcaattggtctatctgagcatggctttaatactgcttgtatcactaagctgtttccaactcgttctcacactgttgccgctcagggtggtataaatgcagcattaggaaacatgaccgaggatgactggaggtggcacatgtatgacaccgttaagggaagcgattggctaggtgatcaggatgctatccagtatatgtgtagagaagcaccaaaagcagttattgagcttgaaaattatggtttaccattttctcgaactgaggagggaaagatttaccaacgtgcatttggtggtcagagtcttgacttcgggaaaggtggacaagcttatcggtgtgcttgtgctgctgatagaactgggcatgcattattgcatacattgtatggtcaggccatgaaacataatacacagttctttgtggaatattttgcattggatctaatcatgggtagtgatggtagctgccaaggtgttattgctctgaacatggaagatggaacactacatcgcttccgtgcttcatcaacaatattggcaactgggggttacggcagagcctatttctcagcaacctctgctcatacttgcactggagacggaaatgctatggttgcacgtgcagggcttccccttgaggatcttgagtttgtacaatttcatccaactggtatatatggtgctgggtgcctcatcactgaa---ggatcacgtggtgaaggtggtattttaaggaacagtgaaggtgaaagatttatggagcgctatgcccctacggcaaaggatcttgcatcaagagatgttgtttcaagatctatgaccatggaaatccgtgaaggtcgtggtgtaggaccgatgaaggaccacatttatcttcacttgaatcacctaccaccagaggttctcaaggagaggcttccgggtatctctgaaactgctgccatttttgctggtgttgatgttacaaagcaaccaattccagttttacccactgtgcattacaatatgggtggaatcccaacaaattaccatggggaggttgttaccattaaaggcagtgatcccgatgcagttgttcctgggcttatggctgctggagaggcagcttgtgcctctgttcacggtgccaatcgtcttggtgctaattctcttcttgacattgttgtttttggtcgtgcctgtgcaaatagggttgcagagatccatagaccaggtgaa------acacaaaaaccattgcctaaggatgctggagagaagactattgcatggttagacaagattaggaattcaaatggctcacttcctacctcgaagattaggttgaatatgcagcgaattatgcaaaacaatgccgctgttttccgcacacaggaaactttagaagaaggttgcaatttgattgataaagcatgggagagctaccacgatgttaaattgaaagaccgaaccttgatatggaactcggacttgctggagaccatagagttggaaaaccttttgattaatgcatgtatcaccatgcattcagctgaagctaggaaagagagtagaggagctcatgcccgtgaagattttacgaaaagagatgatgagaattggatgaaacacacactaggatactgggagaacgagaaggtccgactggactacagg---ccagttcacatgaatactcttgatgacgaggtggagactttcccgccaaaagctcgtgtgtaccttcatgtagaacctggggctcgagagaaagctcttttggctaaggatccagcactagagcggttcaaatcatataggaaaggtgccgcaagcatcagaagaatcggagattaccttactatagccgttgtagctggatgttgttatgagatctatgtgagggctgtgacacgagaagaagctcgtaaagctctgaaa------------tcagag---agtgatggcttgacacacttaccagacataaaagacggtgatatcaagcttgcttttaaggaacttatggctgtaaactgggatgaattaccagacactgttgttaataaaaccaaacgagcactgtctaaaaacaccgaagacaagactagtcaagaggctttagccaaccttttacgggctgcagaggcggttgaagagttcagtgggtttcttgtgactttgaaaatggaaatcgatgatagtgttgggatgagtggcgagaatgtgaaacctttgaccgatgaagttgctaatgcactaagtgtagcgtttgggcgttattatgcatacttggactcttttggagccgatgaggggtatttgcggaagaaagttgagaatgagttggggatgaaactgatacatcttaaaatgagatgcagtggtcttggtggtgattggggaaaggtgactgttcttggaacatctggactttctggttcttatatcgagcacagagcg---atggcgacagaaggagcttcagagcaatcgcta---------tttcaaggaatcaaagatttctggagcgagagattcaggatcttggatagttatcaccct---tacctccgc---cgcgaaacccctcttccgtcatggtccgccgccgatgtgcaagaattcatcgcttcagatcccgttcacggaccagttctgaagaagactcgtgatgctgtgaagtttctagctgttggaggtatagtaggaggtctgtcaactgccgcctttgcgtggaaatattcaaaaagcccccacggtgctgcactttcgctgggagcaggagcagtgtttgggatgagttttggtcaagaaattgcaaatcattcgcttcaactttacaagctagacaccatggcggcccaggtcaagttcatggaatggtggcagaagaagactcaaggacactttTACTCTTTTCTGAACATCCACCCGTTC------------TCAGTATACGGTAGTGTTTACAAGTCACAGATCCCGTCGATGTTATCATTTTCCAGTAGA------------ACTGCT---GCAACTCCGTCA---GTTGCGAGTTCCGTAACTAGTCATGCTCGGCCGTTATCGCCTCATCTTTCGATTTACAAGCCGCAGTCGAATTCCATGTATTCGATTTTCAGTAGAATCGCTGCATCGATAATATCCGGTGTTGCCTTGCTGTTCTATTTTCTTTACATGAAAACAGGATTGATTTGCTTCACCTACAACAGTTTCTACCAGCTATTTTTCGGAGTGTCTGGATTCACTGAGTTGATCTGCTATTCA---TCAGTTCCCCTGCTTCTCCTCCATATCATCCATACAGTGAAGCAC------------------------------CCTGCGAACAAGCAAGAGCTGATGCATGCTGCAAAG
>IpomoeaNil
catgcgtccgaagctcaagcg---cagcaggtggagtccaaggcc---gccgccgccaacataaaaaagttccaaatctaccggtggagtccggagaacccgcaaaaaccggagcttcaggagtaccaagtcgatctgaaggagtgcgggcccatggttctagacgctctgatcaagattaagaacgagatcgactcctcactcaccttccggcggtcgtgccgggagggcatctgcggctcttgcgccatgaatatcgacggcaagaacggactagcttgcctcaccaagatttcttcc---------ggctctgactccatgatcactccgctcccccacatgttcgtgataaaggatctggtggttgatatgaccaacttctacaaccagtataagtcaattgaaccctggctcaagaggaagactcctccccagacgcccggcaaagagattcctcagagcaaggccgatagagctaagctggatgggatgtacgagtgcattctctgcgcctgctgtagcacatcctgccctagttactggtggaacccagagtcttatcttggccccgccgccctcctccatgccaacagatggataatggacagccgtgatgaatataccaaggagcgccttgaagcagtt---gatcatgaattcaagctttatcgctgccatactattttgaattgtgccaaagcttgcccaaagggactgaatcctggaaaacaaatccagaatatcaaggcactagaggttaacagacgatttgta------------------------------------------------------------------------------------------------------------atgttcttttttgctctttttcgggcttcttctcattcttctttggcacctacggtagagatcggaggtatttggccaccaaaggggattgcggttttagacccctgggagatcccttttcttaatacccttattcccccttcatccggagctgccgtaacttgggctcatcatgctatactcgcggggaaggaaaaacgagcagtttacgctttagtagctaccgtttcactggctctagtattcaccggctttcaaggaatggaatattatcaagcacccttcactatttcggatagtatttatggttctacctttttcttagcaactggctttcatggttttcatgtgattataggtactcttttctcgatcatatgtggtattcgccaatatcttggtcatctgaccaaggagcatcacgttggctttgaagcagctgcatggtactggcattttgtagacgtggttcggttattcccatttgtctctatccgactcttctcatctcaaactaatgtgggcgggtcttcgtatacagtggttgatcacacatatgatgctgtggtggtaggtgcaggaggtgcagggcttagggcggcaatagggttgtctgagcatggattcaatacagcatgcatcaccaagctatttcctactcgttctcacactgttgcagctcagggtggtataaatgctgcattaggaaacatgactgaggatgattggaggtggcacatgtatgatacagttaaaggaagcgattggctaggtgatcaggatgctattcaatacatgtgtagggaagcaccaaaagcagttatagaacttgagaattatgggctgccattctcccgaacagaagatgggaaaatataccaacgtgcatttggtggtcagagtcttaattttggaaaaggtggacaagcatatcgttgtgcatgtgctgctgatcggactggtcatgctttgttgcatactttgtatggccaggctatgaaacataatacacagttctttgtggaatattttgcgttggatttactaatgaatagtgatggaagttgccaaggtgtaattgcactaaacatggaggatgggacattacatcgcttccgtgctgcttctactattttggccactgggggttacggtagaacatatttctctgcaacctctgctcatacgtgcacaggagatgggaatgctatggttgcacgtgctgggcttcctctccaggatcttgagtttgtgcaatttcatccaactggtatatatggagctggttgtctcatcactgaa---ggatctcgtggtgaaggtggcattctcaggaatagtgaaggtgagcgatttatggaacgatatgcaccaacagcaaaggatcttgcctcaagggatgtcgtttcaaggtctatgacaatggaaatccgagaagggcgtggtgtagggccactaaaggaccacatctacctccacttgaaccacttacccccagaggtactcaaagaaagacttcctggtatttctgaaactgctgctatttttgctggtgttgatgttacaaaggagccaattcctgttttgcccactgtgcattacaatatgggtggcgttccaacaaattaccatggagaggtggtgactattaaaggtaatgatcctgatgctgttgtgcctggcctcatggctgctggagaagcagcctgtgcatcagttcacggtgccaatcggttaggcgcaaattctcttcttgacattgttgtttttggccgggcatgtgctaatcgggtcgcagaaatccatagaccagggcaa------caacaaaagcctttggaaaaggattctggagagaagactattgcatggttggacaagcttagaaattcaaatggttcattgcccacatctaagattcggttgaatatgcaaagagtaatgcaaaacaatgctgctgttttccgtacacaagagactttacaagaaggttgtcagttgattgacaagacatgggacagtttccatgatgtgaaggtgaaggatcgaaatttgatctggaactcagaccttatagaaactattgagttggaaaacctgttgattaatgcatgtattacaatgcactctgctgaagccagaaaagaaagcagaggtgcacatgcccgtgaagattttacgacaagagatgatgagaaatggatgaaacatacattgggatattgggagaatgagaaagtaaggctagaatacagg---cctgttcacatgaatacattggatgatgaaattgagacattcccaccgaaggcgcgtgtgtatttgcatatcgaacctggtgctcgcgagaaggctctactagcagacgactcgtcactgagacgctttaaatcaaatacaaagggtgtgcgagccctcaagagggtgggagatgttctcactgttgttgtcgtagcagggtgttgttatgaaatttatgtcaaagccgtaatgagggaagaagctaggaagaaggaaagt---------ggaagctca---agcgaggatgtggcccacatgcccaatgtgcaagatgaagaaatcaggtgtgcatttaaagacttaatggctgcaagctgggatgagattccagaagctgttatcgatgaaacgaagaaggcattatccaaaagtactgatgacaaggctggccaggaggccttggctaatgttttccgcgcagcagaagccattgaggaattcattgggattctcacaaacttgaaaatggcaattgacgattctattgggttaagtggcgagaatgtgaagcctatgccaaaacatatggctaatgcactggatacaatcttccaacgctataatacatatttgaattcctttgggcccgaggagggatatttgaagaagaaagttgagaccgaactaggaggtaggatgatattcttgaagatgaggtgcagtggcctacattctgactggggaaaggtttcggttcttggaacatctggacttgctggttcttatgttgagcaaagagcg---atggcggagccg---------------------------------------------------------------ttttccttcctagacagctacaacagg---ttcctaaag---cgcgataagccgcttccttcctggaccgacgccgacgtcaaggagttcatttcctccgatcctgttcatggccccgcgctgaagactgcacgagaagtagcacaatttggtgttgttggaagcattgttggaggtattacaactgctggttgggcttggaagtattctaagagtccacatggaactgtactgtctctcggatttggtgccatctgcggttggacatttggacatgaaattggaaaccattcgttgcagctttacaggtacaacactgtgactgcacaggctaaattcttggagtggtggcaaaacaagtct------------tctgataaggagaacgtcaccccatct---gtggctgctgcttaccagaaaggattatttgttggtatgccagccaaacatcgcgagtttcaacgggct---------acaatcgca---tctgacaaccta---actgatgaagggaaaaag---gtccttcgcccattatcacctcatcttcctgtttatacgccccagactacttcaacttcttctattctgcatagaatctctggagcttacctagccggtgttgcttttggctttcatattctttatctgaaattaggttcagtttgcctcagctacagtgatttctaccagttcttctactatacatcaaagctcagccaactttctctcgaggta---gctgcagtagctatggcctatcatgtgataaatggggttcgtcatttagtggcagatttttcaggatacctcttt------------------------------------
>LindenbergiaPhilippensis
cacgcctcggaagcccaagcc---caacaggccgagcccaaatcgaagcccgcatccacccccaaaaccttccaaatctaccgatggaaccccgattccccatccaagcccgagctgaaaagctacgaaatcgacctcaaggactgcggcccgatggtcctcgacgccctgatcaagataaaaaacgagatcgacccaaccctaaccttccgccggtcgtgccgcgaggggatctgcggctcgtgcgcgatgaacatcgacggccgcaacgggttggcctgtttgacgaaaataccctcc---------ggcggtccctcgatggtcacccccttgccgcacatgttcgtgatcaaggatctggtggtggacatgacgaatttctacaatcagtataaatcgatcgagccgtggctgaagaggaagaacccgccggagactcctgggaaggaggtgttgcagagcaaggaggataggaagaagttggatgggatgtacgagtgcattctgtgcgcctgctgtagcacatcctgccctagctattggtggaacccggagtcgtatctgggccccgctgcgcttttgcatgccaatagatggataatggacagccgtgatgagtacacaaaggagcgtctcgaggctata---gatgacgagttcaagctgtatcgctgccacaccattttgaattgtgctaaagcttgccccaaggggcttaatcccggaaagcagattcagaatatcaagaaactcgagctcacaagt------------------------------------------------------------------------------------------------------------------------------------------------------------------------------------------------------------------------------------------------------------------------------------------------------------------------------------------------------------------------------------------------------------------------------------------------------------------------------------------------------------------------------------------------------------------------------------------------------------------------------------cgcctcttctcgactcaatcgaatggggcagcgccatcgtatacagtggtggatcacacctatgatgcagtggtggttggcgcaggaggcgcagggctgagggcagcgattgggttatcggagcatggatttaacacagcctgtattaccaagttattcccgactcgttcccatactgttgctgcacagggtggaataaatgctgcattggggaatatgacagaggatgattggaggtggcacatgtatgacacagtgaagggaagtgattggctaggggatcaggacgccatccagtatatgtgtagggaagcaccgaaagcagtcatagaacttgaaaattatggactaccattttcccggactgaagatgggaagatatatcaacgtgcatttggtggccaaagcttgaactttggaaaaggtggacaagcgtatcgttgtgcatgtgctgctgatcgaactggacatgctttgttgcacactctatatggccaggctatgaaacataatacacagttttttgtggaatactttgctcttgatttaattatgggcaatgatggtagctgccaaggtgtgattgccttaaatatggaggatggcaccttacatcgtttccgtgctgcctcaacaattcttgctactgggggttatggtagagcatacttttccgcaacttctgctcacacttgcacaggagatggcaatgctatggttgcgcgtgctggactgcctctcgaggatcttgagtttgttcaatttcatccaacgggcatatatggtgctggttgtctcattactgaa---ggatcccgaggtgaaggtggtattctgaggaatagtgaaggtgaacgattcatggaacgttatgccccaacagctaaggatcttgcatctagagatgttgtatcaagatctatgacgatggagatccgagaagggcgtggtgttgggtccttgaaagatcacatctacctgcacttgaatcatttgcctccggaggtccttaaggagagacttcctggtatttctgaaacagcagccatttttgccggtgttgatgtgacaaaggagccaatccctgttttaccaactgtccattataacatgggtggaattcccacgaatcactatggagaggtggttaccatcaaaggtgatgatcctgatgcggtggttcctggactatttgctgctggggaagctgcctgtgcatctgtgcacggtgccaatcgacttggagccaattctcttcttgacattgttgtctttggtagggcttgtgcaaatagggttgcggagatccaaaagccaggagag------aaacaaaagcagctagaaaaggatgctggagagaagaccatcgcatggttggacaagcttcgtaattcaaatgggtctcttcccacctcgaaagtccggttgaacatgcaaaggataatgcaaaataatgctgctgtttttcggacacaagaaacactggaggaaggctgtcagttgattgataaagcttgggagagtttccatgatgtcaagttgaaggaccgaagcttgatatggaactcggacttgatagagacaattgagttagaaaaccttttaattaatgcatgtatcaccatgcattctgctgaagccaggaaagaaagtagaggggctcatgcacgtgaagattttacgaaaagagatgatgagaactggatgaaacatacattgggatattgggaaaatgagaaagtccgattggactaccgg---ccagttcacatgaatacactcgatgacgaagttgaaactttccctcccaaggctcgagtgtactttcatgttgagcctggcgctcgcgagaaggccctcttggcagaggacccatctctaaaacgcttcaaatcacacaagaaaggtgtgaagcttctcaaaaaagtgggagatgttcttactgtggtggttgttgctggatgctgttacgagatctacgttagggcagtcacgcgtgaagaagcccgaaaacag---------------------------agtgaagatgtttcgcacatgcctgatataaaagatccggagatcgaacgtgcttttaacgacttaatggccacaaactgggatgaactttcaccacctgttgtccatgatgtaaagaatgcattgtccaagaatactgaagacacgactgcccaagaagttctcaaaaacgtgtttcgagcagcagaggcagtcgaggagttttctgggattatcatgtcactgaaaatggaattggatgacgttattggtgttagtggcgagaatgtgaaaccactgacagaagaatattcaaaggcattgcagacaatttttgataggtatgcgtcgtatttagcttcatttgggccagaagagagctatttgaagaagaaagtggaaatggagttgggatcaaagatgatctacttaaagatgaggtgcggtgggcttgacgctgagtggggaaaggttacagtccttgcgacttctgggatatctggttcgtacgtcgagaaaagagca---atgaccgaaactcaggaatcgaaatcgttcttcaagagacactgggaaggatacaaggaattctggggtgagaggttttcatttctggataattactcgaga---tttcttgac---------aagcctttgcccagttgggattcctcggctgtcgaagagttcatcgcatctgatcccgtccatggccccactctgaagactactagggactcagctaattttggcgctgtaggtgctcttgttggagcagtttcaactgctggacttgcttggaagtggtcaaggagtcctcacggtgctgcattgtcttttgcttttggagctgctgttggcggtacttttgggctcgagattggtagccattggtaccagttatataggctggacacgaaggcttcacaggtcaaattctatgagtggttggaaaagagagct---------------CCTTTTCCAGGTTTTGAACCGTTA---------------TGGATGAGGAGCTTG------GGCCAACTGAGTGAGTACTCTTCAGTTGCATCTGGAAAAGACGATGACATCGGC---AACGCCGCCGCT---------------AAGAAGAATGTTCTTCGCCCCTTGTCTCCTCATCTGCCTATCTACAAGCCCCAGCTGAGTTCGACCACTTCTATCTTCAATAGAATCTCTGGAGTTTATCTGTCTGGTTATGCTCTGGCTTTCTATCTTGTTTCTATGAAATTGGGTTCCATTTGCTACAGCTATGAGGGTTTCTATCAATTGTTGTTTTATTCGTCGAAAATCAGTCTGTTGTCCTCTGAGATT---GCTGTCTTGGCCCTTGTCTATCATGTGTATGCTGGGATTCGTCATTTGCTCATGGATGTTTCCGGAACTGTCTTTGATCGAAGTAAGCAAGAGGCAACAACTTCAACCAAG
>ManihotEsculenta
CACGCTTCGGAAGCGGAAGCC---CAGAAGGTGGAGCCAAAGGCCAGCTCCAGTTCGAACCTCAAGACCTTCCAAATCTACCGGTGGAACCCTGACAACCCGTCAAAACCTCAACTTCAGGACTACCAGATCGACCTGAAAGAATGTGGACCCATGGTCTTGGATGCCCTCATCAAGATCAAGAACGAGATCGACCCTTCTCTCACTTTCCGCCGATCTTGCCGCGAAGGAATCTGTGGCTCCTGTGCTATGAACATCGACGGCTGTAATGGGCTTGCGTGCTTGACCAAGATCCCATCT---------GGGACCTCGTCGACGATTACTCCTTTGCCCCATATGTTCGTGATTAAGGACTTGGTAGTGGACATGACTAATTTCTATAATCAATACAAGAGTATCGAGCCATGGCTTAAGAGAAAGAACCCTCCTCAGGTTCCGGGGAAGGAGATATTGCAGAGTAAGAAAGATAGGGCTAAGCTTGATGGGATGTATGAGTGTATATTGTGTGCTTGCTGTAGCACATCCTGCCCCAGCTATTGGTGGAACCCTGAGGCTTACTTGGGGCCAGCTGCTTTGCTCCATGCTAACAGGTGGATCAGTGATAGCCGTGATGAATATACCAACGAACGACTGGAAGCAATA---AATGATGAGTTTAAGCTATACCGCTGCCATACGATATTGAATTGTGCCCGTGCCTGTCCAAAAGGCTTGAACCCTGGAAAGCAAATCATGCACATTAAGCAGCTCCAGCTATTAGGTGGCGTA---TGGTGGCGCGATGTTCTACGTGAGTCCACGTTGGAAGGACATCATACCAAAGTCGTACAATTAGGACCTCGATATGGTTTTATTCTG---TTCATCGTATCGGAGGTTATGTTCCTTTTTGCTTTTTTTTGGGCTTCTTTTCATTCTTCTTTGGCACCTACGGTAGAGATCGGAGGTATTTGGCCCCCAAAAGGGATTGGGGTTTTAGATCCTCGGGAAATCCCTTTTCTTAATACCCCTATTCTCCTTTCATCCGGAGCTGCCGTAACTTGGGCTCATCATGCTATACTCGCGGGGAAGGAAAAACGAGCAGTTTATGCTTTAGTAGCTACCGTTTCACTGGCTCTAGTATTCACTGGCTTTCAAGGAATGGAATATTATCAAGCACCCTTCACTATTTCGGATAGTATTTATGGTTCTACCTTTTTCTTAGCAACTGGCTTTCATGGTTTTCATGTGATTATAGGTACTCTATTCTTGATCATATGTGGTATTCGCCAATATCTTGGTCATCTGACCAAGGAGCATCACGTTGGCTTTGAAGCTGCTGCATGGTACTGGCATTTTGTAGACGTGGTTCGGTTATTCCCATTTGTTTCTATCagatttttctctactgaatccactggtggacgatcctcatacacaattgttgatcatacatatgatgcagttgtggtaggagcaggtggtgctgggttgagagctgccataggactctcagaacatggatttaacactgcttgcattaccaagctttttccaactcgttcacacaccgttgcagctcagggagaaatcaatgcagctctgggaaatatgacagaagatgattggaggtggcacatgtatgacactgtcaagggaagtgattggttaggtgatcaggatgctattcaatacatgtgtagggaggcaccaaaggcagtaattgaacttgagaactatgggctgccattttccagaacagaagatggacgaatttatcagcgtgcatttggtggtcagagtctaaattttggaaaaggtggacaggcatatcgttgtgcttgtgctgctgatcgaactgggcatgctcttttgcacactctctatggccaagctatgaaacacaatacacaattttttgtggaatattttgctttggatctactaatgaatactgatggtagctgtcaaggagtaattgcattgaatatggaggatgggacgttgcatagattccttgctgcttcaactatcttggccacagggggctatggtagagcatacttttcggcaacctcagctcatacatgcactggagatggcaattctatggttgcacgggctgggcttcctctccaggatttggagtttgttcagtttcatcctacaggcatatatggggctggctgcctaatcactgaa---ggatctcgtggtgaaggtggtatccttaggaacagtgaaggtgaacgatttatggaaagatatgctcctacagccaaggatcttgcatcaagggatgttgtttcaagatctatgaccatggagattcgggagggccgcggtgtaggacctttgaaggaccatatctatttgcatttaaaccacttgcccccagatgtactaaaagagaggcttcctggtatttctgaaactgctgccatttttgctggtgtggatgttacaaaggaacccatccctgtcttgcctactgtgcattacaatatgggtggaattcccacaaattaccatggagaggtggttactgttaaaggcaatgatcccgatgctgtagttcctggtttaatggctgctggggaggcagcctgtgcatctgttcatggtgccaatcggcttggtgcaaattctctgcttgacattgttgtttttggtcgagcttgtgcaaatcgagtagcagagatccatagaccaggggaa------aaacagaagcctttggaaaaggatgctggagagaggaccattgtgtggctagacaaactgaggaattcaaatggatcattgccaacttcacaaatccgattaaatatgcagaggataatgcaaaataatgcagctgttttccgtacacaagacacattggaagaaggttgtcagctgattgacaaagcatgggagagctttcatgatgtgaagttgaaagatcgcagtctaatatggaactctgacttgatagaaaccattgaattagaaaaccttttgataaatgcctgtatcacaatgcactctgctgaggctcggaaggagagcagaggggcacatgcccgtgaagacttcactaaaagagatgatgaaaattggatgaagcatactttgggatactgggagaatgtgaaggtacgactcgattacagg---ccagtacacatgaatacattagatgatgaaattgagtcattcccgcctaaagctcgtgtttatttccacgtcgaacctcagcctcgcgagaaagctctcttggcagaagacccagctcttaagcgattcaaatcacataagaagagtgtatggagactcaaaagagttggagatgttctcacaattgtggttgtagcaggctgttgctatgaaatctatgtcaaagcagtaatgcgggaggaggctcgaaaaaaagcaggg---------gaaagtgca---agtgaggatgtaactcacatgccagtcatacaagatcctgaaattcaaaatgttttcaaggacttaatggctgcaagttgggacgagcttcccgatactctcatccatgatgtgaagaatgcgttgtctaagaacactgatgataaagctggtcaagaaattgtgaagaatgttttcgctgcggctgaagcagttagtgaatttggtggcatgctcgtttctatgaaaatggaacttgatgacagtattggattgagtggcgaggatgtaaagcccttatcaggtgattttgccaatgctcttcgtgctgtttatcagcggtattctgcctatttggatgcctttggacctgatgaaggttatttgcggaagaaagtggagacagagttgggatcaaagatgatacacctgaagatgagatgcagtgggcttggttcagagtgggggaaggttactgttcttggcacttctggacttgctggttcttatgttgagcagagagct---atggcaggtgat------tcacagtcattttttaggaagcactgggaaggttacaaggagttttggggtgaaagattttcctttctcgacaattattcaagg---tttatcaag---cgcgataagcctcttccttcttggtctgcttctgatgttgaagagtttattgcttcagatcctgttcatggccccactctgaagactgctagggaagcagcgcagtttggtcttacaggaagtattatcggagcagtatcaactgctggagttgcctggaaatattcaaggagtttacatggtgctgggctgtcctttcttgctggaggtgtttttggttggacctttggacaggaaattgcaaatcactggatgcaactctacaggttggacaccatggctgcacaagttaagttcatggagtggtgggagaataaatgtgatgggcggtcg------------------------------------------------------------------------------------------------------------------------------------------------------------------------------------------------------------------------------------------------------------------------------------------------------------------------------------------------------------------------------------------------------------------------------------------------------------------GATCAAAGGAAGCCGAATTCACCACCATCAACCAAA
>MimulusGuttatus
CACGCATCCGAGGCGGAGGCG---CAGCAGGTGGAGCCGAAGGCGAAAACCACCTCCACACCGAAGACCTTCCAAATCTACCGATGGAACCCCGATTCGACGCAGAAACCAGAGCTCAAGGACTACGATATCGACCTCAAGGAATGCGGTCCGATGGTGCTCGACGCCCTAATCAAGATAAAAAACGAGATCGATCCATCCCTGACCTTCCGCCGATCCTGCCGCGAGGGAATCTGCGGCTCCTGCGCGATGAACATCGACGGCCGGAACGGTTTAGCCTGTCTGACGAAAATACCCTCG---------GGCGGCCCAACGATGGTCACGCCTCTGCCGCACATGTTCGTGATTAAGGATTTGGTGGTGGATATGACGAATTTCTACAACCAGTACAAGTCGATTGAGCCGTGGCTGAAGAGGAAGACGCCGGCGGAGACTCCGGCGAAGGAGATTCTGCAGAGCAAGGATGACAGGAAGAAGCTTGATGGGATGTACGAGTGCATACTGTGTGCCTGCTGTAGCACATCCTGCCCTAGTTACTGGTGGAACCCTGAGTCTTATTTGGGTCCGGCTGCTCTTTTGCACGCCAACAGATGGATAATGGACAGTCGAGATGAGTACACAAAGGAGAGGTTGGATGCTGTA---AACGACGAGTTCAAGCTGTACCGGTGCCACACCATATTGAATTGTGCTAAAGCTTGCCCCAAGGGACTCAATCCTGGAATGCAGATCCAGAATATCAAGAAACTCGAGCTCACATCTTCT---------------------------------------------------------------------------------------------------------------------------------------------------------------------------------------------------------------------------------------------------------------------------------------------------------------------------------------------------------------------------------------------------------------------------------------------------------------------------------------------------------------------------------------------------------------------------------------------------------------------------------cgcctcttctcgactcaatcgaatgatgcagcgccatcctatacagtggtggatcacacatacgatgcagtcgtggtgggtgcaggaggtgctgggctgagggctgcgataggattatcggagcatggattcaacacagcttgcattaccaagctatttcctactcgttcacataccgttgcagcacagggtggaataaatgctgcgttgggaaatatgacagaggatgattggaggtggcacatgtatgacacagtaaagggaagcgattggctaggcgaccaggatgccattcagtacatgtgtagggaagcaccaaaagcagttatagaacttgaaaattatgggctaccattctcccggactgaggatggaaagatatatcaacgtgcatttggtggtcaaagcttgaatttcggaaaaggcgggcaagcgtatcggtgtgcatgtgctgctgatcgaactggacatgctttgttgcacactctatatggccaggctatgaaacataacactcaattttttgtggaatactttgcccttgatttactcatgggcagtgatggtagctgtcaaggtgtaattgccttaaatatggaggatggcaccttacatcggttccgttctgcctcaacgattcttgctactgggggttatggtagagcgtacttttctgcaacttcagctcacacttgcaccggagatggcaatgccatggtatcacgtgctgggctacctctcgaggatcttgagtttgttcagtttcatccaaccggcatttatggtgctgggtgtctcattactgaa---ggctccagaggtgaaggtggtattcttaggaacagtgaaggtgaaagattcatggaacggtacgccccaacagccaaggatcttgcatctagagatgttgtctcaagatctatgacaatggagatccgagaagggcgtggtgttggacctttgaaagaccacatctatcttcacttgaatcatttgcctccggaggttcttcaagaaagacttccaggtatttctgaaaccgccgccatttttgctggtgttgacgtcacaaaggagccaatccctgtcttaccaaccgtccattataacatgggtggaattccaacaaattaccatggagaggttgttacgatcaaaggtgacaatcccgatgctattattcctgggctattcgctgctggggaagctgcctgtgcatctgttcatggagccaatcgacttggagccaattcacttcttgacattgttgtctttggccgtgcgtgtgccaacagggttgcagagatccataagccaggagag------aaacagaagccattagagaaggacgctggagagaaaacaattgcatggttggacaagcttcggaattcaaatggttcccttcccacctcaaaaatccggttgaacatgcaaaggataatgcaaaacaatgctgctgtatttaggacacaagaaactctggaggaaggctgtaagttgattgacaaagcctgggagagtttcaatgatgtcaaggtggaggacagaagcttgatatggaactctgacttgatcgagaccattgagttggaaaacctgttgattaacgcatgcatcactatgcattcggctgaagccaggaaagaaagtagaggagctcatgcacgtgaagatttcactacaagagatgatgagaaatggatgaaacatacattaggatactgggaaaatgagaaagtccgactggattaccga---ccagttcacatgaatacgctcgatgatgaaattgaaactttccctcccaaggctcgagtgtactttcacgttgagccaggggctcgcgagaaggctctcttggcagaggactcgtcactgaaacgcttcaaatcgcctaagaaaagtgtgcgccgactcaaaattgtgggagatgttcttacagtcgttgttgtagctggatgctgctacgagatctatgttagagcagtaatgcgggaagaagcacgcaagcaggcgaac---------gagagtgct---agcgaagatatttcacatatgcctgttataaaagactcggaaatcgagcgttctttcaaggatttaatggctacaaactgggacgagattccatcctcagttatcgaggatgtaacaaaggcattgtccaagagtaccgaagacaacgctgcccaagaaaccctaaaaaatgtcttccgagcagcagaggcagttgaggagttcacaggaattattatgtctttgaaaatggaattggatgatgtcattggggttagcggcgagaatgtgaaaccactaacagaagaatactcaaaggctatgcagacgattttcaatagatatgctgcgtatttggctgcatttggaccggaagaaagctatttgaagaagaaagtggaaatggagttgggaacgaaaatgatttacttgaaaatgaggtgcggtggccttgctgctgagtggggaaaggtttcagtactcgggacttctggactctctggctcttatgttgaacaaagggcg---atgagcgaaaatcaggggccgatatcgttcttcaaaaatcactggcagggttacaaggaattttggggcgagagattttcatttctggataattattccaaa---attatttac---tcagagaagcctttgccccattgggatagctccgtcgttgaagagttcatcgcatctgatcccgtccacggacccactctgaagactgcaagggaagcagcacagttcggtatggtaggtgctgctgttggagcaattacaactgctggatatgcttggaagtggtcaaagagccctcatggtgctgcactttcgtttgctttcggagcagcagtaggtggaacttttggaattgaagtggctaaccactggtatcagttatataggctcgacacaatggcttcacaggttaaattcttcgagtggctgcagaagagagct------------------------------------------------------------------------------------------------------------------------------------------------------------------------------------------------------------------------------------------------------------------------------------------------------------------------------------------------------------------------------------------------------------------------------------------------------------------------------GATAAAAAGAAGCAAGAGTCGGCAAATTCAACCAAG
>Ofasciculata
tacgcatcagaggcccaggct---caacaggtcgagcccaaggcgcagcccagctccactcccaagaccttccaaatctaccgatggaaccccgattcgccgcagaaacccgaactgcaaaattacgaaattgatctcaaggactgcggcccgatggtccttgacgccctaatcaaaatcaagaacgagatcgatccgtccctgaccttccgccgctcgtgccgtgagggaatctgtggttcgtgcgcgatgaacatcgatggccggaatggattggcttgtctgacgaaaataccgtcc---------ggtgggccgtcgatgattacccctctgccgcatatgtttgtgattaaggatttggtggttgatatgacgaatttttataatcagtacaagtcgattgagccgtggctgaagaggaaaaatccgccggagaccccggggaaggaggttttgcagagcaaggaggataggaagaagctggatgggatgtacgagtgcatc---------------------------------------------------------------------------------------------------------------------------------------------------------------------------------------------------------------------------------------------------------------------------------------------------------------------------------------------------------------------------------------------------------------------------------------------------------------------------------------------------------------------------------------------------------------------------------------------------------------------------------------------------------------------------------------------------------------------------------------------------------------------------------------------------------------------------------------------------------------------------------------------------------cgtctgttctctgctcaatcgaatgggggagcgccatcctatacagtggtggatcacacctatgatgcagtcgtcgttggcgctggaggtgcaggtctgagagcggcgatagggttatcggaacatggattcaacacagcctgcatcaccaagctattccctactcgctcccataccgttgctgcacagggtggaataaatgccgctttgggaaatatgacagaggatgattggaggtggcacatgtatgacactgtaaagggaagtgactggctaggggaccaggatgccattcagtacatgtgcagggaagcaccgaaagcagttatagaacttgaaaattatgggctaccattctcccggactgaagatgggaagatatatcaacgtgcatttggtggccaaagtctgaattttggaaaaggtggacaagcatatcgttgtgcatgtgctgctgatcgaactggacatgctttgttgcacactctatatggccaggctatgaaacataatacacaattttttgtggaatactttgctcttgatttacttatgggcaatgatggtagctgtcaaggtgtggttgccttaaatatggaggatggcaccttacatcgtttccatactgcctcgactattcttgctactggaggttacggtagagcatacttttctgccacttctgcgcacacttgcactggagatggcaatgctatggttgcacgtgctggactgcctctcgaggatcttgagtttgttcagtttcacccaacgggcatatacggtgctgggtgtctcattacagaa---gggtcccgaggtgaaggtggtattttgaggaatagtgaaggtgaaagattcatggaacgttacgccccaacagctaaggatcttgcctccagagatgttgta------------acaatggagatccgtgaagggcgtggtgttgggcccttgaaagatcacatctatcttcacttaaatcatttgcctcctgaggtcctcaaggagagacttcctggtatttctgaaactgcagccatttttgctggtgttgatgttacaaaggagccaatccctgttttacccactgtccactataacatgggtggaattcccacaaatcaccacggagaggtggttaccatcaaaggtgatgatcctgatgctgtggttcctggactatttgctgct---------------------------------------------------------------------------------------------------------------------------------------------------------------------------------------------------------------------------------------------------------------------------------------------------------------------------------------------------------------------------------------------------------------------------------------------------------------------------------------------------------------------------------------------------------------------------------------------------------------------------------------------------tttcatgtggagccgggggctcgcgagaaggctctcttggaggaacacccatcactaaaacgcttcaaatcaactaagcaaagtgtgcggcttctcaaacgtgtaggagatgttcttacagtcgtagttgtagctggatgctgctatgagatctacgttagagcagtcatgcgagaggaagcccgtaaacaagcgaaa------------gacagcatg---------------------------------------------------------------------------------------------------------------------------------------------------gctgcccaggatgttctgaaaaacgtgttccgagcagcagaggcggttgaggagtttatggggattatcatgtcactgaaaatggaattggatgacgtcattggtcttagtggcgagaatgtgaaacctttgacgaaagaatattcgaaggcattgcagacgatttttgatagatatgctgcatatttggcttcgttcggtccagaagagagctacctgaagaagaaagtggaaatggagttgggaacaaagatgatatacttgaaaatgaggtgcggtggcctcgatgctgactggggaaaggttacagttcttgcaacttctggactctctggttcttatgtcgagaaaagagcc---atgagcgagacacaggattcgaaatcgttcatcagaagacactgggaagggtataaggaattctggggcgagaggttctcatttcttgataattactcgaga---tttatcaac---tccgagaagcctttgccccattgggatagctctactgtcgaagagttcattgcatctgatcccgtcaatggccccgccctgaagactgcaagacaagcagctaattttggtgctgtaggtgctgccgttggagcagtttcaactgctggacttgcttggaaatggtcaaagagtcctcatggtgccgcactgtcattggcttttggagcagtggttggcggcacttttggacttgaaatcggtagccactggtaccagttatataggctggatacaaaggcttcacaggttaagttctatgagtggttgcagaagagagct------------TCTTCTGTTCGAGGTTTTGATCCATTT---------------TGGAGGAGGAGCGTG------GGCCAATTCAGCGAGTACTCTTCCGTAATTGGTGCCAAAGAGGATGATGTCGTC---AGCACGAAAACG---GATGATACTAAGAACAGAAATGTCCTTCGCCCCTTATCTCCTCATCTTCCTGTCTACAAGCCCCAGCTGAGTTCGACAACTTCAATTCTCAATAGAATCTCTGGAATTTATTTATCCGCTTATGCATTGGCTTTTTATCTTGTTCCTATAAAAATGGGTTCCGTTTGCTTCAGCTATGTGGATTTCTACCAATTCTTGTTTTATTCGTCGAAACTCGGCCTGTTATCTACCGAGATT---GCTGCCTTAGCCCTATCCTATCATGCGTATTCTGGAGTTCGTCATTTACTGATGGATGTTTCAGGAACTATTTCC------------------------------------
>OleaEuropaea
CACGCGTCGGAAGCCTCGGTC---CAGCAGGAGGAGCCTCAGGCGAAGCATACCAGCAACCCGAAAACCTTCCAAATTTACCGGTGGACCCCGGACAACCCGCAGAAGCCTGAGCTGCAGAATTTCGAGATTGATCTCAAGGAGTGCGGCCCTATGGTTTTGGACGCCCTAATCAAGATCAAGAACGAGATCGACCCGACCCTGACCTTCCGCCGCTCCTGTCGTGAGGGAATCTGCGGTTCGTGCGCTATGAACATCGACGGTAGAAATGGGCTTGCTTGCTTGACCAAGATCCCATCT---------GGGCCGTCAACTATGATTAACCCCCTGCCACACATGTTTGTGATTAAGGATCTTGTGGTTGATATGACCAATTTTTACAACCAGTATAAGTCGATTGAACCGTGGCTGAAGAGGAAGAGTCCACCGGAGACGCCAGGGAAGGAGATTTTGCAGAGCAAGGAGGATAGGAAGAAGCTTGATGGTATGTATGAATGCATTCTGTGCGCCTGTTGTAGTACATCCTGTCCTAGCTACTGGTGGAATCCTGAGTCTTATCTTGGCCCGGCCGCCCTTCTCCATGCCAATAGGTGGATAATGGACAGCCGTGATGAGTACACAAAGGAGCGCCTAGATGCTGTA---AACGATGAGTTCAAACTCTATCGCTGCCATACTATTTTGAATTGTGCTAAAGCTTGCCCGAAGGGACTGAATCCCGGACTGCAAATTCAGAACATCAAGAAACTCGAGCTTACAAGT---------TGGTGGCGCAATGTTCTATGTGAATCCACGTTGGAAGAACATCATACCAAAGTCGTACAATTAGGATCTCAATATGATTTTATTCTT---TTTATCGTATCGGAGGGTTTTTTTTTTTTT---------------------------------------------------------------------------------------------------------------------------------------------------------------------------------------------TTTGTATAT------------ACA------------------TTTTGCAAAGTCCAATAT---------------------------------------------------------------------------------------------------------------------------------------------------------------------------------------------------------------------ATAATTATATTTATCATT---cgcctcttttcaactcaatccaatgttggagggtcatcatacacagtggtggatcatacctatgatgctgttgtggtgggcgcaggtggtgcaggcctgcgagcggcaattgggttgtccgagcatggattcaatacagcttgcattaccaaactatttcctactcggtcccacactgttgcagctcagggtggaataaatgctgcattaggaaatatgaccgaagatgattggaggtggcacatgtatgatacagttaagggaagcgattggctaggcgatcaggacgccattcagtacatgtgtagggaagcaccaaaagcagttatagagcttgaaaattatgggctaccattctccaggactgaagatggaaagatttaccaacgtgcatttggtggtcaaagcctaaactttggaaaaggtggacaagcatatcgttgtgcatgtgctgcagatcgaactgggcatgctttgttgcatactctttatggccaggctatgaaacacaatacacaattttttgtggaatactttgccttggatttacttatgggtaaagatggtagctgccaaggtgtaattgccttgaatatggaggatgggacattacataggttccgtgctccatcaacaattctagctacagggggttatggtagggcatacttctctgctacctctgctcacacttgcactggagatggaaatgctatggttgctcgagctgggctgcctcttgaggatctggagttcgtccagttccatccaacgggtatatatggtgcaggttgtctcattactgaa---gggtctaggggtgaaggtggcattcttaggaatagtgaaggtgaaagattcatggaacgttatgccccaacagctaaggatcttgcatcaagagatgttgtttcgagatctatgacgatggagatccgggaaggacgtggtgtagggcccttgaaagatcacatctatcttcacttaaatcacttacctcctgaggttctcaaggagagacttcctggtatatctgaaactgctgctatttttgctggtgtcgatgttacaaaagagccaatccctgttttacctactgtccattataacatgggtgggatccccacgaatcattatggagaggtggttaccatcaaagatgatgatccagatgcagtgattcctggacttttagctgctggggaagctgcctgtgcatctgttcatggcgctaatcgacttggtgcaaattctcttcttgacattgttgtatttggacgggcttgtgcaaacagggttgctgagatccgtagaccaggagag------agtcaaaaaccactggaacaggatgctggagagagaactattgcatggttggacaatcttagaaattcaaatggttcccttcccacctcgaatatccggttgaacatgcaacggattatgcaaagcaatgctgctgtatttcgcacacaagaaacattagaagaaggttgtcagttgattgataaagcatgggagagctttcatgatgtcaagttgaaggacagaagcttgatatggaactcagacttgatagagactattgagttggaaaaccttttaattaatgcatgtatcactatgcactctgctgaagcgaggaaagaaagtagaggagcccatgcacgtgaagattttacgaaaagagatgatgaaaactggatgaaacatactttgggatattgggagaacgaaaaggttaggcttgcctacagg---ccagttcacatgaatacgctggatgatgaagtggagtcatttcccccaaaggcccgagtatattttcatgttgaacctggagctcgtgagaaggctctcttggccgaggacccagcactaaagtgtttcaaatcacataagaaaagtgtgcggcgcttgaaagtagtaggagatgctctcacagtgctagttgtagctggatgctgctatgaaatttatgttaaagcagtaatacgagaagaagctcgtaatcaggcgaaa---------gagaatgca------------------------------------------------------------------------------------------------------------------------------------------------------------------------------------------------------------------------------------------------------------------------------------------------------------------------------------------------------------------------------------------------------------------------------------------------------------------------------------------------------------------------------atgagtgaaacccaggaccaaaaatcgttcttcaagcgacactgggaaggttacaaggagttctgggccgagagattttcgtttttggagaactattcgaga---gttctcaac---ccagagaagccattgccccattgggatagctctgttgtggaagagtttattgcctccgatcccgtccatggtcccactctcaagactgccagggaagcagctcaatttggtgctgcaggtgcggtcctaggagcagttacaacagctggctactgttggaagtactcgcgaagtgctcatggcgcagcactggctttcggttttggagctgtcaccggcagctgttttggactcgaagttgcgaaccactggttccagctttacaggttggatacgatggctgcgcagatgaagttctacgagtggctgcagaacagagct------------------------------------------------------------------------------------------------------------------------------------------------------------------------------------------------------------------------------------------------------------------------------------------------------------------------------------------------------------------------------------------------------------------------------------------------------------------------------------------------------------------
>OrobancheCumana
TATGCATCGGAGGCCCAGGCC---CAACAGGTAGAGCCTAAGGCGAAGCCCAGCTCCACCCCGAAAACCTTCCAGATCTACCGATGGAATCCCGATGCGCCGGAGAAGCCAGAGCTGAAAAATTACGAAATTGACCTTAAGGACTGCGGCCCGATGGTTCTCGACGCGCTAATCAAGATAAAAAACGAGATCGATCCAACCCTGACCTTCCGCCGCTCGTGCCGTGAGGGTATCTGCGGTTCGTGCGCGATGAACATCGACGGCCGGAACGGATTAGCCTGCCTGACGAAAATACCTTCG---------GATGGACCCTCGATGGTCACCCCTCTGCCGCATATGTTTGTGGTTAAGGATTTGGTGGTGGATATGACGAACTTTTACAATCAATATAAGTCGATTGAGCCATGGCTGAAGAGGAAGAATCCTCCGGAGAATCCGGGGAAGGAAATTCTGCAGAGCAAGGAGGACAGGAAGAAGCTGGATGGGATGTACGAGTGCATTCTCTGTGCCTGCTGTAGCACATCCTGCCCCAGCTACTGGTGGAATCCGGAGTCCTATTTGGGTCCTGCTGCGCTTTTGCATGCTAACAGATGGATAATGGACAGTCGTGATGAATACAAAAAGGAGCGGCTCGAGGCTATA---AATGACGAGTTCAAGCTGTATCGGTGCCATACCATTTTGAATTGTGCTAAAGCTTGTCCCAAGGGACTCAATCCCGGACAGCAAATTCAGAATATCAAGAAACTTGAGCTCACAAGT------------------------------------------------------------------------------------------------------------------------------------------------------------------------------------------------------------------------------------------------------------------------------------------------------------------------------------------------------------------------------------------------------------------------------------------------------------------------------------------------------------------------------------------------------------------------------------------------------------------------------------cgcttcttctcagctcaatcgaatgggggagcgccatcctatacggtggtggatcacacctatgatgcagttgtggttggtgctggaggtgcagggctgagggcagcgataggtttgtcggagcatgggttcaacacagcttgcatcaccaagctatttcctactcgctcccatactgttgctgcacagggtggaataaatgctgcattgggaaatatgacagaggatgattggaggtggcacatgtatgacacggtaaagggaagtgactggctaggggaccaggatgccattcagtacatgtgcagggaagcaccgaaagcagttatagaacttgaaaattatgggctaccattctcccggactgaagacgggaagatatatcaacgtgcatttggtggccaaagcttaaattttggaaaaggtgggcaagcgtaccgttgtgcatgtgctgctgatcgaactggacatgctttgttgcacaccctatatggacaggctatgaaacataatacacaattttttgtggaatactttgctcttgatttacttatgggcaatgatggtagctgtcagggtgtggttgccttaaatatggaggatggcaccttacatcgtttccgtgctgcctcgacaattcttgctactgggggttacggtagaacatacttctctgcaacttctgctcacacttgcactggagacggcaatgctatggttgcacgtgctggactgcctcttgaggatcttgagtttgttcagtttcatccaacgggcatatatggtgctgggtgtctcattactgaa---ggatcccgaggtgaaggtgggattttgaggaatagcgaaggtgaaagattcatggaacgttatgccccaacagccaaggatcttgcatccagagatgttgtatcaagatctatgacaatggagattcgagaagggcgtggtgttggacccttgaaagatcacatctaccttcacttgaatcatttgcctcctgaggtcctcaaggagaggcttcctggtatttctgaaactgcagccatttttgctggtgttgatgttacaaaggagccaattcccgttttaccaactgtccactataacatgggtggaattcccacaaattaccatggagaggtggttactatcaaaggcgatgatcctgatgctctggttcctggactatttgctgctggagaagctgcgtgtgcatctgttcatggcgctaatagacttggagcaaattctcttcttgacattgttgtctttggtcgggcttgtgcgaacagggttgccgagatccaaaggccaggagat------aaacaaaagccgctagagaaggatgcgggagagaagaccatcgcatggctggacaagcttcgcaattcaaatggatcccttcccacctcaaagatccgtttgaacatgcagcgtataatgcaaaacaatgctgctgtattccggacacaagaaacattggaggaaggctgtcagttgattgataaagcctgggagagttttcatgatgtcaagttgacggacagaagcttgatatggaactcggacttgatagagacaattgagttggaaaaccttttaattaatgcatgtatcaccatgcactctgctgaagccaggaaagaaagtagaggggctcacgcacgtgaagattttacgaaaagagatgatgagaactggatgaaacatacattaggatattgggaaaatgagaaagtccgattggaataccga---ccagttcacatgaatacgctcgatgatgaagttgaatccttccctcccaaggctcgagtctactttcatgtggagccaggggctcgcgagaaggctcttttggcggaacacccatcgctaaaacgcttcaaatcaactaagaaaagtgtgcgggttctcaaacgtgtgggagatgttcttacaattgtagttgtagct------------------------------------------------------------------------------------agcgaagatgtctcacatatgcctgttataaaggatccggagactgaacgagctttcaaggatttaatggccacaaactgggacaagctatcaccatcaatcgtccattgcgtaaaaaatgcattgtccaagaatacagaggacaaggctgcccaggatgttttgagaaatgtgttccgagcagcagaggcagctgaggagttttctgggattatcatatcactgaaaatggaattggatgacgtcattggtcttagtggagagaatgtgaaaccactgacagaagaatattcaaaggcactgcagacgattttcgacaaatatgctgcttatttggcttcatttgggccagaagagagttacttgaagaagaaagtggaaatggagttgggaacaaagatgatatacttgaaaatgcggtgtggtggccttgatgctgagtggggaaaggttaccgtccttgcaacttctggactctctggatcttatgtcgagaaaagagca---atgagcgaatctcaggaatcgaagacgttcttcagacgatactgggaagggtataaggaattctggggtgagagattctcctctattgatatctattcgaga---tttcttgat---ccttcgaagccattgccccattgggatagttctgttgtcgaggagttcatcgcatccgatcccgtccatggacccacgctgaagactacaagacaagcagctaagtttggtgctgccggtgctgctattggagcagtttcaactgctggacttgcttggaaatggtcaaggagtcctcatggcgcggcactatctttggcttttggagcagtggttggaggcacttttggacttgaagtcggtagccactggtaccagttataccggctggacacaaaggcttcacaggttaaattctatgagtggttgcagaagagagct------------TTCTCTTTAAAAGGTTCTGATCCATTT------------TTTTGGAGGAGGAGCTTG------GGCCAGTTCAGTGAGTACGCTTCAGTTGCATCCGCAGATGGGCTGAATCTGGGA---GCGACGGGCAAAGAGGATGATACTAATAAGAAAAATGTACTTCGCCCGTTATCCCCTCATCTTCCTATCTACAAGCCCCAGCTAAGTTCAACGACTTCAATTCTCAATAGAATCTCCGGAGTTTATCTATCTGCTTATGCTCTGGCTTTTTATCTTGTTCCTATGAAGTTGGGTTCCATTTACTTCAGCTATGGGTTCTTTTACCAATTCTTGTTTCATTCGTCGAAACTCAGCCTGTTATCCAGTGAGATT---GCTGCCTTGGCCCTTGCCTATCATGCCTATGCTGGAATTCGTCATTTACTGATGGATGTTTCAGGAACTGTCTTT------------------------------------
>OryzaSativa
AACGCGCGGGACGCCGCCGAG---AAGCAGGCGGCGCTGGCTGCGAAGGCGCCGTCGACGGTGAAGGAGTTCCGGGTGTACCGGTGGAGCCCGGACGCCCCCCGGCGGCCGCACCTGCAGTCGTACCACGTCGACCTCGCCACATGCGGTCCCATGGTGCTGGACGTCCTGCAGAAGATCAAGGCGGAGCACGACGCGACGCTGGCGTTCCGGCGGTCGTGCCGGGAGGGCATCTGCGGGTCGTGCTCCATGTGCATCGACGGGGTGAACACCGTGGCGTGCCTCAGGCCCGTGGACACCGAC---ACCTCGTCGGCCACGACGGTGACGCCGCTGCCCCACATGTACGTCGTGAGGGACCTCGTCGTCGACCTGACCAGCTTCTACCAGCAGTACAAGTCGGTGGAGCCGTGGCTGAAGAGGAAGACGAAGACGAAGACGGAGACGACGGAGCACGCGCAGTCGCCGGAGGAGAGGAAGAGGCTGGACGGGCTGTACGAGTGCATTCTGTGCGCGTGCTGCAGCGCGGCGTGCCCGTCCTACTGGTGGAACGCGGAGGCGTTCCTGGGGCCGGCGGCGCTGCTGCACGCGTACCGGTGGGTGTCGGACAGCCGCGACGAGTACGCGGCGGAGCGGGTGCAGGCGCTGGCGGAGGGGTGGGACAAGCTCTACCGCTGCCGGATGATCAAGAGCTGCACGGCCACCTGCCCCAAGAGCCTCGACCCCGCCGCCGCCATCTCCGCCATGAAGACCCTGCACCAGCTCGGCAAGCCA---------GCCCCCGCGCCGCGCCAACCCGCCGTG---GGGTCCCCTCTCGGCCTCTCCAAGATT---CCAGGATATGAACAGACATCT---CGACTCAGTGGTACACAAGTATTGCCTCGTTGGTTTTCTACTGGAACATCAAATGGATCTTCTGCTCAGCAGGAG---------------GGAGCCACCAGAAAGGTAATGGCATTCAGCCCATTAGAAGCAAGCATCGCCAAACCCAGAAAAGGTCCATTGACATCTGAAAGCTGGAAAGTGAAGCAGACAGAGCTACTAACA------------CGATCTACGTATTACATGATCCCAACT------------CTGCTTCTTGTATCAAAGAACAGC---------------------------ATCAGTACGTCTCTTCTGGTCGCATCAGTA---------------TTCCATCAAGTCTACATGTTCTACAAGGAGATC------------------CTTCTGGACTATGTCCATCACGATATCACCAGGAAGTGGGTTTTCATATACTTCAAGATTCTCCTGATAATCATGGCCAAGGAA------ACAGTTGTCTACTTCGATTTAaggctcttctccacc------------gcctcgtcgtcgtacacggtggtggatcactcgtatgacgcggtcgtggtgggagccggcggcgcggggctccgtgcggcgatcgggctctccgagcacgggttcaacacggcttgcatcaccaagctcttccccacgcggtcgcacaccgtcgcggcgcagggtggcataaatgctgctcttggaaacatgacggaagatgactggagatggcatatgtatgacactgtcaagggtagtgattggcttggtgaccaggattctattcagtatatgtgcagagaagcaccaaaagcagttatagaacttgaaaactatgggttgccattttcaagaactgaagatggaaagatataccaacgggcctttggaggccagagcttagattttgggaaaggtgggcaggcctatcgatgtgcatgtgctgctgacagaacaggacatgctatgttacacactctgtatggtcaagcaatgaagcataatactcagttctttgtagaatattttgcgctagaccttatcatggacagtgaaggcacctgtcagggggttattgctttgaacatggaggatggcactcttcaccgtttccgtgctacaaatacaattctggccacaggaggttatggcagagcctacttctcagcaacctcagctcacacatgcactggagatggcaacgctatggttgcacgtgctggtttaccacttcaggaccttgagtttgtgcagttccatcctacaggcatttatggtgctggatgccttatcactgaa---ggttcccgtggtgaaggtggtatccttaggaacagtgaaggcgagcgtttcatggaacgatatgctcctactgcaaaagatcttgcttctcgagatgttgtttcaagatctatgacaatggaaatcagagaaggccgtggtgttgggccattgaaggaccacatctatctgcatcttaaccatctgcctccagaagttcttaaggagaggcttcctggtatttctgaaactgctgctatttttgctggtgttgatgtcaccaaggagcccattcctgtcttgcctactgtgcactataatatgggtgggatcccaacaaattaccatggagaggtagtgactatgaagggtgacaatcctgattctgttgttcctggtttgatggctgcgggagaagcagcatgtgcatctgttcatggtgcaaatcgtctgggtgcaaattcacttcttgacatagttgtttttggcagagcttgtgcaaacagggtagctgaaaccgctaagccaggtgag------aagcagaaacctcttcaaaaaagtgctggagaaaagaccatagcctggttagacaagctgagaaatgcaaatggatcattgccaacttccaagatccgtctaaacatgcaacgtgttatgcaaaataatgctgctgtcttccgtacgcaagaaacactcgaggaaggttgcaaattgattaccaaggcatgggaaagttatcatgatgtgaagatcagtgaccggagtctcatatggaattcagatttgatagagaccattgagttggaaaatctcttgataaatgcatgcataaccatgcactcagcagaggctcggaaggaaagcagaggagctcatgctcgtgaagatttcacgaaaagagatgatgagcaatggatgaagcactcgctggggtactgggagaatgagaaggttcgcttggcatacagg---ccagtccacatgaacacattggacagtgaagttgagtcgttcccacccaaggcgcgtgtttatttccacgtcgagctcggcgcacgcgagaaagcgcttttggaggaggatactgctctgaagaggtttaaatcatataagaacagtgtgaaacaggtctcaaaggttgggaatattcttaccggcgttgtcctttttgcctgcgcctatgagatcgttgcactggcaaatagt------------------------------------------------agctcaaatgaaaagcatctgccggcgatatctgacccagaagttgaatctgcgtttaaggatttgatggctgctagctggactggacttccagattctcttgtaattgaagcaaagaaagctgcatccaaagctacggatgataaggctgggaaagaggctttgctaaatgtatttcgtgcagctgaggcatgtgaagaatttggtggagttctagtcaccctaagaatggctctagatgatctttgtggtataactggtgagaatgtgggccccttgcctggttatatagaagatgctgttaaatctgcatataagcgttacatgaaatatctggaatcatttggcccggaggaaaattatctacgtaagaaagtggagaatgagttggggactaaaatgatacacctgaaaatgcggtgcagtggtgtagggtccgagtggggaaagatcaccctgattggcacctcaggcatctcaggatcctatgtcgagctaagggca---atg------------------------gggatccacgagcacgtcgaggggatcaaggcgcactgggcgaagaacttctccttcctcgactacttcaagaag---gtctacggc---cgggacaagcccctccccaagtggaccgatgccgacgtcgacgagttcatcgcctccgatcccgtctacggcccgcagctcaaggcgatgagggaatccaggaagttcgcgctcggcggggctctcgtcggcggcgcgcacctcggcggcatcgccctcaagtactccaaggccccgcacggtgtcgtcctggccaccggcttcggggcgatctgcggcgccgtcgtcggatcggaggtggcggagcactggtaccagctctacaagacggacaagcagggggccaacctaaggttcatctactggtgggaggacaaggtcgcaggaaaccagGGTAGCTCAGGCTCATTCAGCAGCGAC------------AGCCTCAGACGCTCCTCAACCCTTGAGCAAGCTAGGGGGTACACATCTCGTCCCCTAGGA---CGGCCAAAGATGCTC---CCATCTGGATGC---CGACCCCTGCACACAAGCCATCCTCTGCGCCCCCTGTCACCCCACCTTCCTCTGAAGAAGCCACAGCTGAGTGCTACATTCTCTATCTCGCACCGTATATTTGGTGCTGCGTTGGGTGCTGCCATTATATCC---------ATTCCT---------------------------------------------------------------------------CTCGCCACCAAGTTC---AGC------------------------------------------CTCATGTTTGATGTC---------------AGGCTTAGGCAACAGGACAGAGCAGCAATGGGCAAG
>Pedicularis
cacgccacggaggcccaggcg---caacaggccgagcagaaggcgaagcccacctcgacccccaaaaccttccaaatctaccgatggagccccgactcgccggagaagcccgaactcaagaactacgaaattgacctcaaggattgcggcccgatggtcctcgacgccctgatcaagatcaagaacgagatcgatccaaccctaaccttccgccgctcttgccgcgaggggatctgcggctcctgcgcgatgaacatcgacggctgtaatggattggcttgcctgacgaagattccctct------tcggccgggccctcgatgattacccctttgccccacatgtttgtgattaaggatttggtggtggatatgaccaatttctataatcagtacaagtcgattgagccgtggctgaagaggaagaatcctccggagaacccggggaaggagattctgcagagcaaggcggataggaagaagctggatgggatgtacgagtgcattctgtgtgcctgttgtagcacatcctgccccagctattggtggaacccggagtcctatttgggccccgctgcgcttttgcacgctaatagatggataatggacagtcgtgatgaatacacaaaggagcggctagaggctgta---gatgacgagttcaagctgtatcgatgccataccattttgaattgtgccaaggcttgccccaagggattgaatcccggacagcaaattcagaacatcaagaaacttgagctctcgact------------------------------------------------------------------------------------------------------------------------------------------------------------------------------------------------------------------------------------------------------------------------------------------------------------------------------------------------------------------------------------------------------------------------------------------------------------------------------------------------------------------------------------------------------------------------------------------------------------------------------------cgcctcttctcatctcaatcgaatgggggagcgccatcatacacggtggtggaccacacctacgatgcagttgtggttggtgcaggaggtgcagggctgagggcggcgatagggttatcggagcatgggttcaatacagcctgcattaccaagctattccctactcgttcccacactgttgcagcgcagggtggaataaatgctgcattgggaaatatgtcagaggatgattggaggtggcacatgtatgacacagtgaagggaagtgattggctaggggaccaggatgccattcagtacatgtgcagggaagcaccgaaagcagttatcgagcttgaaaattatgggctaccgttctcccggactgaagacgggaaaatttatcaacgtgcatttgggggccaaagcttgaatttcggaaaaggtggccaagcctatcgctgtgcatgtgctgccgatcgaactggacatgctttgttgcacactctatatggccaggctatgaaacataatacacagttttttgtggaatattttgctctcgatttaattatgggcagtgatggtacctgccaaggtgtgattgccttgaatatggaggatggcaccttacatcgtttccgttctgcgtcaacaattcttgctactgggggttatggtagagcatacttctctgcaacctctgctcacacttgcacaggagatggtaatgctatggttgctcgtgctggactgcctcttgaggatctcgagtttgttcagtttcatccaactggcatatatggtgccgggtgtctcattactgaa---ggttcccgaggtgaaggtggtattctgagaaatagtgaaggtgaaagattcatggaacgatatgccccaacagctaaggatcttgcatcaagagatgttgtatcaagatctatgacaatggagatccgagaagggcgtggtgttggcccaatgaaagatcatatctaccttcacttgaatcatttgcctccggaggtccttcaggagagacttcctggtatttctgaaactgcagccatttttgctggtgttgatgttactaaggagccaatccccgttttaccaactgtccattataacatgggtggcattcccacaaatcaccatggagaggtgattactatcaaaggtgacaatcccgattctgtgatccctggactatttgctgctggggaagctgcctgtgcgtccgttcacggcgcgaatcgtcttggagcaaattctcttcttgacattgttgtctttggtcgggcttgtgcaaacagggttgcagagatccaaaagccaggagcg------aaacaaaagccactagaaaaggatgctggacaaaagacaatcggatggttggacaagcttcgctattcaaatgggtcccttccaacctcaaatatccggttgaacatgcaacggataatgcaaaacaatgctgctgtattccggacacaagaaacactagaagaaggctgtcaattaattgataaagcctgggagagttttcatgatgtgcagttgaaggacagaaccatgatatggaactcggacttgatagagacaatcgagttagaaaaccttttgattaatgcatgcatcaccatgcactctgctgaagccaggaaagaaagtaggggagctcatgcacgtgaagatttcacgaaaagagacgacgagacgtggatgaaacatacattaggatattgggaaaacgagaaagttcgactggactatcgg---cccgttcacatgaacacgctcgatgatgaaatagaaacgttccctcccaaggctcgagtg---tttcacgttgagcttggcgctcgcgagaaggcgctattggcagaggatccatctctgaaacgcttcaaatcgcataagaaaagtgttaggcgtctcaaaaaagcgggcgatgttcttacgctggtggttgtagctggatgctgttatgagatctatgttagagcaaccatgcgtgaagaaggc------------------------------------agcgacgacgtttcacatatgcctgttataaacgacccggagattgaacgtgctttcaatgacttaatggcgacaaactgggatgagcttccaccatcagtagtccatcacgtaaaaaatgcactgtccaaaaatacagaggataagactactcat------cttaaaaatgtgttccgagcggcagaggcagttgaggagtttgcagggatcatcatgtcactgaaaatggaattggatgacgtcattggtgctagtggggagaatgtaaaaccattgacacaagaatattcaaaggctctgcagacgattttcgaaagatatgctgcatatttggcttcatttgggccagaagagatctatttgaagaagaaagtggaaacggagttgggaacaaagatgatatacttaaaaatgaggtgtggtggccttgatgccgactggggaaaggttacggttcttgcaacttctggactctccggttcttatgtcgagaaaagagca---------------------------------------------------------------------------agattttcgtttctcgacaattattcaaga---ttccttgac---tctgaaaagcctttgcctcgctgggatagctccgttgtcgaagaattcattgcatctgatcccgtccatggccccactgtgaagacagcgaggaaagtagctaattttggtgccgtaggtgctgctgctggagctatttcaacgggtgtgcttgcttggaaatggtcaaagagtcctcatggtgcggcgctatcattcgcttttggagctgtggttggtggcactcttgggctcgatgctgctagtcattggtaccagttgtataggcttgatacaaaagcttcgcaagttaaattctatgagtggttgcagaaaagggct------------------------------------------------------------------------------------------------------------------------------------------------------------------------------------------------------------------------------------------------------------------------------------------------------------------------------------------------------------------------------------------------------------------------------------------------------------------------------------------------------------------
>PhelipancheAegyptiaca
TACGCATCGGAGGCTCAGGCT---CAACAAGTCGAGCCCAAGGCCCAGCCCATCTCCACCCCCAAAACCTTCCAAATCTACCGATTCAACCCCGATTCGCCGCAGAAACCGGAGATGCGAAATTACGAGATCGACCTCAAGGACTGCGGCCCGATGGTCCTCGACGCCCTAATCAAGATCAAAAACGAGATCGACCCCACCCTGACCTTCCGGCGGTCGTGCCGCGAGGGGATCTGCGGCTCGTGCGCGATGAACATCGACGGTCATAACGGATTGGCTTGTCTGACGAAAATACCCTCG---------GAGGGGCCGTCGATGGTCACCCCCCTGCCGCATATGTTCGTGGTCAAGGATTTGGTTGTGGACATGACGAATTTTTATAATCAGTATAAGTCGATCGAGCCGTGGCTGAAGAGGAAGAATCCGCCGGAGAATCCGGGGAAGGAGGTTCTGCAGAGCAAGGAGGATAGGAAGAAGCTGGATGGGATGTACGAGTGCATACTGTGTGCCTGCTGTAGCACATCCTGCCCCAGCTATTGGTGGAACCCGGAGTCGTATTTGGGCCCCGCTGCCCTTCTGCACGCCAATAGATGGATAATGGACAGTCGTGACGAATACACGAAGGAGCGCCTAGAAGCCGTA---GACGATGAGTTCAAGCTGTATCGTTGCCATACCATTTTGAATTGTGCTAAAGCTTGCCCGAAGGGATTGAACCCCGGACAACAAATTCAGAATATCAAGAAACTCGAGATGACGAGT---------TGGTGGCGCGATGTTCTACGTGAATCCACGTTGGAAGGACATCATACCAAAGTCGTACAATTAGGACCTCGATATGGTTTTATTCTT---TTTATCGTATCGAAGTTTATGTTCTTTTTTGCTTTTTTTCGGGATTCTTCTCATTATTTTTTGGCACCTACGGTAGAGATCGGAGGTATTTGGCCCCCAAAAGGGATTGGGGTTTTAGATCCTTGGGAAATCCCTTTTTTGAATACCCTTATTCCCCCTTCATCCGGAGCTGCCGTAACTTGGGCTCATCATGCTATACTCGCGGGGAAGGAAAAACGAGCAGTTTACGCTTTAGTAGCTACTGTTTTACTGGCTCTAGTATTCACTGGCTTTCAAGGAATGGAATATTATCAAGCACCCTCCACTATTTCGGATAGTATTTATGGTTCTACCTTTTTCTTAGCAACTGGCTTTCATGGTTTTCATGTGATTATAGGTACTGTTTTCTTGATCATATGTGGTCTTCGCCAATATCTTGGTCATCTGACCAAGGAGCATCACGTTGGCTTTGAAGCAGCTGCATGGTACTGGCATTTTGTAGACGTGGTTCGGTTATTCCCATTTATCTCTATC---------------------------------------------------------------------------------------------------------------------------------------------------------------------------------------------------------------------------------------------------------------------------------------------------------------------------------------------------------------------------------------------------------------------------------------------------------------------------------------------------------------------------------------------------------------------------------------------------------------------------------------------------------------------------------------------------------------------------------------------------------------------------------------------------------------------------------------------------------------------------------------------------------------------------------------------------------------------------------------------------------------------------------------------------------------------------------------------------------------------------------------------------------------------------------------------------------------------------------------------------------------------------------------------------------------------------------------------------------------------------------------------------------------------------------------------------------------------------------------------------------------------------------------------------------------------------------------------------------------------------------------------------------------------------------------------------------------------------------------------------------------------------------------------------------------------------------------------------------------------------------------------------tttcatgtggagccgggggctcgcgagaaggctctcttggaggaacacccatcactaaaacgcttcaaatcaactaagaaaagtgtgcggattctcaaacgtgtaggagatgctcttacaattgtagttgtagctggatgctgctatgagatcttcgttaaagcagtcatgcgagaggaagctcgtaaacaaacgaag------------gacagtctgagtgaagatgtttcgcatatgcctgttataaaagatccggaggtcgaacgtgctttcaaggacttaatggccacaaactgggatgggctatcaccatcagtcgtccatgacgtaaaaaatgcattgtccaagaatatagaggatagggctgcccaggatgttctggaaaacgtgttccgagcagcggaggcagttgaggagtttacggggattatcatgtcactgaaaatggaattggatgatgtcattggtcttagtggcgagaatgtgaaaccattgacggaagaatattcaaaggcattgcagacaattttcgatagatatgctgcgtatttggctgcgttcaggccagaagagagctatttgaagaagaaagtggaaatggagttgggaacaaagatgatattcttgaaaatgagatgcggtggccttgacgccgggtggggaaaggttacagtcctggcgacttctggactctctggttcttacatcgagaaaagaaca---atgactgagtccgaggaatcgaaaccgttcttccaaagacactgggaagggtacaaggaattctggggcgagaggttctcatttctcgataattattcgaga---tttcttaac---tccgagaagcctttgccccattgggatagctccgttgtcgaagagttcattgcatctgatcccgtcaatggtcccactctgaaaattgccagacaagcagctaattttggtgctgtaggtgctgccgttggagcagtttcaactgctggacttgcttggaaatggtccaagagtcctcatggtgctgcgctgtcattggcttttggagcagtggttggcggcacttttggacttgaagttggtagccactggtaccagttgtataggctcgatacaaagacctcacaagttaaattctatgagtggttgcagaagagagct------------TCCTCTTTTCCAAGTTTTGATCCATTT---------------TGGAGGAGGAGCGTA------GGCAAATTCAGCGAGTACTCTTCAGTTGCATCCGGA------GATGATGTCGTC---AGCACAAAAGCT---GATGATACCAGGAATAAAAATGTCCTTCGCCCCTTATCCCCTCATCTTCCTGTCTACAAGCCCCAGCTGAGTTCGACGTCTTCAATTCTCAATAGAATCTCCGGAGTTTATTTATCCGCTTATGCACTGGCTTTTTATCTTGTTCCTGTGAAAATGGGTTCCATTTGCTTCAGTTATGGGAATTTCTACCAATTCTTGTTTTATTCGTCTAAACTCAGCCTGTTATCCACCGAGATT---GCTGCCTTGGCCCTTGCCTATCATGTGTATGCTGGAGTTCGTCACTTGCTGATGGATGTTTCAGGAACTNNNTTCGACGACCACAAACAGCTCCGACCAATGGCGACGGCA
>Phtheirospermum
cacgccacggaggcccaggct---caacaggtcgagccgaaggcgaagcccacctccacccccaaaaccttccaaatctaccgatggaaccccgactcgccgcagaagcccgaactccagaattatgaaattgacctcaaggactgcggtccgatggtccttgacgcgctgatcaagatcaagaacgagatcgatccaaccctaaccttccgccgctcgtgccgcgaggggatctgcggctcgtgcgcgatgaacatcgacggacggaacggattggcctgcctgacgaaaataccctca------tcgggcgggccctcgatgatcaccccgctgccgcacatgtttgtgattaaggatttggtggtggatatgacgaatttctataatcagtataagtcgattgagccgtggctgaagaggaagaacccaccggagaatccggggaaggagattctgcagagcaaggaagacaggaagaagctggatggcatgtatgagtgcattctgtgtgcctgctgtagcacatcctgccccagttactggtggaacccggagtcttatttgggccccgctgcgcttttgcatgccaatagatggataatggacagtcgtgatgaatacacaaaggagcgtcttgaggctgta---gatgatgagttcaagctgtatcgttgccataccattttgaattgtgctaaagcttgccccaagggattgaaccctgggcagcaaattcagaatatcaagaaactcgagctcgcgagc---------TTGTGGCGCAATGTTCTACGTGAATCCATGTTGGAAGGACATCATACAAAAGTCGTACAATTAGGGCCTCCATATGGTTTTATTATT---TTTATCGTATTGGAGGTTATGTTCTTTTTTTCTTTGTTTCGGGCTTCTTCTCATTCTTCTTTGGCACTTACGGTAGAGATCGGATGTATTTGGCCCCTAAAAGGTATTGGGGTTTTAGATCCTTGGGAAATCCCTTTTCTTAATACCCTTATTCCCCCTTCATCCGGAGCTGCCGTAACTTGGGCTCATCATGATATACTCGCAGGGAAGGAAAAACGAGCAGTTTATACTTTAGTAGTTACCGTTTTACTGGCTCTAGTATTCACTGGNTTTCAAGGAATGGAATATTATCAAGCACCC---------------------------------------------------------------------------------------TGTTTTGCATGTAAT------------------------------------------------------------------------------------------TGTTGTGTTTTTTCTAGTATTcgcctcttctcagctcaatcgaatgggggagcgccatcctatacagtggtggaccacacctacgatgcagtcgtggttggtgcaggaggtgcagggctgagggcggcaatagggttatcggagcatgggttcaacacggcctgcattaccaagctattccctactcgctcccacactgttgctgcacagggtggaataaatgctgcattgggaaatatgacagaggatgattggaggtggcacatgtatgacacagtaaagggaagtgattggctaggggaccaggatgccattcagtacatgtgcagggaagcaccgaaagcagttatagaacttgaaaattatgggctaccattttcccggactgaagacgggaagatttatcaacgtgcatttggtggccaaagcttgaattttggaaaaggtggccaagcgtatcgttgtgcatgtgctgctgatcgaactggacatgctttgttgcacactctgtatggccaggctatgaaacataatacgcaattttttgtggaatactttgctctcgatttaattatgggcagtgatggtagctgccaaggtgtgattgccttaaatatggaggatggaaccttgcatcgtttccgttctgcctcaacaattcttgctactgggggttacggtagagcatacttttctgcaacttctgctcacacctgcacgggagatggcaatgctatggttgctcgtgctggacttcctctcgaggatcttgagtttgttcagtttcatccaacaggcatatatggtgctgggtgtctcattaccgaa---ggttcccgaggtgaaggtggtattctgagaaatagtgaaggtgaaagattcatggaacggtatgccccaacagctaaggatcttgcatctagagatgttgtatcaagatctatgacaatggagatccgagaagggcgtggtgttggcccattgaaagatcatatctaccttcacttgaatcatttgcctccggaggtccttcaggagagacttcctggtatttccgaaactgcagccatttttgctggtgttgatgttactaaggagccaatccccgttttaccgactgtccactataacatgggtggcattcccacaaatcaccatggagaggtggttaccatcaaaggtgacaatcctgatactgtgatccctggactatttgctgctggggaagctgcctgtgcatccgttcacggcgccaatcgactcggagcaaattctcttcttgacattgtcgtcttcggtcgggcttgtgcaaatagggttgccgagatccaaaggccaggtgcg------aaacaaaagccactagaaaaggatgctggagaaaagacaatcggatggttggacaagcttcgcaattcaaatgggtcccttccaacctcaaatatccggttgaacatgcaacgtataatgcaaagcaatgctgctgtattccggacacaagaaacactagaagaaggctgtcagttgattgacaaggcctgggagagttttcatgatgtgaagttgaaggacagaagcatgatatggaactcggacttgatagagacaatcgagttagaaaaccttttaattaatgcgtgtatcaccatgcactctgctgaagccaggaaagaaagtagaggagctcatgcacgtgaagatttcacgaaaagagatgatgagaagtggatgaagcatacattaggatattgggaaaatgagaaagtgcgactcgactatcgt---ccagttcacatgaatacgctcgatgacgaaattgaaacgttccctcccaaggctcgagtgtat---------------------------------------------------------------------------------------------------------------------------------------------------------------------------------------------------------------------------agcgaaaacatttcgcatatgcctgtcataaacgacccggagatcgaacgtgctctcaacgacttaatggcgacaaactgggatgagcttccaccatcagtcgtccattacgtaaaaaatgcactgtccaagaatacagaggataagactgcacaggatgttcttaaaaatgtattccgagcagcagaggcagttgaggagttcacagggattatcatgtcgctgaaaatggaattggatgacgtcattggtcttagtggcgagaatgtgaaaccattgacagaagaatgttcaaaggcattgcagacgattttcgaaagatatgctgcgtatttggcttcatttgggccagaagagatctacttgaagaagaaagtggaaacggagttgggaacaaagatgatatacttgaaaatgaggtgtggtggccttgatgctgagtggggaaaggta------------------------------------------------------atgagcgagtcccaggaatcgagttcgttcatcagaagacattgggaagggtataaggaattctggggtgagagattttcatttatcgataattattcgaga---tttcttgac---cctgacaagcctttgccccactgggatagctccgttgtcgaagaattcattgcatctgatcccgtccacggccccactgtgaagacaacgaggaaagcagctaattttggtgcagtaggtgctgctgttggagctatttccacgggtgggcttgcttggaaatggtcaaagagtcctcatggtgcggcgctgtcttttgcttttggagctgtggctggtggcactcttgggctcgaagtcgctagccactggtaccagttgtataggcttgatacaaaggcttcccaggttaaattctacgagtggttacagaagagagct------------TCCTCTTTCCCAGATTTTGATCCATTT------------TTCTGGAGGAGGAGCGTGAGCGGGGCCCAATTCAACGAGTACTCTTCTGCTGCATCTGGAGATGATGATGATATCAGC---ACAAAAGCTGCT---GACGATACCAAGAAGAAAAATGTCCTTCGCCCCTTATCGCCTCATCTTCCTATCTACAAGCCCCAGCTAAGTTCCACCACTTCAATTCTCAATAGAATCTCCGGAATTTATCTAACCGCTTACGCTCTGTCATATTATCTTGTACCCATCAAAATGGGTTCCGTTTACTTCAGCTATGAGGGTTTCTACCAATTCTTGTTTTATTCATCGAAACTCACTCTGTTGTCCACCGAGATT---GCTGCCTTAGCCTTTGCCTATCATGCGTATGCTGGAGTTCGTCATTTGCTGATGGATGTTTCGGGAACTGTCTTTGATCAGAGGAAGCAAGAGGCAGCAACTTCAACCAAG
>PopulusTrichocarpa
CAAGCCACGGCGGCGGCGGCGGTGGCAGAAGCCAAACCAGTTGAGCAGCCAACAAACCATCTGAAAACATTCCAAATCTACCGATGGAACCCAGACAACCCAACCAAACCAGAGCTCCAAAACTACGAAGTAGACCTGAACAAGTGCGGTCCGATGGTGCTAGATGCTTTGATCAAGATAAAAAACGAGATCGACCCAACGCTGACATTTCGTCGATCATGTCGTGAAGGAATTTGTGGGTCCTGTGCAATGAATATGGATGGGTGTAATGGGCTTGCTTGCTTGACAAAGATTGATAAG------TCTGGACCGCCTAGTATGATCAATCCGTTGCCACACATGTTTGTGATCAAAGATCTGGTTGTGGATATGACTAATTTTTATAATCAGTATAAGAGTATTGAGCCTTGGTTGAAGAGGAAGAATCCACCACCTGTTAAAGGGAAGGAGATTCTGCAGACTAAGAAAGATAGGGCTAAGCTTGATGGGATGTACGAGTGTATTTTGTGTGCTTGTTGTAGTACTTCTTGCCCTAGCTATTGGTGGAATCCTGAGTCTTATTTGGGCCCTGCTGCTTTGCTTCATGCTAATAGGTGGATCATGGATAGCCGTGATGAATATACCAAGGAGCGCCTGGACGCAGTC---AATGATGAGTTTAAGCTCTATCGTTGCCATACCATATTGAATTGTGCCCGTGCCTGCCCCAAGGGATTGAACCCTGGGAAGCAGATTCAAAATATCAAGAAGCTTGAGCGGAGC------------TGGTGGCGCGATGTTCTACGTGAGTCCACGTTGGAAGGACATCATACCAAAGTCGTACAATTAGGACTTCGATATGGTTTTATTCTG---TTCATCGTATCGGAGGTTATGTTCTTTTTTGCTTTTTTTTGGGCTTTTTTTCATTCTTCTTTGGCGCCTACGGTAGAGATCGGAGGTATTTGGCCCCCAAAAGGGATTGGGGTTTTAGATCCTTGGGAAATCCCTTTTCTTAATACCCTTATTCTCCTTTCATCCGGAGCTGCCGTAACTTGGGCTCATCATGCTATACTCGCGGGGAAGGAAAAACGAGCAGTTTATGCTTTAGCAGCTACCGTTTTACTGGCTCTAGTATTCACTGGCTTTCAAGGAATGGAATATTATCAAGCACCCTTCACTATTTCGGATAGTATTTATGGTTCTACCTTTTTCTTAGCAACTGGCTTTCATGGTTTTCATGTGATTATAGGTACTCTTTTCTTGATCATATGTGGTATTCGCCAATATCTTGGTCATCTGACCAAGGAGCATCACGTTGGCTTTGAAGCAGCTGCATGGTACTGGCATTTTGTAGACGTGGTTTGGTTATTCCTATTTGTTTCTATCagatttttctccaccgatactactggggggagatcctcgtacacggttgtggatcatacttatgatgcggttgtggtaggagctggcggtgcgggattgagagctgctattggactttcagagcatggattcaacacggcttgcattaccaagctttttcccactcgttcgcacaccgttgcggctcagggtggtattaatgccgctctgggaaatatgactgaagatgattggagatggcacatgtacgacactgtcaagggaagtgactggttgggtgatcaggatgccatacaatacatgtgtagggaggcgccaaaagcagtcattgaacttgagaactatggtttaccattttctcgaacagaagatggaaaaatttatcagcgtgcatttgggggtcaaagtctagattttggaaaaggtgggcaggcatatcgttgtgcatgtgctgctgatagaactgggcatgctcttttgcatactctctatggccaggctatgaaacacaatacacaattcttcgtggaatattttgctctggatctaataatgaataatgacggtagctgccaaggagtaattgcattgaatatggaagatgggacattgcatcgattccgtgctgcgtcaacaattctggccacagggggatacggtagaacatacttttctgcaacctcagctcatacatgcactggagatggaaatgcaatggttgcacgggccgggattccacttgaggatctggagtttgttcagtttcatcctacaggcatatatggggctgggtgcctcattacagaa---ggatctcgtggtgaaggtggcatccttaggaatagtgaaggtgagcgatttatggaaaggtatgcacctacagccaaggatcttgcttcaagagatgttgtttcaagatccatgaccatggaaattcgggaaggtcgcggtgtaggacctttgaaggaccatatctatctgcacttgaatcacttgcccccagatgtgctcaaggagaggcttcctggtatttctgaaactgctgccatttttgctggtgtggatgttacaaaggaacccatcccagtgttaccaactgtgcattataacatgggtggaatccccacaaattaccatggagaggtagtaaccattaaaggtgatgatccagatgctgttattcctggactaatggctgctggtgaggcagcctgtgcttcagttcatggtgccaaccgacttggtgcaaattctcttcttgacattgttgtgtttggccgagcttgtgcaaatagagtagctgagatccatagaccaggggag------aaacagaaacctttggaaaaggatgctggggagagaactattgcacggctggataaactaagaaattcaaatggatcaattccaacttcacaaattcggttaaatatgcagaggataatgcagagcaatgctgcagtgtttcgcacgcaagaaacattggaagagggttgtcatttgattgataaagcatgggaaagctttcatgatgttaaagtgaaagatcggagtttaatatggaactctgacttgatcgagactgtagagttggaaaaccttttgataaatgcctgtataactatgcactctgctgaagccaggaaagagagcagaggagcacatgcccgtgaagacttcactaaaagagatgatgagaaatggatgaagcacactctggggtattgggagaaggagaaggtccgacttgattacagg---ccagttcacatgaacacattggatgatgaggttgagaccttcccaccaaaggctcgtgtttatttccatgttgaacctggtcctcgcgagaaagctctcttggctgaagaccctgctcttaagtggttcaaatcacataagaagagtgtgtggagactcaaaagagctggagatgttctgactcttgttgttgtagcaggctgttgctatgaaatttatgtcaaagcagtgatgcgggaagaagatcggaaagaggcaaag---------aaaagtgca---agcgaggatgtaactcactttcctgacattaaagatcctgaaattttaaatgttttcaaggacttgatggctacaaattgggatgagctccctaatgcagttgtcagtgatgcaaagaaagcattgtctaaaaacactgatgacaaggttggccaggagatcctgaagaatgttttccgtgcagctgaagctgttgaagaatttggtggtaagatcatgtctctgaaaatggaacttgatgacatcattggattgagtggcgagaatgtaaaacctttgccggagttgcatgctaatgcaattcgtactttttatcaacggtatgctgcgtatttggactcatttgggcctggtgaaggttatttgaggaagaaagtagagacagagttgggatcaaggatgatatacttaaagatgagatgctgcggccttggtgctgagtgggggaaggttacggttcttggcacttctgggcttgctggctcttatgttgagcaaagagct---atgggagaaccatcagaccagcaatcatttttcaagaaacactgggaagggtttacagaattttggggagatagattttcgtttgttgaaaactatgcaaga---ttcctcagg---cgtgataaaccaatcccttcttggtctgattctgatgttcaagaattcattgcttcagatcatattcatggccccactctgaggactgctagggaagcagtaaactttggacttacaggaagtgtaattggagcagtatcaacagcaggtgttgcctggaaatattcaaggagcttgcatggtgctgggctgtcctttctagctggaggtgtttttgggtggacatttggacatgaagttggaaaccactggctacaactctacaggttggataccatggcagcacaggttaagttcattgagtggtgggagaaaaaatgtggagag------AGGGCAACCCCTTCATTCACCCCAAAGATAGGAGCCAGGATCTTTGGAAAGAGCCCGAGCAAGGGAGTTAACCCAGACAAGGCAGTGGCTATGGGAGGTGGCATGTCTCAGATTGAG---ATGACCTCTGACATTGATCAACATAATACCATGAATATCCTTCGTCCATTATCTCCTCATCTTCCTATTTATAGGCCCCAGGTTAATTCGACATTTTCCATTGTCAATAGAATCTCAGGGGCTTTCCTATCTACTATAGTTTTGTGTTTTTATTTTATTTGTCTGAAAACGGGTTTGATTTGCTTCAACTATTATAATTTCTACCAATTCCTCTTTTATTCATCCAAGCTGATCCTAACCTCCATCGATGTTACCGCTGCCCTCGCCCTGGCCTATCATCTTTTTTACGGGGTTCGTCATTTATTGCAT---------------------------------------------------------
>PrunusPersica
ATGGCGTCGGAGGTCCAGGCC---CAGCAAGTGGACCTCAAGGCCCAAGACAAGACGAGCTTGAAAACGTTCTCAATCTACCGGTGGAACCCAGAAAACCCGAAGAAGCCGGAGCTCCGTGAGTACGAGATCGACCTCAAGGAGTGTGGGCCCATGGTGCTCGACGCCCTCATTAAGATCAAGAACGAGATGGACCCCAGCCTCACCTTCCGTCGATCTTGCCGTGAAGGGATCTGCGGCTCCTGCGCCATGAACATCGACGGCTGTAACGGGCTCGCTTGCTTGACGAAGATAGCGCCGTCGTCTTCCGTCGGAGCGACGACGATAACGCCGTTGCCGCACATGTTTGTGATAAAGGACCTGGTGGTGGACATGACCAACTTCTACAATCAGTACAAGAGCATAGAGCCGTGGCTGAAGAGGAAGAGCCCGCCTACTGAGCCCGGGAAGGAGATTCGCCAGAGCAAGAAGGATAGGGCTAAGCTGGATGGGATGTACGAGTGCATATTGTGTGCCTGCTGTAGCACATCCTGCCCCAGCTACTGGTGGAACCCGGAGACTTATTTGGGCCCCGCCGCCTTACTCCACGCCAATCGGTGGATAAGTGACAGTCGTGACGAATATACAAAGGAGCGACTGGATGCGATA---AATGATGAGTTCAAGCTCTATCGCTGCCATACCATATTGAACTGCGCTCGTGCCTGCCCAAAGGGTTTGAACCCTGGAAAGCAGATCACACATATCAAGCAGCTCCAGTTAGGAGTTGGTGCT------------------------------------------------------------------------------------------------------------------------------------------------------------------------------------------------------------------------------------------------------------------------------------------------------------------------------------------------------------------------------------------------------------------------------------------------------------------------------------------------------------------------------------------------------------------------------------------------------------------------------aggctcttctccactgaatccgctacagggcgctcttcgtacactgtggtggaccacacttatgatgcagtggttgtcggggctggtggtgcagggctgagagcagccataggactttcagagcatggatttaataccgcttgcattacgaagctattcccaactcgttcacatactgttgcagcccagggtggcataaatgctgcattagggaatatgacagaggatgactggagatggcacatgtatgacacagtcaagggaagcgattggctgggtgatcaagatgccatccagtatatgtgtagagaggctccaaaagctgtgattgaacttgaaaattatggattgccattttctcgaactgaagatggaagaatatatcagcgtgcatttggtgggcaaagccttgacttcggaaaaggtggacaagcataccgctgtgcttgtgctgctgacagaactggtcatgctctattacatactctctatggacaagctatgaagcataatacacaattttttgtcgaatatttcgctttggatcttctaatgaacagtgatgggagctgccaaggagttattgcattaaatatggaggacgggactttgcatcggttccaagcagcatcaacaattttggccacagggggttacggtagagcatatttctctgcaacctcagctcatacctgcactggagatggtaatgccatggtcgcacgtgctggactccctcttcaggatttggagtttgtgcagtttcaccctactggtatatatggtgctgggtgcctcatcactgaa---ggatcacgaggggaaggtggtatccttaggaacagtgaaggtgagcgatttatggaacgatatgcccctacagcgaaagaccttgcttctagggatgttgtgtcaagatctatgactatggaaatccgggagggtcgtggtgtaggacctttgaaggaccacatctatctccacttgaatcatttgcccccagatgtactcaaggagaggcttcctggtatctctgaaactgctgccatttttgctggcgtggacgttacaaaagagcctattcccgtcttacctactgtgcattataatatgggtggaattccgaccaattatcatggagaggtcgttaccaaaaaaggtgatgacccagatgtaataattcctgggttaatggcagctggggaggcagcctgtgcatctgtgcatggtgccaatcggcttggtgcaaattcactccttgacattgttgtttttggccgagcttgtgcaaatagagttgcagagatccataaaccaggggag------aaacaacagcctctggaaaaggattctggtgagcagaccattgcatggttggacaaaataaggaattcaaatggttcactaccaacttcgcaaatccggttgaatatgcaacgaataatgcaaaataatgctgctgtgttccgcacacaagaaacattagaagaaggttctcagttgattgacaaggcatgggagagttttgataatgttcaagtgaaggatcggagtttgatatggaactccgacttgatagagactatagagttggaaaaccttttgataaatgcctgtgtcaccatgcattccgctgaagccaggaaagagagcagaggagcacatgctcgtgaagacttcacgaaaagggatgatgagaagtggatgaaacatactctaggatactgggaaaatgagaaggtccgactagactacaga---ccagttcacttgaacacattagacgatgaaatcgagtcattcccacctaaagctcgtgtctacttccatgtcgaaccagggcctcgcgagaaagctctcttggcagaggacccatctctaaaacgattcaaatcgcataagaagggtgtggcgagaattaaaagacttggagatgttcttaccgttgtcgttgttgctagctgctgctatgaaatatatgtaagagcagtgatgcgagaagaggctaggaaacaggcaggggcttcaggtgcaagtgca---agtgatgatttgagtcacatgcctcccattaaagaccctgagctgctcaatgttttcaaagatttgatggctgcaagttgggataagctacctgatagtgttgtccatgatgcaaaggctgcagtttccaagaataccgatgaccagactggcaaggagtctgtcactaatgtcttccgtgcagccgaagctgttgaggagttcggtgggatgattacaacattgaagatggaactcgatgacagcattggtttgagtggagagaatgttaagcccttgtcagatgagtacgtgaatgcactaaagacaatttacaaccgctatactgcctatttggatgcatttgggcctgaggagacttatttgcggaagaaggtagagacagagttgggaaccaagttgatatacttgaagatgagatgcagtggcataggctctgagtggggaaggatcactgttctcggaacttctggactttccgggtcatatgttgagcaaagagct---atggccgattcttcgtcaccacagtctttcttcaaaaagcattgggacggttacaaggatttctggtgcgagaggttctccttcctcagcaactactccaag---ttcgtcaag---cgcgataagcctcttccaccttggtctgagtctgatgtcgaagctttcattgcttttgaccctgttcatggccccgctctgaagactgctagggaagcagtgaactttggtcttacaggaagtgttattggagcagtatcaactgctggcgtttcgtggaaatattcaaggagtttgcatggtgctggactatcctttctagctggaggtgtttttggttggacatttggacacgaaattgcaaaccactggctgcaactttacaggttggacacattggctgcacaaactaagttcctggagtggtgggaagacaagaatgagagacggtct------------------------------------------------------------------------------------------------------------------------------------------------------------------------------------------------------------------------------------------------------------------------------------------------------------------------------------------------------------------------------------------------------------------------------------------------------------------GAGCCAAGGAAGGCAGATGCATCCACTTCAAGCAAA
>SesamumIndicum
CACGCCTCGGAGGCCCAGGCC---CAACAGGTGGAGCCCAAGGCGACGTCCAATTCCACCCCGAAGACCTTCCAAATCTACCGATGGAACCCGGACTCTCCCAACAAACCGGAGCTCCAGGACTACGAGATTGACCTCAAGGACTGCGGACCGATGATCCTGGACGCCTTAATCAAGATAAAAAACGAGATCGATCCCACCCTGACCTTCCGACGCTCCTGCCGTGAGGGAATCTGCGGTTCGTGCGCTATGAACATCGACGGCCGGAACGGTTTAGCTTGTCTGACGAAAATTCCCCCG---------GGTGGGCCTACTATGATTACTCCTCTTCCGCATATGTTCGTGATTAAGGATTTGGTCGTGGATATGACGAATTTCTACAACCAGTATAAGTCGATTGAGCCGTGGTTGAAGAGGAAGAGCCCGCCGGAGACTCCTGGGAAGGAGATTCTGCAGAGCAAGGAGGATAGGAAGAAGCTTGATGGGATGTACGAATGCATTCTCTGCGCCTGCTGTAGTACATCTTGTCCTAGCTACTGGTGGAACCCGGAGTCTTATTTGGGTCCCGCTGCGCTTTTGCACGCGAATAGGTGGATAATGGACAGTCGTGATGAATACACAAAGGAGCGCCTTGACGCCATA---AATGATGAGTTCAAGCTGTATCGCTGCCATACCATTTTGAATTGTGCTAAAGCTTGCCCCAAGGGACTGAATCCTGGGATGCAAATCCAAAATATCAAGAAACTCGAACTGAGTTCC---------GGGGTGCAATCTGAAAAAAGGGGAGGAAGCGGGGATGGAGCTGAGTTCAAG------------------AGAGAACCATTTGAAGCG---AGGAGGATGGAAGAGAAAATT---------------------------------TCATTG---------------------------------------------------------------------------------------------------------ACTGGCGAACTAAAATGGATAGCTGCTGGGAGAATTGCGACTGATGAATCGCGATCA---------------GCCGCTGATTCCCTTGCCGTTGGATTCGTGTCTGCCACTGGGACTCGGTCGGAAGAATCTACTGCGGCCATCTCTACCCACCTTTATGAACACACCAGGTCGCTA---------------------------------------ATC------------------TTGAGGTCGCAACACCTTCCACTCATTCCCAGGATGCATGTCATGAGGTCGCGGGAAATT------------------------------ATGTTG---------CAGTTT------------------------------gcgccgtcctatacagtggtggatcacacctatgatgccgtggtcgtaggcgcaggaggtgcggggctgcgtgctgcgataggattatcggagcatggttttaatacagcctgcattaccaagctattccctactcgctcccacacagttgcggcacagggtgggataaatgctgcactaggaaatatgacagaagatgattggaggtggcacatgtatgacacggttaaaggaagtgattggctaggtgaccaggacgccattcagtacatgtgccgtgaagcaccaaaagcagttatcgagcttgaaaattatgggttaccattttcccggacagaagatgggaagatatatcaacgtgcatttggtggtcaaagcctcaattttggaaaaggtggacaggcatatcgttgtgcttgtgctgctgaccggactgggcatgctttgttgcacactctgtatggccaggctatgaaacataacacacaattttttgtggaatacttcgcccttgatttactcatgggcaatgatggtagctgcctaggtgtaattgccttaaacatggaggatggcaccttgcaccggttccgtgctgcctctacaattctggcaactgggggttatggtagagcatacttttctgcgacatctgctcacacttgcactggagatggcaatgctatggttgctcgggcaggactgccactccaggatcttgaatttgttcagtttcatccaacgggcatatatggtgctgggtgtctcatcactgaa---gggtcccgaggtgaaggtggtattcttaggaatagtgaaggtgaacgattcatggaacgatatgctccaacagctaaagatcttgcatctagagatgttgtatcaagatctatgaccatggagatccgtgaagggcgtggtgttggacccttgaaggatcatatctaccttcacttgaatcacttgcctcctgaggtccttaaggaaagacttcctggcatttccgaaacagcagctatttttgctggtgtggatgttacaaaggagccaatccctgtcctaccaactgtccattataacatgggtggaattcccacaaatcaccatggagaggtggttaccatcaaagatgatgatccagatgctgtgattcctggattatttgccgctggagaagctgcttgcgcatcagttcatggtgccaatcgactgggagcaaattcacttcttgatattgttgtttttggtcgggcttgtgctaacagagtcgcggagatccaaagaccaggagac------aaacaaaagccactcggaaaggatgctggagaaaaaactattgcatggttggacaaacttaggaactcaaatggttcccttccaacctccaaaatccggttgaacatgcaacgggtaatgcaaaacaatgctgctgtcttccggacacaggaaacacttgaggaaggttgtcagttgattgataaagcatgggacagttttcatgacgtgaagttgaaggacagaagcttgatatggaactcagacttgatagaaactattgagttagaaaaccttttgattaatgcatgcatcaccatgcactctgctgaagcaaggaaagaaagtcgaggagctcatgcacgtgaagattttacgaaaagagatgatgagaactggatgaagcatacactaggatactgggaaaatgagaaagttcggctcgactacagg---ccagttcacatgaacacacttgatgatgaagttgaatcgttccccccaaaggctcgtgtgtattttcatgtcgagcctggcgctcgggagaaggctctcttggcggaggatccatctctaaaacgcttcaaatcacataagaaaagtctgaggagtctcaaaatggtgggagatgttcttaccattgtggtggtagctggatgctgctacgagatctacgttagagcagtcatgcgagaagaagcccggaaagaaaaatcg------------agtgca---agcgaagatgttgcgcatatgcctgttataaaagacccagagattgaacgtgcttttaaggacttaatggccacaaactggaatgagctcccacctgcagtcgttgaagatgtaaagaatgcattgtctaagaatactgaggacaaggctgcccaggatgttctgaaaaacgtattccgagcagcagaggcggttgaggaattcacaggaattatcatgtcactgaaaatggagatggatgatgccattggggctagcggcgagaatgtgaaacaactgccagaagaatatgtgaaggcaatgcagacaatcttcaacagatatgcttcatatttggctgcttttgggccagaagagacctatttgaagaagaaagtggaaatggagttgggatcaaagatgatatatttgaaaatgaggtgcagtggcctcaatgctgagtggggaaaggttacagtcctgggaacttctggactctctggttcttatgttgagcaaagggca---atgaccgaaacaaaggaaacaaaatcgttcttgaggcagtactgggaagagtacaaggaattctgggctgagagattctcatttctggataattattcaaga---tttcttcac---cctgagaagccattgccgcattgggacagctctgttgtggaagagtttattgcatctgaccccgtccatggccccgtgcttaaaactgccagggaagcagctaaatttggtgttgtaagtgctgcagttggagcagtttcaacagctggatatgcttggaggtggtcaaagagtcctcatggtactgcactgtcgtttgctttcggagctgtagttggtgggacttttggacttgaaattgctaaccactggcaccagctatataggttggatacaatgggttcacaggttaaattctacgagtggctgcagaatagagctggagggaattat------------------------------------------------------------------------------------------------------------------------------------------------------------------------------------------------------------------------------------------------------------------------------------------------------------------------------------------------------------------------------------------------------------------------------------------------------------------------------------------------------
>SolanumTuberosum
CACGCTTCCGACTCCCAAGCA---CAACAGGTAGAATCTAAGCCC------------AATCTCAAGTCATTTCAAATTTACCGATGGACTCCAGACAACCCAGGGAAACCCGAGCTCAAAGAATACAAAATCGATCTGAAGGAATGCGGACCTATGGTTTTAGATGCCCTAATCAAAATCAAGAATGAAATTGACCCTACACTTACCTTCAGGAGATCCTGTAGAGAAGGGATCTGTGGGTCCTGTGCTATGAATATCGACGGATGTAATGGACTCGCTTGTTTGACCAAGATCTCGTCG---------GATTCTGAATCGACGATTACGCCGTTGCCACATATGTTTGTGATTAAGGATCTGGTGGTGGATATGACTAATTTCTATAATCAGTATAAGTCTATTGAGCCTTGGCTTAAGAGGAAGACACCTGCACCAACGCCTGGGAAGGAGATACCACAGAGCAAGAGCGATAGGGCTAAGTTGGATGGAATGTACGAGTGTATTCTATGTGCTTGCTGTAGCACATCATGCCCTAGCTACTGGTGGAATCCAGAGTCTTATCTTGGTCCCGCTGCACTCCTCCATGCCAACCGATGGATCATGGATAGCCGTGATGAATTTACTCAGGAGCGCCTGGATGCAGTT---AATGATGAATTCAAGCTTTATCGCTGCCATACTATTCTGAACTGTTCTCGTGCTTGCCCAAAGGGCTTAAATCCTGGGAAGCATATTCAGAACATCAAGAAGCTGGAGATGGCACCT------------------------------------------------------------------------------------------------------------------------------------------------------------------------------------------------------------------------------------------------------------------------------------------------------------------------------------------------------------------------------------------------------------------------------------------------------------------------------------------------------------------------------------------------------------------------------------------------------------------------------------cgactcttctcctcacaaactaatgtgggaggctcgtcctacacgatagtggatcacacatacgatgcggtggtggtcggtgcaggcggtgctgggcttcgtgcagcaatagggttgtctgagcatggattcaatactgcttgcataaccaagctctttcctactcgatctcacactgttgcagctcagggtggtataaatgctgcattaggcaacatgacagaagacgattggaggtggcacatgtatgatacagtcaaaggaagtgattggttaggtgatcaggatgctatccaatacatgtgtagagaagcaccaaaagcagttatagagcttgagaattatggtttgcctttctctcgaacagaagatggtaaaatatatcaacgtgcatttggtggtcaaagcctggactttggaaaaggaggacaagcctatcgttgtgcatgtgctgcggatcggactgggcatgctctattgcatactctttatggccaggccatgaagcataatacacagttttttgtggaatatttcgctttggatttactaatgaacagtgatgggagctgccaaggtgtaatagcactaaatatggaggatggcaccttgcatcgattccgtgctgccaatacaattttggccaccgggggttatggccgagcttacttctcggcaacatctgctcatacttgcaccggagatggtaatgctatggttgcgcgcgctgggcttcctcttcaggatcttgagtttgtgcaatttcatccaactggtatatatggagctggttgcctcattactgaa---ggatctcgcggtgaaggtggtatcctgaggaatagtgagggtgagcgatttatggaaaggtatgccccaactgccaaggatcttgcgtcaagagatgttgtttccagatctatgactatggaaattcgagaagggcgtggtgtaggacctttgaaggaccatatctatcttcacctcaatcacttacctccagaggttcttaaggagagacttccgggtatctctgaaacagctgccattttcgctggtgttgatgtgactaaggagccaattcctgttttacctaccgtgcattataatatgggaggaatcccaactaattaccatggacaggtggtcactaaaaaaggggatgatccagatgctgtgatccctggactgatggctgctggtgaagcagcatgtgcatctgttcatggtgccaatcgtcttggtgcaaattctcttctagatattgttgtttttggacgggcatgtgctaatagggttgcagagatccaaaaaccaggtgag------gaacagaagccacttgaaaaggatgctggagagaggaccatcgcatggttggacaagattaggaactcaaatggttcattgcccacctcaaatataaggctgaacatgcaaagagttatgcaaaacaatgctgctgtcttccgcacacaagagacattagaggaaggttgccagctcattgacaaaacatgggagagtttccatgatgttcagttgaaggacagaggtttaatatggaacacagatcttatagagactattgagttggaaaaccttttaattaatgcatgcatcaccatgcactcagccgaggcaagaaaagaaagcagaggagctcatgctcgtgaagattttacgaaaagagatgatgagaagtggatgaaacataccataggattttgggaagacgagaaagttcggctagaatacaga---ccagtgcatatgaacactctagatgacgaagtcgagtcgttcccaccaaaggctcgtgtctacatccatatcgaacccggggctcgcgagaaggctctcttggcagcggatccctccttgaaacgctttaaatcacataaacaaagtgtgcgaaccctcaaaagg---------------------------------------------------------------------------------------------------------------------agtgaggatgtaactcacatgcctaagatagaagattcggaggtcaaacgcgcttttaaagacttgatggctgcaagctggcatgagctcccagatcctgtcgtctatgatgcaaagaatgcactgtccaaaactactgacgacaaggctggccaggaagctttggcgaatgttttccgtgctgctgaggcagttgaggagttcactgggattcttacatctctgaaaatggatatcgatgatgctatcggtttaagtggtgaagatgtgaagcctttgtcaaaagaattctctgatgcactgcacacaatatttcaacgctacaacgcatacatgagtgcctttgggccagaggaggaatatttgaggaagaaagttgagatggagctggggactaggatgatacacttaaagatgcgatgcagtggcctcgatgctgcatggggaaaggttacggtacttgggacttctggacttgctggttcttatgttgagcaaagagca---atggctgaggattcatcatcccagtccttcctgaggaggcattgggaaggatacaaggagttttggggcgagagattttcctttttggacaactattcaagg---ttcatcaag---cgcgacaagccactcccttcttggtctgattctgatgtcgaggaattcattgcttctgacccacttcacggacccactctgaggactgctagggaagcagcaaagattagtgctgtaggaggcattattggagctgtttcaactgcaggtgttacttggaagtattccaggagtttgcatggtactgcactgtctcttggagctggcgctgtctttggctggacatttggacaggaagttgctaaccactggctgcagctatacaggcttgacaccatggctgcccaggttaaattcatggaatggtggcagaacaaggttgaaggacag---------------------------------------------------------------------------------------------------------------------------------------------------------ATGAATATCCTTCGCCCCCTATCTCCTCATCTTCCTATTTATAAGCCACAGCTTACTTCGACGTTTTCAATTTCCCATAGAATCTCCGGAGCTTTCCTAGCCACTATAGTTTTCTTTTTTTATCTTCTTTGTCTGAAAATAGGTTTGATTTGCTTCACCTATGAGAATTTCTACCAATTCTTCTTTTATTCATCAAAGCTCATCCTAATCTCTGTCGAGACT---ACTGCCTTAGCCCTGTCCTATCATCTGTATAATGGAGTTCGTCATTTATTGACGGATTTTTCGGGATTTTTCTTT------------------------------------
>SorghumBicolor
AACGCCCGCGAGGCCGCCGAG---GGGCAGGCCCGGCTGTCCGCGAGGGCAACGACGACGGTGAAGGAGTTCCAGGTGTACCGGTGGAACCCGGACTCGCCGGGGCGGCCGTTCCTGCAGTCCTACCTGGTGGACCTGGCCAGCTGCGGGCCCATGGTGCTGGAC---------AAGATCAAGGCGGAGCAGGACTCGACGCTGGCGTTCCGGCGGTCGTGCCGGGAGGGCATCTGCGGGTCGTGCTCCATGAGCATCGACGGCGTGAACACGGTGGCGTGCCTCAAGCCCGTGGACGCGGAC---ACGTCGCGGCCGAGCATGGTCACGCCGCTGCCGCACATGTACGTGGTCAAGGACCTCGTCGTGGACCTCACCAACTTCTACCAGCAGTACAGGTCCGTGGAGCCGTGGCTCAAGACCAAGAGGAGGGCGTCGTCGGCGGGCCGCGAGCACCTGCAGTCGCCGGCGCAGCGGAAGAAGCTGGACGGGCTGTACGAGTGCATCCTGTGCGCGTGCTGCAGCACGGCGTGCCCGTCCTACTGGTGGAACTCGGAGGCGTTCCTGGGCCCCGCCGCGCTGCTGCACGCCTACCGCTGGGTCTCCGACAGCCGGGACGACTACGGCCGGGAGCGGATACAGTCGCTGTCGGAAGGGTGGGACAAGATGTACAGGTGCAGGATGATCAAGAGCTGCACGGCGACGTGCCCCAAGAGCCTCGACCCCGCCGCCGCCATCTCCGCCATGAAGGCATTGCACCAGCTCCGCAAGGCC------------------GGGTATGAGCGAACT---------TCACGACTCAGTAGCACACAAGTATTCCCTCGCTGGTTTTCT---------------GCCGGA------------------------------GCATCCAATGGATCTTCTGTGCAGCAGATGCAGGAA------------AGTGCCTCGACAAAGGTGACGGCATTCAGCCCATTAGAAGCAACT---------------ATCACCAAACCCAGACGCAGTCCATTGACATATGAAAGCTTGAAAGTGAGGGTAACTGAGCTAGCTAGAGGA---------GCTACGTATGTTATGATCCCAGCTCTGCTTTTCACGTCAAAGAATACC---------------------------ATTACCACTTCTCTTCTGGTCATGCCAGTT---------------TTCCATCAAATCTACATGTTCCACAAGGAGATC------------------CTGCTGGACTATGTCCACCATGACGTTACCAGGAAGTGGGCTTTGATCTACTTCAAGATTCTTCTACTGATCATGTCTAAGGAT------ACAATTGTCTACTTAGATCTAaggctcttctctacg---------------agctcgtcctacacggtggtggatcacacctatgatgctgttgtcgtgggagccggaggtgcggggctcagggcagcgattggcctctcggagcatgggttcaacactgcctgcatcaccaagctcttccccacacgatcacatacagtggctgctcagggaggcataaatgctgctcttggcaacatgagtgaagatgactggagatggcatatgtatgatacagtcaaaggaagtgactggttgggcgaccaagattctattcagtatatgtgcagagaggcaccaaaagctgttatagaacttgagaactatggcttaccattttccagaaccgaagatggaaaaatttatcaacgcgcctttggtggacaaagcttagattttggaaaaggtgggcaagcctatcggtgtgcatgtgcagccgatagaacagggcatgctatgctacacacactatatggtcaagcaatgaagcataatactcagttttttgttgaatattttgcactggaccttctcatggacaatgaaggcatctgccaaggtgtaattgcgctaaacatggaggatggtacccttcatcgttttcgtgctgcaaatacaattctagccactggaggttatggtagagcctacttttcagcaacttcagctcacacatgtactggtgatggcaacgctatggttgcacgtgccggattaccccttcaggatcttgagtttgtgcagttccatcctacaggcatttatggtgctggatgcctgataacagaa---ggttcccgaggtgaaggtggtattcttcggaacagtgaaggtgagagatttatggaacgatatgctccaactgctaaagatcttgcatctcgtgatgttgtttcgagatcgatgacaatggaaattagggagggccgtggtgtaggaccactgaaggaccatatctatctgcacctcaaccatcttcctccagaagttctcaaggaaaggcttcctggtatatctgaaactgctgcgatttttgctggtgttgatgtcaccaaagagccgattcctgttttgcctactgtgcactataacatgggtggtatcccaacaaactatcatggggaggtgctgcatatcaagggtgatgatccagatgcagttgttcctggtctgatggctgctggggaagctgcttgtgcatctgttcacggcgctaacaggcttggtgcaaattcacttcttgatatagttgtatttggcagggcttgtgcaaacagggttgctgagatatccaaaccaggagag------aagcagaagcctcttggaaaaggtgttggagaaaatactattgcttggttggataagttgaggaatgcaaatggatctttacctacttcaaagattcgtctcaacatgcaacgggttatgcaaaacaatgctgcagttttccgcacacaagaaactcttgaggaaggctgtgaactgattagcaaagcatgggagagtttccatgatgtcaagatcagtgacagaagtctcatatggaattcagacttgattgagaccatagaattggaaaacctgctaataaatgcatgcataaccatgtattcagcagaggctcgcaaagagagcagaggagctcatgcccgtgaagatttttcgacaagagatgatgagagctggatgaagcacaccctagggtattgggagaacgagaaggttagactagcctacagg---ccagttcacatgaataccttggacgatgaagttcaatctttcccaccgaaagcacgtgtttactaccacgccgagctcggcgctcgcgagaaagcgcttttggaggaggatgttgctttgaagaggttcaaatcatacaagaacagtgtgaaacaggtctccaagattgggaatgctctcacttttgctgttgtgcttgcttgcagctatgagcttgctgttttcacgataaacagaaaa------------------------------------------agttcaaatgaaaagcacttgcctgcaatatctgatccagagatagaatctgcatttaaggacttgttggctgctagttggaatgaacttccagattctctcgtagaggaagcaaagaaagcagtatctaaagccaccgatgacaatgctggtcaagaggctttgaaaaatgtatttcgtgcagctgaggcatgtgaagaatttagtggaaccttggttaccctaagaatggctcttgatgatctttgtggcctgactggtgaaaatgtgggtcccttgcctggttatattgaagatgctgttaaagctgcatataatcgctacatgacatatctggagtcctttggccctgaggaaaattatctaagaaagaaggtggagactgagttggggacaaaaatgatacacctcaaaatgagatgcagtggcataggttctgaatggggaaagatctccctgattggcacctcagggatctcaggttcctacgttgagctaagggca---atg------------------------gggatcggtgagcacttcgagggcttgaagcagcactgggcgagcaacctcgccttcctcgactacttcaagaag---gtctacggc---cgcgccgagcccctccccaagtggaccgacgccgacgtcgacgagttcatcgcctccgaccccgtctacgggccccagctcaaggccctgcgggagtcgaggaagttcgcgctcgccgggggcttcatcggcgccgcccacctcggaggcgtcgcgctcaagttctccaaggcgccgcacggcgtcctgttggcgaccgggttcggggcgatcaccggcgccgtgctgggatctgaggtggcggagcactggtaccagctctacaagatggacaggcagggggccaaccttaggttcatctactggtgggaggacaaggtctcaggtttgttcCAGTTTGCACCCCTGGAGACTCCATTT------------GCCCTCCGTGGTGTTCTT------GGTAGTTCAAGCTCATATCCTGAGCAAGCCAGGGGCTCTTCTCCTCTAGCTGCT---CTGCCACCAAAG---ATGTCTACTCCTGGAAATCGGCTCCTGCGCCCACTGTCGCCTCATCTTCCTCTGAAGAAGCCACAGTTCAGCGCTACTTTCTCTATCTCGCACCGTATCTTCGGAGTCGCGTTGGGAGTTGCCATCATATCC---------GTCCCC---------------------------------------------------------------------------CTCGCCACCAAGTTC---AGCCTGATG---------------------------------------------------------------TTTAGGCTTAGGCAGCAGGACAGAGCCGCGATGGGCCGA
>StrigaAsiatica
CATGCGTCGGAGGCCCAGGCC---CAGCAGGTCGAGCCCAAGGCAAAGCCCTCCTCCACCCCCAAGACCTTCCAAATCTACCGATGGAACCCCGATTCGCCGCAGAAGCCCGAGCTCCAGAACTACGAAATCGACCTCAAGGACTGCGGCCCCATGGTCCTCGACGCCCTGATCAAGATTAAGAACGAGATCGACCCGACCCTGACCTTCCGCCGATCGTGCCGCGAGGGGATCTGCGGCTCCTGCGCGATGAACATCGACGGGCGAAATGGATTGGCCTGCCTGACGAAGATACCCTCG---------GGCGGAGCCACGATGATCACCCCTCTGCCGCACATGTTCGTGATTAAGGATCTGGTGGTGGACATGACGAATTTTTACAACCAGTACAAGTCGATCGAGCCCTGGCTGAAGAGGAAAAATCCTCCGGAGAATCCGGGGAAGGAGGTTCTGCAGAGCAAGGAGGATAGGAAGAAGTTGGATGGGATGTACGAGTGCATCCTGTGCGCCTGCTGCAGCACCTCCTGCCCCAGTTACTGGTGGAACCCGGAGTCTTATTTGGGTCCCGCTGCTCTCTTGCACGCCAATAGATGGATAATGGACAGTCGTGATGAGTACACAAAGGAGCGTCTTGAGGCTATA---GATGACGAGTTTAAGCTGTATCGTTGCCATACCATTTTGAATTGTGCTAAAGCATGCCCTAAGGGTCTGAACCCAGGAAAACAAATTCAGAATATCAAGAAACTCGAGCTCACAAGT---------TGGTGGCGCGATGTTCTACGTGAATCCACGTTGGAAGGACATCATACCAAAGTCGTACAATTAGGACCTCGATATGGTTTTATTCTT---TTTATCGTATCGGAGGTTATGTTCTTTTTTGCTTTTTTTCGGGCTTCTTCTCATTCTTCTTTGGCACCTACGGTAGAGATCGGAGGTATTTGGCCCCCAAAAGGGATTGGGGTTTTAGATCCTTGGGAAATCCCTTTTCTTAATACCCTTATTCCCCCTTCATCCGGAGCTGCCGTAACTTGGGCTCATCATGCTATACTCGCGGGGAAGGAAAAAAGAGCAGTTTATGCTTTAGTAGCTACCGTTTTACTGGCTCTAGTATTCACTGGCTTTCAAGGAATGGAATATTATCAAGCACCCTCCACTATTTCGGATAGTATTTATGGTTCTACCTTTTTCTTAGCAACTGGCTTTCATGGTTTTCATGTGATTATAGGTACTCTTTTCTTGATCATATGTGGTATTCGACAATATCTTGGTCATCTGACCAAGGAGCATCACGTTGGCTTTGAAGCAGCTGCATGGTACTGGCATTTTGTAGACGTGGTTTGGTTATTCCCATTTGTCTCTATCcgcctcttctctgctcaatcgaatgggggaactcaatcctatacagttgtggatcacacctacgatgcggtggtggttggtgccggcggtgcaggactgagggccgcaatagggttatccgagcaagggttttacacagcctgcattaccaagctattccctactcgctcccatacggttgctgcacag------------------------------------gatgattggcggtggcatatgtacgatacagtgaagggaagtgattggctaggagaccaggacgcaattcagtacatgtgcagagaagcaccaaaagcagttatcgaacttgagaattatggtctgccgttctcccggacggaagatgggaagatttatcagcgtgcatttggtggccagagcttgaactttggaaaaggtggacaagcatatcgttgtgcatgtgctgctgatcgaactggacatgctttgttgcatactctatatggccaagctatgaaacataatacaaagttttttgttgaatactttgctctggatttaattatgagcaatgatggtagctgccagggtgtgattgctttaaatatggaggatggcaccttgcatcgtttccgtgctatgtcgacaattcttgctactgggggttatggcagagcatacttttctgcaacttctgctcacacttgcacaggagatggcaatgctatg---------------------------gatcttgagtttgttcaattccatccaacaggcatatatggtgctgggtgtctcattactgaa---gggtcccgaggtgaaggtggtattctgaggaacagtgaaggtgaaagattcatggagcggtatgccccaactgctaaggaccttgcatctagagatgttgtatcaagatctatgacgatggagatccgggaagggcgtggtgttgggcccttgaaagatcacatctaccttcacttgaatcatttgcctcctgaagtcctaaaggagagacttcctggtatttcagaaactgcagccatatttgctggtgttgatgttacaaaggagccaatccctgttttgccgactgtccactataacatgggcgggatccccacaaatcactatggagaggtggttaccattaaaggtgatgatcctgattatgaggttcccggactgtatgctgctggggaagctgcctgtgcttctgttcatggtgccaatcgccttggagcaaattctcttctggacattgttgtctttggtcgtgcttgtgctaatagggttgctgagatccaaaagccaggtgag------aaacaaaagccactagaaaaggatgctggagagaagaccattgcatggttggacaagattcgtaattcaaatgggtcacttcccacatcaaaaatccggcttaacatgcaacgcataatgcaaaacaacgctgctgtatttcggacccaagaaacgctggaagaaggctgtcagttgattgataaggcttgggagagttttcatgacgtcaagttgaaggacagaaccttgatatggaactcggacttgatagagacaattgagttggaaaaccttttaattaatgcatgcatcaccatgcactctgctgaagccaggaaagaaagtagaggagcccatgcacgtgaagattttacgaaaagagatgatgagaactggatgaaacatacattaggatattgggaaaacgagaaagttaaactggactaccga---ccagttcacatgaatacacttgatgatgaagttgaatcatttcctccaaaagctcgagtatac---------------------------------------------------------------------------------------------------------------------------------------------------------------------------------------------------------------------------agtgaagatgtttcgcatatgcctgttataaatgatctggagattgagcgtgctttcaaagacttaatggccacaaattgggatgaacttccatcagaaatcgtccatggcgtaaaaaatgcattgtccaagaacacagaggacaaagctgcacaggaagttcttacaaatgtgtttcgagcagctgaggcggttgaggaatttaccggcattataatgtccctaaaaatggaattagatgacgtcattggccttagtggcgagaatgtgaaaccattgagtgaagaatattcaaaggcattgcagacgatttttgatagatatgcagtttatctggctgcatttgggccagaagagagctacttgaagaagaaagtggaaacggagttgggaacaaagatgatatacttgaaaatgaggtgtggtggcctcgatgctaagtggggaaaggttacggttttggcaacttctggactctctggttcttatgttgagaaacgagca---atgagtgaatcccatgaatcgcaatcgttcctcagaagatactgggaagggtacaaggagttctgggctgagagattcccatctctcgacaattactcgaaa---tttataatc---tccgagaagcctttgccccattgggatagctctgttgtcgaggagttcgtcgcatctgatcccgttcatggccctactctgaaagccacaagagatgcagctaattttggtgttttaggagctgctattggagcagtttcaactggtggacttgcttggaagtggtcgaaaagtcctcacggggcatttctgtcatttgcactcgggggtgtcgttggggccacacttgggcttgaagcggccggccactggtatcaactgtataggttggatacaaaggcttcacaggtaaaattttacgagtggctgcagaaaagggct------------TCCTCTTCTACAGGTTTCGACCCGTTT------------TATTGGAGGAGGAACATGATCAATGGCCAATCGAGCCAATACTCTACTGTTGCAGCCGGA---------GATGTGGCA---GACACCGGTAAA---GAGGAGAATCTGAAGAAAAACGTGCTCCGGCCTTTATCTCCTCATCTCCCCATCTACAAGCCCCAGCTAAGTTCGACCACCTCAATTCTCAATAGGATATCCGGAGTTTATCTGACTGCTTATGTTCTGGGTTTTTATCTTGTTCCTATAAAACTGGGTTCTGTTAGCTTCAGCTATGAGGGTTTCTATCAGTTCTTGTTCTATTCTTCAAAACTCAGCCTGTTGTCCACTGAGATT---GCTGCATTAGCCTTTGCCTATCATGCTTATGCTGGGATCCGTCACCTGTTGATGGATGTTTCGGGAACTGTTTTCGATCAGAGGAAGCAAGAGGCTGCAATTTCTACCAAG
>TheobromaCacao
TACGCCAGTGAAGCGGAAGCT---GAAAAGGGGGAC---------GCCGCCACGACCAATATGAAAACCTTCCAAATCTACCGATGGAACCCAGATAACCCGTCAAAACCCCAACTCCAAGACTACAAAATCGACCTAAAAGAATGCGGGCCCATGGTCCTCGACGCCCTAATTAAGATCAAGAACGAGATCGACCCATCGCTTACCTTCCGCCGCTCCTGCCGTGAAGGAATCTGCGGCTCCTGCGCGATGAACATCAATGGCTGTAACGGGTTAGCTTGTCTGACCAAGATCGAATCA------GGATCGTCGGAGACGACGATCACGCCATTGCCACATATGTTTGTGATAAAAGATCTGGTGGTGGATATGACCAACTTTTATAATCAGTATAAGAGTATTGAGCCTTGGTTGAAGAGAAAGAATCCGCCGCCGACAGCAGGGAAAGAGATTCCGCAGAGTAAGAAGGATAGAGCCAAGTTGGATGGGATGTATGAGTGTATTTTGTGTGCCTGTTGTAGTACCAGTTGTCCTAGTTATTGGTGGAATCCTGAATCTTATTTGGGTCCTGCTGCTTTGCTTCATGCTAACAGATGGATAAGTGACAGCCGTGATGAATACACAAAGGAGAGATTGGAGGCCATA---AATGATGAGTTCAAGCTGTATCGTTGCCATACGATATTGAACTGTGCTCGTGCTTGCCCTAAGGGCCTGAACCCAGGAAAGCAGATCACACACATCAAACAGCTTCAGCTGTTGGGTAGTGCT------------------------------------------------------------------------------------------------------------------------------------------------------------------------------------------------------------------------------------------------------------------------------------------------------------------------------------------------------------------------------------------------------------------------------------------------------------------------------------------------------------------------------------------------------------------------------------------------------------------------------aaattcctcgacaacgaatctgta------cgatccccttataccatagtggatcatacatatgatgcggtggtggttggtgccggtggtgcgggtctaagagcagccataggtctttcagagcatggattcaatactgcttgcattaccaagcttttcccaactcgttcacatactgttgcggctcagggtggtataaatgctgctttggggaatatgactgaagatgactggcgatggcacatgtatgacacagttaaaggaagtgattggttaggtgatcaggatgctattcaatatatgtgcagggaggcaccaaaagctgttattgaacttgagaattatgggttgcctttttctcgaacagaagatgggaaaatatatcagcgtgcctttggcggtcaaagccttgactttggaaaaggtggacaggcttatcgttgtgcatgtgctgctgatagaaccgggcatgctctattgcactctctctatggccaagctatgaaacataatacccaattctttgttgaatattttgctttggatctgttgatgaatagtgatgggagctgccagggagtgatagctttgaacatggaggatggaacgctacatagatttcgtgctgtttcgacaattctggctactgggggatatggtagagcctacttttctgcaacctcggctcacacatgcactggtgatggcaatgctatggttgctcgtgctgggcttcccctccaggatttggagtttgtgcaatttcacccaacgggaatctatggggctgggtgcctcatcactgaa---gggtctcgtggtgaaggtggtattcttagaaatagtgaaggtgaacgctttatggaacggtatgcccctacggccaaggatcttgcttcaagggatgttgtttcaagatctatgaccatggaaatcagggaaggtcgtggtgtaggacctttgaaggatcatatctatctccacttgaatcacttacccccagaggtgctcaaggagaggcttccaggtatctctgagacagctgccatttttgctggtgtggatgttacaaaggagcccatccctgtcttgcctactgtacattataatatgggtggaattcccacaaatcaccatggagaggttgttactgtcagaggcagcaatcccgattctgtggttcctggactaatggctgctggagaggcagcctgtgcatctgttcatggtgccaatcggttgggtgcaaactcccttcttgatattgttgtctttggtcgggcttgtgcaaatagagttgcagagatccatagaccaggggag------aagctgaaacctttggagaaggatgccagtgagaaaacaattgcatggctggacaaaataagaaactcaaatggttctcttccaacttcaaaaattcgattgaatatgcaacgagtaatgcaaaacaatgccgctgttttccgcacacaggaaacattagaagaaggttgtcagttaattgatgaggcatgggaaagtttccatgatgttaagttgaaggatcgaagtctaatatggaactctgatttgatagagactatcgagctggaaaatcttttgataaatgcctgtatcactatgcattctgctgaagctaggaaagagagcagaggtgcacatgcccgtgaagattttacgaaaagagatgatgagaactggatgaaacacacattgggctattgggagaatgagaaggttcgactggattaccgg---ccagttcacatgaacacattagatgatgagattgagtcattcccacctaaagcccgtgtgtatcttcacgttgaaccgggggctcgtgaaagagctctcttggcagaggatccttctctaaggcgatttaaatcttataagaagagtgtgtggcgagtgaagagaatcggggatgttctgacagttgttgttgtagcaggttgttgctatgaaatttacgtcaaggcagtaatgcgagaagaagcccggaaccaggcaaaggctgctggtggaagtaaa---agtgaagatgtaactcacatgcctgccataaaagaccctgaaattcagaatgtcttcaaggatttaatggctgcaagttgggatgaagttccgtattcagttgtgcaggatgcaaagaaagccttgtccaaaaatactgatgacaaggctggccaggaggctttgaaaaatattttccgagctgctgaagcagttgaagagtttggtggcgttctgatgagcatgaaaatggaacttgatgacagcattggattgagtggagagaatgtaaagcctttgtcagatgagtttgtaaacgcacttcgcacagtttatcaacgatatacaacgtacttggatgcatttggtcctgatgaaacctatttgcgaaagaaggtagagacagagttgggatcaaagatgatctacctaaagatgagatgtagtggtcttggttctgagtggggaaaggttactgttcttggaacctctggactttctggatcttatgtggagcaaagagct---atgggggagtcatca---tcagagtcattcttgaagaagtactgggaaggctacagagacttctgggcagagcgatttccgttcactgaaatctattcaaga---ttcatcaaa---cgtgaagagtctcttcctccttggtctgaatccgatgtccatgagttcatcgcttctgatcccgttcatggccccaccttgaagactgctaggaatgcaacaaacattgccttagcaggaggtgccattggagcaatatcaactgctggtttggcctggaaatattcaaggagtttacatggtgctggactgtctttcgcagcaggagctgtctttggttggacatttggacaagaaattgcaaaccactggtatcaactctacaggttggacacaatggctgcgcaggtcaaatttctggagtggtgggaaagcaagtgtcagaggcggtct------------------------------------------------------------------------------------------------------------------------------------------------------------------------------------------------------------------------------------------------------------------------------------------------------------------------------------------------------------------------------------------------------------------------------------------------------------------------------------------------------
>VacciniumCorymbosum
CACGCATCGGAAGTATCAGCC---CAAAAGGCCGAC---GAACCCAAACCCACCGCCAACCTCAAGACCTTCCAAATCTACCGATGGAACCCAGACAACCCAACCAAACCAGAGCTCAAATCCTACCAGATCAACCTCAACGAATGTGGGCCCATGGTCCTCGACGCCCTCATCAAGATCAAGAACGAGATCGACCCTACCCTAACCTTCCGCCGCTCCTGCCGCGAGGGCATCTGCGGCTCCTGCGCCATGAACATCGACGGCTGCAACGGCCTCGCCTGCCTCACCAAGATTCCGTCG------CCCTCGACGGACTCTACGGTGACGCCGCTGCCGCACATGTTTGTGGTGAAGGATCTGGTGGTGGACATGACCAATTTCTACAACCAGTATAAGAGTATTGAGCCGTGGTTGAAGAGGAAGAATCCGCCTGAGGAGAAGGGGAAGGAGTTTTTGCAGACGAAGAAGGATAGGGCGAAGCTTGATGGGATGTATGAGTGTATTTTGTGTGCTTGCTGTAGCACGTCGTGCCCTAGTTACTGGTGGAATCCTGAGTCGTATCTTGGCCCCGCCGCCCTCCTCCATGCCAATCGGTGGATAATGGACAGTCGTGATGAATATACCAAGGAACGCCTCGATGCAATA---TGTGATGAGTTCAAGCTGTATCGCTGCCATACAATACTGAACTGTGCACGTGCTTGCCCTAAAGGACTCAACCCTGGAAAACAAATTATAAACATCAAACAGCTACAGATTGCGAAGGGTATC---TGGTGGCGCGATGTTCTACGTGAATCCACGTTGGAAGGACATCATACCAAAGTCGTACAATTAGGACTTCGATATGGTTTTATTCTG---TTTATCGTATCGGAGGTTATGTTCTTTTTTGCTTTTTTTTGGGCTTTTTTTCATTCTTCTTTGGCACCTACGGTAGAGATCGGAGGTATTTGGCCCCCAAAAGGGATTTGGGTTTTAGATCCTTGGGAAATCCCTTTTCTTAATACCCTTATTCTCCTTTCATCCGGAGCTGCCGTAACTTGGGCTCATCATGCTATACTCGCGGGGAAAGAAAAACGAGCAGTTTACGCTTTAGTAGCTACCGTTTTACTGGCTCTAGTATTCACTGGCTTTCAAGGAATGGAATATTATCAAGCACCCTTCACTATTTCGGATAGTATTTATGGTTCTACCTTTTACTTAGCAACTGGCTTTCATGGTTTTCATGTGATTATAGGTACTCTTTTCTTGATCATATGTGGTATTCGCCAATATCTTGGTCATCTGACCAAAGAGCATCACGTTGGCTTTGAAGCAGCTGCATGGTACTGGCATTTTGTAGACGTG---------------------------agatccttctccactgaatcaatcgggggaagatcctcatatactgtggttgatcatacgtatgatgcggtggtcgtgggcgcaggaggtgcagggctcagagcagccatagggctttctgaacatggattcaataccgcttgcattaccaagctattccctactcgctcacatactgttgcagcacagggaggtataaatgctgcactggggaatatgacggaagatgactggaggtggcacatgtatgatacagtgaaaggcagtgactggctaggtgaccaggatgctattcaatacatgtgcagggaggcaccgaaagcagtcatagagcttgagaactatgggttaccattttcccgaactgaagatggtaaaatatatcaaagggcatttggtggtcaaagtttgaacttcggcaaaggtggacaagcatatcgctgcgcgtgtgctgctgatcgtacagggcatgctctcttgcatactctttatggccaagctatgaaacacaatacacaatttttcgttgaatattttgctctagatctcttgatgggtagagatggtagctgccaaggagtaattgcattaaatatggaggatgggactttgcatcggtttcgtgcagcatctacaattctggccacagggggctatgggagggcatacttttctgcaacctcagctcatacgtgcactggagatggcaatgccatggttgcacgtgctgggcttcctctagaggatcttgagtttgtgcagtttcacccaaccggcatatatggtgctgggtgcctcatcacagaa---ggatctcgtggtgaaggtggtattctgaggaacagtgaaggtgaacgatttatggaacggtatgcacctactgccaaggatcttgcttcaagagacgttgtttcaagatcaatgactatggaaatccgggaaggacgtggtgtaggaccccataaggaccacatttacctccacttaaatcacttgccccccgaagtcctcaaggagagacttcccggcatctctgaaactgctgccatctttgctggcgttgatgttacaaaggagccaatccctgtcttgcccactgttcattacaatatgggtggaattcccactaattaccacggggaggtagttaccactaaaggtgatgatccagatgcagtggttcctggactaatggctgcgggagaggctgcctgtgcatcagttcatggtgcaaataggctcggtgcaaattctcttcttgatattgttgtgtttggg------------------------------------------gag------aaacaaaaacctttcgaaaaggatgccggtgagaacactattgcatggttggacaagctaaggaatgccaagggttcaattccaacttcaaaaatccggttgaatatgcaacggattatgcaaaataatgctgctgtgttccgaacacaagaaaccttggaggaaggttgtcagttaatcgataaagcgtgggaaagctttcacgatgtgaagttggaggatcggagtttgatatggaactcagacctcatagagacgatagagttagaaaacctcttgatcaatgcatgcgttaccatgcattctgcagaagccaggaaagaaagcaggggtgcacatgcccgcgaagattttacgaaaagagatgatgaaaactggatgaaacacacattaggattttgggagaatgagaaggttcggctagactacagg---ccagtccacatgaataccctagacgacgagattgagtcattcccacccaaagctcgtgtttatttccacgttgaaccaggccctcgggagaaggcgctactagcagaagatccatcattaaagcctttcaaatctcataagaaaagtgtgtggcggctcaaaagaattggggatgttctcacaattgttgttgtagctgggtgttgctatgagatttatgtcaaagcagtaatgcgagaagaagcccggaaacaagcaagt---------gagagtgcatatagtgaggatgtgacccacttgcctgacataaaggaccctgatgttctaattgttttcaaggacttaatggctacaagttgggatgaaattccagatacagtcattaatgatgcaaagaaggccttgtctaaaaacacggacgacaaggctggccaagaggtcttggcgaatgtgttccgtgctgccgaggcagctgaggaatttggagggctgcttgtatctctgaggatggcgattgacgacagcattggattgagcggagaggacgtaaagccattgccggaggaatttgtgaatgcgctgcgtacagcctatcagaggtacactgcatatttggattcttttgggccggatgaggaatatttgcgtaagaaagttgagactgagcttgggacaaagatgatacacttgaagatgaggtgcgctggtataggttctgagtggggaaagattacagttctcgggacttctgggctttcaggttcctatgttgagcaaagagct---atgggggaaagtgcagattcccaatcgttcttgaagaggcactgggaa------------------gagaatagattctcgatcctcgataactattccagg---ttcataaaa---cgcgaccagccactcccctcttggtcctcctccgatgtcgacgagttcgcggcttccgatcccgtccacggccccactctgaggacggcccgtgaagcagcaaaatatggtgctgcaggaagtgttattggagcagtttcaattgcagcttttgcttggaaatactcgaagagtccacatggagctgcattatcctttggcgcgggagctgtgtttggttggacattcggacaggaatttgcaaatcactggctgcaactttacaggttggataccatggctgcacaggtcaagttcttggagtggtgggagaagaagtctgctggacgggctTCGCCCCACCCGTATTTTGCTTCTGAT------------TCCCTGGCTACTGCACGTGACATGGGTAAGATCCCAGACATCCCAGCTGCTGTGGCAGCTCCACAGGATGACTTCTCC---TCCCTTCCACAG---GATGACTCTGCTAGTATGAATATCCTTCGCCCGTTATCTCCTCATCTTCCTATTTATAAGCCACAACTCACTTCGACGTTTTCAATTTTCCATAGAATCACCGGAGCTTTCCTATCCACTATGGTTTTGGGTTTTTATCTTGTTTGTCTGAAAGCAGGTTTGATTTGCTTCACCTTTGAGAGTTTCTACCAATTCTTATTTTCTTCATCAAAGCTCATCCTACTCTCCCTCGAGATT---AGTACCTTAGCCCTGTCCTATCATTTGTTTCATGGAGTTCGTCATTTATTGACGGATTTTTCAGGAAATCTCTTTGAGCCGAGGAAGCAAGATGGAGCTCCTTCAACCAAG
>VitisVinifera
---------------------------------------------------------------------------------------------------------------------------------------------------------ATGGTTCTCGACGCCCTAATCAAGATCAAGAACGAAATGGATCCGACACTCACTTTCCGCCGATCGTGCCGGGAGGGCATTTGCGGGTCGTGCGCGATGAATATCGACGGTTGCAACGGCCTGGCCTGTCTCACGAAGATCCCCTCT---------GGCGAGTCGTCTACGGTCACGCCGTTGCCGCATATGTTCGTGATAAAAGATCTGGTGGTGGACATGACGAATTTCTATAACCAGTACAAGAGCATAGAGCCGTGGTTGAAGAGGAAGACCCCACCACCGACGCCGGGGAAGGAGATTCCCCAGAGCAAGAAGGATCGGGCCAAGCTTGACGGGATGTACGAGTGCATTCTATGCGCTTGCTGTAGCACATCCTGCCCCAGCTACTGGTGGAACCCCGAGTCATATCTGGGTCCGGCTGCTCTGCTCCACGCTAATAGGTGGATTAGTGATAGCCGTGACGAATACACCAAGGAGAGGCTTGATGCAGTA---TGTGATGAATTCAAGCTTTACCGCTGTCATACGATATTGAACTGTGCCCGGGCCTGCCCAAAGGGATTGAATCCTGGAAAGCAGATTGCAACAATTAAGCAGCGACACATTGCAGATGCCATT------------------------------------------------------------------------------------------------------------------------------------------------------------------------------------------------------------------------------------------------------------------------------------------------------------------------------------------------------------------------------------------------------------------------------------------------------------------------------------------------------------------------------------------------------------------------------------------------------------------------------agattcttctctactgaatcgactgggggaacctcttcatatactattgtcgatcatacatatgatgcagttgttgtaggagctggtggggcagggcttagagctgccataggactatctgagcatgggttcaacactgcttgcattacaaagcttttcccaactcggtcacacacagttgcagctcagggtggtataaatgctgcattaggaaacatgaccgaagatgactggagatggcacatgtatgacactgtcaagggaagtgactggttaggtgaccaggatgctattcagtacatgtgtagggaggcaccaaaagcagtgatagagcttgagaactatggtttacccttttctcgaactgaagatgggagaatatatcaacgtgcatttggtggtcaaagcctgaactttggaaaaggtggacaggcatatcgttgtgcatgtgctgccgatcgaactgggcatgctttgttgcatactctatatggccaggctatgaaacataatacacaattttttgtagagtactttgcattggatcttttaatggataatgatggtgcatgccaaggtgtaattgcattaaatatggaggatgggacattacataggttccaagctgcttcaacaattctagccacagggggctatggtagaacatacttctctgcaacctcggcccatacatgcactggtgatggtaatgccatggttgcacgtgccgggctccctcttcaggatctcgaatttgtgcagtttcacccaacaggtatatatggtgctgggtgccttattactgaa---ggatcccgtggtgaaggtggtatcctgaggaatagtgaaggtgaacggtttatggaacgatatgcccctacagcgaaggatcttgcatcaagagatgttgtttcaagatctatgacaatggaaatccgagaaggtcgtggtgtaggacctctgaaagaccatatctacctccacttgaaccacttacctccagaagttctgaaggaacggcttcctggtatctctgaaactgctgccatttttgctggagtagatgttacaaaggagcccatccctgttttacccactgttcactataacatgggaggaattcccacaaattaccatggagaggtattaacaattaaaggcaatgatcccgatgcagtagttcctggactaatggctgctggtgaggctgcctgtgcatcagtccatggtgccaatcgccttggtgcaaattctcttcttgacattgttgtttttggtcgggcttgtgcaaatagggttgcagagatccataaaccaggggaa------aaacaaaaaccgttggaaaaggattctggggaaaagacaattgcatggctggacaaactaaggaattcaaatggctcaattccgacctcaaaaatccgtttaaatatgcagcgagtaatgcaaaataatgctgctgtcttccgcacacaagaaacattagaggaaggttgtaagttgattgacaaagcatgggagagctttcatgatgtacagttgaaggataggagtctgatatggaactctgacttgtcagagaccatagagttggaaaatcttttgataaacgcatgtatcaccatgcattctgccgaggccaggaaagagagcagaggagcgcatgcccgtgaagattttacgaaaagagatgatgagaactggataaggcacactttgggatattgggaaaatgagaaggttcggctagattacagg---ccagttcacatgaacccattggacgatgagattgagtcgatcccacctaaagcacgcgtatatttccacgtcgagcccgggcctcgcgagaaagctctcttggcggacaacccatctctaaagcgattcaaatcacacaagaggaatgtgtggcgacttaaaagggttggagatgttctcacaatcgttgttgtagctggctgttgctatgaaatttatgtgaaagcagtgatgcgagaagaagctaggaaacaggcagct---gcaaatgagattgca---agtgaagatgtatctcacctgcctgtcataaaagatcctgaaattcagaccgttttcaaggatttaatggctgcaagttgggatgagctgccagattctgtcattagtagtgcaaataaggtcctgtccaaaaatacagacgacaaggctggccaggaggccttggcaaatgttttccgtgcagctgaggcagctgtggagtttggtgggattcttgtaactttaaggatggaaattgatgacctcgttggtatcagtggcgagaatgtaaagcctttgccagatgagtttgtaaatgctctggttacggttttcaagcgttacactacctatttggattcatttgggcctgatgaagcctttttgcggaagaaagtggagatggagttgggaacaaagatgatacacttaaagctgaggtgcagtgaccttggtgctgagtggggaaaggtgactcttcttgggacatcagggctttctgggtcttatgttgagcaaagagccccgatggcggattca------tcaccttcgttcttcaggaggcactgggaaggctggaaagattactggggcgaaaggtttgccatcctcgacaactacgccaaa---tttgtcaat---cgtgataaacccatccccaaatggtctgattctgatgttgaagagttcatcgcttctgatcccgtctatggtcccactctgagaactactagggaagcagcgaagtttgctgttgcaggagctgttattggagcagtatcaactgctgctgtttcctggaagtattcaaggagcccacatggtgcggcactatcatttgctgcagggggtgtgtttggtgtgacatttggacaggaatttgcaagccactggctgcaactttacaggctggacaccttgggcgcagaggtgaagtttttggagtggtgggagcgcaaaatcggaggacggtct------------------------------------------------------------------------------------------------------------------------------------------------------------------------------------------------------------------------------------------------------------------------------------------------------------------------------------------------------------------------------------------------------------------------------------------------------------------GAGAAGGTGAAGAATGACCAGGGATCAACAAACAAG
