# Supplementary material for: Altered Mitochondrial Respiration Is Associated With Loss of Nuclear‐Encoded OXPHOS Genes in Parasitic Broomrapes
Source: Ecol Evol. 2025 Jul 6;15(7):e71737. doi: 10.1002/ece3.71737 (PMC12230201; doi:10.1002/ece3.71737)
Supplement: Supplementary file 1 — Appendix S1. [file ECE3-15-e71737-s003.tgz › Orobanchaceae_O2K_Supplementary_v3/Data_S1/DataS1/RRR.masked.fas]

>Amb
GAAGATGAGGAGAATAAACCATTTTATGTTGTTCGCAAGGGGAACATCACCGGCATTTATAAAACATTGGATGACTGTCGTTCCCTGGTATAT------------GATCCCTCTTGCAATGTCTTCAAAGGATTTTGCCTTCAAAAAGAGGTTGAAGACTATCTAACTGCTCGTGGATTGAAAAGTCCTTCATTCTCCGTAAGCTCAACGGATGTG---ACAGATGATTTTCTTGGGACCTTAGTTCCTTGTCCGTGTCAAAAT------CAGGAATCAAAC---------GAGCAATTTTCTTCCACG---------AAGGTGAGAAGTAAGAAGTCCAAACTAAAGACATTGAAAGCAACAATTGCTAATGATATGGAATCAAACGAGCAATTTTCTTCCACGAAGGTGAGAAGTAAGAAGTCCAAACTAAAGACATCAAAAGCAACG---ATTGCTTCTATCAACGATACGGAA---GCAGTTGATTCTCCTCCTGAGCCGGTCCTTCTTGAGTTTGATGGTTCATCTAAAGGAAATCCAGGAAGGGGAGGTGCGGGGGCTATACTGCGAACAGATGATGGAAGAGTGATTTGTCGGATGCGTGAAGGTTTGGGCATTGTGACGAACAATGTTGCTGAATATCGAGCTGTCATTTTAGGCATGAAATGTGCACTAAGAAAGGGTGTCACCCAAGTGCAAGTACAAGGTGACTCCAAATTAGTTTGTATGCAGATTCAGAATTTATGGAGAACCAAGCATCATAACCTCATCAAATTAAGTAAGGAGGCACAGGAGCTAAAGAAAAGATTTTCATATTTTCAAATCAATCATGTGGACAGGGATTTAAATTCTGAAGCTGATGCTTTAGCAAACTCAGCCGTTGAGCTCGAGGTGGATGAAACACAAGAAGCATGTGAGGATGAAGTGGCAAATATG---------GCTTCT------------------------GTG------------------------------------------------------------------------------AGGGGAATTGTGGGTGGTACATTTCAACTTCGCAACTTTGCTGCAAAAGGGAAAAAGAAATCTAAATCTGATGGTAGTGATTCTAGTGAAGATAAGTTGTCGGATAAAGAAGTTGCTTTAAAAGCAGCATTGGATCAAATAACATCCTCATTTGGAAACGAGGCAATCATGTGGCTTGGTCGTTGTACTGGTCCTAGATATGTACCTGTGGTGTCTACTGGATCATTTTCTCTGGACTTGGCATTGGGAATTGGTGGACTTCCAAAGGGCCGAGTTGTAGAAATATATGGTCCAGAGGCATCAGGAAAGACAACTCTTGCTCTTCATGTAATTGCTGAAGCACAAAAATATGGAGCCTATTGTGTCTTTGTAGATGCAGAACACGCTCTTGATCCGGCTCTTGCAGAATCTATTGGCGTAAAAACTGAGAATTTGTTGCTTTCACAGCCAGACTGTGGTGAGCAGGCTCTCAGTCTTGTGGATACTCTCATCAGAAGTGGTTCTGTTGATGTTGTTGTAGTTGATAGTGTTGCTGCTCTTGTCCCCAAAAGTGAACTAGAAGGCGAAATGGGCGATGCGCATATGGCAGTGCAGGCCAGATTGATGAGCCAGGCCCTTCGAAAGTTGAGCCATTCCTTGTCTCGCTCCCAGACTATATTGATATTTATAAATCAGGTTCGTGCAAAGTTGAGCACATTTGGCGGATTTGGAGGACCTACTGAAGTTACTTCAGGGGGTAATGCCTTGAAGTTCTATGCATCTGTCCGCCTAAATATTAAAAGAATCGGCTTTATTAAAAAGGGAGAAGAGATTATAGGAAGCCAAGTGCTTGTAAAAGTGGTGAAAAACAAGCACGCACCACCATTCAAGACCGCAGAGTTTGAGCTCGAATTTGGCAAAGGGATCTCTCGAGATGCCGAGATATTGGATTTGGGTTGTAAGCATCGCTTCATCACCAAAGCAGGA---AGCTTCTTCCGCCTAAATGGCCAAACTTTTCATGGAAAAGACGCCATAAAAACTTATCTTAGAGAAAACTTGGATGTTAGCGAAGACCTCTGCACTAAGCTGAAAGAAAAATTG---TTG---CAGCATGAACATGATGAAGAGAGTGAGGAGCCCACTGAAAGAGTAGCT---------TCCTCAGATGGAACTGAGGAGGAA------------------------TCGATCAGTGCAGCTGTA---GAGGCC---------------------------------------------------------------------------------------------------------------------------------------------------------------------------------------------------------------------------------------------------------------------------------------------------------------------------------------------------------------------------------------------------------------------------------------------------------------------------------------------------------------------------------------------------------------------------------------------------------------------------------------------------------------------------------------------------------------------------------------------------------------------------------------------------------------------------------------------------------------------------------------------------------------------------------------------------------------------------------------------------------------------------------------------------------------------------------------------------------------------------------------------------------------------------------------------------------------------------------------------------------------------------------------------------------------------------------------------------------------------------------------------------------------------------------------------------------------------------------------------------------------------------------------------------------------------------------------------------------------------------------------------------------------------------------------ATGGGCAGCAAGCATTTCCTC------------------------AGTAACCCACAGGTT---------------------TCTCCAGGGTCTTCCCGT------------------------------CTTCTCTTTTTCTGTCTAATCCGCCCATTGCACACA------------------GGTTCATCTGCTGGGCTTCTCTTTGGAAACCCAACAAAACCCATA---------------------------------------------------------------------------------------------------------------------------------------------------TCC------------ACTTTG---CGTCTTGTTTCCCTG---AAA------------------------------------------------------------------AGGCCCAGACTTGCTTCATTAAGGCCTGTA---------------------------------ATGATCAAAAGAGCA---------GTTCATGTGGAACGACAG------------------------GAAGTGGATAAT---GTTGTA------------------CCTGAGCGACTATCCTTACTGAGAGAGAAGCTTAAAAATGAAGGGATAATTTGTGACTCATGTACTCCTGGTCAATACTCTAATATGTTATGCCCAAAGTGTGAAGGTGGGTCCACGAGGGAAAGAAGCTTTTCTCTTTTCATTCGTGAAGATGGATCTATGGCTTTATGGACTTGTTTTAGAGGTAAATGTGGATGGAGGGGTCACATACAAGCCTCTTCTAATGCATCATATGCTCCAGCTGAAAGAAATGAAAAGAAACAAATCAACGGAGATTTGAACTCCAAAAAGAAACCC------------------------------TCCAGGGTGCTAACGGAAAAGAGCCTTGGGCTGGAACCTTTGTGTCCTGAGATACTTGCGTACTTCTCTGAGCGGATGATATCACCAGAAACCTTGAGAAGAAATGGGGTCATGCAGCGTAAAATG---AGCGAT------CAG---AATGTGATTGCGTTTCCCTATAGAAGGGATGGTAGGATTGTCAACTGCAAATACCGTGACATTGAGAAAAATTTTTTTCAGGAAAGGGATACGGAGAGAGTGTTGTATGGACTAGATGATATAAAGAATGCAAGTGATATTATCATTGTTGAGGGCGAAATGGATAAACTATCCATGGAAGAAGTTGGTTACCTGAACTGTGTGAGTGTCCCTGATGGTGCCCCTGCTAAGGTCTCAGAGAAAGAGTTGCCACCTATAGAAAAGGATACAAAATACCAATTTTTGTGGAAATACAAGGAGTATTTCCAAAAGGCATCTCGTATAATCCTAGCCACTGATGCTGATGTGCCAGGCCAGTCTTTAGCTGAAGAGCTTGCACGGCGTGTCGGTAGAGAAAGGTGTTGGCGGGTCAGCTGGCCAAAGAAAAATGAAATCGAGGTTTGCAAGGATGCAAATGAGGTGCTAATGCACTTAGGCCCTCAAGCACTCAGAGATGTTATTGAGAACGCTGAGTTGTATCCCATTAGAGGCCTCTTTCGGTTTGATGACTACTTCGATGAAATTGACGCATACTATCATCGAATTCTGGGAAATGAGCTTGGTGTTTCAACTGGATGGAGATCTCTAGATGACTTGTACAATGTTGTCCCTGGAGAATTAACCATAGTGACTGGGGTTCCTAATTCGGGGAAGAGTGAATGGATTGATGCTCTCATATGCAATATCAATGCACGCGAAGGTTGGACATTTGCACTTTGTTCAATGGAGAACAAGGTTCGGGAGCATGCAAGGAAACTCTTGGAGAAACACATTAAGAAACCATTCTTCGAAAATTCTAGATATGGCGACTCTATTCCAAGAATGAGCCGTGACGAATTAAGAGAAGGGAAGCAATGGCTGAGTGATACCTTCCATCTCATAAGGTATGAAGATGATAGTCTTCCATCCATCAAATGGGTTATTGATCTTGCCAAAGCTGCAGTCCTGAGATATGGGGTACGGGGACTTGTGATTGATCCATACAACGAACTTGATCATCAAAGACCTCCCAATCAAACAGAGACAGAGTATGTGAGCCAAATGCTTACCTTGGTTAAACGTTTTGCTCAGCACCATCAATGCCATGTATGGTTTGTTGCTCATCCACGGCAGCTACAAAACTGGAATGGTGGTGCGCCTAATCTCTATGACATCAGTGGGAGTGCTCATTTTATAAACAAGTGTGACAATGGCATTGTTGTTCATCGTAATAGGGACCCAGATGCAGGACCTCTAGATCGAGTGCAGATATGTGTGCGAAAGGTGCGGAACAAGGTCAGTGGGAATATTGGGGATGCCTTTTTGTCATATAGAAGGACCACTGGT---GAGTTTAAAGACGTC------GTTGAAGGCCAT---------------------------------------------------------------------------------------------------------------------ATGCAATGCTCCTCACTTCTTCTCCCCAAAACCCTAACCATTCCTTCATCACTTGTACCAATTTCTTCTTTTTCTTCTTCCTTTGTTTCTCACTCAATTTCTCACTCTAACCATGTTGAGGAAGCCCTGAAATTCCAGCGCCCCACTGTGATAAAA---------TGCGAG------AAAGGGCTTCGGAATTCGGCTAATTTTATAGGAACCATTGGCGTTCCTGTCCAG------AAGTCACCTTCG---GGG------AAA------GGCGTCTTCACTAAAATTGGAGTCGAATGCTCTGGAAAATCCATGATATGGATTCTTCTAGAGATGAGAGCTAAACTGGCAGAAATAGCATTACAGCATTTGCAGCCTTTGGACCTTGTATATGTCTCTGGTCATCTAACTTCTTCCCCCAAGGATGATGCTCAG------GGTCTTTCCCAGAGATCATATAAGGTCCTTGTAAATGATCTAAACTTTGTTAAGCGTGACATT------CAAGATGAAATCTACCGCAAAGACATGAATTTAGAG------CTGAAAATAGAGAGTAAAATGAAGGATCAAGACAAGGAT---------AGAGAACGACTGCATTTATGGCAATTTTTTTTGGCTGACCCCTCAGAATGGTGGGATAACAGGGGATGCAAGAAGTATAGGAATGGTGCAGATTTTGTACACAAGAACACTCGTGAAAAATTGAGAATCATG---CCTAATGACCCACCCTGGGTGAGATCTCAGTTGCAGCGTCTGGACCTCCAAAAAGCTGAGTTT---GAGATAAACCAGAGAACCAATGATTCAGCCTTTTCTGATTGGAACATC---------ATGAATGTTGACTGGAGGAACTTC------------------CAAATCTTATCGAATGGGTTAAGTTCTCGC------------------------------------------------------------------------------------------------TTG---------AAGAGTAAGAACTCAACAGGACCTTACCCC------TCTTGCTCTCTCAGGAATCATATT---TGCCTC------------AGTTCAGGATGCATCCTTGACCCCAAAAGGCTTCAAATAGCCCTTGAGGTTTCCTTCATTGTTCCTTATCACTCCTTTGATGTGACTTCTATTCCAAGGGTG------TATGATAGTCTT---ACAGTTATGTGTTGTGCT---------------------------TGGGCGCTT------------GAGTCTTCAATATATGAACTTGAGGGTGGTAACTTTGTGATTTGTCCAGATTTAGAAGTCAGAATATTAGTCGAATATTGTGCACTTACACAAGAATTCGCTGAAAGAGGCAAAGGTTCATCCAGG---------------------------------GATTTGTGCAACAAAGAGGAAGAATGTACTACACTTCCC---------AGT---GGTGGGGATTTGCCAAAAATT------GGGAAG---------------TCTTTGGCTTGTCAAACTGTTTCAGATCCGTCCTCAGAAGTTGAC---AGA------ACAAACTTGAAGGATGTGGCAATTAATACG---AGCCTGTTCAAAGCG---AGAGATAAC---ACCCTGAACACTCTGAATGGTCGACTAATGCTGATTGATGGAACAGCAGTCATGTACAGATCATATTACAAACTTTTATCTAGGTTGCATCATGGCCATTTAGAACATGCTGATGGCAATGGAGATTGGGTTCTGACCATCTTTACGGCGCTAACCACTGTGCTTGACATGTTGGAATTTTCTCCATCGCATGTGGCGGTAGTCTTTGACCATGATGGC---------------------------------------------------------TTGACTTTTCGTCACACACTATATCCTTCATACAAGGGCAATCGCATTCCTACACCTGATACTATTGCTCAGGGTCTTCAATATTTGAAAGCTTCCATCAAGGCTATGTCCATTGAAGTGATTGAGATCCCTGGTGTTGAAGCTGATGATGTAATTGGAACTCTGGCCATCAATGGTGTCGCGGCTGGCTTAAAGGTGCGTGTTGTCTCTCCAGACAAGGACTTCTTTCAGATCTTATCTCCGTCACTACGTCTTCTTCGGATTGCTCCTCGAGGGTCTCAGCTGGTATCATTTGGGTTGGAGGATTTTGCTAAAAGATATGGGGCTCTGAAGCCTTCGCAGTTTGTTGATTATGTGGCCCTTGTTGGGGACAGATCCGACAATATTCCAGGTGTTGAAGGAATTGGAGATGTAAATGCTGCTAAGTTGATTCTTAAGTTTGGTACATTGGAGAATTTGTTAGATTGTCTTGATCAAGTTGAGGATGCTCGGATACAAAAGGCCTTAATTTCTCATACTGAGCAAGCTGTTTTGAGCAAAACTTTGGCAACT------CTGCGCTCTGATTTACCATTCTACATTGTTCCTTACAATGTAGCTAACCTTGCAATTACAAGACCAGAGGATAATGGAGAAAAATTCAGGAACCTTTTGAGGGCAATCAGTGCATATGCTGAAGGCTTTTCTGCAGAGCCTGTCATCGGTAGAGCATCGTCGTTATGGAACAAAAGT---------ATGTTC---------------------GCTTTTCGTCGAATTTTCCTT---AAAAATCACCAAGCCCTAACGCTAAACAAAATTCCCTTCCGAAACCCCAGATTTCTATGCTCT------------------AATTTTCCCCAAGAG------------------------------------------------------------------------------AGATGCTATTCTCGAACCTCCTTTTCCATTGAAAAAGCTTCCTCTAGCTCAAATGATGAACGGAAATCGACAACGAGGTTCTCCCTGAAAAAGAAAGTGGGCAAGAATGCTAGTCAATATATTTGTGAGGAATGTGGAGATACATATGGTCAATGGTGGGGGACGTGTCAATCATGCAAGAAAGTTGGCACGATCAAGCATTTATCGGAG---------------TTGGATCATAATTCTGCTAAAACATTTGGGCTCGAAGCTTCAGGAAATGCTCTTAGATCGTGGTTTAGCAGTGGGACTGTGCCCCAGAAATTGGTGGATGTTAAGAAAGGGCTTAGCAGGCGGCGATGGCGGATTCCTCTGCCTGGACTTTTTGGAATGGAGGTAGCACGGGTGTTAGGAGGGGGTCTTGTTCCGGGCTCCTTGGTTTTGATTGGTGGTGATCCTGGAATTGGCAAAAGTACACTTCTGTTACAGATGGCTGCGATGATTGCGGAAGGAGGCGGTATAAATGACCCAGCTCCGGTTCTCTATGTTTCTGGTGAAGAGAGTGTTGACCAAATTGGGAGCAGAGCTGATCGATTGAGGATCAACACGGAGGACCTCTTCCTATACTCAAGTACAGATGTTGAGGATATTCTCAACACAGTCCAAGCTCTTTCTCCTCGTGCTTTGATTGTAGACTCTATACAAACCATGTATTTGAGGGAAGTTACTGGTAGTGCAGGGAACATAAGCCAGGTGAAGGAGTGTACATCAGCTTTATTGCGCTTTGCTAAACAAACAAGTATTCCAGTTCTTTTGATTGGGCATGTGACAAAAACTGGAGATATAGCTGGACCTCGCGTTTTGGAGCATATTGTAGACACTGTTTTGTATATGGAAGGGGAGAGATTATTGACTCATCGTTTGTTACGGTCTGTGAAGAACCGTTTTGGATCCACTGATGAGCTTGGCATATTTGAAATGTTAGATTGTGGTCTTCGACCAGTCACCAATCCAAGTTTGTTCTTCTTAAGTGAGAATATTGGTGATTCTGATGTTTTAGCGGGGCTTGCAGTTACTGTGATTGTTGATGGTTCGCGGGCATTTCTCATTGAGATTCAGGCATTGTGCTGCCCTGGCTCCACAGCTGCAAAACAAATAAACGGGGTCTCGGCTTCTAGAGCTGAAATGATTATTTCTGTTTTGACAAAGCAAGCAGGTTTGAAACTACAAGAAAAT---AGCATTTTTCTCAATGTAGTAAGTGGGTTGAAGTTGGAAGAGACAGCAGGAGATCTTGCGGTAGCAGCTGCAATTTGCAGCAGCTTTTTGGAGTTTCCCCTTCAAAACGATATAGCATTTATTGGAGAGGTTGGCCTTGGTGGCGAGCTTCGCACGGTGCCAAGGATAGAAAAGCGGGTAAATGAACTCTCCAAATTGGGGTATAAGAAATGTGTTATTCCTAAATCAGCTGAGAAATCT---TTGGGTGGTCTGGATCTCGAA---GGACTAACTATA---TTGAGTTGCAGAAACCTTAAGGAGTTCATCAATAAAGTCTTCCGTAACATGCCTGAGCTTCCAGAGGTGGAGGCAGCCCGCAGGGCCGTGGAAGAGCATTGCATCGGCAAAAGGATCAAATCTGCCAAAGTTGCAGACGACCCAAAAGTCATTGAAGGCGTCTCTCCCCCCAACTTTGAGAAATCATTAGTGGGAAAGACCATTGTTGCTGCGCATAGAAAGGGGAAGCACTTGTGGCTCCAGCTTGGTTCCCCTCCTTTCCCCACCTTTCAATTTGGGATGTCTGGAGCTGTATATATTAAGGGTGTAGCTGTGACAAAATACAAAAGAGCTGCTGTAAATGATACTGATGAATGGCCTTCCAAATACTCCAAAGTATTTATTGAATTAGATGATGGCTTGGAGTTGTCTTTCACTGATAAGAGACGTTTTGCAAGAGTGCGATTGCTTCAAGATCCTACCTCTGTACCACCAATATCTGAGCTAGGTCCCGACGCACTCCTTGAGCCTATGACGGCTGATGAATTTGCCAATTCTTTGAATAAAAAGAAGCTCGGGATTAAGGCTCTTTTACTAGATCAGAGTTATATTTCTGGCATCGGCAATTGGGTCGCAGATGAAGTGCTCTATCAAGCAAGAATTCATCCTCTTCAACATGCTACAAGTTTGTCCAAGGAAAGTTGTGTGACATTGCATAAGAGCATCAATGAGGTTATTCATAAAGCACTGGAAGTTGGAGCCGACAGTAGTCAGTTTCCTAAAAATTGGCTATTTCATTATCGTGAAAAGAAACCCGGCAAGGCATTTGTGGATGGGAAGAGAATTGAGTTCATCACTGCAGGCGGC---------------AGGACATCAGCATTCGTGCCAGAGTTGCAAAAGCTAAGTGGAGCTGCAGCTGAGAAGGTGAGA------AAG---AAA------------------------------------------------------------------------------------------------------------------------------------------------------------------------------------ACTACA---AATCCAAAGAAAGTAAATGAG------------GATGATGAGGAC------AAT---------------------------AATTCGGAGAGTGGG------------------------------------GAAGAGAGA------------------GACACTGAA---ACTGAGCTTAAGAAAGAGAAAGCTACAAAGAGAGGG------------------------------------------------------CGTCCCAAGCCTTCT---GCAAAAGGG---AAAACC---ATA---------ACCAGCCCT------------------GCTTTCGAA---GAA---------TATCAACCC------------AAG------------AAAACC---------------------------------------------------------------------------ATT---------CGG---------------------------AGGACCAGAATGGAACAA---------------------GCTAGTGCTGTT------------GAAATGAAGTCTAGT------AAG------------------------AGTGTCAAAGCTGTAAAA------------AAAGATGTGAGTGCAAAGAAGAGAGGAAAAAAG---ATGTTTGGG---------------------------------------------------------------------------------------ACCAGA---TACTTGTTGACATCTTCATATATT---------------------------------------------TGTCGAATGGCCCTC---------------ACATCATCT---------------TGC---------------------------------------------------------------------------------------------AGGGGATTGCAATATAATCCAGTATTTTCCATACCATTTTCATCAATTTGTGGAAAT---CATGCAAATATCCGCTATAAA------------TTTAGAAAACCCGGGGAGAAAAGCAACAGTGTCTCAGATCAATCCAAGAATTTGCAGCTTAAAATTGAGAAA---------GATCCTCACCCTGTCAGAAGTATCACCGATCGGCATCATTCG---GGTCGCGCTGCCAACTCAATTCTCCAGTTTCAAAACTCTGAAAGTAACATGAAGCAAAAG------AAAACCAGCCCATTGAATGCCTTTGATGGT------GAGGTGAAAGCTCGGATCAGT---TTACTTTCAGGGGAAGGTGGGTTAAGCAGGTTGAACTCAAAACCTGAAGCA------CAG------------------------------GAGCTGGCTCAGTTGAATAGTGGT------CCTGGTACT---------------TCTGAACGTGTGGTTGCCAACCCGAAAACG---AGG---------------------AAGAAAGTT---TCAAAGACCAGTAAAGCT---------------ATTACCCAACCCATGGAAGCCTCTGAAACTGAT---------------------GTCCAGGTCAATGTAGACAGTATGAATGGAAGC------------------------------------------------AAAGTTCTTAGTTCTTCAGGCAAGAAGAGTGTA---------------------------------------------------------------------------------------------------------------------------------------------------------------AAATCTGTGACTGAA------AGTGTCTCCAAGAATGGAACT---------------------------------------------------------------------GATGTCTCTAGTGTAGAAGCATTGCCCAACAAG---------------------------------------------------AAACGGCAATCGGGGAGGAAGAAGTCCAATCTCCAACTTGGTAGTGTCAATAACCAATCC------------AGTGTAATCGATGGG---------------------------------------------GGCAATATAAAGAAAACTTCACAAGGAAAAAAAGCTGTAGTTGAGAAAAATGCAGTATTTGATGCCCCTGCTTCATCAGAAACCACA---------GCTTCAAAAGCTCAATCA---TCTAAGAAAAAGATA---------------GAAAATCCAGTTGTCAAGAAAAACCAGAAGAAAGAGGTCCCTGTT---------CGTAAAATTTCAGGCCAAAAGAATTCCGTA------CACGAACAGTTAAGTTCAACAGCCACTCAGTTA---------------------------GAAGAT---------ACCCCTTCAATTGATTATCCTTTATGTGAGAGAACACAAAAGTCAACTTCTAAGGATGGCACTAAGCATCAC------------------------------AAGAGAAATTTTGTGTCCTTTTATCCTCCTACTGATAAATCTGTCCTTGTGGTGGAGTCAGTCACAAAAGCAAAGACCATACAAAATTACCTTGGGGATATGTTTGAAGTCTTGCCAAGCCACGGTCACGTAAGAGACTTGGCTGGCAGATCTGGATCTGTTCGACCTGAAGATGACTTTAGTATGGTGTGGGAGGTTCCCTCGTCAGCATGGACGCATATTAAGAGCATTAAGGTAGCGCTAAATGGG------------------GCGAGGAAT---------------------CTCATCCTTGCATCG------------GATCCTGATCGTGAAGGAGAGGCAATTGCGTGGCATATTGCTGAAATGTTGCAACAGCAAGATGCATTACATTCTAACCTCAGAGTCGCAAGAGTTGTCTTTCACGAAATAACTGAGTCATCCATCAAGAGGGCCTTGCAGAATCCTAGAGACATAAGCATGGATCTTGTGAATGCTTATCTGGCACGCCGTTCTCTTGATTATTTGATTGGATTTAGCATTTCACCACTCTTATGGAGGAAACTTCCTGGTTGCCAGTCAGCTGGGCGTGTTCAATCTGCAGCTCTTGCCCTCATATGTGACAGAGAAACTGAAATTGAAGATTTTAAAGCTCGGGAGTATTGGACCATTCAAGCTGAATCTCGAAGTGGGGTCTTGGGTAAC------------TCATCATTTTCTGCTCAGCCAACCCTTGTTGATTCTACAAAGGTCGATAAGTTTCTAGTTAATTCTCAAATGGAGGCTGAAAGAATTGCTGAAAAGATTAGATCCTCAAGTTTTGAAGTGGTG---GATGTTAAAAGAAGCCAATATTCTAGAAGCCCTCCAGTGCCATATATAACATCAACTCTTCAGCAGGATGCTTCCAATAAATTGAGATTCAGTGCTTCTTATACTATGAAGCTTGCTCAGAAGCTGTATGAGGGGGTTAAGTTATCAGACAAGGAAGCAACTGGACTTATAACATATATGCGAACTGATGGTCTACATGTTTCGGCTGAAGCTGTCCAGCATATACGTTCATTGGTAGTAGAGAGGTATGGACAAGATTTTGTATCAAAA---AGCACTCAAAAGAACTACAAGAAGGTGAAGAATGCCCAAGAGGCCCATGAAGCTATCAGGCCCACTGACATTCTATGTTTACCATCAAAGCTGCTAGGGGTTCTTGACGAGGATTCACATAAGCTGTACACTCTTATTTGGTGCCAAACAATGGCATGCCAAATGGAACCAACAATTTTTGATAGGGTACAAGTTGATCTCAAAAGTATGGGAGGAGACACTGTACTTCGATCCAGCAGTTCTAAAGTTGCTTTGCTTGGACATAAAGTTGTTTATAAGGACAGTGAAGCTGCAGATATTGGGCATGATGAGGAT---GAAGGG---------------------------------------AAAACTAGGAATGAAGATTTTGAACTTCTTTCTGTGCTCAAGCCAGGGGATTTGGTGCAAATTGCTAATGTCGAGACCACACAACACTTCACAGAAGCACCCCCAAGATATTCTGAAGGATCCTTGGTTAAAAAATTGGAGGAACTTGGGATTGGAAGACCTTCTACATATGCATCT---ATATTGAAAGTGTTGCAGGACAGAAATTATGTTACAATAAAAAGCCGTCGGATGTTTCCGGAGTTCCGTGGGCGTATGGTTTCAGCTTTCCTATGTCACTACTTCTCGGAGGTCACTGATTACAGTTTCACAGCTGATATGGAAACTGAGTTGGATAATGTCTCTGCCGGCCTGACTGAATGGAGGGGCCTTCTTAAAGATTATTGGACTCGTTTCAGCTCTTATTGTGACCGTGTTGGAAATGTAACTGTTCATCAGGTGGAGAGAATGATGGAGGAAACATTTGAGAATATATTGTTCTCTTCCCTTCCTGATAATAACAGGACCTGTCCCAGTTGTTTTGCTGGCCGGTTGATCTTTAAAGTAAGCAAGCATGGGGCGGGCTATTTTATCGGTTGTGATCAACATCCAAAATGCTCGTACATTGCTAGAATGATATTCAGT------GAAGAGGAT------GACGGTCTTGAAAATGAGAAACCA------GATGAGTGCTACAAGCCAAAAGTGCTTGGTTTTACCCCTCATTCTAATGAAAAGATATTGTTGAAGGACGGTCCTTATGGCTTCTACATCCAGTTGGGTGAGGATAGGACGGGTTATAGACCGAAAAGGGCCAGTTTGAGCCAGTTTAAGGAT---GTCGAGTCCATCACCTTGGAGGATGCT---------------------------------------------CTTGAGTTGCTAAAATACCCTGTGACTTTG---GGTGATCATCCCAAAGATAATTATCCAGTTGTTCTGAGAATCTCAAAG---TTTGGATTCGCTATTAGGCACCGACATAACATTGTACCAGTACCCAAG---------AATGTGGAGCCTCAGACAATTACTATGGATATGGCTATTAAGTATTTATCGAGTAAAAATGTGAAGTATATCGGCCGACCC------------------AGAGGCATTACGAAGAGCAAGAGCCAG------------CAA------GCCCTGGAGGATGTCTTC------------ATGCATCGGTTTGCCTCCAAGTCCCTGCTATTCTCTTTGCCCAAATGGAAAGCTCTCACTGTGCTCTTTCGCCTCTCTAATGGCCGCTTCAGATATGGAGAGAGGACTATTGCTTTCAGGGCACAAAGGCTTCAAAAGAGCATAATTAGAGCAACCAAAAGATCCAAAGCTTCTAAG---TCTTTTCTTCAAGGAGAAGATCATGCACATATAATGTGGTGGCAAGAGAGAATGGACAAGTGCAAAAAGCCTTCATGTGTTCAACTTGTCAAAAGACTTAAATATTCTAATTTGCTTGGGCTAGATGAAAGTTTAAGAAGTGGGAGTTTGAAGGAAGGCACACTCAATTGCGAGTTATTGCAAGTTAAATCAAAATTTCCCCGTGAAGTTCTAGTCTGCAGGGTTGGAGAATTTTATGAAGCTGTTGGCTTTGATGCATGCATCCTTGTTGAACATGCTGGGTTGAACCCTATGAGTGGTTTGAGATCAGACACTGTCCCAAGAGCTGGTTGTCCTGTCATGAACTTGCGGCAAACTTTGGATGACTTGACTCGAAGTGGATATTCTGTTTGTATAGTAGAGGAAGTGCAGGGCCCAACTCAAGCTCGATCGCGAAAAGGTCGCTTCATATCAGGGCATGCACATCCTGGAAGCCCCTATGTATATGGACTTGCAGGAGCCGACCTTGAAGTTGATTTTCCTGAGCCAGTGCCTGTAGTTGGTGTATCACATTCAGCAAAAGGTTATTGCTTGATATCAGTTATTGAGACTCTGAAAACATATTCCATAGAAGATGGGCTAACTGAAGAGGCTATAGTCACAAAGCTCCGTACCCGTCCCCACCACCATTTGTTTCTGCATATATCATTACGGCATAATTGTACAGGGACACATCGTTGGGGAGAATTTGGTGAAGGTGGTTTGCTATGGGGGGAGTGTACTGACAAGAACTTTGAGTGGTTCGATGGCAGTCCTGCTGATGGACTTTTGTGCAAGGTGAGGGACCTTTATGGTCTTGACAAAGAAGAAATTTTTCGAAATGTCACAGTTTCTTCAGAAAAAAGGCCTCAGCCATTATACCTTGGAGCTGCAACTCAAATTGGTTGCATACCTACTGAAGGAATTCCTAGCTTGTTGAAAATTTTGCTTCCATCAAGCTGCACTGGTCTCCCTGTGATATATATGAGGGATCTTCTACTTAATCCTCCCATGTATCCTACTGCATTGTCAATTCAAGAATCGTGCAAGCTAATGAGCAATATAAGTTGCCCAATTCCTGAATTTACAGTTATTCCGGCAACAAAGCTTGTGAAGCTTCTTGAGTCGAAGGAAGCAAACCACATTGAATTTTGCAGAATAAAAAATGTGGTCGACGATGTTCTGTACTTGTATGGAAAATCAGATCTTAATCCCATCCTACAATCGCTGCTAGATCCTACTTGGGTTGCAACTGGCTTGAAGATCGATTGCGAGTCCCTGGTGAATGAGTGCAGATTGGTTTCACATAGAATTGGTGAAATGATTTCCCTACAAGGAGAAAGAGTTCAAGCAACAAGTTCTGTCCCTTGTATTCCAGGAGAATTTTTTGAAGACGTTGAGTCATCATGGAAGGGTCGCGTGAAAGAAATCCATACAGAAAATGCAATCAAAGAAGTAGAGAGAGCGGCAGAATCCTTGTCTTTGGCTGTTACTGAAGACTTCCTTCCAATTGTTCAGAGAGTAAAAGCTGTCATGTCTCCACATGGTGGTCCTAGGGGTGATATAACCTATGCCAAAGAGCATGAAGCTGTTTGGTTTAAAGGAAAGCGTTTTGTACCATCTGTTTGGGGTGGTACTCCTGGTGAAGAACAAATTAAGAGACTAATACCTGCTACAGATTCTAAAGGGAAAAATGTTGGAGATGAATGGTTTACAACTGAGAAGGTGGAGGTTGCTCTGAATAGGTACCATGAGGCAAATGCCCGAGCCAAGGCGGTTGTCATGGATATTTTGCGAGGACTTTCTACTGAAATGCAAATTAAGATAAATGTTCTTGTCTACTCATCCATGTTGCTGGTTATTGCAAAGGCATTATTTGCTCATGTCAGTGAAGGAAGGAGGAGGAAATGGGTCTTTCCCACATTAAAGGAGTTCGATAGATCTGCAGGCAGCACTTTGTCATGGGAAAATGACTATATGGAGATTGTGGGATTATCACCATATTGGTTTGATGCTGCTCAAGGAAATGCTATACAAAATACTGTTAAAATGCATTCCTTATTTATTTTGACGGGACCAAATGGTGGTGGCAAATCTAGCTTGCTTCGGTCGATTTGTGCTGCAGCATTACTTGGAATTTGTGGGTTGATGGTTCCGGCAGTCTCTGCTGTCATTCCACATTTTGATTCTATCATGCTTCATATGAAATCCTATGATAGTCCTGCGGATGGGAAAAGCTCCTTCCAGATGGAAATGTCAGAGCTGCGGTCAATAGTTACAAGAGCCACTGCAAGGAGCCTTGTGCTAGTGGATGAAATTTGCAGGGGAACGGAAATGTGGAAAGGCACCTGCATTGCTGGAAGCATATTGGAAACTCTCGATAATATTGGTTGCCTGGGCATTGTATCAACCCACATCCATGCCCTCTTCAATTTACCACTAGCGACAAAGAACATTGTTTCTAAAGCAATGGGAACGGAGAAAGTGAATGGTCGAACAAAACCGACATGGAAGTTAATAGACGGAATTTGTAGAGAAAGCCTTGCATTTGAGACGGCTCAAAATGAAGGAATCCCTGAAGCTATTATCAGAAGAGCTGAGGAGTTGTATCTCACTATCAAATCTTGTGTCACTGTTGATTCTAAAGAACAACCTCCTCCCTCGACAATAGGCACTTCAAGTGTATATGTGTTAGTCAGGCCTGATTTGAAGTTGTATGTTGGACAGACAGATGACCTTATTGGTCGCGTCCGTACACACCGTTCATCAGAAGGCATGCAGGATGTGCCTTTTCTTTATGTTGTGGTCCCAGGGAGGAGTGTGGCTTGCCTATTAGAAACTCTGCTCATTAACCAGCTTCCCCTTCAAGGATTTCATCTTTCTAACAAAGCTGATGGTAAGCACCGCAACTTTGGCACGTGTCATCTCACATTGGAAGGTTCAGCGTTGGCTCAAATGGCC---TTCTCC---------TCTTCCCTTCGCCTCGCAACC------AAAACCCTAGTTCGGTTC---CACCATTCT------TCTCTGCAACTCCATGGCTCCTTCACCTGTTTCCCGCACCTC------------CAAACCCCTAATTACAGGTTTTTCTCT---GTC------AAAAAG---GAGGTCAGGCTTTTATCTGGTGTTTCGAGGGGGCCTGGT------------AAAGGCTCTGGT---GTAGTCAGGGCAAAACGTAGAGAT---------GGCGGAGAT------------------------GAAGGA------------AAGGGAGAAAAGAAAGCCCTG---GAAAATGATGAT------GCAGAGGGTGGAAATGGAGGGGTTATGGTTAAGGAGAAGGCTTTTGAGGCCAGGGTTGTGATGGCTGAGCTTCACAAGGAGGCCACCGAGTCTTACTTAGCTTATGCCTTGTCTGTGCTTGTTGGTCGTGCTTTGCCTGATGTTCGCGATGGATTGAAGCCGGTGCATCGTCGAATTATATTTGCAATGCATGAATTGGGTTTTTCATCGCGAAAACCGTTCAAGAAATGTGCTAGAGTTGTTGGTGAGGTGTTGGGAAAATTCCACCCACATGGAGATACTGCTGTCTATGACTCATTGGTCCGGATGGCCCAGGACTTCTCAATGCGTTGCCCACTTATTCAAGGGCATGGGAACTTTGGGTCTATTGATGCTGATCCACCTGCTGCAATGAGATATACAGAATGCAGACTGGAAGCACTCACAGAAGCTATGTTTCTGTCAGATCTCGAACAAAACACGGTTAATTTCGTTCCTAACTTTGATGGGTCTCAGAAAGAGCCTTCGCTTCTGCCAGCTCGAGTTCCTAACCTTCTGTTGAATGGTTCTTCTGGGATTGCGGTTGGAATGGCAACCAATATCCCTCCTCACAATCTTGGTGAACTGGTAGATGCACTCTCTGTATTGCTTCATAATCCTGATGCTACACTCCAAGAATTATTGGAATACATGCCTGGACCTGACTTTCCAACTGGTGGTGAAATTATGGGAAATATTGGGATTTTAGATGCTTATCGAACTGGTCGTGGGCGTATAGTTGTCAGAGGAAAGACCGATGTGGAGGTGCTTGATGCA---AAAGGCAAGCTCTCCGCTCTTGTAATTAGAGAGATACCTTATCAAACCAACAAGGCTTCCTTAGTGGAGAAAATTGCTGAGCTTGTGGAAGACAAGAGCATAGAGGGTGTAAGTGATATTCGTGATGAGAGTGATCGATCTGGAATGCGGATAGTGATTGAGTTAAAGAAGGGGTCTGATCCATCCATTGTTCTCAACAAGCTGTACAAACTAACTGTACTTCAGTCGAGCTTTAGCTGCAACATGGTGGGTATACTTGATGGGCAACCCAAATTGATGGGTTTGAAAGAGATGCTTCAGGCCTTCTTAGATTTTAGATGCTCAGTTATTGAAAGGCGGGCAAGATTCAAGCTCAAACAAGCTCAAGAACGAGAACATATCATTGAGGGTATTTTAGTGGGGCTCGATAATTTAGATGATGTCATTCATCTAATTAGGGAAAATTCAAGTCTTTCAATGGCCTCGGCTGCTTTGAAGAAAGCATATAACCTCTCGGATAAACAAGCTGAGGCTTTATTGGACATAACCTTGAGAAAACTTACTTCTCTTGAGAGGAAAAAGTTTGTGGAAGAAGGTGAGTCTTTGAAGGAACAGATTTCTAAGCTGAATGAACTCTTGTCAAGCAAAAAACTTGTATATCAGATGATAGAACAAGAAGCTATTGAAGTAAAGAACAAATTCAGAACGCCAAGACGTTCATCACTGGAAGAAGGAGATGGCAGTCAACTGGAAGAAATTGATGTTATTCCTAATGAAGAAATGCTTCTGGTTTTCAGTGAGAAAGGCTATGTTAAACGGATGAGGCCCAACACTTTTAGTTTACAGAACCGTGGAACAATTGGAAAATCTGTTGGGAAAATGCGTGTAAATGATGCCTTGTCTGACTTCATTGTCTGCCATGCCCATGATCATGTTCTTTATTTCAGTGATAAGGGAATTGTGTACTCTGCCCGTGCTTTTCGAATACCGGAGTGTACCAGGACTGCTGCAGGTACACCCCTGGTCCAGATATTATCA---TTATCTGATGGTGAGAGAATAACATCTGTTATTCCGGTCAGTGAATTTGTGAAGGAC---CAATATCTAATAATGCTAACTGCAAAAGGGTTCATCAAGAAGATTTCTCTGGAGTTCTTCTCTGCGATAAGAATAACTGGGATTATAGCGATTCAGCTGGTTCCTGGTGATGAGCTGAAATGGGTCCGTCTCTGCTCAAATGATGACCTCATTGCAATGGCTTCTCAGAGTGGAATGGTTCTTTTAAGCTCTTGCGAAACTCTTCGAGCAATAGGAAGAACTGCTAGGGGAGTGGTTTCCATGAGACTGAAGGATGGA------GACCGAATGGCATCTATGGACATAATTCCAGCAGCCATGCAGAAAAACCTACAGAAAGAG---------------------GGTAAAGATCTGAGTGCTCCATGGCTGCTTTTTGTGACTGAGAGTGGATATGGCAAGCGTGTGCCTGTGAGCAGCTTTCGGATGACGAGGTTTAGGAGGAAGGGTGTGATAGGCTACAAGCTTCCTCCCAATGATGGTCTGGCTGCTGTATTTGCTGTTGGATTTTCGTTGTCAGCTGATGGTGAAAGTGATGAACAAGTAGTTTTGGTTAGCCAAAGTGGAACTGTCAACAGAATCAAGGTTCGTGATATTTCCATACAGTCACGCAGCGCGATGGGAGTTATTCTCATGAGATTGGAGTTTGCCGGAAAGATAATGTCGGCATCCCTAATGTCTGCTACAGAGGCGGATGATAGTTCT------------------GAATCTGAAGAA------CAATCTGTGGCA------------------------------------------------------------------------------------------------------------------------------------------------------------------------------------------------------------------------------------------ATGACAGTAACCAGGCGATGTAGC---------------AGCCGG---------------------------------------------CTTGCAAATGCAGACTGC---------------AAGGCTTCC------GAAGAGTCCAATGGGTCTAAA---AAT---GGAGTTTATGTTAGGAAGAAGAGG------CTCAAATCAACC---ACAGAAATTACC------CCGAACTCCAAAACAGAA------------------------------------------------------CATGGCAGTTTGCCTGATATTGAAGACTTCAGTTACGGAAAAATTGAGGCCACCTTTGGTCAAAAAAGA---------------GGAAAGCTTGAGGCCTCTGACCATTTGAGTTCAGCTGGCAAGAAAAAACATACCTTGACTTTGCAAAGAATGGGA---GCAGAGAGCATTGTTTCCATCAAGCCAAAA------------------------------GATATTTGT---AAAACAGTGGAACCACCAGTTAATTGGGAAGAAGTACTCAAAGGTATCCGTGATATGAGAGTTGCAAAAGAGGCTCCTGTAGACTCTGTAGGATGTGGAAGAGCTGGCAGCTTTCTGCCA---CCTAAGGAGAGGAGGTTTTCTGTCCTGGTGGGATCACTTCTGTCAAGCCAAACCAAGGATCATGTTAATCATGGAGCAGTTCAGAGGCTCCATCAAAATGGGCTATTGAGTGCTGAAAGTATTTCC------AATGCAGATGAAGCAAGCATAAGGAGCTTGATCTACCCAGTTGGGTTTTACATGAGAAAGGCTGGATACCTAAAGAAAGTTGCAGATATTTGCCTCAAGAAATATGGAGGAGACATTCCATCCACTTTGGATGAGTTACTCGCGCTCCCTGGTATAGGTCCTAAAATGGCTCACTTGATT------TTGCATCTTGGGTGGAATGATGTCCAAGGCATATGTGTGGACACCCATGTGCACCGTATTTGTAATCGTCTAGGTTGGGTATCAAAGCCGGGCACAAAACAGAAAACATCATCTCCAGAGGAAACGAGAGTCTTGCTAGAATCATGGCTTCCAAAGGAGGAATGGGTTGAAATCAACCCGCTTCTG---------GTTGGGTTTGGACAAACATGTTGTACACCTCTTAGACCTCATTGTGGGGAATGCCTTGTAAATAATTTGTGCCCATCAGCTTTTAAGGAAGCA---GCA------AGCCCAGTCTCA------------AAGAAAAAAAACATGGTTGCTGCACCC------TTGCATGTGTTTATCGTGGTTTTCAATGATAAACACTTGGCTAGTGCCATATATTATGAAGTCCAAAGAGGTTATCGAAATGCTATTGGCGGAAGTATGAGGTTTAGTAAATTCCTTTTCTCGAAGCTTTTGAAGATATGTACTCGTTCAAATCACAAGTCTGCTAAAAAACTTTTGGGGGAAGCTGACAAGTATGGCACGGTATCTGTTTTTATGGGTTATAATAGTGTCCGTGATCTAATGGAGCATGAAAGAGCTCGGAGAGAATCTGCTGCAGACTTGAATTTG---ATGAAAGACTTTGACATGTCAGTGGCTTGTAAAAACTTCCCGTCGATTAAGTTGGGTAGTGCTTCAGTTGTTGAATTGTATGATGAAATTGCACGTGGCCCTGGGAAGGTGGACTTATTACTGCCTGGAACCTGCAAAGAATACCTTTCAAATTCTATGCGAGAAGATTGGATGGCACCAACTGAGCTGATTGACACATGGCATGGATTAAATAGTTCTCTTTCAGCTAGAAGTACGTCTTTGATTGATGAAGAAACACTTTTGCCATCTGTAGAAACCTCTCATTCTCTACGTACAGAGCCTGAAGAAAAGAACAAGACACAACTGTCTTCACAGAACATGACAGATGGTGCTGAGTACCATCTAGAAGAAACTATGGCACCTTCTATTGAGTGCCTTCTTGATAAACCCATTACTTCTATGCCCAGTTTAAGCAAAGGGCTTTGTCGTAAGCTAGAAAAGAATGGTTTCCACACGATGAGGAAACTGCTCCACCATTTTCCTCGGGTGTATGCTGATTTATATAATGCTCGTGGTGTAATTCAGGATGGGCAGTACTTGAATTTTGTTGGGAAAGTTTTACTCTCTAGAGGAGTAAGGGCTGGTGCTTCTCTTTCAATTATCGAGGTTCTTGTGGGCTGTGAAGTTTGTAATCATGAAGAAGCTTCTGAGATTAAAGTAGATGATCATGATACGTTAAACAAAAGAATGGTTTATTTGCATTTGAAGAAGTTCTTTCGTGGTGTTCGTTTTACAAGCCAGCCCTTTCTTAGAGGCATTCAATCAAAGCATAAGGAAGGGGATATTGTCTCTGTTAGTGGTAAGGTCAAAGCAATGAAGGCAGAAGATCATTTTGAATTGAAGGAATTTCATATTGATGTGCTTCAAGAAGATAAAATGAATGGACTAGAAGAAGAAATAAGGCCTTATCCCATATACCCCTCCAAAGGTGGCTTGAACTCCAATTTTCTTAGAGATATTATATTGAGGGCTTTGCAAGCCTTGCCAACAGATATGGATCCCATCCCAAGTAATATATGTGCAGACTTTGATTTGTTTAATCTTCACGATGCCTATATGGGAATCCACTGTCCAAAAGATCTGAAAGAAGCTGACTTGGCACGAAAACGACTTGTATTTGATGAATTTTTTTATCTTCAGTTGGGGAGAATGTTTCAAATGCTTGAAAAACTTGGGACATGGGCGGAAAAATCTAGTTTATTGGAAAGATACAAAAAAAATGGATCCTGTTTGCTCAACTCTGAAGAATGGTCTGATTTGACAAGGAAAATATACAAGGCTCTTCCATATGCACTTACTCCAAGTCAATTGAATGCAGTTTCAGAAATTATATGGGATTTAAGGAGGTCTGTACCCATGAGCCGTCTTTTACAGGGAGATGTTGGATGCGGCAAAACTGTTGTTGCTTTCTTAGCCTGTATGGAAGTCATTGACAAAGGCTATCAGGCAGCTTTCATGGTCCCTACAGAATTACTTGCTCTCCAGCATTACGAGCATATTCTTTCTTTGCTACAAAATATTGATGAA---CAAAGCAGACCATCTGTTGCTCTTCTTACACGTTCTGTCCCTTCGAAACAATCTCGGATAATTCGCAAGGGTCTTCAAACTGGAGATATAGCATTAGTCATTGGCACTCACAGCCTTATAAGTGAAAGTGTTGAATTTTTGGCTCTAAGACTTGCTGTGATAGATGAGCAGCATCGGTTTGGTGTAATCCAGCGTGGAAAGTTTAATAGTAAGTTATATTACTCTTCTCTAAAAACAAGTGTTGTTATAAAAGGCCATGGAGAGTCATCTGAAGATGAAGTTTACATGGCACCCCATGTTCTTGCCATGTCAGCCACTCCTATTCCGAGGACACTTGCCTTAGTTCTATATGGAGATATGTCCCTAAGTCAAATAACTCATTTACCACCTGGAAGAGTGCCTGTTGAAACACACGTACTTGAAGGAAATTTAACTGGATTTGAACGCATGTATGAGATGATAAAGAATGAGTTGCAGGAGGGAGGGAAAATATATCTCGTGTATCCAATCATAGAAGAATCCGAGCAACTGCCTCAGCTTCGTGCTGCCACAGCTGAGTTAGAGCTAATATCGGGTAAATTTGAGGGCTACCAATGTGGGCTTCTACATGGGCGCTTGAAGAGCACGGAGAAAGAGGAAGCACTGAGGAGGTTTAAATCAGGAGAAACACGGATATTGTTGGCAACTCAAGTGATTGAGATAGGTGTTGATGTTCCTGATGCTTCAATGATGGTTGTTATGAATGCTGAGAGGTTTGGAATAGCTCAGTTACACCAGTTGAGAGGAAGAGTTGGAAGAGGACAGAGAAAGTCAAAATGCATTTTCATGTCATGTTTGGTAGGAACTATGGGTCGGCTGAACATTTTGAAGGAGTCATGTGATGGGTATTACCTGGCCAATATGGACCTTGTTCTTCGTGGACCTGGCAACTTGCTTGGAAAGAAACAATCGGGGCATCTTCCGGAGTTCCCAATTTCCATGTTGGAGGTCGATGGAAATATCATAGAGAAGGCTCGTCTTGTCGCCTTGAAAATTTTGGACACCCATAATGGCCTTGATGGTTTTCCCCTGCTCAAAGCGGAGCTCAGCATGCGGCAACCTCTTTGTTTACTTGGCGACATGTCA---------------TTTGATGAGTAT------------------------------------------------------------------------------------------------------------------------------------------------------GAAAATAGCCAT------------------GGA------------------------GATTTGAAGGAT------GAGGATTTTATCCCCAACAAAGGA---------GAA------TTACAACCACAAGGTGTAGACCCTAAAAGGGGCTGGGCTTTTAGAGGAGTGCACAAGGCAATCATTTGTGGGAAGATTGGGCAGCCTCCAGTGCAGAAAATATTACGAAATGGCCGGACTGTGACCATATTCACTGTTGGAACGGGTGGTATGTTTGACCAGAGGATTTTGGGATCTGAGCACTTGCCAAGACCGGCTCAATGGCACAGAATTGCTGTGCATAACGAGCAGCTTGGAGCTTATGCTGTTCAGCAACTTGTTAAGAACGCGTCGGTTTTTGTTGAGGGGGACATTGAAACCAGAGTTTACAATGACACCATTAATGGACAAGTTAGAAATGTTCCAGAAATTTGTGTGAGGCGTGATGGTAAACTACAGTTGATTAAAGCAGTTGCAGATGCCAGCAATATTTCTTTAGATGAACTAAGAAATGTCAAGGGCTTGATTATGTTG------------------------------------------------AGGAGG---------------------------------------------------------CGG------------------------------------------CAAACCCCA------------------ATCCCT------------------------------------------------------------------CCC------------ATC------------------CAAAAACTC---------------------------TCGAAATCA------------------------TCC---TCC---------TCTCTGCCTTCGTCCTCT------------------------AAAACCAGAAGACCCCTTCTC------TTT---------------------CTCAAACCCACTGTCTCT------------------TCACCC---------------------------------------------------------------------------------GATGGAGAATGGAAGCCCCTCCTCAACATGGGCATCTCGGAGCTCTCTCTGCCTCTAACCTTCCCTACGGGTCAGACCTTCACATGGAAGCAAACGGCC------TCAACACAATTCACAGGTGTC---------CTCAAT---TCACACCTTCTCTCTCTTCGCCAGCTC---------CAAGATGGC---------------TCC------ATCTCCTATCTCCTCCACCGC---------------ACTTGTTTCTCTTCTCCCTCTCTTTCGAAGGATGAGGCC------------------TTTGCAATGGATTCTCTCAAAGACTTTATGAACCTTCAGGTTTCTCTGGGAGAGCTTTGGGCTGAGTTTTCAGAGGCGGATTCCAGATTTGCGGAGCTCGCTCCCCATATGTCTGGG------GCTCGGGTGCTGAGACAGGACCCATTGGAGTGCCTTTTCCAGTTTCTTTGTTCGTCCAATAACAACATACCGAGGATTACACAGATGGTATCATATCTGTCTTCACTTGGCCCTTACTTGGCCTCTGTTGGTGGGTTTAAATTCCATGCATTTCCTTCACTGGAGCGGCTGTCGCAGGTTTCGGAGGAGGAGCTGCGCAAGGCTGGGTTTGGTTACAGGGCCAAGTATATAGTGGATGCAGTTGCAGTCCTACAATCGAAACCTGGAGGAGGTGCAGAGTGGTTGCTGTCCCTCCGCACTTTGGAGCTCCAAGAGGTAACCGATGCACTATTGGGCTTGCCAGGAGTTGGGCCAAAGGTGGCAGCCTGTGTTGCCCTATTTTCTCTCGATCAACACCACGCCATTCCTGTTGATACCCATGTCTGGCAGATAGCAAAAAGGTACATAAGTCCTGAGTTGGAAGGTGCAACATTGACGCCCAAATTGTCTCGTCATGTGGCTGAGGCCTTTGTGATGAAATTTGGGAAGTATGCAGGTTGGGCACAAACTGTACTTTTCATTGGAGAATTATCGTCTCAGAAGGCCTTGTTACCTGTG---CATTTGCATTGTGATAAAGCCACTGAGGCGTCCTCT---------AAGAAGCTTGTGACTAGCAAG---------------------AACAAGAGG---AAA---------------------TCTCGTGCT------------------------------------------------------------------ATGACAACGACCCATTTG---------------------CAAATT------CCT------------------------------------------------ATTTACCCTTATCACGGTCGCTCCATTGGA---------------------------------------------------GGAAGAGCCCTGACTTTT---AAACAATTA------CCAGCAAAGGCT------GTTTGTACG---GATATTCCTTGC---------------------CTGTACCATCGAACATCACGGGTTGGAATT------TCGACAGTTAGTGGGGATCTAGGGATCAAT------GGTTCCTTG------------TGCAAACTTTCTGTGCCCTATTGCATTTTCAAGGGAAAAGCTGCATTAAAAATGGATCCTATTGGACCCAAATTCAGTAAGCTAAATCCT------GATTCTATGCGAATCGAAAGGCGGGGCTGTGTGCTCTTGACATTCTTTCCGGCGATTGGTGTACGTAAATATGACTGGCAAAAGAGACAGATTTTTGCTTTATCTGCTACAGAGGTTGGGTCTGTGATAAGCTTGGGTCCTACTGACTCCTGTGAATTCTTCCACGATCCTTCCTTGAAGAAAAGTGATGAAGGTCAAGTGAGGAAGTCTTTGCATATCGCACCAAATTCAGACAACTCAGGACATTTTTTTAATTTGCAGGTGACCAATGCCATCCAGAAAACCATGGATCGCTTGTCAGTGCCTGTGGCCAAGGCCGAGCTCTCGGTTATGCAATCCGCTTTTAGTTTCATCCTGCCACACCTGATGGGATGGGACCGA---ATTGCTAATCCAATGATG------CGC---------------------CTTGCTCCA------GAGAATCTGCCTTCCCCA------AATATCGTG---AGACTG------CCC---------------CCCTCAGAGGTTGAATGGGACAGAATGGCCTCC------AAAACCCTAACAGAGTTCTTC------CCACCTGCAAAGCGCCTTAAACCTCTCCCACCCCTCACCCCTGATGAGAAATCGAGGATCGAAATCAACCGGTGTTTTGCCCTTGCAAAGAGAAACTTGCGCATTTGCAATGAAAGAGTCTCGAAA------GCC------AGAGCTGAG------GGG---CTCACATTTGTAAAGTTAGAAGAGCTTTTGGTGGAGAAAACATGGTTAGAAGCTCTCCCTGGTGAGCTTGGGAAACCCTACATGAAGAATCTATGCGAGTTTGTGGGGCGAGAGGCA---AGGGGAAGCACACCTATCTATCCACCGCCATTTCTTATTTTCAATGCTTTGAACTCGACCCCTTTTGATAGGGTGAACGTTGTAATTCTTGGTCAGGATCCCTACCATGGACCAGGGCAAGCAATGGGCCTTTCATTTTCAGTGCCACAAGGGGTCAAGATTCCATCGAGTTTAGTCAATATCTTCAAGGAACTTCAACAAGATGTG---GGCTGCTCTATTCCATCTCATGGAAATCTTGAGCGATGGGCTGTACAGGGTGTTCTTTTGCTCAACGCTGTTTTGACTGTGAAACATCATCAAGCCAACTCCCATGCAAAAAGAGGTTGGGAGCTATTTACTGATGCCGTCATTCGAGCAATTTCACATAAGAAAACTGGAGTTGTTTTCCTTTTATGGGGCAACTCGGCTCAAGAAAAGGCCAGGTTAATCGATGCCTCGAAGCACCATGTCTTGAGATCAGCTCATCCATCTGGTCTTTCTGCACACAAAGGCTTCTTTGGATGCAGGTATTTTACTAACAACAATAAACCATTAATAGAATTGCCATTTTTAGCAGTCTTGGCC------ATGTTT---ACCAGAATCAGCAGG------------TGGAAG---------------AGTCCTTTG---------------------------TTTATGAGCTCCGTTCGCTTCCTTCCT---------------TTTTTC------------AGTGCGGACAACCCTGCAAAACCCATTCGTTCC------TTCATGCTCACCATTCCGGCGGCCTATACGAACTTTCGA------------------CCATCAGAAATGGAGTTTCTGGATCTGCTTCTGCCGAATATTTCAGCTCGC---AGACTG---------------AGACCCATGAAAACA------CTTAAGAGGAGCGATTCT---------TTTATGAGA---ACCTTGGTCACTACT------AGAGCTTTTACG------TCATCGACTATCTCG---------CCTGAAGCTTTCCAGGGGACATTGAGCTCCACAACTTATGGCTCGGAACAAATTCAGGTGTTAGAAGGATTAGATCCTGTTAGGAAAAGGCCAGGAATGTACATTGGCAGCACGGGCCCTCGCGGCCTACACCATTTGGTT---TATGAAATATTGGATAATGCAATTGACGAAGCTCAAGCAGGATTCGCCACTAGAGTGGATGTCGTTTTACATTCAGATAATTCCGTGAGCATAACTGACAATGGCCGTGGGATTCCTACAGAATTTCATCAAGTTACAAAGAAATCTGCTCTTGAGACTGTTTTAACGGTCTTACATGCTGGGGGCAAGTTTGGTGGTTCACGCAGTGGTTATAGTGTCTCTGGGGGTTTGCATGGCGTGGGCTTATCTGTTGTTAATGCTTTATCCGAGGCCTTGGAGATTACTGTTTGGCGTGATGGAAGGGAATATCAACAGACCTATTCTCGTGGAAAACCAGTGACGGACCTTACGTCTCACATGCTTCCTACTGAATTGAATTCTCGTCAAGGGACTTGTATAAGGTTTTGGCCTGATCGCGAAGTATTCACAACAACAATTTCATTTGACTACAACACAATAGCTGGGCGGATTAGGGAGCTTGCTTTCCTGAATACTGATCTAGCAATTACCCTAACGAAGATGGATATGGATTCCCAGAAGGCACAATACAATGAGTATTGTTACGCAGGTGGATTAGTTGAATACGTAAAATGGTTAAATACTGATAAGAAACCTATACACGATCCTGTATTCCTCCAGAAGAAAGCTGACGGAATTACTGTTGATGTGGCTTTACAATGGTGCTCTGATGCTTATACAGATACCTTGTTAGGTTATGCAAATAGTATTCGAACAGTTGATGGTGGCACTCATATAGACGGCCTGAAGGCATCATTAACAAGAACCCTTAATAACCTTGGGAAGAAGTCAAAGGTTATCAAGGAG---GACATTAATTTGAGTGGCGAACATGTAAGGGAGGGATTAACATGCATTGTCTCGGTCAAAGTTCCAAACCCGGAGTTTGAGGGACAGACTAAGACTAGGTTAGGAAATCCTGAAGTACGGAGGGTAGTTGATCAATCTGTTCAAGAACATCTCACAGAGTACTTGGAGTTGCATCCAGACATACTTGATTCAGTCCTTCTAAAGTCACTTAATGCTCTTAAGGCAGCAATGGCAGCTAAGAGGGCAAGGGAACTTGTACGAACAAAAAGTGTGTTGAAGTCATCTTCTCTTCCAGGCAAGCTAGCTGATTGTTCCTCTATGAATCCTGAAGAATCT---GAAATCTTTATAGTTGAAGGTGATTCTGCTGGTGGCAGTGCAAAACAAGGCCGTGACCGGCGTTTTCAGGCTGTGTTGCCCTTGCGTGGTAAAATTCTGAATATCGAGCGCAAAGACGAAGCTGCCATGTATAAAAATGAAGAGATTCAAAATCTCATTCTTGGATTGGGACTTGGGGTGAAGGGAGAGGATTTCAGAAAGGACGCCCTACGTTACCATAAGATCATAATTCTAACAGATGCTGATGTGGATGGTGCCCATATCCGTACTCTTCTTTTAACATTTTTCTTCAGATATCAGAAATCACTGTTTGATGAAGGCTGTATCTATGTTGGTGTTCCTCCACTTTTCAAGGTAGAGCGCGGTAAGCAAGTTCACTATTGCTACAATGACATGGAGCTAAAACAACTCCAAGATGCCTTTCCTCCAACTGCATCTTACAATATACAGAGGTTCAAAGGTCTAGGAGAGATGATGCCCATCCAATTATGGGAGACCACTCTGGACCCTGATAAACGAGTGCTGAAGCAATTAGTTGTTGAAGATGCTGCAAAAGCAAATCTGGTGTTCTCCTCGCTTATGGGCAGTCGAGTAGATTTCCGGAAAGAACTCATACAGAGCTCTGCGAGCATGATCAACTTTGATCATTTGGATATAATGTCCTTAACTTTCTCACGCAGGCTCGCTCCATCACTCATCTCATCAGCTTCTTTCTCTGCAAGTCTAAGGGGCTTCTGCACCAATACCCACGACTCAGAAGACGTAGGAGGCAACGATTTGTCAACCTCTGAGCAA---------TCCAATGGCCCTCAAAGCACCAACAACTCAAGACCTATTTTTCAGAGACCCTTGGAAAATGGCCTTGATGTCGGAATATACAAGGCTATACTAGTTGGGCAAGTCGGGCAGGTTCCTGTTCAGAAGAGGCTGAGGAGTGGGCGAGTTGTAACTCTGTTCTCGTTGGGAACAGGTGGTATCCGTAATAACCGGAGGCCTCTTGATGATGAAGATCCTATGGAGTATGCAAATAGGTGTGCAGTTCAATGGCATCGTGTTGCTGTGTATCCAGAGAGATTGGGTTCACTTGCAATGCAGAATGTGAAGCCTGGGTCGCTTCTGTATTTGGAAGGGAACTTGGAGACAAAAATTTTTAGTGATCCTATTACTGGTCTTGTGAAGCGCATAAGAGAAATTGCTATCAGACGAAATGGTCGGTTAGTTTTTCTGGGCAAAGAAACTGAT---GCTGCA---GAATCAAGCCAA---GCA---GATTTAAGAGGCGTCGGTTATTTCATGGCACCTCTTTTGGGTAATTTCAGCTTCCAGGCC------TGTTCA------AAGCTT------------------CAATCT---CACCAATTGTTTTTC------CCCTTG------------TTATTG---------CAAGCCAAGAAG---------ATC---------------------TGCTGT---TGC------AGA------------------GCTTAT---GGAACCAACGGCCCTGTT---AGATACATTCCCGATAAATACTCACATAGAGAACAACCACATATGGCTTCGCAAGATAAAGAAGCCATG---------CATAAGGGATCAAATGGAGTAGAAAACCCAATTACCACAGACAAGGCAACAAACGTAGAAATGAGATATCAAGCTCAATTTCTAACTCCTAAGAGC---------GTTTTATACTCTAAAACCAATGCAAATGAG------GATGGCGCACAAGATAAAATTTTCAAGCTAGAA------------------GTTGATGAT------ACTTTT------GGTGATGGGGATGAT---GATTTGAATGTTATGGAGGATCTTGAAGACGAA---TTG------------CCTTCTGATGAAGGTGAATCAGAAACA------ACATCTGTTACGACAGATTTGCAAGATGCGCGAAATGTGGCTATTGAAGTCCTTGCATTGAGGTCGCATACAATAGCTGAGCTGACAAAGAAACTACGAGGAAAGAAAATTCCGCTTAAGCTGATAAATTCTGTGATAGCTGACTTTGCAGAAAGAGGGCTGCTTAATGACTACTCATATGCAGAAACATTTTCACGATCTAGATGGCTGTCCATGAGTTGGGGTCCGAGACGAATCAGGCAGACACTTTTACAGAAGGGTGTGTCAAGAATAGTTGCAGATAAGGCAATTAACCATGTCTTCAAT---------------------GGAGAT------TCAGAGGAGAAGGAT---------TTGTGCCAG---GGCATATCGAAGTATTCACTGGATCATCTTTTAGCCTCCACGTCCAAGCAATGGCTTAAAGGGAATAGTGTGCCTTTGGAAACCCGCAAAATGAGGATTGTAAGGTGGCTCCAGTATCGTGGCTTCGACTGGGGTGTCACCAACTTCATATTGAAGCAATTGGAGTCCAAGTATCCTTCGATGGAATCGGAACCTGTTCAATCAGGGAGAGTTAGAGTGCTTAAAGCTGGAGAA------------------ACTGGGGGTAATGGGCCTGTTGTTTACTGGATGTTCAGAGATCAGAGATGTAACGATAATTGGGCTTTGGTTTATGCTTTGGAG------CAAGGAGCTAGATTGAATGTTCCAGTGGTTGTGGCGTTTAATTTGTTTGATCAG------TTTTTGGGGGCAAAAGCCAGGCAGTTAGGGTTTATGCTCAGGGGTTTAAGAGATCTTGAGCAGAGCCTG---------AAGGTTTTAGGCGTTCCATTTTTT---CTATTTCGGGGAGAAGCTGATGAAAATATCCCTAAATTCACGAGCCAATGCAATGCATCCCTTCTTGTCACAGATTTCTCGCCCTTACGGATCATTCAAAATATAAAAGAGAATATATGC---------CAT---------AGGGTAACCGAAGAAATTCCAGTTCATGAAGTGGATGCTCATAACATAGTACCAGTGTGGGTGGCCTCTGATAAATTGGAGTATGGTGCAAGGACTATAAGAACCAAGATCAACAAGCTTCTACCAGAGTACCTCACTGAATTCCCTGATTTGAAA------GCCCCCCAAATT---AGATGGAAG---GATGAATCTCCTGTTGAA---ATAGATTGGGAGAACCTCATCGCTGAAGTTCTGAGGAAAGGTGGTGCGGTTCCTGAAGTACACTGGATTGAACCTGGTGAACAAGCAGCATTGGATATGCTTATGGGTAGCAAAAATGGCTTCCTTTCGACAAGATTGAAAAATTATTCAACCGATCGAAACAACCCATCAAGACCTAAGGGCCTTTCGTGCCTTTCTCCTTACTTGCATTTTGGTCAAATCTCTTCACAGCGCTGCGCTTTGGAGGCTCGTAAATTTCGAAAATTATATTCCCAGTCAGTAGATTCGTTTTTGGAAGAGCTCATTGTACGAAGAGAATTGGCTGACAATTTTTGTTTCTACCAACCAAATTATGATTCATTACAAGGAGCATGGGAATGGGCCAGAAAAACCCTAAGGGATCATGCTGGAGACAAGCGGGAGCATATCTACACGATGGAGCAGTTAGAAAAAGCAAAAACGGCAGATCCTTTA------TGGAATGCGTCTCAGTTAGAGATG------GTTCACTACGGAAAGATGCATGGATTCATGCGGATGTATTGGGCAAAGAAAATACTTGAATGGACAAGTGGACCCGAGGAAGCTCTTTCAATTGCGATACATTTGAATGACAAGTATGAATTAGATGGTCGAGATCCAAATGGCTATGTTGGCTGTATGTGGTCAATATGCGGTATTCATGACCAGGGATGGCGAGAAAGATCTGTGTTCGGGAAAATACGTTACATGAATTATGCTGGCTGTAAAAGGAAATTCGACGTTGATGGCTACATAGCTTATGTGAAGAAACTTGCAGCGGAGACAAAGAAAAGGCCAATTAAGGAAATCATGGAACATAACAAC---------------ATGGGA------------------------------------------------GAGGTGGTGAATTTGGTGTTCCCCTCTTGCTTTTTTACAGAAAGGCTTGCGACCCAA------------------------------------------------------------------------------------------------------------TTGAAGAAGAAGAGTTTTAAATTGGGT------------TCATGCTCAGGATTTCACAATCAAAGCATTTCGCATTGTCCATGGAGAAAACATTGGTCAGGGGGCTTCATCAGAGCCACCCAAGATGGCGGAGCTCTGAAATCTGATGAAGAGAGTGAGAGA---------AAGGGAAATAATAGCAAAAGGAGGAAAAGGGCCTTCTTTTTAGACGTGAATCCTCTTTGCTATAAAGGGAGTGAGCCAAGCCCCTCTTCCTTTGCTCAGTGGATGCATTTGTTCTTCTCAGATGTCAGTCATCAAGACCCTGTCATCGCTGTTCTTGATGGGGAAAACGGGAATGACTACCGAAGACAAATATTGCCATCCTATAAAGCACATAGGAGGAAGTTTTCCGGCTTATCGTCAATATATCAAAGATCTGGTCGAGCAACTGATTCTGACTCGCATTATGTTGCAGCATGTATCATGAATCTCCTTCAAATGTGCAATGTGCCAGTGATCAAAATTAATGGTTCTGAAGCTGACGATGTGGTGGCTACGCTTGTTGATCAAGCCCTACGAAGGGGATTGCGAGTTGTGGTTGCATCACCTGATAAAGATTTCAAGCAATTGATATCTGAGGATGTGCAAATTGTGATTCCCATGCCAGAATTTGGGCGTTGGTCATTCTATGCTTTGAAGCATTACCTAGCTCAATACAATTGTGATCCAAGTGTTGACTTAAGCCTCCGTTGCATATTGGGTGATGAAGTTGATGGTGTGCCTGGACTTCAACATGTGGCTCCTGGATTTGGCAGAAAGACAGCTCTGAAACTCCTAAAGAAACATGGCTCATTGGAAAACTTGCTCAATGCTGCCTCAATTAGAACAGTTGGAAAACCATACGCACAAGAAGCTCTTACCAAGCATGCTGATTATCTCCGAAGAAATTTTCAGGTTCTTAGCTTAAGGAGA---TCTGCAGGAGGTGGGAATACGGGTAAAACGAGCATCCAGGAACCTACAAAACATTCAAATGCTTGGACTGATTCGACCCATTATTTGCATGATCATCTCTTTAAACCTGGCACCAAATCATTCCCAGTTCTATACAATTCTGCCCAG---TTCTACACCAATTCTGTGTGCTTGGTT---CTCAATGCGCTGATGGCT------------------------------------------------------------------------------CTAACTAGGGCTTCGACTCAAAGCTTGAGAAATCAGAGC------AAAATTACACTG------------------------------CCACTTCAATAT------------CTGCGCTTCTATGGTAGGGTTTCAGCT------------------------------------TCT---------------------------TCA------TCATCGTCT------------CAGTTTTCGAAA------------------GAGGTGGTTGCAGAG------AAC---------GATGCACAAGAT---------------------------GTTCAA---------TCAGAAGGGATC------AGCCGTCCATTATCTGAGATCCTCAGAGAACTGAACAGGAAAATTCCTGATTCATTCATAAAGGTCAGAGTGGAA---------GATGGGTTCTCCATCAAATATGTTCCATGGCATATTGTTAATCGGATAATGAATCTACATGCTCCAGAATGGTCTGGCGAGGTTAGGGGCATCACATATTCTGCTGATGGCAAGTCTGTCTCTGTTATATATCGTGTAACACTTTACGGAACTGATGCAGAGATTTATCGGGAATCAACTGGGACTGCTCCCTTAGATGATACTGGT---TATGGAGATCCTGTGCAAAAGGCTGAAGCCATGGCATTTCGTCGAGCTTGTGCACGGCTCGGCTTGGGGCTTCATCTTTATCACGAAGATGCAGTC
>Cin
ATGGAGGAGGAAAGCAAAGCTTTCTATGTTGTTCGGAAGGGGGACATTATCGGCATATACAAGAATCTAGATGATTGTCAAACTCAAGTTAGCTCCTCAGTATGTGATCCATCCGTCAGTGTGTACAAGGGATATTCTTTGAGTAAAGATGCAGAGGATTATCTTGCCTCCCGTGGACTAAAAAACGCTATTTACACCATGAGTTCAGTGGATGTA---AGAGAGGATCTCTTTGGTGCACTAGTGCCTTGTCCTTTTCAGCAA------CCAGAAGGACCT---------GTTCCTTCTACAAGTAAAGCTTTCAAAAAAGCTTCTGTGCAGAAGAGACCTCAGGAAGATGTGCAAATGGAGAGCAATGTGCAACTGGATGGA------TCTGTTCCTTTGACAAGTAAAGCATCCAAAAAAATTTCCCTGCAAAAGAGATCA------------------------CAACAAGAGGTGGAATTGGAGGGTAACATGCTGTCCTGTGTTCTAGAGTTTGATGGTGCTTCAAAAGGAAATCCTGGAAAATCTGGTGCTGGAGCTATACTGAGAAGTGAAGATGGAAGTGTGGTTTGGCGCTTACGAGAAGGCATAGGCATTGCTACCAATAATGTTGCTGAATATCGCGCTTTGATTTTAGGATTGAAATATGCCCTTAAGAAGGGATTCAAACGAATTCGTGCTCAAGGCGACTCCAACCTTGTCTGTATGCAGGTTCAGAATTTATGGCAAACTAGGAACAAGAACATGGCTGACTTGTGCCAGGAGGCCAAAGAGCTCAAGGACAAGTTTCTGTCTTTCCAGATTTGTCATGTTGCTAGGGAATTCAATTCAGCAGCGGATGCTCAAGCAAACTTGGCTGTAAGTCTTGGAAATGGAGAAGTTTCTATGGACTGTGACGAA------------ATG---------GCAAGGCTTCTTCTACGC------AACGCT---TCTATTAAGCAGTCTCTCTATTCC------------------------GCTGAGTGC------------TTTACG---CAAGGCATTTTGGGTACAGCCTTCCATATCCGCAACTTCTCCGTGAAAGGGAGAAGGAAATCTAGGTCAGATGAAAGTGATTCTGGCGATGAGCACAAGTCAAAGAAAGAACTGGCTCTACAACAAGCAATTGACCAAATTACTACCTCATTTGGAAAGGGGTCAATCATGTGGCTGGGTCGTTCTATTGCTCCTAGAAATGTTCCTGTGGTGTCTACGGGGTCTTTTTCTTTAGATATAGCATTGGGTATTGGTGGACTTCCAAAGGGACGTGTTGTGGAGATATATGGCCCAGAGGCCTCAGGAAAGACAACACTTGGTCTTCATGTAATAGCTGAATCACAAAAAAATGGAGGTTATTGTGTTTTTGTGGATGCGGAACATGCCCTTGATCCAGCGTTGGCAGAGGCTATTGGTGTAAAAACTGACAATTTGCTACTTGCGCAACCAGATTGTGGGGAGCAGGCACTTAGTCTTGTAGACACCCTAATCCGAAGTGGTTCTGTTGATGTTGTAGTTGTGGACAGCGTAGCAGCCCTTGTGCCTAAAAGTGAGCTTGATGGTGAGATGGGGGATGCACACATGGCATTGCAAGCAAGATTGATGAGTCAGGCTCTACGTAAATTGTGTCATTCGCTCTCTCTCTCCCAAACTATTTTGGTCTTTATAAATCAGGTGAGATCAAAGTTGAGCACATTTGGC---TTTGGTGGACCAACTGAGGTTACTTCTGGTGGAAATGCTTTGAAGTTCTATGCATCTGTTCGCTTACATATCAAAAGAATCGGCCTTGTTAAAAAGGGTGAAGAAGCTGTAGGAAGCCAAGTTCTTGTTAAGATTGTGAAGAACAAACATGCTCCTCCATTCAAGACAGCACAGTTCGAGCTTGAATTCGGCAAGGGGATCTGCCGTGACTCGGAGATCATAGAATTAGGGTGCAAACATAAGTACATAACAAAAGCAGGAGGTGCATTCTACCACATGAATGGGCAGAGTTTCCGAGGAAGAGATGCTATCAAACGATATTTTGCTGAGAATGAAGGTGCTAGAGAAGAGCTGATGTTGAAGCTCAGAGAAAAACTG---GTG---CATCATGGGACTGAAAAGAAAGACCCAGATGCCGTAGAGGAGATTGTT---------ACAGCTGAAACAACTGATGAGGAA------------------------GTGGGA---GCTGCAGTG---GAGGCAATGATGGGAGCGTCTTCTGGATGCCTGCGCGTCCTCAGGAGATCGTTT------CTT------CCCAAA---CCTTTGAGACCGCTGCAGCCGCCGCCGCCGGCTGGAGCC---ATTTCTTTTGTGCGTGCA---TACCGTCGTCTTTTTTCTTCTGAA------GTTGAAACTGCATTGGAATAC---GAAAGGGATCAACCCTATTATGAGGATGGC---AAAGTGATGGAGAAAGATGCTGCACTTCACCTTGCTCTCTCTCGTCTTGCTGGCGATTTCGGTAAAGAATCTATGCTATCGCTGCAACGATTTTATGGTTCACGATATGCACCGGTTATCTCCACAGGTTCTTTGAAGCTTGATCTGTCTCTTGGGATTGGAGGATTACCAAAGGGACGAGTTGTTGAAATTTATGGGAGAGAGGCTTCAGGGAAAACAACACTTGGCCTTCAGATTGTCAAGGAAGCTCAAAAGCTTGGAGGTTATTGTGCATATTTTGATTTAGAAAATGCTATGGATCCATCTCTTGCGGAAGCCATTGGTGTAAACACAGAAGATCTTCTTCTTGCCCGTCCAAATTGTGCTGAAAATTCCCTTAGTGCAATAGATACTCTGGTCAAAAGTGGATCAGTAGATGTTATCGTGGTTGATAGTGTGGCTGCCCTTCTACCCCAACATGAACTTGATGGTGAAATAGGTTTT------ACCAACCTTGAACAA------CAATCACGGCTGATGACCCATGCATTGCGTAAAATTCACATGTCATTATGCCGGTCCGAAACACTTTTGATATTTATTAATCAGGTCAGATCAAATTTG---AGA---ACA---TTTCAAGGTCTT---GGTAATGTAAATGAGGTAACTTGTGGTGGAAATGCCTTGAAGTTCTATGCAGCAATACGCATGAGAATTATGAGAACAGGCCTGCTTAAGAGTGAAGACGAGGTTACAGGTCTCAGTGTCTCAGTGCAAGTTATGAAAAACAAACTGGCACCT---GCAACTGCAATGAAGAAA---GCCGAACTAGAGATAGGATTTGGGAAGGGCATTTGCCGTGAA---GCTGAGGTTTTGGAGATTGCTTCTAGTCATGGAGTTATCCCGAAGAAAGGAAATGGTTACCTCATAGATGGGCAGGTTTTCAAAGATAAGGTGGAAGCCCAACATTATCTAGCACAAAATAATGAAATTACAGAAGAAATTGTGAGAGTCCTGAGAAACCAGTTGCTGGGGAGCAGAATG------------------------------------------------------------------------------------------------------------------------------------------------------------------------------------------------------------------------------------------------------------------------------TCCCCTCTCTCTCACCGT---------CTCTTCTCCCAC------------------------------------------AACGTCCTCATGGGCTCCAAGCACATGCTG------------------------AAATGCGCTCCCGGC---------------------ACAATACACCTTTCCTCA------------------------------------------ATACATTCCCGCCATTTCCACACC------------------------CATCTGCACCTTTTCTCCACCAACCCAGAAAAACCCACC---------------------------------------------------------------------------------------------------------------------------------------------------TCC------------AAAATC---CCACATATCTCCCTA---AAA------------------------------------------------------------------AAACATGGGTTTTGCTCCTTTGCTCCTGTC---------------------------------ATGCACTCTAGAACA---------GTTCATTTGCAGCCACAG------------------------GAAGGCGAGAAG---ACGGAT------------------ATGGATAAACTTGCAGTGTTGAAAATGAAATTGGAGAAGGCAGGGATCGCCTGCGGTTCGTGTAAGCCTGGGAAGTACAGTAGGATGCTATGCCCACAGTGTGGAGGTGGAGAGTCTAAGGAGAGAAGCTTCTCGATTTTTATCCGGGAAGATGGAGAATTAGCCATGTGGTCTTGCTTTAGAGCTAAATGTGGATGGAGAGGTCATATGCGGGCCTCTGTAGATGGGAAA---GGATATAGCAGTTTAGAGAAAAGTTCCAAAGGT---------------------AAGCCCCAC---------------------------------AGAGTGATCACGGAGGAGAGCCTTGAACTGCAACCATTATGCGATGAGCTAATTGCATACTTTGCCGAGCGAATGATATCAGGGGAAACTCTGCGAAGAAATGCTGTCATGCAACGTAGTTGTTTGGGTGAT------CAG---ATTGTTATTGCATTTACATATAGACGAAATGGGCAGCTTATCAGTTGCAAGTATCGAGGCATCAACAAAAAATTTTGGCAGGAAAAGGATACAGAAAAGATATTATACGGAGTAGATGACATAAAGCAAGCAAGTGATATTATCATTGTTGAGGGTGAAATGGATAAGCTTTCAATGGAAGAAGCTGGCTACTTTAATTGTGTGAGCGTTCCAGATGGAGCACCCTCCCAGGTGTCCAAAAAAGAGTTACCGGCCGAAGGAGAGGACACAAAGTATCAGTATTTGTGGAACTGCAAAGAGTACATTGAGAAGGCATCTCGGATTATCCTAGCCACTGATGCTGATGCACCTGGCCAAGCATTAGCTGAAGAGCTTGCACGCCGTCTTGGTAGAGAAAGATGTTGGCGAGTCAAATGGCCGAAGAAAAATGACACTGATGTTTGCAAGGATGCGAATGAGGTGCTCATGTTTTTAGGACCAGAGGCACTGAGGGAAGTTATTGAGAATGCTGAGTTATATCCTATAAAGGGTCTGTTCAGGTTCAGTGACTACTTCGATGAGGTTGATGCATATTATCATCGCAGTTTGGGTTTTGAGTTTGGTGTCTCAACTGGTTGGATGGGCCTGAATGAATTATATAATGTCGTACCTGGAGAATTGACTATTGTGACCGGTGTTCCTAATTCGGGCAAGAGTGAGTGGATTGATGCCCTCTTGTGCAATATTAATAGAAGTGTAGGCTGGAAATTTGCACTTTGCTCTATGGAGAACAAGGTTCGGGAGCATGCAAGGAAGCTTTTGGAAAAACATATTAGAAAACCTTTCTTTAAT---GCCAGATATGGAGAATCCGTTGAGCGAATGAGCGTTGAGGAATTTGAACAAGGGAAGAAATGGCTTAATGATACATTTCATCTCATACGCTGTGAGGATGATTGTCTTCCGTCTATTAAGTGGGTTCTTGAACTTGCAAAAGCAGCAGTTTTAAGGCATGGGGTACGTGGGCTTGTAATAGATCCCTACAATGAACTTGATCATCAGCGCCCACCAAATCAGACAGAGACAGAGTATGTGAGTCAGATGCTTACTAAGATCAAACGATTTGCTCAGCACCATGCATGCCATGTCTGGTTTGTAGCACACCCTAGACAGCTTCAACACTGGGTAGGCGGTCCTCCTAATCTGTATGATATAAGTGGAAGTGCACACTTCATAAACAAATGTGACAATGGGATTGTTGTTCATCGCAATCGAGATGAGAATGCTGGACCCCTTGATAGAGTGCAGATTTGCATACGGAAGGTACGTAATAAGGTCATTGGAAATATAGGGGATGCCTTTTTGTCATATAATAGGACCACAGGT---GAATTTGTGGATATT------GATGATGCCGCCAGC---------------------------------------------------------------------------------------------AGGAAG---------------ATGTCTTTCAGCAGTTGCCTTTCTCTCCTCTCTCCCTCCGCTGACAAGAAATCCCTTCTCTTCTATTCATCATCATCATCATCATCATCATCTGAATCGAATTTTTACTCAGTCTCCTCCAAAGCTCTCAAATGCCGGCCACCGCCCACAGTACCG---CAATATTGGATT------CCGTCT---CGGAATTCTGTTACTTTCATTGGCTCTGTGCTCTTTCCTGTGAAG---AAATACTCCAGTTGC---AGT------GTCGAC---AGTGTTTGGACGATGCTAGAGGTTGAATCCCCTGGCAAATCAACCTTCAAGGTTTTACTTGAAATGAGGGGTGAGATGGCGGAAATCTCGTTGCAGCATTTGATGGAAAATGACTTTGTTTATGTTTCTGGTCGTTTAAATTCTTACACGAAGGTTGATTCAAGT------GGTAGGGACATGCTATTTTACAAGGTAATTGTGAAGGAATTCAACTATGTTAAACATAATAAT------CAATGTCGAACGTTCCAGAAACCTGAGGCCTTAAAG------CTAAAATCAGTTTCCACATCTAGTGCATTGGATAGTCAAATGGTGGAGACGGTCCGCCTCCATTTGTGGCAGGTTTTTTTTGCCAGCCCACATGAATGGTGGGACAACAGAGGGAGGAAGCTATATCCCAGTTCTCCAGATTTTAAGCATAAAGATACTGGCGAGTGCCTGTGGATCATG---CCGAATGATCCTCCTTGGGTTACAAAACAGCTTCAATTGCTTGACTCGACAATGACAGAAAGAGGGCAAGGTGGTCTTGGTAGTGCACGGTCTCGCTTGTCCATATGGGAATATGAGGAA---ATGGAATGT------------GTT------------------CTCTCTCTTCTTCTCCAAATCCACCTCTGCAGATTCTCAAGCCAAATCCAGGGAATTGTGTTTGCATCTGCTTTTATAAACTCTTTGGGTCATGTGGTGCCTCCTGGAAATCTTATCTTAAACGTGTGGTTCCATGATGATGGCTTG---------------------------CTACCAATATTCACATCATCATGT---TCACTCATTCTGGCGGAATCTTCA------------------------------------------------------------------------------------------ATGCTT------AGGAGGGAAGTT---CTCAATATTTCAGAGGATTGGATACAACATGTGCTACAACCAGCTAAAGATTTA------------TTCGTATCCAAGATTTACTTCCAA---------------------------------------------------------------------------------------------------GAA---------------------GCTACCTTTCAGGGTTATTGTAAATTG---------TCTAGTGGTTTGGAG---------TCA---AAT------TTCTCAGAACTT------GGTCGTGCT------------GCAATCTCTCAAAGTACTTTGGGA---ATGTCTTCTGAAGCTGAA---AGA------ACAATGCTCCAAGACAAGCCTGCTGATTCT---TCCAAGTTTAAAAAA---GGGGTTAAT---GATTCTAATTCTTTGGGTGGTCGAGTTATGCTCATCGATGGAACATCAGTTATGTATAGAGCTTATTACAAGCTTATAGCGAGGTTGAACCATGGTCATTTGGAGCATGCTGATGGCAATGGAGACTGGGTTTTAACAATTTTTACAGCTCTGTCCACTATTATTGATGTGCTGGAATTTACCCCTTCTCATGTGGTGGTAGTGTTTGACCATGATGGGATACCATTTGGTCGAAGTACTGCCATTCGATCCAAAGAATGTTACATGGCAAAAGGTTTGACTTTCCGTCACAATTTGTATCCATCATACAAGAGCAACCGCGTCCCTACTCCTGATACCGTTGTTCAAGGCCTTCAGTATTTGAAAGCATCCATCAAGGCCATGTCCATCCAAGTTATTGAGGTGCCAGGTGTTGAGGCCGATGATGTAATTGGTACCTTGGCCGTAAACAGTGTTGCCGCTGGGTACAAGGTGCGAGTTGTGTCTCCCGACAAAGATTTCTTTCAGATATTGTCCCCTTCATTACGGCTTCTACGTATTGCTCCACGTGGACCTGAGATGGTTTCATTTGGAATAGAAGACTTTGCCAAAAAATATGGGGCTCTGAAACCCTCTCAATTCGTTGATTTGGTTTCACTTGAAGGAGATAGCTCTGATAATATTCCAGGAGTTGGCGGCATTGGACCTGTAAAAGCTCTCAAGTTGATCACTAAATTTGGTTCTTTGGAGAATTTGTTGAAGTGTGTTGACCAAGTTGAGGAGGATCGCATTAAAGAGGCTCTGATATCAAATGCTGAGCAGGCTCTTTTAAGCAAGACCCTTGCAATT------TTACGTACTGATCTTCCATTTTACATGGTTCCACTCAATACGAAAGATCTTGTGTTTGAGAAACCACAGGATAATGGAGAAAAGTTCATAAGCCTTTTGAGAGCCATAGGAGCATATGCAGAAGGATTTTCTCCTGAACACATTATCAGAAGAGCAGTGCATCTATGGAACAAGCTT---------ATGCGA---AGCTCTTCTCTCAATCTTGTCTCCCAATCTTCCCACATG---GCTAGAAACCTCATCCATCTGACCAGATCCAAACTCATCTCCAATCCT---------------CCATCATCAAAT------CGCGCTCGCAGAGCTTTCCACTCCAGCAAT------CGCCTCTGCAATGAAGAATCGAATGGCAACGAGGTT---------------------GCCGTTTATGACCCTGTATCTGGTGAATTCGTGACCACGAGGACTTTCAATGAGGGCGAATCGTCTGTGAGGGCTGCTGGATATATGAAGAAGAAAAGCGGGAAGACGAGGGTTCAATGGGTGTGCGGAGACTGCGGGGAGCCGCACTCGCAGTGGTGGGGGAGTTGCCATTCTTGCCATGCTGTGGGTACTTTGAAGGAGTTTGCAGAG---------------AGTGAGAAGGCTGGGAATAATTCGAGGGGGTTCGAAATATCTGAAAATGCGACTCGGTCATGGCTGCAACAGAGGGCACAGCCGAGGAGATTGACGGATGTGAATAAGGGTATCAACCCTCTAGAATGGAGGATTCCATTGTTTGGACTCTTTGGTATAGAGGTTGCTAGGGTGCTTGGTGGTGGTCTTGTACCAGGTTCCTTAGTTTTAGTTGGTGGCGATCCTGGTGTTGGCAAAAGTACACTATTGTTGCAGATTGCTGCAATGTTAGCTGAAGGAAGCAATTTTAACAAACCAGCTCCAGTTATTTATGTTTCAGGCGAAGAGAGCATTGAGCAAATTGGGAATAGAGCTGACCGTATGAGAATTGGGACACATGAACTTTACTTGTACTCAAGTACGGATGTCGAGGACATATTGGAAAAAATTCAGGGTCTCTCTCCTCGAGCTCTGGTTGTGGATTCTATTCAGACAGTTTATTTGAAAGGAGTGGTTGGAAGTGCAGGAAATATCCAACAGGTGAAGGAGTGCACCTCAGCTTTGTTGCGCTTCGCTAAGCAGACAAATATTCCTGTTCTTTTGATTGGACATGTGACGAAAACTGGAGATATAGCTGGGCCTCGTGTCTTGGAGCATATTGTGGATGTTGTTCTATACATGGAAGGTGAGAAGTACTCGTCATATCGGTTATTGCGATCTGTGAAGAACCGATTTGGGTCTACTGATGAACTTGGGGTGTTTGAAATGTCACAATCGGGTCTTAAAGCTGTCTCTAATCCTAGTGAGATATTCTTGAGTGAACAATACAGTGACTCTGAGGTTCTAGCTGGGCTTGCTGTAGCTGTAATTGTTGATGGCTCTCGATCTTTTCTAATTGAGATTCAGGCATTATGTTCATCGGGCTCAACCGTTAAAAAGCATTTTAATGGGATCCGAGAAAGCAGAGCTGATATGATTATTTCTATCCTTATGAAGCAAGCGGGTCTAAAGCTCCAGGACAGT---TCCATTTTCTTGAATGTTGTAAGTGGGATCAATTTAAAAGAGACTGCAGGGGATCTTGCTGTAGCAGCAGCAATTTGCAGCAGTTTCTTTGAGTTCCCGATACCTACTGATGTTGCATTTATTGGTGAGATTGGCCTTGGTGGTGAGCTTCGGACGGTACCTAGAATGGACAAGAGGGTGGTTACCGTCTCTAAGTTGGGATACAAGAGGTGTATCATTCCAAAATCTGCTGAGAAGTTA---TTAACAGGCCTTGATTTGGAAGAGGGATTGCAGATT---GTAGGGTGCCGGAATTTGAAAGAAGTAATCAACGGTGTATTTACC---ATGCCGGAGATTACAGAAGTAGAAGCGGCTCGAAGGGCTGTAGAAGAACACTGCGTGGGGAAGAAGATAAAGAAAGCAATAGTTGCAGACGATTCGAAGGTCATCGATGGCGTCTCTCCCTCCCATTTCCAGTCGTCCCTCGTCGGAAAGACCATCCTCTCCGCCCGCAGAAAGGGCAAGAACATGTGGCTCCAACTCGACTCCCCTCCCTTCCCCTCCTTCCAGTTCGGAATGGCTGGTGCCATATACATCAAGGGGGTGGCTGTTACTAAATATAAGCGATCTGCAGTAAATGATACTGATGAGTGGCCTTCCAAATATTCCAAAGTATTTATTGAACTTGATGATGGCTTGGAGTTCTCTTTTACTGATAAGAGGCGTTTTGCTAAAGTGCGCTTGCTTGAAAATCCTGAACTTGTGCCCCCAATATCGGAGCTGGGTCCAGATGCTCTATTTGAGCCCAAGCAAGAAGATGAATTTGTTGACTCTTTGACGAAAAAGAAGATCGCAATCAAAGCTCTATTACTTGATCAGAGTTTCATTGCAGGCATTGGCAATTGGATTGCGGATGAAGTGCTTTATCAGGCCAGAATTCATCCACTGCAAACTGCTGCAAGCTTGCCCAAGGAGAAATGCAGAGATTTGCTTAAATGCATCAATGAGGTCATTGAGAAAGCACTGGATGTTGGAGCAGATAGTAGCCAGTTTCCTAGTAACTGGATTTTTCATTCCCGCGAAAAGAAACCGGGCAAGGCATTTGTTGATGGGAGAAGAGTTGAATTCATCACTGCCGGTGGC---------------AGGACATCGGCCTTTGTGCCAGAACTACAAAAGTTAACTGGAGTCCAAGCAGGAAAGTTAGCA------AGT---AAA------------------------------------------------------------------------------------------------------------------------------------------------------------------------CCAGCAAAG---AAATCC---GATAAAGGAGAATCAGGAAGT------------GGAGAAGATGGA------------------------------------GATGAAGATGAAGTA------------------------------------GAGGAAGGC------------------CAGAATGCA---AAGGCAAATGAAAGAAAGAGATCAAAAACCAACCAT------------------------GGTGCTAAC------AATGAAGGCCCACCAAAGAAAACATCAAAG---GTGGCAGCA---AAGAAA---CAAGTGAAGGTGGCAGCAAAA------------------AAGAAAGTC---AAAACCAGACATGACAGTGAT---------------------------GATGAC---------------------------------------------------------------------------GAT---------GAC---------------------------GATGATGATGATGAACCC---------------------AAAGAAAGTCGT------------CAAGATGACACAAAA------GAAAGAAACAAAGGAGAT---GAAGACGGTAAGAAGGGAGTCAAAATC---------AATGAAATGAGTGCACAGGAAAAGAAGAGGGCCAGG---------------------------------------------------------------------------------------------------------------------------------------------------------------------------------------------------------------------------------------------------------------------------------------------------------------------------------------------------------------------------------------------------------------------------------------------------------------------------------------------------------------------------------------------------------------------------------------------------------------------------------------------------------------------------------------------------------------------------------------------------------------------------------------------------------------------------------------------------------------------------------------------------------------------------------------------------------------------------------------------------------------------------------------------------------------------------------------------------------------------------------------------------------------------------------------------------------------------------------------------------------------------------------------------------------------------------------------------------------------------------------------------------------------------------------------------------------------------------------------------------------------------------------------------------------------------------------------------------------------------------------------------------------------------------------------------------------------------------------------------------------------------------------------------------------------------------------------------------------------------------------------------------------------------------------------------------------------------------------------------------------------------------------------------------------------------------------------------------------------------------------------------------------------------------------------------------------------------------------------------------------------------------------------------------------------------------------------------------------------------------------------------------------------------------------------------------------------------------------------------------------------------------------------------------------------------------------------------------------------------------------------------------------------------------------------------------------------------------------------------------------------------------------------------------------------------------------------------------------------------------------------------------------------------------------------------------------------------------------------------------------------------------------------------------------------------------------------------------------------------------------------------------------------------------------------------------------------------------------------------------------------------------------------------------------------------------------------------------------------------------------------------------------------------------------------------------------------------------------------------------------------------------------------------------------------------------------------------------------------------------------------------------------------------------------------------------------------------------------------------------------------------------------------------------------ATGCAGGAAAGGAACTATGTGGTGGTAAAAAGCCGAGTACTGTTTCCTGAATTTCGTGGTCGCATGGTATCAGCATTTCTTTCAGACCATTTTTCGGAGGTGACAGATTATAGTTTCACTGCCGATATGGAGAATGAGCTTGACAATGTATCTGCTGGGACAACTGAATGGAAAGGCCTCTTGAAAGATTATTGGGCAAGATTTAGCATGTATTGCAAAGATGCGGGTAAGGTCGAAATTCGGCAGGTTGAGAAAATGTTGGGGGAAAGATATGGAAAGTTTTTGTTTGCTTCACTTCCTAATAAAGACAGGATATGCCCGAGTTGCTCACAAGGCACTTTGGTCTTTAAAGTTAGTCGGTTTGGTGCAGGTTATTTTATTGGTTGTGATCAGCATCCAAAATGCAAGTACATTGCTAAGACAATGTATAGC------GAAGATGAT------GACGTTGTTGATCCTCAAAAACCA------GAAAGCTCCTTTAAGCCTAAGTTATTAGGTGTTAATCCCGGTTCTAATGAAAAGATATATTTGAAGAATGGTCCTTATGGATTCTATATTCAATTGGGAGATGATAGGAAGGGATACTCGCCAAAGAGAGCCTCTATTTCCCAGATCAGAATGTGTTTGTGCCCACTTCAACTTGAACCAGGCCCAAATCCACTTGAATCTGACCCAAACCAAGCCCAAGGTGGTCACCTAAGCCTGGCTGACTATGTCATTCATGTGGCTGGGAAAACACCAGAGGATCAACAACCAGTTGTTTTAAAAGTCTCGAAA---TTTGGATTTTCGATTAAACATCGACGGACCATTGCACCAGTTCCTAAG---------AATGTAAATCCTGAGAATGTCACACTGGAAAAGGCACTAAAGCTTTTATTGAGTAAAGATGCGAAGAGATGTGGCCGACCC------------------AAAGGC------AAACCAAGAGTTGAG------------GAA------GCAATGGAGGCCATGTTTTCTCAA------ATGCATTGGCTCGCAACCAAATCTATCATCACAACTCTCCCCAGATGGCACTCTTTCGCATTCCTACTTCGCAGATTCTCCCTTCGCAGACTACAGGTAGAGAGGATTCATTCTTTGAAATCATATAAGGTTGTGAGAGGAACTACTAAAGCAATGAGAAGGTTGAAAGAACCAAAG---CTGGTTCTGAATGAAGAAGATCATTTGCATATAATGTGGTGGAAAGAGAAAATGCAGACGTGCAAAAAACCTTCTACTGTTCAGCTGGTTAAAAGACTCATGCATTCTAATTTACTAGGGCTAGATGTTAGCCTGAAAAATGGGAGTCTGAAGGAAGGAACTCTCAACATGGAATTGTTGCAATTCAAGTCGAAGTTTCCACGTGAAGTTTTACTTTGCAGAGTTGGTGATTTTTATGAAGCTGTTGGATTTGATGCTTGTATTCTTGTTGAGCATGCTGGTTTGAATCCATTTGGTGGTTTGCGGTCGGATAGCATTCCGAGAGCTGGTTGTCCGGTCATGAACTTACGACAAACGTTGGATGACTTGACTCGAAATGGCTTTTCTGTTTGCATCATTGAGGAGATTCAAGGTCCAACTCAAGCTCGTTCACGTAAAAGTCGTTTTATATCAGGGCATGCACATCCAGGTAGCCCTTATGTATATGGACTCGCTGGAGTTGACCATGATGTTGATTTTCCTGAGCCAATGCCTGTCGTGGGAGTTTCTCGATCTGCAAAAGGTTATTGCTTGATTTCAATTTTGGAGTCAATGAAAACATATTCAGTGGAGGATGGCTTGACTGAAGAGGCTATAGTTACCAAGCTTCGTACTTGCCGTTGTCATTATTTATTTCTGCATACGTCACTTAGACACAACGCTTCAGGCACTTCTCGCTGGGGAGAATTTGGTGAAGGAGGATTGTTATGGGGTGAGTGTAGTGGCAAGCACTTTGAATGGTTCGATGGCATTCCTGTCAGTGAGCTTTTGTGCAAGGTAAAGGAACTCTACGGTCTTGATCAAGAAGCAGTGTTCCGGAATGTCACTGTTTCTTCAGGAGAAAGGCCTCGGCCTCTATATCTTGGAACGGCTACTCAAATTGGAGCCATACCTACAGAGGGGATACCTAGCTTGCTGAAGGTGTTGCTTCCATCAAATTGTGTTGGCCTTCCTGTATTGTACATAAGAGATCTTCTTCTTAACCCCCCTCCATATGCAATAGCATCAGCAATTCAAGCAATATGCAAGCTCATGAGCACTGTAACTTGTTCGATTCCTGAGTTTACTTGTATGTCAGCTCCAAAGCTTGTGAAACTTCTGGAGTCTAAGGAGGCAAATCATATTGAATTTTGTAGAATAAAAAATATTGTAGATGAGATATTGCAAATGTCTAGAAGCTCAGAGCTCTCTTCCATTCTACAAATGCTATTAGATCCTACTTGGTTGGCAACGGGATTAAAAATTGAATGTGACAACCTGGTAAAAGAGTGTGAATCGATATCACAAAGAATAGGTGAAACGATCTCTCTGGATGGTGATGAAGATCAAGAAATAAGTTCTTTTTCAAATATTCCAGAAGAGTTTTTTGTGGACATGGAGTCTACATGGAAAGGTCGCGTGAAAAGGATGCATGCAGAAAAAGCTTTTTCTGAAGTAGAGAGGGCAGCTGAGGCACTGTCTGAAGCAGTCACTGAAGATTTCTTACCAATTGTTTCAAGAGTTAAAGCTATCATGTCTCCTCTTGGAGGTCCAAAAGGAGAGATATCCTATGCAAGGGAACATGAAGCTGTTTGGTTCAAGGGAAAACGTTTTGCACCATCTGTGTGGTCTGGTAGTCCTGGGGAAGAACAAATCAAACAGCTCAGATCTGCAACAGATTCAAAAGGGAGAAAGGTTGGAGAAGAATGGTTTACAACAAGCAAGGTGGAGAACGCATTGATTAGGTATCACGAGGCATGTGATGGGGCGAAGGCTAAGGTCTTGGATTTGTTAAGAGGACTTTCTGCAGAGTTGCAGAGTCAAATAAATATCCTTGTCTTCTCTTCTATGTTGCTGGTCATAGCGAAGGCACTATTCTCACATGCCAGTGAAGGGAGGAGAAGGAAATGGGTTTTCCCCAATCTCGTTGAGTTTCTGAAATCCCCGGAAAAAGAATCATCAGAAGGAATTAACAAAATGGATATAATCGGCTTATCTCCATATTGGTTTGACATAGCACAAGGCAATGCCATCCTGAATACGGTTGAAATGCAATCATTGTTTCTTCTTACTGGGCCTAACGGTGGCGGTAAATCAAGTATTCTTCGATCAGTTTGTGCAGCTGCTTTACTTGGAATATGTGGATTGATGGTACCAGCAGAGTCAGCTGTTATTCCACATTTTGACTCTATTATGCTTCACATGAAATCTTATGACAGTCCTGCTGATGGGAAGAGTTCATTTCAGATTGAAATGTCGGAGATAAGATCTATAATCACAGGTGCAACACCCAGGAGCCTTGTGCTCATGGATGAGATCTGTAGAGGCACAGAAATGGCAAAAGGAACATGCATTGCTGGTAGCATCATTGAAACTCTTGATCACATTGGTTGCCTGGGTATTATTTCTACCCACTTACATGACATTTTCAATTTACCACTGACTACAAAGAGTACTGTCTACAAAGCAATGGGAACAGAGATTGCAGATGGTTGCACAAGGCCAACATGGAAGTTGGTAGATGGGGTCTGCAGAGAAAGCCTTGCTTTTGAAACAGCCCAAAGAGAAGGCATTCCTGAAGACATAATCAGAAGAGCTGAAGAACTATATTTCTCAATAAATAGTTGTGTTGCTGTTGGTGCCAGGGAGCAACCACCTCCCTCAACAATTGGTGCTTCGAGCATCTATGTGCTGTGTAGACCTGATAAGAAATTATACATTGGACAGACGGATGACCTTGTTGGTCGAGTTCGTGCCCATCGGTCAAAGGAAGGCATGGAAAATGTTACTTTCCTTTATGTTCTGGTCCCTGGAAAGAGTGTGGCTAGCCAATTGGAAACTTTGCTCATCAATCAGCTTCCAAACAGAGGCTTCCGGCTTGTTAACATGGCCGATGAACCCAGATCAAACTTTTCATCATCA---------GTGGCTGGAGCAACATTGGAC---ATGGCG---TTCTCG---------ACCTGGATCCGTTTCACTGCC------TCTTCTCTCCTGCTTCGT---CGCCAGCTG------TGCCTC---------------------TCCTTTCCCGTT---------------------CTTTCCTTCAAGCCCCGTCCC---GAT------CTCTGC---GACCTCCGTTTCCTCTCCGGCGTCTCTCGGAGGACG---------------CCCTCTGTGAGA---GCTGTACGGGCGAAGAGAAGGGAA---------GATGAGGGAGGTGAAGGGAGAGGA---GGCGATAGCGGG------------AACAGCAGCCTCCTAGTGAAG---GAGGAGAAGGTC------GGA------------------------------------------GAAGGAAGAACCGTACCTACAGAGCTCCACAAGGAGGCGACCGAGGCGTATATGGCCTACGCGATGTCGGTGCTGCTCGGCCGCGCTCTGCCGGACGTTCGGGACGGATTGAAGCCAGTTCATCGCCGGATTATATTTGCTATGCATGAATTGGGCATTTCATCTAGGAAACCATTCAAGAAATGTGCTAGAGTTGTTGGAGAGGTTTTAGGAAAATTTCATCCACATGGAGATAATGCTGTTTACGATTCATTGGTGCGGATGGCACAGGATTTTTCCTTGAGGTTCCCGCTTATTCAAGGGCATGGAAATTTTGGATCAATTGATGCAGACCCTCCTGCGGCAATGAGATACACTGAGTGCAGATTGGAAGCACTTACAGAGGCAATGCTTTTGGCAGATTTAGAGCAAAATACGGTTGACTTTGTTCCAAATTTTGACAGTTCACAAAATGAGCCATCACTTCTGCCAGCTAGGGTCCCAAATCTTTTGTTGAATGGCTCATCTGGGATAGCGGTTGGAATGGCCACCAATATTCCCCCTCACAATCTTGGTGAGCTAGTGGATGCACTTTCTGTGTTGATTCATAACCCCGATGCAACGCTTCAAGAATTGCTGGAATATATGCCTGGACCGGATTTCCCTACAGGAGGACTGATCATGGGTAACACAGGTATCTTAGAAGCATATCGAACTGGACATGGCCGTATAGTAGTCAGGGGCAAAACTGATTTGGAGTTGCTTGATGCG---AAAACCAAGCGAACTGCAGTTATAATTACAGAGATCCCTTATCAGACAAACAAGTCTGCTTTGGTTGAAAAAATTGCAGATCTTGTGGAAAACAAGAGTTTAGAGGGGATAAGTGACATTCGTGATGAGAGTGATCGTTCTGGAATGCGCATAGTTATAGAGCTAAAAAGGGGCTCAGATCCATCTATTGTTCTCAACAATCTGTACCGCCTTACTTCTCTTCAATCTAGTTTTAGCTGCAATATGGTAGGTATTCTTGATGGGCAGCCGAAACTAATGGGTTTAAAAGAACTCCTACAGGCATTCCTTGACTTTAGGTGCTCTGTTATTGAAAGACGTGCAAAATTTAAGCTTTCTCAAGCTCAAGATAGGAAGCATATTGTAGAGGGCATTATAATAGGTCTTGACAATCTGGATGGTGTAATTCAATTAATTAAAGCAAATTCAAGTCTTGCCAAGGCTTCAGCTGCTTTGAAGAAGGAATATGATTTATCCTCGAAGCAAGCTGAAGCTTTATTGGACATAACCCTGAGAAAACTTACTTTTCTTGAGAGAAAAAAGTTCATAAATGAATGTGAATCCTTAAGTGATGAAATTTCCAAGTTAAATGAACTCTTGTCATGCAAAAAGAACATTCTTGAGTTGATAGAACGAGAGGCAGTTGATCTCAAGAACAGATTTACAACTCCAAGGCGGTCAATGTTGGAGGATGCAGATGGTGGTCAACTAGAAGATATTGATGTCATTCCGAATGAAGAAATGCTTTTGGCGCTCAGTGAAAAAGGCTATATGAAGCGGATGAAACCTAATACCATTAATCTACAAAATCGTGGGACAATTGGAAGATCTGTTGGGAAAATGCGTGTAAATGACACTCTGTCTGATTTCATTGTCTGTCATGCTCATGATCATGTCCTTTATTTCAGTGATAGGGGAATAGTGTACTCTGCTCGTGCTTATAAAATACCAGAATGCACTCGGACTGCTGCGGGCACACCTCTAGTCCAGATATTGGCT---TTATCCGATCGGGAGAGAATAACATCCTTCATTCCCGTTAGTGAGTTTGTTGAAGAC---CAATATTTAATTATGTTAACAGTGAATGGGTACATAAAGAAAGTTTCTTTGAATTTTTTCTCGGCAATCCGATCGAATGGGATTATTGCAATACAGCTGGTTCCTGGTGATGAGCTTAAATGGGTCCGGCGTAGCTCAAATGATGACCTTATTGCAATGGCATCACAGAATGGGATGGTTATTCTTAGTTCGTGTAAGACTGTTCGCGCACTTGGAAGAAATACGAGGGGTATGATTGCCATGAGACTGAAGAAAGGG------GACAAGATGGCATCCATGGACATAATACCAGCAACTATGCAGAAAGATCTACAAAGGGTGTGGGAGGAGTCTGACAGCCGGATTAAGGATACAGGTGCCCCTTGGTTGCTCTTCGTTTCCGAAAGTGGTCATGGGAAGCGTGTGCCTCTCAGTAGCTTCCGCTTGTTACCTTTGAGAAGAGTGGGTTTAATTGGCTACAAGCTTCCTCCTGATGTATGTCTATCAGCAGTATTTGTGGTTGGGTTTTCGTTGGCAGAGGACGGTGAAAGCGATGAACAATTAGTTCTGGTGAGCCAAAGTGGGACTATCAACAGAATCAAGGTTCAGGATATTTCTATACAGTCACGTTATGCAAGAGGTGTTATTCTCATGAGACTGGAACATGCTGGAAAGATTCAGTCAACTTCTTTGATCTCTGCAGCGGATGTTGAAGTTGGGGCT------------------GATGAC---------------------------ATG---------TCCCAGATTCTATTGAGA---------AATGCTCTCCTCTCT---------------------------------------------------------------------------------------------------------------CTCTCTTCA------------CCACCAATC------------------------AGCTTCAGAATCTCAAGAAGAATGCACTTCTCCAAACCATTTCCATCATCCAAAGCCAAAATCCCCACCATTTCAGATTCA---------------------AAACCAGGTGCTGGTTCT---------------GAATCTTCT------GATGGCGTTTCTGAGATTAAG---GTTAGTCGTGTCTATACGAGGAAGAAAAGA------GCTGCTGACATC---ACGTGGTCGACA---CAGGAAACAAAAAACCCAGAT---------------GAGGAAGTAATG---------------------------CTTTGTGATTTGCCCAACATTGAGGAGTTTGCTTATAAGAAGACCAAT---------CTGTCTACCACTTTG------------AACCAGTCGAAACTTAGTAGTGACTTGCTTTCAGGAAGC------------------------------GGAAAT---GATCTTCCCATGAAGTCA---------------------------------------------------------AAAGTGGACCCACCTGATAATTGGGAAGAAGTACTGCAAGGTATTCAGAACATGAGAACTTCTGAAGATGCTCCAGTAGATTCTATGGGATGTGAGAAGGCTGGCAGTTTGCTTCCA---CCTAAGGAAAGGAGATTTGCAGTTTTAGTCTCTTCTCTTTTATCAAGCCAAACCAAGGATGCTGTTACACATGGAGCAGTGCAGCGGCTCTCTCAGAATGGTCTCCTAGATGCCGATTCCATTGTC------AATTCTGAGGAAGAAACCATCAAAAGCTTGATCTATCCGGTTGGATTTTATTCAAGAAAGGCTGGTAACCTGAAGAAAATTGCAGAAATTTGTCTCGAGAAGTACGGAGGAGACATCCCCAGATCTTTAACGGAATTACTCGCACTTCCTGGAATAGGTCCTAAGATGGCTCATCTGGTT------ATGAATGTTGCATGGAATGATGTCCAAGGGATATGTGTAGACACACATGTACATCGAATTTGCAATCGTCTTGGGTGGGTATCACGACCGGGCACTCAGCAGAAAACATTAACCCCAGAAGAAACACGAGTGTCTTTGCAATCATGGCTTCCAAAGGAAGAATGGGTTCCAATCAACCCTTTACTG---------GTTGGTTTTGGACAGACTGTATGTACGCCTCTAAGGCCACGCTGCGGACAGTGTGCTATAAATAACTTGTGCCCATCTGCTTTCAAGGAGGCA---GCA------AGTCCCAAGACT------------AAAACAAAGAAGATGGCAAAAGCAGCCTCAATTGCACAAACACATCGCATGTGTTTTAACGAGAAGCGCTTGACACGTGCGATATCATTTGAAGCTGAGCGAGGATACCAGAATGCTTTTGGAAGGAATATGAGCTTCAGCAATTTTCTTCACTTCAGTCTTTTAAAGTTATTTCCCCGTTCAAATCACAAGTCTGCTCAAAAGTTGCTGAAAGAAGCGAACAGTTATGGCACTGTTTCTGTTCTAATGGGTTATAGTAGTGTTCAAGACTTAATTCAGCATGATAAGGCTCACAGAGGACCTGGTGAAGATCTGAAGGATATCATAGATGAATTTGATTTTTCACTGGCTTGTAGAAGTTTTCCATCTATCATTTTGGGCAGTTCATCGGTTGTCGAATTGTACCAGGAGATTCCTTGTCAGCCAGATAGAATGGACACTTTACTTGCTGAAAGTTGTAGAGGATATGTTTCTAGTTCTATTGGCAGTAATTTGGTCGAACCGGCTAAACTTTGTGAAATGTGG---------------CCCTTATCAGATCCTCCTTCAGGT------------------------------------------------------------------------------------------------------------------------------------------GGAACTGCG------------------------------------CCCACATTGAATGAACAGGATTCT------------------------CATGTTTTGCCAAATTTA------CCCACACCCCACACCCACACCCACACCCACAGC---------------------------------------CTTGGAAGT------------------------------------------------------------------------------------------------------------------------------------------------------------------------------------------------------------------------------------------------------------------------------------------------------------------------------------------------------------------------------------------------------------------------------------------------------------------------------------------------------------------------------------------------------------------------------------------------------------------------------------------------------------------------------------------------------------------------------------------------------------------------------------------------------------------------------------------------------------------------------------------------------------------------------------------------------------------------------------------------------------------------------------------------------------------------------------------------------------------------------------------------------------------------------------------------------------------------------------------------------------------------------------------------------------------------------------------------------------------------------------------------------------------------------------------------------------------------------------------------------------------------------------------------------------------------------------------------------------------------------------------------------------------------------------------------------------------------------------------------------------------------------------------------------------------------------------------------------------------------------------------------------------------------------------------------------------------------------------------------------------------------------------------------------------------------------------------------------------------------------------------------------------------------------ATG---------------CGACTTGCAAAGTGTTTAAGAGTGGTTCCCAGCATGCCACGC---------------------CTTACCCTTGGCCTGCTCAAAGGTTCACAGTTT---TGTTACTCAACTGTGTCATTTGAT------------------------------------------GAAGAAAATGAA------------------------------GCACCGGAT---GCAAAAATAGAAGAT------GATGATTTTATGTCTAACAAGAGA---------GAG------TTAGAACCACAAGGCGTTGACCCTAAAAGGGGTTGGGGTTTCAGAGGAGTGCATAAGGCAATCATTTGTGGCAAAATCGGGCAAGCTCCTGTACAGAAGATCTTGAGAAATGGAAGGACAGTGACCATTTTAACTGTTGGAACTGGGGGTATGTATGATCAAAGAATTGAAGGAGCGGAGCACTTGCCAAAACCAGCTCAATGGCACCGGATTGCAGTGCATAATGAACAGCTTGGGGCATATGCCGTACAGCAACTAGTGAAAAACTCACCAGTTTTTGTAGAGGGAGACATTGAAACTAGAGTCTACAATGACAACATCAGTGGTGCAATTAAAAACGTCCCTGAGATTTGTGTCCGCCGTGATGGCAAGATTCAACTAATAAAAACAGGAGAAGGCATCAGCCACATTTCACTGGATGATATAAGGGAC------GGATTGTTAATGAAG------------------------------------------------AGACAG---------------------------------------------------------AGG---------------------------------------------------------------------CTCCCT------------------------------------------------------------------CCT------------CTC------------------ACTCCATCA---------------------------ACACCCCTA------------------TCAACCGTT---CGT---------CTAACCAAATCCATCATC------------------------AAATCCATCAAAACCAAAAAA------CAT---------------------CTCAACCCTAAAGCTTCA------------------TCATCA------------------------------------------CCACCA---------------------------------TCATCAGCATGGGAGTCTCTC---CAGATCGGACGGTCAGAACTCTCCCTCCCCCTAACATTCCCCACAGGCCAAACCTTCATATGGAAGCAAACGGGC------CCCACCCAATACACGGGCCCC---------ATCAAC---TCCCACCTCATCTCCCTCAGACAGATG---------GACGGTCCAGATGACTCCACCAGCGAC------GTCGCCTTCTTCATCCACCAC---------------ACGCCG------------------------GACCGCTGC------------------CGGGCGGTGACGGAGCTCGGCGACTTCCTCAACCTCGGCGTGTCCCTGGCGGGGATGTGGAGGCGGTTCTCTGAGGCGGACGGGCGGTTCGCCGATCTGGCGCCGCATCTGGAGGGG------GCTAGGGTTTTGCGGCAGGAGCCTGTGGAGTGCTTGTTTCAGTTTCTGTGCTCGTCGAACAACAATATAGGGAGGATTACGAAGATGGTTGGGGTACTTTCGTCGTTTGGGAGGTGTTTGGGGTCTGTTGGGGGTTTTGATTTCCATGAATTTCCGTCCCTGGAGCGGCTGGAGATGGTGTCTGAGGAGGAGCTTCGGAAAGCTGGGTTTGGATACAGGGCGAAATATATAGTTGGAACCGTTAAGGCCTTGCAATCAAAGCCTGGTGGAGGTGCAGAGTGGCTTTCTTCCCTTCGAGGCTTGGAGCTGCATGAGGTGATTGATGCTCTCTGTACTCTACCAGGAGTGGGTCCCAAGGTGGCAGCCTGCATTGCTCTATTCTCCCTCGACCAGCACCATGCTATTCCTGTTGATACACATGTGTGGAAGATTGCAACTCGATACCTCATTCCTGAGCTTGCAGGTGCACGCCTGACACCTAAGCTTTGCAGTCATGTGGCAGAAGCATTTGTGAATAAATTTGGAAAATATGCTGGATGGGCACAGAATGTACTTTTCATTGGTGAATTATCATCTCAGAAGGCTCTTATACCATCA---CATTTG---CACTCTCTCAAGGAGACAAAATCTGCT---------CGTAAAGAATGTGGGAAGCAG---------------------GAAGTTGCAATTGAA---------------------GTCTTTTCAGGGAGCTGTAAGATGCCACTTCTGGGGGATGGAACT------------------------------ATG------------ATG---------------------AAGCTG------TCG------------------------------------------------CGCTTCTTTCTCTCC------------------------------------------------------------------AGGAGTGCC------------GATAATATT------AAAACTAGCAGG------ATT---AAA---GATTCATTATGG---------------------TCGCATAACTCTACATCTCTGGCAAGCATT------TCAACTGCTAGAGAGAATCTTGTGACTGGT------GGGAAGTAT---GAA------GGCAGACCATTTGTTGACTATCCTATATTCAAGGGAAAAGCTGCACTCTCTATGTATCCTGTGCCACCAAAGTTCAATAAGATGAATTCT------GGGAGCATTCATCTTGAGAGGAGGGGTGTGGTTATGTTGACATTTTGGCCTGCGATCGGTCAACGCAAGTATGACTGGCAAAAGAGGCAGCATTTTGCTTTGTCTGCTGTGGAGCTTGGATCATTGATAAGCCTAGGTCCTACTGACTCTTGCGAATTTTTTCATGACCCTTCAATGAATACAAGTCTTGCAGGTCAGGTAAGAAAGACTTTTCAAGTTTCACCACTCTCGGATGATGGTGGCTATTATTTTAATATGTCTGTTGTGAACCCCAATCAGAAAATCAATGAGCGTTTTTCTGTTCCTGTATCAAAGGCAGAATTTGCAGTCATGCGCACATCTTTCAGTTACATCTTGCCACACATCATGGGGTGGGACTGT---TTCACTAGTCCTCAGCCA------GAA---------------------ACAACCTTG------AAGGTGAATCCACCAAAG------CAGCCTGGG---CCACTGCTGTCCCCA---------------GATTTGGAA------TGGAATCGTATGGCTTCCTCC---AAAACCCTAGCAGAGTTCTTC------AACCCCGCAAAGCGATTGAAATCAGTTCCTTCACTCACCACCGATCAAAAATCCAGAATCGAAATCAACAAATACTCGGCACTCGCCAAGCGCAATCTTCGAGTCTGCACCGAAAGGGTCTCGAAA------TCG------AAAGCTGAA------GGA---ATGGAGTACGTGAAACTGGAAGAGCTTTTGGTGGAGGATTCATGGATGAAAGTGCTTCCTGGTGAGCTTCAGAAACCCTATGCGAAGAATCTTTGCAGGTTTGTGGAGCGGGAGGTG---CGAGGAAGCGTGGCGATTTATCCTCCGCAGTATCTGATTTTCAATGCGCTTAATTCCACTCCGTTTGATCGTGTGAAGGCAGTGATTCTCGGTCAGGATCCTTATCATGGCCCAGGTCAAGCAATGGGTCTTGCTTTCTCAGTACCAGAAGGAATCAAGGTTCCTTCAAGTCTTGTTAACATATTCAAGGAGCTTCAACAGGATCTG---GGTTGCTCCATTCCATCTCATGGGAATTTGGAACGATGGGCCGTGCAGGGAGTTCTTCTGCTGAACACTGTACTTACTGTGAGAAACCATCAGGCTAACTCCCATGCAAAAAAGGGTTGGGAGCTGTTTACAGATGCTATAATCCGAACAATTTCACTGAAGAAAAGCGGAGTTGTTTTTCTTCTATGGGGAAATTCTGCTCAAGAGAAGTCAAGATTGATCGATGAAGCGAAGCACCACATTCTTAGAGCTGCTCATCCTTCCGGTTTATCTGCAAACAGAGGTTTCTTTGGATGCAGGCATTTTTCTCAAACGAACAAGATCTTGGAGGGAAAAGGACATGTGCTGATCGACTGGCAACTCATGGCT------CTCTTGCTCAGG---------TCTCCTCCT---------------TGTTCTCTTCCC------GTTCGC------------CTCATTGCCTCC------------CGT---------------CTCTTC------------TCCTCT---------------------------------------------------------------------------------------------------CCATCTCTCAAATCCTACAACTCTCTATCTCGCCTATTCTTC---AACACC---------------AGGACGAACCTGAGA------GCTCGCAGAGCGTTGGTG---GGGTACCCCACAAAG---AATGCGAGTGTATTT------AGGGCATTCATG------TCGTCCAGCCTCGCC---------TCGGAGGCTTTTCAGGAGAAGTCGGGCGCCAATGCCTATAGTTCTGAGCAGATTCAGGTATTGGAAGGGTTGGACCCTGTTAGGAAAAGACCAGGAATGTATATCGGAAGCACAGGTCCTCGTGGCTTGCATCACTTGGTT---TATGAAATATTGGATAATGCCATTGATGAAGCTCAGGCGGGGTTTGCTTCAAAGATAGATGTTGTTCTATGTGCTGATAATTCTGTGAGCATAACTGATAATGGACGTGGGATTCCTATAGATTTACATCCCATCACAAAAAAATCTGCATTGGAGACTGTTTTGACGGTCTTACATGCAGGAGGCAAGTTTGGTGGTTCAAGCAGTGGGTACAGTGTTTCTGGGGGTTTGCATGGTGTTGGCTTGTCTGTAGTCAATGCCTTATCTGAGTCATTAGAAGTTACTGTTTGGCGGGATGGAAAGGAATATAGACAGCGTTATTCCTGTGGAAAGCCAGTGACAACTCTGACATCTTACATCCTGCCATCTGAATTAAGTGATCGACAGGGAACATGTATCAGGTTTTGGCCTGACAGAGAAGTATTCACCACAACAATTGAGTTTGACTATAACACAATAGCTGGGCGTATTCGAGAGCTGGCCTTCTTGAATCCTGAGCTTACAATAACCCTTGCTAGGGAGGATGCTGATTCAAAAAAGGCACAGAGTAATGAGTATTGCTATGCTGGTGGATTGGTTGAGTATGTGAAATGGCTAAATACTGATAAGAAACCTCTTCATGATGTTGTTTCCTTCAGACAAGAAATAGATGGATTTACAATCGACGTAGCTCTTCAATGGTGCTCAGATGCATATGCAGATACAATGCTCGGGTATGCTAATAGCATTCGTACAGTTGATGGTGGCACCCATATAGATGGCATGAAGGCTTCACTAACAAGAACTCTCAATAATCTTGGGAAGAAGTCTAAGCTTATCAAGGAAAAGGATATTAGCTTAAGTGGTGAACATGTAAGGGAGGGGTTAACATCTGTGATCTCAGTCAAAGTTCCAAATCCAGAATTCGAAGGACAAACAAAGACAAGGTTGGGAAATCCAGAAATACGGAGAGTGGTTGATCAATCTATTCAAGAGCATCTCACTGAGTACTTGGAACTGCATCCAGATGTCCTAGATTCGATTCTATCGAAGTCTCTTAATGCTCTCAAGGCAGCTATGGCCGCCAAGAGGGCAAGGGAATTGGTGAGAACAAAAAGTGTCTTGAAATCATCTTCTCTTCCTGGCAAACTCGCTGATTGCTCATGTACAGACCCTGAAGAATCT---GAGATATTTATAGTTGAAGGTGATTCAGCTGGAGGCAGTGCAAAGCAAGGTCGTGATAGGCGTTTCCAGGCTATTTTGCCCCTAAGGGGTAAAATTTTGAACATTGAAAGGAAGGATGAAGCTGCTATGTACAAAAATGAAGAAATTCAAAATCTTATTCTTGGTCTTGGACTTGGAGTAAAGGGAGAGGATTTCAAAAAGGAGGGTCTTCGCTATCATAAGATTATTATTCTAACTGATGCTGATGTAGATGGCGCTCACATTCGTACTCTTCTGTTGACATTTTTCTTCAGATATCAGAAAGCACTCTTTGACGAAGGTGTCATCTACGTTGGTGTTCCACCACTTTTCAAGGTTGAGCGAGGTAAGCAAGTACACTACTGCTACAATGATGCAGATCTTAAACTCCTCCGGAAGACTTTCCCACCAAATGCTTCCTTTAATATCCAGCGATTCAAAGGTTTGGGTGAGATGATGCCTGTCCAACTATGGGAAACAACAATGGATCCAGAAAAGAGACTGCTTAAACGATTAGTAGTTGAAGATGCTGCAGAAGCAAATGTAGTGTTCTCCTCTCTCATGGGTGCTCGGGTGGATGTCCGGAAGGAACTCATACAGAACTCAGCAAGTATGATCAACGTGGATCATCTGGATATTATGGCTTCTGCTACAACAAGCCGCCTCTGTCGCTCCCTTCTCTCCTTCCCCAAACACCCATCTCTCATCTCTTCCTTCTCCACAGGCTCCACTGACGACCCCAAATCCGAT------ACGGACGTTACGAACGATCCCAGACCCGAAACGACCGATACCAACACCCCT---TCTCGTCCACTCTCTTTCCAGAGACCTCTTGAGAACGGCCTTGATCCAGGGGTGTACAAGGCGATTTTGGTGGGTCAGGTGGGGCAGGTTCCGGTGCAGAAGCGGCTGAGGAGTGGCCGGACGGTGACGCTGTTCTCCCTCGGGACGGGCGGGATCAGGAACAATCGCCGGCCATTGGATGACGAGGAGCCGAGGGAGTATGCTGACCGGTGCGCCGTCCAGTGGCATCGTGTCTCCGTGTACCCGGAGAGACTTGGGGGAGTCGCAATGAAGCACATCAAACCCGGGTCAATTCTATATTTGGAAGGGAATTTGGAGACAAAAATATTTTCTGATCCTGTAACTGGTCTTGTTAGACGTATAAGAGAAATTGCTTTACGTCGGGATGGTCGTCTTGTATTTCTTGGAAAAGAATGTGGG---GAGGCA---CAATCAACTCAA---TCA---GATCTAAAAGGTGTTGGCTATTACATGGCGTTTTTTGCAGGGAATCTCACCATTCAATTA------TCGGTC------GACCTT------------------CGATCT---CGCAAACTCCTTATT------CCATGG------------GTGAAG---------AAGGCAAGTGCC---------ACT---------------------AGCTGC---TCT---------------------------AAAGCT---TCCCAGTCATATTTTGTG---AGATGCATTTGTAGAAATTACTCCCAGAGCAAA------GGTGGAAATTCTCCTCATCATTCTTCATGT---------TCAACT---------------TTCTTAAAAGATGCG---------------------------ACTACACAAGGATCATGGATTTTGCATGATGGG---------GCTCGACATCAATGTTCCTACACCAAGAAAATA---TTTGATGCTGAAAATGAGCTTTCAGAA---GAT---TAC------------ATTGGTCAT------GATCTG------GGAGCCGAGGATCAA---GGTTTC------AGTGAAGTTTTTGAAAGACCT---AAT------------GCTGAATTTAAATCTGAGATGGATGCA------CCATCCATGAGTATGGCTAAGCAAGATGCAAGGACTATGGCGATAGAACTTCTTGGAAAGAGAGCACTTACAATGGTCGAGCTGCACAAGAAACTGCGTGGAAAGAAATTTCCTCTTCATGAAGTTGAGGCAGTAATAGCTGATTTTCAGGGAAGGGGTCTGCTTAATGATTACTTGTATGCGGAAACATTTTCACGTTCTAGATGGTTTTCTTTGAGTTGGGGGCCAAGGCGGATTAAGCAAGCGCTTCTCAGAAAAGGGGTGACTGAACAAGATGCTGAGAGGGCAATGAAGCAAGTTTTCCAA------GAT------------GGTGACTCT---GGTGCTGATCAAGGC---------ACCCATCTT---GGCATGTCTAAGATCTCATTGAATCGTCTCTTAGCAGAGGCCTCCAAACAATGGCTACGGGGAAAAGATGTCCCACTGGAGACACGCAAATCAAGGATTGTGAGGTGGCTCCAGTACCGTGGGTTCAACTGGGGTATTACGTTCTTTGTGTTGAAGAAGTTGGAGTCCCAACATCCACCCATGGCACCCTCCGTAGTGGACGAAGGTAGGATTCGAGTACTCAAGGAAGGGGAT------------------TCATCAGGAAAGGGCCCAGTGATCTACTGGATGTTCAGAGATCAACGGTCGAGAGACAACTGGGCGTTGATCCACGCCGTTGAT------CAGGCTAGGAGAATGGACACGTCTGTGGCAGTTGCATTCAACCTGTTTGACCAG------TTCTTGGGGGCTAAGGCCCGGCAATTAGGGTTTATGCTGAGGGGATTGAAAGAGCTTGAGCAGAATCTT---------AACGACCTAGAAATCCCCTTCTTC---CTCTTTCAGGGGGAGGCGACAGATAACATACCAAAATTTTTAAATGAATGCAATGCATCTCTTCTAGTCATGGATTTCTCACCATTAAGAGATGTTCGGCAATGGAAAGATGAAATATGC---------ATG---------AAAGTGAGTGAGTCCATAGCTGTGCATGAAGTAGATGCTCACAATGTAGTTCCCATGTGGGTGGCATCGTCTAAGTTGGAGTATAGTGCAAAGACTATAAGGAGTAAGATCCATAAGTTGCTTCCGGAGTATCTGGTTGATTTTCCAACTTTGCAA------ACTCCCTGTAGA---AAATTTACT------GCTAGGCATCCCACTGAGATCGACTGGGAGAAGCTCATTTCTGATGTTTTGAGGGAAGGGGCGGAGGTTCCAGAATTGCAGTGGTGTGAACCAGGAGAAAAGGCTGCTATGGAAGTGCTCTTGGGAAGCAAAGATGGGTTTCTAACAGCAAGATTAAAGAATTATTATAATGATCGAAATAACCCATTAAAGCCTAAAGGTCTTTCGGGTCTCTCCCCTTACTTCCATTTTGGGATGATATCAACACAGAGATGTGCCTTAGAGGCACGCAACTTTAAGAAAATGCATCCACAGTCAGTTGATACATTCTTGGAAGAGATGATCGTGCGAAGGGAACTGGCAGATAACTTCTGCTATTATCAGCCAAAGTATGACTCATTAGAAGGCGCATGGGAATGGGCTAGGAAAACCTTGTTAGATCATGCTGCAGATAAGCGGGACAATATTTACACGAAAGAGCAATTGGAGAAGGCAGAAACTGCTGATCCTCTC------TGGAATGCGTCTCAGCTAGAGATG------GTTCATCATGGAAAAATGCATGGGTTTATGCGGATGTATTGGGCAAAAAAGATTCTTGAATGGACA------------------------------------------------------GTGGACCAGAAGAAGCCC---------------------------------------------------TGGCAA------------------------------------------------------------------------------------------------------------------------------------------------------------------ATGTGG------------AAAGTA------------------------------TCTTTTTCTGCTACTAGCCCCTGTTGCTGCATCTCTCCTCCCATCCCCGCCTCCATC---------------------------------------------------------------------------------------------------------------------------------------------------TCCTTCCATCCACCTAACTACAACACAACAACA------------------------------GAAGAACCAACTCAATCTTTCAAGAACAGGAGACCCCAAAACACCCAAATCATCACCACC---------------------AAGAACCCCACAAAGAGGGTCTTTTTCTTGGATGTGAATCCCCTCTGTTACAATGGAACGAAACCAAGCTTACCCTCCTTCACTCATTGGGTCTCCCTCTTCTTCTCCCAAGTCAGCCTCCAAGACCCCGTCATCGCCGTCCTCGACGGCGAAGGCGGTAGCGAGTTTCGCAGACAGATACTACCCTCATACAAAGCTCACAGGAAGAAATTCATAAGGAACACCACTTGGGTTTCT---------------------------TCCCACACAGCTTAT------ATCACTCACATCTTAGAGAATTGCAATGTCCCAGTTATAAGAATCAAAGGGTGGGAAGCAGATGACGTGGTTGCTTCTCTGGTAGACCAAGTTCTGAAATTGGGGTTCAGAGTTGTTGTGGGGTCGCCTGATAAGGATTTCAAACAGTTGATTTCTGAGGATGTGCAGGTTGTAATGCCTGCACCCAAGTTGGGGCGTTGGTCGTTTTATACGATGAAGCATTATATGGGGCAATACAAGTGTGATCCGAGCTCTGATTTGAGTCTGAGGTGCATTTTGGGTGATGAGGTTGATGGGGTACCTGGAATTCAGCATTTGGCTCCTGGGTTTGGGCGGAAGACGGCGTTGAAGCTGTTGAAGAAGCATGGATCATTGGAGAAGTTGCTAGAGGCTGCAGCGGTTAGGACTGTGGGAAAACAATATGCACAGGATGCTCTTGTTGAGCATGCTGATTATTTGAGGAAGAATTACGAGGTGCTTAGGCTAAGGAAG---GATGTGGAT------------------GTTCATCTTGAGGAG------------------GAATGGTTAACTAAGAGAGATAACTGTAATGATTCAGCTGTT---------TTATCC------------------AGCCATACAAGG---AATGTT------------------------------------ATGGCG------------------------------------------------------------------------------TCTCTGAAATCGCTCTTGAGATTGAGAAGCTCTGCATCA------TCATCATCATCTTCTTCTTCTTCTCTTCTGAGACCAGCTTCGATCATCTTCTGC------------TCTCGTTCCTACTCAACAAAGGTCTCT------------------------------------------------------------------GCG------AAAGGGAAG------------ATTCCAGATGCA------------------GTAATAGAAGAAGAC------GAA---------TCC------GAG---------------------------ATTCCT---------ACTTCTGGAATC------TGTCGTCCTCTCTCCGAAATCCTCAAAGAACTAAGCCGAAAAGTCCCGGATTCCTTCATCAAAGTACGTTCGGAG---------GATGGATTCAACATCAAATATGTCCCTTGGCATATTGTGAATCGGATTATGAACTTACATGCACCAGAATGGTCTGGTGAAGTTCGAAGCATCACCTATTCTGCAGATGGAAAATCAGTATCAGTTGTTTACCGTGTAACACTCTATGGCACTGATGCGGAGATTTATAGGGAATCAAGTGGGACTGCTTCTGTCAACGACACCAGT---TTTGGAGACCCTGTGCAGAAGGCTGAAGCTATGGCTTTCCGTCGAGCTTGTGCGCGTCTTGGGCTTGGTCTTCATCTCTATCATGAAGATATGATA
>Osa
ATGGAAGAGGGCAGCAAC---TATTATCTTGTCAGGAAGGGGGAGATGGTAGCTGTTTACAAATCTTTAAATGATTGCCAGGCTCAAATTTGCTCATCGGTATCTGGTCCTGCTGCAAGTGCCTACAAGGGTAACTCTTGGAGCAGAGAAAAGGAGGAATACCTCTCTTCGCGTGGGTTAAGTAATGCTACATATGTAATCAATGCAGCTGAACTT---AGGGAAGATCTATTTGGTACCCTTATCCCCTGTACTTTTCAGGAGATAACTGTTTCTAGTTCA---------AATCAATCAGCTCTAAAT---------CATACACTTAACAATACAAGATATCAGCCTGGGGCACAATCCGTGGATCTGGATGCCGTGGGATCTTTTAACAGGCTGGAATCAAGACCTAGTTCTTCCAGCCATTTCAATCTTGATCAGAGTGGA------------------ACTGTTGATGCACAA---CCTCTCTCGAAACAATATATGGTATGCTTACTTCACTTCGATGGTGCATCGAAAGGAAATCCAGGAAAAGCGGGTGCTGGGGCTGTGCTTATGACTGAAGATGGGAGAGTGATATCTCGACTTCGCGAGGGTCTTGGTATTGTTACCAATAATGTTGCTGAATACCGGGGCCTGATCTTAGGATTGAGATATGCTATTAGGCATGGTTTCAAGAAAATCATAGTATATGGCGACTCTCAACTAGTCTGTTATCAGGTGAAAGGTACATGGCAAACGAAGAACCAGAACATGATGGAACTGTGCAAGGAAGTGAGAAAGCTCAAAGAAAACTTCGTCTCATTTGAGATCAACCACATTCGACGGGAATGGAATGCCGAGGCAGATCGCCAAGCAAACATAGCTATTACTCTTTCCAGTGGTGTGGTCTCTGAGGAGCGTGGCGATGGC---------ATG---------GCGAAC---CTCCTGAGG------CGCGCG---TCGCTGCGGCGCGCCGTCGCCGCCGTCGCGGCAGCAGCCGCGCCCTGCCCCGAGAGC------------TATAAG---CAAGGGATCTGTGGCTCTACTTTCCACTGCCGGTATTTCTCGTCTAAAGCCAAAAAGAAGACAAAGTCCAGTGGAACTGACTCTGGTGAAGAGAATCTGTCAAAGAAAGACTTGGCTCTACACCAGGCTATTGATCAAATAACATCTGCATTTGGGAAGGGCGCAATAATGTGGCTTGGTCGTTCTGAAGGTCGTAGAGAAGTACCTGTTGTGTCAACTGGGTCTTTCTCTTTGGATTTGGCATTGGGAACTGGTGGACTTCCAAAGGGTCGTGTTATAGAGGTGTATGGTCCAGAAGCTTCAGGCAAGACAACTCTTGCACTTCACGTTATTGCAGAAGCACAAAAGCATGGCGGTTATTGTGCCTTCGTAGATGCAGAGCATGCCTTAGATCCAGCTCTGGCTGAATCAATTGGGGTCAACACCAGTAATTTACTTCTCTCTCAGCCAGACTGTGGCGAGCAGGCACTCAGTCTTGTGGACACACTGATTCGAAGCGGCTCTGTTGATGTTGTTGTTGTTGATAGTGTAGCAGCTCTTGTCCCTAAGAGTGAGCTTGACGGGGAGATGGGTGATGCACATGTTGCTCTCCAGGCTAGATTGATGAGCCAAGCTCTTCGCAAGCTGAGCCACTCTCTCTCACTTTCCCAGACAATTTTGTTATTCATTAACCAGATCAGGTCTAAAGTGACCACATTTGGAGGATTTGGAGGTCCAATGGAGGTTACTTCTGGTGGAAATGCCCTTAAATTCTATGCTTCCGTTAGAATGAACATCAAGCGTATTGGTTTGGTAAAGAAAGGCGAAGAGACTATAGGTAGTCAAGTGCTTGTGAAGATTGTGAAAAACAAGCATGCCCCACCGTTCAAGACAGCACAGTTTGAGCTGGAATTTGGTAAAGGGATATGCCGCAGTTCAGAGCTTATTGAACTTGGATTAAAGCACAAGCTTGTCAAAAAGTTGGGTGGTGCATTTTATTCTTTCAACGAAGAGTCATATCGTGGTAAAGATGCCCTTAAATCTTACCTCAACGAAAATGAAAGTATCGCAAAAGAACTGGAGACGAATTTAAGG---AAATTG---ATG---GAAACTCAAGCACCTAAAAAGCAGGAGGATGAAGGTGAGAGTCTCGCC---------ACTGAAACATCCTCCGAGGAGGAA------------------------CTGGCA---GCTGTAATA---GAAGCTATGCGAGCTCTCGTAGCCTCCTCCGCTCTCCTCCGGAGATCTGCCGCC------CGT------GCCAACCTCCCCGTGTCCTCTCCTCTCCGCCGCTTTCCCCAGAATTGG---ATAAACGACAGATTTTGT---TGGTTCTTATCAAAAAGTTGTTCG------ATGTCAACCTCA---GACTAT---GAGACT---GATCCCCCACTCGATGGTGTA---AAAGTTCTCGAGAAAGAGTCGACACTAAGTGTCGCTGTCTCTCAACTCGCAAGTGATTTTGATAGAGAATCTAATTTATGTTTGGAGCGGTTCTCCCGCACAAGGCGCACACCTGTGATCTCCACTGGTTCTCTTAAGCTTGATATTGCTCTTGGCATTGGTGGATTACCAAAGGGTAGAATGGTTGAATTATTTGGAAAAGAGGCCTCTGGGAAGACAACACTCGCCCTTCATGTTGTCAAGGAAGCGCAAAAGAAAGGAGGCTGCTGTGCTTATATTGATGCAGAAAATGCTTTTAACCCTTCTGTTGCCGAAGCCATTGGTGTAAACGTTGAAAAGCTCCTGATAGCCCAACCTGACTCTGCTGAAAATTCTTTGAGCATAGTGAACACTCTTGTT---GGTGGATCAATTGATGTTGTTGTTGTCGATAGTGTTGCAGCACTTATTCCCAGATGTGAACTTGAAGGTGAAATATATATG------AATTCTGAAGATGTG------CAGTCCCGCTTGATGACTCGGGCACTTCGAAAAATTCAGCACACACTAAGTCGCTCTGAAACGCTGATTATTTTTGTTAATCAGGTTAGAACAAAGTTG---AGC---TCA---AATCAGACTCCT---GGAATCTTCAAGGAGGTAGCTTGTGGCGGCAATGCATTAGGATTCTATGCTGCAGTCAGAATGAGGACTTCAAGAAGGGAATTACGCTACAATGAGGCCCAGGCTACTGGCATCGGTATATCAGTGCAGATAATCAAGAACAAATTAGCTCCA---GCAACT---CTGAAGGAA---GCTGGCATTGACATCAGATTTGGGAAGGGGATCTGCTACGAA---TCAGAGATCCTGGAGCTGGCTTCTTCCCTTGGGGTTATTATGAAGGATGATTCTGGGTATTGGATCAATGGTGAGTTCCTTCCAAACAAGGCAGAAGCTGAGAAATTCCTACGTGAAAATGCTGCTGTGGCGGATGAAATCTGCGGTACCATGAGGAGACAATTCTTTGAAAGTCTTATGCCA---------------------------------------------CCGCGCCCCTCC---------------------------------------------------------------------------------------------------------------------------------------------------------------------------------------CTCCAGTCGCTC---------------CTCCTCATGGCCGCCTCC---------------------------------------------------------------GCTGCCGCCGGCGGGGACTCCGGCCTCCTC------------------------CTCGCCGCGCGCCGC---------------------CGCCTCCCCGCCGCCGCC---------------------------CTCGCCGCGGGGGGCCACCGTATCCGGCTGCTCCACGCC---------------------------------TTCTCCGCCGCGAGCCGGCGGGGGAGG---------------------------------------------------------------------------------------------------------------------------------------------------------------------CACGAG---GTGGCCTGCTGCGTC---AGG------------------------------------------------------------------ACTGAA---------------------------------------------------------CCCGCGCCGCGGCCCGCCAGCCCCGTCGCCGTTCGCTCCAGG------------------------AGTGTTCATTCA---ACGGAAAACTACAAAAAGGGTTGCGAGCAGCGACTAGGACAGTTAATTGAGAGACTGAAGAAAGAAGGAATAAGTCCAAAGCAATGGAGGCTTGGTACTTATCAACGAATGATGTGCCCAAAGTGCAATGGGGGATCTACTGAGGAGCCGAGCCTCAGTGTTATGATCCGAATGGATGGGAAAAATGCTGCATGGCAATGTTTTAGAGCTAATTGTGGTTGGAAGGGTTTTGTCGAGCCTGATGGAGTTCTCAAACTATCACAAGCAAAAAATAATACAGAATGTGAAACG---------------------GACCAGGATGGTGAAGCTAATCTGGCAGTCAATAAGGTTTACAGAAAAATTTGTGAGGAGGACCTCCATCTTGAGCCACTTTGCGATGAGCTTGTAACATACTTCTCAGAGAGAATGATATCGCCAGAAACACTTCGGAGAAACAGCGTAATGCAGCGTAACTGG---AGTAAT------AAG---ATAGTTATTGCTTTCACCTACAGGCGTGATGGGGTCCTCGTTGGCTGCAAATACAGGGAAGTCTCTAAGAAATTTTCACAGGAAGCAAACACAGAGAAAATTTTATATGGTCTGGACGATATAAAGCGAGCACGAGATATTATCATTGTTGAGGGTGAAATTGATAAGCTCTCAATGGAAGAAGCTGGCTACCGTAATTGTGTCAGTGTACCAGATGGTGCACCACCGAAAGTATCCAGCAAG---CTCCCAGATAAAGATCAGGATAAGAAGTACCAATATCTGTGGAATTGCAAAGAATATCTTGACCCGGCGTCTAGGATAATACTGGCAACAGATGCTGATCCTCCAGGGCAGGCTCTGGCTGAGGAACTTGCTCGTCGTCTTGGTAAAGAAAGATGCTGGAGGGTCAATTGGCCAAAGAAGAACGAGAACGAAATTTGCAAAGACGCAAATGAGGTACTGATGTTTTTAGGACCACAAGCATTGAGAAAGGTTATAGAAGACGCGGAACTGTATCCCATAAGAGGTCTTTTCTCCTTCAAAGATTTCTTCCCTGAGATCGATAATTATTATCTTGGAATCCGTGGGGATGAGCTTGGTGTTCCTACTGGATGGAAATCCATGGATGAGCTTTACAAGGTTGTTCCTGGGGAGTTGACTGTAGTAACAGGAGTGCCGAATTCTGGTAAAAGTGAGTGGATTGATGCTTTACTGTGCAATATAAATGACCAGGTTGGGTGGAAATTCGTTCTGTGCTCAATGGAAAACAAGGTCAGGGAGCATGCTAGAAAGCTCTTAGAGAAGCGCATTAAGAAACCATTCTTTGAT---GCTAGATATGGGGGCTCTGCAGAAAGAATGAGTCTAGACGAATTTGAAGAAGGCAAGCAATGGCTGAATGAAACATTCCATCTGATCCGGTGTGAAGATGATTGCCTTCCATCTGTTAATTGGGTTCTCGAGCTTGCTAAAGCTGCAGTTCTAAGATATGGAGTGCGTGGTCTTGTGATTGATCCCTACAATGAACTTGATCACCAACGCCCCTCAAATCAAACCGAAACAGAATATGTCAGTCAGATGCTTACCAAGATTAAGCGGTTTGCTCAGCACCATTCTTGTCATGTTTGGTTTGTTGCCCACCCTAGACAGCTTCATAACTGGAATGGTGGTCCTCCTAATATGTATGACATCAGTGGAAGCGCACATTTCATAAACAAATGTGATAATGGAATTGTCATCCATCGAAACAGGGATCCAAACAGTGGCCCACTTGATGTTGTGCAGGTTTGTGTGAGGAAGGTGCGCAACAAAGTGATTGGACAAATAGGAGATGCTTTCTTGTCATATGAACGGGTTAGTGGT---GAGTTCAGGGATGCT------GATAAAGATACTGCA---------------------------------AAGAAGGCTGCTGTTGCAGCCGCTAATGTA---------GCAAAAGCCCCA------CAGAGGAAAGGA------------ATGGTTCTCCTCGCCGCCGCCGCCGTCGGGCCACACAAACTAAACCCTACCCTGAGCCCG---CCGAGCTCCGGCGGCCGCCGCCCCCGCCTCCGCCCGCTGCCCCTTCCGCGGGGCGGCCACACGACGACGACGCCGCGGCCGACGGAGATCCCG---------TGGAGC------AGGGAGCTCTGCAACTCCGTTCGGCTCATCGGGACGGTGGGCACCGAGGTGGAGCTGCGGCAGCTGCCCAGC---GGC------GGCTCC---GTCGCGCGGGGGCGCCTCGCCATCTGGAAGTCGGCCACCGAGACCACATGGGTGACTCTAGCATTTTGGGATGACCTAGCGGTTGTGGCTTCTGAGCATGTGAAGAAGGGTGACCGAATATTTGTTTCTGGACGCCTTGTGTCGGACACTGTTGATGAGGGCCCT------GAGAAACGACAGGTTTATTATAAGGTTGTGGTTCAACAGTTCAATTTCATTGAG---TCCTTT------CAGCAAGTGCAGTTATATGAGCCAGAGGCAGGCCTG------GATACCTTAGGTGGAAAGCATCATGTTGACTCATCCTCC---------CGTTCAACTGAACAGTTGTGGCAAGCCTTCTTTGCTAATCCTTTTGACTGGTGGGATAACAGGACAAATAAGAAGAACCCGAGGTATCCAGACTTCAAGCACAAACACACCGGTGAAGCATTGTGGGTTGATGGGAGGAACAATCCAAATTGGGTTATCTCCCAGTTGGCAATTCTGGACTCGAGAATGGGTTCTCTT---CAAGGCAATGATAGGAAACCAGTTGCCTTTATGTATGCTGATGACTTCATGACACCTATGGCGTGT------------TGC---------------------------------------------TGC------------------------------------------------------------------------------------------------CTC---------CGTGCCAGC------------------------------------------------------ACGGCG------------CCCCGC------------------------------------------------------------------------------------------TTCCTC------CTCTTCCGCGCC---GCCGCG---------------------------------------CGGCGAGCC------------CCATTGCCGGTCGCGGTTTCCAGG---------------------------------------------------------------------------------------------------AAG---------------------------------GGTTTCTCGGAACAG---------TCCGTATTGCCAATC---------ACA---GAC------ATGATCGAGAAT------TTTCAA---------------GGACCATCCATGGAGAACATTCCA---CGAATTCCATTATATGAT---GAT------AGCTTGCCCTCAAGCTTGTTGACAACTTCT---CCGAATCCTAGTGAT---AGTGTAGCT---CATGCTGACCCTTCAAAGAGTAGAATAATGCTTGTTGATGGAACCTCAGTAATGTACAGATCCTACTACAAGATATTGGCACAGCTGCAGCATGGTCAATTGGAGCATGCTGATGGAAATGGAGACTGGGTTTTAACTATATTTAAAGCTCTGTCACTGGTTCTAGATATGCTGGAGTTCATTCCATCTCATGCAGCGGTGGTGTTTGACCATGATGGAGTCCCTTATGGTCATTATACTGCCATGCCATCCAAAGAATGTCACATGGCAAAAGGAATGACTTTTCGTCACATGTTATACCCTTCCTACAAGAGCAACCGCATCCCGACACCAGACACCATTGTCCAGGGCATGCAATACTTGAAGGCATCTATTAAAGCGATGTCAATCAAAGTGATTGAGGTTCCTGGTGTCGAAGCTGATGATGTTATTGGCACACTAGCTGTCAGCAGTGTATCTGCAGGCTACAAGGTACGGATTGTCTCCCCTGATAAAGACTTCTTCCAAATTCTTTCACCTTCTTTACGTTTGCTGAGGATTGCTCCTCGTGGTTCTGGGATGGTTTCATTTGGAGTTGAAGACTTTGTCAAGAGATATGGAGCACTGAAACCATCACAGTTTGTTGACGTTGTTGCGCTTTCTGGAGATAAAGCCGACAATATACCAGGAGTTGAAGGGATTGGAGATATTAATGCGGTAAAACTGATAACTAAGTTTGGTTCCTTGGAGAATCTGTTGAAATCTGTGGATGAAGTTGAGGAAGAACGAATTAAACAGGCTTTGATATCTCAATCTGAACAAGCAATGCTTTGCAAAAGCCTGGCCACA------TTACGTTCTGACCTTCCATCCTATATGGTTCCTTTTAAGACATCGGATCTTGTGTTTCAGAAGCCAAAGGATGATGGAGCCAAATTCATAAAACTCTTGCGAGCTTTGGAAGCATATGCAGAAGGCTCGTCAGCAGACCTAATCATAAGAAGAGCCGCCTATCTTTGGAACAAACTTAACTCA---ATGCCC---CACCCCTCC---------GCCGCCGCGATGCTCCCCTCG---CCTTCCTCCCTCCTCCGCCTCCTCCGCCGC---------CCACACCCT---------------------CGCCTCCTCCCCCCGCCGCCCCCGCTCCTCACC---------------CGCTTCCTCTCCTCTTCCTCCCCCGGCGACGCCGCC------GGATGGGCCTCCTACGGCGTGTTCGACGCCGTGACCGGCCGCATCGTCATGAAGGAGCACCCGCCCTACTCCCAGCCGGAGGCGAGGTGGTCGGGGAAGGCCCGCGGCAAGGCGGGGAAGGAGAGGGCCTCGTACGTGTGCGGCAACTGCGGGGAGGGCTTCTCGCAGTGGTGGGGCACGTGCCGCCACTGCGAGGCGATGGGGACCCTGACCAAGTACGTCCCG---------------GGCTCTGAT---------------CCTGGTGCCTCCGTGTCACACCATGCCTTCCGGTCGTGGATTCCGCAGAAGAGCGTGCCCCAGAGCCTTCAGCAAGTGACCAAGGGAGTTGATCAGTCCGAGTGGCGAATACCGCTGTCCGGGAACTTCGGAATGGAGATTGCTCGAGTGCTTGGGGGTGGGGTTGTTCCTGGGTCCTTGATTCTAGTAGGTGGGGATCCAGGTGTAGGAAAAAGTTCATTGATATTACAGCTTGCTTCTATCATGTCCGAGAATATTGGTGCTGGGGAGTCTTCTGCTATCGTATATGTGTCTGGCGAGGAGAGCATTGAGCAAATTGGAAACAGGGCTGATCGGATGAGTATCAAGTCTAGAAATTTGTACTTGTATTCTAGTACAGATATCGAGGATATCTTGGACAAAATCCAACCATTATCTCCTAGGGCACTCATTATTGATTCAATTCAGACAGTTTATCTAAGAGGATTTGCTGGAAGTGCTGGGAATATGACTCAGGTGAAGGAATGCACCTCTGCGCTGTTAAGATTTGCAAAATTGACAAATATTCCTGTTATCTTGATTGGACATGTTACAAAAACTGGTGATATTGCTGGTCCCCGTTTGTTAGAGCACATTGTAGATGTTGTTTTATATATGGAGGGAGAGAGATGCTTATCTCATCGGTTGTTGCGATCAGTGAAAAATCGTTTCGGTTCAACAGACGAGCTTGGTGTATTTGAAATGTCAGGATATGGTCTACAACCTGTTCTGAATCCAACCGAGATGTTCTTAACTGAACATGATTTGGATTCTGAAATACTAGCTGGACTTGCTGTGGCTGTTGTTTTGGATGGATCCAGGACATTTGCTATTGAAGTTCAGGCATTGTGTGTTTCAGGTTCTCCTCGCAATGGAGAAGTTGTTGGTATACCGAGAAATAGGGCTGATATTATAATCTCAGTTCTTATGAAGCAAGCAGGTCTAAAACTTCAGGATAAT---GCTGTTTTTCTAAATGTTGTCAGTGGTTTCATGTTGACAGAAACTGCAGGAGATCTGGCAATAGCAGCTTCAATTTGCAGCAGTTTCTTAGAATATCCTATACCAAATGATATTGCGTTTATCGGAGAGGTTGGCCTTGGTGGTGAACTTAGAACTGTGCCAAGAATGGACAAGCGGGTGCTAGCTATTGCGAAGTTGGGATACAAGAAATGCGTCGTTCCCAAAACCTCAGAGAAGCTG---CTCAGACCGCTGAACCTTGAA------CTTGAGATT---TTGCCCTGCAGCAACCTGAAAGAGGTCATAAACACCGTATTTAGGCCAATGCCGGAGCTGCCGGAGGTGGAGGTGGCGCGACGGGCGCTGGAGGAGCACTGCGTCGGGAAGAGGATCGTGCGGTGCTCGGCTGCAGATGACACCAAGGTCATCGACGGCGTCGCCCCGCCGCGGCTGGAGGCAGCGCTTGTCGGGAGGACCATCTCCGCTGCTCGCCGCAAGGGCAAGAATCTGTGGCTTGCGCTTGATTCTCCGCCCTTCCCTTCCTTCCAGTTCGGAATGGCTGGAGCTATTTACATCAAGGGTGTGGAACTGAGCAAATACAAAAGGTCTGCAGTGAGCCCGACTGAGGAATGGCCTTTGAAGTATTCCAAGCTGCTTGTTGTAATGGATGATGGTTTGGAGTTTTCCTTCACTGATAAGAGGCGTTTTGCAAAAATTCGCTTTCTTGACAATCCAGAAGCTGTCCCACCAATTTCTGAGCTTGGACCAGATGCCTTATTTGAACCTCTTCATCTTGATGATTTTGTAGAGTCACTAAGTAGGAAAAAAGCTCCAATAAAAGCCCTTTTGCTTGATCAGAGCTTTATATCAGGAATTGGCAATTGGATTGCAGATGAAGTGCTTTATCAGGCAAGGATTCATCCAATGCAAACAGCATCGATGATTTCTAAGGAGAAATGCAAGGCACTCCATCAGTGCATTATAGAGGTGATTGAAAAGTCCTTAGAAGTTGGTTGCAACAGCAGTCAGTATCCAGAAAACTGGATATTTCACTCCAGGGAGAAGAAA------------------CCCGGGAAGAAAATTGACTTCATTACAGTTGGTGGC---------------AGGACTTCAGCATATGTGCCAGAGTTGCAGAAGCTGGACGGGATTGATGCAACAGCAAGCAGA------GCG---AAA------------------------------------------------------------------------------------------------------------------------------------------------------------------------ATAAGCAAA---GAACAG---AGCAAATCAAATAAAGCTGCT------------CGTGAA------------------------------------------GTGGACGATGATGAG------------------------------------GAAGAGGCT------------------AAACCTGCC---AAGAGGGGAAGGAAGCAATTAGTGAAGGCAACCCATGAGATCCAA------------------------------GAGGATGAG---GAAGATACAAAAGAATCA---AAGAGAGGA---AGGAAG---CAA---------CCAGCAAAGACATCGAAGGGCTCGTGGAAGAAAGCT---CAT---------CATTCTTCT------------GAG------------GGTAGT---------------------------------------------------------------------------GGT---------GAC---------------------------GACGACAGTGATGATGAAGCAGTTGATAAGGTGGTCGCGGAACAAGGGAAG------------AGGAGGGATCCAAAG------CAACCAGCAGAGGCGAAA---AGCTCGTCAGACAAAGGAGGAAGT------------GCTGCCCCAGCAAAGAGGCCACAGAGGAAGAAGCGGATGGCGCTC---CAGCTCCGCCGCCTCATCCCG---------------------------------------------------------------CACCGC------TACGCCGGCCACGCCGCCTCCCTCGCCCTGCCGCCG------CCGCCG------------------GGGGCGCCTACGGCC---------------ATGCTTCAA---------------TTT---------------------------------------------------------------------------------------------GGTGTATCTCAGAGATGTTCTTACAACTTTATGCCTTATTCATTAAGT------AAT---AATTCATCAAGGCAG------------------CTGTCTTCAATCGGCTCCCGTCTT------------------------CCCCTGCAGCTCAAA------------------AGTGGTGCCTTTTTTACTACTGGGCTCATGGGCAATCCTAAT---TTTGTAAGTCTGAGAGCTGCATATAGGCATGGGATTTCTTTGAGGGCGAACAATATTCGT------AATTCACGGTCCTTTTTGACCCTGCGCAAC---------ACAAAGGTAACTTTTCCC------ATCAGAAACAAGTGCTTATTTGGTAAT------CCAAATATGCGAAAG------GAA------------------------------------------------------------GATGGGAGT------------------------------GTTGCACACAGTATG---TTT---------------------CATAGATCT---GAGAAAAGGAAAAGCACA---------------TTG------------GCTGCTTGT------------------------------GGCACCATCACTGATGAGGCTTCAACATCAACT------------------------------------------------AGCAAACGCAGTAAGAGTGGTACTGGTACTAAA---------------------------------------------------------------------------------------------------------------------------------------------------------------------------------------------------------------------------------------------------------------------------------------------------AAGACTACTACC---------------------------------------------------CGGAGGAAAAGTCCAACAAGCAGAAAA---------------------------------------------------------------------------------------------------------AAGGAAGCTAGTGAAGATATGAAAGAAGAGAAGGCATCTACTAAGAAACAG------AGGAAATCTGTTAAAACTAGTACAGCAGCA------------ACAAAGAGCAGGAAA---ATTGGGGTCAACCAA---------------GAAGAAAGCAAGTCTGACATTTCCAAATCAAAAAAGGCT------------------GCCGATAGTTCTAAAGAGAAGAAGACA------TCAAGCAGGTCGAAGAAATCTTCAAAAGCGAAG---------------------------GAATCTGCTGCT---TCTAACGCGACAGCTAAA------------------------GCTGAGATTTGTACGATGACCTCTGTTAGT---------------------------GAGCAGAAGCCACTTGTTCCTCTTTACCCTCCCACAGCTAAATCAGTTCTTGTTGTTGAATCAGTAACAAAAGCAAAAGTAATTCAAAAATACCTCGGGGACATGTATGAAGTGTTACCTAGTTATGGCCATGTGAGAGATTTAGCTGGAAGATCAAAATCTGTTCGTCCTGATGATGACTTCAGTATGGTGTGGGAGGTTCCTGCTGCTGCCTGGACACATCTTAAGAGCATAAGAACGGCGTTAAAAGGGTATGATAATGCAGTATGGGCAGAAAAT---------------------TTGATTCTTGCGTCT------------GATCCTGACCGTGAAGGTGAAGCAATTGCTTGGCACATCAAAGAAATGCTCGAACAGCAAGACGCATTGGGTTCAAAAGTTACTGTTGCAAGAGTTGTCTTTCATGAAATAACAGAGGATGCTGTTAAAAAGGCTTTAATATCTCCAAGATATATTGATATGGACCTAGTGAATGCCTATCTAGCACGCCGTTCCCTTGATTATTTGATTGGGTTTGGCATATCACCACTGTTATGGAGGAAGCTACCTGGTTGCCAGTCAGCTGGACGAGTCCAATCTGCGGCATTGGCTCTTGTGTGTGATCGAGAGGCTGAAATAGAACAGTTTGATCCGCAGGAGTACTGGACTGTTGATACGGACTTCAAAACCCAACATTCTGGCCCT---TCAAATGGCCTTAACCTTCAATCCCGGATAAAGCATCTTAATTCAAAAAAGTTGGATCAGCTTTCTATACGCTCTCAAGAAGAAGCACACAATATAGAAAAGAGGATTTATTCATCCCAATTTGAAGTAACA---GGAATTAAGAGAAGTAAAATTAACAAGAATCCTCCTATGCCATATATAACATCCAGCCTTCAGCAGGACGCAGCAAACAAACTACATTTTAGTGCTGGGTATACCATGAAGGTAGCCCAAAAGCTCTATGAGGGGATTAACCTTTCCTCTGAGGAAGCAACTGGGTTAATTACATACATCCGAACAGATGGTTTTCATATATCTGATGGAGCTGCAGAAGATATTCTTTCATTAGTGAAGCAAAGGTATGGTGAGGAATATGCTTCAGAG---GGCATTAGAAAATACTTCAAGAAGGTGAAAAATGCTCAAGAAGCGCATGAAGCCATAAGGCCGACCAGCATAAGGAGGTTGCCATCATCTTTGGTCGGAGCACTTGATGATGATTCTTTGAAACTGTATACTCTAATATGGAAAAGAACTATGGCTTGCCAGATGGAAGCTTCTAGAACTGATATGATTCAAGTTGATATTGGTAATTCTGAAGGAGACATGATTTTTCATTCATCTGCATCAAGGCTTGACTTCAAGGGATACCAAGCTGTATATGATGACACTGAAGCAAGTCCTTCCAGTTACAATTCTGAG---GTTGAT---------------------------------------GCTGTTCACCAGGATAACTTTGAGGCCTTGTCCAAATTAGAGGTTAAGGACTTGGTGTCTCCAGTTAACGTTCATCTTTCACAGCACTTTACTAAACCTCCATCACGTTATTCTGAGAGTGCATTGATTAAAAAGCTAGAAGAACTTGGAATTGGAAGGCCATCCACATATGCATCT---ATAATGAAAGTATTGCAGGATCGTAAATATGTGACAATAAAAAGTCGGGTTCTACACCCTGAATTTCGTGGTCGGATGGTCTCGGCGTTTCTTATGCATCATTTCTCTGAAGTTGCAGATCTCAGCTTTACTGCTAACATGGAGACTGAGCTAGATAATGTCTCTGCTGGATCAACTGAATGGAAGGGCCTTCTGAAAGACTTTTGGGAACGATTCAATAAATATTGCGGCGATGCTAGTCGCCTTGACGTCAGAAAGGTAGAAAGAATGCTTGAAGAAAAATTCGGTTCCATCCTCTTTTCTGACCTAGACAATGATAGTAGGATATGCCCTAGTTGTTCTGAAGGAACCCTAAGATTCAAAGTTAGTAGGTATGGTGAGGGCTATTTCATAGGCTGTGATCGACATCCGAAATGCAAGTACATTGCTCGCACGTTATCAGAC------GATGACGAT------GAAACTGAAGCATCTGATGAAACT------CAAAGGACTTTCACACCTAGGTTACTTGGAGCGCTACCTGATTCTGATGAAAAGGTGTTTTTGAAACAAGGTCCTTATGGCCACTACGTCCAGGTTGGAGAGGATAGAAAGGGAGTATCACCGAAAAGAGCTCCTCTTTCTGAGGTGAAAGAT---ATTGACTCTATCACTCTGAAAGATGCA---------------------------------------------ATCGAGCTATTGCAGTATCCCAAAATTCTG---GGAAAACACCCTGATGATGATCTTCCTGTACTTATCACACATTCTAAA---GCTGGATTTAGTATCAGACACAGGAGAACTCTTGCTTCCTTGCCAAAG---------AGTGCTGACCCAAAGAAGATTACCCTCGAGCGTGCACTGAAGCTCTTGACTGGTAAAAACGTGAGAATGTTTGGTCGTCCT------------------AAGGGA------AAAACGAAGAAAGAG---------GCAGAA------CCCCTTGAATGGCAT---------------ATGCAGCGGCTGCTCGCGAGCTCGCTCGTGGCCGCCACGCCGCGGTGGCTTCCCGTCGCCTTTCTCCGGCGCCGCCACCGCCCTCGCTGCAGGAGGTCCTGGTCT------------AAACCAAGGAAAGTCTCACGAAGCATTTCCATTGTGTCTAGGAAGATGAACAAACAAGGA---GATCTCTGTAATGAAGGCATGCTGCCACATATTCTGTGGTGGAAAGAGAAAATGGAGAGGTGCAGGAAACCATCATCAATGCAATTGACTCAGAGACTTGTGTATTCAAATATTTTAGGATTGGATCCAACTTTAAGAAATGGAAGCTTGAAGGATGGAAGCCTGAACACGGAAATGTTGCAATTCAAATCGAAGTTTCCTCGTGAAGTTCTACTTTGCAGAGTGGGAGATTTCTACGAGGCTGTTGGGTTTGATGCATGTATCCTTGTGGAGCATGCAGGCTTAAATCCTTTTGGAGGCTTGCGTTCTGATAGTATTCCAAAAGCTGGATGTCCAGTCATGAATTTGCGGCAGACATTGGATGATTTGACTCGATGTGGTTACTCTGTGTGCATAGTTGAAGAAATTCAAGGCCCAACCCAAGCTCGTGCTAGGAAAGGCCGATTTATTTCTGGCCATGCACATCCTGGTAGTCCTTATGTATTTGGTCTTGCTGAAGTAGACCATGATGTTGAGTTCCCTGATCCAATGCCTGTAGTTGGGATTTCACGATCTGCAAAAGGCTATTGCCTGATTTCTGTGCTAGAGACAATGAAAACATATTCAGCTGAGGAGGGCTTAACAGAGGAAGCAGTTGTTACTAAGCTTCGCATATGCCGTTATCATCATCTATACCTTCATAGTTCTTTGAGGAACAATTCTTCAGGCACATCACGCTGGGGAGAATTTGGCGAAGGTGGGCTATTGTGGGGAGAGTGCAGTGGAAAATCTTTTGAGTGGTTTGATGGTAATCCTATTGAAGAACTGTTATGCAAGGTAAGGGAAATATATGGGCTTGAAGAGAAGACTGTTTTCCGTAATGTCAGTGTCTCATTGGAAGGGAGGCCTCAACCCTTGTATCTTGGAACAGCTACTCAAATTGGGGTGATACCAACTGAGGGAATACCCAGTTTGCTAAAAATTGTTCTCCCTCCAAACTTTGGTGGCCTTCCATCATTGTATATTAGAGATCTTCTTCTTAACCCTCCATCTTTTGATGTTGCATCATCAGTTCAAGAGGCTTGCAGGCTTATGGGTAGCATAACTTGCTCGATTCCTGAATTTACATGCATACCGGCAGCAAAGCTTGTGAAATTACTCGAGTCAAAAGAGGTTAATCACATCGAATTTTGTAGAATAAAGAATGTCCTCGATGAGGTGTTGTTCATGGGTAGCAATGCTGAGCTTTCTGCTATCCTGAATAAATTGCTTGATCCTGCCGCCATAGTTACTGGGTTCAAAGTTGAAGCCGATATACTAGTGAATGAATGTAGCTTTATTTCACAACGTATAGCTGAAGTAATCTCTTTAGGTGGTGAAAGTGACCAGGCAATAACTTCATCTGAATATATTCCGAAAGAGTTCTTCAATGATATGGAGTCATCTTGGAAGGGACGTGTAAAAAGGGTGCATGCTGAAGAGGAGTTCTCAAATGTTGATATAGCTGCTGAGGCACTGTCAACAGCGGTCATTGAAGATTTTCTGCCAATTATTTCAAGAGTAAAATCTGTGATGTCCTCAAATGGAAGTTCGAAGGGAGAAATCAGTTATGCAAAAGAGCATGAATCTGTTTGGTTTAAAGGGAGGCGATTCACACCAAATGTGTGGGCCAACACTCCTGGTGAACTACAGATAAAGCAATTGAAGCCTGCAATTGACTCAAAAGGTAGAAAGGTCGGAGAAGAATGGTTCACCACTATCAAAGTTGAGAATGCTTTAACCAGGTACCATGAAGCTTGTGATAATGCAAAACGTAAAGTTCTTGAGTTGTTGAGAGGACTTTCAAGTGAATTGCAGGACAAGATTAATGTCCTTGTCTTTTGCTCAACGATGCTCATCATAACAAAAGCACTTTTTGGTCATGTTAGTGAAGGACGAAGAAGGGGTTGGGTGCTTCCTACTATATCT------CCCTTGTGTAAGGATAATGTTACAGAGGAAATCTCAAGTGAAATGGAATTGTCAGGAACTTTTCCTTACTGGCTTGATACTAACCAAGGGAATGCAATACTGAATGATGTCCATATGCACTCTTTGTTTATTCTTACTGGTCCAAACGGTGGTGGTAAATCCAGTATGCTGAGATCAGTCTGTGCTGCTGCATTACTTGGAATATGTGGCCTGATGGTGCCAGCTGCTTCAGCTGTCATCCCACATTTCGATTCCATCATGCTGCATATGAAAGCATATGATAGCCCAGCTGATGGTAAAAGTTCGTTTCAGATTGAAATGTCAGAGATACGATCTTTAGTCTGCCGAGCTACAGCTAGGAGTCTTGTTCTAATTGATGAAATATGTAGGGGCACAGAAACAGCAAAAGGAACATGTATAGCTGGTAGCATCATTGAAAGACTCGATAATGTTGGCTGCATAGGCATCATATCAACTCATTTGCATGGCATTTTTGACCTTCCACTGTCACTCCACAATACTGATTTCAAAGCTATGGGAACCGAAATCATCGATAGGTGCATTCAGCCAACATGGAAATTAATGGATGGCATCTGTAGAGAGAGTCTTGCTTTTCAAACAGCCAGGAAAGAAGGTATGCCTGACTTGATAATTAGAAGAGCTGAGGAACTATATTTGGCTATGAGCGTCTGTGTTGCTGTGGGTGCTAGGGAGCAACCCCCACCTTCAACTGTTGGCAGGTCCAGCATTTATGTAATTATCAGACGTGACAGCAAGCTCTATATTGGACAGACGGATGATCTTGTGGGTCGACTTAGTGCTCACAGATCGAAGGAAGGTATGCAGGATGCCACGATATTATATATTTTGGTACCTGGGAAGAGCATTGCATGCCAACTGGAAACTCTTCTCATAAATCAGCTACCTTTGAAAGGTTTCAAGCTCATCAACAAGGCAGATGGCAAGCATCGAAATTTCGGTATATCTCTTGTCCCAGGAGAGGCAATTGCCGCA------ATGGCT---CTCTCG---------GCGGCGCTCCGGCTGCCGCTC------CCGCGCCTCCTGTGGGGCCCCACGGGGTCC------CTCCTC---------------------GCGGCGGCCGCTGCG------------GCCTCCCGCCGCCGCGCCGCGGTCGTG---GCC------GTCCCC---GCCGTCCGCTTCCTCTCCTCCTCATCCTCCTCCTCGGACGGC------TCGCGCTCCGTGCAG---CCCCTCCGCGCGGGCCGCGATGAG---------CGGGCGGCGGCGGGT---------------------GAG------------GGCGGGGCGGCGGTG------------------------------------------------------------------------AAGGAGCGGGTGGTGCCCGTGGAGCTCCACAAGGAGGCCACCGAGGCGTACATGGCCTACGCCATGTCGGTGCTGCTCGGCCGCGCGCTCCCCGACGTCCGAGATGGGCTCAAGCCAGTGCACCGCAGGATACTTTATGCTATGCATGAGATGGGTCTTGCATCCCGTAGACCATTCAGAAAATGTGCAAGGGTTGTCGGTGAGGTACTAGGTAAGTTCCATCCACATGGAGATTCGGCCGTATATGAAACCTTAGTACGGATGGCTCAGGACTTCTCAATGAGGTATCCACTTGTTCAAGGTCATGGAAATTTTGGTTCCATAGATGCTGATCCTCCTGCCGCAATGCGATATACAGAGTGCCGCTTGGATTCACTAACAGAAGCCATGTTCCTGACTGATCTGGAGTTGAATACAGTTGACTTCGTCCCAAACTTTGATAATTCACAGAAAGAGCCTTCTCTGTTGCCAGCTCGTGTTCCATCTCTATTGTTGAACGGTTCTTCTGGAATTGCAGTTGGAATGGCAACAAATATTCCTCCTCATAATCTGGGTGAGCTTGTTGATGTGCTCTCTGTTATGATTGAAAACCCTGAAGCTACTCTCCAAGAACTACTAGAATGCATGCCTGGACCTGACTTTCCTACAGGAGGGACAATCGTGGGAAATCAAGGTATTTTGGAGGCCTATAAAACTGGGCGTGGTCGAGTTGTTATGAGAGGCAAAACTGACATCGAAACAATTGATGTG---AAAAGCAAACGCTCTGCCATTATAATTAAAGAGGTTCCATACCAAACGAATAAATCCACTCTTGTTGAAAGGATAGCTGAGCTTGTTGAAGAAAAGGTATTAGAAGGCATCAGTGATATTCGGGACGAAAGTGATCGCTCTGGAATGCGTGTAGTAATAGAGCTGAAAAGAGGTGCAGATCCTGCCATAGTTCTGAACAACTTGTACCGTCATACAGCTCTGCAATCTAGTTTTAGCTGCAACATGGTAGCTATCCTTGATGGGCAGCCAAAATTGATGGGACTGAAGGAAATTCTTCAGGCATTCATTGACTTCAGATGTTCTGTTATTGAAAGGCGTGCAAGATTTAAGCTTTCACAAGCTCTGGAAAGGAAACATATCGTTGAGGGCATTGTTATTGGTCTTGACAATTTGGATTCTGTTATCCAAATAATAAGAGGAACATCCAATCATGCAATGGCAAGAGAATCTTTAATCAAGGAATTTGGTCTGTCTGACAAGCAAGCAGAAGCCCTATTGGATATCACACTAAGGAAACTTACTTCCCTTGAGCGGAAAAAATTTGTTGACGAAGCTAAATCTTTGTCAGAGGAGATCTCCAAGTTAAATGAGCTCCTGTCTAACAAGAAGCTTATTTTTCAGCTTATTTTACAAGAGGCAACTGACTTAAAGAACAAATTTGCTACCCCACGACGTTCTTTCATAGAAGATTCAGCAAGCACTGAAGTTGATGATCTTGATATTATTCCTAATGAGGAAATGCTTTTGATTCTTAGTGAGAAGGGCTACGTTAAGCGTATGAAGCCTAATACCTTCAATCTACAAAACCGGGGAACGATCGGAAAATCTGTTGGAAAGATGCGAATGAACGACAATACATCCGATTTCATTGTCTGCCAAACACATGATCATGTCCTTTACTTCAGTGACAAGGGAATAGTATACTCAGCACGTGCTTATAAGATACCTGAATGCACAAGAGCTGCGACTGGAACTCCACTGGTACAGCTGCTTTCT---TTGTCCGATGGGGAGAGAATAACCTCCATCGTTCCTGTAAATGAATTTGGTGAAGAT---CAGTATCTTGTGATGCTGACCGTTAACGGTTATATCAAGAAAGTTCCTCTTAATGCTTTCTCAGCAATCAGGACTTCTGGGATCATTTCAATTCAACTGGCTCCTGGTGATGAGCTGAAGTGGGTTCGTCGTTGTGGGGATGATGACCTTGTTGCTTTGGCTTCACAAAATGGGATGGTTATAGTTAATACATGCAACAAGCTTCGCGCCCTTGGAAGGAAAACAAGGGGCGTCCTGGCAATGAAGCTAAAGGAAGGT------GACAAGATGGCATCCATGGATATAATTCCAGCAACGTCGCATAACATGCCTGAAACTTACAGCAGAGTC---------------AGAGATTTGAGTCCGCCATGGCTGCTTTTCATAGCTGATAATGGTATTGGGAAGCGTGTGCCCCTAAATGCATTCCGGCAAGGAAATTTCAACAGAGTGGGCTTGCAAGGCTACAAGCTTCCACCAGACTGTAGCTTAGCTGCTGTATTTGTTGTTGGATTTTCACTTACTGATGACGGTGAAAGTGACGAACAGGTGGTTTTAGTTAGCCAGAGTGGTACTGTAAACAGAATCAAAGTCAAAGATATATCCATCCGGTCTCGTTCCGCAAGGGGAGTCATTCTGATGAGGCTGGAACATGCTGGGAAGATCCAGTCAGCCTCACTAATATCAGCAGCAGAAGAGGAGGAAGAACAG------------------GACCCGGAGTCA------GCCTCACTAATA---ATG---------CCCCTCGCTCTCCTCGCC---------CGCGCCGCTCTCTCC---------------------------------------------------------------------------------------------------------------TCCACCTCC---------------------------------------------TCCTCCATCGCCATGGCCACCACGCGCTCCTCCTCC---------------TCCAGGGTGCTTCGTGCCTCCCGTGCG------------------------GAGCTCAACCCAGGTGCTAAAGAAGTGAAACGTGAATCCAGTGTTTCTTTTGACTTGACCAAAACTGAA---GCG---GTTGCTTCCATGAGAAGCAAAAAT------GTGAAACGGGTG---CTTGAAGTAACT---GGGGAAAATATTAAGAAAGAG------------------------------------------------------GTTGATATCGTTCCTGACATTGAAGATTTTCGATATGGCAAGGCATCGCCA------TCTTTAGTTAGGTTG------------GAGAAAAAGGTGAGAGTTTCATCTGCTATA---------------------------------------------------------------------------------------------------------------------------AAAGTTGGAGCTCCAGAAAATTGGGAGGCAATCCTTAAGGGTATTAAAAACATGAGGTTATCTGGCGAGGCCCCTGTAGATACAAAGGGCTGTGAAAAAGCTGGTTCTCTTCTTCCA---CCCAAGGAAAGGAGATTCGCAGTTTTGATATCAACCATGATGTCAAGCCAAACAAAAGATGAAGTTACACATGCTGCTGTTGAACGTCTATCTGAGAAAGGTTTACTTGATCCGGATGCTATTGTC------CGAACAGATGAGGCCACACTAGCGAATCTTATCAAACCTGTTGGATTCTATCAGAGGAAGGCCAAATTCATAAAAGAAGCTTCTAAAATTTGCCTTGAACGTTTTGGAGGGGATATTCCAGATTCTCTGAATGAGCTTCTTGCTCTGAAAGGAGTTGGTCCTAAAATGGCTCATCTGGTG------ATGAGCATTGCATGGAAGAATACTCAGGGAATTTGCGTTGACACTCATGTACATCGCATATCTAACCGTCTTGGGTGGGTTTTCCGAGAGGGAACAAAACAGAAAACTACAACACCCGAGCAAACAAGAATGTCTCTTGAGAAGTGGCTACCAAAGGATGAGTGGGAACCTATCAACCCATTACTG---------GTTGGATTTGGGCAAACAATCTGTACTCCACTTAGGCCCAAATGTGACATGTGCGGCATAAACAACATCTGCCCTTCAGCTTTCAAGGAATCA---TCA------AGCCCAAATCCA------------AAGCAAAAGAAA------------------------------------------------------------------------------------------------------------------------------------------------------------------------------------------------------------------------------------------------------------------------------------------------------------------------------------------------------------------------------------------------------------------------------------------------------------------------------------------------------------------------------------------------------------------------------------------------------------------------------------------------------------------------------------------------------------------------------------------------------------------------------------------------------------------------------------------------------------------------------------------------------------------------------------------------------------------------------------------------------------------------------------------------------------------------------------------------------------------------------------------------------------------------------------------------------------------------------------------------------------------------------------------------------------------------------------------------------------------------------------------------------------------------------------------------------------------------------------------------------------------------------------------------------------------------------------------------------------------------------------------------------------------------------------------------------------------------------------------------------------------------------------------------------------------------ATGGAGGTCATTAGCTCAGGATTTCAGGCTGCTTTCATGGTTCCAACGGAGGTTCTTGCCCTCCAGCATTATGAACATCTAACTTCATTGCTGGAGAAGTTTGATGGAGATGAATGCAAACCAAACATTGCTTTACTAACTGGTTCAACTTCCACGAGGGAATCAAGGATTATTCGAAATGGTCTCAAGACAGGAGAAATAGCAATGGTCATTGGAACACACAGCTTAATTGGTGATAAAACCGAATTCTCAGCTTTGCGCATCTCTGTTATAGATGAGCAGCAGCGCTTTGGTGTTGTTCAAAGAGGAAGGTTTAATAGTAAGCTATATACCCCTTCCACGAAATCGAGTGATGATGATACAATCTCAGACGAGAATTCCGCTTCTGAAATATTTATGGCTCCCCATGTTCTTGCTATGTCCGCTACTCCAATCCCAAGAACGTTGGCTCTTGCTCTGTATGGGGACATGTCCCTTACACAGATCACGGACTTGCCTCCAGGAAGACAACCTATAGAAACTCTTGCTCTTGAAGGAAATGATGCTGGTTTTGAATCTGTCTTCCAGATGATGAGTGATGAACTGGTTGATGGAGGCAAGGTCTACCTCGTATATCCTATCATAGAAGAATCAGAGCAGCTACCACAACTTCATGCAGCAAAAGCCGAGTTTGATTCCATAAAGCAAAAATTTGAAGGTTATCCCTGTGGGCTGTTGCACGGTCGCATGAGGAGCGATGAGAAGGATGGAGCCCTCAGCAGTTTTAGATCCGGGGAAACACGTATTCTCCTCTCAACACAAGTGATTGAGATTGGAGTCGATGTTCCTGATGCTTCCATGATGGTTGTCATGAATGCTGAGAGATTTGGAATGTCTCAGCTGCACCAGTTAAGGGGTCGGGTAGGGCGTGGCGAAAGGAAATCCAGATGTGTGTTCCTATGCTCCACTCCTAGCGCGCTGCCAAGGTTGAAGGTGCTTGAGAAGTCATCCGATGGATTCTACTTGGCTAACGCCGACCTGCTACTGCGTGGCCCTGGTGATCTACTCGGCAAGAAACAGTCAGGGCATCTTCCAGAGTTTCCAATAGCTAGACTGGAGATTGATGGCAGTATTCTACAAGAAGCTCATCTTGCTGCACTTAACGTTTTGGGAACAAGCAACGACCTTGCACAATTTCCAGGACTAAAAGTTGAGCTCAGCATGAGACAACCGCTGTGCATTCTTGGAGATATGAATTCTCTCAGCAATGGATTACTGAAGGGCTTGAGGAGGGTCTTAGAACAGCAGAGA---------------------AAACCAATTGATTTCTACAGAAAATCTCAAGCT---TGGAGTTCTACTGTTTCCTTT---------------------------------------------TCTGATATTGAT------------------GAGAAGAGTGAAATGGGAGGT---------------GAT------GATGATTATACAGATTCAAGACGA---------GAG------TTAGAACCCCAAAGCGTAGACCCCAAGAAGGGCTGGGGATTCCGTGGTGTTCACAGGGCTATAATATGCGGAAAAGTCGGACAGGTTCCTGTGCAGAAAATTTTAAGGAATGGTCGTACAGTGACTGTTTTTACAGTTGGAACTGGTGGCATGTTTGACCAGAGGGTAGTAGGGGATGCAGATCTGCCAAAGCCAGCTCAGTGGCATCGGATAGCCATTCATAATGACCAGCTAGGTGCTTTTGCTGTCCAGAAGCTGGTGAAGAATTCTGCAGTTTATGTTGAGGGTGATATTGAAACCAGAGTATACAATGACAGCATTAATGATCAAGTGAAAAATATACCAGAGATTTGTCTTCGACGCGATGGTAAGATTCGGCTGATTAAATCTGGCGAGAGTGCTGCTAGCATTTCATTAGATGAGCTAAGAGAA------GGATTGTTCCGCCGC------------------------------------------------CGAGTC---------------------------------------------------------CGG---------------------CCG------------------CCGCTCCCA------------------CCCTCC------------------------------------------------------------------CCTCCCCTCCTCTCTTCC------------------ACCACCGCA---------------------------ACACCACCG------------CCAACCCCGCCCGTG---GGC---------ACCCCCAAATCCGAGGCC------------------------GCCGACCGCCGCCCTCCTCCC------GCC------CGCCGCCGCCTCCCCCTCGTCTCCGCCGCCGCC------------------GTCGAG------------------------------------------GAGGAG---------------------------------GACGGAGAGTGGCACCCCCTG---CCGCTCTCCGCCGCCGACCTGTCCCTCCCGCTCACCCTCCCCACGGGGCAGACCTTCCTGTGGCGCCGCACGTCTCTCTCCCCGCTCCGCTTCACCGGCGCC---------GTGGGG---CCTCACCTCGTCTCCCTCTCCCACCTC---------CCGTCCTCC---------------GACGGCCGCCTCGCCTTCCTCCTCCACAAC---------------AACGGC------------------------GGCTCCTCCTCCTCCTCCGTCCCCGCGGCGGCCCGCGCCGCGCTCTCCGACTACCTCAACGCCGCCGTGCCGCTCGCCGACCTCTGGCGCCGGTTCGCCGCCGCGGACGCGCGGTTCGCGGAGGTCTCCGCGCGGCTCGGGGGCGGCGGCGCCCGGGTGCTCAGGCAGGACCCCGTCGAGTGCGTGTTCCAGTTCCTCTGCTCCTCCAACAACAACATCGCGCGGATCGAGAAGATGGTGTGGGCGCTGGCCGGCTACGGGGAGCGGCTCGGCGAGGTTGGAGGATACCAATTCCACCAATTCCCCACGATCGAGCGGCTCGCGCGCGTGTCGGAGCAAGAGCTCCGGGATGCCGGGTTCGGGTACAGGGCAAAGTACATCGTCGGCACTGCTAAAATATTACAGGCCAAGCCTGGTGGAGGCGAGAAATGGCTTGCCTCATTGCGTACAAGGGAACTCCCGGAGGTGATTGAGGCTCTTTGCACCCTTCCAGGTGTTGGGCCAAAAGTTGCAGCCTGTGTTGCTTTGTTCTCACTCGATCAGAACCATGCTATTCCTGTTGACACACATGTCTGGAAGGTTGCTACACAATATCTGATGCCGGAGCTAGCTGGCAAGAGCTTAACCCCAAAACTTAGTGTTGCTGTTGCCGATGCATTTGTTGCTAAATTTGGGAACTATGCTGGTTGGGCACAGAATGTTCTCTTTATTGGCCAGCTGTCTGCTCAAAAACTCATGGTTGCTGAA---ACTACA------------------AACACTTCCACG---------AAACCTACTAAAAGGAAGCGT---------------------AGTGGAAAC---AAT---------------------GTCAAAACA------------------------------------------------------------------ATG------------CAG---------------------CGCCTC------TCC------------------------------------------------CGCTTCGTCCCCTCC---------------------------------------------------------------------------------------TCCTCCAGG------AGAGTCACTGAC------CTA---AAG---GATGCTCTCTGG---------------------AGTGGTTCTTTGACTTTCCAACATGCTCTT------TCAACA------------TTTGCAGCAGAC------GAGAACACA---TCT------GGTAGAAAATTTGCAAGCTACACCGTGTTCAAGGGAAAGGCTGCACTTTCTATGCAACCCATACTGCCAAGCTTCAGCAAACTGGAATCT------GGAGGATCTCGTGTGAACAAAAATGGATCGGTGATGTTGACTTTTTTCCCGGCTGTGGGACAAAGGAAATATGATTATTCAAAGAAACAGCTCTTTGCTCTGTCACCTACTGAAGTCGGAAGCTTGATAAGTCTTGGGCCTGCTGAATCTTGTGAATTTTTCCATGATCCCTCCATGAAATCAAGTCATGAAGGCCAAGTGAAAAAATCGTTGTCAGTCACTCCTCTCGGCAATGACAGTGGATACTTTCTGAATATAACTGTTCTGAACAACTTGCAGAAGACAACTGAGCGACTTTCACTCCCAATCTCAAAAGCTGAGTTTACAGTTATGCGCACAGCATTGAGTTTCGCATTGCCGCACATCTTGGGCTGGGACCAGGCCTTGACTAATCACCAGCCA------------------------------AGTCCATCA------CCAGCTAGCAAGCCCAGG------GTGGAGCGC---CCACAC------CCA---------------GATTCAGAG------TGGGAAAGGATGGCGCCGCCTCTCAAAACCATCGCCGACTACCTCATC---CGCCCCTCCAAGCGCCTCCGCCCCACCTCTCCCCTCTCGCCGGAGCAGCGCCGCCGCGCCGACACCAACCTCGCGCTCGCCCGGGCGCGCCGCCACCTCCGCCTCGCCGAG---------------------TCC------AAAGCGTCG------GGC------GGCACCGCGAAGCTGGAGGAGCTGCTCGTCGAGGAGACGTGGCTGGAGGCGCTTCCCGGGGAGCTGCACAAACCCTACGCGCTCGAGCTCTGCCGCTTCGTCGCCCACGAGAGGTTGCATAGCCCGGTGCCCGTCTACCCGCCGCCGCATCTAGTCTTCCACGCGCTTCACGCCACCCCGTTCGACCGTGTTAAGGCCGTCATCATCGGGCAGGATCCATACCATGGACCTGGTCAGGCGATGGGGTTGTCTTTCTCAGTACCAGAGGGGATCAAAATTCCTTCTAGCTTAGCAAACATATTTAAAGAGCTGCAAAAAGATCTA---GGTTGCACCGTGCCTTCACATGGAAACTTGGAAACACATGTTTTACAGGGTGTTCTTATGCTCAACACTGTATTAACTGTGAGAGAACATCAAGCCAATTCACATGCCAAGAAAGGATGGGAGCAATTTACTGATGCTGTCATTAAGACAATATCACTGAAGAAATCTGGAATAGTCTTTATTCTCTGGGGAAACTCAGCTCAAGCAAAGACAAGATTGATTGATGAAACAAAACACCACATTTTGAAATCCGCTCATCCATCAGGGCTGTCTGCAAGCAGAGGTTTCTTTGGATGCAGGCACTTTTCTAAAACGAATCAGATCTTGGAGAGGCTGGGACTATCTGCCATTGATTGGCAACTCATGGGG------CCCCTCCTCCGG---TCGTCGCCGCCACCG---------------CGCCACCTG------------CGC------------CTCCTCCTCCGC------------CGC---------------CTCCTC------------TCCACC------------------GCCGCCGGT------CGG---------------CCCTCCCGCCTCCTCCCGCTC------------------CCCGCCTCCTCCTCCGCCCGCCTCCTCGTCAGGCCCAGGGTTGCGGTTGCG---GCTGCT---------------GCGGCGGGTGCTCCT------CTGCGGCGG------------------------------AATGGGGTCGCGGTG------AGGGCTTTCATG------GCATCCACGGCGGCT---------TCCGAGGCGATGCAGGAGAAGCGGGTGGCCGGGGAGTACACCGCTGCGAACGTCCAGGTCTTAGAAGCATTGGATGGAGTTCGCACAAGGCCTGGTATGTACATTGGAAGCACAGGATCACGAGGGTTGCATCATCTGGTT---TATGAAATATTGGATAATGCCGTGGATGAAGCTCAAGCAGGCTACGCCACTAAGGTTGATGTTATCCTTCATGGCGACAATTCAGTTAGTGTAACAGACAATGGTCGTGGGATCCCTACAGATATACACCCTCAGACGAAGAAATCTTGCGTGGAAACCGTCTTAACGTTAATGCACGCTGGTGGCAAATTTGGAGGTTCAAAGAGTGGCTACACTGTTTCTGGAGGGCTGCATGGTGTTGGCCTATCAGTTGTTAATGCTTTGTCAGAGGCACTAGAAGTTACTGTTTGGCGTGATGGAAAAGAATACCGACAAAATTACTCACGTGGAAAAGCTATCACGATGCTAACTAGTAGGACATTGTCTGATGAATCAAGTTCTCGTCAAGGCACACGGATCAGATTTTGGCCTGATAAACATATTTTTACCACCACAATGGACTTTGACTTCAATACGATAGCTGGTCGCATCCGGGAACTTGCCTTTCTAAATCCTGAGCTGACAATAGCATTGACAAAGGAAGAAGATGACTTACAG---GTTCAACACAATGAATACTGTTATGCTGGTGGTCTGGTTGAGTATGTTAAATGGTTGAATACTGACAAGAAATCCCTTCATGATCCAATCGCATTCAGAAAAGAAATGGATGGAATAACAGTGGATGTTTCCCTTCAATGGTGCTCTGATTCATACTCTGATACGGTGCTAGGATATGCTAACAGTATCCGTACTATTGATGGTGGTACTCATATTGATGGGCTGAAGACTTCATTGACAAGAACAATCAATAACTTCGCAAAGAAGTCGAAGACTCTTAAGGATAAAGATATTAGCTTGAGTGGGGAGCATGTAAGAGAGGGAATGACCTGCATTATTGCAGTGAAGGTCCCTAATCCAGAGTTTGAAGGGCAAACAAAGACGAGGTTGGGAAATCCAGAAGTCCGAAGAATAGTTGAACAATCTGTTCAAGAAAATTTAACTGAGTACTTAGAGTTACATCCAGATGTTTTAGATTCGATTCTGTCAAAGTCCCTTAATGCTCTCAAGGCTGCATTGGCAGCTAAGAGAGCTAGAGAGTTAGTGAGGACAAAAAGTGTATTGAAATCTTCTTCACTTCCTGGGAAATTAGCTGACTGTGCATCTAGTGATCCTGAAGAATCT---GAAATCTTCATAGTTGAAGGTGATTCAGCTGGGGGTAGTGCAAAACAAGGACGTGATAGGAAATTTCAGGCTATTTTGCCTCTAAGAGGCAAAATTCTTAACATTGAAAGGAGAGACGAGGCAGCCTTGTACAAAAACGAAGAGATCCAAAATCTAATTGTCGCTCTTGGATTAGGAGTAAAGGGCGAGGATTTTAACAAGGAAGCTCTTCGATATCATAAGATAGTCATACTCACTGATGCTGATGTAGATGGTGCACATATCCGGACTCTTCTCCTTACTTTCTTCTTTAGATATCAGAAAGCACTATTCGATGAAGGTTGCATTTATGTTGGTGTGCCTCCTCTTTACAAGGTTGAACGTGGGAAACAAGCGCACTACTGCTATGATGATGCTGACCTTAAGGAGCTAGTTAACACCTTCCCAACAAATGCTTCTTATCATATCCAAAGGTTTAAAGGTCTTGGTGAGATGATGCCGGCACAATTATGGGAGACAACAATGGACCCTGAGAGGAGGATGTTGAAGCAGCTAAAGGTTGAAGATGCTGCTGAGGCCAACGTTGTGTTCTCATCTCTTATGGGTACCCGGGTTGATGTCAGGAAGCAACTGATCCAGAATGCTGCAAGCATGGTCAACCTAGAACACCTTGATATTATGGCGGCCACGCTCGCCCGCCGCCTC---------CTCCTCACCCGCCGCGTCCTTTCCTCCCCCCTCCGCCCCTTCTCCACCACTGACTCCTCCTCATCCTCCTCCTCCTCCTCTTCCTCCGACGACTCCCAACCGCCACCAGCGGGCCAGGATCAGCAGGCCGCCGCCCGGCCGCGCGCCGGCGACACCCGTCCCCTCGAGAACGGCCTTGACCCCGGAATCTACAAGGCGATAATGGTGGGGAAGGTGGGGCAGGAGCCGATACAGAAGCGGCTGAGGAGCGGGAGAACGGTCGTGCTGTTCTCGCTCGGCACCGGCGGCATCCGCAACAACCGCCGCCCGCTGGACCGCGAGGAGCCGCACCAGTACGCTGAACGATGCTCCGTGCAGTGGCACCGCGTCTGCATCTACCCGGAACGGCTCGGCAGCCTCGCGCTCAAGCACGTCAAGACCGGTTCTGTTCTTTATCTGGAAGGGAATCTTGAGACGAAAGTGTTTTCTGATCCTATAACTGGACTGGTTCGGCGCATAAGAGAAATAGCTGTGCGCTCAAATGGCCGTCTCTTGTTTCTTGGGAATGATTGTAAT---GCGCCC---AAGTTA---------GGT---GAAGCCAAGGGCGTTGGCTACTTCATGGCGGCGGCGGCGGCCCATCTGCGGCCGGAGCTA------GGGCTG------CGCCTG------------------CGCTCC---CGTGCC---CTAATC------CCCTAC------------CCTTCC---------TGGACGAAGGCG---------ATG------------------GGTCGTTGC---------------------------------CGGTAT------------------------GAGCCGTCACCGCGGAGGCTCTCGAGCTGCCGGCGAGCAGCCAAGAATGAGCGGCCATGGAGGTCGAGT---------TCAAAT---------------------------------------GAGCAGCTGACTGATGGCGATGGCACAGCCAAGTACATGGGCAGGAATTTC---------CCCGATGAATTCGCA---------------------------------------------------CAG------------------CTT------------TCTTTG------GAA---------------------------GAGGAGGAAAGCGACGATGAG---GTG------------CACGGAATCAGCGAAACCATGGTGAAA------------------------------GATGTGGAGAAGGCTGCGGTCGAGTTGCTTGCTGGCAGAGCATTCACAGTTTCAGATCTTAGGAAGAAACTACGTGCTAAGAAGTTTCCTGATAATGCAGTTGATTCTGTAATTGCTGATTTCAAGTCAAGGGGTCTGTTGAATGATGGTTATTATGCGGAATCTTTTTCACGATCTCGATGGTTATCATCAACTTGGGGCCCAAAGCGTATAAAACAGGCACTTCGCCAAAAAGGGGTGCAAGATGCAGAAGTAGACCAGGCGACAAGGAGAGTATTCCAA------GAT------------------------GGTCATTCAAACCAG---------ACAATGTAT---GGCATTTCCGAGGATTCAATGGATCATCTCTTTGAGCAGGCAGCTAAACAGTGGCAGCGGGGGCAAAGCTTGCCCCTTGAGAATCGCCGTGCACGCGTAGTGAGGTGGCTTCAGTACCGAGGGTTCAACTGGGCTGTAACCAATGCCATTGTTAGGAAGCTGGAAGCACAGAAACCTCCCATGCCGCCGACCTCAGCACACCCGTCCCGCGTGCGGGTGATCCACCCGGGCGGC------------------GGGAAGCCCGGTGGGCCGGTGGTGTACTGGATGCTGCGGGACCAGCGGCTCGCCGACAACTGGGCGCTCCTCCACGCCGCCGGC------CTCGCCGCCGCCTCCGCGTCCCCGCTCGCCGTCGCGTTCGCGCTGTTCCCGAGGCCCTTCCTCCTCTCCGCCCGCCGCCGCCAGCTCGGGTTCCTCCTCCGCGGCCTCCGCCGCCTCGCCGCCGACGCC---------GCCGCCCGCCACCTCCCCTTCTTC---CTCTTCACCGGTGGGCCCGCGGAG---ATCCCGGCGCTGGTGCGGCGCCTTGGTGCGTCGACGCTGGTCGCCGACTTCTCGCCGCTGCGGCCGGTGAGGGAGGCGCTCGACGCGGTGGTCGGCGACCTGCGG---------CGGGAGGCGCCCGGCGTGGCCGTGCACCAGGTGGACGCGCACAACGTGGTGCCTGTGTGGACGGCGTCGGCGAAGATGGAGTATTCAGCCAAGACCTTCAGAGGCAAGGTGAGCAAGGTGATGGATGAGTACCTTGTGGAGTTCCCTGAATTG---------CCGGCGGTGGTG---CCATGGGAC---AGGGAGCAGCCGGAGGGG---GTCGACTGGGACGCACTCATCGCCAGGGTTTGCAGTGAGGCGGAGAATGTGCCGGAGATTGACTGGTGTGAGCCTGGAGAGGAAGCAGCCATAGAGGCGCTTCTCGGCAGCAAGGATGGATTCCTGACGAAGAGGATCAAGAGCTATGAAACTGACCGGAATGATCCCACGAAACCACGGGCATTGTCTGGGCTTTCACCATACCTTCATTTTGGGCACATTTCGGCACAGCGGTGTGCGCTCGAGGCAAAGAAATGCCGACATCTTAGTCCCAAGTCCGTCGATGCTTTCTTGGAGGAATTGGTTGTAAGGAGGGAATTAGCTGACAACTTCTGCTATTACCAACCTCAATATGATTCGCTGTCTGGTGCATGGGAATGGGCAAGGAAGACACTGATGGATCATGCTGCTGATAAAAGAGAGCATATCTATACGAGGGAACAGCTTGAGAATGCCAAAACACATGATCCTTTG------TGGAATGCATCGCAGTTGGAGATG------GTTCACCATGGAAAAATGCATGGATTCATGAGAATGTACTGGGCCAAAAAGATTCTAGAATGGACTAGTGGACCAGAAGAAGCACTTTCAACTGCAATTTATTTAAATGACAAGTATGAGATAGATGGCAGGGACCCCAGTGGTTACGTCGGATGTATGTGGTCCATATGTGGCCTCCATGATCAGGGTTGGAAGGAGCGTCCAGTATTTGGAAAGATACGTTACATGAATTACGCTGGCTGCAAGAGAAAATTCGATGTTGACGCTTACATTTCTTATGTCAAGAGATTAGCTGGTCAATCCAAGAAGAGGAACGCTGAGGAGTCTCCAAATCCTGTAGTCAAGCTTTCCAAGTCTATGCCA---------------------------------------CCTCCCGCCAGCACGGCGCCGGTAGCTCCGGTCGTCGCGTCGTCGTCATCGGCGGCGGCGGCGGCG---CCC------------------------------------------------------------------------------------------------------CGTAGACCTCGCTCGCTCCGCCTCCGCGTGACCCCGTACGCCTCCGTATCCTCGTCGTCCTCCCCTTCCACC------------------------TTCGCCGTCTCCATCCCACCGCCGCCTCCAGCGAGGCATTCCCGCAAGCAGCTGGTGGGCAGGGAC---------GGCGCCCCCGCGAAGCCCGCGAAACCTCGGGTGTTCTTCCTCGACGTCAACCCTCTCTGCTTCCGCGGATCCCAGCGCAGCCTCGGCGCCTTCGCGCGCTGGCTCGCGCTCTTCTTCGCGCACGTCAGCCTCCGCGACCCCGTCGTCGCCGTTTTGGACGGGGAGGGCGGGAACGAGTACCGGCGGCGGCTGCTACCGTCCTACAAGGCGCACCGA---------------------------------------CCTCGTGGCCCTGGTACAGGCGCCGATTCGCGC---------GTTATCGATGTTCTTCGCGAGTGCAATGTTCCGGTCGTCAGAGTCGATGGGTATGAGGCAGATGATGTAGTGGCTACCTTAACAGAGCAAGTTTTACAGAAAGGTTTTAGAGTTGTCATTGGCTCACCAGATAAAGACTTCAAGCAGCTGATATCTGAAGATGTTCAGTTAGTTATGCCCATTCCTGAGATTGGCCGTTGGTCCTTTTATACGCTGAGGCATTATGTTGCACAGTACAAGTGTGACCCAACCGCAGATTTGAGCCTCAGGTGCTTCATAGGTGATGAAGCAGATGGTATTCCAGGAATACAGCACCTTGTTCCTGGTTTTGGTCGGAAAACTGCAGTGAAACTTCTAAAGAAACATGGTTCATTGGAAAATTTGCTTAATACAGCTGCAGTTAGAACTGTTGGCAAGGACTATGCCCAGGATGCTCTAGTTAAGCATGCAGATTACCTGCGGAAAAATTATGAAGTTCTCAGCTTGAAGAGG---GATGTAAAA------------------GTTCAGCTTGATGAC------------------AGATGGTTATCCACAAGGGACTCTTGCAACGACAGCAGTGTT---------TTGTCTGACTTCATCCTTAAATTTAACGAAGGGCAG---AATATCAGG---------------------------------ATGGCT---------------------------------------------------------------------TCCGGTGCCCTAGCCCGCCTCCTCCTCGGCCGCCGCGCGGCCGCCACC------CCTCTCCTCGCG---------------------------------------------------------CGCCCCTTCGCCGCGAAGGCCCGC------------------------------------GCG---------------------------TCG------CGCCGGCCG------------CAGGAGCCGGCC------------------TTCCCGTCGGAGGAC------GAG---------GAC------GACTTCGCCGGCGGCGAGGTGGCCGCGCCCGCGCCC---------ACCGAAGGCATC------AGCAAGCCGCTCGCCGAGGTCCTCAGGGAGCTCGGTAAGAGGGTCCCCGAGGCCCTCGTCAAGACGCGCGTCGAA---------GATGGCTTCTCCCTGAAGTACATCCCATGGCACATTGTTAACAAAATTCTGAATATACATGCTCCAGAATGGTCTGGCGAGGTTCGCAGCATTGTTTATTCATCTGATGGAAAATCTGTATCTGTTATTTATCGCGTGACTCTCCATGGAACTGATGCAGAGATCTACAGAGAAGCCACTGGAACTTCTTCTGCTGATGATACAGGC---TATGGAGATCCTGTGCAGAAGGCTGAAGCAATGGCTTTTCGCCGAGCTTGTACCCGTCTTGGTCTTGGACTTCATCTCTATCATGAAGATATGTCA
>Cus
ATGGGC---------TCCCGCTAC---------AACAAGAAC------------------------------------------------TACTCCTCA------------------------------------------------------------------------------------------------------------------------------------------------------GCGCCGCCGCAGCAG------TACTCCGGCTCC---------------GGCTCATCATCG---------GGACCT---------------------------------------TACACT---------------------------------------------------------------------------------------------------------------------------------CTGCAATGC------------GATGGCGCGTCCAAAGGAAATCCAGGGCGAGCTGGCGCTGGTGCTGTCCTCAGAGATCCCTCTGGCAATGTGGTTTTCAGGACCAGCCAAGGGCTGGGTAATACAACCAACAATGTAGCTGAATACGAGGCTCTGAAGTTGGGAATGGATCAGGCTCTCAAGTCAGGGTGCACCGACATCCGTGTTCAGACAGATTCTAACCTTGTTTCCCAGCAGGTTCAAGGTTCATGGAAGGTGAGAAGTGACAACCTTATTCCCTTGAACAATGAAGTACAGAATATGAAAAACAACTTCAATTCATTTGATATTCAGTATGTTCCAAGGGAAATGAACTATGATGCTGATAGCCTAGCGAACGCCGGAGTTAATCTTCCTGAGGGGAAGATCCAAACTGAGTATTACGGTGTTGGCCGGAGGATG---------GCGAGG---GTGCTTCGA------AATCTTTCGTCGCTCAAGCGTTCTCTGTTT---------------------------CCCCAGACGCAGGGA------ATTCAG---AATGATGTAGTCGGTGCATATACCCAGCTTTCATACTTTTCTTCTAAAGTTAAAAAGAAATCAAAGTTAGATGAAAGTGACTCAAGTGATGAAAATTTGTCGAAGAAAGACGTGGCTCTTAAAGCAGCTTTGGATCAGATCACAAAATCATTTGGCAAGGGATCCATCATGTGGATGGGTCGGTCTAACTCCTTCAAACAAGTCCCAGTGCTCTCGACGGGATCCTTTTCTTTAGATATTGCATTGGGGGTTGGCGGAATTCCAAAGGGACGTGTGATAGAAATATATGGTCCAGAGGCTACAGGGAAAACAACACTTGCTTTACATATAATTGCCGAGGCACAAAAACAAGGAGGTTACTGCTGTTTTGTGGATGCCGAGCATGCTCTAGATCCAGCCTTAGCGACACGTATTGGGGTGAATATTGAAGATTTACTTATTTCTCAACCAGATTGTGGTGAGCAAGCCCTTAGTCTTGTGGATACTCTGGTCAGGAGTGGCTCAATTGATGTTATTGTTGTTGACAGCGTAGCTGCCCTTGTCCCAAAAGGTGAACTTGAAGGTGAAATGGGAGATGCACACATGGCAATGCAGGCTAGATTAATGAGTCAAGCACTTCGCAAGTTGAGCCATTCTTTATCTCTATCACAGACTACTTTGATCTTTATAAATCAGGTGAGGGCAAAACTATCTACTTTTGCAGGATTTGGAGGACCCCAAGAGGTCACTTGTGGGGGAAATGCATTAAAGTTTTATTCTTCCGTGCGTCTAAATGTCAGGAGAGTTGGGCAGGTCAAGAAGGGGGAAGAGATTATAGGAAACCAAGTTGTAGTGAAAATCGTAAAGAACAAGCTTGCCCCTCCTTTTAAAACAGCTGAGTTTCAGCTTGAGTTTGGCAAGGGAATATGTCGTGAATCTGAGCTCATTGAGTTGGGACTGAAACACAAGTTCATCACGAAGACGGGAGGGGCATTTTACGCCATGAATGACCAAAACTTCCGCGGCAAAGATGCCATAAAAAGATTCCTAGCTGATAACGCCGCTGTAAAGGAAGACCTCACAGCGAAACTCTCGGAGAAGCTT---TTT---CATGTTCAAGAAAAGGAAGGTGTTTCCGAAGACGACGTGGACCCCACT---------GCATCCGACATTAGTGATGAAGAA------------------------GTTGCA---TCTGCTGCA---TCAGAGATGGCGGCTCAATCA---------TTTAGGCTTCATCGTCTTACCACT------TTC------TCAGACCTTCACCTTAGGTCATTGCAATCCCCAATGTCTAGGATTGGG---ATTGCTTGGAGAAGGATT---TTCAACTCTTATTCGTCTACTGCAGGC---GCAGAAATTTCC---GAGTTT---GAATTT---GATGAGATCGGCAATAATGCAGCCAGAGTTTCAGAGAAAGATACTGCCCTACGCTCAGCGCTCACTCAACTTGCCTGCGACATTGGCACAGAATCAATGTTATCCTTGCAACGATTCTTCGGTGCTAGGCGCGCCCCTGTCATATCAACTGGATCACTCAAGCTTGATCAAGCTCTAGGGATCGGTGGATTACCAAAGGGTCGAATTGTTGAAATATTTGGGCGCGAAGCATCGGGCAAGACCACTCTTGCTCTTCATGTGATCAAAGAGGCTCAAAAACTCGGAGGTTATTGTGCATATCTTGATGTGGAGAATGCAATGGATCCCTTGCTTGCAGAAGCAATAGGTGTAAATACAGATAATCTTCTGATTTCCCAGCCAGATTCTGCGGAAAATCTTCTGAGTGTAGTGGATACTCTTACAAGAAGTGCATCTGTAGATGTCATTGTTGTTGATAGTGTGGCTGCTCTTATTCCTCAACTTGAGATTGATTCTTGCATCAGGGAC------TCCTACAAAGATGTA------CAATCCACAATAATGACGCGAGCACTACGTAAAATTCATTATTCGCTCTGCAATTCGAGCACTCTTATTATTTTTGTTAATCAGGTGAGATCGAAAGTGCAGCAA---TCA---TCTAAAGCCTTT---GGGCGTGTGGAGGAAGTAACATGTGGTGGAAATGCATTGCCATTTTATGCTGCCGTGCGTTTGAGATTGATCAGAAGAGAATTGTTCAAAGCTAATGACACGATTACTGGCCTTGGGATCTCAGTCCAAGTGGTGAAAAACAAACTGACTCACGGGGCA------ATGGGAAAC---GCGGAACTAAGAATAGAGTTTGGGGGAGGCATTTGCAACGGGATTGAGGAGGCATTGGAATTGGGGTGTGAATATGGTGTCATTTTACAACATGGTAATGGGTTCTTCATTGAAGGCCAAGTTTTGAACACCAAAGAAGAAGCAAAAGCCTATCTGGCCGAAAATGGCGCCGTTTTGGATCAGGTCATACATTCCTTAAGAGCTCAGATGTTCAGTAGA---ATGCTTCCC------------------------------------------CTTAATCAT------------------------------------------------------------------------------------------------------------------------------------------------------------------------------------------CGCGGAGGGTTT---------------TTCTTGCGCAGTTTCAGT---------AGCCGTACCTGTAAATTGAACAATCTT---------------------------CTAATGACAATGGCGTCTTCCAAGAACCTG------------------------GTTCATACTTCCCTC---------------------ATAACTCCTTGCAGTGTCGCGCCAAAATCTGTTTCAAAT------TCCATAGCTCCATCAGCTCCTTGCCGCGTTCTCCACACT------------------CATAGCCACCGGCTAATCGTCTCCACATTTCCATCTAAACGC------------------------------------------------------------------------------------------------------------------------------------------------------------------------------ATCTCTCCCATTTGC---CAG------------------------------------------------------------------GCCTCCCGTCTGTCCCACATGGCCCATACCTTC------------------------------CCCACTTCCCCGCCA---------GTTTCACTGGAG------------------------------GATGACCACCAA---CTGAAG------------------TCCTTGCGGTTGAACTTGTTGAGCAGTAAACTTAAGGAGATCGGAATAGACTGTGGTTCATGTGTCCCCGGGCAGTACACTGGATTGATTTGTCCAATGTGCAATGGAGGGGACTCTAAGGAGAGAAGCTTATCTCTATTTATTGATCCAAATGGCAATTCAGCTTTATGGAACTGCTTTAGAGGTAAATGTGGTTGGAGAGGCAGCACACTGGCATTTGCAGACATGAAGCCTACTAAAGGAGAAAAGAATAAGATCATGAAAATA---------------------AATAAGAAA------------------------------ATCAGACGGTTAGACGAGCAAAGTTTGGGATTAGAACCATTAAATAATGAGCTGCTTGCGTACTTTTCCCAGAGAATGATTTCCGGGGAAACCCTGAGGAGAAATGGTGTCATGCAGTGCAAAGCC---CGTAAC------CAG---ATTGTTATTGCATTTCCGTATAGAAGGAATGGTGATCTTGTAAGCTGCAAATACCGGGATGTAAACAAAATCTTTTGGCAGGAAAGTGACACTGAAAAAATATTTTATGGATTGGATGATATAATGGGAGCAAGTGACATAATTATTGTTGAGGGTGAGATGGACAAGCTTGCGATGGAAGAAGCTGGCTTCCGTAATTGTGTCAGTGTCCCTGATGGGGCTCCCCCTTCAGTTTCAACAAAAGACTTGCCACCCGTGGATCAGGACGCAAAATATCAATATCTTTGGAACTGCAAGGAGGCATTTGAAAAGGCATCTAGGATTATACTTGCAACTGATGGGGATAAACCTGGCCAGGCCCTTGCTGAAGAACTTGCACGCCGCTTAGGAAGAGAAAGGTGCTGGCGAGTTAAATGGCCAAAAAAAATTAATGGGGAT---TGCAAAGACGCAAATGAGGTGCTTATGTACCTTGGACCTGATGTACTGAGGGAGGTCATTGAGAATGCTGAGCTATATCCCATAAAGGGGCTGTTCAACTTCAGAGATTATTTTGATGAGATTGATTCATACTTTTATCAAACAGTTGCTTTTGATCTTGGGGTTTCAACTGGATGGAAATCACTGAATGAACTATACAATGTTGTACCAGGAGAGTTGACTGTAGTTACTGGAGTTCCTAATTCAGGAAAGAGTGAATGGATTGATGCACTTCTATGCAACCTTAATAGAAATGTTGGCTGGAAATTTGCACTTTGCTCTATGGAGAACAAGGTTCGGGAGCACGCTAGGAAACTCTTGGAGAAACACATAAGGAAGCCTTTTTTTGAT---GTCAGGTATGGGAAATCCGATGTGCGAATGAGCCTTGATGAATTTGAGCAGGGAAAGCAATGGCTAAGTAGTACATTCTCTCTTATAAGGTGTGAGAATGATTCTCTACCGAATATAGACTGGGTTCTTAAACTTGCAAGAGCTGCAGTTCTGAGGCATGGTGTGAATGGACTTGTGATTGATCCGTATAATGAGCTCGATCATCAACGTCTTCAAAGCCAGACTGAAACAGAGTATGTTAGTCAAATGCTCACAAAGATTAAGCGTTTCGCGCAACATCATTCTTGTCACGTTTGGTTTGTAGCGCATCCACGTCAGTTGCATCAATGGACTGGAGGCCCTCCAAATCTTTATGATATCAGTGGAAGTGCACATTTCATAAACAAATGTGACAACGGAATTGTTATTCATCGCAATCGGGATCCTGAGGCTGGCCCTTTGGACCTAGTGCAGGTTTGTATAAGGAAGGTACGCAACAAGGTTATAGGAACAATTGGGGAAGCCTTTTTGTCATACAACAGGCTTACAGGT---GAATTTATGGACGTT------GACCAGCACCCAAAG---------------------------------AAACAAAAGAAC------------------------------------------------TCTTATAGA------------ATGGCCGCCTCGCTCCGG------------AATGCTGTTCGTTTTCCACTCCCCAGACTCCGCTTATTCTCTTCGTCGGCCGCCGCGACACCGCGTCGGAATTTCTTCTCCGACGGAATCGACACCCTCAAGTTCCAGAAGCCATCCACCATAACT---------CGCGCC------CCCAAAATCTACAATTCCGTCAGCTTCATCGGAACGGCCGATTTTCCTCTCACGCGATTCAACACTCACGGC---GGCGCC---TCGTTT---GGCCTGCATACTTTTCTCAATGTCTCAACCTCTTCTGCCTGTCCTTTCAAGATTAAGCTGAAGATGTGGGGTGATGTGGCTGAACTTTCTTTGAAGCATCTAAGACAGAACGATTTGATTTATGTTTCGGGTAACTTAACATCATATGTTATGACTGGTCATGAA------GGAAATCCGAGGTTGTTTCACGAGGTAATCGTTAAAGAAATTAATTTTGTTGCTGGACATAGT------AAGGCTCCTACCTGCCGGGAGGGCAAGAAAGCGGAA------TTAAGCGATGAA---------GATAGAGCAGAGATGAAC---------AGAAGACGGCTTCATTTATGGCAAGTGTTCTTCAGCAGCCCATATGAGTGGTGGGACAACAGGGAGAAGAAGTTAAATTCAAAAGCTCCAGATTTTAAGCACAAGAACACCGGTGAAGCGCTATGGCTCAAG---CAGGACGATCCGTCGTGGATTAGAAGACAGCTTGAATTGCTTGATTCA------ACACCGGTTAGAAAAGACTCAGGAAATTCACAGGTTTCTCCATTGACATATGATATT------------ATGCAGACT------------TTT---------------------------------------------TTC------------------------------------------------------------------------------------------------TGC---------AGAACTCTG------------------------------TGTTCAATTGGGAGAAGCTTC---CCAGTAATC---------GCTCCC------------------------------------------------------------------------------------------AGGACG------GGTTAT------------------------------------------------------GTTAACAGA------------TACACCTCCACCGGGTTGTTCATC---------------------------------------------------------------------------------------------------AAT---------------------------------------TGCTCTCAA---------TCAGGAAGTTTTAAA---------AAG---GGT------TATTGTTCTATA---------------------------TCATCCAACAGTACTAGTTCTGGT---GTTATTACTGAAAGGGAA---AGA------AAAATTCAAAATAATGTATTATCGGATTCC---AATGTTCATGATAAATGTGGGATAGTT---GAATCTCACTCCGGGAATGGGAGAGTAATGCTAATTGATGGGACGTCTGTTATATACCGAGCTTACTACCGGCTTCTTGCTAAACTGCACCATGGTCACCTTTCCCATGCTGATGGAAATGGAGATTGGGTCTTAACTATATTTACAGCCTTGTCACTTATTATTGACGTGTTGGAATTTGCTCCTTCACATGTGGTGGTTGTTTTTGACCATTATGGATTTCCATTTGGTCAT---GCATCTGTGACACCCAATCAAAATCTTATTGCAAAAGGCATTAATTTTCGTCACAACTTATACCCTGCATACAAAAGCAATCGCCCTCCTACACCTGATACTATTGTGCAAGGACTTCAGTTTCTGAAAGCATCCATAAAAGCAATGTCAATCAAAGTGATTGAGGTCCCTGGGGTCGAAGCTGATGATGTAATTGGGACATTGGCTGCTAGGAGTGTAGATGCTGGTTACAAGGTTAGAGTTGTCTCTCCAGACAAAGATTTTTTCCAGATTCTATCCCCTTCATTGCGTCTTTTGCGAATTGCTCCCCGTGGGTTTGAGATGGTTTCATTTGGGATGGAAGATTTTGGTAAGAAGTACGGAGGATTGCAGCCTCCACAATTTGTTGATGTAATCTCACTTGTGGGTGATAAGTGTGATAATATACCTGGGGTCTCTGGGATTGGAGACATTAATGCTACACAGCTTATCATGAAATTTGGTACACTTGAAAACTTGCTTGATTGTGTTGAACAAGTTGAGGATGAGAAAATCAGGGAGGCATTAATATCAAATGCTGAACTTGCCATACTAAGTAAGAATCTGGCTTTG------TTACGTTGTGATCTTCCATATTACATGGTCCCTTTTGCCCCCAACGATATGTTATTCAGGAAGCCAGTAGACAATGGGGAGAAATTTACGAGCCTATTGAGAGCGATAAGTGCTTATGCTGAAGGGTTTTCCGCAGATTCCATCATTCAAAGAGCATTTTGTCTTTGGAAGAAGCTGGAAAGGCAAATGAATGAGGTCGCTGAAATGAGA---GCATTCAGAGCGCTCAGCTTT---CAAACGCGCTTTCTCAATCTCTCTTTAAACAAATCATTGTTAAACCCTACTCAAACTTCATTAAAATACTCCAAAAGTAATGGAATTTTACGCCATTTCTGGTCTTCTCGCCTTCTCATGTTCCCAGAAGAATCATCAGCTGTTAATGTCGATGTAAACGGATGG---------ACTTTCTATGATGCTACCACCGGCCAACTTGTGACTCGAAGGGTTCAGTCACATGAAGAGGCAGAGGTTGTAGGGAAT------AAAAAGAAGGGGAAGGGAAAGAGTAAACCTATATGGGTGTGCTCGGATTGTGGATATACAGATGGTCAGTGGTGGGGAGTTTGTAAGGAATGTAATGGTGTCAATACCTTGAAGCAGTTC---------------------TCCCCAGGAGCTGATCGGCCCACCGGTGGCATTGGGATTTCCGAAAATGTGATGAGATCATGGTTACCTCACCAGCGTATGCCAGTGAAATTGTCAGATGTGAACAAGGGGATTAATCAGTTCAATTGGAGAATTTCCTTATGTGGGCTCTTTGGTACTGAAGTTGAAAGAGTGCTTGGTGGTGGACTTGTTCCAGGCTCCTTAGTTTTAGTGGGTGGAGATCCTGGTGTTGGCAAGAGCACATTATTGTTACAAGTTGCAGCTATACTTAGTGAAGGGCGTAATACAATTCAATCTGCACCAGTTGTTTATGTCTCTGGTGAAGAGAGCATTGAACAAATTGGAAATAGAGCGGATCGAATGAGAATTGGGACTGAAAAACTCTTCTTATACACAAGTACAGATGTTGAGGATATTCTGGAAAAGGTTCAGCGCCTTTTACCATGTGCTTTAATAATTGATTCCATTCAGACAGTTTTTCTCAGAGGAGTAGCTGGAAGTGCTGGAAGCATAACTCAGGTGAAGGAGTGCACCGAAGCATTTCTCCGTTTTGCCAAGAGAACCAATATTCCCGTTCTTTTGGCTGGTCATGTCACTAAAACTGGGGAAATAGCTGGACCTCGTGTCTTGGAGCACATCGTCGATGCCGTCTTGTATATGGAGGGGGAAAAGTATTCTTCTCATCGATTGCTCAGGTCTGTGAAGAATCGTTTTGGATCCACAGATGAGCTTGGTGTCTTTGAAATGTCGGATACAGGCTTACAAGCTGTTGTGAATCCGAGTGAAATGTTTCTTAGCGAGCAGAACTCAGATTCCGATTTTCTGGTTGGGCTTGCTGTAGCTGTAGTTATGGATGGATCACGGGCCTTTGTCATTGAAATTCAGGCACTGTGGGTTGCAGGCTTATCTATGTCCAGAACAGTAGAGGGTGTCCAGCGAAGCAGAGCTGACATGGTCATTGCAGTTCTCATGAAGCAGGCTGGCCTCAAGCTACAAGAGAAT---GGCGTGTTTCTTAATGTCATCAGTGGATTTAAACTAACGGAGACTGCTGGGGATCTTGCTATAGCAGCAGCCATTTGCAGCAGTTTTTTGGAATGTCCGGTACCGGTTGGCTCTGTGTTTATTGGAGAAATTGGCCTCGGCGGTGAACTTCGGACGGTCCCATTAATGGACAAAAGGGTGAATACAGTGGCAAAACTGGGATACAAAAAATGTATTGTGCCCAATTCCGCTGCAAAGTCC---TTGACAAAGCTAGAGGTTGGT---GACATGGAAATT---GTGGGTTGCAGAAATCTCAAAGAGATGATTAATCTAGTTTTTTCA---ATGCCGGAGCTTCCAGAGGTAGAGGCGGCACGAAGAGCCGTGGAGGACCACTGCATAGGCTTAAAGATTGTGAAATCGGCGATAGCGGACGACCCCAAGGTCATTGACGGCGTGTCTCCCAAGGACTTCGAGGCTTCGCTAATCGGAAAATGCATCGTCTCCGCTCATCGCAAGGGAAAAAACATGTGGATTCAGCTCGATACTCCCCCATTTCCATCTTTTCAGTTCGGAATGTCTGGTGCTGTATACATCAAGGGAGTTGCTGTTTCAAAATACAAACGGTCAGCTGTCAAAGATGAGGATGAGTGGCCTTCCAAGTATTCAAAGTTTTTCATTGAACTGGAAAATGGCTTGGAGCTTTCATTCACTGACAAAAGGAGATTTGCTCGAGTTCGGTTGCTTGAAAATCCAGTTGCTGTGCCTCCTATATCAGAGCTTGGACCTGATGCCTTGTTGGAGCCACTGACAGTAGATGAGTTCCATCAAGCTCTTAGCAAGAAAAAGATTGGAATAAAGGCCCTTTTACTTGATCAGAGTTTTATATCTGGCATTGGCAACTGGATGGCAGATGAAGTGTTATATCAGGCAAGAATTCATCCGATGCAGATTACTTCAAGCATGTCTAGAGAAAGCTGTGAGCTACTACTCAAGTGCATAAATGAGGTTATTGAAAAAGCTGTTGAAGTAGAAGCTGACAGTGAGCGGTTCCCTAGTAATTGGATTTACCATTCTCGCGAAAAGAAG---GGCAAGGCTTTTGTTGATGGAAAGAAAATTGATTTTATAGTTGCCGGTGGC---------------AGGACAACAGCCTACGTACCTGAGTTACAAAAGCAAAGTGGACCTCAGTCTTCTAAAGCTAGT------AAA---AAG------------------------------------------------------------------------------------------------------------------------------------------------------------------------CAGGAAAAA---TCACCA------------AAGGGCGATGAT------------GTCAAAGAG---------------------------------------ACAGAATCTGATGGA------------------------------------AATAGTAGT------------------TCAGATATG---AAGGAGACTAGAGCTAAGAAACCCGTAGGAAGAACTAAG------------------------------------GAAGAGGGG---CATGGCAACAGAGATGAA---GCTACGAAA---AAGAAA---ACT---------GGTGCAAAG------------------AGAAAG---------------------TCTGGT------------TCT------------GACGAT---------------------GTCTCTTTTACT------------------------------------------GGG---------AGT---------------------------GATAATGAGAATGATAGC---------------------GGCACAGCTAAG------------AAGCCATCAAAACGA------ACCCAAACTAGAGCGGCC---GAGACAGCCACGAAAAAGGCTACA------------CCCGGCCAAAACAGAAAGCAGTCCAAGAAATCAAAATGGGAAATG---GAAAAGAAACGTGGGGTGGGG---------------------------------------------------------------TTGTCG------GTTCTAGAAGTAGAAGCACTC---------------------------------------------TGTAGTAATGTTTTG---------------ATGATGAGA---------------AACATCCTGCCACAAGTCAAGAATGGTCTTCACAGGCAATATGGTCACAAGCAACTATTCACTACTGCCGTGAGTAATTCTCTCACCATAATGTTCAAGGCAGTTCAGAACTGTTCATCAATTCATTTACAGTATCCTGCTTTT------GGAAGTATTAAAAGAGTTGACACACTC------------CCTCGGCAAGCAAGGACATGTTTG------------------------GCTACCAGG---------------------------GGAATTCCCTGTAGAGTTTATGCCATAAAATTTGAGCCA---AAGTGGCTCTGTACTTTACTGCCAAAATTTGGAAGGGGGTTACAGTATAATCAAGCTTCCATA---GATGTCCTCAGTGCTGGTTCATTGGGCAGA------------------------------------TTGGGGTCCCGGTCCTTCTCTAGTATC---CCTAGAAAAGCACTC------TCA------------------------------GACAGAGAA---------------------AATGGCCAC---------------ATTCCTCAT------GGTGTTAATAAGGAA---GTG---------------------AATGTTGAG------------------------------------ATT------------CAAAGTTTACCTGCTAGC---------------------------------------------------------------------------------------------------------------------------------------------------------------------------------------------------------------------------------------------------------------------------------------------------------------------------------------------------------------------------------------------------------------------AATGAACAATCGTCCGTAACAAAAGGGAAATTG---------------------------------------------------AAGCAACGATCAAGAAGTAAAAAGTGTGACAATAAATCTACT------------------------------------------------------------------------------------------GATGCTAAGGATGATGTTCCTCAACAAAAGAAGAGACAAACTGCAAAAAAG------AAGCAATCTCCTGCCATTTCAGAGATTAGT------------TCAACTGTCATTTCG---------GAAGTATCT---------------GATGAGAAGGTATTAGGAAAGCAGCAACCTACATCTTCC---------------AAGAAAAGAAACCGCAGAATGGGAAAGTCA------AATACAGGAGCCACTGGTATTGTGAAATCAGAC---------------------------AAATCACAAAAT---TCTTCTTCAACAAATAACTTGCAACAATATCAAAGTTTAAACATCAACAGCGAAATTGAGGCTCAACCTCAG---------------------------GTTCAGAAAGTGTGGCCAACACTATATCCACCTACCAGTAAGTCTGTATTGGTGGTTGAGTCTGTCACAAAAGCAAAAATTATTCAGGGATATCTTGGGGACATGTTTGAAGTTCTGCCTAGTTATGGCCATATCAGGGACTTGGCTGCCAGGTCAGGATCTGTGCGACCTGATGATGACTTCAGCATGGTGTGGGAGGTTCCTCCAGCTGCATGGACTCGCCTTCTTGCTATCAAAGGTGCATTAAGTGGA------------------GCCAAGAGT---------------------ATTGTTCTTGCTTCT------------GATCCTGACCGCGAAGGAGAAGCTATTGCTTGGCACATTAAAGAGATGTTGCAGCAACAGTATGCTTTACGTGATGATATTACGGTGGCAAGGGTTGTTTTCAATGAAATAACAGAATCATCCATCAAAAGTGCCCTCCAGTGTCCAAGGGAGATTGATGTGAATTTAGTAAATGCTTATCTTGCACGGCGAGCTCTTGATTACTTGATAGGATTCAACATCTCTCCATTGTTATGGAGGAAACTTCCTGCATGCCAATCGGCTGGGCGGGTTCAGTCTGCTGCTCTTGCACTAATATGTGATAGGGAAATGGAAATTGACAAATTTGAGCCTCAGGAATACTGGTCAGTTCAAGTTTCCTTTAGTAAAAAGGACAACCCAGGC---TCAGCTAACAACTATTTCTCATCACACCTGACACATTACGACTCTCAAAAGCTAAATCAGCATTCCATTCATTCTCACTCAGAGGCAACGGAAATAGAACAGAAGATCGCTTCATCTGTATTTGAAGTTCTT---AGTTCTAAGAGATCTAAAAAGCAGAGAAACCCGCCTCCTCCATATATAACTTCAACACTCCAGCAAGAAGCTGCTAACAGGTTGGGTTTCACATCCACATATACGATGAGGCTAGCACAAAAGCTCTATGAGGGTTTCGAGCTGTCTGATGGTCAGGCAACAGGACTGATAACTTATATCAGAACTGATGGATTACATATTTCAGAGGAGGCTGCAAAGGACATACAGTCCTTTGTTAGAGGACGATATGGACATAATTTTGCATCCACA---AATCCTCGTACGTATTTTAGGAAGGTTAAAAATGCTCAAGAGGCCCATGAAGCTGTTAGACCCACTGATATTTGTAGGCTTCCTTCAATGCTGTCTGGGGTAATAGATGATGATTCCTTAAAGTTATACACACTTATCTGGTCCCGTGCATTGGCATGCCAAATGGAACCTGCTACCATAGATCAGATAGTACTTGATATTGGGAAATCTGATCAATCTATTATTTTTCGTTCTACATGCTCGGAAGTGGAGTTTCAAGGCTACCAGGCTGTTTATGAGGACCAAGAAACAATTTCAATACGTAAAGATGAAAAT---GGGGACAAAGACACTAGTTTAATACGTACGGATGAAAATGGAGATGATAACCGGACTAAAATATTTGAGGTTCTAAGTGATTTGAAGTCGGGGGACACACTGTTTCACTGCAAAACAGAAATTAATCAACATCATACTCAGCATCCACCACGCTACTCTGAGGGCAGTTTAGTCAAGAAGATGGAGGAACTTGGTATTGGAAGACCTTCTTCTTATGCATCC---ACAATCAAAGTATTAATGGATAGGAAATATGTGACTGCAAAAAGCAGGATACTATATCCTGAATTTCGGGGACGTATGGTGTCAGCATTTCTTTCACATTATTTTTCAGAAGTGGCAGATTATTCTTTTACCGCTGATATGGAAACCGAACTTGATAACGTGTCTGCTGGATTGACTGAATGGAAAGGTCTGTTGAAAGATTATTGGTCTAGATTTAGCAAGTACTGTGAACATGCTGGTAAAGTGCACATCCATCACGTGGAGAAGATGTTGGAAAAAACATATGGAGACTTTTTATTTGCATCTCTTCCACACCATTCTAGGACATGCCCTAGATGTGAGGAAGGAACTTTATCATTTAAAGTCAGCAGGTTTGGTGCAGGCTATTTTATAGGCTGTGATCAACACCCTAAGTGCAAGTACATTGCAAAGACATTGTATGGT------GAGCAGGAA------GATGAAACTACATCAGATGATAAT------AAAAGTATAGATGAACAGATATTGCTGGGTGTCCATCCATCTTCAAATGAAAAGGTTTTCGTTAAGAATGGTCCGTATGGATACTATGTTCAACTTGGAGAAGACAGGGCAGGACACACTCCCAAGCGATCGTCACTGGCCCAAGTAAAGGAT---ATCACATCCGTAACCTTGGAACACGCC---------------------------------------------CTGGATATGCTGCGCTATCCACTTACTTTG---GGGAAGCATCCAGATGATGGACGAGACATTATCATGAGAGTTTCAGTA---GAAGGATATAAAATCAGACATAAGCGCACGATTGCTTCATTACCCAAG---------AGCATGAACCCCAAGGATGTAAACATGGAAGTGGCCATGAAACTGTTATCAGGAAACAATGTGAAGATACTTGGACGAAAG------------------AAGGCC------TTAGAAAAGGCTGAG------------GTC------ATCATG------------------------ATGTCCCGGTTAACAGTAAAAAACGCCGTCGTTTCAGCCTGTCGCTGGCGGCATCTGTCCCACTCTCTCCTGCGGCCTCTCCACCGCCGTCGGCGGTTTGACCAGATTCGTTGCATCAATGAGCGAAAG---------CTTCATGCAAAGTCCACAACAGAAACCATGCACATAGAG---GCTAAACCAGATGAAAGGAACTATTCTCATATTATGTGGTGGAAGGAGATGGTGGAGAGGTCGAGAAAGCCTTCTTCTATTAACCTAGTTAAGAGGCTCACATATTCTAACCTATTGGGTGTAAATTCAGAATTAAGGAATGGGAGTTTGAAAGAAGGAACACTTATTTGGGAGATGTTGAAGTTCAAGTCTAGATTTCCTCGCGAGGTTTTGCTGTGCAGAGTTGGTGAGTTCTATGAGGCCGTAGGTTTTGATGCTTGTATACTTGTGGAGTATGCTGGCTTAAATCCATGTGGCGGTCTTCGTTCAGACAGCATACCAAAAGCTGGTTGTCCGGTTATGAATCTAAGACAGACTTTGGATGGCCTGACAAGTAATGGATTTTCAGTTTGCATTGTGGAGGAAGTTCAAGGTCCAACTCAAGCTCGTTCTCGTAAAAGTCGCTTTATATCTGGGCATGCACATCCTGGTAATCCTTATGTATTTGGACTTGTTGGAGATGACCATGATCTTGATTTTCCAGAGCCAATGCCAGTAGTTGGATTATCTCGTTCAGCTAAGGGGTATTGCATCATATCTGTTCTGGAAACTACAAAGACGTACTCCACTGAGGATGGGCTGACCGAGGAAGCATTAGTTACTAAACTTCGAACTACTTTGTCTCATCATTTATTTTTGCATACTTCATTGAAATATAATTCAGCAGGAACTTCTCGCTGGGGGGAGTTTGGTGATGGTGGGCTGCTGTGGGGAGAATGTAGTGCAAGAAACTATGAGTGGTTGGACGGTGATCCAACAAATGCGCTCTTGTCTAAGGTGAAAGAAATTTATGGTCTTGATTGTGATGCCACTTTTAGAAATGCTACCGTTGCATCTGAAAATAGACCACGCCCTTTGCTCTTAGGAACTGCCACACAGATAGGTGCAATACCAACAGAAGGAATTCCTTCTTTGCTAAAGGTGTTGCTTCCGCCACATTGCACAGGTCTACCTGTTCTGTACATAAGAAATCTCCTTCTGAATCCACCTACATATGAGATTGCATCTAAAATCCAAGAAGCATGCCGACTTATGATGGATGTAACATCTTCGGTTCCGGAATATACTTGTCTCTCATCCTCAAAGCTTGCCAAGTTGCTCACATTGAGGGAAGCAAATCACATAGAATTTTGCAGAATGAAGACGATGCTGGATGACATACTGCAAATGTATAGAGATAATGAGCTTGTTCATATTCTACATTTGTTGATAGATCCTACTTGGTTGGCAACTGGGTTAAAAGTTGACATTGACTTGCTGGTAAATGAATGTGAGAATGTCTCTAGTACAATTGGTGAACTGATTTTTCTTGAGGGAGAAAATGATCAGATTACAAGTTTCTCCTCTATTATTCCTAAAGATTTTTTTGAAGACGTGGAGTCTTCATGGAAAGGTCGTGTCAAGAGGGTTCATTTGGAAGAAGCATATGCAGAAGTTGAGAATGCAGCAAATGCCTTAGAATTGGCTGTTAAGAAAGATTTCCTTCCTATTATTTCGATAGTAAAGGCCACTAGTACTCCATTTGGAGGGCCTAAGGGGGAGATTTTGTATGCTCGAGAGCATCAGGCAGTATGGTTCAAGGGGAAGCGTTTTATGCCTTCTGTTTTGTCTGGGACCCCTGGAGAAAATCACGTTAAACAGCTTAAACCTGCTGTGGACTCAAAGGGAAAGAAGGTTGGAGAGGAATGGTTTACCACAATGAATGTGGAGAAAGCATTAACAAGGTATCATGAGGCTAATGCTAAGGCCAAGCTTGAGGTACTGGAATTGCTCAGAGGGCTCTCTTCTGTGTTACAAACTAAGATCAATATCGTTGTCTTTGCGTCTATGCTGGTTATTATTGCAAAGGCCTTGTTTGGTCATGTGAGTGAAGGGAGGAGAAGGAAATGGATTTTCCCAACCCTTCGA---------GGGTCCAAGGACTGCAAGCCACATGGTGGGTTAAATATGATGAAGTTATCTGGTTTATCCCCTTATTGGTTTGATGTAGTGCAAGGTAGTGCTGTACAAAATACCGTTGATATGCAATCACTATTTCTGTTAACCGGGCCCAATGGAGGTGGAAAATCAAGTTTGCTACGATCAATTTGTGCTGCTGCATTGCTAGGGAACTGTGGATTCATGGTTCCGGCTGAATCAGCTATCATTCCTCATTTTGATTCAATTATGTTACACATGAAATCTTATGATAGCCCTGCTGATGGAAAAAGTTCATTCCAGATTGAAATGTCCGAAATCCGTTCCCTTATTAATGGTTGCACCTCAAGAAGCCTAGTACTTATTGATGAAATATGCCGAGGAACAGAAACAGCAAAAGGAACATGCATTTCCGGCAGTATTATAGAAACTCTCGATGAAATTGGGTGTTTGGGCATTGTATCAACCCACTTGCATGGAATCTTTGGTTTACCTTTGAAGTCCGAAAATACTGTGTACAAAGCAATGGGATCTGATTATATTGATGGTCGAACTGTACCAACATGGAAGCTTGTAGATGGGATCTGCAGAGAAAGCCTTGCATTCGAAACTGCTCTGCGAGAAGGAATCCCTGAAAAGATAATCCATAGGGCTGAACAGTTATACCAGTCATATTACAAGTATTTTATGATTTCTGTGCGGGAGCAGCCTCCTCCATCAACCATCGGTACTTCAACAGTGTATGTGATGCTTAGACCAGACAATAAACTTTATGTTGGGCAGAGTGACGATCTAGGGGGCAGAATCCGCTCTCATCGCGCGGACGAGGGAATGGAGAAGGCATGCTTCCTCTATTTCTGTGTCCCCGGAAAGAGTGTGGCTTGTGAACTGGAAACTCTTCTCATAAACCAGCTCCCAAAACATGGGTTTCAGCTGACTAATGTTTCTGATGGTAGGCACAGGAATTTCGGAACATCTGACCACTCCTTCGAAGCAGCCCCAATGTTCAGA------------------------------------------------------------------------------------------------------------------------------------------------------------------------------------------------------------------------------------------------------------------------------------------------------------------------------------------------------------------------------------------------------------------------------------------------------------------------------------------------------------------------------------------------------------------------------------------------------------------------------------------------------------------------------------------------------------------------------------------------------------------------------------------------------------------------------------------------------------------------------------------------------------------------------------------------------------------------------------------------------------------------------------------------------------------------------------------------------------------------------------------------------------------------------------------------------------------------------------------------------------------------------------------------------------------------------------------------------------------------------------------------------------------------------------------------------------------------------------------------------------------------------------------------------------------------------------------------------------------------------------------------------------------------------------------------------------------------------------------------------------------------------------------------------------------------------------------------------------------------------------------------------------------------------------------------------ATGCTGGTGGATTCGGGTACTGGTGAAGTTGGAGAAATTGATATTATCCCAAATGATGAAATGCTTCTGGCAGTCAGTGAGAAGGGATATGTTAAGAGGATGAGTCCCGATACATTTCACCTCCAACGCCGTGGGACAATTGGGAAATCAGTTGGTAAATTAAGGGTAAATGATACAATGTCTGATGTCCTTGTTTGTCATGCCCATGATCAGGTCCTATATTTTAGTGATAAAGGTACTGTGTATTCTGCTCCTGCTTACAAGATACCAGAGTGTAGTAGAGCTGCTGCAGGAACCCCCTTAGTCCAGATATTGTCT---TTGTCTGATGGTGAAAGAATAACTTCAATAATTCCTTTGGATGAGTTCACGGAGGAT---CAATATCTTATGATGCTTACTGCAAAGGGTTATATAAAGAAAGTGTCTTCAAACTTTTTCTCATCTATCAGGTCAACAGGAATAATAGCGATTCAATTGGTCCATGGCGATGAACTCAAATGTGTGAAGTGTTGCACTAATGATGATTTTGTAGCAATGGCTTCCCAAAAGGGAATGGTTATTTTGAGTCCTTGCGAGAGTATAAAATCTCAAGGAAGAAACACTCGGGGCTCAGTAGCTATGAGGATGAAAGAAGGG------GATAAAATTGCCAGTATGGACATAATACCAGCTGCTTTGTTGAGTGGCTTCGGGAAAGTTTCAGATGCTTTTGAAAGC------CAGAGCACAAATGGTCCATGGCTGCTCTTTGTGTCTGAGAGTGGTTTAGGAAAGAGGGTCCCCCTCACCAGTTTCCGCACATCACGTTTGAACAGAATTGGTTTAATAGGTTACAAGTTTACATCTGAAGATCGGCTTGCAGCAGCATTTGTTGTTGGATTTTCTCTGGGAGATGATGGTGAAAGTGATGAACAAGTTGTTCTCGTAAGCCAGAGTGGAACTGTGAACAGGATAAAAGTTCGGGACATATCTATTCAATCACGGTTTGCAAGAGGAGTTATTTTGATGCGGCTTGATCAGGCTGGAAAGATCCAATCGACTTCTTTGATCTCAGGAGTGGATTCAGATTCTGATGGA------------------AGTGAAGAAGTC------ATTGTTGTTCCT---ATG---------CAATTGCATGGA---------------------------------------------------------------------------------------------------------------------------------------------CTCCATTAC------------CCGAGAATT------------------------GGCCTGAAAATGGCACCTTTCACCAGATTAGCTTCA---------------AGGGCTCATGCCACT------------------------------------AAACCTAACCCAAACTCA------------------------------------------TATCAGGAA---ACT---CAGGCGTTTGTTAGGAGAAAGAGG------GTTAAAAAGGAA---------GCAGTT---AAGGAGCATCATGTTATATCA------------AGAAATGGCCATGTA---------------------------TCATCTGGCATACCTGATATAGAGGATTTTTCATACCAGAAGCCAAAT---------GTGTTATCTGCAAAT------------GGGAATTTGGAGCTCCTCTCTCCTGTACATGCTGTGGCT------------------------------GCTAGA---GTTGCTTCTCCC------ATTAAA---------------------------------------CATGGA---GCTTCGGCAGGACCCCCAGACAACTGGGAGAAGGTTCTTGAAGGGATCCGTGTCATGAGATCGTCTGAATGTGCACCAGTAGATACAATGGGATGCGAGAAGGCTGGAAGTTCTCTTCCA---CCTAAGGAGAAAAGATTTGCTGTTCTTGTTAGTGCACTCTTATCAAGCCAAACCAAGGATCAAGTTACTCATGGAGCAATTCAACGTCTCTTGCAAAACGGACTGCTTGAACCTCATACAATTGAC------AAAGCTGATGAAGAGACCATCAAGACCTTGATTTACCCAGTGGGGTTCTATACCAGGAAAGCCATTAACTTGAAAAAAATTGCAAAAATATGTATTGTGAAGTATGGTGGCGATATTCCTAGCACACTGGAGGAACTACTAAAACTTCCTGGAATTGGTCCTAAGATGGCTCATTTGGCT------ATGAATGTTGCTTGGAACAATGTCCAAGGAATATGTGTCGATACTCATGTTCATCGCATTTGCAATAGGCTGGGATGGGTTTCAAAAGCCGGAACTAACCAGAAAACTTCATCGCCAGAGGAAACTAGAGTGGCTTTGGAGAAGTGGCTACCAAAGGAAGAGTGGGATCCAATAAATCCACTTTTG---------GTTGGGTTTGGACAGACAATATGTACACCACTGAGACCTCACTGTGAGAATTGCAAGGTGAATAACCTCTGCCCTTCTGCTTTTAAGGAGACA---TCC------AGTCCATCATCA------------TCCAAATCAAGG------------------------------------------------------------------------------------------------------------------------------------------------------------------------------------------------------------------------------------------------------------------------------------------------------------------------------------------------------------------------------------------------------------------------------------------------------------------------------------------------------------------------------------------------------------------------------------------------------------------------------------------------------------------------------------------------------------------------------------------------------------------------------------------------------------------------------------------------------------------------------------------------------------------------------------------------------------------------------------------------------------------------------------------------------------------------------------------------------------------------------------------------------------------------------------------------------------------------------------------------------------------------------------------------------------------------------------------------------------------------------------------------------------------------------------------------------------------------------------------------------------------------------------------------------------------------------------------------------------------------------------------------------------------------------------------------------------------------------------------------------------------------------------------------------------------------------------------------------------------------------------------------------------------------------------------------------------------------------------------------------------------------------------------------------------------------------------------------------------------------------------------------------------------------------------------------------------------------------------------------------------------------------------------------------------------------------------------------------------------------------------------------------------------------------------------------------------------------------------------------------------------------------------------------------------------------------------------------------------------------------------------------------------------------------------------------------------------------------------------------------------------------------------------------------------------------------------------------------------------------------------------------------------------------------------------------------------------------------------------------------------------------------------------------------------------------------------------------------ATGAACTTTTCCGTCGCGAAACTCGTCAAGCTTCTACAAATGTCGCCTTCCACAAAACCCACT------TTTTCT------CTTGCGATGGGTGTAAAAGGAACCTCCAGACAT---TTATTCTCAACCAACACATTTCAT------------------------------------------GGCAACTCTAAC------------------AATGCTGGCGACATTGGCAGT---GTAGAAACTGATGAC------AGTGATTTTCTACACAAGAAGCGC---------GAG------ATAAAGCTCCATGGAGTTGATCCCAGAAAAGGATGGAGTTCTCGGGGTGTCCACAAGGCCATTATATGTGGCAAAGTTGGTCAAGCTCCCGTGCAGAAGATACTTAGAAATGGACGAACTGTAACTATCTTTACAGTTGGAACAGGTGGCCTGTTTGATCAAAGAATAATAGCAGACCAGAACTTGCCGAGACCAGCTCAGTGGCATCGGATTGCTGTACATAATGAAATGCTTGGGATTTATGCAGTTCAACAACTTACCAAAAACTCTTCTGTTTATGTTGAGGGTGACATTGAAACTAGGGTTTACAATGATAGCATCAATGCTGAAGTGAAAAGCATACCAGAAATTTGTGTGCGCCGAGATGGAAGAGTTCGCCTTATAAAATCAGGAGAAAGTGTGAGCGACATATCTTTTGATGAACTACGTGCA------GGATTGCTCATGTCA------------------------------------------------CATGGA---------------------------------------------------------GTA---------------------CAA------------------AGATATCCT------------------TCCCAA------------------------------------------------------------------GAC------------AGTGAATACAGCACCTTCCACCCACCAATG---------------------------TCACTTACT------------CTGCGCTCATCATCG---GGA---------AAAATCTCGTCTTTGTTC------------------------CCTTCCAAGAAGCCCTCAAGC------CTC------------------AGTCTTCCGACC---------------------------------------------------------------------------AAACAA---------------------------------GAGCCCAAGTGGGTGCCCTTA---AACCTGGGCAGAACCGAGCTCTACCTGCCCTTGTCCTTTCCCACAGGCCAGACTTTCAGGTGGAAGCAGACGGGT------CCTCTCCAGTTCACCGGGGTA---------GTCGGCCGCTTCCACTTGGTCTCCCTGAAACAGCTC---------GAGAATGGG---------------GAC------GTTGGTTACCATCAGCACTCC---------------ACAAGC------------------------GGGGCGGAT------------------GATTTTTCCAGTGCCTTGCTTGATTTTCTCAATGTGGGTATTTCTCTGAGTGAGGTTTGGGAGATCTTCAAAGCCTCAGATCAGAGATTCAGTGTGTTAGCCGATCATTTGGGAGGG------GCCAGAGTCCTTCGGCAGGACCCTGTCGAGTGCCTAATCCAGTTCATTTGCTCTTCTAATAACAATATTAAGAGAATCACATTGATGGTCGATTTCATTTCGTCCTTGGGGAATTATATAGGGACTGTTGGAGGGTTTGAATTCTACGAGTTCCCTTCCCTGGACCGGCTGTCAAAGGTTTCTGAAGCTGAACTTAGGGAGGCTGGTTTTGGTTATAGGGCGAAATATATAACAGGCACTGTTAAGGAATTGCAATCAAAACCAGGGGGAGGTTGCCAGTGGCTTGCTTCACTTCGAGGGAGAGAACTTAATGAGGTTGTTGATGGTCTTTGTACTCTACCTGGTGTTGGTCCCAAGGTGGCAGCTTGTGTTGCTCTCTTCTCGTTGGATCAACATCATGCCATTCCTGTTGATACTCATGTTTGGCAGATTGCGACTAGGTACCTCGTCCCTGAGCTGGCAGGTTCCCGTTTGACGCCTAAACTGTGCAGTCGTGTGGCAGAAGCATTCGTGAACAGGTATGGGAAATATGCTGGTTGGGCCCAAACTCTACTCTTCATTTCAGAACTTCCAACACAACAAGCCTTGTTGCCCATT---ACATTT---CGGAACTCGGCAGACGAAAGATATCCC---------AAACATAAGAAGAAAAGGAAA---------------------ATGGACGGA---ATC---------------------AAGAAAATACCCACTGCCACTAGCCGACTCGCA------------------------------------------ATG------------TTG---------------------AAGATT------TCA------------------------------------------------AAGCACCTC---------------------------------------------------------------------------------------------------------------------GGC------TCC---AGC------------------------------------TTGCGTGGTTTATCCCATCAGGCTGGAATG------GCTACTGCAGCTATATCATATGGGGCTAAT------GGGTCATTG---AGA------CGCAAAGTATATGCTCCTTATACAATTTTCAAGGGCAAAGCTGCCCTGTCTGCCTCACCCATACCTCCAACATTCACTAAATCAAATTTG------GGAAATCTAGTGGTTGATCGCAAAGGTGTTATATTGTTGACATTCTCTCCTGCTGTTGGTGAGCGCAAGTATGACTGGGAAAAGAAGCAAATGTTTGCACTGTCAGCAACTGAGGTTGGAGCTCTCCTGAATTTAGGTCCTGATGAATCCTGTGAATTCTTCCATGATCCTTCCATGAAACAAAGCAATGCCGGTGAAGTTAGAAAAAGCATGTCAATCAAGGCACATAGTGACAACAGTGGTTATTTCATGTCTCTTAATGTTGTCAACAATGTCCTCAAGACAAATGATCGCCTAACTGTGCCAGTTACGAGTGCTGAGTTTGCTGTTATGCGGACTGCTTTCAGTTTTGCTTTGCCATATATCCTGGGATGGAACCAC---TATACTGATGCGCAACAA------------------------------ACAAGCACG------GATCAGATGCCTTCGGGA------AATGTGGCA---AGATTT------CCC---------------GCGTCCGAA------TGGGACAAAATGGCCTCTTCATGCAAAACTATAATGGATCTTTTCAAG---CAACCGGCAAAGCGCCTCAAACGGGTCTCCTCGCTCACGCCTGAGCAGATTTTGAAAATCGAGTTCAACAAATCCCTAGCCAAAGCTAAACTCAATCTCAATCGCTGTGCCGAGAAAGTCACGAATTCCATTTCT------AAAGGTGAG------GGG---ATGCAGCACGTGAAGTTGAAGGAGTTGTTGGTGGAGGAGTCATGGTTGCAAGCATTGCCAGGGGAATTTGAGAAGCCATATGCCAAGAACTTGTGTAAATTTGTGGAAAGTGAAATTTGCAGTGCTGGTGTTCCGATTTATCCTCCACAGCATTTGCTTTTCAATGCACTTAATACCACTTCTATTGACAAGGTTAAGGCTGTTATCATCGGACAGGATCCATATCATGGACCTGGTCAAGCAATGGGTTTGTCTTTCTCTGTGCCAGAGGGTGTAAAAGTTCCTTCAAGCCTGGTCAATATTTATAAGGAACTCAAACAAGACTTG---GGTTGTTCAATTCCTTCTCATGGAAATTTGGAAAAATGGGCAATACAGGGTGTTCTGCTTCTCAATGCTGTGCTTACTGTTAGGCATCATCAAGCAAACTCTCATGCAAACAAAGGTTGGGAGCAATTTACTGATGCTGTCATAAGGGCAATTTCTCAAAAGAAAAAAGGAGTAGTCTTCCTTCTTTGGGGAAATTATGCTCAAGCAAAAGGC------------------------------------------------------------------------------------------------------------------------------------------------------ATGGCT---------CTGTTGAGA---GCTTCTTCTTCATCT---------------TCAATGCTC------------AGAAAATCCATTCTACTCATGGCCAAT------------CGC---------------TGTTTT------------CTCACT---------------------------------------------------------------CAATGTCAC------------------GCTAGCGCCTCTTCCTCTTCGTCTACTTCTCCTCCATCACTTCTACTAACC---AAATTC---------------AGGAGAAATGGTAGC------TTGAGACGGCATCTGAAT---AGGAATTTACTTAGT---TGTGTTCGATGGACT------AAATCATTTATG------TCATCAAGACTTGTT---------ATGGAAGCTCTTCAAGAAAGAAGTGCTTCAAATGACTATGGGTCTGAACAGATTCAGGTGTTGCAAGGTTTAGATCCCGTACGAAAAAGGCCTGGAATGTATATCGGCAGCACTGGAACTCGTGGCTTGCATCATCTGGTA---TATGAAATATTGGATAATGCTGTAGACGAAGCTCAAGCAGGCTGTGCTTCAAGAATAGAAGTCGTCCTGCATCTCGACAATTCAGTGAGCATCACTGACAACGGTCGCGGGATTCCAACTGACTTGCATCCAACGACCAAAAAATCTGCTCTGGAGACTGTTTTGACGGTTCTGCATGCAGGTGGCAAGTTTGGAGGCACAAGTAGTGGGTATACTGTCTCAGGTGGATTGCATGGTGTAGGCCTTTCTGTTGTTAACGCACTGTCGGAGGAGTTAGAGGTAGTTGTCTGGCGTGATGGTATGGAACACAAACAGAAGTATTCCCGTGGGAAGCCTACAACAGATTTGATTTTTCATGAGTTATCAGCTGAGCAGAAAGAACGTCGAGGGACATCCATACGATTTTGGCCTGATAAAGAAGTGTTCACAACTGAAATAGAGTTTGACTACAATACTCTGGCTGGACGAATTAGGGAGCTTGCATTTCTTAACCCTGAGCTAACTATTGCCCTAAAGAAAGAGGATATAGACACAGAAAAGAACCAATGCAGTGAGTACTATTATGCTGGAGGTTTGGTTGAGTACGTGAAATGGTTGAATGCAGATAAGAAACCTTTGCACGATGTGGTGGCCTTCAGAAGAGAAGTAGATGGCATATTGATTGATGCAGCTCTTCAGTGGTGTTCAGATGCCTACTCAGATACAATGCTTGGATATGCTAATAGCATACGAACAATCGATGGTGGCACTCACATAGATGGTCTAAAAGCCTCATTAACAAGAACACTCAACAGCCTTGCGAAAAAGTCAAAGACATATAAAGAAAAGGATATTAGCTTAAGTGGTGAGCATGTGAGAGAGGGGTTGACTTGTGTGATTTCAGTCAAAGTATCAAATCCTGAATTTGAAGGACAGACTAAGACAAGGTTGGGAAATCCAGAGGTACGAAAGGCTGTTGAACAAATTATTCAAGAGTATCTTACTGAATACTTGGAGTTGCATCCTGGGGTACTTGATTCAATTCTCTCCAAGTCTCTTAATGCCTTGAAGGCAGCCCTTGCAGCCAAGAGGGCCAGGGAGTTGGTAAGACAAAAAAGTGTCTTAAAGTCATCATCTCTTCCAGGGAAGCTTGCTGATTGTTCTTCAACAGATCCAGAGGAATCT---GAGATATTTATTGTGGAAGGGGATTCGGCCGGCGGAAGTGCTAAACAAGGCCGTGATCGGCGGTTTCAGGCGATCCTTCCTTTACGAGGTAAAATTTTGAATGTTGAAAGGAAGGATGAGGCTTCCATGTACAAAAATGAAGAGATCCAGAATCTCATTCTTGCCCTAGGACTTGGGGTGAAGGGAGAGGATTTTAAAAAGGAAGCTCTGCGTTATCATAAAATTATCATTTTGACTGATGCTGATGTGGATGGCGCTCATATTCGCACCCTGTTATTGACTTTTTTCTTTCGATATCAGAGGGCTTTGTTTGATGAGGGGTGCATTTATGTGGGTGTTCCTCCTCTATATAAGGTTGAACGGGGAAAACAATCGCACTACTGCTTTGATGATGCAGAGCTTAAGAAACTCCAGGGTTCTTTCCCCTCAAATGCGTCATATAACATCCAGAGATTTAAAGGATTAGGAGAGATGATGCCTGCTCAGTTATGGGAAACAACCTTGAACCCAGAGACTAGGCTGTTGAAGCAACTTGTGGTTAGAGATGCTGCTGAGGCAAATGTTGTTTTCTCCTCATTAATGGGTACTCGGGTTGATTATCGGAAGGAACTAATACAAAATTCTGCTAGCAAGATCAGCTTTGACCAGCTTGACATTATGGCGTCCACACTCTCCAGAAGGCTACTCCGCGCCCTCATTGCTGGCCCGAGACCGCCGTGCCGTCCCTATTCGCTATGCTCGAAAAGCTTCTCCTCTGAGAGCGAAGATTCCGAATCCGAGGCCAAATCAGATCCTTTCCCTTCCAATCCACCCCCCGAA---TCCAACCGGCAGGGCAGTGCGGGTGAACGGCCCCTTGAAAATGGCATGGATCATGGCATTTACAAGGCAATATTGGTAGGTCAGGTAGGACAAGCTGCTATACAGAAGAAACTGAAGAGCGGGATTAAAGTGACTCTTCTTTCTGTCGGGACAGGTGGGATTCAGAACAACAGGAGGCCATTTGATAATGAGCATCCTAAAGAGTATGCTGATCGGTGTGCTATCCAGTGGCATAGGGTATCCATTTATCCCCAGAGGTTGGGGGACCTTGCTGCAAAGAATGCTGTTCCTGGCTCAATCCTGTACATAGAGGGTAATCTTGAGTCCAAAGTTTTCAGTGATCCAATTACAGGCCTTGTTAGGCGCATACGCGAGGTTGCTGTACGCCAAAATGGTCGGCTTGTTTTTCTTGGCAAGTTAGATGAC---GCCGAG---GGATCATCAAGA---AAA---GAAATAAAATCTGTTGGCTACTACATGACGAGTTCCCTGAGAAATTTCTTCTGTAAGAAT------GCAATT------CAGCTT------------------CATCTC---AGGCTTAATCTGATC------CACAGC------------TTGCAG---------AAGTCTAGTAGC---------ATT---------------------TGCTTC---TCAAAGTACAAG------------------CGCAAC---AGCGCTTCATTAACAGAG---AAATGTATTCTTGAGTCTCCCTTGAATGCTGAAGAC---TCTAAAGCTTATATTTTGTCC------------------TCAAAA---------------------------------------------------------GATGTG------------GTGGGTGTAGGAAAG---------CATAATCATGTGAAC---------------------CGGACGTCTAGAAGAGAGTTGGAGGAG---GAA------------------AATGGTGGT------GATTTA------GGGGTTGAAAGCAGT---GAATTG------TTGGAAGAGAATGAAAAAGGC---ATG------------TTGGATAATTTGATTGACCGTGCATCT------------------------AAACAAGATTTGGAAAGAGTGGCAATAGAACTGCTTGCTGCAAGATCATTAACAGCGGTAGAGCTTATGAAGAAACTCCAAGGAAAGAAGTTTCCAAATTGTTCTATTGGTTCAGTGATAACGGACCTATGTGCCAGGGGTCTACTCAATGATGGCCTATATGCGGAAACTTTTACTAGATCAAGATGGTCTTCTTCATGCTGGGGTCCACGACGAATTAAACAAGCCTTGATCAGTAAAGGAGTAAATGAGATGCATGCAGACAGGGCAATAAAACTTGTTTTCAAG------GAT------------GGTGACATT---GGAGAAGAGCAAGAA---------CCAGGATCT---GGTATGTCCAAACCATCAATGGATCATCTTCTTGTCCAGGCATCGAAACAATGGCTACGAAGTCGTGAGATGCTCAAGGAGACGCGGAAATCTAGGATCATCCGTTGGCTTCAATACCGTGGGTTCAACTGGAGCATTATAAATTTTGTACTGAAGAAGTTGGATTCTGGGCATCCTTCAATGGCTTCTCCGGTGGTGCATCCGGGCCGGGTCCGGGTTCTGAAGCAGGCAACCGGGGCTCCACCG------GCGGCGGCGGCCGGTCCGGTGGTGTACTGGATGTTCAGAGATCAACGGGCGAGGGACAACTGGGCGCTGATCCACGCCGTCGAC------CAGGCTGACAAGGCCAATGTCCCCGTCGTCGTCGCGTTCAATTTGTTCGACCAG------TTTCTGGGCGCCAAAGCCAGGCAGTTAGGGTTTATGCTCAGAGGCCTCGAGAAGCTCGTCAGCGATCTC---CAA---TCCACTCTTGGTATCCCCTTTTTC---CTATTTCAGGGAGAGGCGATCAACACAATTCCCAATTTCATTAGAGAATGTGGTGCTTCCCTTTTGGTAACAGACTTCTCCCCATTAAGAGAAGTGCGGAGCTGGAAAGAAAGGATATGT---------GAG---------AGTGTGGATGGTTCTGTGGCGGTACATGAGGTTGATGCACACAATGTGGTGCCACTTTGGGTGGCATCTGGCAAATTGGAGTATGGAGCTAGGACTTTGAGAGCTAAAATAAATAAGCTTCTCCCAGAATATCTTGTTGAATTCCCTACTGTAGGA------CCTGCCAAAAACAACAAATGGGCC------TTTCCAAACCATTCA---GTTGATTGGGGACAGCTCATTGCAGACGTAGTCAGGAAAGGAGCAGAAGTTCCTGAACTTGAATGGTGTGAGCCAGGTGAACATGCCGCGATGGAAGTACTGATGGGAATCAAAGATGGGTTTCTTACAAAACGAATAAAAAACTATTCCACTGACCGGAATAACCCATTCAAACCAAAGGCGCTCTCTGGTCTATCCCCTTATTTACATTTTGGACAGATATCAGCACAAAGATGCGCCTTAGAGGCCCGCAAAATTCAGAAAAGTTATGCTAAGGCAGTCGATACATTTCTAGAGGAACTGATTGTGCGAAGAGAACTTGCTGATAACTTCTGCTATTATCAGCCCCAGTATGACTCATTACAGGGTGCGTGGGAATGGGCACGTAAAACCTTAATGGAACATGCAAGTGATAAACGCGAACATATATACACTAGAGAGCAGTTGGAGAAGGCACAAACTGCAGATCCACTC------TGGAATGCATCTCAGCTAGAGATG------GTTCATCATGGGAAAATGCATGGATTTATGAGAATGTATTGGGCTAAAAAGATCCTTGAATGGACAAGTGGGCCAGAAGAAGCTCTGGCAACAGCAATATATTTGAACGACAAGTATGAAATAGACGGAAGGGATCCAAGTGGCTATGTCGGTTGTATGTGGTCAATTTGTGGCGTACACGACCAGGGTTGGCGAGAGCGACCAGTGTTTGGGAAGATTCGGTACATGAATTTCGCAGGTTGCAAAAGGAAGTTTGATGTTGATGGGTACATTGCGTACATTAAGAGGTTGGTAGGCGAGAAAAAGAAAAGAAAAGCAGAAACCTTGTTGGATGATAAGGCCACTAAGCTCCAGGGC------------------------------------------------------------------------------------------------------------------------------------------------------------------------------------------------------------------------------------------------------------------------------------------------------------------------------------------------------------------------------------------------------------------------------------------------------------------------------------------------------------------------------------------------------------------------------------------------------------------------------------------------------------------------------------------------------------------------------------------------------------------------------------------------------------------------------------------------------------------------------------------------------------------------------------------------------------------------------------------------------------------------------------------------------------------------------------------------------------------------------------------------------------------------------------------------------------------------------------------------------------------------------------------------------------------------------------------------------------------------------------------------------------------------------ATGGCG------------------------------------------------------------------------TCTTCTTCACTCCGAACGGCATGTCATACCCTAGTCAAAAGGAGT------TTCCTTTTCCAG---------------------------------------------------------AGGGGCTTCTCCGCTTCTTCATCG---------------------------------TTTTCC---------------------------TCC------GCCGCTACT------------AGCAGCAACCCT------------------GACGTCAATGCCGAC------GGCGGTGATGTAGAC------ACC---------------------------GTCCCG---------GCCGCCGGAATC------CACCGGACGCTCTCCTATATACTGAAAGAGCTCAACAAGAAAGTTCCGGAATCTCTCATCAAAGTTCGCACTGAAGCT------GACGGTTTCCCCATCAAATACATTCCCTGGCACATTGTTAATAGGATCATGAACCTGCATGCTCCAGAATGGTCCGGCGAGGTGAGAAGCATTACATACTCAGCTGATGGCAAGTCAGTATCAGTTGTCTACAGAGTGACAATTTATGGAACCGATGCTGAGATATACCGAGAATCAACAGGCACGGCTTCAATAGGTGATCCTGGT---TATGGTGATGCTGTTCAGAAGGCGGAGGCAATGGCTTTCCGCCGTGCATGTGCTCGTTTTGGTCTCGGTCTCCACCTCTATCATGAAGAGATGGCC
>Sor
ATGTACTCTTCCAGAGAGCCCTTCTATGTCATCCGCAAAGGGGATGTCATTGGCATCTGTAAGACCCTCAGTGATTGCCAAGCCCAAGTCAGCAATTCGGTATGCGACCCTCCAGTCACGGTCTACAAAGGCTATTCTCTGCGTAAAGAAACTGAGGAATATCTTGCTGCGCGTGGGTTAAGGAACGCTGTCTATTCCATTGATGCAGCGGATGCA---AGGGACGAATTGTTTGGTGATCTGGTTCCCTGCCCTTTTCAGCAA------CCTGATGAAGCC---------AAACAATCTACTTTGAAA---------ATGTCA------------CAGGGGATGGAAACAAGACTGTCAGAGCATCCA------------------------------------------------AAAGCTGCTGATCTGGAAACATTACCT------------------------GATAGTGAG---------------------CTCTCTTGTATTCTTGAATTTGACGGTGCTTGTAAAGGAAATCCTGGGAAATCAGGTGCTGGAGTCATAATTCGCCGGTTAGATGGATCTGTGATTGCTCTACTACGTGAGGGTTTGGGTATTATGACCAACAACGCTGCTGAATATCGTGCATTGATCCTGGGGCTAAATTATGCTTCCAAGAAGGGATTCAAGTATATTCGTTGTCAAGGTGATTCTAAGCTTGTCTGTAACCAGGTTCGAGGTGACTGGCGTGCTAGGAGTGATAATATGGCTGTCTTGTGCGATATAGCCAAGGAACTAAAGGAAACGTTTCTTACATTTCAAATCAACCATGTTTTGAGGGAATTCAACTCGGATGCTGACGTTCAAGCTAACTTTGGAGCCCAACTTGCTGTTGATGAAGTTCAAGAGCTGTCCGTTTGT------------ATG---------GCGACA---CTCCTCAGG------CGCGCGTCG---CTGCGGCGCGTCGTCGCCGCCGCCGCCTCCGCCTCTTCTTCTCAACCTGAGAGC------------TATAAG---CAAGTGATCTGTGGCTCCACGTTTCATTGCCGAGAGTTCGCATCAAAAGCTAAAAAAAAG---AAGTCAAGTGGAACAGACTCTGGTGAGGAGAATATGTCAAAGAAAGACTTGGCTTTACACCAGGCTATTGATCAAATAACGTCTGCATTTGGGAAGGGGGCGATAATGTGGCTTGGGCGTTCACAAGGCCATAGAGATGTACCTGTCGTGTCTACTGGCTCTTTCGCTTTGGATATGGCTCTAGGAACTGGTGGTCTTCCAAAGGGGCGTGTCATAGAGGTCTATGGTCCAGAGGCTTCAGGCAAGACAACGCTTGCTCTACATGTCATTGCAGAAGCACAAAAGAATGGGGGTTACTGTGCCTTTGTAGATGCAGAGCACGCTTTGGATCCAGCTCTCGCAGAGAAAATTGGTGTTGACACTAACAATTTGCTCCTTTCTCAGCCAGACTGTGCTGAGCAGGCACTCAGTCTTGTGGATACACTGATTCGAAGTGGATCTGTTGATGTTGTTGTAGTAGACAGTGTAGCTGCGCTTGTTCCAAAGACTGAGCTCGATGGTGAGATGGGTGATGCACATGTTGCTCTTCAGGCTAGGTTGATGAGCCAAGCTCTTCGCAAGCTTAGCCACTCCCTTTCGCTTTCGCAGACAATTTTGTTATTTATTAATCAGATCAGGGCCAAGGTAGCCACATTTGGA---TTTGGAGGACCAACTGAGGTCACTTCTGGTGGCAACGCCTTGAAGTTTTATGCTTCTGTTCGCTTGAACATCAGGCGTATTGGTTTGGTAAAGAAAGGTGAAGAGACAATAGGTAGTCAGATTGCTGTGAAGATTGTAAAAAACAAGCATGCTCCACCCTTCAAGACCGCACAGTTTGAGCTTGAATTTGGAAAGGGGATATGCCGCAGTTCTGAGCTTTTCGAACTCGGATTGAAGCACAAGCTTATCAAAAAGACTGGTGGTGCATTTTATAGTTTCAATGATATGTCTTTCTGTGGTAAAAATAACCTTAAATCTTACCTTGATGAAAACAAGAGTGTTGCAAATGATCTGGAGATGGAACTAAGG---AGATTG---ATG---GCAACTGAAGCACCTAAAGAGCAGGAGGCAGAAGATGAAGAGATTGTC---------ACACCTGAAGTATCGTCAGAAGAG------------------------GATCTG---GGAGCTGTAATCGAAGGTATGCGAGGGCTCCTCTCCTCTTCCTCCGCTCTCCTCCGACGAGCCGCCGCCCAGCTC------TCGCGCGCGGAGTGCGGTAGCGCCTCAGCATCCGCGCCCAGAGAGACA---TTTTGTTCGTTTTGGTAC---AAAGGTCGTTCGATGTCAACCACA------GTTGATATGCAGTTAGACTAC---GAGAGC---GATCCCCCGCTTGACGGTGCA---AAAGCTATCGAGAAGGAGTCGTCACTTAATATTGCTGTCTCTCAACTCGCAAGTGACTTTGATAGAGAATCCAATTTATGTTTGGAGCGATTTTCCCGTACAAGGAAAGCATCTGTAGTCTCTACTGGTTCTCTTAAGCTTGACCTCGCGCTCGGTGTTGGAGGATTACCAAAGGGTAGAATGGTGGAGATATATGGGAAAGAAGCATCTGGGAAGACAACACTAGCACTTCATGTTGTCAAGGAAGCTCAAAAGAATGGAGGTTATTGTGCTTATATTGATGCAGAGAATGCCTTTAACCCTTCATTTGCTGAAGCTATTGGTGTAGACAGTGAAAGGCTCTTGATAGCCCAACCTGATTCTGCTGAAAATTCTTTAAGCATTGTAAACAGTCTTGTT---GGTGGATCTGTTGCTGTTGTTGTTGTGGATAGTGTGGCAGCACTTATTCCCAAGTGTGAAATTGAAGGTGAAATATACACA------AATTCTGAAGACATC------CAATCCCGTTTGATGACTCGGGCGCTTAGAAAAATTCAGTACACTCTATGTCGCTCTGAAACACTTATTATTTTTGTGAATCAGGTTAGAACAAAGAGG---ACC---TCA---AAAAATTTTCCT---GGGATCTACAAGGAGGTGCCTTGCGGTGGTAATGCATTAGGGTTCTATTCTGCAGTTAGAATGAGGACTTCAAGAAGAGAACTGCGCTATAGTGAAGACGAGGCTACTGGCATAGGTATATCAGTGCAGATCATCAAGAATAAATTGGCTCCA---GCGAGC---CTGAAGGAA---GCCGGCATCGACATCAGATTTGGCAAAGGGATCTGCCATGAA---TCAGAAATCCTGGAGGTGGCTTCTTCCGTCGGAGTTATCCTGAAAGATGGGTGTGGGTATTGGATCAACAATGTGTTCCTGACGGGCAAGTTGGAAGCTGAGAAGTTCCTACGTGAGAACGCTGCAGTGGCAGATGAGATCTGCAGTACCGTGAGAAATGAGCTCTTGCATAGG---ATGCCC---------------------------------------------CCGCGGCCGTCT---------------------------------------------------------------------------------------------------------------------------------------------------------------------------------------CTCCACTCGCTG---------------CTCCTCATGGCCGCCTCC---------GCCTCGTCGTCC------------------------------------------GCCGCCGCGGCCGGCGGGGACTCGGGCCTC------------------------CTCCTCGCCGCGCGC---------------------CGCCGCCTCGCGGCGACG---------------------------GCCGCCGCGGGAGGACACCGCATCCGCCTGCTCCACTCG---------------------------------TTCTCGCCGGGACGCGTCCCCAGGCGG------------------------------------------------------------------------------------------------------------------------------------------------------------------------------CCCGAGGTGGCCTGC---TGC------------------------------------------------------------------GTGCGCGGCGCACCGGACGCGCGGCGGTCGGCG------------------------------CCCGCCCCCACTCCCCTGCGCTCAAGGAACGTTCATTCAGCA------------------------AACAACTATGCAGCTGCTTCT------------------GAGGAGAGACTTGGGCAGCTCATTCAGAAGTTGAAAAATGAAGGTATTAATCCCAAGCAGTGGAGACTTGGAAATTTCCAGCGCATGTTGTGCCCACAGTGCAATGGTGGATCTAGCGAGGAGTTGAGTCTCAGTGTCTACATCCGAAAGGACGGTATGAATGCAACATGGAACTGTTTTAGATCTAAATGTGGCTGGAGAGGTTTTATCCAGGCTGATGGAGTTACCAACATATCCCAAGGAAAGACTGACATAGAAAGTGAAACT---------------------GACCAAGAGGTTGAATCTAAGAAGACGGCAAATAAGGTATACAGAAAAGTCATTGAAGAGGACCTCAATCTTGAGCCACTTTGCGACGAGCTTGTAGAATACTTCTCTACGAGAATGATTTCAGCGGAAACACTTCGAAGGAATAAAGTAATGCAACGTAACTGG---AATAAT------AAG---ATATCCATTGCTTTTACCTATAGACGTGATGGAGTTCTTGTTGGCTGCAAATACAGGGCAGTCGATAAGACATTTTCACAGGAGCCAAACACGGAGAAAATTTTTTATGGTCTGGATGATATAAAGCGTGCACATGATGTTATCATTGTGGAGGGTGAAATTGATAAGCTGTCCATGGATGAAGCTGGGTATCGTAATTGTGTCAGTGTGCCAGATGGTGCACCACCCAAAGTGTCCAGTAAA---ATCCCAGACAAAGAACAGGATAAGAAGTATAACTATCTTTGGAACTGCAAAGACTATCTTGATTCGGCATCAAGGATAATATTAGCAACTGATGATGATGGTCCAGGTCAGGCTCTGGCCGAGGAACTTGCTCGTCGACTTGGTAAAGAAAGATGTTGGAGAGTCAAGTGGCCAAAGAAGAATGATACAGATACTTGTAAGGATGCAAATGAGGTACTGATGTTTTTAGGTCCACAAGCATTAAGAAAGGTTATAGAAGATGCAGAACTGTATCCAATAAGAGGCCTTTTTTCATTCAAAGATTTCTTCCCAGAGATTGATAATTACTTTCTTGGAATACATGGTGATGAGCTTGGTATTCATACTGGATGGAAATCTTTGGATGATCTTTACAAGGTTGTTCCTGGGGAATTGACTGTAGTAACTGGAGTACCGAATTCTGGTAAGAGCGAGTGGATAGATGCTTTATTATGCAATATAAACACACAATGTGGGTGGAAATTTGTTCTGTGCTCGATGGAAAACAAGGTAAAGGAGCATGCTAGGAAACTCTTAGAGAAGCGCATTGGAAAACCATTCTTTGAT---GCTAGGTATGGTGGGGATGCGCAGCGGATGACTCCTGATGATTTTGAAGCAGGAAAAGAATGGTTAAATGAAACTTTCCATCTTATCCGGTGTGAAGATGATAGCCTTCCATCTATTAATTGGGTTCTTGACCTTGCAAAAGCTGCAGTTCTAAGACATGGAGTGCGTGGTCTTGTGATTGATCCTTATAATGAACTTGACCATCAGCGCCCCTCAAACCAGACAGAAACAGAATACGTCAGCCAGATTCTTACCAAGGTTAAGCGCTTTGCTCAGCACCATTCATGTCATGTATGGTTTGTTGCGCATCCTAGACAGCTTCATAACTGGAATGGAGGCCCACCTAATATGTATGACATAAGTGGAAGCGCACATTTCATAAACAAATGTGATAATGGAATTGTCATCCACAGAAACAGGGATCAAAATGCTGGCCCCCTTGATGTTGTGCAGGTTTGTGTGAGGAAGGTGCGGAATAAAGTGATTGGACAAATAGGAGATGCTTTCTTGACATATGACCGGGTTACTGGT---CAATATAAAGATGCT------GGTAAATCCACTATA---------------------------------GCAGCCGTAACAGCAGTGCAAAATCGGCAAAAC------AGTTATGCAAAG------AGTAAAAAGGACAATGTGGCATATATG---CTGCGGCGCCTCGTC---------GGCGGAACCGCCGTGCGTTCGCCGACGGCGGCGGCGTTCCGTCGTCTGCTTCACAACGGCGGAGGAGGCGGATGTAGCTCGGGGGAGCCGGAGTCGATG---CTGCGGCGCCCCTCTTCCGTCAGG---------AAGAAG------GGGCTCACCTGGAACTCGTGCAGCCTCATCGGTCGCCTCGACGCATCGGTGAGGCCGTTCGACGGTAGCTCC---GAT------GAACACCCCAGGGCGTACACCTTCCTCCGCGTCACCCCCTCGTCGCCCGCGAAGTTAACAGTGACACTGGAGTTGAAAGGTGAGCTGGCAAATGTTAGCCTAAAGCATCTGAAGCGCAATGACCTTGTTTATGTATCTGGTCGTCTGGGCTCTTATCATAAAGTCAGTCCAAGT------GGTGAACGGTATATTTTCTATAAGATTTTTGTCAGTGAACTGAACTATGTTCTTGATCAAAAT------AAGCCTCAGAATGACTCAGACTCAACAAGTCCACCA------TCAATGCCATCTGTCACCCCTCAAAAAGAGAATGAGTGT---------ATAGGCCGGCTTCGCTTGTGGCAGGTCTTCTTTGCCAACCCTTATGAATGGTGGGACAACCGACAATCCAAACCATGGCCCACCTACGCTGATTTCAAGCACAAGGACACTCGTGAGAAAATATGGCTTCGT---CCAGACGACCCTCCCTGGGTACGAAAGCAGCTTGAATTACATGACCTGGAAGTAGCAGAGAATGGTCACAGGGGCAACAGTCGAGCCCAAGATTTTGACTACTCTGATGATGAAGCACAGCATATGGCCTGC------------TGC---------------------------TTCCTCCGCGTCGCTGCGGCG------------------------------------------------------------------------------------------------CCC---------CGCCTCCTC------------------------------------------------------CTCTAC------------CGCGCC------------------------------------------------------------------------------------------GCCGCT------TCGCGGCAGCTC---------------------------------------------------------------------CCGTCGCCACTCACCGTATTCAGG---------------------------------------------------------------------------------------------------AAG---------------------------------GGTTTTTCGGAGCAG---------TCAGTTCTGCCAGTC---------ACA---GAC------TCGTCTGAGTGT------TTTCAA---------------GGACCATCAGTGCAGAATACTCCA---CGGATTCCACTGTATGAT---GAC------AGCATATCCTCAAGCATATTAGACACATTG---TCGAATCCGACTGAG---GTTGTCCCT---CATGCTGATCCTTCAAAGAGCAGAATAATGCTAGTTGACGGAACGTCGGTTATGTACAGATCCTACTACAAGATATTAGCACAGCTGCAGCACGGCCAGTTGGAGCATGCTGATGGAAATGGGGATTGGGTTTTAACTATATTCAAAGCTCTATCCCTGCTTCTTGACATGCTGGAGTTCATTCCATCTCATGCTGCGGTTGTGTTTGATCACGATGGAGTTCCATATGGTCATTATACTGCCATGCCATCCAAAGAATGTCACATGGCAAAAGGAATGACCTTTCGTCATATGTTGTACCCTGCTTACAAGAGCAACCGCACTCCAACACCCGACACAGTTGTCCAGGGCATGCAATACTTGAAGGCATCCATTAAGGCGATGTCAATAAAAGTAATTGAGGTTCCAGGCGTTGAAGCTGATGATGTTATTGGCACCCTGGCCGTAAACAGTGTTTCAGCTGGTTACAAGGTACGGATTGTCTCTCCTGATAAAGACTTCTTCCAAATTTTGTCACCTTCTTTGCGTCTGCTCAGGATTGCTCCACGTGGATCAGGGATGGTTTCATTTGGAGTTGAAGACTTCGTCAAGCGATATGGAGCACTGAAACCCTCACAGTTTGTTGATGTTGTTGCACTTTCAGGAGACAAAGCTGACAATATACCTGGAGTTGAGGGGATTGGAGATATTAATGCAGTAAAGCTGATAACCAAGTTCGGTTCCTTGGAGAATCTACTGAAATCCGTGGATGAAGTTGAGGATGATCGGATTAAACAGGCTTTGATTTCTCACTCGGAACAGGCAATCCTTTGCAAAAGCCTGGCCACG------TTGCGTTCTGATCTTCCTTCTTATATGGTTCCTTTCAAGACAGCCGACCTTGCATATAAGAAGCCACAGGATGATGGAGTCAAATTCATAAAACTCTTACGAGCATTGGAAGCATATGCAGAAGGCTCCTCAGCAGACCCAATCATCAGAAGAGCAACCTATCTTTGGAACAAACTAAAA------ATGCTC---CACCCGCACGCCGCG---ATGCTGCGCTCGCCCTCCTCC---CTCCGCTCGCTCCTCCACCTCACCCGCCGCCACCGCCTTCCCAACCCTCTCCTCCCCCGCCCCCTGAACCCTCACCTCCCCAGCTACCCACTCTCC------------GCTCGCCCGCGTTTCCTGTCCTCTTCAACCTCGCCAACACCCGGCGGCCCAGGATTGGCCACCTACGGCGTCTACGACCCCGTATCGGGCCGCATCGTCAAGCAGGAGGAGAAGGATGAGGATGAGAAGAGAGCGCTCGGTGGGGCGGCGGCGCGGAGGAAGCGCGGCAGGGAGAAGAACTCGTACGTGTGCAGCAACTGCGGGGAGGGCAATTCACAGTGGTGGGGCATTTGCCGCCACTGCGGTGCGGTGGGGACTGTGGTCGAGTACGTCGCAGGG------------TCCAACAGCGGCGGTGCCTCTGCGGAGGGGTCGCAC---TCGCACCACATCGGCCGATCGTGGATTCCTCAGAAGGCCGTACCACAGAGCCTTCCGGAGGTGAACAAGGGGGTCGATCAGGCAGAGTGGCGCATACCCCTATGGGGGAGTTTCGGGATGGAGATCTCTCGAGTGCTTGGTGGTGGCATTGTTCCTGGATCCTTGGTTTTAGTCGGTGGGGATCCAGGTGTTGGCAAAAGTTCATTGATGTTACAGCTTGCTTCGAATATATTGGAGGGTTTCAAGGCCAAGGAGTCTTCTCCTGTTGTATATGTGTCTGGTGAAGAGAGTATTGAGCAAATTGGAAACAGGGCTGACCGGATGAGTATCACGTCTAGCAACTTGTACCTCTACTCTGGTACGGATATTGAGGATATCTTGGACAAAATCCAACCGCTCTCTCCAAAAGCTCTCATCATCGATTCAATTCAAACAGTTTATGTCAGATCATTTGCTGGAAGTGCTGGTAATTTGTCACAGGTTAAAGAATGCACCTCTGCCTTGTTACGATTTGCAAAGCTGACTAATATCCCTGTTTTCTTGATTGGACATGTTACGAAAACTGGTGATATTGCTGGTCCTCGCCTCTTAGAGCACATAGTGGATGTGGTTCTTTATATGGAGGGAGAGAGGTGCTCATCCCATCGATTGTTGCGGTCAGTGAAGAACCGTTTTGGTTCAACTGATGAGCTTGGTGTATTTGAGATGGCCGAATTTGGTCTGCAAGCTGTTCTGAATCCAAGCCAGATGTTCTTAACTGAGCATGACTCTGATTCTGAAATTCTGGCTGGGCTTGCTGTAGCTGTTATTTTAGATGGATCTAGGACCTTTGCTCTTGAAGTTCAGGCATTGTGTGTTTCTGGTTCTCATCGTTCTGGACAAGTAGTTGGCATACCGCCAAGCAGGGCTGATGTCATAATCTCTGTTCTTATGAAGCAAGCAGGCCTAAAACTTCAGGATAGT---ACTATTTTTTTGAATGTTGTGAGTGGCTTCAAGTTGACTGAGACCGCAGGAGATCTGGCCATAGCAGCTTCAATTTGCAGCAGTTTCTTGGAATTTCCTATCCCAAATGATGTTGCATTTATTGGGGAGGTCGGCCTCGGTGGTGAACTTAGAGCTGTGCCAAGAATGGACAAGCGGGTGATGGCCATTGCAAAGCTGGGATACAAGAAGTGTGTCGTTCCCAAGACCTCCGAGAAGTTG---CTCAGACCACTTGATCTTGAC------ATTGAGATC---TTGCCCTGCAGCAACCTGAAGCAGGTTATAAACACTGTGTTTACGCCCATGCCGGAGCTTCCGGAAGTGGAGGTGGCGCGGCTGGCTCTCGAGGAGCATTGCGTCGGGAAAAGGATCGTGCGGTGCGCCGCCGCAGACGACACCAAGGTCATCGATGGGGTCGCCCCCGAACGATTGGAGGCGTCGCTGGTCGGGAGGACCATCGCCGCCGCGCGGCGCAAGGGCAAGAACATGTGGCTCGTGCTCGACTCCCCGCCGCATCCTACTTTTCAGTTCGGCATGGCCGGGGCTATTCACATCAAAGGTGTGGAGCTTAGCAAATATAAAAGGTCTGCAGTGAACCCAACTGAGGAGTGGCCTTCAAAGTACTCTAAACTGTTCGTTGAAATGGATGATGGCTTGGAGTTTTCCTTCACTGATAAGAGGCGTTTTGCAAAGATACGACTGCTTGACAACCCAGAAGCTGCACCTCCAATTTCTGAGCTTGGACCTGATGCCTTATTTGAACCAATCAAGCTTGATGAATTTGTGAAAACATTAAGTCAAAAGAAAGGGCCAATAAAAGCCCTTTTACTTGATCAGAGTTTTATATCAGGAATTGGCAACTGGATGGCAGATGAAGTACTTTATCTGGCAAGGATTCATCCTGGGCAAACTGCATCGAAGATATCAAAGGACAAATGTGAGATACTCCATCAGTGCATTAAAGAGGTTATTGAGGAGTCCATAAAAGTTGGTGCTGATAGCAACCAGTTTCCAGAAAACTGGATTTTTCATTCCAGGGAGAAGAAACCTGGCAAGGCCTTTGTGGATGGGAAGAAAATTGACTTCATTACAGTAGGTGGT---------------AGGACCTCAGCATATGTGCCAGAGTTACAGAAGCTGGATGGGACAGATTCGGCAGCAAGCAGG------TCT---AAGCCAGGCAAAGAC------AAGGAGAATGATGACAATACAAAGTCAGGA---------------------------AAAGGTAGAAATGCTCCA------------------------AAACCAGCAAAGGGAAGAGTGAAG---------------------------GCGGCAAAA---GGCTCA---TCAAACAAAGCTACAAATACT------------AGTGATGATGGC------GAC------------------AAG------GAGGATTATGAAGTG------------------------------------GAAGAGGCA------------------AAACCAGCA---AAGCGGGGAAGGAAGCAACCAGCAAGGGTATCTAAT---------ACCTCA---------TCTAAAAATGCT---GGCAGTATT---CATGGTGATGAAGCTACT---GATGAGGTA---GATGCA---CGT---------CCAGCAAAG------------------AGGACAAAG---AAG---------CAAATAGAA------------AAG------------ACCACA------------------AAGCGCTCATTGAAG------------------------------------------GAA---------GCC---------------------------AATCATGAGGACAGTGAT---------------------GAAGAAGCACAT------------GATAAGATAGAAGCC------AAACCTGGGAATGCACCA---------ACAGAGGAAAGCGCAAGG------------AGGCCGCACATGAAAGAGCTTGCCAAAGAAAGT---------------------------------------------------------------------------------------------------------------------------------------------------------------------------------------------------------------------------------------------------------------------------------------------------------------------------------------------------------------------------------------------------------------------------------------------------------------------------------------------------------------------------------------------------------------------------------------------------------------------------------------------------------------------------------------------------------------------------------------------------------------------------------------------------------------------------------------------------------------------------------------------------------------------------------------------------------------------------------------------------------------------------------------------------------------------------------------------------------------------------------------------------------------------------------------------------------------------------------------------------------------------------------------------------------------------------------------------------------------------------------------------------------------------------------------------------------------------------------------------------------------------------------------------------------------------------------------------------------------------------------------------------------------------------------------------------------------------------------------------------------------------------------------------------------------------------------------------------------------------------------------------------------------------------------------------------------------------------------------------------------------------------------------------------------------------------------------------------------------------------------------------------------------------------------------------------------------------------------------------------------------------------------------------------------------------------------------------------------------------------------------------------------------------------------------------------------------------------------------------------------------------------------------------------------------------------------------------------------------------------------------------------------------------------------------------------------------------------------------------------------------------------------------------------------------------------------------------------------------------------------------------------------------------------------------------------------------------------------------------------------------------------------------------------------------------------------------------------------------------------------------------------------------------------------------------------------------------------------------------------------------------------------------------------------------------------------------------------------------------------------------------------------------------------------------------------------------------------------------------------------------------------------------------------------------------------------------------------------------------------------------------------ATGGTTAAGGACTTGGTATTTCCTGTTAACGTGCATCTTGGACAGCACTTTACTAAGCCACCATCACGTTATTCTGAGGGTGCATTGATTAAAAAGCTAGAAGAACTTGGAATTGGAAGGCCATCTACTTATGCATCT---ATAATGGAAGTGTTGCAGGATCGGAAGTACGTGACAGCAAAAAGTCGAGTTCTACACCCTGAGTTCCGTGGTCGAATGGTCTCGGCATTCCTTTTGCACCATTTCTCTGAAGTTGCTGATTACAGCTTTACAGCTAACATGGAGACAGAGCTAGATAATGTCTCTGCTGGGTCAACTGAATGGAAGGGTCTTCTGAAAGACTACTGGGAACGGTTCAGCAAATATTGTGCAGATGCAAGTAAACTGGATGGCAGAAAGGTAGAGAGAATGCTTGAAGAAAAATTTGGTCCTATCCTCTTTCCTGATGTTGACAAGGATAGTAGAATTTGCCCTAGTTGTTCTGAAGGAACCTTGAGATTCAATGTTAGTAGGTATGGTGAAGGCTATTTTATAGGCTGTGATCGACATCCAAAATGCAAGTACATTGCTCGCTCATTTTCACAG------CAAGAAGAT------GAAACTGAACCCACCGAAGAAAGT------CCAAAATCTTTTACACCCAGGTTACTTGGCGTCATGCCTGATTCTGATCAAAAGGTGTTTTTGAAACAAGGCCCATATGGCTACTATGTTCAGAATGGAGAGGACAAAAAGGGACTGTTTCCGAAAAGGGCTTCCCTTTCCGAG------------ATAGACTCTATTACTCTAGAAGATGCA---------------------------------------------ATTGAGCTTTTGCAATATCCCAAAATTCTG---GGAAAACATCCTGAAGATGATCATCCTGTACTTATAACACATTCTAAA---GTTGGATACAACATCAAGCATAGGAGATCTCTTGCTCAAGTGCCAAAG---------AATATGGACCCAAAGAAGATGACACTTGAGCCTGCGCTCAAGCTTCTGAGTGGTAAAAGTGTCAGACGGATTGGTCGACCA------------------AAGGGG------AAGGTTGAAAAGAAG------------GAA------CCCGTTGAATGGCAT---------------ATGCACCGGGTGCTCGTGAGCTCGCTCGTGGCCGCCACGCCGCGGTGGCTCCCCCTCGCCTCCATCCTCCGGCGCCGCCGCCCGCGCTGCCGGAGGGCTTGGTCC------------AAGCCAAGGAAGGTCTCACGAGGCATCTCAGTGGCGTCTAGGAAAGCTAACAAACAGGGA---GAATATTGTGATGAAAGCATGCTATCGCATATCATGTGGTGGAAAGAGAAAATGGAGAAGTGCAGAAAACCATCATCCGTACAATTGACTCAGAGGCTTGTGTATTCAAATATATTAGGGTTGGATCCAAATCTAAGAAATGGAAGCTTGAAAGATGGAACCCTGAACATGGAGATTTTGCTATTTAAATCAAAATTTCCTCGTGAGGTTCTACTTTGCAGAGTAGGAGACTTCTATGAAGCTATTGGTTTTGATGCCTGTATTCTCGTAGAGCATGCAGGCTTAAATCCTTTTGGAGGTTTGCGTTCTGACAGTATCCCTAAAGCTGGGTGTCCAGTCGTGAATTTACGGCAGACATTGGATGATTTGACTCGATGTGGTTATTCTGTGTGCATAGTTGAGGAAATTCAAGGCCCAACACAAGCCCGTTCCCGGAAAAGTCGATTTATTTCTGGGCATGCCCATCCTGGTAGTCCTTATGTATTTGGTCTTGCTGAAGTAGACCATGATGTAGAGTTCCCTGATCCGATGCCTGTTGTTGGGATTTCACATTCTGCAAAAGGTTATTGCTTGATATCTGTGCTAGAGACAATGAAAACTTATTCAGCTGAGGAGGGCTTAACAGAAGAGGCTATTGTTACTAAGCTCCGCATATGTCGTTATCATCATCTATACCTTCACAATTCTTTGAAGAATAATTCTTCAGGGACATCACGCTGGGGTGAATTCGGTGAAGGAGGGCTCTTGTGGGGAGAGTGCAGTGGGAAGTCCTTTGAGTGGTTTGATGGTTTACCTATTGAAGAACTTTTATGCAAGGTACGGGAAATATATGGCCTTGATGAGAAAACTGTTTTTCGCAATGTCACCGTCTCATTGGAAGGCAGGCCCCAACCTCTTTATCTTGGAACTGCTACTCAAATTGGAGTCATACCAACTGAGGGAATACCGAGTTTGCTAAAAATGGCACTCCCTTCAAGTTGTGGCGGGCTTCCATCAATGTATATTAGAGATCTTCTTCTTAATCCTCCATCATTTGATGTTGCGGCAGCGGTCCAAGAGGCTTGCAGGCTTATGGGGAGCATAACTTGTTCTGTTCCTGAATTTACTTGCATATCAGCAGCAAAGCTTGTGAAGCTACTTGAGTCTAAAGAGGTCAATCACATTGAATTTTGTAGAATAAAAAATGTCCTTGATGAGATTATGCTCATGAACAGGAATGCTGAGCTTTCTGCAATCCTGAACAAATTGCTGGTACCTGGTTCTGTGGCTACTGGTTTGAAAGTTGAAGCTGATATGCTAATGAACGAATGTAGCATTATTTCACAACGAATAGGTGAAGTGATTTCTTTAGGGGTTGAAAGTGATCAGGCCATAACCTCATTGGAATATATTCCAAAGGAGTTCTTCAATGATATGGAGTCATCTTGGAAGGGGCGTGTGAAAAGAATCCATGCTGAAGAAGAGTTTGCAAATGTTGATAGAGCTGCTGAGGCATTATCAATTGCGGTCATTGAAGATTTTATGCCAATTATTTCAAGGGTGAAATCTGTAGTGTCCTCAAATGGAGGTTCGAAAGGAGAAATCTGTTATGCAAAAGAACATGAAGCTGTTTGGTTTAAAGGAAAGCGATTCACACCAACTGTATGGGCTAACACACCTGGTGAGCAGCAAATAAAACAACTGAAGCCTGCAATTGATTCGAAAGGCAGAAAGGTTGGGGAGGAATGGTTTACAACAAGCAAAGTTGAGAATGCTTTAGCCAGGTACCATGAAGCTTGTGATAATGCAAGAAATAAAGTTGTTGAGCTGTTGAGAGGGCTTTCAAGTGAATTGCAGGACAAAATTAACATACTTGTCTTTTGCTCAACACTGCTCATCATTGCAAAAGCACTTTTTGGTCATGTTAGTGAGGCTCGGAGAAGAGGCTGGATGCTTCCTACTATATTT------CCCTTGTCAAAGGACTGTGTTGCAGAGGAAAGTTCAAATGCAATGGATTTAGTAGGACTCTTTCCTTACTGGCTTGATGTTAATCAAGGAAATGCAATATTGAATGATGTCCACATGCACTCTTTATTTGTTCTTACTGGTCCAAATGGTGGTGGTAAATCTAGTATGTTGCGATCAGTCTGTGCAGCTGCGCTGCTTGGAATATGTGGCCTGATGGTACCTTCAACTTCAGCTGTAATCCCGCATTTTGATTCCATTATGCTGCATATGAAAGCCTACGATAGCCCAGCCGATGGGAAAAGTTCATTTCAGATTGAAATGTCGGAGATACGTGCTTTAGTCAGCCGAGCTACTGCTAGGAGTCTTGTCCTGATTGATGAAATATGTAGGGGCACAGAAACTGCAAAAGGAACCTGTATTGCTGGTAGCATCATCGAAAGGCTGGATAATGTTGGCTGCCTAGGCATCATATCAACTCACCTGCATGGGATTTTTGACTTGCCTCTCTCACTCAGCACTACTGATTTCAAAGCTATGGGAACTGAAGTGGTCGACGGGTGCATTCATCCAACATGGAAACTGATGGATGGCATCTGTAGAGAAAGCCTTGCTTTTCAAACAGCCAGGAGGGAAGGCATGCCTGAGTTCATAATCAGAAGGGCTGAGGAGCTATATTTGACTATGAGTGTCTGTGTTGCTGTAGGTGCTAGAGAGCAACCACCACCTTCCACTGTTGGCAGGTCTAGCATCTATGTGATTATCAGAAGCGACAACAAGCTTTATGTTGGACAGACGGATGATCTTCTGGGGCGCCTTCACGCCCACAGATCGAAGGAAGGCATGCAGGATGCTACGATATTATACATCTTGGTTCCTGGCAAGAGCGTTGCCTGCCAGCTGGAAACCCTTCTCATAAATCAGCTTCCTTCGAGGGGCTTCAAGCTCATCAACAAGGCAGACGGAAAGCATAGGAACTTCGGTATATCTCGAATCTCTGGAGAGGCAATCGCCACCCAGCTAATGGCC---CTTTCC---------GCCGCGCTCCGCCTCCCGCTC------------------------------CCGCGC------CTCCTC---------------------GGCCCCTCCGCCACCATCCTCGGCGCCGCTTCCCGCCGCCGCGCCGCCGCTGCC---ACAGCACCCGCGGCC---GCCCTCCGCCTCCTCGCGGCCTCGTCCCCCACTCCCGCGTCCTTCTCCTCGCGGCCCGCGCGC---GGCCTCCGCTCGCGCCGCCGCAAC---------CGTGGCGAC------------------------GATGGG------------CGCGCAGCGGCGCCGGCGGCG---GCCGGCGGCGGGGAGGACGGCGGAGGTGGAGCTGCGGTC------------------------AAGGAGCGGATTCTCCCCGTAGAGCTGCACAAGGAGGCCACGCAGGCCTACATGTCGTACGCCATGTCCGTGCTGCTCGGCCGTGCGCTCCCCGACGTCCGTGACGGCCTCAAGCCCGTGCACCGCAGGATACTCTATGCCATGCATGAGATGGGCCTTGCGTCTCGTAGGCCATTCAGAAAATGTGCCAGAGTTGTTGGTGAGGTACTAGGCAAGTTTCATCCACATGGAGATACTGCTGTATATGAAAGCTTGGTTAGAATGGCTCAGGATTTTTCCATGAGGTACCCGCTTGTTCAAGGACATGGAAACTTTGGCTCAGTAGATGCAGACCCTCCTGCTGCTATGCGATACACGGAGTGCCGCTTGGATTCATTAGCAGAAGCCATGTTCTTGACTGATCTGGAGCTCAACACAGTTGACTTTGTGCCAAACTTTGATAACTCACAGAAAGAGCCATCTCTGCTGCCAGCTCGTGTCCCATCTTTGTTGTTGAATGGTTCTTCTGGGATTGCCGTTGGAATGGCAACAAATATTCCTCCTCATAATCTGGGGGAGCTTGTTGATGTGCTTTCTGTTATTATTCAAAACCCTGAAGCTACACTCCAAGAACTACTGGAATGCATGCCTGGTCCTGACTTCCCTACAGGAGGGACAATCCTAGGAAATCAAGGTATTTTGGAAGCATATAAATCTGGACGTGGCCGCATTGTTGTGAGGGGAAAGACTGACATCGAAACAATTGACGAG---AAAAGCAAGCGCACAGCTATTATTATTAAAGAGATTCCATACCAAACTAACAAAGCCACTCTTGTGCAAAAGATAGCTGAGCTTGCTGAAGATAAGGTATTGGAAGGTATAAGTGATATTAGGGATGAAAGTGACCGCACTGGAATGCGTGTAGTAATTGAGCTGAAAAGAAGTGCAGATCCTGCCATTGTCCTGAACAACCTGTATCGTCATACAGCTCTGCAGTCTAGCTTTAGCTGCAACATGGTGGCTATACTTGATGGGCAGCCAAAATTGATGGGACTGAAAGAAATTCTTCAGGCGTTCCTTGACTTCCGATGCTCTGTTATTGAAAGGCGTGCAAGATATAAACTTTCACAGGCTCTAGAAAGGAAACATATCGTGGAGGGAATTGTTATTGGCCTTGACAATTTGGATGCCGTGATTCAAATGATACGAGAAACATCAAATCACACTGCGGCAACAGGAGCTCTAGTCAAGGAATTTGATCTATCTGAGAAACAAGCTGAAGCTCTGTTGGATATCACACTAAAGAGGCTCACTTCCCTTGAGCGGAAGAAATTTGTGGATGAAGCTAAAATCTTGTCAGAGGAAATTTCTAAGTTAAATGAGCTTCTGTCAAGCAAGGAACTTATCTTCCAGCTTATACAACAAGAAGCCGCTGATTTGAAAAACAAGTTTTCTACACCACGGCGTTCTTTGATAGATGATTCAGTAAGCTGTGAAGTTGATGATATTGATATTATCCCTAACGAGGAAATGCTTTTGATTCTTAGTGAGAAAGGCTATGCTAAGCGAATGAACCCCAACACATTCAGTTTACAACATCGGGGAACCATAGGAAAGTCTGTTGGAAAGATGCGATTAAATGACAGCACATCAGATTTCATTGTTTGCCAGACACATGACCATGTTCTTTATTTCAGTGACAAGGGAATTGTATACTCAGCACGTGCTTATAAGATACCAGAATGTACTAGAACTGCTACTGGGACTCCGTTGGTACAGCTGCTACCT---TTATCTGATGGAGAGCGGATAACCTCCATCATTCCTGTTAGTGAATTTGGTGAGGAC---CAATGTCTAGTGATGCTCACCGTTAATGGCTATATCAAGAAAGTACCTCTTAATGCCTTTTCATCAATCAGATCCACTGGTATCATATCAATTCAACTGGTTCCTGGTGATGAGCTTAAGTGGGTCCGTCGTTGTGGCAATGATGACCTGGTTGCATTGGCTTCACAGAAAGGGAGGGTTATAGTCAACTCATGTGACAAGCTTCGTGCCCTTGGAAGGAATACCAGGGGTGTATATGCGATGAAGCTAAAAGAGGGT------GATAAGATGGCTGCCATGGACATAATTCCAGCAACGGCGCACAAAATGCCTGAAAAAATTGACAGGAGG------------GTCAGAGATTTGAGTCCTCCATGGTTGCTTTTCGTAGCTGAAAACGGTATTGGGAAACGGGTGCCCTTAAATGCTTTCCGGCTATTAAATTTCAATGCTGTAGGCTTGCAAGGCTACAAGCTTCCAGAAGATTGTCGTTTAGCTGCTGTATTTATTGCTGGTCTTTCACTCACTGAAGACGGTGAAAGTGACGAGCAGGTTGTTTTAGTTAGCCAGAGTGGCACTGTGAACAGAATCAAAGTTAAAGATATATCTATCCAGTCTCGACACTCCAGGGGAGTAATTCTGATGAGGCTGGAGCATGCCGGAAAGATCCAGTCAGCGTCACTGATATCCGCTGCGGCAGCAGAAGTAACAGAA------------------GAT------------------------------ATGAGTGTCTGGAGACTGGAGTTGCGTGAT---------TCCTTTCACAAGATGGGTGAA---------------------------------------------------------------------------------------------------------ATCAGTGTG---------CTACCTGGATTTCTTCATCTCGTG------------AGTTTAGGCTGCTTACACAAGGGGCAA------------------------AAAATTGGATTCCTTTTCTTTGTACGA------------------------GAAGTCAAACGCGAATCC---------------AGTGTTTCT------TTTGACATTTCAAAGCCCGAA---GCA---ACTGCTTCTGTTAAGAGGAAAAGG------GTGAAACGAGAA---CTTGAATTAAAT---GGGGAGCATCATAAGAAGCAG------------------------------------------------------TTTGGTGTTGTCCCTGACATCGAGGATTTTCGATATGAAAAGGCCAAA---------ACATTGACAGCGTCA------------AGTAAGGCAACAGCATCTTCGGTCAAGGTGGAGAAAAAG------------------------------GTCAGA---GTTTCTTCAGTAATA------------------------------------------------------------AAAGTTGGAGCTCCAGATAACTGGGAGGCAGTTCTTGGAGGCATTAAAAGCATGAGGTTATCTGGTGAAGCCCCCGTAGATACGAAGGGCTGTGAAAAGGCTGGTTCTCTCCTTCCA---CCCAAGGAAAGAAGATTTGCAGTTCTGATATCAACTATGATGTCAAGCCAGACAAAAGATGAAGTTACGCATGCTGCTGTGGAACGCCTCTCTGAAAACGGTTTACTTGATCCTGATGCTATAGTG------AGGACTGATGAGACCACGCTTGCGAATCTTATCAAACCTGTCGGATTCTATCAGAGAAAGGCACAGTTCATAAAAGAAGCTTCTAAAATTTGTCTTGAACGTTTTGGAGGGGATATTCCAGATTCTCTGAATGAGCTGCTTGCTCTGAGAGGAGTTGGCCCTAAAATGGCTCATTTGGTG------ATGAGCATTGCTTGGAAGAATACTCAAGGAATCTGCGTTGACACTCATGTGCATCGCATTTCTAATCGACTTGGGTGGGTTTTTCGGGAAGGAACAAAACAGAAAACTACGACACCAGAACAGACAAGAATTTCTCTAGAGAAATGGCTACCCAAGGATGAGTGGGAACCTATAAATCCATTACTG---------GTTGGATTTGGGCAAACTATCTGTACTCCACTGAGGCCCAAATGCGACAACTGTGGCATCAATAACCTTTGCCCTTCTGCTTTCAAGGAATCA---TCA------AGCCCAAATCCA------------AAGCAAAAGAAA------------------------------------ATGTCCTTCACTGGTTCCGCCGTAGTAAGGGTAATCTCTTTGGAGTTTCGGAGGGGGCGCTCTAGAAGGATCGTTTCCAAAATGAGATTTAGGAATGCTCTCGGTTCTAGACTCTTTCAGTGGTGTTCGCGAGAGTATCATACATCTGTCCGGAAGCTGTTG---GATGTGGATGGAGCGTCGGAGGTGTCTGTTTTGATGGGTTATAGTAATCCACAAGATTTAGCTGAGCAACAAATAGCCCCCGGGGAATCTGCTGCAGAGTTGCTTAGTGCTTTCAAAGAAATTGATTTCCCAGAAATTGTTGCAAAGTTTCCATGCATAAAAATTGGTGATGCATCACCTGTTGAGCTGTATGAGGAT---TCTACTAACATGAAGTTTAAAGAAACTGTGCTTTCTGAAAACCTCACAAGTTTCATCCGAGGTTCA---GGTCGAAATTTGGAGACAGCTTATGAATTTCATAATGACTGTCATCCATTGAGTCAAACACCCACAACTGCAGACGATCTTTCAATCAGTGAAGAGGAATCAATCAATGAAGATATTCCTCTCATGACACAGCATATTTCTCAGGAACCAGCAGTTGATAAGAAGTCTTGTCCCAAGTTATTGTCAGAT------------------------GCT---ACAACCTCTGACAACAGTATACTGGATAAAAGTATCAGGTGCTTGCCTGGAACAACTAGTAGGCAATATCGCCAGCTAGAGGATGCTGGTTTCCATACGGTCCGCAAATTATTGCAGCATTTTCCTCGGACTTATGCAGATCTGCAAAACCCTCAAGGCCCCATAGAAGATGGGCAGTACATTATGTTATTTGGTACTGTTATATCTTCCAGGGGAATCAAGGTTAAGTCCACTTTAGGTTTTCTTGAGGTGGTTGTTGGTTGTTCCATAGTCGAGTCTGAATTGAGCTCTTCAGTTGAGGGTTGTCACTCCAGAGCAGAGCAGAAGAGA---ATTCATTTGCACCTCAAGAAATTTTTCAGTGGCACGCGTTTCTCTTCCCAATATTTTCTTAACTGTATGTCAGCAAAGCACAAAGAGGGGGATCTTGTTTATGTCAGTGGTAAGATTAAAAAGGCGCTTGCTAATGGCCATTATGAGTTGAAGGAACACACAATTGACGCTCTTGAAGGAGAAGGGGAACAAAGCACTATGCTTGACAGGAAACCACACCCTATATACCCATCAAAAGCGGGATTAAAACCTAGTCTGCTGGGCCTTTCGATCTCTAGGGCCTTGAAGATACTGAACCCGGATGTTGATCCTATGCCTCCTGATGTTCTCGTTGAATTCAACTTGCTTAATCTTTTTGATGCTTACATGGGAATTCACAAACCTAAGGATCGATCTGAAGCTGATTTAGCTCGAAGAAGGCTTATATTTGATGATTTCTTTTACCTCCAGTTGGGAAGACTATTTCAAATGCTTGAAGCAGTTGGTACGCGGGTTGAGAAAGAGGAATTGTTATACAAGTGTAAAAATCATGAGCTAAATACTGTTGGTGTAGACGATTGGTCTCCTCTTACAAAGAAATTGTTGAGGGCTCTTCCTTATTCGCTTACTCAAAGTCAAATGAATGCTGTTAAAGAGATTATATGGGATCTCAGGAGACCAGTTCCCATGAACAGACTCTTGCAGGGGGATGTTGGCTGTGGAAAGACCATTGTTGCTTTCCTGGCATGTATGGAGGTTGTTAATTCAGGGTTTCAGGCCGCTTTCATGGTTCCAACAGAGGTGCTTGCTGTCCAGCATTATGAACACCTAACTTCATTGCTAGAGAAGTTTGATGGA---GATGAGAAACCAAATATTGCCTTGCTAACTGGTTCAACTTCCACAAGGGAGTCAAGGATAATTCGAAATGGTCTGAAAACTGGAGAGATAGCCATGGTCATTGGAACACACAGCTTAATAGCTGATAAAACTGATTTTTCATCTTTACGCATCTCTGTTATAGATGAACAGCAGCGCTTTGGAGTTGTACAGAGAGGCAGGTTTAATAGTAAGCTATATACTTCTTCCTCAAAGTTGAGTGATGAAAATACAAGTTCAGATGAGACCTCTGATTCTGAAACATTTATGGCTCCCCATGTTCTTGCGATGTCAGCTACCCCAATTCCAAGAACATTGGCACTTGCTTTATATGGTGATATGTCTCTTACTCAGATTACGGACCTGCCTCCTGGAAGGCAACCTATTGAAACGCTTGCGCTTGAAGGAAATGATGTTGGGTTTGAAACTGTCTTCCAGATGATGAGGGATGAACTGCTAGATGGGGGCAAGGTCTACCTTGTGTATCCTATCATAGATGAATCCGAGCAGTTGCCACAACTCCGTGCTGCAACGGCTGAATTTGATTCCATAAAGAAAAAATTCGAAGGCTATCCCTGTGGGCTATTGCACGGCCGCATGAGGAGCAATGAGAAGGAAGAAGCTCTTAGCAGTTTTAGAAGCGGAGAAACACGCATTCTCCTCTCAACACAAGTGATTGAGATCGGGGTCGATGTTCCTGATGCTTCCATGATGATTGTCATGAATGCCGAGAGATTTGGAATCGCTCAACTGCATCAGCTGCGAGGGAGAGTAGGCCGTGGTGAAAGGAAATCCAGATGCATATTCCTGGCTTCCACTTTGAGCACGCTGCCAAGGTTGAAGGTGCTTGAAAAATCTTCTGATGGGTTTTACCTGGCTAACGCGGACCTGCTGCTCCGTGGCCCTGGCAATCTACTAGGCAAAAAGCAATCTGGTCATCTTCCGGAATTTCCAATAGCTAGATTGGAGATCGATGGCAGTATTTTACAAGAGGCCCATCTTGCCGCTCTGAAAGTGCTGGTCGCAAGCAATGACCTAGCATTGTATCCACGGCTGAAGGTGGAGCTCAGCATGAGGCAGCCATTGTGCATTCTTGGAGATATGACTCGTGTCAGCACCGGATTGCTGAAGGGCTTGAGGAGGGTCATGGAACAGCAAAGG---------------------ATTTCAACTGCTTTCTGCAGACAATCACAAGTT---TGGAGTTCTACTGTATCTTTT---------------------------------------------TCCGATTTTGAT------------------GAGAAGGGTGAT------------ATGGAATATGAT---------GATAATAGTCCAGATTCAAAGAGA---------GAG------TTACGACCCCAAAGCGTAGATCCCAAAAAGGGCTGGGAATTCCGTGGTGTGCACAGGGCCATCATCTGCGGCAAAGTTGGACAAGTGCCTGTGCAAAAAATTTTAAGGAATGGGCATACAGTAACTGTTTTTACTGTTGGAACTGGTGGCATGTTTGACCAGAGGGTAATTGGGCCTAAGGATTTGCCGAAGCCAGCTCAGTGGCATCGCATAGCTGTTCATAATGACCAGCTAGGTGCTTATGCTGTTCAGAAGCTAGTGAAGAATTCTGCAGTCTATGTTGAGGGTGATATTGAAACCAGGGTCTACAATGACAGTATTAACGATCAAGTCAAAAACATACCTGAGATCTGTGTTCGACGTGATGGCAAGATTCGATTGGTTAAATCTGGGGACAGTGCTGCTAACATATCATTAGATGAGCTAAGAGAC------GGACTGTTCATGCGC------------------------------------------------CTCCCG---------------------------------------------------------CTT---------------------CTT------------------CCACGGTCT------------------CCTCCCCTCGCCGCCATGCCT------------------------CCTCGCCGCCGCCGCGTTGTCAGAGCGCCG------------CTG------------------CTCACGCCG---------------------------TCTCCTCCA------------CAGCCCTCCTCTACC---CCG---------CCGCCGGTCCCGTCCGTA------------------------GAGGCCCCCAAACCCGAAACC------CCC------------------GACCACCACGATCCCACTCCCTCCGCCCGTCGC---CGTCTCCCCCTCGCTGCCGGGGCCGTT------------------------GAGGCG---------------------------------CAGGAAGAGTGGCATCCGCTC---CCGCTCTCCACGGCCGACCTTTCCCTCCCGCTCACCCTCCCCACCGGCCAGACCTTCCTCTGGCGCCGCACCTCCCTCTCCCCGCTCCGCTTCACCGGTGCC---------GTGGGG---CCCCACCTCGTCTCCCTCTCCCACCTGCCGGACTCCGACGATGGC---------------CGC------CTCGCATTCCTCCTCCACAACGACGGCAGTTGCCCCGCCTCC------------------------TCGGTGCCC------------------GCCGCCCGCGCCGCACTCTGCGACTATCTCAACGCGGCCGTCTCGCTCGCCGACCTCTGGCGGCAGTTCGCCGCCGCAGACGAGCGCTTCGCTGAGGTCTCCGCGCGTCTCGGGGGCGGCGGCGCCCGGGTGCTCAGGCAGGACCCCGTCGAGTGCGTCTTCCAGTTCCTCTGCTCCTCCAACAACAACATTGCCCGGATCGAGAAGATGGTGTGGACGCTGGCAGGCTACGGGGAGCGGCTCGGCGAGGTTGGTGGGTTCGTGTTCCACCGGTTCCCCACGATCGAGCGGCTCGCGCGCGTGTCGGAGCAGGAACTTCGTGAGGCCGGGTTCGGGTACAGGGCAAAGTACATTGTTGGCACTGCTAAAGAATTGCAGGCCAAACCTGGTGGAGGTGAAAAATGGCTTGCCTCACTGCGTGAGAAGGAGCTTTCATATGTGATTGAAGCCCTTTGCACTCTGCCAGGTGTTGGTCCAAAGGTCGCTGCCTGCATTGCTCTGTTCTCCCTTGATCAAAACCATGCTATTCCTGTCGACACTCATGTTTGGAAGGTTGCTACACAGTATCTACTACCAGAGCTAGCTGGCAAGAGCTTGACCCCAAAACTTAGTGTTATTGTTGCCGATGCCTTTGTTACTAGATTTGGAAGCTATGCTGGTTGGGCACAAAATGTTCTTTTCATTGGCCAGCTACCAGCCCAAAAACTTGTGGTGGCTCAA---GTTAAC---AGTGACAATGGTACCACAAAACCTACC---------AAAAGGAAGCGCGGGGTGCAA---------------------------------CCG---------------------AAACCATGT------------------------------------------------------------------ATG------------CTG---------------------CGGCTC------TCC------------------------------------------------CGCTTCCTCCCCTCC---------------------------------------------------------------------------------------GCCTCCAGG------AGAGGTTTTGAT------CTA---AAA---GAATCTCTTTTG---------------------AGTGGTTCACTGACATTCCAACAAGCTGTT------TCAACTTCAGCAGCAAATATT------GAT------GATAACTTG---TCT------AGCAAAAAGTATGCAAGCTATACTGTGTTCAAGGGAAAGGCTGCACTTTCTATACAACCTATACTGCCAAGTTTCAGCAAATTAGAATCC------GGTGGATCTCGAGTGAGCAGAAATGGATCAATCATGTTGACCTTCTTTCCTGCTGTTGGACCAAGGAAGTATGACTTTACAAAGAAACAGCTCTTTGCTCTGTCACCAACCGAGGTTGGAAGCTTGATAAGTCTTGGGCCTGCTGAATCCTGTGAATTTTTCCATGACCCATCCATGAAATCAAGTAATGAAGGAATGGTGAAAAAATCGCTGTCGATCACTCCACTTGGCAGTGACAGTGGATACTTTGTTAATATAACTGTTGTGAACAGCGTGGAGAAGACTAATGATCGTCTTTCAGTCCCTATCACAAAAGCTGAGTTTGCTGTGATGCGCACAACTCTGAGTTTTGCATTGCCGCACATCATGGGTTGGGATCAGGCTTTAACCAATCACCACCCA------------------------------TCTCCTCCA------GCTATCAGCAAGCCCAGG------GTAGAGCGT---CCACAC------CCG---------------GATTCTGAA------TGGGAAAGGATGGCGCCGTCCCCTAAAACAATCGCCGACTTCTTCGCG---CGCCCCGCCAAGCGCCTCCGGGCGGGCAGTGCCCTCTCGCCGGAGCAGCGCCGCCGCGCCGACACCAACCTGGCGCTCGCTCGCGCGCGCCGCAACCTCCGCCTCGCCGAG---------TCCAAA------GCG------CAAGCATCG------GGG------GGCGCACCGAAGCTGGAGGAGCTCCTCGTGGAGGAGACGTGGGCGGAGGCGCTCCACGGGGAGCTGCGCAAGCCATACGCGCTCGAGCTCTGCCGCTTCGTCGCCCACGAGCGGCTCCACGGCCCGCTGCCCGTGTACCCGCCGCCGCACCTCGTGTTCCACGCGCTCAACGCCACCCCGTTCGACCGTGTGAAGGCTGTCATCATCGGTCAGGATCCATACCATGGCCCTGGTCAGGCCATGGGGTTGTCTTTCTCAGTACCGGAGGGGATAAAAATACCTTCTAGCCTAGGTAACATTTTTAAAGAGCTCGAAAAAGACCTA---GGCTGCACTGTGCCATCACATGGAAATCTGGAAAGATGGGCCGTGCAGGGTGTTCTTATGCTCAATACTGTCCTAACTGTGAGGGAGCATCAAGCCAACTCACATGCCAAGAAGGGATGGGAGCAGTTTACGGATGCAGTCATTAAGACTGTATCACAAAAGAAATCAGGATTAGTATTCCTTCTTTGGGGAAATTCTGCTCAATCTAAGACAAGATTGATTGATGAAACAAAACATCACATTTTGAAATCTGCTCATCCATCAGGCCTGTCTGCAAACAGGGGTTTCTTTGGATGCAGGCACTTTTCCAAAACAAACCAGATCCTTGAGAAGCTGGGGCTATCTGCCATCGATTGGCAGCTCATGGCG------CTACTCCTCCGCCCGACTTCTCCTCCCTCT---------------CCCCACCTC------------CGC------------GCGCTCCTCCGC------------CGC---------------CTCCTC------------TCCACT---------------GGCGCCGGACCC------TTC---------------CCCTCACGC------------------------------ATGCTCCCCTCGCCCCGCTCCACCGCCGCCGTCCCTCGGCTCCTCTTC------GGGCCA---------------AGG------------------GTTGTGGCGGCGGCGGCG---GCGGCCCCGCGGCGG---AATGGGGTCCCGGTG------CGTGCGTTCATG------GCCTCAACGACGGCG---------TCTGAAGCGATGCATGAGAAGCGGGTGGCCGCCGAGTACACTGCTGCCAATGTCCAGGTCCTAGAAGCATTAGATGGAGTTCGCACAAGGCCTGGTATGTACATTGGGAGCACAGGACCACGTGGATTGCATCATCTGGTT---TATGAAATCTTGGATAATGCTGTGGATGAAGGTCAAGCGGGTCACGCTTCAAAGATTGATGTAGTTCTTCATGATGACAATTCTGTTAGTGTAACAGACAATGGACGTGGGATTCCTACGGATATGCACCCCCAGACGAAGAAATCTTGTGTGGAGACTGTCTTAACGTTAATGCATGCTGGTGGCAAATTTGGAGGTTCAAAGAGTGGTTACAGTGTCTCTGGAGGGCTTCATGGTGTTGGTTTATCAGTTGTTAATGCTTTATCAGAGGCACTTGAAGTTACTGTTTGGCGTGATGGGAACAAATACAGACAAAGCTATTCAAGGGGAAAGCCAACAACGCCGCTAAGTAGTATCACACTTACTGGTGAAACAAGTCCTCGTCAAGGAACAAGCATTAGATTTTGGCCTGATAAAGATATATTTACCACCACCATTGATTTTGACTTCAATACAATCTCCAGTCGCATTCGGGAGCTTGCCTTTCTAAATCCTGAGCTTACAATAACCTTGACAAAGGAAGAAGGG------CACACAGTTCAACATAATGAATACTGTTATGCTGGTGGCCTTGTTGAATATGTTAAATGGTTGAATACTGACAAGAAACCCCTGCATGACCCGATTGCGTTCAGAAAGGAGTTGGATGGTATAACAGTGGATGTCTCCCTTCAATGGTCCTCTGATTCGTACTCTGATACAGTGCTAGGATATGCAAACAGTATCCGGACTATTGATGGTGGTACTCATATTGATGGCCTGAAGGCTTCATTGACAAGAACCATTAATAACTTTGCGAAGAAGTCAAAGACTATTAAGGATAAGGATATTACCTTGAGTGGGGAGCATGTAAGAGAAGGGATGACATGCGTCATTTCAGTGAAGGTCCCTAGTCCAGAGTTTGAGGGGCAAACAAAGACAAGGTTGGGAAATCCAGAAGTACGGAGAATAGTCGAACAGGCTGTTCAAGAAAACTTAACAGAGTACTTAGAGCTTCATCCAGATGTTCTGGATTCAATCCTATCAAAGTCCCTTAATGCTCTCAAGGCTTCGTTGGCAGCCAAGCGGGCTAGGGAACTAGTTAGGTCAAAGAGTGTGTTGAAATCTTCTTCAATCCCTGGGAAATTAGCTGATTGTGCATCAACTAATCCTGAAGAATCT---GAAATCTTCATTGTCGAAGGTGATTCTGCGGGTGGTAGTGCAAAGCAAGGACGAGATAGAAGATTTCAGGCTATTTTGCCCCTAAGAGGTAAAATTCTCAACATTGAAAGAAGGGATGAAGCAGCCATGTACAAAAATGAAGAGATCCAAAACCTTATTCTTGCGCTTGGATTAGGAGTGAAGGGTGAGGATTTTAAGAAGGAGGCTCTCCGGTATCATAAGATAGTTATACTTACTGATGCTGATGTTGATGGCGCACATATCCGGACTCTCCTCCTTACTTTCTTCTTCAGATATCAAAGAGCATTATTTGATGAAGGTTGCATCTACGTTGGTGTACCTCCTCTTTATAAGGTTGAGCGTGGAAAACAAGCACATTACTGCTATGATGATGCTGATCTTAAAGAGATAGTTAACACCTTCCCTCCAAATGCGTCATATCATATCCAGAGGTTTAAAGGTTTGGGTGAGATGATGCCTGTACAACTGTGGGAAACAACAATGGATCCTGAGAGGCGGCTGTTGAAGCAGCTTAAGGTTGAAGATGCTGCTGAGGCCAATGTTGTGTTCTCGTCACTTATGGGTAGCCGGGTTGAATATAGGAAGCAACTGATCCAGGAAGCTGCTAGCACGATCAGCATGGATCAACTTGACATTATGGCGGCCTCCCTCGCCCGCCGCCTC---------ATCCTGTCCCGCCGCTTCCTGTCATCCCGACTCAGCTCCTTCTCCACCACCACGACGCCCAGTTCCTCGACCCCTTCGTTCTCCGATGCGGAGTCCGACCCTCCCCGCGCGGACCAGGATCGTCAGCAGACGTCGAACCGCCCGCGCCCGCCCGACCGCCCTCTCGAGAACGGCCTCGATCCTGGCATCTACAAGGCGATACTGGTGGGGAAGGTCGGGCAGGAGCCGATGCAGAAGCGGCTGCGGAATGGGAGGACCGTCGTCCTCTTCTCGCTCGGCACCGGCGGCATCCGCAACAACCGCCGCCCGCTGGATCGCGAGGAGCCGCACCAGTACGCCGACAGGTGCTCCGTGCAGTGGCACCGCGTCTGCGTCTACCCAGAGCGCCTCGGCACCCTCGCGCTCAAAAACGTTAAGACTGGCACTGTCCTCTATTTGGAAGGAAATCTTGAGACCAAAGTGTTCTGTGATCCAATTACTGGGCTGGTTAGACGCATAAGAGAAATAGCTGTGCGATCAACTGGTCGTCTCTTGTTTCTGGGCAATGACACCAAT---GCTCCA---AAGTTG---------GGT---GAAGTCAAGGGCGTCGGCTACTTCATGTCG------------------------------------GCCATG------GCGGCG------------------GGCCGC---CGCCTCCTCCATCTG------CCGGGG------------CTCGAGCTGTGCCTGCGGTCCCGTGCG---------CTT------------------ACCCTCCTC---TCCTCCTCGCGG------------------GCAGAT---GGGATGGCTCGTTACTGG---CGCGAGCCTCCGCGCCGGAAGCTTGTGACCTGTCGG---CAAGGTGCTTTCGAAGAGGGAAATGCAGTG---------AGGGAT------AAGGCTGTGCCGATTTCAGATGAA---------CTGCTCGGCCATTGCAAGGATGCCAATGGCAGGGCTCTAGACCTAGAGCCC---------ATTGGAAAGAGC---------------------------------------TCTGCCAATGAG---TCT------------------GTGCAATTG------TCTTTC------GAA---------------------------GAGGAGGAGAGTGACGACGTG---GTG------------TGCGAAATTAGCGAAAGCTTGGTGCGA------------------------------GATGTGGAGAAGGCTGCAATTGAATTGCTTGCTGCCAGAGCTTTCACTGTTTCTGAGCTTAGGAAGAAACTACGAAGTAAGAAGTATCCTTTTGATACAATTGATGCTGTAATTGCTAATTTCAAGTCAAGGGGTTTGTTGAATGATGGTTTTTATGCTGAATCATTTTCGCGATCCCGGTGGCTATCATCAACATGGGGTCCAAGGCGAATAAAACAGGCACTTCGCCAAAAGGGTGTGCCAGAGGCAGAAGTAGATCAGGCAACAAGACGAGTGTTCCAG------GAT------------GGCCAT------GGCCATGGAAAAGAG---------GCAACGTTT---GGCATATCTGAAGCTTCCATGGATCATCTGTTTGCTCAGGCATCCAAACAGTGGCAGCGTGGGCAAAGCTTGACCCTGGAGAATCGCCGTGCACGCATTGTGAGGTGGCTTCAGTACCGAGGCTTCAACTGGGCTGTGACCAATTCCATCATCAGGAGGCTGGAGGCTCAACACCCTCCCATGCCGCCGGCGAGCGTCCACCCGTCCCGCGTGCGGATCCTCCACCCGGGCGGA------------------GGCCATATGCCCGGACCGGTGGTGTACTGGATGCTGCGGGACCAGCGTCTCGCGGACAACTGGGCCCTCCTTCACGCGGCCGAACTCGCCGCTGCGTCCGCCCCCGCGGCGCCGCTCGCCATCGCCTTCACGCTATTCCCACGGCCCTTCCTCCTAGGCGCGCATCTCCGCCAGCTAGGTTTCCTCCTCCGCGGGCTCCGCCGCCTCGCCGCCGATGCG---------CACGCCCGCGGCCTCCCGTTCTTT---CTCCTCGAGGGAGGGCCTGCGGAG---GTGCCGGCGCTGGTGCGCCGGCTCGGGGCTTCGGCGCTCGTCACCGACTTCTCTCCGCTGCGGCCGGTGCGGGAGGCATTCGACGCCGTCGTC---------CATGAGCTGCTGCGTGACGCCGCCGATATGGCCGTCCACCAGGTGGACGCACACAACGTAGTGCCTGTCTGGGTGGCGACAGGGAAGCTGGAGTACTCGGCCAAGACCTTTAGAAGCAAGGTGAGCAAGGTGATGGACGAGTACCTGGTGGAGTACCCTGAGTTG---------CCGGGGTGGACA---CCTTGGTGC---ATGGAGCAGCCGAAGGAT---GTTGACTGGGATGCACTGATCAATAGCATCTTCAGTGAGGCTGAGAATGTGCCGGAGATTGACTGGTGCGAGCCCGGGGAGGCCGCAGCAATGGAGGTGCTTCTTGGGAATAATGATGGGTTCTTGACAAAGAGGATTAAGAGCTATGACACAGGCCGGAATGATCCTACAAAGCCACATGCATTGTCGTGCCTTTCACCATACTTACATTTTGGGCACATTTCTGCACAAAGGTGTGCTATGGAGGCAAAAAAACGCCGTCATCTTAGTCCAAAGTCAGTGGATGCGTTCTTGGAGGAGCTGATAATAAGGAGGGAACTAGCTGACAATTTCTGCTATTACCAGCCTAATTATGATTCACTGGCTGGTGCATGGGAGTGGGCTAGAAAGACGTTAATGGATCACGCTGGTGATAAAAGAGAGCATATCTATACGAGGGAGCAGCTCGAAAATGCCAAAACATCTGACCCTCTA------TGGAATGCATCTCAATTGGAGATG------GTGCACCATGGGAAAATGCATGGATTTATGCGAATGTATTGGGCCAAAAAGATTCTAGAATGGACTAGTGGACCTGAAGAAGCACTTTCGATAGCAATATATTTGAACGACAAGTATCATATCGATGGCAGGGATCCCAATGGCTATGTTGGTTGCATGTGGTCTATTTGTGGCCTCCATGATCAGGGTTGGAAGGAGCGTCCGGTATTTGGAAAGATACGTTATATGAATTATGCTGGTTGCAAGAGAAAATTTGATGTTGATGCTTATATTTCGTATGTTAAAAGTTTGGTTGCTCGGGCAAAGAAGAGGAAAACTGAGGAATATCTGAATCCACGGTCAAAGAATCCAAAGTCTATGTTG------------CCACTG------------------------------CCCACCGTGGGGGCGGGCGCCGCGTCGCCGGTCACCGCCGCAGGGGTAGCGGCACCC------------------------------------------------------------------------------------------------------------CTCAGGTCTCGTCCGCTCCGCCTCGTCGCGACTCGAGCCGCCACTACCCCTTCTTCTCCCTCTGCTTCCACC------------------------------TCGGCCATATCCAGCGCGTCACCAGCGGGGCATTCCCGCAAGCACCTGTCGGTCAGGGAC---------GGCTCCCCGTCGAAGCCCACCAAGCCCCGGGTGTTCTTCCTCGACGTCAATCCTTTATGCTTCCGCGGCTCCCAGCGCAGCCTCGGCGCCTTCGCGCGCTGGCTGGCGCTCTTCTTCGCACACGTCAGCCTCCGTGACCCTGTCGTCGCTGTTTTGGACGGGGAAGGAGGAAACGAGTACCGGAGGCGGTTGCTGCCTTCGTACAAGGCGCATAGA---------------------------------------GCTCGCGGAGTCGGCACTGGCGCTGACACGCGC---------GTCGTTAACGTTCTCCGCGAATGCAATGTCCCGGTTGTAAGAGTCGATGGATATGAGGCTGATGATGTGGTGGCTACCTTGACAGAACAGGTTTTACAGAAAGGTTACAGAGTTGTCATTGCCTCACCAGATAAAGACTTCAAGCAGCTGATATCTGATGATGTTCAGCTAGTCATGCCCATTCCTGAGATTGGCCGATGGTCTTTCTATACATTAAGGCATTATGTCGCTCAATACAAGTGTGATCCAACTGCAGACTTAAGCCTTAGGTGCTTCATGGGTGATGAAACAGATGGTGTTCCAGGAATCCAGCACTTGGTTCCAGGATTTGGTCGAAAGACTGCAGTGAAACTACTGCAAAAACATGGTTCATTAGAAAACTTGCTAAACACAGCTGCAACTAGAACTGTTGGCAAAGATTATGCCCAGGATGCTCTCACTAAGCATGCAGATTACTTACGGAAAAATTACGAAGTTCTTAGTCTGAAGAGG---GATGTAAGT------------------GTTCAGTTTGATGAT------------------AATTGGTTATCCACGAGGAACACAAGCAATGACACCAATGTT---------CTAGCTGACTTCATT------CTT---------------AAATTTAATGGCCAAGGCAGAAGC------------------ATGGCT------------------------------------------------------------------------CCAGGTGCCCTAGCCCGCCTCCTCCGCCTCGCGCCCACCCCTCGC------------CTTGCG---------------------------------------------------------CGCCCCTTCGCCGCAAAGGCCCGC------------------------------------GCG---------------------------TCT------CGTCGGCCG------------CAGGAACCGGAG------------------CTTCCGTCGGAGGAC------GAC---------AAC------GACTTCGCTGGCGGCGAGGTTGCC------GCACCC---------ACCGAGGGCATC------GGCAGGCCGCTCGCCGAGGTGCTCAAGGAGCTCGGGAAGAGGGTTCCGGACTCCCTCGTGAAGACCCGCGTCGAGGAT------AATGGCTTCGCCATCAAGTACATCCCATGGCACATTGTGAACAAAATTCTTAACATACATGCTCCAGAGTGGTCTGGCGAGGTCCGCAGCATTGTTTACTCATCTGATGGGAAATCAGTATCTGTTGTCTATCGAGTGACTCTTCATGGGATTGATGCAGAGATCTATAGAGAGGCCACTGGAACTGCTTCTGTTGATGATACAAGC---TATGGTGATCCCGTACAGAAGGCAGAAGCTATGGCTTTTCGTCGTGCTTGTGCACGTCTTGGTCTTGGACTTCATCTCTACCATGAAGATGTGTCA
>Aqu
ATGGAGGAAGAGAAAAATGCATTCTATGTTGTTCGGAAAGGAGATGTAGTTGGTGTTTACAAGAATTTAAGTGATTGTCAAGCTCAAGTTGGATCCAGTGTTTGTGATCCATCTGTAAGTGTGTTCAAGGGTTATTCATTGTCTAAGGACGCTGAAGAATACCTGACTTCTCGTGGGCTTAAGAATGCTATCTATACCATCAATGCAGCTGATGCAGGAAAAGAAGATCTGTTTGGCACACTTGTTCCTTGTCCGTTTCAGCAA------CCGCCTTCTCTG---------AAAGATATAACTTCC------------AAGCCTTCTCCACCAAAAAGGTCACAAGAAATGTTTGAATCAGCTAGCAATGAGGCATTTGGGTCT---------TCTCTTTCTACTGATAACTCAAGAAAGCATGCAAAATTGGAAAATTCCGTC------------------------ATGGGACAA---GCCAATAATAGGAAATGTGTCTCTTGTTCTCTTGAGTTTGATGGCGCTTCAAAAGGAAATCCTGGACTATCTGGTGCAGGAGCTGTACTACGAGCTGATGATGGAAGT---GTTTGGAGATTGCGGGAAGGGGTGGGCATTGCGACCAATAATGTTGCTGAATATCGAGCTGTTCTTCTAGGATTGAAACAAGCTCTTAAAAAAGGGTTTAGCCATATTCGTGTGCAGGGAGATTCCAAACTTGTTTGCATGCAGGTACAAGGCTTATGGAAAACTAAGAACGAGAACATGGCTACCTTGTGCACAGAGGTTCAGGCGCTTAAGAAACAATTCCTTTCTTTTCAAATCAGTCATGTTTTGAGGGACTTCAACTCAGAGGCTGATGCTCAAGCAAACTTGGCTCTTAATCTTGCCAACGGTGAAGTCGCGGAATCTTGTGACCATAAG---------ATG---------GCAAGG---CTTCTTCGA------AATGCTCTTTTTCTAAAACGATCTCTTTCAGTTTCAGAACCA---------------CCACAGGTT------------TGCAGA---CAAAGGATTTTCCCTATAGCTTCTCAAATTTGCAATTTTTCCTCTAAAGCAAAAAAGAAGTCCAAGTCAGCTGGAAGTGATTCTGGTGACGAGAATTTGTCTAAAAAGGATCTGGCTTTAAAACAAGCCCTAGATCAGATTACTACGTCATTTGGAAAGGGGGCAATCATGTGGCTTGGTCGATCTGTTTCTCCTAGAAATGTTCCGGTGGTGTCTACAGGATCAATTTCGTTGGACATGGCTTTGGGAATTGGTGGGCTTCCAAAGGGGCGCGTTGTTGAGATATATGGCCCGGAGGCATCTGGGAAAACAACTCTTGCTCTTCATGTGATTGCTGAGTCACAAAAGCATGGAGGCTACTGTGTTTTTGTAGATGCTGAACATGCACTTGATCCAACGCTGGCTGAGTCTATTGGTGTTAATACTGAAAATCTGCTTCTCTCACAACCAGATTCTGGTGAGCAAGCCCTCAGTCTTGTTGATACCCTCATCAGGAGTGGCTCTGTTGATGTTGTTGTTGTAGACAGTGTAGCAGCCCTTGTGCCAAAAGGTGAACTTGAAGGCGAGATGGGAGACGCACATATGGCAATGCAAGCAAGATTGATGAGCCAAGCACTTCGCAAGTTGAGCCATTCATTGTCCCTTTCACAGACCATATTGATCTTTACAAACCAGATAAGAGCAAAGCTATCCACTTTTGGA---TTTGGTGGGCCCACTGAGGTTACATCTGGGGGTAATGCTTTGAAGTTCTATGCATCTGTCCGTCTAAATGTGAGAAGAATTGGATATGTCAAAAAGGGAGAAGAGACTGTAGGAAGTCAAGTTCAAGTAAAAATTGTGAAGAACAAACATGCTCCGCCATTTAAGACTGCACTGTTTGAAATTGAGTTTGGGAAAGGGATAAGCCGAGCATCTGAGATAGTAGAACTAGGTTCCAAACTCAAGTTCATAACTAAGGTTAACACATCTATGTACACTTTTAAGGACCAAAGTTTTCGTGGCAAAGATGCGGTGAAACGTTACTTAGAAAAAAATGAGGATGTTCAAGATGAATTGTTGGAAAAGATCCGGGAAAAGCTA---AAT---CATACAGAGATTGACAAGGTAAAGGAATCAGAAACTGAAGAGATTGTC---------TCCCCTGATGCGATCAATGAAGAT------------------------ATGACT---GCTGCATTA---GAAGCCATGTTTTAC---------------TTTAATGGTGTCAAAAGGTCTTTC------TTC------TCGACTCTC---TTCCTTTCTCTCAAACAGAATGGTAAAACTGATGCG---ATTAATTCCAAGCACATA---TACTCTCGACCACTTTCTTCTGTA------GTTGACATATCA---GAATAT---CAATGT---GATAAACCCCATGACAATGAG---AAAGCAATGGAAAAAGATGCTGCACTTCGTTTTGCTATTTCTCAGGTTGCAAGTGAGTTTGGCAAAGAGTCCATGCTCTCATTGCAACGTTTTTTTGGGTTGCGATATACTCCAATTGTATCTACAGGCTCTTTGAAGCTTGATTTGGCTCTTGGAGTTGGAGGATTACCAAAGGGACGAATTGTTGAAATTTATGGTCCAGAGTCATCAGGAAAAACAACTCTTGCTCTTCATATTATTAAGGAAGCCCAAAAGAATGGAGGTTATTGTGCATTTCTTGATGCAGAGAATGCATTGGATCCGTTACTTGCTGAGTCTATAGGAGTAAACACAGACAATCTTCTTATTGCACGCCCAAATTCAGCTGAAAATTTGTTGAGCATAGCTCATACACTCGCTAGAAGTGGTGCTGTAGAAGTTATCGTTGTTGATAGTGTAGCAGCTCTTGCTTCTCAACGTGAACTTGATGTTGGTATAGATGGC------CACTGTCGAGAAGTA------CAATCTCGATTAATGACCCAAGCACTTAGAAAGATTTCTTCCACATTGTGCCAGTCCAAAACACTTCTTGTATTTCTAAACCAGTTCAGGTCAGAANNN---AGA---CCC---CCTAAAGGTTTT---GGGCGTGGAACGGAGATCACTTGTGGTGGAAATGCCTTGGAATTCTATTCAACAGTTCGTATG---------------------------------------------------------------------------------------------NNN---------------------------------------------------------------------------------------------------------------------------------------------------------------------------------------------------------------------------------------------------------------------------------------------------------------------------------------------------------------------------------------------------------------------------------------------------------------------------------------------------------------------------------------------------------------------------------------------------------------------------ATGAACTCAAAATCTTTACTA------------------------AAATACCCACCATGT---------------------CCATGTCCATGTGCTTGT---------------------------ATTTCTACTTCTTATCCTTCACCAAAACTCTTTAAACCT---------------------------------TACTCCCCATCATCAATTAAAAAACCT---------------------------------------------------------------------------------------------------------------------------------------------------------------------AACTTT---CTTCAAATTTCTCTT---ACA------------------------------------------------------------------AAACGTAGTTTTACTTATGCTGCATACTCCCCC------------------------------AAAATCCCTAGACCA---------GTTCAACTGGACAATCAA------------------------GAAATTGACTCA---CTCGAA------------------TCTGCACGATTTCATCTACTGAAGACAAAATTGGAAGATGAAGGTATAAAGTGTGATTCGTGTAGGATTGGCGTGTACAATCGTCTGATATGTCCGCAGTGTGAGGGTGGTGATTCTCTGGAGAGGAGCTTTTCTCTGTATATTACTCCAGATGCGGATCTGGCAATGTGGCAATGCTTTAGAGGAAAGTGTGGATGGAGAGGCCATGTTCGGGCCTTTGACTCTGGCAAGTCGACATATAGTAAACCTGACGAAATTGACAAAATC---------------------AAACGCATT---------------------------------AAAGTAATTACAGAAGAGAGTATTGGGCTACAACCATTATGTAAAGAGTTACTTGCATACTTTGCTGAGCGAATGATTTCAGCGGAGACTTTGCGGAGAAATGGCGTTATGCAA---AAAACT---GAGCAT------GAG---GTTGCAATTGCATTCACTTATAGACGTGATGGAGTGCTTGTAAGTTGCAAGTATCGGGACATCCTCAAAAGATTTTGGCAGGAGAGGGATACTGAAAGAATATTGTATGGATTGGATGATATAAAGCAAGCGAGTGATATAATCATTGTTGAGGGTGAAATGGATAAGCTTTCAATGGAAGAAGCTGGATTCCGCAATTGTGTTAGTGTTCCTGACGGGGCACCTGCAAAAGTTTCA---AAGGAGACACCACCTTTAGAAAAGGACACTAAGTATCAATATTTATGGAACTGCAAGGAGTACTTTGACAAGGCATCTCGTATTATCATAGCCACCGATGCTGATGGACCCGGACAAGCCTTAGCTGAAGAGCTTGCACGCCGCCTTGGAAGAGAAAGGTGCTGGCGAGTCAAATGGCCAAAGAAAACTGAAACTGAAACTTACAAAGATGCAAATGAGGTGCTTATGTATTTGGGGCCACATGCACTGCGGGAAGTAATTGATCAGGCTGAGTTATACCCAATACGCGGTTTGTTTAAGTTTAGCGACTTCTTTAATGACATTGACAATTACTATCATCACAGTCTGGGTTATGAACAAGGTGCCTCAACTGGATGGATGGACCTAGATAAATTATACAAGATTGTACCTGGGGAACTTACTATAGTAACTGGTGTTCCTAATTCCGGCAAGAGTGAGTGGATTGATGCTCTTTTATGCAATCTTAATGAACGCGAGGGCTGGAAATTTGCACTTTGCTCAATGGAAAACAAGGTTCGAGAACATGCTAGAAAGCTTTTGGAGAAGCATATAAGGAAGCCCTTCTTTACA---GCAAGTTATTCAGGAACAGCTGAACGGATGGATGTGGAAGAATTTGAACGAGGGAAGGAATGGCTAGATGATACATTTCATCTCATAAGGTGCGAGGATGACTGTCTTCCTTCTATTAATTGGGTTCTTAATCTTGCCAAAGCAGCAGTTTTTAGGCATGGGGTGCGTGGTCTCGTGATTGATCCTTACAATGAACTTGATCACCAGCGTCCTTCAAACCAGACTGAGACAGAATATGTCAGTCAAATGCTAACCATGATCAAACGTTTTGCTCAGCATCACTCATGTCATGTGTGGTTTGTAGCTCATCCTCGACAGCTGCACCAATGGCTTGGTGGTCCTCCTAATCTCTATGATATAAGTGGAAGTGCACACTTCATAAACAAATGTGACAATGGAATTGTTGTTCATCGTAACAGAAATCCAGAGGCTGGACCTGTCGATCAAGTACAGATCTGTGTGCGCAAAGTTCGGAATAAGGTTGCTGGGAGTATAGGGGATGCACTGTTGTCATATAACAGGATCACTGGT---GAATTTCAAGATCTT------GACGAGCCTGCTAGAAGGCAATCAGAAATCATCGCC------------CAGAAGCTGGCT------------------------------------------------AAAAGGCCAAAAAGT------ATGGTGGTTTTTCGTTTTTCTTATCTTTTGAACAAATTACCTTTCTCTCTCCAGAAATTCTCTAACTCTTCTTCATCTTTGAAAGTAAACCCTAGATCAAATTTTTATTCTAATTGTGAAGAAAAGCTTCAATTTCAAAGACCAGATACAATTGAAGTGGATTATTGGAAA------TATTGGTTGAAGAATTCTGTTAGTTTTATTGGTTTAGTTGTTTCCCCTCTAAAACCTATGACAAGTATACAT---GGG------TCT------GGTTTTCATACTTGGCTTGAAGTAAAAAATTCTCGTGATTCATCATTTAGGATTTTATTAATGATGTGGAGGAAGATGGCAGAAATTTCATCCAAGCACTTAAAAGAAGATGATTATATTTATGTTGCAGGCAGATTAGGTTCGTACACAAAAGTTGATGAGAAT------GGACACTCCAAAATATTCCACAAGGTAAATGTTGATGAACTGAATTATGTTGCGCGCAATGCT------AGATCCCAAAATGACTATAAACCTGAGAAAACAGAA------CCAACAGAGGGCACCGTTTCTCCGTATTTGGCAAAAAAG---------GTGGATCACCTTTACCTGTGGCAGGTTTTCTTTGTAAGTCCACATGAATGGTGGGACAATAGGAAAAATAAAAAAAATCCCAGGTCTCCAGATTTTAAGCACAAAGACACTGGTGAAACCCTGTGGTTGAGT---CCAACAGATCCTCCTTGGGTAAGACGACAACTCCAATTGCATGACTCCAGAATGGAAGAACAAGGGTATCGGGATGGTCGATCCCGTGTGTCCACGTGGAAGTACGATGAA------------ATGGCGTGC------------TTT------------------AGGCCCTTCTATCCTCATATTCAATGC---------------------------------------------------------------------------------------------------TGG---------AGTGGTCTT------------------------------CATTGTTGGAGGGGCATTATG---TCAGTA------------AGCCAA------------------------------------------------------------------------------------------GCGGTT------GGGTACAACATG---TTCTGTAACCAACTACAA---------------------------AGGCGGATTCTTCCACTTCCTACTCCTTCAAGCACCACATGTAAG---------------------------------------------------------------------------------------------------AAG---------------------------------AATTTCTCTGAACTT---------TCTTATGGAATCAAG---------TCA---GAC------TCATCCGGTATG---TTTTCTGCA---------------GCTACTTCCCAAAGTACAATAGAG---ATGTCTTCTGAAGTTGAA---CGA------GCAACGTTCCAAGAGAAGCTTGTTGAATTA---GCCAAATCCAAAGAA---CCAGAGATC---AGTTCTAATGCTTCGAATGGTCGGGTGATGCTCATTGATGGTACTTCAATCATGTACAGAGCTTATTACAAGCTTCTTTCGAAATTGCACCATGGTCATTTAACAAATGCTGATGGAAATGGAGACTGGGTATTGACCATATTTTCAGCTCTATCCCTTATTTTTGATGTACTGGAGTTTGTCCCTTCACATGTGGCTGTTGTGTTTGACCATGATGGAGTTCCTTTCGGTTGT---ACTCCAATTCCATCCACAGGAAGCTACAAGGCCAAAGGGTTGAATTTCCGTCACACATTATATCCTCAATACAAAAGTCAACGTGATCCTACACCTGATACTGTAGTTCAGGGTCTTCAATATTTGAAAGCATCAATCAAAGCTATGTCTGTGAAAGTAATTGAGGTTCCAGGTGTTGAAGCCGATGATGTAATAGGGACTTTGGCTGCAACTAGTGTTGCTTCTGGTTATAAGGTTCGAGTTGTTTCTCCTGACAAAGATTTCTTTCAGATTATATCTCCATCTCTTCGTCTGCTGCGAATTGCTTCTCGTGGATCTGAGATGGTCTCATTTGGAATGGAGGAGTTCGCTGCAAGGTATGGAACCCTTAAACCGTCTCAGTTTGTTGATATGATCTCTCTTACCGGTGACAAATGTGATAATATTCCTGGAGTTGAGGGTATAGGAGATGTACATGCTTTAAAGTTGATTACTAAGTTTGGATCTTTAGAAAACTTATTGCAATGCGTTGATCAAGTTGAAGAGGAACGGTTAAGAAAAGCATTGATATCTAATGCTGAGATGGCCTTGTTGAGCAAGAATTTGGCGATG------TTACGTTCAGATCTTCCATTCTATATGGTTCCCTTTACCACCAGTGATCTTGCTTTCACAAGGCCTGAGGATGATGGGGAGAAATTCTCTAGTCTCTTGAGAGCTATCAGTGCTTATGCTGAAGGATTTTCGGCAGATCGCATCATCAGAAGAGCAAATCTTCTGTGGAAGAAGCTT---------ATGCAA---ATTTACGAAATGCGA---ACATTTCGAAATCTCTACTAC---CAGAAACAGCTTCTCAATCACATTAAACTTAAGTTCATCTCAAACCCTAAAGTTTCTATTTCTAAATCCCGCCAAATTAGGTGCTTTTCATGTCAATTTCGGTCTATAGATCGAAGATCTATTCATTCAAGTAGTCGTTGGAGTGATAATGTTCCTAGGGTTTGGACTGCTTTTAGTTTAGGTTCAATTACAGAAGGTTCATTACCGGAGAGATTGCCTAGTAGTGGAGGTAAGAAGAATTCTGTGTCTAATGGAGATTCGAAGAAGACAAAAGGTAAGATTAAGTCAAGCTGGGTTTGTTCAGATTGTGGAGATTCATTTGGACAGTGGTGGGGAAGTTGTAGGTCTTGCGGTGCAACTGGAACAGTTAAGCAGTTTTCGGAG---------------TCTTCTAGTGTTGAGAGTAAGCCGTCAGGCTTTGGTATCGCAGAGAAAGTGGCTGGTAGTTGGTTCACCCAGAAGTCAGCTCCTCAGAGGTTAACGGATGTAAATAAGGGGGTAAATCAGTTGACATGGAGAATCCCCCTGCCTGGTCCTTTTGGAGGTGAAGTTGCAAGAGTTCTTGGCGGTGGGCTTGTACCTGGATCTTTGGTTTTAGTTGGTGGGGATCCAGGTGTTGGCAAAAGCACACTTTTATTGCAGATGGCTGCAATGATAGCTCAAGAGGGTGATTTTGGTAGGCCAGCTCCAGTTCTTTATGTCTCGGGTGAAGAGAGCGTTGAACAAATTGGAAACAGAGCGGATCGGATGAAAATTGGAACAGAGGACCTTTTCTTATATTCAAGCACAGATATTGAGGACATCTTGGAAAAAATACAAGCCTTGTCACCCCGCGCTCTAATTGTTGATTCCATTCAGACAGTTTATTTGAAAGGAGTCACTGGAAGTGCTGGAGGTATTGTACAGGTGAAGGAATGCACCTCATCTTTATTGCGGTTTGCAAAGAAGACAAACATCCCAGTTCTATTGATTGGACATGTGACAAAGAGTGGAGACATAGCAGGACCTCGTGTCTTGGAGCACATTGTGGATGTTGTCTTGTATATGGAAGGGGAGGAATATTCAGCTCATCGTTTTCTTCGATCTGTGAAGAACCGGTTTGGCTCTACTGATGAGCTTGGAGTGTTTGAAATGTCTCAAAAGGGACTTCAAGCTGTGTCGAACCCAAGCGAGATATTCTTAAGTGAACAACACCCTGATTCTGAGATTTTAGCTGGACTTGCTGTTGCTGTTATCGTTGATGGATCTCGAGCTTTTCTCCTCGAAATTCAGGCATTATGTTTATCCGAGTCTGCGGCTACAAGGCAATATAATGGAGTTCTACCGAGCAGAGCCGAAATGATTATATCAGTTCTCATGAAGCAAGCGGGTCTAAAGCTCCAAAACAAT---GCCATCTTTGTAAATATTGTCAGTGGGGTGAAATTAAAAGAAACTGCTGGGGATCTTGCAATAGCAGTTGCAATTTGCAGCAGTTACTTGGAGTTCCCCATTCCCATTGATGTTGCATTCATTGGAGAGATTGGCCTTGGTGGCGAGTTACGTCCGGTCCGGGGAATGGAAAAAAGGGTGAATGCTGTGGTGAAATTGGGATATAAGAAGTGTATTGTCCCTAAATCAGCTGCGGAACGA---CTTACAAGTCTCGACTTGAAT---GGAATGATGATT---TTAGGCTGCAGGAACTTAAAGGAAGTGATCAACATTGTATTTCAGAGC---------------------------------------------------------------------------------------------------------------------------------------------------------------------------------------------------------------------------------------------------------------------------------------------------------------------------------------------------------------------------------------------------------------------------------------------------------------------------------------------------------------------------------------------------------------------------------------------------------------------------------------------------------------------------------------------------------------------------------------------------------------------------------------------------------------------------------------------------------------------------------------------------------------------------------------------------------------------------------------------------------------------------------------------------------------------------------------------------------------------------------------------------------------------------------------------------------------------------------------------------------------------------------------------------------------------------------------------------------------------------------------------------------------------------------------------------------------------------------------------------------------------------------------------------------------------------------------------------------------------------------------------------------------------------------------------------------------------------------------------------------------------------------------------------------------------------------------------------ATGGGGTTT---CAGCTTCATAGATTCTTTGTTTCAACTAATTTACACAGAAAG------------------------------------------TTGTCT------ACATCATCATCATCATCATCT---------------------------------------------CGTCTTCCAACAACA---------------ATGTTGCAT---------------TGC---------------------------------------------------------------------------------------------AGGACACTCCAAAATTACCCAAGCACTTGCTTACAGCTTGTTCCATTT------AGCAATGGTGGGAAGTTTTCTAAATCTGCTCAGCTTAGGTTTAGAAAATCAGGGGACACTTGC---------GACGGTCAGTTGAAAAGTCACAGAGTTAAGGTTGAACGA---------GATTCTTGTCTGGTGAGAAGCAGTCTTGGTGATAACCGTCTT---AGCTATGCTGTTACTTTTCCGACTACATTACGACTTCCATTTTCTTTTCCCATGAAATTCAGT---AATTCATCTAGTTATAGTCGTCTTGAAAGTAATAAAAGACTCAAATTTGCATCTGAA---GAACGCTTTGGGAGAAGGTTCTTTTCAGTTAAG---GCTTCAGAGAGTTCT------CAGGTTGAGCAAAAAACAATGAAAATAAGTGGTAATAATACGACTGTTGGAGACGTG------AATGGTGGA---------------GTGAATAAT------TCTCCCGTTAAGCTT---TCT---------------------GATAGATTT---CGGAAGTTGGGAAAGTCA---------------TCT------------GTTACTCGAAGCAGCAGT---------------------TCTGATAGAGAGGTTGCAGTTTCGAGTCAAGCTGTT---------------------------------------------GAGAAGGGTGCTTCTGTTGCGTCCAAATCAGTT------------------------------------------------------------------------------------------------------------------------------CGGAAAACTGCGCCCAAGCCAAAGAAT------GGAAAGAAGGATGTG------AAGTTGAAATCAACTTCTCCC------------------ACATCACCTAAGAGTGGAGGCACCAACCAAAAACCCGAAGCGCAGGTGGAAAAGAAACAGTTAGGAAACAAGAAAGAAAAAGCC------CTTTCTGGTACTACTACTCCTCTTGGTGAAGCTAAGATAAATGGTTCTAAACAAGATTCTCACACAAAAAAAAATAATGTGACAAAGATTGATGGTTCTAAACAA------------GTTGCTCGTACAAAAAAG------------------------------------------GATAATGTGACTAAAGTTAATGGTTCTAAACAAGCTTCTCACACAAAGGCT------AATATGACCGAAAGTGCTGGCGAACCTTCACAGGCTTCACAAATAGCGGGAGAGACA---CCTTTGTCCACATTG---------------GACAATTCTAATTTATTGCATGAAAAGTCCAAGACGACT---------------GTTGGGAAGCCTACTAGCAAGAAGAAACCT------CACAGAAAAGTTACCGTCCATATGAAGCCAGAT---------------------------AAAGCTCCTGCC---AAGCCTAAAATTAACCCT---------------------------GTGCCCGTCGAGGTTAAAAAGATGCCT---------------------------TTGAAGAAAGGGTTGAGATCATTATATCCCCCCACAGGCAAATCTGTTGTGGTGGTGGAATCTCTTACAAAGGCAAAGGTCATTCAGGGATATCTTGGGAATATGTATGAAGTCCTGCCTAGTTATGGCCACGTGAGAGATTTAGCTGGAAGATCAGGATCTGTGAGGCCTGATGATGATTTCAGTATGGTATGGGAGGTTCCATCTGCTGCCTGGACCCATCTCAAGAGTATTAAAGTCGCTCTAAATGGA------------------GCAGAAAAT---------------------CTTATCCTTGCATCT------------GACCCTGATCGGGAAGGGGAAGCAATTGCATGGCACATTACTGAGATGCTGCAACAGCAGGACGCCTTACCTGACGATATTAATGTTTCCAGGGTTGTCTTTCATGAAATTACTGAGTCATCCATTAAAAGTGCTCTGCAGGCTCCTAGAAACATTGACGCAGACTTGGTTCATGCTTATCTTGCACGGCGTGCTCTTGACTATTTGATAGGATTCAGTATTTCACCGCTTTTGTGGAGAAAATTACCTGCTTGTCAGTCAGCAGGACGTGTCCAATCTGCAGCGTTGGCCCTCATATGTGATCGCGAAATGGAAATCGATGAATTTAAGCCACAGGAATATTGGACTGTCGACGTTGGGTTTAACAAAAATGAGCCTGGATCCTCAACGAAGGTCTATTCTTTCCCATCACACTTAACCCATCTCGCTTTCAAAAAGTTGGAGCAACTTTCAATTAGCTGTAGTGAGGAAGCAAATGCTATTGAGCAGAAGATGACCTCATCCACTTTTGAAGTATTA---ACAGCAAAGAGAAGCAAATCACGGAGAAATCCTCCGACACCATATATTACATCAACTCTTCAACAAGATGCTGCAAGCAAATTAAATTTTACCGCCTCGTACACTATGAAGCTTGCTCAAAAGCTATATGAGGGAGTTAAACTTGCAAATGAGGAAGCAACAGGGTTGATTACATACATGCGTACAGATGGTCTTCACGTTTCCGATGCTGCTGCAAATGATATACATTCCTTGGTCATTGAAAGGTATGGGAAAGATTTTGCGTCAGAG---AGCATTCGCAAATACTTTAAGAAAGTCAAGAACGCTCAAGAAGCACATGAAGCTATTAGGCCAACCAGCATAAGGAGGTTACCATCAATGCTAACTGGAGTACTTGATGAAGACTCGCTAAAGTTGTATGCTCTCATATGGTCTCGAGCAATGGCATGCCAAATGGTTCCAACTATAATTGATCAGATCCAAGTTGATATTGGTGGTGCTGGAAATTTCTTCGGTCTCCGATCTGTATGTTCAAGAGTCGAGTTTTATGGATTTCAAGCAGTTTATAAGGATGCGGAAGCTGCAGCCATTGGCTATAATGAGAAG---GAAGGG---------------------------------------GATGCTCGTGAGGAGGCTTTTGAAGTTCTGTGTAAATTGAAGACAGGGGATTCATTGCATCTTAGTAAAGTGGAGCTCAAGCAACACTCAACTCAACCTCCTTCACGCTATTCTGAGGCGTCGTTGGTAAAAAAGCTGGAAGAACTTGGGATTGGAAGACCTTCTACTTACGCAAGC---ACTATAAAAGTTTTGCAGGACAGACATTATGTAACGGTTAAAAATCGGGCATTGCACCCAGAATTTCGTGGTCGTATGGTTTCAGCTTTTCTCTCCCACCATTTTTCTGAAGTGACAGACTACAGTTTTACTGCTGATATGGAAACCGAGCTTGATAATGTATCTGCTGGGACAACTGAGTGGAAGGGACTTCTCAAGGATTATTGGACACGATTTAAATCTTACTGTGACCTTGCTGGAAAGGTTGACATTCGGCAGGTGGAGAAAATGTTGGAGAAAACATTTGGGAATTTCATATTTGCTTCCCTTCCAAATCAAAGCAGAACCTGCCCAAGTTGTTCAACAGGCACCCTGGTCTTCAAAGTTAGTAGGTTTGGTGCAGGCTATTTCATCGGTTGTGACCAGCATCCAGAATGCAAATATATTGCTAGAAGGATTTCTGGG------GAAGATGATACTACTGATGATGATATTCCTGAAAAAATA------GAGTTTGGTTCTGAGCCAAAGGAGCTGGGGCTTCATCCTGTTTCTAATGAAAAGATTCTCTTGAAGCATGGTCCATATGGATTTTATATTCAACATGGTGAAGACAGAAGGGGACACTCACCCAAAAGAGCCTCCGTTTCCCAGATTAAGGAT---GTGAGCGCAATCTCCTTGGAGGATGCT---------------------------------------------CTTGATTTGCTTCAGTACCCTGTATTATTG---GGTAACCATCCGGATGACGGGGTGCCAGTTTACATAAAAATAGCAAGT---AGAGGATTTTCGATTCGACATCGACGTACAATTGCTCCAGTGCCAAAG---------AATTTGAATCCAAAGAAGATCACTTTAGAAAAAGCACTGAAGTTACTATTAAGTAAAGATGCAAAGCAATGTGGTCGGCCC------------------AAGGGT------AAAATAAAGTCGCAA------------GAG------GCCGTTGAGGCCACT---------------ATGCACTGGTTAGCTACAAAGTCTGCAGTGTTCTCAATTCCTCGTTGGAGATCTCTTGCTCTTCTGCTCCGTTCTCCTTTTCACAAGTTCAAACATGGGGAACGTCTTCTTTCTTTCAAAGCACAAAGGGTTTTCAAAGGAACAACTAAAGCAACCAGAAAATCTAGACAATTAACA---TATCTTCTCGAAGAAAAAGACCAATCGCATATAATGTGGTGGAAAGAGAGGATGCAAATGTGTAGGAAACCATCTTCTATACAGCTTGTCAAAAGGATCACTTATTCCAATTTACTTGGTTTGGATGTTAGCCTGAAAAATGGAAGTTTGAAGGAAGGAACATTGAACTGGGAGATATTACAGTTCAAAGCGAGGTTTCCGCGTGAGGTTCTACTTTGTAGAGTTGGAGATTTTTATGAAGCTATTGGATTTGATGCTTGTGTTCTTGTTGAACATGCTGGTTTAAATCCTTTTGGTGGTTTGCGTTCAGACAGTGTCCCAAGAGCTGGCTGCCCTGTCATGAATTTGCGACAGACTTTAGATGACCTTACCCGCAGTGGGTATTCAGTTTGCATTGTTGAAGAAGTTCAGGGTCCAACTCAAGCGCGTTCCCGTAAAAGTCGGTTTATATCAGGACATGCACATCCTGGTAGCCCGTATGTTTTTGGACTGGCTGGGGTAGAAGATGACGTCGAGTTTCCTGATCCAATGCCTGTAGTTGGGATATCTCGTTCCGCCAAAGGTTACTGTATAATTTTTGTCTTGGAGACTATGAAGACATATTCGGAGGAGGATGGGTTGACTGAAGAGGCTATAGTTACAAAGCTTCGTACTTGTCGTTATCATCATTTGTTTCTGCACGCATCTTTAAGGCACAATACTTCAGGTACATTTCGCTGGGGTGAATTTGGTGAAGGTGGTCTTTTGTGGGGGGAATGCAGGGGAAGACCATTTGAATGGTTTGATGGAATTCCTGTCACCCATCTTTTGTGCAAGGTAAGGGAGCTCTATGGTCTCGATCAGGAAGTGTCATTTCGAAATGTCACTGTTTCTTCAGAAAATAGGCCTCGTCCTTTACATCTTGGAACAGCCACCCAAATAGGTGCTTTGCCAACAGAAGGAATACCTAGTTTATTAAAGGTGTTATTTCCATCAAATTGTTCCGGCCTTCCTGTGCTTTATGTTCGGGATCTTTTACTTAATCCTCCAACTTTTGAGATTGCATTAGCGATTCAAGAAATATGCAAGCTTATGAGCAATGTAACTTGCTCAATTCCGGAGTTTACATGTGTATCAGCTGCAAAGCTCGTGAAACTTCTTGAGTCGAAGGAGGTTAATCACATTGAATTCAGCAGAATAAAACATGTGGTTGATGAAATTTTGCAGATGTACCGAAATTCTGAACTCTGTCATATCCTACAATTACTATTTAAGCCTACTTGGTTAGCAACTGGATTAAACATTGAATTTGAGACCTTGGTATCCGAGTGTGAATGGATTTCTGATAAAATTGGTGAAGTGATATCTCTGGATGGTGAAAATGATCAAAAAATGAGTTGCTCTCTTGTGATCCCCAGTGATTTCTTTGAGGCAATGGAATCTCCTTGGAAAGGGCGTGTGAAGAGAATACATGCAGTGGAAGCTTTTGCAGGAGTGGAAAAGGCAGCTGAGGATTTGTCTATAGCAGTGAAGGAAGATTTCCTTCCTATTGTTAAAAGAGTAAAAGCTACTACAGCACCGCTTGGTGGTCCAAAGGGAGAAGTGCTCTTTGCTAGGGAGCATGAAGCTGTTTGGTTCAAAGGAAAGCGTTTTACACCTGCTGTGTGGGCTGGTACCCCAGGGGAAGAACAAATCAGACAACTCAAACCAGCTATTGATTCGAAAGGGAGAAAGGTTGGAGAAGAATGGTTTACCACCACAAAGGTTGAGGTTGCATTAATGAGGTACCATGAGGCATGTGCCAATGCAAAGGTCAGGGTCTTGGAGTTGCTTAAAGGGCTTTCCTCTGAGCTTCAGGCTAAAATAAACATCCTTGTTTTTGCCTCAATGATGCTTGTTATAGCAAAAGCTCTCGTCTCTCATGTGAGTGAAGGAAGAAGAAGGAAGTGGACTTTTGTGACCCTTTTTGAGATCCTCGAACCAGAGGAGAAAAACTCAGGAGACATATCTAATTTGATGGAGATTACTGGCTTATCTCCATATTGGTTTGACGTAGCTCAAGGCAATGCGATACATAATAACGTGGAGATGCACTCATTGTTTCTTCTAACTGGGCCAAATGGTGGTGGTAAGTCAAGTTTGTTGCGATCAGTATGTGCAGCTGCACTTCTGGGGATATGTGGTTTAATGGTGCCCGCAGTGTCTGCTTCTATCCCTCATTTTGATTCTATCATGCTTCACATGAAATCTTACGACAGCCCTGCGGATGGTAAAAGCTCATTTCAGATTGAAATGTCAGAGATCCGTTCGATAATCTCCAGTGCTACTTCCAAGAGCCTTGTGCTTGTGGATGAAATCTGCAGAGGAACAGAAACTGCAAAAGGAACATGCATTGCTGGTAGCATTATTGAAACTCTCGAGGAAATTGGTTGCTTGGGAATTGTTTCTACCCACTTGCATGGAATATTCAGTTTACCTTTGAATACGCCGAATGCTGTGTATAAAGCAATGGGAACAGAGGATATAGAGGGCCGTCCAAAACCAACTTGGAAGTTAATAGATGGAATCTGTAAAGAAAGCCTTGCTTTTGAAACAGCCCAAAATGAAGGAATTCCAGAAAAGATGATAAAAAGAGCTGCAGAGCTGTATCTTTCTTTAAATACCTGCATCACTGTTGCGCCAAGGGAACAACCGCCGCCATCAACAATAGGGGCTTCGAGTGTCTATGTACTGTTTCGACCTGATAAAAAGTTATATGTTGGACAG------------------------------------------------------------------------------------------------------------------------------------------------------------------------------------------------------------------------------------ATGGCA---TTTTCT---------ACTGCATCTTCTTTAGTTCGG---------------------------------TAT------CGATTG---------------------TTGTTTCCTGCTACT------------TCGAGTTTCTTTGGTGCTTCGAGAAGG---TTGTATGGGTTTTCG---GGGCTTCGATTTCTGGCGACTGCTCGTCCT---------------------CGAGGTTTAAGA---GCTGTAAGTGCGAAAAGGAGGGAT---------GAATCAGGGAAAGAG------------------GAAGTG------------AATGGGAGCTTGGTTCTTAAGGAGAAGGAAATTAGT---------------------------------------------------GAAGGTAGGATTGTTCCTACTGAGCTACACAAGGAAGCAACTGAAGCATATATGTCATATGCTATGTCAGTGTTGCTTGGTCGAGCATTACCAGATGTTCGTGATGGATTGAAGCCTGTTCATCGCAGGATACTGTTTGCAATGCACGAATTGGGCCTTTCTTCACGAAAACCATATAAGAAATGTGCTCGAGTAGTTGGAGAGGTTCTTGGTAAATTTCATCCACATGGAGACACAGCTGTGTATGATTCCTTGGTGCGGATGGCGCAGGATTTCTCTTTACGTTGGCCACTGATTCGAGGTCATGGAAATTTTGGGTCAATTGATGCTGATCCTGCTGCTGCAATGAGATACACAGAATGCAGATTGGAGCCACTTGCTGAAGAAATGTTGCTGGCGGATCTTGATCAGGATACAGTGGATTTTATTCCCAACTTTGATAACTCACAGAAGGAGCCATCACTTCTACCGGCTCGAGTCCCCAATCTGTTATTAAATGGTTCTTCTGGTATTGCAGTTGGAATGGCAACCAATATTCCTCCACATAATCTTGGAGAGTTGGTTGATGCATTATCTGTGTTAATTCATAATCCAGAAGCTACACTCCAAGAGCTATTGGAATATATGCCTGGCCCTGACTTTCCTACTGGAGGGCTGATTATGGGTAACATTGGCATCTTAGACGCATATCGTACTGGACGTGGACGTGTTGTTGTCAGAGGAAAGACTGAAGTAGAAGTGGTCGATGCT---AAAAGCAAGCGCTCTGCAATTATCATTAAGGAGGTACCCTATCAAACAAATAAAGCTGCACTGGTCGAAAAAATTGCCGACCTTGTGGAAAACAAGACCTTGGAAGGCATCAGTGATATCCGAGATGAGAGTGATCGTAGTGGAATGCGTGTTGTTATAGAGCTTAAAAGGGGAGCTGATCCAGCAATTGTTCTAAATAATCTGTTTCGCCTAACTTCTTTGCAGTCTAGCTTTAGCTGCAACATGGTTGGTATTCTTAATGGTCAACCAAAGCTAATGGGTTTAAAAGAGTTACTTCAGGCTTTCCTAAATTTTAGATGCTCTGTTATTGAAAGACGTGCACGGTTTAAGCTTTCCCATGCTCAAGATAGGTTACATATAGTGGAGGGTATCATTGTGGGACTTGCTAATGTGGATGGTGTGATTCGAATAGTAAGGGAAAGCTCGAGCAATGCAATAGCTTCTGAAGCTTTGAGGAACAAGTATGGCCTATCTGAGAAACAAGCTGAAGCATTATTGGACATGACTTTAAGAAAGCTTACTCTTCTTGAGAGTAAAAAGTTTATTGATGAAGGTGAAGCCCTGAGTGAACGGATTTCCAAGTTAACCCAATTGCTGTCAAGCAAACAGCAGATGTTAGAATTAATAGAACAAGAAGCAATTGAGGTAAAGAACAAATTTTCGTCTCCGAGGCGTTCAATGTTGGAAGAGGATGATTGTGGTCAGCTAGATGATATAGATGTGATCCCAAATGAAGAAATGCTTCTGGCTATTAGCGAAAAAGGCTATCTCAAGCGAATGAAGCCTAACACTTTCAATCTTCAAAGTCGTGGAACAATTGGAAAATCTGTTGGGAAGATGAGAGTAAATGATGCCATGTCTGATTTTCTTGTTTGTCGTGCTCATGACCATGTTCTTTACTTCAGTGATAAGGGAACTGTGTATTCTGCTCGGGCTTATAAAATTCCAGAATGCAGCCGAACAGCTGCTGGTACTCCTGTGGTCCAGCTAATATCTTCTTTATCTGAAGGGGAGAGAATAACTTCAATCATTCCCGTCAGTGAGTTTTCTGGAGATGATCAGTATCTAGTAATGCTTACCGTCAAGGGATATATCAAGAAGGTTTCGCTGAAGTCTTTCTCCTCAATCAGGCAAACAGGGATCATAGCAATCCAGCTTGTTTCTGGTGATGAGCTGAAATGGGTGCGGCGCTGCTCAAACGATGACCTTGTTGCAATGGCTTCTCAAAATGGAAAGGTTATTTTGAGTTCTTGTGAGGTTGTGCGTGCACTTGGGAGAAACACTCGAGGTTCAGTTGCCATGAGACTGAAGGATGGG------GATATGGTGGCATGCATGGATATAATTCCAGCAGCTATGCGGAAAGATTTGGACAAAGTA---------------------GGCAGAGATCTCAGTGCCCCATGGCTGTTGTTTGTTTCTGAAGGGGGTTTTGGGAAGAGGGTTCCTCTGACCAACTTCCACTTGTCAGCTCTGAATAGGGTTGGCTTAATAGGCTACAAACTTCAAGAAGATGACCGCTTGGTGGCAGTGTATGTTGTTGGTTTATCATTGAGAGAAGATGGTGAAAGCGATGAACAAGTAGTTCTAGTAAGCCAGAGTGGGACTGTCAACAGGATAAAGGTCCGGGATGTCTCCATACAGTCACGCTTTGCCAGAGGAGTTATTTTGATGAGGCTGGATCATGCTGGAAAGATCCAATCAGCATCGCTAATCTCAGCAAGTGAAGAGGAGGAAGCTGAA------------------AAAATTGAT------------------------ATG------------------------AGA---------------------------------------------------------------------------------------------------------------------------------------TTGAGAAGC------------------------------------------------------------ATGATGACGAGAGCTGGTTCA---------------TCTCTTCAATCTTCCATATCATGTTCC------------------------AAGCAATTTCCATCAAAACCC------------AAAACCCCC------AATTTAGAATCAGAACCAAAG---CTT---CGTGTTTATGTCAGAAAACGAAAGCTTACAATAAGCAAAACT---GAAGAAATCCAA---CCAGAAAAACCAAAACTTGAA---------------------------------------------------------TCATCACTCATTGATATTGAAGATTTTTCTTACAAGAAAACAAAT---------GGGTCTGTTTTA---------------AAACAAGGGAAATCATCAAAACTGTTGGTAAAAGTG---------------------------------------------------------------------------------------------------------------------GGAGAAACACCACCAGCGAATTGGGTTGAAGTTCTTAAAGGAATTCGGGAAATGAGGTCTTCTGAAAATGCTCCTGTAGATACAATGGGATGTGAGAAAGCTGGAAATAGTATTGAATCTCCAAAAGAAAGAAGATTTGCTATATTGGTATCTTCATTATTATCAAGTCAAACTAAAGATCAAGTTAATCATAAAGCAATTCAAAGGTTACTTGCAAATGGGTTGCTTTCAGCTGAAGCAATTGATCAAGAAGAAGTTGATGAAGAAACACTCAAGAAATTGATTTACCCTGTTGGGTTTTATACTAGAAAAGCTTCAAACTTGAAGAAAATCGCTAAAATTTGTTTGAATAAATATGGTGGAGATATTCCAAGTACATTGGAAGAGTTGATGTTGTTACCTGGAATAGGTCCTAAGATGGCTCATTTAGTG------ATGAATGTGGCTTGGGAGAATGTTCAAGGTATATGTGTTGATACTCATGTTCATAGGATTTGTAATAGATTGAAATGGGTGAAT------------------TCTACTTCATCACCTGAGGGGACTAGAGAGGGTTTACAGTTGTGGCTACCTAAGGAAGAATGGGTTGCGATAAATCCGTTGTTG---------GTTGGTTTTGGGCAAACTGTGTGTACTCCTCTTAGACCTAATTGTGGGATTTGTAGCATTAATCATTTATGTCCGTCTGCATTTAAAGATACC---CCA------ACTAAGTCTACTTCATCTATTAGAAGAACAAAGAAAATGGCTCTCTCAGTTTTATCTGTGCAATCTCGTTACATGTGCTGTAATGAGAAGAACTTGAAGAGTGCAATATCTTTTGAAGTTGAGAAGGGATTTCTGAATGCTGTTGGTGGAAATATGAGGTTTAGCAATTTTCTTCAATCTAAGCTTATCAACTTGTGCTCTCGTTCAAAGCATAAAAGTGCTCACAAGTTGTTGGAAGAAGTTAATGGTTATGGTACAGTGTCAGTTTTAATGGGTTATGAAAGTGTGCAAGATCTTGTTGAGAATGAGAGAGCTCATTCTCAATTTGGTTCAGATTTCAAGGATATATTGGATGAATTTGCTTTCTCGCTGGCCCGTCAAAGATTTTCATCTATCATTATAGGCAGTTCTTCCCCTATTTTATTGTTTGATGAGATTGCAAGTGAGTCAGAAGGGAAGAACCATATATTAGGTCATGTA---------------CGTCTCCCAGTAGGTGAGGAAATACTGGACATAGAGGGAATAAGCAAAACAGGACCTTCCTTGGATTCTCCAATTGTT---GTGAACCCATCC---TTCTTTGAGGAAAAGAGTGAAAATCTCTTGCCGATATCTCAATGCATAGCTACACAGAATGAGGAGGTAACGGTTCCTAATGTTATTGGAGAAGATTCTTCCCATACTTCAGCTTTGACAATGGAACAAAAG---GCAACAATGATTGAGTTGATTCTGGACAAACCCCTCAAAAGCGTACCGGGAATAAGTAGCAAACACAGTCGTCAGCTTGAAGATTGTGGCTTTCATACGCTGCGCAAATTGTTACACCATTTCCCTCGAACATATGCTGATCTGCAAAATGCCCAGTCTGAGGTTGAAGATGGGGACTATATGATTTCTATTGGAAAAATCGTATCCTCCAGGGGAATCAGAGCTAGTACTTCTTTCTCCTTCCTCGAGGTGGTTGTTGCTTGTGACATTGGAAACAAT---------------------TTAAATAATGTCAGCGCAGAGGCAAAGAAGACAATTTATCTACACTTGAAGAAGTTCTTTCGTGGTGCGCGGTTTACAAATCGATATTTTCTTAACAGTATACAGGCCAAGCATAAGGAGGGAGATCATGTGTGTGTTAGTGGTAAGGTGAAGGCAATGAAAAAGGAAGATCACTTCGAAATGAGGGAATATCATGTTGACGTGATTGCAGATGAGAAAGAATCATGTGTTCATGGAGAAGAGAAGACATACCCTCTATATCCCTCCAAGGGAGGGTTGAAACCGGATTTTATCAAAGACGCAATTTCGAGAGCCTTACAAGCCTTGTCGGTAGATATCGATCCTATCCCCAAAGAAATTTGTGAGGAATTTGATCTCTTAAATCTTTATGATGCATATATGGGCATTCACCACCCAAAGAACTTAAAAGAAGCTGATTTAGCTCGCAAAAGGCTATTGTTTGATGAATTTTTTTACCTTCAGTTGGGGAGACTGTTTCAAATGCTTGAACCTCTTGGTACCAGGGTAGAAAGGGAAGGCTTGTTGGATAAGTACAGAGCAAGCAATATGAATGGCGTCCTTATTGAGGACTGGTCTGCGCTCACTCATAAATTGTTGAAGTCTCTTCCTTACTCCCTTACTTCCAGTCAATTAAAAGCAATTTCAGAAATTATTTGGGACCTGAAGCAGCCTGTCCCTATGTATCGACTTTTGCAGGGTGATGTTGGATGTGGGAAAACTATCGTTGCTTTTTTGGCTTGTATGGAGGTTATTGGATTAGGCTATCAGGCAGCTTTCATGGTTCCAACAGAATTACTTGCAATCCAGCACTATCAACACTTGCTTAATTTACTAAATCATATTGAGGAG---CCATCTAGACCTTCTATTGCTCTGATAACAGGTTCAACCCCAGCAAGGCAATCGCGTATTATTCGCAAGGGTCTTCAAGATGGAGAGATTTCTCTTGTGATTGGAACCCACAGTCTAATAGCAGAAAGTATAGAATTCTCGGCTTTAAGAATTGCTATAATAGATGAACAACATCGCTTTGGTGTGATCCAAAGAGGAAAATTCAACAGCAAGTTAATTTATTCCTCTGCAAGCTTAAGG---AAAGATGCAGACACAGATTGCCCCCCTAAAGCTGATGTGTTTATGGCCCCTCATGTTCTTGCTATGTCGGCCACTCCTATCCCAAGAACACTTGCTTTCGCTTTATATGGTGATATGTCTCTCACTCAAATAACTGATTTACCTCCCGGAAGACAACCTATAGAGACATTCATATTCGAAGGGAATTATGCTGGCAATGAAACTGTGTATCAGATGATGCGAGATGAATTACTATCAGAAGGGAAAATTTATGTTGTGTATCCAATCATAGATACATCTGAACAGCTGCCTCAGCTTCGTGCTGCTTCTTCAGATCTTGAAACTATATCTGAAAAGTTTGAGGGCTATCAGTGTGGTTTATTACACGGAAGAATGAAGGCGGATGAGAAGGATGAAGCGTTACGACGATTTAAATCTGGAGAAACTGATATTCTGCTTTCAACTCAAGTGGTTGAGATTGGAGTCGACGTTCCTGACGCATCCATGATGGTTGTTATGAATGCGGAAAGATTTGGAATTGCTCAGCTACATCAACTGAGAGGGCGAGTTGGGCGTGGAACGAAGAAGTCGAAATGCATCTTTCTCGCATCTACTGTCAGTGGTATGAATCGGTTGAAGGTTCTGGAGAAGTCATCTGATGGTTTTCATTTAGCAAACATTGATCTTCTTCTTCGTGGTCCTGGGGATTTGCTTGGTAAGAAACAGTCCGGACACATTCCGGAGTTTCCTATAGCCAGATTAGAAATGGATGGTAATATGCTAGAAGAAGCACATCATGCTGCATTGAAAATATTGGGGACTTCTCATGATCTTGAGCGCTTCCCAAAGCTCAAGGCTGAACTTAGCATGCGGCAGCCCCTTTGCCTTCTGGGTGACATGACTTCACTTCTC---AAATTCGTAAACCATGTTAGGGTTTTAAATTCCTTTAAAGCAACC------------------CCTTCACTTGCTCTGCAAAGAAATTCAGTAATG---TGGCACTCAACTGTGTCGTTTGAT------------------------------------------GACGACGAGGAC------------------AATGGGGATGTGGACAACAGT---GCTGAATTGGACTGC------GATGATTTTATTACTAACAAGAAG---------GAA------TTAGAACCACAGGGTGTTGATCCCAAAAGGGGTTGGGGTTTTAGAGGTGTACATAAGGCAATTATTTGTGGCAAAATCGGACAAGCCCCAGTCCAAAAAATATTGAGAAATGGGAGGACAGTGACGATATTTACAGTGGGCACTGGGGGAATGTATGACCAGAGAATTATAGGTTCCCAGAACTTGCCAAAGCCTGCTCAGTGGCACCGAGTTGCAGTGCATAATGAACATCTAGGAGCTTATTCTGTTCAACAACTCGTTAAAGGCTCTTCAGTTTATGTTGAGGGAGATATTGAAACAAGAGTCTACAATGACAGCATCAATGGTCAGGTGAAAAATGTGCCAGAAGTTTGTGTACGTCGTGATGGAAAAATTCACTTGATAAAAACTGGTGAAAACGTCAACAAGATTTCTCTCGATGATTTGAGAGAT------GGATTATTCATGAAA------------------------------------------------GGGCAG---------------------------------------------------------AGA---------------------TCA------------------GCAACCCCA------------------AATCCA---------------------------------------AATCACAAGCAC---------------CCC------------AAA------------------TCCACCAAA---------------------------TCTATTACT------------ATCTCTTCTACCTTT---AAA---------CAAACCAAAAAAACCCTG------------------------ATTTCAAACATTCCCAAAAAC------CTC------AAATCAGCAAAAACCCTTGAAAACCCATCATCT---------------------CCT------------------------------------------CAACAA---------------------------------TCCCTAAATTGGGTACCTCTT---AATTTGTCAAAATCAGAACTTTTTTTACCCCTAACATTACCAACTGGTCAAACCTTTAGATGGAAACAAACTGGG------GTTTTTCAATTCACAGGTGTT---------GTGAAA---TCCCATCTTGTTTCACTCAAACAACTT---------GATAATGGTAAT---------GGTGAT------GTTGTCTTTTTTGTTCATAAG---------------AGTAAT------------------------GATGAATTC------------------AAAGCTAGGGAAGTTTTGAATGATTTTTTGAATGTGGGCATTTCACTTAGTGAAATGTGGGCAACATTTTCAGCTTCTGATTTAAGGTTTTCGGAGGTTGCGTCGTGTTTAGGTGGT------GCTCGTGTTCTTAGACAAGATCCTGTTGAGTGTCTTATGCAGTTTCTTTGTTCTTCAAATAATAATATTGGGAGAATTACTAAGATGGTTGATTTTATTTCGTCGTTAGGCGAGTATTTGGGGACTGTTGAAGGGTTTGATTTTCACAAATTTCCGTCATTGGAAAGATTGTCTTTGGTTTCAGAGGATGAGCTTAGAGCTGCTGGATTTGGTTACAGGGCAAAGTACATAGTTGGCACAGTTAAGGCTTTGCAATCAAAACCTGGTGGAGGTGCGGAGTGGCTTGTTTCTCTTCGTAGTTTGGATCTTAATGAAGTGATCGAAGCTCTCTGTACTTTGCCTGGAGTTGGTCCAAAGGTGGCGTCGTGCATTGCTCTCTTCTCATTAGACCAACATCATGCCGTTCCTGTGGATACACATGTGTGGAAGATTGCAACTCGATACCTCATGCCAGAGCTTGCAACCGCTCGTTTGACACCTAAGCTCTGCATACGTGTTGCAGAGGCATTCGTGAGCAAATTTGGCAAATACGCTGGTTGGGCACAAACTGTACTTTTCATTGCAGAGTTACCGTCACAAAAGGCTCTTCTACCAACC---AATTCT---GAGACTCCACAGAAACAGAAATCTGTC---------AGGACAAAAGTGAAAGAATCA---------------------------------GAG---------------------CCAAATTCA------------------------------------------------------------------ATG------------ATG---------------------AAGCTT------TCG------------------------------------------------TACTTCGTAAGGTCA------------------------------------------------------------------AGGAGTGCTGTGTCTGAG---AAGGTAGCG---GGAAAGGTCAGTAAC------ACT---TCA---AATGCTTTATGG---------------------ACACACTGCTTCACAACTCAGGCT------------------------------------------------GGAACTCGC---TCC------AACCAGATATTTGCTGATTATACTGTTTTCAAGGGGAAAGCAGCCCTCTCTGTTTATCCTCTTCTGCCAAAGTTCAATGAGTCCGAAACT------AGCTCC---AAATACGATAAGAAGGGATGCATCTTGTTAAAATTTTGGCCTGCTATTGGTGAGCGGAAGTATGATTGGCAAAAGAGGCAGATGATTGCTTTGTCACCAACAGAAGTTGGGTCTCTGATAAGCCTTGAACCTGGCAAGTCTTGCGAATTTTTTCACGATCCTTCCATGAAATCAAGTAATGCAGGTCAAGTTAGAAAGAGCTTATCTGTTACACCACTTGGTGAG---GATGGCTATATGTTCAATTTGAATGTTGTCAATAACATCCTGAAAATCAATGAGCGGTTTGCAGTCCCTGTTACCAAGGCTGAGTATACAGTGATGCGCACAGCTTTCAGTTTCATCCTACCACACATCATGGGCTGGAATCAA---ATTACCCAACAGGTATCA------------------------------GCAAGCAGT------GATCAGAATCCAATGAGG---CAACAAGAGATG---CGGCTG------AGT------------CCTGCTTTGGAA------TGGAATAGAATGGCTTCTTCA---AAAACCCTAGTGGATTTCTTT------CAACCTGCAAAGCGCATGAAGCTTTCCGAAACCCTCACGACGGAGCAGAGAACTAGAATGGAATTTAACAAATCCCTCGCAAATGCCAAACGAAATATCAAACTTTGTTCCGATAGAATCTCTAAG------GCT------AAAGAGGAA------GGA---AAGGGATATGTGAAGCTTGAAGAGCTTTTAGTGGAGGAGACATGGTTAGAAGCTCTGCCTGCTGAGCTGCAGAAACCCTATGCAAAGAATCTTTCTTTGTTTGTTGAGAGAGAAATG---TCTGGAAATGTACCAATTTATCCACCGGCGCATTTGATTTTTAATGCTCTTAATACAACACCGTTTGATAGAGTAAAAGCAGTCATCATTGGACAGGATCCGTATCATGGACCTGGTCAAGCAATGGGACTTTCTTTCTCGGTACCAGAGGGGATTAAGGTTCCTTCAAGCCTAGTGAATATATTTAAGGAACTAAAACAGGACCTG---GGCTGTTCTGTCCCATCTCATGGGAATTTGGAGCGGTGGGCTTTACAGGGTGTTTTACTGCTCAACACTGTTCTCACTGTGAAAAGCCGTCAGGCCAACTCGCATGCAAAGAAAGGATGGGAACCATTTACAGATGCTGTCATTCAATCAATTTCCCTAAAGAAGAATGGAGTTATATTTCTTCTCTGGGGAAATTCAGCTCAAGAAAAGTCTAGATTGATTGACGAGTCAAAGCACCACATTCTGAGAGCTGCTCATCCTTCTGGTTTATCGGCTCATAGAGGCTTTTTTGGGTGCAGGCATTTTTCTCAGGCGAATCAGCTCCTAGAGCGAATGGACACTCTTCCCATTGACTGGAAGCTCATGACA---------TTCATTAAA------------CCTCAT------------CGTGTTCCAGTT------------CGG------------TTTATAACCACT------------CGC---------------TTCTTT------------ATCCCTTATTCTCTTCGTTCAAAAACTCTCTCT------TTC---------------------------------------------------------------CACCATTTCTCTTCTTTATCATCTCCTTCTACTCTATTATCC---ACAACC---------------AGGGCTAAATTTCAA------CTGACAAGAGTGATTACAAATGGGATTTTGTTGAGA---AATGTTGTTTCGCCA------AGGTCGTTTATGGTATCATCGAGTTTGGCTGCT---------GCAGAAGCATTTCAAGAAGAAATTAGTTCTAAAGCTTATGGGTCTGAGCAGATTCAGGTATTGGAAGGCTTAGACCCTGTTAGGAAAAGGCCCGGAATGTACATCGGAAGCACAGGACCCCGTGGGTTGCATCATTTGGTC---TATGAAATTCTAGATAATGCTATCGATGAAGCCCAAGCAGGATTTGCTTCCAAGATAGATGTCGTTTTACTTCCAGATAATTCCGTGAGCATCACTGACAACGGTCGTGGGATTCCAACAGACATGCATCCTGCCACCAAGAAATCTTCCTTGGAGACGGTTTTAACGGTCTTGCACGCTGGAGGCAAGTTTGGTGGTTCAAGCAGTGGTTACAGTGTTTCTGGAGGATTACATGGTGTGGGCTTATCGGTTGTTAATGCATTATCCGAAGCACTAGAAATTACTGTTTGGCGTGATGGAATGGAATTCCAGCAGAAGTATTCTTATGGGAAGCCAGTGACAGCTCTTACGAGTGAAGTGCTTCCAGCGGAATTAACTGCTCGTCAGGGAACACTTATTAGGTTTTGGCCTGATACAGAAGTCTTTACAACTTCAATTGAGTTTGATTACAACACAATTGAGGCACGAGTAAGGGAGCTTGCTTTCTTGAATCCCAAGGTTACCATCACTTTGAGGAAGGAGGATGTTGATCCTGAGAAGATGCAGCATAAAGAGTACTGTTTTGCTGGTGGGTTGCTGGAGTATGTGAAGTGGCTAAATACCAACCATACACCATTGCATGAGACTGTGGGCTTTACTAAGGAGGTAGAAGGGATGACAGTTGATGTAGCTCTTCAATGGTGCTCAGATGCGTATTCAGATACAGTAATTGGATATGCTAACAGCATTAAAACAGTTGATGGTGGTACACACATAGATGGCATGAAAGCTTCATTGACAAGGACAATAAATAACCTTGGGAAGAAATCGAAAATGATCAAGGAAAAGGACATCACCTTAAGTGGAGAACATGTGCGGGAGGGATTAGCATGTGTGATCTCTGTCAAAGTTCCTAACCCAGAGTTTGAAGGCCAAACTAAGACAAGGTTGGGAAATCCAGAGGTGCGAAAGGTGGTCGACCAAGCTGTGCAAGAATATCTCACTGAGTACTTGGAACTTCATCCAGATGTGCTCGATTTGATTCTATCCAAATCTTTAACTGCTCTGAAGGCTGCTCTAGCATCGAAGAGAGCAAGGGAATTGGTGAGACAAAAATCTGTACTCAAATCATCTTCTCTTCCTGGGAAGCTAGCTGATTGCTCAGCTACAGATCCTGCAGAATGT---GAGATATTTATAGTTGAAGGTGACTCTGCTGGTGGTAGTGCAAAACAAGGTCGTGATAGGCGATTCCAGGCCATTCTCCCCTTGCGTGGTAAAATTCTGAACATTGAAAGAAGAGACGAAGCAGCTATGTACAAAAATCAAGAAATTCAAAATCTTATTTTAGCTCTTGGACTTGGCGTGAAGGGAGAGGAATTTAAAAAGGAAGCCCTCCGCTACCATAAGATCATTATTATGACTGATGCTGATGTAGATGGTGCTCACATCCGAACTCTTCTCTTAACATTCTTTTATAGATATCAGAAAGCACTATTTGATGAAGGTTGCATTTATGTGGGTGTTCCGCCACTTTATAAGGTTGAGAGGGGTAAACAAGTACACTATTGTTATGATGAAGCAGAGCTTAAGAATCTTCAGAGTACTTTTCCGTCTAATGCCTCGTATAACATCCAGAGGTTCAAAGGTTTAGGAGAAATGATGCCTTTACAACTGTGGGAAACAACAATGGACCCTGAAAGGAGGATGCTGAAGAAATTGGTGGTTGAGGATGCTGCTCAAGCAAACATGGTGTTCTCCTCTCTCATGGGAGCCCAGGTTGATGTTCGGAAGGAACTCATAACAAAGTCAGCAAGCATGATTAATCTTGATCAACTGGACATTATGGCTATG---TTTTCAAGAAGAATCACTCGTTCTATTTTCAACACTACGAAGCCTTATTCACTTACCAGGAACTTTTGTACAAATCACAATTCCAACAATGAAGATGATAACTCAGCTTCATCATCATCTTCTCCT------------TCTTCTTCAAATAACACAAATGAACAAAGACCCATTTATCAGAGACCATTAGAGAATAATTTAGATGTTGGGGTTTACAAGGCAATATTGGTTGGTCAAGTTGGGCAAGTTCCTTTGCAGAAGAGATTGAAGAGTGGTCGTCTTGTGACATTGTTTTCACTTGGAACTGGTGGAATACGAAATAATCGAAGGCCGTTGGAAAATGAAGAGCCTAGAGAGTATGCTGATCGCTGTTCGGTTCAATGGCATAGAGTTGCTGTGTACCCAGAAAGATTGGGTCAGCTTGCATTGAATCATGTTAAACCTGGGTCTATTATATATGTGGAGGGAAATCTGGAGACCAAAATCTTTAGTGATCCAGTAAGTGGTCTTGTTAGACGTATAAGAGAGATTGCCTTGCGTCGAGATGGTCGGCTTGTGTTTCTTGGTAAAGATGGTGGT---AGTGAG---GAC---GCCAAA---ATG---GAGTTGAAGGGAGTTGGCTATTACATGGCAATCTTTTGTGGAAATCTTAGCTGTAGAATT------TCAATTTCATTTGAGCTT------------------CGTTCC---AAACTTTTTCTCACC---TCCCCATTT------------CTTAGA---------AACCCCAATTTT---------ATA------------------AGGTTTTGT---ACA---------------------------AATCAG---GATTCTTCAGGTCCTGTT---AGATACATTCCTAAAAAACCCACTTCCATTAAAGAA---TCCCAAACTTCTTTACCTTCCAAGAACAAG---------TCAAAT---------------------------------------------------------GAAGAAGAAGAAGAGTTTCATGACTTCAAAAGA---------AAAATGCCCATT------------------------TTGCGAAAACATACTAAAATTGCGAAA---TCA------------------GCC------------------------AATGTTTATGAAGAT---GGTATGGAA---GATGATGATAGTGAATCGGAA---ATC------------GAGCCTTGTGAG---------------------ATGGATGTTAAGAAGAGTGTGGAAGATGCTGAGAAAGTTGCTATTGGAGCACTTGCTGTGAGGGCTATGACTGCAGTTGAGTTGCAGAAGAAATTGAGGGAAAAGGGATTTTTGCCCAAAGTAATTGATCAAGTTATTAATGATTTGCAATGTCAGGGTTTTATAAATGATTATTTATATGCGGAAACATTTTCACAGTCGAGATGGTCTTCTTCAACTTGGGGTCCGAGACGTATTAAGCAAGCATTACAGAGAAAAGGGGTGAGTGAAGTTAATGTTGAAAAGGCTACTAAACATGTGTTTGAG------AGC------------AATGGTGGA---GATCATAGTGAGGAA---------TCAAGTGTTCATGGGATGTCTAAGGTATCAATGGATCATCTGTTTCTTCAGGCATCCAAACAATGGCTTCGAGGTCAAAATGTGACACATGAGAAGAGAAAAGCCAGAATTATTAGGTGGTTACAATACCGTGGATTTAGTTGGGGTGTTGTTGGTTCTATCCTAAAGAAGCTGGAATCACAGTATCCACCCATGGCGTTATCATCAGTTCAATCAGGAAGAATTCGAATTCTGAAAGAAGGATCATTTAAACAAAAA------TGTGGTGGTGGTGGTCCAATAGTTTATTGGATGTTTAGAGATCAAAGGTTGAAAGATAATTGGGCATTAATACATGCTGTTGAT------GAAGCAAATAAAGCAAATGTTCCAGTTGTTGTAGCTTTTAATTTATTTGATCAA------TTTTTAGGCGCGAAAGCTCGACAACTTGGATTTATGTTAAGAGGTTTACGTCAACTTCAGTCTAATTTA---GCA---CAAACCCTTGATATTCCTTTCTTC---TTATTTCAGGGAGAAGCAGTTGAAACAATACCAAATTTTGTGAAAGAATGTGAGGCATCAGTTTTGGTTATGGACTTTTCGCCATTGCGAGAAGTTAGGAAATGGAAAGAGGAGATTTGT---------AAG---------AGAGTTGGTGATTCAGTAGCAGTTCATGAAGTAGATGCACATAATGTAGTACCATTATGGGAAGCATCAAGTAAATTGGAATATAGTGCTAGGACTTTAAGAGCCAAAATCAATAAGTTGCTTCCTATGTATTTGAATGATTTTCCTAATCTTCAA------GCTCCAGATAAG---AAATGGGAT------GGTGGGTATCGAACA---ATTGATTGGGATAACATTATTGCCGATGTGATAAGGAAAGGAGCAGAGGTTCCAGAACTTGATTGGTGTGTACCAGGAGAAGTTTCTGCAATGGAAGTCCTAATGGGAAGTAAAGACGGGTTCTTGACAAAGAGGTTGAAGGGCTACTCTACTGATCGTAATAACCCTTTAAAGCCTAAAGCTCTTTCGGGTCTATCTCCTTACCTGCACTTTGGGCAGATATCAGCTCAGCGGTGTGCCCTGGAAGCACGTAAGGTTCGGAACCTCCATCCTCAGTCAGTTGATGCATTTTTGGAGGAATTGGTCGTGCGAAGAGAACTCGCTGATAACTTTTGCTATTACCAACCACATTACGACTCATTACTTGGTGCATGGGAGTGGGCTCGTAAAACCCTGATAGACCATGGTGCTGATAAACGAGAACATATTTACACGAAGGAGCAATTGGAGAAGGCAAACACAGCTGATCCTCTC------TGGAATGCGTCACAATTGGAGATG------GTTCATTATGGAAAGTTGCATGGTTTCCTGAGGATGTATTGGGGTAAGAAGATTCTTGAATGGACGAGTGGACCACAAGAAGCTCTTGCTCTAGCTATATATCTAAATGACAAGTACCACATAGATGGCCGGGACCCAAATGGTTATGTTGGCTGTATGTGGTCAATATGTGGTGTTCATGATCAGGGTTGGAAAGAGCGAGCTGTTTTTGGGAAAATACGCTACATGAATTATGCAGGATGCAAAAGGAAATTTGATGTAGAAGGCTACATTGCATATGTTAAGAGGCTAGTGGTTGGAACCAAGAAAAGGAATGGAGAAATCCTGGCTGGTCAGACAGCGAAGGAAGTTAAAATTATGGCA------------GAAGTC------------------------------------------TTGATGCAATCTCTTTCCTTTTCTCTTTCTGTTCCATGGCGAACC------------------------------------------------------------------------------------------------------------------------------AAAACATCACCAACCACTTGTTGTTGTGCTTCTTTTAATCAAACAATTGGTGGG---------------------------CAATTTTCATTATCTTCAAACAAGGACAATAACAATGGTGGTAATATAACTACTAGAAATAAG------------------AAAAACACCAATACAGAAAGGGTGTTTTTCTTAGATGTGAATCCTCTATGTTACAATGGTACTACTCCAAGTTTGGGGTCTTTCTCTTATTGGATTTCACTCTTCTTCTCTCAAGTCAGTCACACTGACCCTGTCATTGCAGTTTTTGATGGGGAAGGAGGGAATGAATACCGGAGAGGATTGTTACCTTCATATAAAGCTCACAGGAGGAAATACTCAAGGCTGTTTCCGTCGTCACCTCGATATTCAAGGGGAAGTTTG---------CACCATACA---------GTTACCAACTTCCTTCAGAAGTGTAATGTTCCAGTTGTAGAAATTGAAGGCCATGAAGCTGATGATGTTGTAGCTACACTCGCTGAACAAGCTCTACAAAGTGGACTGAAAGTAGTTATTGGATCACCTGACAAAGATTTTAAGCAGTTGATATCCGAAGATGTGCAAATTGTTATGCCCATGCCAGAATTAGGCCGGTGGTCATTTTATACTTTGAAACACTACATAGATCAATACGCGTGTGATCCAAGCTCCGATCTAAGTCTTCGATGCATTCTGGGTGATGAGGTAGATGGTGTTCCTGGAATTCAACATGTTGCTCCTGGTTTTGGTCGAAAGACTGCCCTGAAGCTCTTGAAGAAGCATGGATCTTTAGAAAATTTACTCAGTGCTTCCAAAGTAAGAACAGTAGGCAAAGAATATGTGCAAGAAGCTCTTATTAAACATGGTGATTACCTGCGGAAGAATTATGAAGTTCTTAGGCTGAAGAAA---GATGTTGAT------------------GTTCATCTCAAGGAT------------------GAATGGTTAAGCAAGCGAGAGACCTGCTATGATGCAGTTGCC---------TTATCCGACTTTGCCATATCGTTAGGACAACCGCAG---AAGCTCAAAGACCAAAAGCATCTCTTG---CCTCGT------ATGGGGTTTGTCGGTCTATTTCTCTTCAAATTCACACACATTTATTTATTTGGCAGTAAGAGAATTATAATGGCGTCTCTCATGAAACTAAAATCAATAATTCAAACATCTTCTCAGCATCAT------CGTTCTTCTTCT---TCTTCTTCACTTGTATTGAAATCACCAGTTTGGTGTTCT------------TCCCGTTCTTATGCCAGAGCTGCAAAG------------------------------------ACC---------------------------AAA------CAGAATGAG------------AAAGAAACAGTAGTAGTCCCACTCCCACTTGAAGTTGAAGCAAAC------GAC---------TCA------GAT---------------------------GTTCCA---------ATTCATGGAATA------AGTCGTCCATTGTCTCATATTCTCAAAGATCTCACCCAAAAAATTCCAGATTCTTACATCAAAGTTCGTGTTGAA---------GATGGGTTTTCTATGAAATATGTTCCCTGGCATATTGTTAATTGGATGATGAACACGCATGCCCCAGAATGGTCTGGCGAAGTTCGAAGCATCACTTATTCTCCTGATGGAAAATCTGTATCTGTTGTTTATCGTGTAACGATATATGGGATTGACGCAGAGATTTACAGGGAATCAAGTGGGACTGCTTCTTGCAGTGACACAAAA---TTTGGAGATCCAGTGCAAAAGGCAGAAGCTATGGCTTTTCGACGGGCTTGTGCACGCCTTGGGCTGGGGCTTCATCTCTACCATGAAGATTTG---
>Dau
ATGGGTGATGAAAAGGACGCCTTTTATGTTGTGAGGAAGGGGGACATTGTGGGTCTATACAAGAATTCTGCTGACGTTCAAGCCCTTCTC---------ATGTGTGATCCTTCTATTACTGTGTTCAAAGGATATTCTCTTCCCAAAGAGACTGAGGCATACCTGAATTCACGTGGTCTTAAGAATTCTATTTGTTCCATTGGCGCCTCCAGTGTG---AAAACTGATCTTTTTGGCCCGCTTGCTGTGTGCCCTTTTCAGCAA------CCAGCTAGCGAT---------AAAGAGAAAGCAGTGCAG---------ATGAATTCTTCAGAAAAGAGGCTGCAGCATGGTGCGGGGGGATCAAATCCA------------------------------TTCTCAAGCCCTCAGCAAAATCAACCAAGAAGAGAGAATGCCATG------------------------GCTGTTCCA---CCAGTTTCTTCTTATTGT---ACCTTTATTCTTGAGTTTGATGGTGCATCAAAGGGAAATCCTGGTCAAGCTGGTGCTGGAGTTGTTTTGCGTGCTGCAAATGGAAGCCTGGTTTATCGGCTCCGTGAAGGTTTGGGCATTGCAACTAATAATGTTGCAGAATATCGATCTCTGATATTAGGATTGAAGGTAGCTCTGCAGAAGAGGATTACACATATAAGTGTGAAAGGAGATTCTAAACTTGTCTGTATGCAGATTCAGGGTCTGTGGAAAACTAAAAACCAGAACATGGCTGACTTATGCAAGGTGGCTAAGGAGCTCAAAGACAAATTTACATGGTTTGAGATCAATCATGTTGAAAGGGAGTGGAACCCGGAAGCTGATGCTCAAGCCAATCTTGCTGTTTATCTCCCAGAGGGTGAAATTCAAGAAGAATGCGAGCGGAAA---------ATGAATTTTGCAAGCAGG---CTTATTCGA------ACAGCTTCGTTCCTCAAACACCCACTTTTGTCT------------------------TCTCAGGGT------------ATGCGA---AAAGGGGTTTTAGGAACAGCCTCACAACTAAGCAACTTCTCTTCTAGAGGTAAAAGGAAAGCAAAATCAGATGAAAGTGACTCGGGAGAAGAAAATATGTCGAAGAAAGATCTGGCACTAAAGCAAGCTTTGGATCAGATTACTACTTCATTTGGGAAAGGGTCCATCATGTGGCTTGGTCGTTCCGTCTCTCCTAAGGAAGTTCCAGTAATTTCTACAGGATCTTTCACCTTGGATTTGGCACTGGGTATTGGTGGTTTTCCAAAGGGACGTGTTGTTGAGATTTTTGGTCCAGAGGCTTCTGGAAAGACTACTCTTGCCCTACATGTTATAGCAGAGGCACAGAAGCAAGGAGGATACTGTGTTTTTGTTGATGCTGAGCATGCTCTTGATCCGGCATTAGCCAAGGCTATTGGGGTAAATACCGAAAATTTGCTTCTATCACAACCAGATTGTGGGGAACAAGCCCTTAGTCTTGTGGATACCATAATTCGCAGCGGTTCGGTTGATGTTGTTGTCGTGGACAGTGTAGCAGCTCTAGTGCCGAAGAGTGAACTTGATGGTGAGATGGGGGATGCACACATGGCAATGCAAGCTAGGCTTATGAGTCAGGCACTGCGCAAATTAAGCCATTCTTTATCCATGTCCCAGACTATACTGATATTTATAAATCAGGTACGGGCAAAGCTATCTACTTTTGGG---TTTGGTGGACCAACCGAAGTAACCTGTGGTGGAAATGCCTTGAAGTTCTATGCTTCGATGCGCCTGAATATCAGGAGAACAGCTCTCGTGAAGAAGGGTGAGGAGACTGTTGGAAGTCAAGTTACAGTAAAGATTGTGAAAAACAAGCATGCCCCTCCATTTAGAACTGCACAATTCGAGCTCGAGTTTGGAAAGGGAATATCTCAAGAAGCAGAAATTCTAGAGCTGGGATGCAAACACAAGTTCATTACGAAGGCAGGCACTGCCTATTACAACTTAAATGGTCGGAGCTTCTGTGGCAAGGATGCTATCAAGCGCTTTCTGGCTGAGAATCAAGATGCCAAAGAGGAGCTCGTAATGAAGCTTCGGGAGAAACTA---ATT---GATTCTGAGCGGCACAAGGAAATCGAGAATGAAACAGACAATATTATA---------TCC---GAAACGACTGATGAGGAA------------------------GTAATA---GCTGCAGCT---GAGGTAATGGCAGTCAAGTTAAATCAATTCTTACACTCTATGCGATTGAGCCCT---------------ACTCGCCTCCTCTACTCGTGCAACCTACAGAAGTACAGAATTGATGCCCTTGTTTCCACTGCTAATACA---CGCACCTGCTGCTCTTCTTCCGCT------GTTGAGGCTCTA---GAATTT---GAGGCC---GATGAACTACCCAATGAAGCT---GAAACAGCAGAAAAAGATTCTGCCCTTCGTACGGCTATTTCCCAGCTTGCTGGTGATTTTACCAAAGAATCCATGTTATCTCTGCAGCGCTTTTTTAGGACGAGGCGCACATCTGTGGTATCAACAGGCTCCCTGAAGCTTGACCAAGCTCTTGGGGTTGGGGGATTACCAAAGGGAAGGATGGTTGAAATTTTCGGGCAAGAAGCATCAGGCAAGACAACATTGGCCCTTCATGTAATCAGGGAAGCTCAAAAGCTTGGAGGCTACTGTGCATATCTGGATGTGGAAAATGCATTGGACCCTTCACTTGCAGAGTCAATAGGTGTAAACACAGAAAATCTACTTATATCACAGCCTGATTCAGCTGAAAATTTGTTGAGTATTGTACATACACTGACAAAAAGTGGATCTGTGGATGTAGTCGTGGTAGACAGTGTTGCTGCTCTTGTTCCCCAACGTGAAATTGATTGTATGATAGGTGAA------AATTACGAGAACATA------CAATCACGAATAATGACTCAAGCACTACGGAAAATTCAATATTCATTATGCAACTCCAAGACTCTTATCATCTTTATTAATCAGGTGAGATCAGATTTA---AGG---TCG---GGCAAAGGATTT---GGATGTACTGATGAGATAACTTGTGGTGGGAATGCATTGCAATTCTATTCGACTATACGGATGAAGATAAACAGAAAAAAATTGCTCACAAGCAGGGATGAGGCTACTGGTCTAGGGATACGTGTCCAAGTGGTTAAAAACAAACTTGCACCT---GCA------ATGAGAACA---GCTGAATTAGATATCCAGTTTGGAAGAGGCATTTGCCCTGAA---TCTGAGGTATTGGAAATGGGCTGTCAACATGGAGTTATCTTGAAAGAAGGAAATAGCTATTTTATAGAAGGAAATGTTTTGAACAGTAAAGCGGAAGCTGAAAGTTATTTATCACAAAACGAGGAAGTTTTGAATATAGTAGTTAAAACCTTAAGAGATCAATTGTTCCATATAGTG---------------------------------------------------------------------------------------------------------------------------------------------------------------------------------------------------------------------------------------------------------------------------------------------------------------------------------------------------------------------------------------------------------------------------------------------------------------------------------------------------------------------------------------------------------------------------------------------------------------------------------------------------------------------------------------------------------------------------------------------------------------------------------------------------------------------------------------------------------------------------------------------------------------------------------------------------------------------------------------------------------------------------------ATGCAA------------------------------------------------------------------------------------------------------------------------------GGAGAGAAAAGTAATAGG---------------------------------------------------------------------------GGAGAAGACCGTGCTTTA------------------------------------------GAAGTA---------------------------------------------------------------------------------------------------------------ATACGTGCATATTTTTCCGAGAGAATGATATCGGAGGAGACATTACAGAGAAACTTGGTGATGCAAAAAACATAT---GGTGAT------CAG---ATTGCTATTGCTTTTACATATCGAAGAAATGGGAAGCTCATTAGCTGCAAATATAGAGACGTCAACAAAAAGTTCTGGCAGGAGAGTAATACCGAAAAGATATTATATGGAGTTGATGATATTAGAGGAGCAAGTGAAATCATCATTGTTGAAGGTGAAATGGACAAGCTTGCAATGGAAGAAGCTGGCTTCCGAAATTGTGTGAGTGTCCCTGATGGCGCCCCTCCATCAGTTTCCAAAAACAGTTTGCCGTCTAAAGAGGAGGACTTGAAGTATCAATATTTATGGAATTGCAGAGAGTATCTTGAAAAGGCATCTCGAATAATACTTGCGACTGATGGAGATCAGCCTGGTCAAGCCTTAGCTGAAGAACTTGCACGCCGTCTTGGAAGGGAAAGATGCTGGAAAGTTAAATGGCCAAAGAAAGATGAAAACAGTCATTTCAAAGATGCAAATGAGGTACTCATGTTTAGGGGACCAGAGGTACTAAGGGGAGCCATTGAGAATGCAGAGGTATATCCAATCAAAGGATTATTTAGCTTTGCAGATTTCTTTGATGAAATCAATGCATACTATTATCAAACCCTCAGTTATCAGCTTGGTGTTTCAACCGGATGGAAGGCTCTTGACCAATATTACAATGTCGTACCTGGAGAGTTAACTATAGTTACCGGAGTTCCCAATTCGGGTAAGAGTGAGTGGATCGATGCTCTTTTATGCAATCTCTGTGAGAGTTTTGGTTGGAAATTTGCGCTGTGCTCTATGGAGAATAAGGTTCGAGAGCATGCACGGAAGCTCCTAGAAAAACATGTGAAGAAGCCTTTCTTTGAT---GCAAGGTATGGGGAATCTGCTGAAAGAATGAGTGCTGAGGAGTTCGAACAAGGCAAGCAGTGGTTAAGTGATACTTTCTCTCTCATCCGGTGTGATAATGAATGTCTTCCAAACATAGACTGGGTTCTTGACCTGGCAAAAGCGGCAGTTCTACGTCATGGGGTGAATGGACTTGTCATTGATCCATACAATGAGCTTGATCACCAACGGCCTCCAAACACGACAGAGACAGAATACGTGAGTCAGATGCTTACCAAGGTCAAGCGATTTGCTCAACATCATTCCTGTCATGTTTGGTTTGTAGCACATCCAAGACAGTTGCATAATTGGGTCGGGGCAGCCCCAAATTTGTATGACATCAGTGGAAGTGCCCACTTTATAAACAAATGTGATAATGGGATTGTTATTCATCGTAACAGGGATCCAGCAGCTGGACCTCTTGATACTGTTCAGGTATGTGTGCGAAAAGTACGGAACAAAGTTGCTGGGACAATTGGTGAAGCTTTTTTGTCATATAATAGATCAAGTGCTCGAGAGTATCGCAGAAGC------AGCAAACTGCAATATACTTTTAGGCCAGGCATGTTTTGCCATGGAGGCCCTCCTACCAGTGTTTTCTCGGGATTTCACAATTTTGGCGCCAACGACCCAGGCATCATCAGGCAGCACCTTTTA------ATGAGC------------------------CGTTCCTTCTCATCA---------------------TCGTCATCATCGTTATCGTACAATACAGCACTAGTTAATCAAATCAGCGATGACGGGGCCCTCAAATATAAGCGACCGTCCACTATAAAG---------TATCAA------GAAGAATTAAGTAACTCAGTGAGTCTGATTGGAGTTGTGACTCGTCCTATTTGCCCTGTCAAAAGCAAGAGC---GGAGGGGGTGATTTA---GGTGCTTACACTGTTCTCAAAGTTAACAACACATTGTCCTCTCATACTTGGATCTTACTCAGTATGTGGGGCAAGATGGCACAAATATGCATCACTCATCTCAAATTGGATGATCTTGTCTATGTTTCAGGTCATCTGGGATCATATTCCAAAGCTGATAAGAAC------GGGATTCCAAATACAAGCTACAAGGTTAATGTAATGAATATAAATTACGTACAATCTCACAGA------CAAGCTCCGGTATGTGAGAGAGCTAAACAATCCAGA------GTAGAAGATTTAGCTGTA---ACTAGCTTGGATAGATAC---------AATGACCGACTGCACTTGTGGCAAGTTTATTTTGCCAATCCACTTGAGTGGTTTGATAATAGAAATAGTAAGAAGAGTCCTCACCATCCAGATTTCAGACACAAGGATACTGGTGAAGTTTTATGGCTGAAG---CACAATGATCCTCCATGGATCCGGAAACAACTAGAGCTGCAGGATTCTAGATTGGCAGGA---CGGCAAATAAGTGTAAGTTCTGATTTGACTTCACTGGTATATGATGATTTTGCA------ATGGCGTGC------------TAC------------------------------------------------------------------------------------------------------------------------------------------------ACT---------CAAGCTCTG------------------------------------CTTCCAGCTGGTTTC---ACTAGA------------TTTATG------------------------------------------------------------------------------------------AATTGC------TGCTGCCGCCGC------------------------------------------------CGCCGCCTT------------GGCCCTCCTAAATTCATCTTTCTTCCT------------------------------------------------------------------------------------------------AAG---------------------------------GGTTACTGTAGTGTC---------TCTAACATCCTAAAT---------ACTAAGAAT------CTACACGGAGAT------GCTCCC---------------CCAATTTCTTCTACTAGCTTGGAA---GCCACACTCTTGAATTAC---ACC------CAACGTCAACAAGACACG---------------------------------TCATCCGTT---GGAATGACCTCTCCAAATGCTCGTGTTATGCTTATTGATGGCACATCAGTCATTTATAGAGCTTACTACAAGCTTCTTGCTAAACTCCATCATGGTCATCTAACTCATGCTGATGGAAACGGAGATTGGGTTTTGACTATATTCACAGCTTTGTCTCTT---------------------------------------GTTGTCTTTGACCATGATGGAATACCATATGGTCAT---GTCCCTGTCTCATCAAAACAAAGTTTTGTGGCTAAAGGCTTGAACTTTCGTCACACTCTTTACCCGCCTTACAAGAGTAACCGATCTCCGACCCCTGATACGGTAGTTCAAGGGCTTCAATATTTGAAAGCTTCACTTAAAGCTATGTCCGTCAAAGTAATTGAGGTGCCTGGTGTTGAAGCTGATGATGTTATAGGAACTTTAGCTTCAAGGAGTGTTAGTGATGGGTATAAGGTACGAGTTGTCTCCCCGGACAAAGATTTCTTTCAAATTCTATCTCCTTCGTTACGCCTATTGCGAATTGCTCCTCGTGGATTGGAGATGACTTCATTTGGCATAGAGGATTTTGCTAAAAAGTATGGCACGCTCAAACCTGCTCAGTTTGTTGATATAATTTCGCTTGTG------------------------GGAGTTGATGGAATTGGGAATGTGCATGCTTTGCAGTTGATCACGAAATTTGGTACGTTGGAGAACTTGTTACAAAATGTTGATCAAGTTGAAGAGGAGAGAATCAGAAAGGCTTTGATTTCAAATGCGGAAGAGGCTATTCTTAGCAAAAATTTGGCATTG------TTGCGTTCGGATCTACCATTTTACATGGTCCCTTTTGCAACAACAGATCTCAAGTTTACCAAACCAGAGGACAATGGGGAGAAATTTACGAGCCTGTTGACAGCGATAAGTGCCTATGCAGAAGGATTTTCAGCAGATAAAGTCATTCGAAGAGCTCTTTATTTATGGAAGAAGCTTGAGAAGCAAATGCAA------GCAAACATGCAC---GCGTTTCGTTTAATTCACGCT---CAAAAGCACCTAATTAATCTCTCCACACGCCTT---------TCTTGT---------------AAGTATTCTCTAAACCCTAATTTTCACCCCCAATCCCACACTACCCCACAAAGATCTATTCACTTCACAAATCAC---------------TTGAATAGCTGGACCAGTTTTGCTATATATGACCCCATTACTGGCAGTCTTATAACACAGAGAGTGAGTAATGTTTACGATAATGTTGGTAAGAAGGGATCGGGTGGTGGGAAGAAGAAAGGGAAGGTGAAGACTAGTTGGGTTTGTGAGAGTTGTGGGTATTCGGATGGGCAGTGGTGGGGTTCGTGTCGTTCGTGTGATGGTGTCGGTACGATGAAGCGGTTTTCGGAGGGT------------GATGGGGGAGAAGGGAGGATATCTAGTGGGTTTGGGGTTTCAGAGAAAGTGATGGGAACGTGGTTGCCGCAGCAGGCTGGTCCAGTGAGGTTGACGGATGTGAATAGGGGTGTTGATCAGAAAGAGTGGAGGATTCCCTTGTCTGGACTATTTGGAAATGAAGTTTCTAGGGTTCTTGGTGGTGGTCTTGTTCCAGGTTCTCTGGTCTTAGTTGGCGGTGATCCTGGTGTTGGCAAAAGTACATTGTTATTACAGATTGCTGCAATAATCTCAGAAGGGCATGAGATGCGACAATCAGCTCCAGTGGTTTATATATCTGGTGAAGAGAGTATTGACCAAATTGGAAACAGGGCAGATCGATTGAGAATAGGGACTGAAGAACTATTCTTGTATTCCAGTACAGATGTCGAGGACATTCTGGAAAAAGCTCAGCCACTCTCTCCTCGGGCTTTAATTGTAGATTCGATTCAGACAGTATTTCTGAAAGGTGTGACTGGAAGTCCTGGAGGTCTCTCTCAGGTGAAAGAATGCACCTCAGCGTTGCTGAGGTTTGCTAAGAAAACAAACATCCCTGTGTTCTTGATTGGTCATGTAAATAAGTCAGGAGACATTGCTGGACCTCGTGTCTTGGAACACATTGTTGATGCTGTTTTATACCTTGAAGGTGAAAAACATTCATCTCATCGGTTGCTTCGGTCTGTAAAAAATCGTTTTGGATCTACTGATGAGCTTGGAGTTTTTGAAATGTCTCAATCAGGATTGCAAGCTGTTACAAACCCGAGTGAGATATTCTTAAGTCCGCAGCAAATAGATTCGGAGGTTTTAGCAGGACTTGCAGTCACT------------------------------------------GCACTTTGTGTAGCTAGCTCAACAAATTCAAGGCAGGTCACTGGTCTTCATACAAGCAGAGCAGACATGATAATTTCAGTTCTTATGAAGCAAGCTGGCCTAAAGCTCCAAGAAAAT---GGCATCTTTTTGAATGTTGTCAGTGGATTGACTGTAAGTGAGACTGCTGGTGATCTTGCAGTAGCAGCCGCAATATGCAGCAGG---------------------------------------------------------------------------------------------------------------------------------------------------------------------------------CAT---GTCATCTATTTA---ATATTCTGT---------------------AAT---------------ATGCCAGAGCTCCCAGAGGTAGAAGCGGCTCGAAGAGCCATCGAAGATAATTGCATCGGAAAAAAGATAATCCGAGCTCTGATCGCCGACGATTCCAAAGTGATCGACGCCGTTTCTCCTTCCGATTTCCAAGCCTCTCTCGTCGGCAAAACAATCGTCGCCGCTCATCGCAAAGGCAAAAACATGTGGCTCCAGCTCGATTCACCTCCTTTTCCTACCTTTCAATTCGGTATGGCTGGAGCTATATATATTAAAGGAGTTGCTGTTACTAAATATAAGAGGTCTGCTGTGAATGACACTGATGAGTGGCCTTCCAAATATTCCAAGGTTTTTATGGAACTTGATGATGGTTTGGAGTTATCGTTCACTGATAAGAGGCGGTTTGCTAAAGTTCGCTTACTCGAAAATCCAGTCTCTGCGTTACCTATATCTGAGCTTGGTCCTGATGCACTCTTTGAACCTATGACAGCAGAAGACTTCTTTAAATCTCTTAGCAGTAAAAAGACTGGAATTAAAGCTCTTCTACTGGACCAGAGTTACATTTCAGGCATTGGCAATTGGATTGCTGATGAAGTGTTATACCAAGCAAGAATTCATCCACTGCAAATCAGTGCAAGCATATCGAAAGAAAGTTGCTTCGCACTGCACCAGTGCATTAAAGAGGTTATTGAAAAAGCTGTCGAAGTTGGGGCTGATAGCAGTCAGTTTCCAAGTAGTTGGATATTTCATTCTCGTGAAAAAAAGCCTGGCAAAGCTTTTGTTGATGACGAGGATGTGGATGATAGTGACGACGCCGGT---------------GGTCCTGAAGAACAAGTTCAGGAGGATGCAAAACATGTGGAGCTGAAAGGAAAAAACACTACC------AAG---AAA------------------------------------------------------------------------------------------------------------------------------------------------------------------------GGCAAAAAG---CCTCCT---GCAAAGGAAAAGAAT------------------------------------------------------------------ACAGTAAATGATAGC------------------------------------AGGGGAGCC------------------GCTGTTGAA---GTGCGAAGTAGAGGCAAGAATCCTTCAACAAAAGGA---------AAACAT---------CAGGAAGATGAA---AAGGATGTT---GTAGACCAGAAAAAGAAA---ACCCGAGGAGGTAAGAAA---TTG---------CCTGCAAAA------------------AGAAAGTCG---CTG---------GAAAGTGAT------------GACGAGCAT------GATGAT---------------------------------------------------------------------------GAT---------GGT---------------------------GTTGATAGGGATGATGAC---------------------AAGGAGGATCAA------------GAGATCATAAAGGAA------GAAAAAAGCAAGGCAAAG---AAGGAAACA---------------------------GGCAAAACGGGCAAGCAGCCAAAGAAGAGATCAAGA------------------------------------------------------------------------------------------------------------------------------------------------------------------------------------------------------------ATGTTACAG---------------AAC---------------------------------------------------------------------------------------------AGGGCTTTACAGTACTGCACTGGCTTACATTTTCGGCATTCTTCATTT------GGA---GGAAGATTGGATAGTTTTGTT---GACCTCAATTTGAATAAAAATAGGGTATCTTGT------------------------GTATCTTTAGTT------------------------GATTATCCCAGGGCAATTAGGCTCGAGTCTCGGGTAATT---TCTCGTAGTTGTGTAAGCCGTGTTGAGGAGCCTAGGGGGGTTTCTGGTATTGTCAGGTCGGTT---GGGGTGTTTGGTAATGGATTGGTACCTAGA------------------------------GGTGCTGTTGCAAAAAGGTTTTTTTGTCATATA---TCTGAAGGGGGGACA------GGA------------------------------AAA---------------------------GGTGGTAACTTTTGTTTTAAAGATGAAAAGAAA------TCATCTTTTGATGTT---TTT---------------------AATAAACAC---AAGAAGCGTGCAAAGGGGAACCAAATCGCAGGGTAT------------AGTTCTTCTAGCTCTAGA---------------------ATAGCAGCTAGTGAGGATGTTGATTCTGTCACT------------------------------------------------TCGAGTATAATTGAGGAAGTTAAGAAGGATGTG------------------------------------------------------------------------------------------------------------------------------------------AATGGGAGCACGGCT------AAATCAAAACCAAAG------AAGCAATCTGGAAGCAGAATACGT------CCAAAGAAATCTTCGGAT------------------------------------------GCTACTGCCAGTGAGGCAGTTGAGCCTAAAGTT---------------------------------------------------TCAAAAGGTACAGCTACTCGCAAAAAGAATACTAAAGTCGCACAGAGTGAACAAGTTTCTCTAGAGTTGGAGGGTGTTGCAGTTCAGCCC------------------------------------------AAAGTTTCAAAAACTACATCTCAAAAAAAGAAGGCCAGGGTCGCACAAATT------AATCAGCTTTCTGCAGAGCCGGAGAAAAGC------------ACAACTGATGCCGTG---ACAGAAAAATTGCTC---------------GATAGTTCTGTTCCCACACCCCAGCAAAATAAAAAGAAA------------------------GTAAAGAGAAAGCCAAAGCCA------AAAAGCAAAGCTGTTCCTTCACCAAAGGCTGAG---------------------------GAGCCGAGTGTT---TCATCTGCTATTGATTTA---------CCACAGAAAGAAACTTCACAGACAAGTGTGAAAACAAAGCCTCGT---------------------------AAACAAAGAGTAATAAAACAATTATATCCTCCCACTGGCAAATCCGTGCTGGTAGTTGAATCTGTCACAAAGGCAAAAGTCATCCAAGGATACCTTGGTGACATGTTTGAAGTTATCCCTAGTTATGGTCATGTCAGGGACTTGGCTGCAAGGTCAGGATCTGTGCGGCCTGACGAAGACTTTAGTATGGTATGGGAGGTTCCATCTGCTGCATGGACACATTTGAAAAGTATCAAGGTCGCATTGAGTGGT------------------GCGAAAAAT---------------------CTCATCCTTGCATCA------------GACCCTGATCGTGAAGGGGAGGCTATTGCTTGGCACATCATTGAGATGTTGGAACAACAAGATGCTTTACATGATGATATTAATTTAGCGAGGGTTGTCTTCAACGAAATAACTGAAGCTTCTATTAAAAGTGCCCTGTTGGCTCCTAGGGATATAGATGCAAATTTGGTTAATTCTTATCTTGCACGACGTGCCCTTGATTATTTAATTGGGTTTAACATTTCACCAGTATTGTGGAGGAAGTTACCTGGTTGCAGGTCAGCTGGTCGTGTCCAATCTGCTGCTCTTTCCTTAATATGCGATAGAGAAATGGAAATAGACGGGTTTAAACCACAAGAATATTGGACAGTTGATGTAGTGTTTAAAGAAGGCGGATCAAGTTCACCTGTTGATAGTAACTCAATTTCATCATACTTGACCCATTTCCAGTCCAAGAAATTAAGCAAGCTTTCAATTAGCTCTCAAACAAAAGCAATTGATATTCAAGGAGAAATTGAGGCTTCAAAGTTTGAAGTGAGT---AACTCTAAGAGAAGCAAAATGCGGAAAAATCCTCCCCCGCCATATATTACGTCATCACTTCAGCAAGATGCTGCAAATAAACTAAATTTTCCTGCAACATACACAATGAAGCTTGCACAAAAATTGTATGAAGGAGTTCAATTACCTGATGGAGTCTCTGCGGGGTTGATAACATATATAAGAACAGATGGCTTACACATATCTGATGAAGCTTGTAAAGATATCTGCTCTTTGGTTAGAGAGAGGTATGGAGAGAGTTTTGCATCAGAT---GGTGCTCGCAAGTATTTTAAGAAGGTGAAAAACGCACAAGAAGCCCATGAAGCAATAAGGCCAACTAATATCCTTAGAATGCCCTCAACTCTGGCTGGAGTGCTTGATGAAGATTCCTTGAAGCTTTACACCCTGATATGGTCTCGTACTTTGGCATGCCAAATGGAACCTGCTATCTATGATCAGATACAAGTTGATATTGGAAATGCTAGCCGGTCCATCATATTCAGATCTTCATGCTCCAGAACAGAGTTTTCAGGGTACCAAGCCGCCTTTGAGGATGTTGAGACTAGAGCTATCAGAAATCGGGATAAT---GAAGTG---------------------------------------AATGATCGTTCTGATGTTTCTGATGTCCTCAGTAATCTAAAGGCTGGGGATCCACTGTGTCTGGGTAAAGTTGATCTCAAACAGCATCATACTCAACCTCCACCACGGTTCTCCGAAGGTTCATTGGTTAAAACTCTGGAGGAGCTTGGAATTGGTAGACCTTCTACATATGCAAGT---ACGATGAAAGTTCTGCAGGACAGAAATTATATCACAGTAAAAAGTAGAATATTATATCCAGAGTTCCGTGGTAGAATGTTATCAGCGTTTCTTTCTAATCACTTCTCCGAGGTAACAGATTATAGTTTCACAGCTGATATGGAGACTGAGCTTGATAATGTTTCTGCTGGATTAACTGAATGGAAAGGCCTCCTTGGAGATTATTGGACAAGGTTTAGTAAGTATTGCGAGTCTACCAGTAATGTACATATTCATGAAGTGGAGAAGATGTTGGAGAGAACATTTGGGGATTTTTTGTTTACCTCACTTCCGAATAAAAGTAGGACATGCCCAAGTTGCAGGGAGGGCACTTTAATTTTCAAAGTCAGTAGGTTTGGAGTCGGCTATTTTATAGGTTGTGATCAACATCCACGATGCAAGTACATTGCCAAAACAATACATGGTGGTGATGATGATGAT------GATGATGAAGTTGGTTCTGAGAAT------CACAATTTGGAAGAACCCAAGGTTTTAGGTGTAAAACCTGGTACTGATGAAAAGATTCTTTTGAAAAATGGTCCATATGGTTACTATGTTCAACTTGGTGTTGACAGAAAGGGTTATTTGCCTAAACGAGCTTCTGTCAATCAAGTAAAAGAT---ACATCATCTATTACCCTTGAGGACGCC---------------------------------------------CTTGAAATGCTGCGATATCCTGTGACATTG---GGAGAACATCCAGAAGATGGCCATCCCGTTATACTAAAGCTTGCAAGA---TTCGGATTTTCTATAAAACATCGACGTACAGTATCTCCTGTACCCAAG---------AACGTGAAGCCGGATGACATAAGTCTTGAAAAAGCTCTGCAGATCTTGCTTAGTAAAGATGCCAAGAGATCTGGCCGGCCA------------------AAGAAC------AAACCGAAGTACGAA------------GAAATAGATGCTATTGAGGTGATG------------------------------------------------------------------------------------------------------------------------------------------------------------------------------------------------------------------------------------------------------ATGCAGATGTGCAGGAAGTCTTCTACTGTTCAACTGATCAGTAGGCTTACATATTCCAACTTGTTGGGTTTAGATGTCAACCTGAGGAATGGAAGTCTTAAAGAAGGATCAATCAACTGGGAAATGTTGCAATTCAAGTCTAGATTTCCACGTGAAATTTTGCTATGCAGGGTGGGTGACTTTTATGAAGCCATTGGCATTGATGCTTGTGTTCTTGTGGAATATGCGGGTTTAAATCCATTTGGTGGTTTGCGTTCAGATAGTATCCCAAAAGCTGGCTGCCCTGTCATGAATCTGCGTCAGACATTGGATGACCTGACCCGGAATGGTTATTCAGTTTGCATAGTAGAAGAAGTGCAGGGTCCGACTCAAGCTCGTGCTAGAAAAAGGCGTTTTATATCTGGCCATGCACATCCTGGTAATCCATATGTTTTCGGACTTGTTGAAGATGATCGTGATCTTGATTTCCCAGAACCAATGCCAGTAGTTGGAGTGTCCCGCTCTGCAAAGGGGTATTGCCTAATCTCAGTACTAGAGACCATGAAGACATACTCTGCGGAGGATGGTCTAACTGAAGAAGCTGTAGTTACCAAACTTCGGACTTGTCAGTATCATCATTTGTTTCTGCACAGATCGCTGAAACACAATTCTTCAGGTACTAGTCGGTGGGGAGAATTTGGAGAAGGTGGGTTATTGTGGGGAGAATGTAATGCGAGAAGTTTTGAATGGTTTGAAGGCGACCCAGTGAATGAACTGATCATTAAGGTAAAGGAGCTCTATGGTCTTGACATTGAAGTCACGTTCAGAAACGTTACTGTTGCTTCAGTAAATCGGCCTCGTTCACTACACTTAGGAACAGCCACACAAATTGGTGCTATATCAACAGAAGGCATACCAAGTTTAATAAAGGTTCTACTCCCATCAGATTGCATCGGTCTACCAGTTTCGTATATTAAGGATCTTCTTTTGAATCCCCCTTCTTATGAAATCGCATCAACAATTCAAGCAATCTGCAAACATATGAGCAGTATACCATGTTCAATACCCGAGTTTACTTGTGTTTCACCTGCAAAGCTAGTAAAACTACTTGAGTCGAAGGAGGCTAATCATATTGAGTTTTGCAAGATAAAGAATGTGCTTGATGAAGTTATTCAGATGCACGGGAACTCTGAACTCCATGAAATTCTAAAATTATTGATCGATCCTACTTGGGCAGCAACTGGATTGAATATCGACTTTGAGAAACTAGTGAAAGAATCCGAAATGGTGTCTGGTAGAATCGGTGAAATTATTTCGTTAGACGGCGATAATGATCAAGAAATATGCTCCTATTCAGCCATCCCAGATGACTTTTTTGAGATGTTGGAGTCATCGTGGAAAGGTCGTGTGAAGAGAATCCACCTAAACGAAGCTTTCACAGAAGTGGAAAAGGCAGCCGAGGCTTTGTCATTAGCTGTCACAGAAGATTTTGTACCTATATTATCAAGAATAAAAGCGTCGACAGCACCACTTGGAGGACCAAGAGGGGAAATATTATATGCTCGAGAGCATGGAGCGGTTTGGTTCAAGGGTAAACGATTTGCGCCATCTGTTTGGGCTGGTACACCTGGAGAAGAACAAATAAAGCAGCTCAGGCCAGCTGTAGATTCAAAAGGCAAAAAAGTTGGAGAGGAGTGGTTTACCACAACGAAGGTGGAAGTTGCATTAGCAAGGTACCATGAAGCAGGTTCTAAAGCAAAAGAAAAGGTCTTGGAATTGTTGAGAGGACTTTCTGCTGAACTACAAGCTAAAATTAATGTTCTTGTCTTCGCCTCAGTGTTGCTTGTCATTGCAAAGGCCTTATTTGCTCATGTGAGTGAAGGGAGAAGAAGGAAATGGGTTTTTCCTGTCTTATCTCAGTTT---------------------------GACAAAGGTGGCAGTATGAAGCTAGTTGGTCTATCACCATATTGGTTTGATGCTGCAGAAGGCAATGCTGTACTGAATACCGTTGATATGCAATCACTTTTTATCTTGACTGGACCAAATGGTGGTGGTAAATCCAGCCTGCTTCGTTCAATTTGTGCAGCTTCCTTACTAGGAATATGTGGATTTATGGTTCCGGCTGAGTCGGCCTCGATTCCACATTTTGACTCCATCATGCTGCATCTGAAATCCTATGATAGTCCTGCTGATGGGAAAAGTTCATTTCAGATTGAAATGTCGGAGGTTCGTTCTATCATAAGTGGAGCGACTTCAAGGAGCCTTGTACTTGTAGATGAAATATGTCGTGGAACAGAGACAGCAAAAGGAACTTGTATTGCTGGTAGCATAATTGAAACTCTGGATTTCATTGGCTGTCTGGGCATTGTGTCTACTCATTTACAT------------------------------------------------------------------------------------------------------------------------------------------------------------------------------------------------------------------------------------------------------------------------------------------------------------------------------------------------------------------------------------------------------------------------------------------------------------------------------------------------------------------------------------------------------ATGGCTCCTTTCTGC---------ACTGCTTTA------CTTCGC------------------------------------------TGCACT---------------------CCCCTCCCCTCTCCG------------GCAACTCGCTTATCGTTTCTCCGATTC---AAC------TCGCCC---GGAATTCGATACCTTTCGAGTCTCCGAAGAGCG------------------AAGCCTGTGAGG---CCTATTACTGCCAAGCAAGTCGAT---------ATTGATGGAGAGACC------------AGAGATGAGGGC------------AATGGAAGTGTTTTAGTTAGGGATGATGGTGTTAGA---------------------------------------------------GATGGAAGAATTGTTCCGATGGAGCTTCACAGGGAGGCGAGTGAGGCGTATATGTCGTACGCCATGTCGGTGTTGCTTGGTAGGGCGTTGCCGGATGTTAGGGACGGTTTGAAGCCTGTTCATCGAAGGATTTTATTTGCTATGCATGAATTGGGTCTATCCTCTCGGAAGCCTTATAAGAAATGTGCAAGAGTGGTCGGGGAGGTTCTTGGCAAGTTTCACCCACATGGGGATAATGCAGTTTATGATTCCTTGGTCCGGATGGCTCAGGATTTTTCATTAAGGTCCCCACTGATTCGGGGGCATGGCAACTTTGGTTCAATGGATGCTGATCCTCCTGCAGCAATGCGTTATACAGAGTGTAGATTGGAGGCACTCACAGAAGCAATGCTGCTGGCTGATTTAGAGCAAGACACTGTTGATTTTATTCCTAACTTTGACAATTCTCAAAAAGAACCCTCGGTTTTGCCAGCCAGGGTACCAAACTTGTTGTTGAATGGCTCTTCGGGGATTGCGGTTGGCATGGCAACAAACATTCCCCCTCATAATCTTGGGGAGTTGGTGGATGCGCTTTCTGTGCTGATTCATAATCCTGAAGCAACGCTGCAAGAGTTTCTGGAGTATATGCCAGGACCTGACTTCCCAACTGGAGGGCTAATAATGGGTAATCATGGCATCCTAGAGGCATACCGAACTGGTCGAGGACGTGTTGTAGTGAGAGGAAAGACTGATATAGAAGTACTTGATGCC---AGAACCAAGCGCACAGCAATTATCATAAAAGAGATACCATACCAGACAAACAAAGCCTCTCTTGTTGAGAAAATTGCTGAGCATGTGGAGAACAAGAATTTGGAAGGCATAAGCGACATTCGTGATGAGAGTGATCGCTCTGGAATGCGTGTTGTGATTGAGCTAAAGAGGGGTTCAGATCCTTCCATTGTTCTGAACAATCTCTATCGCCTCACCGCTTTGCAGTCCGGCTTCAGCTGCAATATGGTGGGTATTCTTAATGGACAACCAAAACAGATGGGCTTGAAGGAATTGTTGCAGGCATTCTTGGATTTCAGATGCTCTGTAATTGAAAGACGTGCAAAGTTTAAGTTGTCCCAAGCCCGTGAGAGAAGTCATATTATCGAGGGCATTATTGTGGGGCTTGATAATTTAGATGCAGTGATCGGAATAATCAGGAACGCATCTAGTAATGCAACAGCTTCAGCTAGTTTAAAAAAAGGGAACACTGCATCTCAG------------------TTGGAT---------------------------GAGAGAAATAAATTTGTTAATGAAGGAAAATCCTTGAGGGAACAAATTTCGAAGTTAGAGCAACTTTTGTCAAGCAAACATCAGATATTGCAGTTGATTGAACAAGAGGCGCTTGAAATTAAAAATAAGTTTGCCTCTCCAAGGAGATCAACCTTGGAGGATACTGAAAGTGGGCTACTTGAAGAGATAGATGTTATCCCAAATGAAGAAATGCTATTGGCACTTAGTGAGAAGGGTTATGTAAAACGAATGAAGCCTGACACTTTCAACCTTCAAAACCGTGGAACAATTGGGAAGTCTGTTGGGAAGTTGAGGGTAAATGACATGATGTCTGACTTCCTTGTCTGCCATGCCCACGATCATGTCTTATATTTCAGTGATCGAGGCATAGTCTACTCAGCCCGTGCTTACAAAATTCCAGAATGTACACGTGCTGCAGCTGGGACTCCTTTAATTCATATGTTGTCG---TTATCTAGTGGTGAGAGGATTACTTCGATTATTCCTGTGAGTGAATTTGCCCAAGAT---CAATATCTTTTGATGCTCACTGTAAATGGCTACATCAAAAAAGTGTCTTTGAGTTATTTCTCCTCCATCAGGACAACAGGAATCATAGCAATTCAGCTGGTTCCAGGTGATGAACTGAAATGGGTACGTCTCTGCACAAACGAAGACCTTGTGGCGATGGCTTCACAAAATGGGTTGGTTATCTTAGGTTCTTGTGAGATGATGAGAGCGTTGAGTAGGAATACTCGTGGTCAAGTTGCCATGAAATTGAAAAAAGGA------GACAGAATGGCAAGCATGGACATCATTCCTGCAGCCTTACGGAAAAACCTGGAAAGAAACACCGAAGCTCACATCAGCCATGGTAAGCGTGCCAGTGGACCGATGTTATTGTTTATATCAGAGAGTGGGATAGGGAAGCGAGTTCCTCTTAGCAGCTTTCGTCTATCATCACTGAACAGAGTTGGCTTGAAAGGGTTCAAGTTCTCATCTGAAGATCGGCTGGCAGCAGTTTTTGTAGTTGGATCTTCAATGACAGAGGACGGCGAAAGCGATGAACAAGTTGTTCTTGTGAGCCAGGCTGGCACTGTCAATCGAATTAAAGTTCGAGATATATCGATACAGTCTCGTTATGCAAGGGGAGTGATTTTGATGAGACTGGAGCATTCGGGAAAAATTCAATCTGCATCGTTGATATCAGCAGGAGAATCTGAGCCCGAGGAC------------------TTTGATGATGCT------GTTTCCCTC---------------------------------------------------------------------------------------------------------------------------------------------------------------------------------------------------------------------------------------------------------------------------------------------------------------------------------------------------------------------------------------------------------------------------------------------------------------------------------------------------------------------------------------------------------------------------------------------------------------------------------------------------------------------------------------------------------------------------------------------------------------------------------------------------------------------------------------------------------------------------------------------ATGGGT------------------------------------GAG---------------CTTGTGTACTTATTA---------------------------------GGGGCCATTCAGCGTCTCCTTGAGAATAATCTCCTTACTGCAGATGCTCTTGAG------AAGGCCAATGAAGATACTATCAAGAGCATGATATACCCTGTGGGTTTCTATACAAGAAAGGCTAGCAACATGAAGAAAGTTGCTAATATATGTCTTTCGAAGTACGATGGTGACATTCCTAGTACACTTGAAGATTTGCTCCAACTTCCTGGAATTGGTCCTAAAATGGCTCATTTGGTGCGGGTTATGAATGTAGGGTGGAACAATGTTCAAGGGATCTGTGTAGACACTCATGTGCACCGTATCTGTAATAGACTTGGTTGGGTTTCACGGAAGGGCACAAATCAGAAAACTAAATCGCCTGAGGAGACCAGGGAGTCCCTGGAAAGATGGCTTCCGAAGGAAGAATGGGTTCCAATCAATCCTCTTTTGAGTGAACAGGTGGGCTTTGGGCAGACTATATGTACACCGCTTAGACCTCAATGTGGAAGATGTAGCATAGTTGATTTATGCCCGTCGGCATATAAAGAAGCT---GCA------AGTCCAAAATCA------------ACAGCCAAAAAA---------------------------------------------------------------------------------------------------------------------ATGAGGTTTAACAGTTTCCTTTTCTCTAAGGTTTCAAAATTGTGCTCTCGATCAAAGCATAAGTTTGCAGAAAGCTTGTTAAAGGAGGTGGGAAGTTATGAGCGCGTATCTATCCTGATGGGCTACAGTGATCTAAATGAGTTATTTGAGAATGAAAGCGTACCGACAATATCTGGCTTGAACCAAGAAGCTGCAGCTGGTGATTTT------AGTTTTGCACGTAAACGTTTTCCTTCTATCATCTTAGGTCAATCTCCAAAAGTGAAGTTGTATGATGAGAACACCCTACATGAAAGGATTGACCAT---GCAGCAGGTCAGATTTGTAAGGATTTCTCCCCAAGCGCTGTCAATGCAATGTGGGTTAATCCTGATAGTTTCTACGAGGCATGGCCTTCTATGGCCAGCTCTCTTTCCAACTTACCTTCATCTTCTTCAAAGGAAGAAACATCTTATACTTCTCCTTTGCGTGCGAACTCCCAGACTTCGATGGCTGAACCTAAGCTAGTTCCAGAACCCTTGGTTGATGATGCTCCCAGTGGAACTACACTTGAAATTCAGCAAACT---GCTTTATCAGTTAACTTATTTCTGGACAAACCTATAAGTTTCATCCCTAAATTGAGTAAGAAGCATAGCAGTCAGTTGGAAAATTGTGGTTTACACACGCTGCGAAAGCTGCTTCACCATTTCCCTAGGACCTATGCCGATCTACATGATGCACAAATAGGAATAGAGGACGGGCAGTACTTCAGCTTTGTTGGCAAAGTTTTATCCTCAAGAGGAGTGAGGGCTAGCTTTAACTTATCCTTTCTTGAGGTTGTAGTGGGCTGTGAGATTGTGGAGATCAATTCAACTTCTGAACAGTTCACAGATGAAATTGATTACAAAAAAAAGAAAACTGTTTACCTACATTTGATGAAATTCTTCCGCGGGACTCGTTTCACATTTCAGCCATTTCTCAAAAGTCTTCAGGCTAAGCATAAGGAGGGAGAAATTGTCTGTGTTAGTGGTAAGGTGAGGTCTATGCATGCCAAAGACCACTATGAGATGAGGGAATACAATATGGATGTTATTCCAGATGGAAATGCCTCAAATGCTTCTGGAACAGAGAGACCATATCCAATTTATCCTTCGAAAGGTGGCGTAAACCCGAATATTCTTAAAAGTATAATCTCAAGGGTGCTACAGGTCTTGCCTGGCGAAATTGATCCTATTCCAAGAAATATCACTGAGGAATTTGGACTTGTACCCCTCCGGGATGCTTATCTAGGAATACACCAGCCAGAGAACATAGATGCGGCTGATTTAGCTCGTAGGAGGCTCATCTTTGATGACTTCTTTTATCTTCAGTTAGGACGTCTGTTCCAAATGCTTGAGGGACTCAGAACACAAATAGAGAAGGACAAATTGCTTGATAAGTACAGGAAGCCTGAATTGAATGTGGTTTTTGCTGAAGACTGGTGCAATCTTACCAAGCATTTTTTAGGGGCCCTTCCGTATTCACTTACACGTAGTCAACTGAATGCAGCTTCAGAAATTATCTGGGACCTTAAGCGGCAGATTCCCATGTATCGCCTTTTACAGGGTGATGTTGGTTGTGGGAAAACTGTGGTAGCTTTCTTGGCATGCATGGAAGTCATTGCCTCAGGTTTTCAGGCTGCTTTTATGGTTCCCACCGAGTTGCTTGCGGTCCAGCACTATGAGCACCTTCTTAATTTGCTAGAGAATATGGGGAATGAGCATGACAAACCTTCTGTTGCTTTATTGACTGGGTCAACACCATCAAAACAGTCACGGCTAATTCGTGAGGGTCTGCGAGCCGGCAACATCTCATTGGTCATTGGAACTCACAGTTTGATTGCAGAAAAAGTAGAATTCTTAGCTTTACGCATTGCTGTGGTGGACGAGCAACACCGTTTTGGTGTGATTCAGAGAGGAAGGTTCAACAGCAAGTTATATTTTAACTCTCTGAGTTCGACACTAGCTGGAAATGATTCAAGTGCCTCGCCCAAGGGCGAG---TATATGGCTCCTCATATTCTCGCTATGTCGGCTACCCCAATTCCAAGGACACTTGCTCTGGCCTTGTATGGTGATATGTCCTTGACCCAAATCACTGATTTACCTCCTGGAAGGATACCTATAGAGACATGTATTATTGAAGGAAGTGAATCTGGCTTTTCGAAGGTCTACCAGGTTATGTTGGATGAACTAGAAGCAGGAGGAAAAATATATCTGGTGTATCCGGTAATTGAGCTCTCTGAACAGCTTCCTCAACTTCGTGCGGCTTCTGCTGATTTTGAAACTATATCTAGTAAGTTCAGAGATTATAATTGTGGGCTGCTGCATGGGAAAATGAAGAGTGACGAGAAAGATGAAGCATTGAGACGTTTTAGATCTGGTGAAACTCATATACTGCTAGCTACACAAGTTATCGAGATCGGTGTGGATGTTCCAGATGCATCTATGATGGTTGTTATGAATGCTGAAAGATTTGGAATGGCTCAATTGCACCAACTTAGAGGACGAGTAGGTCGTGGAGTGCGAAAATCAAAATGTATACTAGTAGCGTCTTCCGTCAGTAGCTTAAGTCGGTTGAAGGTGCTTGAGAGCTCGCAAGATGGTTTTCACCTTGCAAGCATGGATCTTATTCTTCGTGGACCTGGTGACTTACTTGGTAAGAAACAGTCAGGACACCTTCCAGATTTTCCTATTGCCAGACTGGAGATAGATGGGAATATTCTACAAGATGCACATGCCGCCGCCTTGGAAACTTTAGGCATGTCCCATGATTTGGAGAAATTCCCTGAGCTTAAAGCAGAACTTAGCATGAGACAGCCGCTTTGCATTCTTGGTGATATGAGTTCTCTCGCACTGAAAATCGCAAAGCATTTAAAGATTTCAGTTTCCGCAAAGACC---------------------CACGTTCCATTTGTGGCGGGTAGCTCACGATCACGACTGTACTCGGCTGGCTCT------------------------------------------------TCTGATACTGAT------------------------------------------AATGAGATTGGTCCG------GATGACTTTTTCCCACCAAAGCAA---------GAG------TTGGAACTGCAGGGTGTTGATCCTCAAAGGGGTTGGGGTTATCGTGGCGTTCATAAGGCAATTATATGTGGAAAAATCGGGAATGTTCCTGTTCAGAAGATTTTGAGGAATGGTCGTACTGTTACCATCTTTACTATTGGGACAGGGGGTATGTTTGATCAAAGAACTTTAGGGAGTAAAGACTTGCCAAAACCAGCTCAGTGGCATAGAATTGCTGTGCATAATGATCAACTTGGCGCTTATGCAATCCAACAACTTGTCAAAAACTCTTCAGTTTTTGTTGAGGGTGATATCGAGACCAGAGTCTATAACGACAGTATCAATGGGACAGTTAAAAACATACCTGAGATTTGTGTGCGACGTGATGGTCGGATTCGCCTCATAAAATCGGGTGAAAGTGTCAGCAATATCTCTTTAGATGAACTGAGAGAA------GGATTGTTCATGAAG------------------------------------------------AAGAGA---------------------------------------------------------TCA---------------------ACA------------------CCCATTTCA------------------TCCTCA------------------------------------------------------------------CCT------------TCA------------------ACACCACCC---------------------------ACTTCATCT------------CCACAAACCCTAAAAATCAAA---------CAACCCATCTCACAAAAT------------------------TCATCCAAGAACCCTAAAAGA------GCC------------------CTTTTAACAGCACCCCCATCT------------------------------------------------------------------TCAATT---------------------------------TCCCCCAAATGGGTCCCACTC---AACATCTCAAAATCCGAGCTTTTCTTGCCCCTCACTTTCCCCACTGGCCAAACATTCAGGTGGAAGCAGACTGGC------CCACTTGAGTTCACAGGTGTT---------GTTGGG---TCCCACTTGGTGTCCCTCAAGCACCTT---------GACAATGGT---------------GAC------ATTGCTGCTTGCTTTCATCAC---------------TCAAAA------------------------GATGGAGTCTTT---------------GATGCTAAGTTGGCGTTGTTGGATTTCTTGAATGTGGGTATCTGTTTGGGTGATTTGTGGGAGGAGTTTTCGGGTTCGGATTCGAGGTTTGCCCAGTTAGCACCTTATTTGGGTGGC------GCTAGAGTGCTTAGACAGGACCCATTGGAGTGTCTTGTGCAGTTTATTTGTTCTTCCAATAATAATATTAAGAGGATTACCCAAATGGTTGATTTCATTTCAGGGTTAGGGGTTTATTTGGGGACTGTTGAGGGTTTTAGGTTTTATGAGTTTCCTACTTTGGATAGGTTATCGATTGTTTCTGAAGAAGAGCTTCGAGTGGCTGGTTTCGGATACAGGGCCAAGTACATAACTCGCACAGTAGATGCTTTGCGAGCAAAGCCTGGAGGAGGAGTGGAGTGGCTTGCTTCTCTCCGTGACTTGGATCTTCAAATGGCTTTTGATGCTCTATCTACTCTACCCGGTGTGGGTCCCAAAGTAGCTGCATGTGTTGCTCTCTTCTCTCTAGATCAGCATCACGCTATTCCTGTTGATACTCATGTCTGGCAGGTA---------------------------------------CTAGGCCCC---CTCTGCCACCTGATTTCAGAG---------------------AGGATTCTTGGT---------------------------------------------------------------------------------------------------------------------------------------------------------------------------------------------------------------------------------------------------------------------------------------------------------------------------------------------------------------------------------------------------------------------------------------------------------------------------------------------------------------------------------------------------------------------------------------------------------------------------------------------------------------------------------------------------------------------------------------------------------------------------------------------ATGTTGTCATTTTCCCCCGCTATTGGGGAACGCAAATACGATTGGGAAAAAAAGCAGCTCTTTGCTTTATCACCCACGGAGATCGGGTCACTGATAAGTTTGGGTCCTGACGAAGCTTGTGAGTTTTTTCATGATCCTTCAATGAAGACAAGCAATGCTGGCCAAGTGAGGAAGACATTACAAGTAAAACCGCATGCAGATGGTAGTGGT------------------GTTGTGAACAATGTCCAGAAAATCAGCGAGCGAGTTACAGTGCCTGTTACTAAAGCTGAATTTGCAGTGATGCGTACAGCTTTCAGTGTA------------------------------------------------------------------------------------------------------------------------------------------------------------------------------------------ATGAGTATGGAAGAACGTGCCAGAGAAGAGGTTTTCCAAGTACGCTCCTCAAAACGCTTAAAAACAACCACAACGCTCTCTCCGGACCAGAAATCGAGGATCGAATTTAACAAGCTCCTCGCCAAGTCCAAGCGCAACCTCAAACTATGCTCTCAAAGAGTCTCTAAA------GCC---------TCTACA------GGT---GATGGTGTGTTGAAGTTGGAGGAGTTGCTGGTGGAGGAGACGTGGCTGGAGGCGCTGCCGAATGAGTTTGAGAAGCCGTATGCGAAGAAGCTGTGTGAATTTGTGGAGAACGAAATATGTGGCAGTGGTTTTCCGATTTATCCGCCGCCTCATTTGATTTTTAATGCGCTTAATACGACTCCGTTTGATAGAGTGAAAGCTGTTATTATTGGACAGGATCCATATCACGGACCAGGTCAGGCAATGGGTCTCTCTTTCTCCGTTCCAGAGGGCATTAAAGTTCCCTCAAGTTTAGGAAACATGTATAAGGAACTTAAACAAGATTTG---CAATGTTCAATTCCATCTCATGGAAATCTGGAAAGATGGGCTCTACAGGGTGTTCTACTTCTCAATTCGGTTCTTACTGTTAGGCAACATCAGGCAAACTCACATGCAAAGAAAGGATGGGAGCAGTATACTGATGCTGTTATAGAGACAATCTCCAAAAAGAAAAGAGGAGTTGTTTTCCTTCTTTGGGGAAATTATGCTCAGGTGAAATCCAGGTTGATTGATGGGACAAAGCACCACATTCTCAAGGCAGCACATCCTTCTGGTTTATCCGCAAACAGGGGCTTCTTTGGATGCAGGCATTTTTCTCGCACAAACCAGCTGTTGGAAGAAATGGGAATGTCTCCCATAGATTGGCAGCTAATGGCT---------------------------------------------------------------------------------------GTCTCTGCCTCT------------CGT---------------ATCTTC------------TCTGTC------------------TGTTCCTCC------TTT------------------------------------------------------------------------------------TCTCCTTCCCCTGTTCTTCTC---ACTTCC---------------AGGGTGACTTTTCCG------CCAATAGCAGTGTCTGGA---AGTGTTTTTGTCCGA---AATGCAGAGACTAGG------AGGACTTTTATG------TCATCCAGAGTTGCA---------ATGGATGCAGTTAAGGAAAGTGCTAGCTCAAAGGCTTATGGTTCTGAGCAGATTCAGGTTTTAGAAGGTTTAGACCCGGTCAGAAAAAGGCCAGGAATGTACATTGGGAGCACTGGGCCTCGTGGTTTGCACCATCTGGTT---TATGAAATACTGGATAATGCTGTTGATGAAGCACAAGCGGGATTTGCTTCAAAGGTAGACGTCATTTTACGTGCTGATAATTCCGTGAGCATCACAGATAATGGACGTGGGATTCCTATTGACATTCATCCTGTCACAAAGAAGTCTTCTTTAGAGACAGTTTTGACGGTCTTGCATGCTGGTGGCAAATTTGGTGGTTCAAGTAGCGGTTACAGTGTTTCTGGTGGATTGCATGGTGTTGGCTTATCTGTTGTCAATGCATTGTCTGAGGCACTAGAAGTTACTGTAGCACGTGATGGATGGCTATATAAACAGACATATTCTCGTGGGAAGCCCATCACAAATCTAATAGCCGATGAGCTTCCAGCCGATAAAAAAGATTTAAAAGGGACTACCATACATTTTTGGCCGGATAAAGAAGTATTT---ACTGAAATTCAATTTGACTACAATACTATAGCGGGAAGAATCAGGGAACTAGCTTTTCTAAACCCGGAGTTGACGATCACTCTCCTAAAAGAGGATGTAGATGTTGAGAAGAACCAACATCACACATACTGTTATGCAGGAGGGTTAGTTGAGTATGTGAGATGGCTAAATACTGATAAGAATCCACTTCATGACATCCTGGGTTTCAGAAAAGCAGCAGATGGAATCTCAATCGATGTAGCTCTGCAGTGGTGTTCAGATGCATACTCAGATACATTGCTGGGATATGCTAACAGCATTAGGACGGTTGATGGAGGTACCCACATTGATGGTGTCAAAGCATCACTAACAAGAACTTTAAACAATCTGGGAAAAAAGTCAAAGATAATAAAGGAGAAAGATATTAGTTTAAGTGGTGAGCATGTCAGAGAAGGGTTAACATGTGTGATCTCAGTCAAAGTCCCAAATCCAGAATTTGAAGGACAAACAAAGACAAGGTTGGGAAATCCGGAAGTGCGGAAGTTGGTCGACCAATTTATTCAGGAATATCTTACTGAATACTTGGAGTTGCATCCAGATGTACTGGATTCAATCCTTTCGAAGTCTCTTAACGCTCTTAAGGCAGCTCTAGCGGCTAAGAGAGCAAGGGAATTAGTGAGGCAAAAGAGTGTTTTGAGATCTTCATCTCTTCCTGGAAAGCTTGCTGATTGTTCTTCCACAAACCCTGAAGACTCT---GAGATTTTCATAGTTGAAGGAGATTCAGCTGGTGGAAGTACAAAGCAAGGCCGTGATAGGCGCTTTCAGGCTGTTCTTCCTTTAAGAGGTAAGATTTTAAATGTTGAAAGAAGAGATGAGGCAGCAATGTACAAGAACGAGGAGATTCAAAATCTTATCCTTGGTCTGGGACTTGGAGTGAAGGGGGAGGATTTTAACAAGGAGGCCCTGCGGTATCATAAGATCATAATCTTAACAGATGCTGACGTTGATGGAGCTCACATTCGAACATTGTTGCTAACCTTCTTTTACAGATACCAGAGGGCTTTATTTGATGGAGGCTACATTTATGTTGGTGTTCCACCCCTATACAAGGTTGAAAGAGGGAAGCAAGCATTTTATTGCTACAGTGAAGCGGAACTTGTAAAACTTCAGAGTGAATTCCCTTCAAATGCATCATACAACATTCAGAGGTTTAAAGGTTTGGGTGAGATGATGCCTTTACAACTATGGGAAACAACTCTAAATCCAGAGACAAGACTGCTAAAACAACTGGTGGTTGACGATGCAGCTGAAGCCAATGTTGTCTTCTCCTCACTCATGGGTTCTCGGGTGGATGTCCGAAAGCAACTTATAAAGGATGCTGCAAGTGTGATGAACTTCAAACAACTAGATATAATGGCTTATTCACTCTCAAGAACCCTCTGTCGTTCAGTTTTATCGAATCCCACTAAATCATTCATCTCATCATCTTATTGCACTCATGAGTTTAATTCTAACGAAAATACAGCAGCCGCTTCTGCTCAAGTGGAGGGA---------------------GATGACGTGTCTCAACGACCCGTTTATGTTGATAGGCCTCTCGAAAATGGGTTGGATTATGGCATTTATAAGGCGATTCTTGTGGGGCAAGTGGGTCAGAATCCAGTTCAAAAGAAACTGAGGAGTGGGAGGACTGTCACACTGCTGTCGATAGGAACTGGAGGAATTCGGAATAATCGGAGGCCTCTAGAGAATGAAGAGCCTAAAGATTATGCGAATCGGTGTGCTGTTCAGTGGCATCGCGTTTCAATCTATCGAGAGAAGTTGGGAGAGGTTGCCATTAAGCATGTCACTCCCGGGTCAATCTTGTATTTAGAGGGGAATTTGGAGACCAAAGTATTTTCTGACCCGGTTACTGGTCTTGTTCGTCGCATCAGAGAGGTTGCCATTCGTCAAACAGGTAGGCTTGTGTTCCTAGGACAAGGAAACAAC---TCTCAA---AAATCCCTTCCG---GGT---GAAGTGAAAGGAGTTGGTTATTTCATGTCTTTGAAAGTTAGTAACTTCAGTTCATCAATT------CCTGTT------AGATACATTCCCAAGAACTCTCCGAAACCT---CGAATACCATTAGTT------TCTACC------------CCGCCA---------AAGAACGACATT---------GAGGAGCAGGTTAAGCATAAGCACACTTGT---TTAGACTCAAATGTGGGTAGGGCGGAGAGTTCATAT---GGGACAGAGGTTGCAAAAAGAAAATTCTCGCCGAAAAAATCTTTCAAGACTGAAAATTCGAGAAGTTTGGTTCCACCTGTAAATGATTTT---------CATGACAGGCATGGAAGCCCGGAATCGGATGTCTTA---------GGGTTAGAGTTAGGGGATAAGAGTATGGGTGGAAGCTTCGATGTTGATGAGGTGTTAGATCGAAATCACAGG------------------------GCAATTGTTAACTTGGACTTCAATGCT---GAA------------------TCAGAAACA------GATGAA------GAACTTGGTGGCTTA---AAAAGT------CTGGAAGATTCCGAAGAGTTG---GTA------------CATGAAATAACAGCTAGTGGGACCGCA------TTTCAGCCTAGCAAAAATAACCAAGATGCAGAGAATATGGCAGTTAGATTCCTTTCCAGGAGAGCATTAACAAAAATGGAGCTTAGGAAGAAGTTGATTGCAAAGAGATACCCTCTTCATGTTGTTGATGAAGTGATAAATAAATTCCAGATAAGGAAATTTCTTGATGATTTCCAGTATGCAGAAGCATTTTCTCGATCCAGGTTTTCTTCTTTAAGTTGGGGTCCAGCACGAATCAAGCAGGCATTACGCTTAAAGGGTGTAAGTGAAGCTGATGCAGAGAAGGCAATAAAATTAGTCTTCAAA------GAT------------GGCCAATCT---GGAGAAGATCAA------------TCAAGATTT---GGACTTTCAAAGTCATCACTGGATCAACTATATGCTCAAGCCTCAAAACGGTGGCTGCAAAGTCAGAGTCAGCCTGTGGAAAAACGGAAATCAAAGATCATTCAGTGGCTCCAGTACCGTGGATTTAACTGGGGAGTTGTTAATGGTGTGCTCAAGAAGTTAGAGTCCGACTTTCCTCCCATGACAATCACTCTAGTGCAATCGGGTCGAATTCGGGTCCTCAAGAAAGGATCC------------------GATCACCTTGTGGGGCCTGTTGTTTACTGGATGTTCAGGGATCAAAGATTGAAAGACAATTGGGCTTTGATACACGCTGTTGAT------CAAGCCAATAAGGCCAATGTTCCGATAGCGATAGCATTTAACTTGTTTGATCAG------TTCTTGGGAGCCAAAGCTAGGCAATTGGGGTTTATGTTGAGGGGTTTGGAGAAATTGTGTGGAGAAATT---GAG---GAAACTCTTCGTGTTCCGTTTTTC---TTGTTTCAGGGTGAAGCTGTAGAGACGATTCCTAAATTTTTAAGAGAAAGTGGGGCTTCACTTTTGGTTACTGATTTTTCCCCATTGAGGCAAGTGAGGAGTTGGAAAGAGGATATTTGC---------AAG---------AGGGTGAGTGATTCAGTGTCGATCCATGAAGTTGATGCTCACAATATAGTACCACTATGGGTGGCGTCGGATAAATTGGAATATGGTGCTAGGACTATAAGGGGAAAGATAACTAAATTGCTCCCTCAATATCTGATTGATTTTCCAACTCTTGGA------CCTCCTAATGAA---AATTGGGTT------GGCTCAACTCCGTCA---GTAGATTGGGAGAATCTTATTTCAGATGTTGTGAGTAAAGGGGCTGAAGTTCCTGAAATCGGTTGGTGTGAACCAGGAGAACACGCTGCCCTGGAAGCATTAAAGGGGACCACAAACGGGTTCTTAACAACTAGATTGAAAAACTATTCTTCAGATCGCAATAACCCTTTAAAGCCCAAAGGACTCTCTGGTCTTTCTCCATATTTGCATTTTGGACAGATAGCAGCACAGAGGTGTGCCTTTGAGGCAAATAAAGTAAGGAAGGTTTTTCCCCAGGCGGTTGATTCATTCTTGGAGGAGTTAATTGTACGGAGGGAACTTGCTGATAACTTTTGCTTCTACCAACCTAAATATGATTCGATTGAAGGGGCTTGGGAATGGGCTCGTAAGACCCTGATGGATCATACATCAGATAAACGTGAACACATATACACGAAAGAGCAATTGGAGAAGGCGCAGACAGCAGATCCTCTT------TGGAATGCTTCTCAGTTGGAGATG------GTTCACTATGGAAAGATGCATGGTTTCATGCGAATGTATTGGGCAAAAAAGATTCTCGAGTGGACTGCTGGCCCTATAGAAGCTCTAGCTATATCAATATATTTGAATGACAAG------------------------------------------------------------------------GGTTGGAAAGAGCGCCCTGTATTTGGGAAGATTCGGTACATGAACTATGCAGGATGCAAAAGGAAATTCGATGTTGATGGGTACATTGCTTACGTTAAGCGTCTGGTTGGTGATATCAAGAAAAGGAAAGGAGAAGATTTGCTAAATGAGAAGGCAAAGGAACTCCGCGGG------------------------------------------------------------------------------------------------------------------------------------------------------------------------------------------------------------------------------------------------------------------------------------------------------------------------------------------------------------------------------------------------------------------------------------------------------------------------------------------------------------------------------------------------------ATGCAGGTTATTGATGGGGAAAGAGGCAATGAATATCGCAGACAAATATTACCTTCGTATAAAGCAAATAGGCGGAAGTTTGTACAACCATTATCAGCTTTGCAAACTTGTGGAAAGAGTTCAACTGGAAAG---CATCAACTT---------ATTACAGATGTTCTAAGGAACTGCAATGTGCCCGTTGTTAGAATTGAATCCCATGAAGCAGATGATGTTGTAGCTACACTTGTAGGTCAAGTTTTAGAAAGGGGATACCGTGTTGTTATTGCCTCTCCTGATAAAGATTTCAAGCAACTAATATCAGAAGATGTGCAAATTGTAATGCCTATTCCAGAGTTGGATAGATGGTCCTTTTACACTCTAAAGCACTATGTTGCTCAGTATAACTGTGATCCGCACTCTGATCTGAGTCTCAGATGCATTATGGGCGATGAGGTTGATGGTGTTCCAGGAATTCAGCAGATGGTTCCTGGATTCGGTCGGAAGACTGCCATAAAGCTTTTGAAGAAGCATGGTTCCTTGGAAAATTTACTCAGTGTTGCTGCAGTAAGGACCATTGGCAAACCGTATGCTCAGGAAGCCCTTTTAAATTATGCAGACTACTTGCGAAAAAATTATGAAGTTCTTGCACTGAGGAGG---GATGTTAAT------------------GTGCATCTTCAGGAG------------------GAGTGGTTGTCTCATAGAGATGTTAACAATGATGAAAAAAGT---------TTAGCCAACTTTATTGAGTTACTGGGTGAAACTACTTGGAATATGAGCCGCCAAAGTAGATCTAGT---TGCAATGAA---ATGGCG---------------------------------------------------------------------------------TTTCGTTTTGTAATGAAATCAAGCGCCGCCGTCAAA------ACAGTGTCGCCG---------------------TTGCCGTTCAACCATATTATT------------TGCCGGACTTTTGCCGGGAAAAGGGTG---------------------------------------------------------------------------AAAGAAGAG------------AAACCAGAAGTG------------------GAGTTACCGGACTAT------AAC---------GAC------GTC---------------------------GTTCCG---------ACATCAGGAATA------AGCAGACCACTGTCAGAAATTCTTAAAGAGATCAACAAGAGAGTCCCTGATTCTCTTGTTAAACTTCGCACTGAGTCT------AATGGATTCTCTGTTAAATACATCCCATGGCATATTGTAAATAGGATTCTGAACTTGCATGCTCCTGAATGGTCTGGTGAGGTACGGAACATAACTTATTCTGCTGATGGAAAGTCTGTATCCGTTGTTTACAGGGTCACACTCTATGGGACTGACGCAGAGATATTTCGAGAATCCACTGGGACTGCATCTTTAAACGAGGCAGGAGGGTATGGAGATCCTGTGCAGAAAGCAGAAGGGATGGCATTTCGCCGAGCTTGTGCACGTTTTGGCCTTGGACTTCACCTTTACCATGAGGAGTTGTTG
>Han
ATGGGGGATGAAAAGGATGCTTTTTATGTTGTACGGAAGGGGGATAATGTTGGAGTGTATAAAAGCATAAGTGATCTTCAATCTGTTCTTCGATCTTCCGTGAATGATCCTTCTGTAAGTGTGTTTAAAGGGTATGGTTTGTCTAAAGAGGCTGAGGAATACCTCTCATCTCATGGACTTAAGAATGCCATCTATTCCATTGATGCCAGTGATGTG---CAAGATGATCTATTTGGCCAACTTATCATGTGCCCTTTTCGGCAA------CCAAATTCTTCT---------AACAACAAATCATCCAGC---------AAGAATCATTTAGAGAAGAGGCCACAGGATGTGATTGGATCAGCTTCATTT------------------------------GCAGCAAATCCTCAGATAAAGCATGCCAAATTAGATAATTTCCTG------------------------CAAGGTCCA---CCAATTTCTTCTTATTGCAATTCCTGTATCGTCGAGTTTGATGGTGCTTCAAAGGGAAACCCTGGACAAGCTGCTGCTGGGGCTGTGCTGCGAGCAGCTGATGGGAGCATGGTATTTCGATTGCGTGAAGGTGTGGGCATTGCAACTAATAATGTTGCTGAATATCGGGGTTGCATTTTAGGCTTAAAATATGCTCTTCAAAAAGGGTTCAAACATATACGTATTCAAGGAGACTCTAAACTTGTCTGCATGCAGGTTCAGGGCCTATGGAAAACCAAAACTCAGAATATGGCTGAATTGTGTAAGGTGGCTAAAGAGCTCAAAGATCAGTTTATGTCCTTCCAGATCTGTCATATTGAAAGAGAGTACAACACTGAAGCTGATGCCCAAGCAAACCTAGGAATACATCTAAAGAATGGTGAAATTCAAGTGGAATGTGACATAAAA---------ATG---------GCAAGG---CTTCTGCGA------AGCGCTTCTTCTCTCAGGCGCTCTCTGTTT---------------------------CCGCAGCTGCAGGAG------TCGGGG---AGGGGCTTACTGGAGACATATACACAGCTGCATGACTTTTCCACGAAAGGTAGACGGAAGTCAAGATCTGACACAAGTGATTCTGGGGAAGAGAATATGTCCAAGAAAGACTTAGCTCTTAAGCTAGCGATCGATCAGATCACTACGACATTCGGAAAAGGATCCATAATGTGGCTTGGCCGGTCAGTCTCTCATAAGCAGATTCCAGTGGTGTCTACTGGATCTTTTGCTTTGGATGTTGCATTGGGTATAGGGGGACTTCCAAAGGGACGTGTTGTGGAGATATATGGTCCAGAGGCTTCTGGGAAAACAACTCTTGCATTGCATGTGATTGCTGAGGCACAAAAACAAGGAGGGTACTGTGTCTTTGTTGATGCCGAGCACTCTCTTGATCCTGCTTTCGCTGAGGCTATTGGAGTAGATACTGGAAATTTGCTTCTCTCGCAGCCAGATTGTGGTGAGCAAGCTCTCAGTCTGGTGGACACCCTAATCCGTAGTGGTTCAGTAGATGTTGTTGTTGTGGATAGTGTGGCTGCTTTGGTCCCAAAAGGTGAACTTGATGGTGAAATGGGAGATGCTCACATGGCAATGCAAGCTAGACTTATGAGCCAGGCACTACGCAAATTGAGCCACTCTTTATCCCTCTCACAGACAATATTAATTTTTACAAATCAGGTACGAGCAAAGCTATCCACTTTTGGAGGATTTGGTGGACCCTCTGAAGTTACTTGTGGTGGGAATGCCTTGAAATTTTATGCTTCAGTACGTCTAAACATTAAAAGAACAGGGCTGGTCAAGAAGGGAGAAGAGACCATAGGAAGCCAGGTTGCTGTGAAGATCATAAAGAACAAGCATGCGCCTCCGTTTAAAACTGTAGAGTTTGAGATTGAGTTCGGCAAGGGTATTTGTCGAGAGGTTGAGCTCATAGACTTGGGATGCAAACACAAGTTTATCACAAAGTCCGGG---TCATTCTTTAACATGAATGGTCAGAATTTTCATGGTAAGGATGCCCTCAAGAGACATCTTTCTGAAAATGAAGATGCAAGAGAAGAACTTGCGAAAAAGCTAAGAGAGAAGCTT---ATA---GATGTTGAACCAGACGAAGGAAAGGAATCTGTTTCAGAAGAGATTGTT---------GCATCTGACACAACTGATGAAGAA------------------------GCTGTT---ACTGCAGCT---GAAGCCATGGTTTCTTTTGTAACTAAACCAGTTCAATTTTTTCGATTGAGCTCC------TTC------TCGTCCTATCGCTTCTCATCTATCCTTTTCTCAAAATCCCGGAATGTG---TTTGCTTGGGAAAGGATG---CAAACCACTCATGCATCGCCAGCT------GTTGAAGTTCCA---GAATAT---GCATATGATGATCATATTCCAGATGATTCC---AAGGTGACAGAGAAGGACACTGCATTGCGTATGGCTCTCTCAAAGCTTTCAGGGGAATTTGGTAAAGAATCGATGCTGTCATTGCAGCGGTTTTTTGGTGCTAGACGAGCCCCTGTGATATCCACAGGCTCATTGAGACTCGATCAGGCTCTTGGTATTGGCGGCTTACCGAAGGGAAGGATGGTTGAAATTTATGGGCAAGAAGCGTCAGGAAAGACAACACTCGCACTTCATGTTATTAAGGAGGCTCAGAAGCTTGGAGGTTACTGTGCCTATCTTGATGTGGAGAATGCCCTGAATCCTTTGCTTGCAGAGTCAATAGGTGTAAATACAGAAAATCTCCTTATTTCACAGCCAGATTCTGCTGAAAATTTGCTAAGTGTCGTGGATACTTTGACAAAAAGTGGATCAATTTCAGTAATTGTTGTTGACAGTGTAGCTGCTCTTGTTCCTCAATCTGAAATTGACGCGTTGCAATGTGGT------TCCCACAGAGACCTT------CAATCAAGAATAATGACCCAAGCACTACGAAAAATACATTATTCTCAATGCAATTCCAACACTCTTATTATTTTTATTAATCAGGTAAGAAAAAATTTG---AAA---TTA---GTTGAAGGCTCT---GTTCACGCGGATGAAGTAACCTGTGGTGGAAATGCATTGAAATTCTATGCTGCCATACGGATGCGAATTAGCAGAAAGGCATTGCTGAAGACGGAGGATAAGGCTACAGGTCTTGGGATTTGCGTGCAAGTTGTTAAAAATAAGCTAGCACCT---TCA------ATGGCAAAA---GCTGAACTAAGCATAAGATTTGGGAAAGGAATCTCCCAGGAA---TCAGAAGCCTTAGATTTGGCTTGTGAACATGGTGTCATAGTGAAGGATGGAAGCCGTTACTTCATAAAAGGGAAAATTTTGCACAGTAGAGAGGAAGTCTTGAGGTATCTGGCAGCAAATGATGGGGCTCTGGATGATATAGTCAGAACCTTAAGCTGTCATTTGTTTGAGAGACACATGCTG---------------------------------------------CTTTTACCA------------------------------------------------------------------------------------------------------------------------------------------------------------------------------------------CAGAGGAAATTG---------------TTCTTAAGCCCTAATTCA---------AGTAGTAGCAGA------------------------------------------ATTATCTTCATGGGCTCCAAGAATTTTCTG------------------------CTGTCCAAGTCCTCT---------------------ACCACTCCTCATGAGCATATACGATTGCCCCATTGTTGTTCT---TGTTCTTGTTCTTCTTCACGGAACCAGTTTTTCCATTCC---------------------AACAATAGAAAAAACCTTATCCGTTTTGCTCCTCTGAAA---------------------------------------------------------------------------------------------------------------------------------------------------------------------CACTTC---TCTCCACTTTATCAG---AGG------------------------------------------------------------------GCCTCTGGCTATAGTTATAGACCCCATGCGGCC---------------------------TTGCCTATTCCGAGACCGATTCCTGGTGTTAATTTTGAGTCTCTG------------------------GAGAGGCAGTTG---GTAGAT------------------CAAAACCAGCTGATGATATTAAGGCAGAAGTTGCAGGAAATTGGAATTGATGGCGATGCTTGTATGCCAGGGCAATACAGTGGTTTGATTTGTCCAAGCTGTAAAGGTGGGAATTCAGGGGAGAAAAGCTTATCTCTTTATATCACAGAGGACGGGGGGGCAGCGATGTGGACCTGCTTTCGGGCTAAATGTGGGTGGAAAGGCAGCACCCGTGCCTTTGCGGATGTAAAATCAACTTTTGCAAGAATGAGTAAGATTACGAAAATA---------------------AAGCAATCA------------------------------ACTAGAGTAATCACAGAGGAGAGTTTGGGACTGGAACCTTTGTGTAATGAGCTACTTGCATATTTTGCTGAGCGCATGATATCAGGGGAAACATTACGGAGAAATGCTGTGATGCAGAAAAGAACT---GGGGAT------CAG---ATTGCTATAGCGTTCACTTATCGAAGGAATGACGAACTAGTAGGCTGCAAGTATCGTGATATTACAAAAAAGTTTTGGCAGGAAGCCAATACTGAGAAGATCTTTTATGGACTAGATGATATAAATGATGCAAGCGATATCATCATTGTTGAAGGTGAAATTGACAAACTTGCAATGGAAGAAGCTGGCTTCAAAAATTGCGTGAGTGTTCCTGATGGTGCCCCTCCAAAAGTCTCGGATAAAGCATTGCCATCAGAGGAAGAGGACACAAAGTATCAATATCTGTGGAATTGCAAAGATTATACATCAAAGGCATCTCGCATAATCCTTGCCACTGATGGTGATCCTCCTGGTCAAGCCTTAGCTGAAGAACTTGCACGGCGCTTGGGAAGAGAAAGGTGTTGGAGAGTCAAATGGCCGAGAAAGAACGACACTGAAAGTTTTAAAGATGCAAATGAGGTGCTTATGTATATGGGTCCCGATGCACTGAGAGAGGTGATTGAAAATGCGGAGCTTTATCCGATAAGAGGCCTGTTCAATTTCAAAGATTATTTTGGTGAGATTGATGACTACTATCATCAATCACTTGGTTTTGAACTTGGTGTTTCTACTGGGTGGAGTTGTCTCAATGAATTATATAATGTTGTGCCGGGAGAATTGACAATCGTTACAGGAGTTCCTAATTCGGGCAAGAGTGAGTGGATTGATGCTCTCTTATGCAATCTCAATCGTAATGTTGGCTGGAAATTTGCGCTCTGCTCTATGGAAAATAAGGTTCGAGAGCATGCAAGAAAACTTTTGGAGAAACATATTAAGAAGCCTTTCTTTGAC---GTTAGGTATGGGGAGTCTGTTGAAAGGATGAGTATTGAGGAGTTGGAGCAAGGAAAGAAGTGGCTCAGTGATTCATTTTCTCTAATAAGGTGCGAGGATGATTGCCTTCCAAGTATAAATTGGGTCCTCGATCTTGCAAGGATAGCAGTTCTGCGCCATGGTGTCAATGGACTTGTAATTGATCCATATAACGAACTTGATCATCAACGTCCTCCTAATCAGACTGAAACAGAATACGTTAGTCAGATGTTGACAAAGATAAAACGATTTGCTCAACACCATGGGTGTCATGTTTGGTTCGTGGCTCATCCAAGACAGTTGCATAATTGGATTGGTGGTCCTCCAAATTTATACGACATAAGTGGCAGTGCACATTTCATTAACAAATGTGATAATGGAATCGTTATCCACCGTAACAGGGATCCAGATGCTGGTCCTATTGATTTGGTTCAGGTTTGTATTCGGAAAGTACGTAATAAAGTCATAGGAACCATTGGTGAAGCCTATTTATCATATAACAGGGTTACCGGT---GAGTACATGGATGCT------AGCGTGCCTGACCAA---------------------------------ATTAAGAAACGG------------------------------------------------AGAATA---------------ATGGGGATTGGCCGTCTTCTGCTTGTCCGATTCAAGAACGCCTCGAACTCTGCCCGCTGTTTCTCATCTTCTGCCGAACTGATACGGCGGCCATGGCACTTAACCGACGAGCCAGAGGACTCGGCGCTCAAGCTCCAGCGACCCACCACAGTCAAA---------TATCAG------GAAAGCTTGCACAACTACGTGAGCTTAATCGGTACGATAGAACTCCCCTTG------AAAGCATGCAACTCT---GCC------GAACTC---GGCTTCCACACTTTCCTTATTGTTAAAGCATCCAGCAACCCTTATTTCAGAGTAATGCTCAAATTTTGGCATGTAATGGCGGAAATGTCGGTCCACCATCTGAAGCCGGACGATTTAATTTATGTTTCGGGTCGTCTAGGATCGTACAGGAAGGTGAATGAACAT------GGGAAGTCGGTGCATAATTATGAGGTAGATGTTACAGAGATCAATTTTGTAGCTCAACATGGT------CCTCTGCCAGCATGCCAAAACCCTATGAAGTGGAAA------ACAAAAGTTTCAGCTGAG---GATTGGATGCAGAAGCGT---------ATAGCCCGACACCATTTATGGCATGTGTTCTTCGCCAACCCGAATGAATGGTGGGATAATAGAAACTGTAAAAAGCACCCAAATTCTCCCGACTTCAAGCACAAGGATACTGGTGAGAAGCTCTGGCTCTAC---GACACTGATCCTCCATGGATCAAGCAACAACTCCAATTGATTGATTCAAGATTGAGCAAACAAAACCACAGACATGCTTCGTCACATCTCTCCCCTTTGGTTTATGATGATACAAAAGGAAATATGGCTTGC------------TAT------------------CACATCCCGCATAAACAAATTCATGCCTTT------------------------------------------------------------------------------------------------TGG---------AGAGCATTT------------------------------CATGGTGGCGGGAAGAATCAT---TCATTA------------AATAAA------------------------------------------------------------------------------------------AGGTTT------TGCCACGCGTTG---ATCAGTCTCGGATATCCA---------------------------AAAAGGACA------------AACTCTTCATCTACCCTGTTTAAA---------------------------------------------------------------------------------------------------AGGGTAGATGTCTCT---------TTTTTA---AATGACCTGGGCAAAGGG---------TTTTGTGGTTTAAAT---------TCT---GGA------TTTTGTAACTAC---------------------------TCACTCTCTTCGAGTGGTATCGGT------ACCTCCCAAAATGCA---CAA------ACACAGCGTGAAAACGCCCTTTTAGATTCT---CCCATACATGAAGAT---GGATCAGCC---ACTATCAGTCCGTCAAATGGAAGAGTAATGCTTATTGATGGCACTTCAATCATATATAGAGCGTATTACAAGCTTCTTGCAAAATTGCACCATGGTCATCTTTCACATGCTGATGGCAATGGAGATTGGGTCTTAACTATTTTCAGTGCATTATCTCTGATAATCGACGTCTTGGAATTCATCCCTTCACATGTAGCGGTGGTTTTTGACCATGACGGGGTTCCTTATGGTCAT---GCTTCTCTTTCTTCCAAACAAAGTTTTGTTGCAAAAGGCATGAATTTTCGACACACCCTATATCCCTCTTACAAAAGCAATCGTCCTCCAACCCCAGATACCATTGTTCAGGGACTTCAGTACTTGAAAGCATCCATCAAGGCAATGTCCATTAAAGTAATTGAGGTCCCAGGTGTTGAAGCTGATGATGTAATCGGAACCCTTGCTGTTAGAAGTGTCAATGCCGGGTTCAAGGTAAGAGTTGTCTCCCCAGACAAAGATTTTTTCCAGATCCTGTCTCCTTCGTTGCGTCTTTTGCGGATTGCTCCTCGTGGCTTTGAGATGTCCTCCTTTGGGATGGAAGATTTTGCTGAGAAATATGGAACCCTGAAGCCATCTCAATTTGTTGACGTAATCTCACTTGTGGGAGACAAATCTGACAACATACCAGGAGTTGAAGGAATTGGGAATGTCCATGCTATTCAACTGATAACAAAGTTTGGCACATTGGAAAACTTATTGCAGTGTGTTGAGCAAGTGGAAGAGGAGAGAATTAAAAAGGCTTTGATATCAAATGCTGAGCAGGCTATTCTAAGCAAGAATCTTGCTATG------TTACGTTCTGATCTTCCATTCTACATGGTTCCATTTGCCACCGAAGATCTGACATTTGTCAAACCAGAGGACAACGGGGAGAAATTCACGAGCCTCTTGACTGCCATCAGTGCTTACGCGGAAGGCTTTTCTGCAGATTCCATAATTAGAAGGGCCTTTTATTTGTGGAAGAAGCTTGGAAGCCAA---------------------------------------------------------------------------------------------------------------------------------------------------------------------------------------------------------------------------------------------------------------------------------------------------------------------------------------------------------------------------------------------------------------------------------------------------------------------------------------------------------------------------------------------------------------------------------------------------------------------------------------------------------------------------------------------------------------------------------------------------------------------------------------------------------------------------------------------------------------------------------------------------------------------------------------------------------------------------------------------------------------------------------------------------------------------------------------------------------------------------------------------------ATGGAAGGGGAGAAATATTCATCACATCGACTGCTTCGATCAGTTAAGAATCGATTTGGCTCCACAGATGAGCTTGGAGTTTTTGAAATGTCACAGTCAGGATTGCAAGGAGTATCAAATCCCAGCGAGATGTTCTTAGGTGAACTGCACTCTGATTCAGACTACCTAGCTGGGTTGGCTGTGGCTGTGATTGTGGATGGATCTCGAGCATTTCTCATTGAAATTCAGGCATTATGTGTAGCTGGCTCGTCAGTTGGGAGGCATATAAATGGTGTTCAAGGTAGCAGGGCTGACATGATTATTTCAGTTATCATAAAGCAAGCTGGTCTTAAGCTACAAGAGAAT---GGCATCTTTCTTAATGTCGTTAGTGGGGTTAGCCTGACGGAGACGGCTGGGGATCTAGCAATTGCAGCCGCCATTTGCAGCAGCTTCTTGGAGTTCCCCATACCCCATGGCATGGCATTCATTGCAGAAGTTGGTCTCGGTGGTGAACTTCGTATGGTACCTCAACTGGAGAAAAGAATAAACACTGTAGCAAAACTTGGATATAAGCAGTGTATTGTTCCTAAATCTGCAGAGAAGTCC---TTCTCAGACCTGCAACCTCAG---GGCATGGAGATT---CTGGGATGTAAGAATTTGAAGGAGATGATTAACACTGTTTTCAGAAGAATGCCGGAGCTCCCGGAGGTGGAGGCGGCGCGTCGAGCGCTAGAGGAGCACTGCGTGGGGAAGAAGATCAGGAGATCCACCGTCGCCAACGATTCTAAAGTCATCGACGGTGTCTCTCCCGAGGATTTTGAGGCGGCGCTCAATGGAAAAACTATAGTCGCCGCTCACCGGAAGGGAAAGAACATGTGGCTTCAGCTTGATTCCCCTCCTTTTCCCTCTTTCCAATTCGGAATGACTGGAGCTGTGTATATCAAGGGAGTTGCTGTCACTAAGTATAAACGGTCTGCTGTGAAGGATACTGATGAGTGGCCTTCAAAGTATTCCAAGTTATTTGTTGAACTAGACGATGGTTTGGAATTCTCTTTTACTGACAAGAGGCGATTTGCTAAAGTTCGTTTGCTTGACAATCCTGTTTCTGTGCCCCCAATCTCTGAGCTTGGTCCTGATGCATTAAAGGAGCCCATGACAGAGGAAGAGTTCTACAACTCCTTGAGCAACAAGAAAATTGGAATTAAGGCTCTCTTACTTGACCAGGTTTTGATG------------------------------GTTTTA---------------------------------------------------------------CTATGTAGATGTGTG------------------------------------------------------------TGGATT------------------------------------------------------------------------------------------------------------------------------------------------------------------------------------------------------------------------------------------------------------------------------------------------------------------------------------------------------------------------------------------------------------------------------------------------------------------------------------------------------------------------------------------------------------------------------------------------------------------------------------------------------------------------------------------------------------------------------------------------------------------------------------------------------------------------------------------------------------------------------------------------------------------------------------------------------------------------------------------------------------------------------------------------------------------------------------------------ATGGATTTA---CAAATCAAGCATGCAGTAGTA---------------------------------------------------------------GTGAAG------GTTATCGGCATGACATGGTCT---------------------------------------------CGCGGCCAAGTCACC---------------CAGTTGCAG---------------AAT---------------------------------------------------------------------------------------------CGGGCATTGCAAAATTACTCTAGTATCTGTTTAAGGTGTTCATCTGCA------AAT---GCTCAGAAGTCCATACATTTT------------TCCCAGAGAGTTAGGATACCACGT------------------------GCTCTCAGAATCAATTCAGAGAGG---------ACAATTGATCCATTAAGAAATCACGCTAATGCCACTGACTGC---TTTTCTGCCTTCCGAGTGAGGTCACCTTTTGGATGTGGGCCTTCCAACTCTGGAATGCCCGTG---AATGTTTCCTATTACGGTTTAATAAGTGGG---------CTGTGCTCAAGTTATTAT------GGTAGTATCAGCAGGTCATTTTCCCAGATT---CCAAGGGCTGGTACC------CGA------------------------------AACCGTATTGTTATGACAGAAGGT------GAGGGCAGT---------------AGGAAAAAT------GATTCATTTAAAACA---TTT---------------------ACTAAGCGT---CGGAAGTGGCCAAAGGCT---------------TTT------------GCCGCTCAAAAAGGAGAT---------------------GCAGCATCTATGGAGGAAATGGCAAGCACCAGT------------------------------------------------TCGGAAGGGAAAGCAGCAGTTCTGGAAGATGTC------------------------------------------------------------------------------------------------------------------------------------------AAATTGTCCTCCTTA------AATGGCCAAAGTGTT------AAGGAT---------------------------------------------------------------------------------------------------GAGGGCAAAAAGAAAGCA---------------------------------------------------AAGCAGCAATCTAAAAGCAAGAAAAAACAAAATCCAACATCCAGTACTAGTGCTTCTACT------------GATGTAGCGGACATGCCA------------------------------------------AGTAGCTCTGGGAAAATTTCTCAAGCAAAGGATACTAAGAATAAGAAAAGC------ACACGATCGCCTACATCTTCAAAGATTAAT------------TCAACTTCAAGAACT---CTAATAGAAGTGGTT---------------GATAGCAATATTTCAACAAAGAATGCCCCAGACAAAGCA---------------ACCAAGAGCTCAGCTAAAAAGGGAAAATCT------AATGCAAAAGCCCATTCACTTCTGAAATCTAAC---------------------------GAGGAACTTACA---GTACAATCAGAAGACAAG------ATATCACAGGCTCAACATTCAAGCCTGATCAGCAAACCTAAGTCTCGA---------------------------GGTCAAAAGACTTGGCCCCAATTATATCCACCTATTGGTAAATCTGTTATAGTGGTGGAGTCTGTCACGAAAGCAAAAGTTATTCAAGGATACCTTGGTGAAATGTATGAGGTCCTACCCAGTTATGGCCATGTCAGAGATTTGGCTGCGAGATCAGGATCTGTGCGACCTGATGATGACTTCAGTATGGTGTGGGAAGTTCCATCTGCTGCCTGGTCTCATCTTAAGAGTATTAAGGTTGCTCTGAGCGGA------------------GCAGAAAAT---------------------CTTATTCTTGCCTCA------------GACCCTGATCGCGAAGGAGAGGCAATTGCTTGGCACATAATTGAGATGTTGCAGCAACAGGATGCTTTGCGTGAAGATGTTGCTGTTGCAAGAGTTGTCTTTAATGAAATAACTGAATCAGCCATTAAAAGTGCTCTTCAGTCTCCACGGGAGATCGATGCTGATTTGGTGCATGCTTATCTTGCCCGACGTGCTCTTGATTACTTGATTGGGTTCAGTGTTTCTCCTTTATTATGGAGGAAATTACCTGGTTGCCAGTCTGCTGGACGTGTCCAATCTGCTGCTTTAGGCCTTATAAGTGATAGGGAAAAGGAAATTGATGAATTCAAAGCTCAGGAGTACTGGACTGTTGACGTTCAGTTCCAGAAGACTGATTCAAGTTCA---GCCAACAACATTTCTCTCCCATCACATTTGACCCATTTTGATTCCAAAAGGTTGAATCAATTGTCAATTTGCTCTAATGCGGAGGCAAAAAATATTGAAGAAAAGATAAATCAGTCCAAGTTTGAAGTTATT---GGCTCTAAAACGAACAAATTTCGGAGAAATCCACCCACGCCATATATAACATCAACGCTTCAGCAAGACGCTGCAAACAAGTTGAACTTTACAGCATCAAATACAATGAGAATCGCTCAGAAACTGTATGAGGGAGTCCAATTATCAGATGGCCAGGCTACAGGATTAATAACTTACATGAGAACTGATGGATTGCACTTATCAGATGAAGCTGCAAGGGATATCCAATCCTTCGTCGTGGAGAAATATGGACCGAATTTTGCAACCAAG---AGTACACGTAAGTATTTTAAAAAGGTGAAAAATGCTCAGGAGGCCCATGAAGCCATTAGACCCACGGATATCCGGAGACTACCATCAATGCTTGTTGGGGTACTGGATGAAGACTCCCTGAAGTTATATACTCTTATTTGGTCTCGCACCATGGCATGCCAAATGGAACCTGCGGTCATTGATCAGATACAATGTGACATTGGGAATGCTGCTCAGTCCATTATGCTTCGTTCTACATGCTCAAGGGTGGGATTTCTAGGCTTTCAGGCTGTTTATGAGGATGCTGAAAGCATCAGAATAAAAAATGATGAGGAT---GATGAG---------------------------------------AACCAACGTAGTGAAGTATTTGAGACTTTGAGTAGTTTAAAAAGTGGCCAGCCATTGTGCTTGACTAAGATAGGACTTGATCAACACTATACACAGCCTCCACCTCGCTACTCTGAGGGATCGTTAGTAAAAAAGCTGGAGGAACTTGGCATAGGAAGACCTTCTACATACGCAACC---ACTATTAAGGTGCTAAAAGATAGAAATTACATAACAGTGAAAGGCAGGACACTGTATCCAGAATTTCGTGGTCGCATGGTGTCAGCATTTCTCGCTCATTATTTCTCTGAGGTGACAGATTATAGTTTCACTGCTGATATGGAGACTGAACTTGATAATGTTTCAGCTGGAATGACTGAATGGAAAGGTCTTTTGAAAGATTATTGGACTAGATTTAGCAAGTATTGCGAGGGTGCTAGCAATGTCCATATCCATCAGGTGGAGAAGATGTTGGAGAAAACATTTGGCCATTTCTTATTTTCTTCTTTTCGTGATGGAAATAGAACTTGCCCAAGTTGTCTGGAAGGAACATTGGTTTTCAAAGTTAGCAGGTTTGGCGCAGGATACTTTATTGGCTGTGATCAACACCCAAGGTGCAAGTATATTGCTAAAACACTGTACGGC------GAAGATGAT------GAAGAAATCAATCCTGAAAAACAG------AATAATGTGCAAGAGCCGAAGTTGCTTGGTCTAAGTCCGGGAACAAATGAGAAGGTTCTTTTAAAGTGTGGCCCATATGGATACTATGTGCAGCTGGGCGAAGACAGAAAGGGGCACTTACCTAAGCGAGCCTCAGTGTCTCAAATAAAGGAT---GTAGATTCCATCACATTGGAGCAGGCG---------------------------------------------CTTGACTTGCTGCAGTATCCGATCACTTTG---GGAAACCACCCAGATGACAACCAACCAGTGATCTTAAAGCTTGCGAGG---GTTGGATTTTCCGTTAGACACAGGCGCACAATTGCTTCTGTGCCCAAG---------AATATGAAGCCTAATGAGATAACCTTGGAGAAAGCCTTGAAACTCCTACAGAGTAAAGATGTAAGGAGGTGTGGACGACCG------------------AAGCGC------AAAGCTGCGGTTGAA------------GAA------CCTATGGAGGCCATC---------------------------------------------------------------------------------------------------------------------------------------------------------------------------------------------------------------------------------------------------------------------------------------------------------------------------------------------------------------------------------------------------------------------------------------------------------------------------------------------------------------------------------------------------------------------------------------------------------------------------------------------------------------------------------------------------------------------------------------------------------------------------------------------------------------------------------------------------------------------------------------------------------------------------------------------------------------------------------------------------------------------------------------------------------------------------------------------------------------------------------------------------------------------------------------------------------------------------------------------------------------------------------------------------------------------------------------------------------------------------------------------------------------------------------------------------------------------------------------------------------------------------------------------------------------------------------------------------------------------------------------------------------------------------------------------------------------------------------------------------------------------------------------------------------------------------------------------------------------------------------------------------------------------------------------------------------------------------------------------------------------------------------------------------------------------------------------------------------------------------------------------ATGTTGCTTGTCATTGCAAAAGCATTATTTGGCCATGTAAGTGAAGGAAGAAGAAGAAAATGGGTTTTTCCCACTCTCATTCAACGCCACAGACCCGAGGATACTGGAGTACCGCATGAAGCCGAGGGAATGAAGATAACTGGGCTATCACCATATTGGTTTGATGCAGTTCAAGGTGGCGCTGTACGGAATACTGTGGATATGAAGTCTCTTTTTCTGTTGACTGGACCAAATGGCGGTGGAAAATCGAGTCTACTGAGATCAATTTGTGCGGCTGCTCTACTGGGAATATGTGGATTAATGGTGCCTGCTGAATATGCTATTATTCCTCATTTTGACTCCATTATGCTGCACATGAAATCTTATGATAGTCCTGCAGATGGAAAGAGCTCATTTCAGGTTGAGATGTCAGAGATTCGTTCTATAATTACCAGAGCCACTTCCAAGAGCCTCGTGCTTATAGACGAAATATGCCGAGGGACTGAAACAGCAAAGGGCACATGCATTGCAGGCAGTATTATCGAAACTCTCGATGCGATTAGTTGCCTAGGTATTGTGTCCACCCACCTGCACGGTATCTTTGATTTACCACTGAAAACAAAGAATGCTGTCTTTAAAGCTATGGGAACAGAATGTATTGATAGTCAAACCATTCCCACATGGAAGTTGATAGATGGCATCTGCAAAGAGAGCCTTGCATTTGAAACGGCTAAGAGAGAAGGAGTTCCAGAAGAACTAATTCAGAGAGCCGAGGAACTATATGTTTCGGCTTATAGATGTGTTTTGATTGGTGCTAAGGAACAGCCGCCTCCATCAACTATTGGCACTTCATGTGTTTACATCATGCTTAGACCCGACAGAAAACTTTATGTTGGAGAGACTGACGACCTTCAAGGCCGGGTCCGTGCTCATCGTTTGAAGGACGGAATGCAGAAAGCATCATTCCTATACTTCTTGGTAGCAGGAAAGAGCATGGCTTGTCAACTGGAAACTCTTCTTATAAACCAGCTCCCGAGTCGAGGTTTTCACTTAACTAATTTAGCTGATGGAAAGCATAGAAATTTTGGGACTTCTGATCTC---TTAGAACGAGAAATGTTGATCAGAATGGCT---TTGGCC---------GCGGGACTTCGTTTGCTCCGT------TCT------------------CGTTCCCAT------CCCCTC---------------------CCTTTCTCCCTCACC------------GCTCCTCCACGTTTGCTGCTCGCTAGA---CGT------GTCTCG---GAGCTCCGTTTTCTCTCCTCCTTGGAACCCCACCAGCGC------------AGGAGGTTCTTT---GCCGTGAAAGCTTCTTCGAGCCGG---------AGGGAGGAGGAAGTA------------------GAGGAT------------AATGGGAGTGTGGTTGCAGTG---AGGGATGGAGGC------GGAAATGGTGGAGACTCAGGC------------------------GATGGTAGGATAGTTGTTTCCGAGCTTCACAAGGAGGCAAACGAGGCTTACATGGCGTATGCCATGTCTGTGCTACTTGGCCGGGCTTTGCCCGATGTCAGAGATGGGCTCAAGCCCGTCCACCGGAGAATATTATATGCAATGCATGAGTTAGGCCTTTCGTCAAGGAAACCTTACAAGAAGTGTGCTAGAGTTGTTGGTGAGGTTCTTGGTAAGTTCCATCCACATGGAGATAATGCTGTCTATGATTCATTGGTTCGAATGGCTCAGGATTTCTCCTTGCGTTCTCCACTCATTCGTGGGCATGGGAATTTTGGCTCTATTGATGCTGATCCTCCTGCAGCAATGCGCTACACAGAGTGCAGACTGGAGGCACTCACAGAGGCAATGTTGTTGGCAGACTTGGAACAAGATACTGTTGATTTTGTTCCAAACTTTGACAACTCGCAAAAAGAACCATCTTTGCTTCCTGCTCGCATCCCTCACTTGTTATTGAATGGTGCTTCAGGGATTGCGGTTGGAATGGCAACAAATATTCCACCACATAATCTTGGGGAGTTGGTAGATGCACTGTCTGTGTTGATTCACAACCCTGAAGCCACGTTGCAAGAATTGCTTGAATACATGCCTGGACCAGATTTTCCGACTGGAGGAACTATAATGGGCAACAAGGGTATTTTAGATGCATATCGAACTGGACGAGGACGTGTGGTAATTAGAGGGAGGACTGATGTTGAGTTATTGGATTCC---AAGAGCAAGCGTTCAGCAATCATCATTAAAGAGATACCATATCAGACCAACAAAGCATCTCTTGTTGAGAAAATTGCTGAACTTGTAGAAAATAAGAGTTTGGAAGGCATAAGTGATATACGTGATGAGAGTGATCGATCTGGAATGCGCATAGTCATTGAGCTTAAGAGGGGATCTGATCCATCCATCGTATTGAATAATTTATATCGTCTAACAGCTTTGCAATCCACATTTAACTGCAACATGGTCGGGATTCTTAATGGCCAACCGAAACAAATGGGATTAACAGAATTGCTTCAGGCTTTCTTGGATTTTAGATGCTCTGTGGTAGAAAGGCGTACGAGGTTTAAACTTTCTCAAGCTCAAGATCGATATCATATTGTGCAGGGTATTATAGCAGGACTCGATAATCTGGACAGAGTCATCGACATAATCAGGAAAGCTTCCAGTCATGTGTCAGCAGCAACTAATTTAAGAGAAGAGTTCAACTTGACTGACAAGCAAGCAGAAGCTATATTGGATATAAGCCTCAGAAAGCTAACATCTCTTGAGAAAAACAAGTTTATTGATGAGGGAAAAGCTTTGTCAGAACAAATTTCCAAGTGGCAGGAGCTTCTTTCTAGTAAAAAACTTATACTTGAGATGGTAGAAGATGAAGCAAATGAAATAAAGAACAAGTTTTCTACTCCAAGGCGTTCAATGCTGGAGGACACTGATAGCGGAGAACTTGAAGACATAGATGTCATCCCTAATGAAGAAATGCTACTGGCACTTAGTGAAAAAGGCTACCTTAAAAGAATGAGGCCTGACACTTTCAACCTGCAAAACCGTGGGACTATTGGAAAATCAGTGGGGAAACTGAGAGTAAATGATACCATGTCTGATTTCCTTGTATGTCGAACCCATGACCATGTCCTGTACTTCAGTGATAAGGGAACAGTGTACTCTGCTCGTGCCTATAAAATTCCTGAATGCAGCAGAGCTGGTGCTGGCACACCTTTAGTCCAAATCTTGGCC---CTATCTGATGGTGAGAGAATAACTTCAATTATTCCAGTTAGTGAATTTGAAGGAGAC---CAATACCTTACAATGCTAACTATGAAGGGATATATCAAGAAAGTTTCTCTGGATTATTTCTCATCAATAAGGTCAACTGGGATCATTGCAATTCAACTGGTTCCTGGTGATGAACTAAAATGGGTGAGGCGTTGCACAAATGATGATTTTGTGGCCATGGCTTCACATAATGGAATGGTGATCTTGTGCCCTTGTGAGAATATTAGAGCACTTGGAAGGAATACTAGGGGTGGAATTGCCATGAGACTGAAACAAGGG------GATAAAATGGCAAGCATGGACATAATACCTGCATCTTTGGGCAAAAAGTTGGAGAAAGGCTCAGAAACACAGCAGTCCCATGGCAGGGGTTTTTCCGGTCCTTGGTTGCTGTTCATATCTGAGAGTGGTTTTGGGAAGCGAGTTCCTCTTGCTAACTTCCGAATGTCACCACTGAATAGGGTTGGTTTGAAAGGTTACAAGTTTTCATCGGAGGATCGTCTGGCAGCTGTATTTGTAGTAGGGTTCTCTGTAGGAGAGGATGGAGAAAGCGATGAACAAGTTGTGCTGGTCAGCCAAAGTGGAACTGTGAACAGGATTAAAGTACGGGACATCTCCATTCAATCTCGCTTTGCAAGAGGGGTAATTCTGATGCGGCTTGAACATGCTGGGAAAATCCAGTCAGCATCATTAATATCAGCAACAGAGACTGAGTCTGGGGAA------------------CTCGAGGAGGCT------GCAGCA---------ATG---------TCTTTTCCTCTCTTCAGA---------AACATTTCTGCACAT---------------------------------------------------------------------------------------------------------------ATAACTTCC------------CCCCAAATCACCCTTTTTCCT------------CCCTTCAGCAAAATGCCAAGAACTAGACTTTCATTAGCC------------AAAAGGGAGATAAACCCATCTATAGAA------------------------GCAAAGAACCCTGGTTCT---------------GAGATGGGA------GATGATGATTCTGCGCAAAAG---ATT---CGTGTTTTTGTCAGGAAAAAGAGA------GCTAAGATAAAT---GTTCAAACCACA---GTTGAAGAAGTTAAGCCTGAA------------ATTCTTGATCAAAAG---------------------------CCTTGCACCCTGCCTGAAATTGAAGATTTTGCATACGGAAAAGACAGC---------AGTTATTCCCGA------------------------------------------------------------------------------------------------------------------------------------------------------------------------TTGACACAACCACCGGCCAACTGGGAAAAGGTCCTTGAAGGAATTCGCAAAATGAGGTCGCCTGAAGATGCGCCCGTAGACTCAATGGGGTGTGAAAAAGCTGGCAGTTCTCTACCC---CCTAAGGAAAGAAGATTTGCCGTTTTGATATCATCACTCTTGTCAAGCCAAACAAAAGATCATGTTACTCATGGAGCTATTCAAAGGCTTCTTCAAAATAATTTGCTAACAGCCGAAGCCATTGAC------AAGGCCGATGAAAGTGCACTAAAGGACGTGATTTACCCGGTGGGATTTTATACAAGAAAAGCAAGCAACATGAAGAAAGTCGCAAAAATTTGTCTCTCAGAGTATGATGGAGATATTCCGAGTACGCTAGAGGGTTTGCTCCAGCTTCCCGGGATTGGCCCCAAAATGGCTCATTTGGTA------ATGAATGTTGGGTGGAATAATGTTCAAGGAATATGTGTCGACACTCATGTGCATCGAATTTGTAATCGTCTTGGATGGGTCTCACGTCTTGGCACCAAGCAGAGAACTTTGACTCCGGAGCAGACGAGAGAGTCATTGCAACTATGGCTTCCTAAGGAAGAATGGGTTCCGATCAATCCTCTTCTG---------GTGGGATTCGGGCAGATGATATGCACTCCTCTTAGACCTCGTTGTGGGATCTGCACGATAAGTGGTTTTTGCCCATCTGCATTTAAAGAGACAACCCCT------AGCCCATCATCC------------ACACCTAAGGAG------------------------------------------------------------------------------------------------------------------------------------------------------------------------------------------------------------------------------------------------------------------------------------------------------------------------------------------------------------------------------------------------------------------------------------------------------------------------------------------------------------------------------------------------------------------------------------------------------------------------------------------------------------------------------------------------------------------------------------------------------------------------------------------------------------------------------------------------------------------------------------------------------------------------------------------------------------------------------------------------------------------------------------------------------------------------------------------------------------------------------------------------------------------------------------------------------------------------------------------------------------------------------------------------------------------------------------------------------------------------------------------------------------------------------------------------------------------------------------------------------------------------------------------------------------------------------------------------------------------------------------------------------------------------------------------------------------------------------------------------------------------------------------------------------------------------ATGGAGGTAATTGGCTCAGGATACCAGGCAGCTTTTATGGTTCCAACAGAGCTGCTAGCCATACAGCATTATGATCACCTTCTTGGCCTTCTTGAGAAAATAGAAGAGGACGATGAAAAACCTTCTGTTGCTCTGTTGACAGGCTCAACCCCAGCAAAGCAAGCACAATCCATAAGGAAGGGTCTCCAAGCTGGGGAAATCTCTATGGTCATTGGAACTCATAGTCTAATAGCTGAAAAGGTTGAGTTTTCAGCTTTGCGCATTGCTATTGTCGATGAGCAACATCGTTTTGGTGTTGTTCAAAGAGGACGCTTCAACAGCAAGTTATATTTTAATAGCATAACTTCCCAACTGACATCAACTGGTTCAAATGACTCCCTGAAAAATGATGTTTCCATGGCTCCGCATGTCCTGGCAATGTCAGCCACGCCAATTCCAAGATCACTTGCCCTGGCATTGTATGGTGATATGTCCTTGACTCAAATCACTGATTTACCTCCTGGAAGAACACCTGTTAAGACTTACGTTATTGAAGGCAATGAAGTTGGATTTGAGCGGGCTTACCAGATGATGTCGGAGGAATTAGGAGGAGGAGGGAAATTATATCTTGTCTATCCCGTAATTGAACAATCTGAACAACTTCCCCAGCTTCGTGCTGCTTCAGCTGACTTTGAAACTATTTCCGGGAAGTTCTCCACTTATAAATGTGGGTTGCTCCATGGAAGAATGAGAAGTGACGAGAAGGATGAAGCATTGAGACGGTTTAGGTACGGAGAAACAAATATATTGCTCTCGACACAAGTAATTGAAATTGGGGTTGATGTACCAGATGCATCCATGATGGTTGTCATGAATGCTGAGAGATTCGGAATTGCACAATTACATCAACTTCGAGGTCGAGTTGGTCGTGGAGAGAGGAAGTCCAAGTGTATATTATTAGCATCTACAATTTCTAGCCTAAAACGATTGAAGGTACTGGAGAAGTCGTCCGATGGATTCTACCTTGCAAATATGGACCTTCTCCTTCGTGGCCCCGGTGACTTGCTCGGTAAAAAACAGTCTGGTCATCTCCCGGAATTTCCTGTTGCCAGGTTGGAGATAGATGGAAATATTCTTCAAGAAGCTCATCTTGCTGCACTGAAAGTTCTGGAAATTTCTCATGATCTGGAGAAATTTCCGGACCTCAAGGCAGAGCTTAGCATGCGACAACCCCTGTGTCCTCTAGGAGACATGAGTTCTCTCGCCCATAAATTCATCAGGCTCCTCCGAGTTCCTCATATCTCC---------------------------ACGGTGATGGGTCTCCAAGGGAGCTCGAAGGTT---TTTTTCTCAACTGGTTCATTAGACTCGGGT------------------------------------GATGGCAATGAT------------------AATGTGGGGGCTGGTGGTGGT---CTGGAAATTGATGAT------GATGATTTTCTTCCTGAGAGGCCG---------GAA------TTACAACTCCAAGGTGTTGATCCCAGAAAAGGCTGGAATTTTCGAGGAGTCCACAGGGCTATTATATGCGGGAAAGTTGGTCAAACCCCTGTCCAAAAGATCTTGAGAAATGGTAAAACTGTAACCACATTTACAGTGGGAACTGGAGGCATGTTTGATCAGAGGATTGTAGGTGCCACTGACTTGCCAAAACCAGCTCAGTGGCATCGGATTGCAGTGCACAATCCTATGCTTGGAGCTTATGCTGTTCAACAACTTGTCAAGAACTCTTCAGTTTATGTTGAGGGCGATATTGAAACAAGGGTCTACAATGACAGCATTAATGGTGAAGTAAAAAGCATACCAGAAATTTGTGTGCGTCGTGATGGAAGGGTTCGGCTTATAAAGGCAGGGGAAAGTATGAGCAATATTTCTATAGATGAGCTGCGTGAA------GGATTATTGATGAAA------------------------------------------------AGACCA---------------------------------------------------------AAA---------------------ACA------------------CCCTTCCCT------------------CCTCCT------------------------------------------------------------------CCG------------GCG------------------ACACCTCCG---------------------------ACACCGCAA------------CAGCGGCAATCCTTC---AGC---------AAACTCCTGAAGCCC---------------------------ATATCCAAAAGACGCCGAAAC------ATT---------------------CTACAAAATCCCCATCCA------------------CTTCCCTCTGCCGCCGTG------------------------------GACGGC---------------------------------GCCATCAAATGGAAACCACTC---AACATTAACAAGTCCGAGCTCTATCTGCCGCTCACTTTTCCTACTGGCCAAACTTTTCGTTGGAAAGAAACTGGC------CCATTACAGTACACTGGCCCC---------GTTGGG---CCTCATCTTGTCTCCCTCAAGCAACTT---------GAGGATAAC---------------AGC------GTGGGATACTATTGTCATTTC---------------ACAGAG------------------------AGTGAGGAT------------------ATGGCGAGGACTAATCTTTTTGATCTTTTGAACATGGGTATTTCGTTAAATGAGATGTGGAACGAGTTTAAGGCTTCCGATGGGAGGTTTGCTGAGCTTGCATTGTATTTGGAGGGC------GCTAGGGTTCTGAGGCAGGACCCATTGGAGTGCTTGATTCAATTTATTTGCTCCTCTAACAATAATATACAGAGGATTACTAAAATGGTGGATTTTCTTTCGTCGAAGGGGAAATTCTTGGGGAATGTGGGAGGGAGTGATTTTTTCGAGTTTCCGACTCTGGAAAGATTGGCATTGGTCTCGGAAGCAGAGCTTAGAGAGGCTGGGTTTGGCTACAGGGCTAAATATATTGTCGGCACTGTAACAGCTTTGCAGTCGAAACCTGGGGGAGGTGTGGAGTGGCTTGCTTCTCTTCGTAAATTAGATCTTCAAGGGGCAATTGATGGTCTCTCTACTTTGCCTGGTGTGGGTCCCAAGGTGGCTGCATGCATTGCTCTCTTCTCTTTAGATCAACATCATGCCATCCCTGTTGATACTCATGTGTGGCAGATTGCAACCAGGTATCTCATCCCTGAACTAGCAGGCACCCGCTTGACACCTAAAATTTGCAATCTTGTGGCAGATGCTTTTGTGAGCAAATACGGGAAGTATGCTGGATGGGCACAAACCCTTCTATTTATTTCTGAATTGCCTTCTCAGAAAGCAATCTTACCGTCA---AGCCTT---TGGGATAAAGAGGAAAGAAGCTCAGCT---------AAGCTTCAAAAGAAAATTCAG---------------------TCAATACAA---GAA---------------------ACTAAGGACATATCAGGCAAGAAAAGGAAAAAGACTGCTGGAAAGGTTGACAAGAGGAATTTTGGGGAGAAGGTGATG------------TTG---------------------AAGCTG------TCG------------------------------------------------AGGCTGCTTCTTCACTCTTCAAGC---------------------------------------------------------AGGATTGCGTTCTCCGGA---AAAAGTCTA------TTCAATGAAGCT------GCT---AGT---GACTTCAAGTTG---------------------TTGCGTGGCATTACCACTCAGGGTGGGATG------TCTACTGCTATGTCCAATGTT---------------GGG---CCT---GAT------GCCAAAATATTTGCACCTTATTCGATTTTCAAGGGCAAAGCCGCGCTATCTGCCGACCCTCGTCTGCCGACATTTAGTAAATCAGAATCT------GGAGGTTACAAAGTCGATCGTCGTGGTGTCATTATGTTGACATTCTGGCCTGCTATTGGTGAGCGCAAATATGATTGGGAAAAGAGGCAGAAATTTGCATTGTCAGCAACAGAGGTTGGATCGCTGATAAGTTTGGGTTCAAAAGATTCATGTGAATTCTTCCATGACCCATCGATGCTATCAAGTAATGCTGGTCAAGTTAGAAAGACTTTATCAATTAAGGCACATGCTGATGGTAGTGGGTACTTCATATCTCTGAATGTTGTCAACAATATCCTCAAAACAAATGATCGGTTCGTTGTTCCTGTCACTACTGCTGAATTTGCAGTCATGCGAGCAGCTTTCACTTTTGCTTTGCCTCACATCATGGGTTGGGACCAA---TATACCAATCAGCTACCT------------------------------TATCAAGCC------AGTCGAAGTTCACCTAAG------ACGGTTCCT---GAACTT------CAG---------------AGCGCTGAG------TGGGATAGAATGGCGGCTCCTTCTAAAACCCTAATGGATTTCTTCCAG---CAACCGGCAAAGCGCCACAAGAGAGTCTCTTCGATTTCCACTGACCAGAAGCGGAGAATGGAATTGAACAAAGCCCTTGCTCTGTCCAAGCGGAACCTCAAACTTTGCTCTGATAAAGTCTCCAAA------GCA------AATGCCACA------GGA---GCGGGTTATGTAAAGTTGGAGGAGCTGCTGGTGGAGGAGACGTGGTCAGAAGTGCTATCTGGGGAGTTTCAAAAGCCTTATGCGAAGAAGCTATGTGAATTTGTGGAGAGCGAAATATGCCATGGCAGTGTACCAATTTACCCTCCTCAGCATCTGATTTTTAATGCACTTAACACAACTCCCTTCGAGCGGGTTAAGGCAGTTATTATTGGACAGGATCCCTATCATGGACCAGGCCAAGCAATGGGCCTTTCTTTCTCAGTGCCAGACGGCATCAAAGTCCCTTCAAGTCTTGTAAACATATATAAAGAACTTCAGCAAGATTTG---GGATGTTCAATTCCATCTAGTGGGAATCTTGAGAGATGGGCTGTACAGGGTGTTCTCCTGCTAAATGCTGTTCTCACAGTTAGAAAACATCAGGCAAATTGTCATGCCAAAAAAGGGTGGGAGCAGTTTACTGATGCTGTAATTGGAGCAATTTCACAGAAAAGAAAGGGGGTTGTCTTTCTTCTTTGGGGAAACTATGCGCAAGCCAAATCCCGGTTGATAGATGAGTCAAAGCATTATATTCTCAAATCAGCACATCCTTCAGGTCTATCTGCAAACAGAGGCTTCTTTGGATGCAGGCACTTCTCTCGCACGAACCAGATCTTGGAGAAAAATGGAATCTCTCCGATAGATTGGCAGTTGATGGCC------CTTCTTCTCAAG------------CCAAAT---------------AGCACTGTC------------AAA------------CGCATGGCCTCT------------CGT---------------TTTTTGGCATTCTCGCCTTCTCTC------------------AGTCAATCT------TTT---------------CATTCCCATGGCCAGTATAAT------------------TTCACAGTTTCATCTTCTTTTTCTCTCGCAAGACCCTCCTTTCTACTTCTT---AGTAGC---------------AGAGGAAGTGGCAGG------TTGGGAAAGGTTTCGAGC---AAGTATTTTCAACGG---AATGCTGTGGTTCCC------AGAGCATTCATG------TCATCAAGCATGACC---------ACCGAGGCTGTTCGTGAAAGTAAAGCCTCAAAAGAATATGGGTCGGAGCAGATTCAGGTATTGGAAGGGTTAGAACCTGTAAGGAAACGGCCTGGCATGTACATCGGAAGTACTGGATCCCGTGGTCTGCATCATTTGGTT---TATGAAATCTTGGATAATGCCATTGACGAGGCACAAGCAGGGTATGCTTCAAAGATTGATGTTATTCTACTTGCAGACAATTCAGTTAGCATCACTGACAATGGGCGTGGAATCCCAACCGACTTCCATCCAGCTACGAAGAAGTCTGCTTTGGAGACTGTCTTGACGGTTTTGCATGCAGGTGGCAAGTTTGGTGGTTCAAGTAGTGGTTACAGTGTATCAGGTGGACTACATGGTGTGGGTTTATCAGTTGTCAATGCACTGTCAGAGGCCCTTGAAATTACTGTTTGGAGGAATGGCATGGAGTATAAGCAGAAATATTCCCGAGGGAGGCCTGTGACAAAATTAGTCTCTCATGAGCTCCAAGCTGATATGAAAGACCGTCAAGGGACTCGCATACATTTTTGGCCAGACAAAGAAGTATTCACGACGGCGATCGAGTTTGACTACAATACAATATCCGGAAGAATCAGGGAGCTTGCTTTTCTCAATCCTAAGGTTACGATTGCAGTCGAGAAGGAGGATGCAGACCCTGAGAAGAGACTGTATAATGAGTACAGCTATGCTGGAGGATTAATTGAATATGTAAAGTGGCTTAATGTAGATAAGAAACCTCTTCACGATGTTGTGGGATTTACAAAAGAAGCAGATGGGATCTCAATTGATGTGGCACTTCAATGGTGTTCAGATGCATATTCAGATACGTTGTTAGGATATGCCAATAGCATTAGGACAATTGACGGTGGCACTCACATTGATGGTGTGAAAGCTTCATTAACAAGAACGCTCAACAAACTAGGGAAGAAGTCTAAAGTCATTAAGGAGAAGGATATTAGTTTAAGTGGCGAGCATGTCAGAGAGGGACTGACTTGTGTGATCTCCGTCAAAGTTCCAAATCCAGAGTTTGAAGGACAAACAAAGACGAGATTGGGAAACCCGGAGGTGAGGAAGATTGTTGACCAATCTATTCAAGAATACCTTACGGAGTACTTGGAGTTGCATCCGGATGTCCTCGATGCCATTCTTTCAAAGTCCCTCAATGCTCTGAAGGCAGCTCTAGCGGCAAAGAGGGCAAGGGAATTGGTTAGACAAAAGAGTGTTTTGAGATCATCATCTCTTCCTGGAAAGCTTGCTGATTGCTCAGCTACCAATCCTGAAGAAGCT---GAGATATTCATAGTTGAGGGAGATTCAGCTGGTGGAAGTGCTAAACAAGGGCGCGATCGGCGGTTTCAGGCTGTGCTTCCTTTGAGGGGTAAGATTTTGAACATTGAAAGAAAGGACGAAGCTGCCATGTACAAAAATGAGGAGATTCAAAATCTTATTCTCGGCTTAGGACTTGGA------GGTGAGGATTTCCAAAAGGATTCTCTCCGTTATCACAAAATCATAATATTAACAGATGCTGAAGTTGATGGGGCCCACATTAGGACATTGTTATTAACCTTCTTCTTTAGGTATCAGAAAGCGTTGTTTGATGAAGGTTGTATCTATGTTGGTGTTCCACCTTTATATAAGGTCGAGAGGGGAAAGCAAGTACACTACTGTTACGACGATGCAGAACTTAAAAAACTTCAGAGTTCCTTACCTGCAAATGCATCATACAACATTCAGAGGTTCAAAGGTTTGGGGGAGATGATGCCTGCACAGCTTTGGGAAACAACTTTGAGTCCAGAGACTAGACTTTTGAAGCAATTAAGAGTAGAGGATGTTGCAGAAGCCAACCGTGTTTTTTCGTCTCTAATGGGATCCCGAGTTGATACGAGGAAAGAACTCATTCAGGAAGCTGCAAGTGTTGTCAAGATTGATCACCTTGACATAATGGCATCTACGGTCATGAGAAAATTGTCCGGAGTGATTTTTACAAGAGGCAGAGCACATCCGTCATCTGTTGCTTTCTGTACAAAATCTCTCTCTTCTGCAGAAAATGAATCCGAGTCTGATTTAGAGTCAGGTGATTTTCCT------GCTGATTCTTCTGCTTCAAATAAGCAAGGAGGCATTGTTGATCGACCCCTTGAAAATGGCTTAGATCTTGGCATTTACAAGGCCATATTGGTGGGACAAGTGGGGCAGGCTCCTATACAGAAGAGACTGAAGAGTGGGAGGACAGTAACTCTGCTTTCGCTTGGAACTGGGGGTATCCGAAACAATAGGAGGCCGTTGGACAATGAGGATCCCAGTGATTATGCAAATCGGTGTGCTGTGCAGTGGCATAGGGTCTCAGTTTATCCAGAGAGGTTGGGGGAACTTGCCGTCAAGAATCTTGTCCCTGGTTCCATCTTGTATGTGGAAGGGAATCTGGAGACAAAAATCTTCAATGATCCCATTACTGGCCTTGTGCGGCGAATTCGGGAAATTGCCGTACGCCGAAACGGCCGAATCTTGTTTCTAGGAAACGGAGCTGAA---GCCGAG---CAGTCATCAAGAGGAGCT---AATATTGGTGGTGTCGGTTACTATATGGCGTACTTTCCCGGTTATGTCATCTATGGAACT------GCGATT------AAACTG------------------CAATAC---CGAGTCTTTCTATAC------CCTGATTTGATCTTTAGGGTAAAA---------AGGAACACCAGT---------ACA------------------ATTTTCTGC---GCAAAGGGAAGA------------------GATTAC---AGTAACTCTTTTGCAGTT---AAATACCTCCCCGAAGAATCTTCTAAGGACGATAAAGATGGAGGTGCATCTTTGCCTGGGAGATATTTG---------GAGAAAAGGCATAATGGGACGGAGTTGAATGTAAGG---------AGAGTCGATTTTTCCAAGAACTCGAGCAGGATTTGTTTGGATGTTGAGTCC---------AGGAATCATGATTCATGCCGTACTTCTAACGTAAATTTTGGGCTAAATTTCGAGGTGGAAGAA---GAG------------------GTCGAGGAA------GATTTC------ATGGTTCTGGATGAT---AAA---------AGTGAAGAGACCGACAAGATC---TTT------------GAAGATAGTAGCACAAGATGTCGTGGA------ATCCAATTGGGTTGTACTCGGCAAAATGTGGAGAAGTCAGCGATTGAGTTACTTGCTTCCAGAGCATTTACTGCTTTGGAGCTAAAGAAAAAACTGCAAGCAAAGGGATTTCCGCTTGAAATTGTTGAGGCCGTGATAGTAGACTTCCAGAGCAGGGGCCTTATTAATGATTGCTTATATGCGGAAACATATTCACGATCTAGATGGTCTTCCTCAAGCTGGGGGCCTCGCCGGATCAGACAAGAATTATTCAGGAAGGGTGTAAGCGAAGTAGATGCAGAGAAAGCAATAAAACTAGTGTTCGAG------AAT------------AATGAAGGC---AGTGAAGATGTGGAT---------TCAGGGATT---GCTATGTCGAAGCTTTCTATTGATCAGCTATATGTTCAGGCCTCAAAGCAATGGCAGCGAAGTCGTGGGGTGCCTCTAGAGACACGGAAATCAAGAATCATTCGGTGGCTTCAATATCGTGGCTTTAATTGGTGTGTTATTAAATATGTGATGAAGAAGTTGCAATCGGAGGGCCCTTCCATGTCTTCCTCAATCGTCCAAACGGGCCGCATTCGTGTCCTGAAGCAAGGAGCTGAT---------------TCAAATCCCGCAGGCCCGGTGGTGTACTGGATGTTCAGAGATCAACGGCTGAGGGACAATTGGGCTTTGATCCACGCCGTTCAT------CAGGCTAACCAGCGGGAAGTGCCGGTCGCCATAGCATTTAATTTGTTTAATCAG------TTTAAGGGCGCGAAAGCTCGGCACTTCGGGTTTATGCTCAGAGGGCTCAAGAAATTGCATTCTGATGTT---CAG---TCCAATTTCCAGATTCCATTTTTC---TTGTTCCAGGGTGAAGCTGTGGACACCATTCCAAGCTTTCTAAAAGATTGTGGGGCTTCACTTCTGGTGACAGACTTCTCACCCTTACGAGAGGTTCGTCAGTGGAAAGAAAAACTCTGC---------AAA---------AGTGTGAATGATGCAGTATCAATTCACGAAGTTGATGCACACAATGTTGTGCCTGTTTGGGTGGCATCTGACAAACTGGAATATGGTGCGAGGACTATAAGAGGCAAAATAAACAAAAAGCTCCCCGAATATTTGATCAATTTTCCTGAACTCAGC------ACTCCTAAAAGA---AAGTGGGCT------TCCTCTAGTAACTTT---ATAGACTGGGATAACCTCATCGCAAGTGTTGTGAGGCAAGGAGCAGAGGTTCCTGAACTTGAATGGTGTCAACCAGGTGAACAAGAAGCGCTAGAAGTATTAATGGGGAACAAAAACGGGTTCTTGACAACAAGATTGAAGAATTATACTACAGACAGGAATAATCCAGTGAAATCCAAAGCACTTTCTGGCCTCTCTCCCTATTTGCACTTTGGGCAGATATCAGCACAGAGATGTGCTCTGGAGGCACGAAAGGTTCGGAAACTCTATCCCCAGGCAGTTGATGCATTCTTGGAAGAACTGATTATTCGTAGAGAACTTGCTGATAACTTCTGCTACTACCAGCCACATTATGATTCACTGCAAGGTGCTTGGGAGTGGGCTCGTAAGACTTTGATGGACCATGCCTCTGATAAGCGCCAGCATATATACACAAGGGAGCAATTGGAGAACGCACAAACTGCTGATCCACTT------TGGAATGCTTCCCAGTTAGAAATG------GTTCATTATGGAAAGATGCATGGTTTTATGAGGATGTATTGGGCAAAAAAGATTCTTGAATGGACTAATGGACCAGAGGAAGCTCTAGCAATATCAATATACTTGAATGATAAGTATAGCATAGATGGCAGGGATCCAAATGGCTACGTTGGATGCATGTGGTCAATATGTGGAGTACATGATCAGGGGTGGCAAGAACGACCTGTTTTTGGGAAAATACGGTACATGAACTATGCAGGCTGCAAGAGAAAATTTGATGTGGATGGCTATATTGCATATATAAAGAGGTTAGTAGGTGAAAGCAAGAAGAGGAAAGCAGAAGCCCCGCTTGACAACAAAGCAAAACAGCTTAACAAAATGGCT------------------------------------------------TCCCATCTGCAAATCAGTAGAAAATCTTATTCTAATTTTTCTTGTATTTATGTGAAG---CCCTCTGCGAAGCACAAT---------CTCCCGCATTTC------------ATTTCATTGCCAAATTCAAGAACT------------------------------CAAAAGGCAAAATCTTGGAAACTCATCAGAGCCCACTTTTCAGCAACACCTTGTAATCAATCAGCTGTTGAT---------------------------GATGAAACCCTTTCGCCTTCATCACCAGAAAATGATGTTTTGAGTGTTAATAGTGGTGATGAT---------TGCAGTAATAGGATTGCGAGAAGGAGGAGGGTGTTTTTCTTGGATGTGAATCCATTGTGTTATAAAGGGAGCACGCCGAGTTTGCAGTCTTTTGCTCATTGGGTTTCCCTTTTCTTTTCCCAAGTCAGCCACAATGACCCTGTTATAGCTGTTCTTGATGGGGAAGGAGGCAATGAATACCGCAGGCAACTACTATCATCATATAAAGCGAATAGAAGGAAAATGATGCCACAATTCCCTGATGTTGAAAGGTTTCCGAAGAGTTCTTTTCGAAAATCGCATAAACTT---------GTCATTGATGTTCTTCAAAAATGCAATGTGCCGGTTGTGAAGATTGAAGGGCATGAAGCGGATGACGTTGTCGCTACACTTGTACAGCAAGTTCTGCTGAAGGGATATCGAGCTGTAATTGCTTCTCCTGACAAGGATTTCAAGCAACTGATAGCAGAAGATGTTCAGATTGTTATGCCTGTGCCAGAATTGGGAAGATGGTCCTTTTACACCATAAAGCACTACATGGCCCAATATAATTGTGACCCAGAATCTGATCTGAGCTTAAGATGCATTTTGGGTGATGAAATAGATGGTGTCCCTGGCATCCAGCATCTTGTTCCTGGTTTTGGTCGAAAAACCGCTCTAAAGCTATTAAAGAAACATGGATCTTTGGAAAATTTACTTAATGCTGCAAGTGTGAGAACCATAGGCAGGCAATACGTACAAGAAGCCTTAACAAAATATGCTGATTTTCTGTGGAGGAATTATGAAGTTCTCTCTTTAAAGAGG---GACATTGAT------------------GTGCAGATTGAGGAG------------------CAATGGCTGTGTAGGAGAGATGACCGGAATGATTCAGTAATC---------TTATCCGACTTTATGGAGCTTCTGAGTAAAACGCAT---GATCTCAAATGGCAAAATAGACGCCAT---TCAAATGGC---ATGGCA---------------------------------------------------------------------------------GCTAGACATTCCTTGTCAAAACAACTGCACCTTCGT------CATTTATCCGCC---------------------------------------------------------AAGCCCTTTGATTCTTCTTCGTCC------------------------------------TCG------------TCTGCTCCCAACACCAGT------AACAGCACT------------AAACTGCAGAAA------------------GAAACAAATATTGAA------GAA---------GAC------GCC---------------------------GCACCC---------ACCTCCGGAATA------AGCAGACCTCTTTCCCATATTCTCAAAGAGTTGAACAAGAAAGTGCCCGAATCCCTGCTCAGAGTACGCACCGAACCT------GCTGGCTTCTCCGTCAAATATATCCCCTGGCACGTAGCAAATAGGATTATGAACTTACATGCACCAGAATGGTCTGGTGAGGTCCGGAGCATCACTTATTCAGCTGATGGCAAATCCGTAACTGTTGTCTATCGTGTGACACTCTATGGGACTGATGCAGAGATCTTCAGGGAATCAACAGGGACTGCTTCAGTAAGCGACTCGGGC---TATGGGGATCCTGTGCAGAAGGCAGAAGCAATGGCATTTCGTCGAGCTTGTGCACGCTTCGGGCTGGGACTTCATCTTTATCATGAAGACATTGAG
>Mim
ATGGGTGATGAACAAGATGCTTTTTATATTGTACGGAAAGGGGATAATGTTGGGGTGTATAAGAACATAAATGATCTTCAATCTCTTCTTCGCGATTCCGTGAATGATCCTTCCGTAAGTGTTTTTAAGGGTTACGGTTTGTCTAAAGAAGCAGAGGAATACCTTTCGTCTCGCGGATTAAAAAATGCTATTTATTCAATTGATGCTCGAGTCGTG---CAAGACGATCTCTTTGGCCAGCTCATTGTTTGTCCTCTTCGGCAA------CCAAATTCCTCG------------AATAAATCATCTGGC---------AAAAGTCCTTTAGAAAAGAGGCCACAGGATGTAGTTGGATCAGCTTCGTTT------------------------------TCCGCAAACCCTCAATTAAAAAATGCCAAATTAGATAATTTCCTA------------------------CAAGGCCTA---CCAATTTCTTCTTACCGCAGTTCGTGTATTATTGAATTTGATGGTGCTTCAAAGGGAAACCCTGGACCATCTGGTGCAGGGGCTATTCTACGAGCTGGAGATGGAAGCGTGGTATTTCGACTGCGTGAAGGTGTGGGATTTGCAACTAATAATGTAGCGGAATATCGAGGTGCGATTTTAGGCTTAAATTATGCTCTTCAAAAAGGGTTCAAGTATATACGTATTCAAGGCGATTCTAAACTTGTCTGCATGCAGGTTCAGGGTATATGGAAAACGAAAACTCAGAATATGGCTGAGTTGTGTAAAGTGGCTAAAGAGCTCAAAGAACAGTTTATCTTATTCCAGATCTGTCATATCGGTCGAGAGTTCAACACCGAAGCTGATGCCCAAGCGAACCTAGGAGTACATCTAAAGAGTGGTGAAATTCAAGTTGAATGTGACTTGAAA---------ATG---------GCGCGG---CTTCTTCGA------AACGCTTCTTCTCTGAGAAGTTATATGTTT---------------------------CCTCACTTGCAGGAA------TCTAGG---AAGGGATTGTTGGAAACTTCTACGCAGCTATGCAATTTTGCCACCAAAGGTAAAAAAAAGTCAAAGTCAGATGCAAGTGATTCTGGGGAAGAGGGTATGTCCAAGAAAGATTTAGCATTGAAACTAGCTTTGGATCAGATTACTACATCATTTGGAAAAGGTTCCATTATGTGGCTTGGTCGCTCAGTCTCTCCTAGGCACACTCCAGTGGTTTCTACGGGATCATTTGCCCTGGATGTTGCATTGGGAATAGGCGGACTTCCAAAGGGACGCGTTGTTGAAATATATGGTCCAGAAGCTTCTGGAAAAACAACTCTTGCTCTGCATGTGATTGCAGAGGCACAAAAACAAGGAGGTTACTGTGTCTTTGTAGATGCCGAGCATGCTCTGGATCCAACTTTAGCTGAGGCCATTGGAGTGAAAACTGAAAATTTGCTTCTCTCACAACCCGATTCTGGCGAGCAAGCTCTCAGTCTGGTGGATACCCTAATCAGGAGTGGTTCAGTCGATGTTGTTGTTGTTGATAGTGTAGCTGCTCTGGTACCTAAGGGTGAACTAGATGGTGAAATGGGAGATGCGCACATGGCAATGCAAGCAAGACTTATGAGTCAAGCACTTCGCAAATTGAGCCACTCGTTATCTCTTTCTCAGACAATATTGATTTTCACAAATCAGGTGCGTTCCAAACTTTCCACATTTGGAGGATTTGGCGGTCCCTCTGAAGTTACTTGTGGCGGGAATGCCCTGAAATTTTATGCTTCAGTACGCCTTAATATTAGAAGAATAGGTCTGGTCAAGAAGGGAGAAGAGACTGTAGGAAGCCAAGTTCTTGTGAAGATTGTAAAGAACAAGCACGCGCCTCCGTTTAGAACTGCAGAATTCGAGCTCGAGTTTGGAAAAGGGATATCTCGAGAGGCTGAGCTCATAGACTTGGGTTGCAAACACAAGTTCATCACAAAAGCCGCC---TCGTTTTATTACATAGACAATCGGAATTTCCAAGGCAAAGATGCTCTCAAGAAATACCTAGCTGAAAATATAAGCTCAAGAGACGAACTCACGAAGAAGCTGAGGGAGAAACTT---ATG---GACGCCGAGGGAGAAGAAGGATCTGTAGATGGAGATGAGGAGATTGTT---------GCATCTGATACGACCGATGAAGAA------------------------GCTGTT---ACTGCTGCT---GAGGCA------------------------------------------------------------------------------------------------------------------------------------------------------------TTT------GTTGAAGTTCCG---GAATAT---ACGTATGATGATCATACTTCAGATGATTCC---AAGGTGACAGAAAAAGACACCGCATTGCGTATGGCTCTGTCTAAGATTTCAGGGGAGTTTGGCAAAGAATCAATGCTTTCTTTGCATCGATTCTTTGGTGCTAGACGAGCCCCTGTAATATCAACCGGCTCGTTGAGGCTGGATCAAGCTCTTGGTATTGGTGGATTACCGAAGGGAAGGATGGTTGAAATTTATGGCCAAGAAGCATCGGGGAAGACCACACTTGCGCTTCATGTTATTAAAGAGGCTCAAAAGCTTGGAGGTTACTGTGCATATCTTGATGTGGAGAATGCAATGAGCCCTTCGCTTGCAGAAGCGATAGGTGTAAACATAGACAATCTCCTTATTTCACAGCCAGATTCTGCCGAGAATTTGCTAAGTGTGGTGGATACCTTGACAAAAAGTGGATCGATTTCCGTAATTGTTGTTGACAGTGTAGCTGCACTTGTTCCTCAAATTGAAGTTGATGAATTACAATGTGGT------TCCTCAAGCACAAGTGGCCAACAATCGAGAATAATGACACAAGCACTACGAAAAATACATTATTCCCTATGCAATTCCAGTACTCTTATTATTTTTATCAACCAGGTAAGAAATAATTTG---AAA---TTA---GTCGAAGGCTCT---GTTCGTGCGGATGAAGTAACCTGTGGTGGAAACGCCTTGAAGTTTTACGCTGCCGTACGGATGCGAATCAGCAGAAAAAAGTTGCTCAAGAGAGATGACATGGCAACAGGTCTAGATATTTCTGTGCAAGTTGTTAAAAACAAACTAGCCCCT---TCG------ATGGCAAAA---GCGGAATTAAGTTTAATATTTGGGAAAGGAATATGGCGAGAA---ACAGAGGCGTTAGATTTGGCTTGTGAGCATGGTGTAATAGTGAAAGACGGGTGTCACTATTTCATTGGAGGGAAAATCTTGCACAGTCGAGAAGAAGTTTTAAGGTATCTTTCGAAGAAGGAAGGTGCTTTGGACAATATAGTCAAAACTTTGAGGTGTCATTTGTTTGAGGGACAAATGCTT---------------------------------------------CTTTTACCT------------------------------------------------------------------------------------------------------------------------------------------------------------------------------------------CAGCGGAAACTA---------------TTATTTAGCCCTCATTCG---------AATAGTACCAGAAGA---------------------------------------TTTATTTTCATGGGCTCCAAGAATTTTCTG------------------------CTCCTCAAATTCTCC---------------------CCTACTCCTGTAACGCATGCTCACATTCATTCGCTCGAC------TCTCGTTCCTGCTATTCGCAAATCCACTTTTTCCGTTCA---------------------AGTAATAGGAAAAACCCACTGTTATTCCCTTCTCCGAAG---------------------------------------------------------------------------------------------------------------------------------------------------------------------CACTTT---TCTCCAATTTATCAGCAGAGG------------------------------------------------------------------TCATCCGGCTATAGTTTTACACCCAGTGCCGCT---------------------------ATCCCTATTCCCAGACCCATT------GCTGGTGTCGAGACTCTG------------------------GAGAAGCAATCG---GTAGAT------------------AAGAAACAGCTGAAGTTATTAAGGCAGAAGTTGCAGGAAATTGGAATCGACGGCACTGATTGTTTACCTGGGCAGTACAATGGTTTAGTTTGTCCAAGTTGTAAAGGCGGAGATTCACAGGAGAAGAGCTTATCTCTTCATATCACGGATGATGGGGGGGCAGCTGTGTGGACATGCTTTCGGGCCAAATGCGGGTGGAAGGGCACTACCCGTGCCTTTGCAGATGTAAAATCAACGTATGCAAAAATGAATACGACCCAAAAAGTA---------------------AAGCAACCT---------------------------------AGGGTAATCACAGAGGAGAGTCTGGGACTGGAACCTTTGTGTAATGAGCTACTAGCGTATTTTGCTGAGCGTATGATATCCGGAGAAACATTAAGAAGAAATTCTGTCATGCAGAAAAGAACA---GGAAAC------CAG---ATTGTTATTGCATTCACTTATCGAAGGAATAAAGAGCTTATAAGCTGCAAGTATCGTGATATTACCAAAAAGTTTTGGCAGGAAGCCAATACCGAAAAGATTTTTTACGGACTGGATGATATAAAGGAAGCGAGTGATGTCATCATTGTTGAGGGTGAAATGGACAAGCTTGCAATGGAAGAAGCTGGCTTTAAAAATTGTGTTAGTGTTCCTGATGGTGCCCCTCCAAAGGTCTCGAATAAGGCTTTGGCCTCTGAAGAAGAGGACACGAAGTATACATACCTATGGAACTGCAAAGATTATACTGCAAAGGCGTCCCGCATAATTCTTGCCACTGATGGTGATCCTCCTGGTCAAGCCTTAGCCGAAGAACTTGCGCGTCGCTTGGGCAGAGAAAGGTGTTGGAGAGTTAAATGGCCAAAAAAGAACGATACCGAATCTTTTAAAGATGCAAATGAGGTGCTTATGTATATGGGTCCTGATGCACTGAGAGGAGTTATTGAAAATGCCGAGCTTTATCCGATAAAAGGGCTGTTTAACTTCAAAGATTACTTTGATGAGATTAATGACTACTATCATCAAACACTTGGTTTTGAGCTTGGTGTTTCAACTGGATGGACTTCTCTCAACGATTTATATAATGTTGTGCCTGGAGAATTGACAATTGTCACAGGTGTACCGAATTCAGGCAAGAGTGAGTGGATTGATGCTCTATTATGCAATCTCAACCATAGCGTTGGCTGGAAATTTGCACTTTGCTCTATGGAAAATAAGGTTCGAGAGCATGCAAGAAAACTTTTGGAGAAGCATATCAAAAAGCCTTTCTTTGAT---GTTAGGTACGGGGAGTCAGTTGAAAGGATGAGCACCGAAGAGTTCGAACGAGGAAAGAAGTGGCTCGGTGATTCATTTTCTCTAATAAGGTGTGAGAATGATTGCCTTCCAAGTATAACTTGGGTTCTTGATCTTGCGAGAATAGCAGTTTTGCGCCATGGTGTCAATGGCCTCGTCATCGATCCATACAATGAAATTGACCATCAAAGACCGCCTAGTCAGACTGAAACAGAATATGTGAGCCAGATGCTGACGAAAATCAAACGATTTGCTCAACATCACTCGTGTCATGTTTGGTTTGTTGCTCACCCAAGACAGTTGCAAAATTGGGTTGGGAGTCCTCCGAATTTGTACGACATAAGTGGGAGTGCACATTTTATAAACAAATGTGACAACGGAATTGTTATCCACCGTAACAGGGATCCTGAAGCGGGCCCCGTTGATATAGTTCAGGTTTGTGTGCGGAAAGTACGCAATAAAGTCGTCGGAACAATTGGTGATGCATATTTGTCTTATAACAGGGTTACGGGG---GAATACATGGATATT------AACAACACGTCAGGC---------------------------------CAAAATGGTAAA------------------------------------------------AGACAATTT------------ATG------------------------------------------------------ATTTTTTCTAAA------------------------------------------------------------------------------------------------------------AAAAATTTTCAGATCACAATTGATCAGATTTTAATTTCTGAATTCCCTCTC------AAAGAATGCAAATCC---CCC------AAATTC---GGCGTCCACACTCTGCTTAAAGTTAAAGCATCCACAGGCGCTCATTTTAGGGTAATGCTCAAATTTTGGGACGAATTGGCGGAAATGTCGGTCCAGCATCTGAAGCCGTGCGATTTAGTTTACATTTCGGGTCGTCTAGGGTCGTACATGAAGGTGGACGAGAAT------GGGAAATCGATACCGTTTTATCAGGTAGATGTTACAGAGGTAAATTTTGTTGCTCAACATGGT------CTGCAACCAGCCGGCCAAAGCCTTGTCAAGTTTGAA------CCACAAGTTTCGACCGAA---GAGAGAATACAAAATCGT---------AGAAGCCGACTTCATCTGTGGCAAATATTCTTTGCGAACCCATCTGAATGGTGGGACCGAAGAAGCCGTAAAACAAATCCAAGAGCACCCGATTTTAAGCACAAGGATACAGGTGAGTCACTTTGGCTCAAC---GAAAGTGACCCTCCATGGATTAGTAAGCAACTCCAATTGCATGATTCGAGATCGAGGGAACTAAGCCAAGGTGAAAACCGAAATGCTTGGTCACATCTTTCCTATGAT---ACACAAGATACAATGGCTTGC------------TTC------------------CACATACCA------CAAATTCATGGCGTT------------------------------------------------------------------------------------------------TGG---------AGAGGAATT---------------------------TATTGTTGTGTGGGGAAGAATCTC---TCAGTA------------AATAAA------------------------------------------------------------------------------------------AGGATA------TGTCACAAGTTG---ATTACTGTCGGAAACCCG---------------------------AGGAGGACA------------TACTCTTCATCTACCCTGTTAAAA---------------------------------------------------------------------------------------------------AAG---------------------------------GATTTCTGCCAAGGG---------TGTCGTAGTTTGAAT---------TCT---GGA------TTTTGTGAGGTT------GGAGGC---------------CGTAGCTTCTCAAGGGGTATTAGT---GCATCTGCTCAAAATGCA---CAC------ACACTTAGTGAGAGTACACTTTCCGATTCC---GACACACGTGACGAT---GTATCAACC---AGCATTAGTCCATCAAATGGCAGAGTAATGCTTATTGATGGCACTTCTATCATATATAGAGCATATTACAAGCTTCTTGCAAAATTGCACCATGGTCATCTCAAGCATGCTGATGGCAATGGAGATTGGGTCCTAACTATTTTCAGTGCATTGTCTCTGATACTTGACGTGTTGGAGTTTATCCCTTCACACGTAGCGGTCGTCTTTGACCATGATGGTGTTCCATATGGTCAT---GCATCTGTTTCATCAAAACAAAGTTTTATTGCAAAAGGCATGAATTTTCGGCACACCCTATATCCCTCTTACAAAAGCAATCGGCCTCCAACCCCAGATACCATCGTTCAGGGACTTCAGTACTTGAAAGCATCCATCAAGGCAATGTCCATCAAAGTAATTGAGGTA---------------------------------------------------------------------CGTGTTGTCTCCCCGGACAAAGATTTTTTCCAGATTCTATCTCCTTCACTGCGCCTACTGCGGATTGCTCCTCGTGGCTTTGAGATGTCCTCTTTTGGGATGGAAGATTTTGCTGAAAAATATGGAACCTTGAAGCCATCTCAATTTGTTGACATAATCTCACTCGTCGGAGATAAATCTGATAATATACCAGGAGTTGATGGGATCGGAAACGTTCACGCTATTCAACTTATTACAAAGTTTGGCTCGTTGGAAAACTTATTGCAGTGTGTTGAGCAAGTTGATGAGGAACGAATCAAAAAGGCATTGGTTTCAAATGCCGAGCAGGCTATTTTAAGCAAGAATCTTGCTATG------TTACGTTCCGATCTTCCATCCTACATGGTTCCATTTACCACCAAAGATCTGGTTTTTGTCAAACCCGAGGACAATGGGGAGAAGTTCAGAAGCCTCTTAACAGCCATAAGTGCTTATGCAGAAGGATTTTCTCCAGATACTATAATTAGAAGGGCCTCTTCTTTATGGAAAAAGCTCGAAAACCAAATGCAA---GTTTCCGACATGCGT---GCATTCCGATCAATTCACCTC---TGCAAAACCCTCCAAACCATCTCCACCGGCAAT------CCTAACCCCATTATCACATGTTGCAGATCTCGTAACAACCCTCTGTTCACTAAAAAATCCCAC------------CGCCGCTTCCTCTCCACCGCCACCGCCGATGAATCATCCGCTTCCAGCTGGTCCGCCTTCACTATTTACGACCCGACCACCGGCCGTGTTGTCACCAAGCGAGAATACAACGTCAGCAAAGAAGATGTCATCGGGAGCAGCAGCAGCATGAAGAAGAAGGGGAAGAGCAGGAGCGTACATGTATGTGAGAGCTGTGGGTACTCCGATGGGCAGTGGTGGGGCACGTGCAAGCAGTGTGGGGAAGTCGGCACGATGAAGCGGTTCACC------------------ACCGAGAGCGTTGACCGGAAAGTGAGCGGCATGCAGGTGTCTGAAAATGCGGTGAGATCGTGGCTGCCAAAGGATACGGCTCCTGTCAAGCTGACTGATGTGTACGGTCGGATCGACGATTCAAACTGGCGAATACCGCTGTCTGGACTGTTTGGAGCTGAAGTCGAGAGGGTTCTTGGTGGTGGTTTAGTCCCAGGTTCTCTAGTATTAGTGGGTGGAGATCCCGGTGTTGGTAAAAGCACGTTGTTGTTACAGATTGCAGCATTAATCACAGAAGGAAAGGATGCAAATATTCCAGGTCGAGTTATATATGTATCTGGGGAAGAGAGTGTTGAGCAAATTGCAAATAGAGCTGACCGTTTGTCTATTGAAACAGACGAACTTTTTCTGCATTCTAGTACAGATATTGAGGATATTCTAGAACACGCTCAGCATCTTTCTCCGAGGGCTTTAATCATTGATTCTATTCAGACAGTCTATTTAAGGGGAGTGACTGGAAGTGCTGGAGGTGACGTGCAGGTGAAAGAATGCACCTCAGCGTTACTACGATTTGCTAAGAAGACAAACATCCCCGTTCTTTTGATTGGACATGTGACAAAAACTGGAGATATAGCTGGACCTCGTGTCTTGGAGCACATTGTTGATGTTGTTTTATATATGGAAGGGGAGAAATATTCATCACACCGATTGCTAAGATCAGTGAAGAATCGATTTGGCTCTACAGATGAGCTTGGAGTTTTCAAAATGTCACGATCAGGATTGGAAGGACTTTCAAATCCCAGCGAGATGTTCTTAGTCGATCAGCACTCCGATTCAGACTACCTAGCCGGGTTAGCTATAGCTGTGATTGTGGATGGATCTCGAGCGTTTCTCATCGAAATCCAGGCCTTGTGTGTAGCTGGGTCATCCGTTGTGAGGCATTTAAACGGTGTTCAAGGAAGCAGAGCTGACATGATTATTTCAGTTATCATAAAGCAAGCTGGTCTTAAGCTACAAGAGAAT---GGTATCTTTCTTAATGTTGTTAGTGGGGTTAGCCTAACCGAGACAGCTGGGGATTTAGCAATAGCAGCTGCAATTTGTAGCAGCTTCTTGGAATTCCCAATACCAAATGGCGTAGCGTTCATAGCGGAAATCGGTCTTGGTGGTGAACTTCGTATGGTGCCGCAATTAGAGAAACGGATCAACACTCTGGCGAAGCTTGGGTATAAAAAGTGTATCGTCCCCAAGTCGGCGGAGAAATCT---TTGTCGGATCTTCAGCCTCAC---GGAATGGAGATT---TTGGGATGTAAGAATTTGAAGGAAATGATTAACACTGTTTTTGTAAGAATGCCGGAGCTGCCGGAGGTGGAGGCCGCGCGTCGGGCGTTAGAGGATCACTGCGTGGGGAAGAAGATCAGGAAATCGACGGTCGCCGATGATTCAAAAGTCATCGACGGCGTCTCTCCGAAGGATTTCGAGGCGGCGCTCGTCGGCAAAACTATTGTCGCCGCTCACCGCAAGGGGAAGAACATGTGGCTTCAGCTTGATTCCCCTCCTTTTCCCTCTTTCCAATTCGGAATGGCTGGAGCTGTTTATATCAAGGGGGTTGCAGTCACTAAATATAAGCGGTCAGCCGTTAAGGATACAGATGAGTGGCCTTCCAAGTATTCCAAGTTATTTGTTGAACTAGATGATGGTTTGGAGTTCTCTTTTACTGACAAGAGGCGGTTTGCTAAAGTTCGTTTGCTTGACAATCCTGTTTCTGTGCCCCCAATATCTGAGCTTGGTCCTGATGCATTGAAGGAGCCTATGACAGTAGATGGGTTGAACAGTTCATTGAGCAAGAAGAAGATTGGAATTAAGGCTCTTTTACTTGACCAGAGTTTTATCTCGGGCATTGGTAATTGGATGGCTGATGAAGTGCTATATCAAGCAAAAATCCATCCACAGCAAGCTGCTTCAAGCTTGTCCAAAGAAAACTGTGCAACCTTGCTCAAGTGCATTAACGAGGTGACTGAAAAGGCTATGGAAGTTGGGGCCGATAGTAGTCAGTTCCCTAATAATTGGATTTTCCATTCCCGGGATAAGAAGCCTGGCAAGGCTTTTGTTGATGGTAAGGAAATTGAATTCATCAATGCTGGTGGC---------------AGGACTACAGCATATGTCCCGGAGTTGCAAAAGCTAACCGGCAATCAAGTTGTAAAAGAAGCA------TCC---AAG---------------AAAACTGCTGCTGACAAAAGCCACAGTGTTGACCAG---------TCGGAAAACGAAGAAGACGAGCCTAAGAAAGCT------------------------AAAGTAGTGAAAGGAAGG---AAGACGATTAGTAGAGCA------------GCCACAAAA---CCTTCC---TCGAAGAACAAGTCCGATGCA------------AGTGTTGAAGAT------TCT------------------GAC------AATGATGATGACAGC------------------------AATGGTGTTGATGATGTAATA------------------TCTTCAAAG---AGAACAAGAGGAGCTAAGAACCCTCCTGCAAAAATA---------------------------------------AAAAATGGG---GAGGGGCGAAAGAGTAAA---ACGATAAGG---AAAGTT---GCT---------CCTGCGAAG------------------AGAAAGATC---GAG---------GAAAGTGAT------------GGT------------GATGAC------------------CTCAGCAATTCGAGT------------------------------------------GGC---------AGT---------------------------AGCGATAATGATGACGAT------------------------------------------------------CATGGA------AAACGGGCGAAGGCTTCAGTAGCAGCGTCGAAGAAAAAGGTTGCA------------TCCAGTCGGAATGCAAAGCCAAAGAAAAAAGCGAAAATGGATTTG---CAAATCAAGCATGCGATGGTA---------------------------------------------------------------GTTAAG------GTTATCGGCATGACGTGGTCA---------------------------------------------CACGGCCAAGTCTTT---------------CAGTTGCAG---------------AAT---------------------------------------------------------------------------------------------CGATCGTTGAGAAATTATCGTCGGGTCTGTTTAAGGTGTTCGTCTTTG------AAT---GCTGAGAAATCCGTTAATTTT------AATTTTCCTCCGAGTGTTAGGCTATCTTGT------------------------GCTCTCAGAAACAAGCCAGAAAAG---------AAGATTCATCCACTAAGAAGTTTCGCTAATACGCATCCCTCT---TTTTCTGCGTTTAAA---------------------------------------GTACCCGTA---AATGCTTCTCATTACGGGATGTTAAGTGGA---------ATGTGCTCGAATTATTAC------AGTAGTAGTAGCAGAGCATTTTCGCAGATG---CCAAATGCAAGTGCC------CAA------------------------------AATAATATTGTTACGAAAGAAAGT------GGGGGCAGT---------------GAGAAGAAC------AGTTTATTCAAAATA---TTT---------------------AATAAGCAG---AGGAAGTGGCCAAAGGGT---------------CTT------------GCTGCCCACAAAGGAAAT---------------------GCAGCTCCGACTGAGGAATTGCCAAGCAGCAGC------------------------------------------------TCCGATGGTAAAGCAGCAGCTTTTGATGATGTC------------------------------------------------------------------------------------------------------------------------------------------ATTTTGTCCCCTTTA------AACGGTCAAATTGTT------AAGGATAGTGAGAAATCTTTA------------------GTCGGCAAA------------------------------------------AATATACAAACACCAAAAGGCAAAGAGAAAGCG---------------------------------------------------AAGCCTCAATCTAGGAGCAAGAAAAAGCAAACTCAAAGTGCTGTTGCTGAT---------------------GACACATCGGACATGCCA------------------------------------------ATTAACCCCGTAAAGATTTCTCAAGCAAAGGAGACTAAGAATAACAAAAGC------AAGAAAACTCCTATTTCGTTAGAGGTTAAT------------TCGACTTCAAGTACA------ACAGAAGTGGTT---------------GATAGTAATATTCCAATCAAGATTGTCAAGAAGAAAGCA---------------------------ACTAAAAAGGGGAAAGCA------AATACAAAATCACGTTCTCCTCTGAAATCTAAC---------------------------GAGGAACTTATT---GTACAATCAGATGTCAAA---------GTACCGAGCCAAGAGTCACACGTGGTCGTTAAAACTAAGTCTCAA---------------------------GGCCCAAAGGTTTGGAATCAATTATATCCACCTATTGCTAAATCTGTGGTAGTGGTGGAATCTGCTACAAAGGCTAAAGTGATTCAAGGATATCTTGGTGAAATGTACGAGGTTGTAGCAAGTTATGGCCATGTTAGAGATTTGGCTGCAAGATCAGGATCTGTACGACCTGACGATGATTTCAGTATGGTGTGGGAAGTCCCATCCGCTGCGTGGTCTCATCTTAAGAGTATTAAGGTTGCACTTTGTGGA------------------GCAGAAAAT---------------------CTTATTCTTGCCTCA------------GACCCTGATCGTGAAGGAGAGGCAATTGCTTGGCACATACTCGAAATGTTGCAGCAACAGGATGCTTTGCGCGATGATGTTACTGTTGCAAGAGTTGTTTTCAACGAAATAACCGAATCATCCATTAAAACTGCTCTGCAGTCCCCACGAGAGATCGATGCAGACTTGGTGCATGCTTATCTCGCACGGCGTGCACTTGATTATCTGATTGGTTTCAATGTTTCTCCTTTATTATGGAGGAAATTACCTGGTTGCCAGTCCGCTGGGCGTGTCCAATCAGCTGCTTTAGCTCTTATATGTGATAGAGAAAAAGAAATCGACGAATTCAAAGCTCAGGAGTATTGGTCAATCGATGTTCAATTCCAGAAGAACGATTCAAATTCA---GCCAAGAACACTTCTATCGCCTCACATTTAACCCATTTCGATTCCAAAAAGCTGAGTCAGTTGTCGATTAGCTCTAGTACAGAGGCAAAAGATATTGAAGAAAAGATTAACATGTCCAAGTTTGAGGTCACC---GGTTCTAAAACTAGCAAAAGTCGGAGAAATCCACCAATGCCGTACATAACGTCAACTCTTCAGCAAGATGCTGCAAACAAATTGAATTTTGCAGCGTCACATACAATGAAAGTTGCACAGAAGCTTTACGAGGGAGTCCAATTATCCGACGGCAAGTCTACTGGACTAATAACTTACATGAGAACTGACGGCTTGCACTTATCAGACGAAGCAAGTAAGGATATCCAATCCTTTATCGTGGAGAAGTATGGCCAGGATTTTGCAGCAAAG---AGTAAACGCAAATATTTTAAGAAGGTGAAAAATGCTCAGGAGGCTCATGAAGCCATTAGACCCACCGATATCCGAAGACTTCCATCAATGCTTGCTGCGGTGCTCGATGAAGAGTCCCTCAAGTTGTACACTCTCATATGGTGTCGTACGACTGCATGTCAGATGGAACCTGCTGTAATTGAGCATATACAATGTGATATTGGCAATGCTAACCAGTCCATTGTTTTCCGTTCAACATGCTCGAGAGTGGAATTTAAAGGCTTTCAAGCGGCTTATGAAGACCAAGAAACATTCAGAGACAGAAATATCGAGGAT---GAAGAG---------------------------------------AATCACCGCAGTGAAACATACGAGGTTTTGAGTTCTTTGAAATGTGGGCAGCCATTGTGCGTGACTGAAGTAGAACTCGATCAACATTCTACGCAGCATCCACCTCGATACTCCGAGGGATCGTTAGTGAAGAAGCTGGAGGAACTTGGCATAGGAAGACCTTCTACTTATGCAACC---ACTATTAAGGTGCTAAAAGACAGAAATTACATAACAGTTAAAAGCAGGACACTGTATCCAGAATTTCGTGGGCGGATGGTTTCGGCTTTCCTCTCTCACTATTTTTCTGAGGTGACGGATTATAGTTTCACTGCTGATATGGAGACCGAACTCGATAATGTTTCGGCTGGATTAACTGAATGGAAAGGCCTTTTAAAAGATTATTGGACTAGATTTAGCAAGTACTGCGAGTGCGCTGGCAGTGTGCATATCCATCAGGTGGAGAAGATGTTGGAGAAAACATTTGGCAATTTCTTGTTCGCGTCGCTTCGCGATGGAAATAAAACTTGCCCAAGTTGTGGAGAAGGAACATTGGTTTTCAAAGTTAGCAGGTTCGGTGCAGGGTACTTTATTGGCTGTGATCAACACCCAAAGTGCAAGTACATTGCTAAAACACTCTACGGC------GAAGATGAT------GAAGAAATCACTCCTGAAAATCAGAAG---AACAACGTGCAGGAGCCGAAGCTGCTTGGTCTAAATCCAGGATCAAACGAGAAGGTTCTTCTGAAGTGTGGCCCATACGGACACTATGTGCAGCTTGGTGAAGATAGGAAGGGGCACTTACCTAAGCGAGCCTCGGCGAAACAAATAAAGAAT---GCAGACTCCATCACATTGGAAGATGCC---------------------------------------------TTGGAATTACTCAAGTATCCATTGACCTTG---GGAAACCATCCAGACGATGACCAACCGGTAGTTTTAAAGCTTGCCAAC---GTCGGATATACCATTAGACACAGACGCACAATTGCTTCAGTACCCAAG---------AATATGAAGCCAAATGACGTAACCTTAGAGAAAGCTTTGGAGCTACTAAAGGGTGACGATGTAAGGAGGTGTGGACGCCCC------------------AAACGC------AAAGCTGTGGTTAAA------------GAG------GCTGTC------------------------ATGTACTGGCTTACGACCAAAAACGCCGTCGTTCTTATACCCCGTTGGCGCTCGCTCTCCTTCCTCATCACCCCCCATCTCCACCGTCATAGGCAGTCGGAGCGCGTTTTTTGCTTCAAAGAGAGAAAG---------CTTTACACCAAACCTATTAAGAAACACAAACAATCGAAG---ATTTCCCTTGAAGATAAAGATTACGCTCATGTTATCTGGTGGAAGGAGAGAATACAGCTGTGCAGAAAGCCTTCTTCTGTTGTGCTTGTTCAGCGGCTTTCGTTTTCTAATTTACTAGGCGTCGATGCCACCTTAAGAAATGGAAGCCTCAAAGAAGGAACTCTTAATTGGGAAATATTGCAATTCAAGTCGAAATTTCCCCGCGAAGTTTTGCTATGCAGAGTTGGAGAGTTTTACGAGGCGATTGGTGTCGATGCGTGCATTCTCGTGGAATATGCTGGATTGAACCCCTTTGGTGGTTTGCGTTCAGATAGTATCCCGAGAGCTGGTTGCCCTGTAGTGAATTTACGACAGACATTGGATGACCTAACACGTAATGGTTTCTCCGTTTGCATAGTGGAAGAAGTTCAGGGTCCGGCTCAAGCTCGCACACGTAAAAGTCGTTTTATATCTGGACATGCACATCCAGGTAGTCCATACGTGTTTGGTCTCGTTGGAGATGATCACGACCTCGATTTTCCCGACCCGATGCCCGTAGTAGGAATATCTCGTTCGGCGAAGGGGTACTGCATGGTAACGGTGTTTGAGACAATGAAGACCTATTCTGTAGAGGATAATTTGACCGAAGAAGCCTTGGTTACCAAGCTTCGCACTTGTCGGTGCCATCATTTGTTTCTGCATACATCGTTGAGGAACAATTCATCAGGAACTTGTCGGTGGGGAGAATATGGTGAAGGTGGGCTGCTATGGGGAGAATGCAGTGCAAGACAATTTGAATGGTTCGATGGTAACGCGGTGGACGAGCTTTTGTACAAGGTAAAAGATCTTTACGGCCTTGAAGATGACATCGCATTCAGAAATGTTACAGTCGCCCCAGAAAGTAGGCCGAGTCCGTTACACCTAGGGACAGCCACACAAATAGGTGCTCTTCCAACTGAAGGGATTCCTTGTTTACTGAAGGTGCTGCTTCCGTCAAATTGTACCGGCCTTCCTGTTATGTTTGTCAGAGATCTTCTTCTGAACCCTCCTGCGTATGAGATTGCATCAACAATTCAAGAAGCCTGCAAACGAATGAGCAACATAACATGCTCCATTCCGGATTTTACATGTGTTCCTCCAGCCAAGCTCGTGAAGTTGCTCGAGTCGAGGGAGACTAATCACATTGAGTTTTACAAAATAAAAAATGTTCTTGATGATATTCTGCAACTGAACTCAAATTCCGAGCTCGACGAAATTCTCAAGTTATTAATGGATCCTACTTGGGTATCAACTGGACTGAAAGTCGAACAAGAGACTTTAGTGAATGAATGTAAATCGGTTTCCAATAGAATCGGAGAAATTATCTCGTTGGACGGCGTAAATGATCAGAAGCCTTCTTCATATGCCGTAATCCCGAACGAATTTTTCGAAGACATGGAATCTTCATGGAAAGGCCGTGTGAAGAGAATCCATTTAGAAGAAGAATACACAGAAGTTGATGAAGCTGCAAAGGCCTTATCCACTGCTATTGAAGAAGATTTTCTTCCGATAATATCGAGAATTAGAGCAACGACAGCTCCTCTTGGAGGACCAAAGGGAGAGATACTATATTCCCGGGAGCAAGAAGCTGTGTGGTTCAAGGGAAAACGTTTTACGCCGTCGGTTTGGGCTGGTACAGCTGGCGAAGAACAAATCAAACAGCTCCGACCTGCCTTCGATTCCAAAGGAAAAAAAGTCGGCGAAGAATGGTTCACTACAGTTAAAGTGGACAATGCATTAACCAGGTATCACGAAGCTGGTAGCAAAGCAAGAATGAAAGTTCTAGAACTATTGAGAGGATTATCTACCGAACTTCAAGCAAAGATCAATATTCTAGTGTTTGCTTCCATGTTGCTCGTAATCGCCAAGGCATTATTCGGCCATGTAAGTGAAGGAAGAAGAAGAAAATGGGTTTTCCCGACTCTCACTCAAAGCCACAGTTCCGAGGATATAGATATCCTGCGCGGATCGGAAGGGATGAAGATAACTGGTCTATCTCCGTATTGGTTTGACGCGAACCAAGGTGGTGCTGTAGTAAATAATGTTGATATGAAGTCGCTGTTTCTCTTGACGGGGCCAAATGGGGGTGGAAAATCGAGTCTTTTGAGATCAATTTGTGCTGCTGCTTTATTGGGAATATGTGGATTTATGGTCCCTGCTCAATCAGCTACTATTCCACATTTCGACTCGATTATGTTGCACATGAAATCTTATGATAGTCCTGCTGATGGAAAGAGCTCGTTTCAGGTCGAAATGTCGGAGATTCGTTCCATTATTACAAGAGCCACATCAAAAAGCCTCGTCCTAATCGACGAAATATGCCGAGGCACCGAAACAGCAAAGGGCACATGCATAGCTGGCAGCATAATCGAAACCCTCGACTCAATCAGCTGCCTCGGCATAGTGTCCACACACCTCCACGGAATCTTCGATCTACCCCTGAGAAGAAAAAACACCGTCTTTAAATCCATGGGAGCAGAATTCATCGAAAATCGAACAATGCCAACATGGAAATTAATGGACGGTATTTGCAAAGAGAGCCTCGCTTTCGAAACAGCTCAGAGGGAAGGAGTGCCCGAAGAACTAATCCACAGGGCAGAAGAATTGTACGTCTCGGTTTACAGATTCGTTCTGATTGGTGCTAAAGAGCAGCCTCCTCCATCAACTATCGGAGCTTCGAGTGTTTATATTATTCTCCGACCCGACAGAAAACTTTACGTTGGAGAGACGGATGATCTTCAGGGTCGGGTGCGTGCTCATAGATTGAAGGAGGGAATGCAGAACGCTACGTTTCTATATTTCTTGGTACCGGGGAAGAGCATGGCTTGCCAGCTGGAAACTCTACTGATAAATCAGCTACCTGATGAAGGTTTTCAATTAACTAATTTAGCTGATGGAAAACATAGGAATTTCGGCACTTCTGATTTC---GTAGAAACGGAAATGTCGGCTAGAATGGCT---TTCGCC---------ACTGGACTTCGTTTGCTCCGC------TCT------------------CACCCCCAC------ACACTC---------------------TCCTTCTCCGTCGCC------------GGCCCGTCTCGCCTGCTGCTCGCGAGG---CGG------GTCACG---GAGCTCCGTTTTCTCTCTTCTGTGGGCCCGCAG------------------AGGAGGCTCTTT---GCTGTGAAAGCTTCTTCGAGGAAG---------AGGGAGGATGAAGTT------------------GAGGAA------------AATGGGAGTGTTGCTACTGTC---AAGGAT------------GGTGGTGGAGGAGAAGGAGGC------------------------GAGGGCAGAGTAGTTGTTTACGAGCTGCACAAGGAGGCTACTGAGGCTTACATGTCGTACGCAATGTCGGTCCTCTTGGGCCGGGCTTTGCCCGATGTTAGAGACGGGCTCAAGCCCGTTCACCGCAGGATACTATATGCAATGCATGAACTAGGCCTTTCATCAAGGAAACCTCACAAGAAGTGCGCAAGAGTAGTTGGTGAGGTTCTTGGTAAGTTTCATCCCCATGGAGACACTGCTGTCTACGATTCATTGGTTCGAATGGCTCAGGATTTCTCATTGCGTTCTCCACTCATTCGTGGACATGGGAATTTTGGCTCTATGGATGCGGATCCTCCTGCTGCCATGCGTTACACAGAGTGCAGACTGGAGGCACTCGCGGAGGCGATGTTGTTGTCAGATCTGGAGCAAGATACCGTTGATTTTGTTCCAAACTTTGACAATTCACAAAAGGAACCATCTTTACTTCCTGCTCGCATTCCAAACTTGTTACTGAATGGTGCTTCAGGGATTGCGGTTGGAATGGCAACAAATATTCCTCCACATAATCTTGGGGAGTTGGTAGATGCGCTGTCTGTTTTGATACACAATCCTGAAGCAACGTTGCAAGAATTGCTTGAGTACATGCCTGGACCTGACTTCCCAACTGGAGGAATCATTATGGGCAATACTGGTATCTTAGACGCATATCGTACCGGACGAGGCCGTGTGGTGATCAGAGGGAAAACTGATGTTGAGTTGTTTGATTCT---AAAAGCAAGCGCTCAGCGATTATCATAAAAGAGATTCCATACCAGACCAACAAAGCATCCCTTGTCGAGAAAATTGCTGAACTAGTTGAAAATAAGATTTTGGAAGGAATAAGTGATATACGTGATGAGAGTGATCGATCTGGCATGCGCATAGTCATTGAGCTTAAGAGAGGTTCAGAGCCATCCATTGTCTTGAATAATCTTTATCGTCTAACGGCTCTGCAGTCCACATTTAGCTGTAACATGGTGGGGATTCTTAATGGCCAACCGAAACTAATGGGTTTGAAGGAATTGCTTCAGGCATTTTTGGATTTTAGATGCTCTGTGGTCGAAAGACGTGCAAAGTATAAACTATCTCAAGCACAAGATCGCTATCATATTGTGGAGGGTATTATAACAGGACTTGAAAATCTGGACAGAGTCATCGACCTTATCAGAAAAGCTTCTAGTCATGTGTTGGCAACAACTGAATTAAGAAAAGAGTTCGATTTGTCTGACAAGCAAGCTGAGGCTATACTGGATATAAGCCTTAGAAAGCTAACATCTCTGGAGAAAAACAAGTTTGTTGATGAAGGAAAATCGTTGTCATTACAAATTTCCAAGCTACAAGAGCTTCTTTCAAGTAGAAAACAAATTCTTGAGATGATAGAAGATGAAGCAAATGAAATAAAGAACAAGTTTTTTACTCCAAGGCGTTCAATGCTGGAGGACACTGATAGTGGCCAACTTGAAGATATAGATGTTATCCCCAATGAAGAAATACTTCTGGCACTTAGTGAAAAAGGCTACCTAAAAAGAATGAGGCCTGATACTTTCAATCTTCAAACACGTGGAACTATTGGCAAATCAGTAGGGAAACTGAGAGTCAACGATACCATGTCTGATTTCCTTGTATGTCGCACACATGATTATGTCCTGTACTTCAGTGATAAGGGAACAGTGTACTCAGCTCGTGCCTATAAAATTCCTGAATGCAGTAGGGCTGCTGCTGGCACCCCTTTAGTCCATATCTTATCC---CTTTCTGAAGGAGAAAGAATAACTTCAATTATTCCAGTTAGTGAATTTGAAGGGGAC---CAATATCTTATGATGCTAACGGTGAAAGGTTACATCAAGAAAGTTTCTTTGAACTATTTTTCGTCGATCAGGTGTACTGGAATCATAGCAATTCAACTGGTACCTGGCGATGAACTGAAATGGGTGAGGCGTTGCACAAATGATGAATTTGTGGCTATGGCCTCGCAAAACGGAATGGTGATTTTGAGTCCCTGTGAGAAGGTTAGAGCACTTGGAAGGAATACTAGGGGTGGGGTTGCCATGAGACTGAAACCGGAG------GATAAAATGGCTTGCATCGACATAATACCCGCATCTTTTGGCACAAAGTTGGAGAAAGGCATAGAAACACAGCAGACACATGGGAAGGGATCTACTGGTCCTTGGTTGCTCTTCATATCCGAGAGTGGTTTTGGAAAGAGAGTTCCTCTTGCTAGCTTCCGAATGTCACCACTAAATAGGGTTGGTTTGAAAGGTTACAAGTTCTCATTGGAGAATCGTCTGGCAGCGGTATTTGTAGTAGGGTTCTCTGTGGGAGAGGATGGAGAAAGCGATGAACAAGTTGTGCTGGTTAGCCAAAGTGGAACAGTGAATCGGATCAAAGTACGGGATATATCCGTTCAGTCTCGCTATGCAAGAGGGGTGATTTTGATGCGGCTCGAGCATGCTGGAAAAATCCAATCAGCTTCTTTAATATCAGCGACAGAACCAGAGTCGGAGGAA------------------CTCGACGAGGTG------GCAGCAGCT------ATG---------TACAATCCTAGCGCGAAG---------AACATTTGTTCACTGGTACGT---------------------------------------------------------------------------------------------------------TTAACTTCA------------CCGAAAATCAAACCCTCGTCT------------TCTTCCATCAAAATGCGAATAACCAGAATTTCATCGGCAGCC---------AAAAGGGAGATAAACCCCTCTATTCAA------------------------TCGAAAAACCCAGGTTGT---------------GAAGCTGCA------AGTGATGAATCTGTACAAAAATCTGTT---CGTGTATTTATTAGGAAAAAGAGA------TCCAATAAAACT---GTTCAACCCATA---GTTGAAGAGATTAAGCCTGAA------------ATTATTGATGAAAAGCAGCTTTCGTATTACTTGATGCAGCCATGCTGCAGTCTACCCGAGATTGAAGATTTTGCATATGGAAATGGCAAC---------AGTGTTTCCCGT------------------------------------------------------------------------------------------------------------------------------------------------------------------------TCGACAAAGCTACCTGAGAACTGGGAAAAGGTTCTAGAAGGAATTCGTACAATGAGGTCTTCAGAAGATGCTCCTGTAGACTCGATGGGTTGTGAAAAAGCCGGCAGCTCCCTCCCT---CCTAAGGAACGAAGGTTTGCGGTTTTGGTATCGTCACTATTGTCAAGCCAAACAAAGGATCAAGTTACTCATGGAGCTATTCAACGGCTTCTTGAAAATGATTTGCTTACGGCGGAAGCCATTGAC------GGAGCGAATGAAGGTGCAATTAAGGAACTAATTTACCCTGTGGGATTTTATTCAAGAAAAGCAAGTAACATGAAAAAAATTGCGAAAATTTGTCTATCAAAATACGACGGAGATATTCCTAGTACGCTGTCTGAATTGCTCGAGCTTCCTGGGATTGGTCCCAAAATGGCTCATTTGGTA------ATGAATGTAGCGTGGAATAATGTTCAAGGAATATGTGTAGACACTCACGTTCACCGGATTTGTAATCGGCTTGGATGGGTTTCGCGGCCCGGCACTAAGCAGAAAACTTCGACTCCGGAGGAGACTAGAGAGTCCTTGCAACTATGGCTTCCTAAGGAAGAGTGGGTCCCCATCAATCCTCTTTTG---------GTCGGTTTCGGGCAAACTATATGCACTCCCCTTCGTCCTCGTTGTGGCATGTGCTCAATAAGTGGTTTTTGCCCATCGGCATTTAAAGAGAGC---GCT------AGCCCATCTCCC------------AAAAAACCAAAGATGACAGTGACCGCATCTGCTGTGCATCTTCATAGCATGGGTTTCAGTGAGAAATGTTTGCGTCATGCTGTAAATTTAGAAGCTGAGAGAGCATACAGGAGCATTTTTTGCAGAAGCCTGAGGTTTAGTAATTTTCTTCCGCCAAATATTTTAACATCTTGTGTTCGATCGAAGCACAAGTTTTCAGGAAAGTTGTTGAATGGTGTAGATGGCTATGAAAAGGAATCAGTTCTGATCGGTTGCAGCGGCCTTGATGAATTTATTGGCAAT---------AGAGAAAGGTTTCATGAGAATATCAAAGCCCAAAATATTGATTTTGATGCAACCTTGGCATGCAAACAATTCTCTTCCATCACTTTGGGTTGCTTCCCGACTGTGGATTTGTACGATGGACCTGCAATGTACTCTCAAACCACAGAACCCCTGGTTCCTGAAATTCTTGAAGGATGCATTCCTAGTCGGCTTGATGCAAATTGGGTCGATCCGAAATCTTTGTTCCAAAACCTGGATTCTTTCTACACAGAGACTTCAAATGTGACTGACCCTTATGTCCTGGAAGAAGAATCGGATAAATCTGCTATATATTCTGAGCCACCCGATCGGAAGACCGAGGCAAGGAATTCTTTACAGTTGACTGCTGACAAACCTTGCAGC------------------------AAT---GGTGCCTCAGTGGCAGAAATCCTTGATAAATGTATAAGCTGCATACCTGGGTTGACCAAACGACAGCTCAGTCAGCTAGAGAACAGTGGTTTTCACACGTTACGGAAATTGCTACATCATTTTCCTCGCACCTATGCCGATTTACAGAATGCTGATGTGGAAATTGATGATGGACAATACTTGATCTTCGTTGGGGAAATAATGTCTTCAAGGGGAATCCGAGCTAATGGTTCAATCGCATTTCTGGAGGTTATTGTAGCATGTGAGGTTGCAGATGCTGAGCCAAACTCAGAGTGCATTGCTGTTGAAGTAGAAAAGAGAAGGAAAAGAACTATATATCTGCATTTGAAGAAATTTTTTCGTGGTACTCGTTTCACGTGCACACCTTTTCTCAGAAGAATTCAAGAAAACCACAGGGAGGGTGATATTGTGTGTATCAGTGGCAAGGTGCGTACCATGAGTAGCAAAGATCACTTTGAAATGAGGGAGTACAATATCGATGTGGTGACTGAGGAAGGCAATTCATGTATTTTTGCAAAAGGGAGGCCTTATCCAATATATCCTTCAAAAAAGGGTCTCAACCCTGAATTGGTCAGGGATTTCATTTCAAGAGCTTTAAAGACGCTGCCAGTTGATTTTGATCCTCTTCCTAATTATATTACTCAGGAATTTCAACTGCTCTCCCTGTATGATGCATATATTGGAATTCATCAGCCAACTAATTTGAACACGGCTGATTTAGCTCGCAGAAGGTTTATATTTGATGAATTCTTTTATCTTCAGTTGGGGAAGTTATTCCAAATGCTCGAGAGTCTTGGCACAAAGCTAGAAAAAGATGGATTGCTTGAGCGGTACACAAAGCCTGATTTGAACACTACATTTGTTGAAGAATGGTCCAGTATCACGCAAAAATTCATGAACGTTCTTCCATATACACTTACATCTAGTCAGCTACGCGCCACTGCAGAAATCATATGGGATCTAAAACGACCAGTTCCAATGAATAGACTATTACAGGGTGATGTTGGATGTGGGAAGACTGTGGTAGCGTTCTTAGCATGCATGGAAGTAATTGGCTCGGGGTACCAGGCAGCTTTTATGGTTCCAACGGAACTGCTAGCTATACAGCATTACGAGCACCTTCTTGGCTTGCTTGAGAAAATAGAAGAGGGCAAGGAAAAACCTTCTGTTGCTCTGTTGACAGGCTCAACCCCAAACAAGCAAGCACAATGTGTTCGAAAGGGTCTGCAAAATGGTGATATCTCTATAGTAATTGGAACTCATTCTTTAATAGCTGAAAAGGTGGAATTTTCAGCTTTGCGTATTGCGATTGTTGATGAGCAACATCGTTTTGGTGTTGTTCAAAGAGGGCGCTTCAACAGCAAGTTATACTTTAACAGCTTAGCTTCACAACTAAAATCGACTAGTTCAAATGACTCCGTGGAAAATGATGTTGTCATGGCTCCACATGTTCTGGCAATGTCAGCCACACCAATTCCGAGGTCGCTTGCTTTGGCGTTGTATGGAGACATGTCCCTAACACAAATTACCGATTTACCTCCTGGAAGAACACCTGTTAAGACATACGTTATTGAAGGAGATGAAGTCGGTTTTGAGAGGGCTTATCAGATGATGTTTGAGGAATTAGAGGGAGAAGGCAAAATATATATTGTCTATCCCGTGATTCAGCAGTCCGAGCAACTCCCTCAACTCCGTGCCGCTGCAGCTGATTTCGAATACATTTCCAATAAATTTTCTAATTACAAATGTGGATTGCTCCATGGGAGAATGAAAAGTGACGAAAAGGATGAAGCACTGAGGGCGTTCAGATCCGGAGAAACGAATATACTTCTCTCCACACAAGTGATTGAGATTGGAGTGGATGTACCGGATGCATCGATGATGGTTGTTATGAATTCCGAGAGATTTGGAATTGCGCAGCTGCATCAGCTCCGAGGCAGAGTTGGGCGTGGAGAGAGAAAATCAAAGTGTATATTATTAGCATCTACAACCACTAGCCTTAAACGACTGAAAGTGCTTGAGAAATCGTCCGATGGATTCTACCTTGCGAATATGGACCTTCTACTTCGCGGGCCTGGTGACTTGCTTGGCAAGAAACAGTCAGGTCACTTGCCTGAGTTTCCTGTTGCTAGGTTAGAGATTGATGGGAATATTCTTCAAGAAGCTCATCTTGCTGCTTTGAAAGTGTTGGAAAGTTCACATGACCTGGAGAAATATCCGGACATGAAAGCAGAGCTCAGCATGCGACAACCTCTTTGCCCTCTCGGAGACATGAGTTCTCAATCCCCTAAATTCATGAAGCTCCTTCGTATTCCTCACACCACCACCACCTCTTATTTATCCACC------CTGATGATGGGTGTGCAGAGGAGGTCCAATGCT---TTTATCTCAACTGATGCA------------------------------------------------AATGATAACACG------------------GGTCAAGGTGGTGGCCGAGGT---CTCGAAATCGATGAT------GACGATTTTCTCCCCGACAAGGCT---------GAG------TTACAACTTCAGGGTGTTGATCCCAGAAAAGGCTGGAATTTCCGTGGTGTCCACCGCGCTATTGTATGTGGAAAAGTTGGTCAATCTCCCGTACAGAAGATCCTGAGAAACGGTAAAACCGTAACGACATTTACGGTGGGAACTGGAGGAATGTTCGATCAGAGGACTATAGGTGCAAATGACTTGCCTAAACCACCTCAATGGCATCGTGTTGCTGTCCATAACCCTATGCTTGGTGCTTATGCCGTTCAGCAACTTGTCAAAAACTCTTCGGTTTATGTTGAGGGTGATATTGAAACAAGAGTCTACAATGACAGCATCAATGGAGATGTCAAAAGCATCCCTGAAATTTGTGTCCGCCGTGATGGAAGGGTTCGGCTTATCAAGGCAGGGGAAAGTATGAGTAATATTTCCATCGATGAGCTGCGAGAA------GGATTATTTATGAAA------------------------------------------------AGACCA---------------------------------------------------------AAA---------------------ACG------------------CCCTCAGCT------------------CCTCCT------------------------------------------------------------------CCA------------TCA------------------ACCCCTCCG---------------------------ACGCCGCAG------------CACCGCCAATCCTTC---ACC---------AAACTCATCAATCCC---------------------------ATTTCCAGCAAACGCCGTAAC------ATT---------------------TTACAAAATCCACAACCA------------------CTCCCCTCCGCC------------------------------------GCCGCC---------------------------------GCCATCGAATGGAAACCCCTC---AAAATCAATAAGTCCGAGCTCTACTTGCCGCTCACTTTCCCCACCGGCCAAACCTTCCGGTGGAGGAATACCGGC------CCGTTGCAGTACACCGGCCCC---------ATCGGC---CCCCATCTCGTATCCCTCAAACAACTC---------GAGGGCGAC---------------GAC------GTGGGGTATTTTTGTCATTTC---------------ACGGAC------------------------TCTGATGAA------------------ACGGCAAGAATTAATCTTTTTGATTTTCTGAACATGGGTATTTCTCTAAACGAGATTTGGAGTGTGTTCAAGGCTTCTGATGAGAGGTTTGCTGAGCTGGCAATGTATCTGGAGGGG------GCTAGGGTTTTGAGGCAGGATCCATTGGAGTGCTTGATTCAATTCATTTGCTCATCAAATAATAATATTCAGAGGATTACCAAAATGGTGGATTTTATTTCCTCAAAGGGCAAGTTTTTGGGGAATGTGGGAGGGTTTGATTTTTTCGAGTTCCCGACTCTTGATAAATTGGCTTCGGTTTCGGAAGCCGAACTTAGAGAAGCCGGTTTCGGATACAGGGCCAAATATATTGTCGGCACTGTGGCAGCTCTGCAATCGAAACCTGGAGGAGGAATGGAGTGGCTTGCTTCTCTTCGTAAATCGGATCTTCAAGGAGCAATCACCGGTCTTTCCACTTTGCCAGGTGTCGGTCCGAAAGTGGCTGCGTGTGTTGCTCTTTTCTCGTTAGACCAGCACCACGCCATTCCCGTCGATACTCACGTCTGGCAGATTGCGACGAGGTATCTAATTCCTGAACTGGCGGGGACCACCTTGACACCTCGAGTATGCAGTCGCGTGGCGGATGCGTTTGTGAGCAAATACGGGAAATACGCCGGGTGGGCCCAGACTCTGCTTTTCATTTCCGAATTGCCTTCTCAAAAATCCATCTTGCCTTCG---AGTTTA---TGGAATACTGTCGAGAAAAGCGAAATT---------AAGCTTCAAATTGAAGTCCAC---------------------GAAATTCAA---GAA---------------------ACGAAGGAAAATCGACGCAGTAAAAAGAAAAAAAATGACAGT---------------------------------ATG------------TTG---------------------AAGCTG------TCG------------------------------------------------AGGCTGCTTCTGCAATCTTCTTCT---------------------------------------------------------AGGGATTCGTTGTCCCTA---AAGAGTCTG------GTCAGTGAAGCT------ACT---ATT---GACCTCAAATTA---------------------CTGCGTGGCCTGACCACGCAATCTGGGATT------TCTACT------------------------------GGCAAATCT---GCT------GCTAAAGTATTTGCACCTTATTCAATTTACAAGGGCAAAGCTGCACTCTCCGCTGACCCTCTTCTGCCAATGTTTACTAAATTGGAATCT------GGAGGTTACAAAGTTGAACGCCGTGGTTCCATTATGTTAACCTTCTGGCCTGCTATTGGTGAGCGCAAATATGATTGGGACAAGAGGCAGAAATTTGCTCTGTCAGCAACAGAGGTTGGGTCCCTGATCAGTTTGGGTTCAAAAGACTCGTGTGAATTCTTCCATGACCCGTCAATGCTATCGAGTAATGCAGGTCAGGTGAGAAAGAGTTTATCGATTAAAGCACATGCTGATGGTAGTGGTTACTTTGTTTCTCTGAGTGTTGTCAACAATATCCTTAAAACAAATGATCGATTTGTTGTTCCTGTCACTACTGCCGAATTTGCAGTCATGCGAACAGCTTTCACTTTTGCTTTGCCGCACCTGATAGGTTGGGACCAA---TATACCAATCAGGTTCCA------CAT---------------------TACGCCTCT------AAAAGTTCACCTACTGCTGCTGCTGCTCTTCCT---CAACTT------CCC---------------AGCTCCGAG------TGGGATAGAATGGCAGCTCGTTCGAAAACCCTAATGGAATTCTTCCAG---CAACCAGCGAAACGGACTAAGAGAGTCTCTTCGAATTCTTCGGAGCAGAAGGCGAGGATGGAGTTCAACAGAGCCCTCGCCTTTTCTAGGCGAAACCTCAAACTCTGCTCCGATAAAGTCTCCCGA------TCA------ACGGCCGCAGCAGGAGGA---GTGGGGTATGTGAAGTTGGAGGAGCTACTGGTGGAGAATACATGGTTGGAAGTGCTGCCTGGGGAGTTTCAAAAACCTTATGCGAAGAAGTTGTGTGAATTTGTTGAGAGTGGGACATGCAACTCTAGCTCCCCAATTTACCCTCCTCAGCATCTTATCTTTAATGCGCTTAACACCACACCCTTTGACCGGGTGAAGGTGGTTATTATTGGACAGGACCCATATCATGGACCAGGCCAAGCGATGGGCCTCTCTTTCTCGGTGCCAGATGGTATAAAAGTTCCTTCAAGTCTGTTAAACATTTATAAAGAACTTCAACAAGATTTG---GGATGTTCAATTCCATCTAATGGGAATTTAGAAAGATGGGCTGTACAGGGTGTTCTCCTGTTAAATGCAGTTCTTACAGTTAGACAACATCAGGCTAATTCTCATGCCAAAAAAGGGTGGGAGCAGTTTACTGATGCTGTGATTGGAGCAATATCACAGAGAGGAAAAGGGGTTGTTTTTCTTCTTTGGGGAAATTACGCTCAAGCCAAATCAAGGTTGATTGACGAATCAAAGCATTATGTTCTCAAATCAGCACATCCTTCTGGTTTATCTGCACACAGAGGCTTCTTTGGATGCAGGCACTTTTCTCGTACAAACCAGATCTTGGAGAAAATGGGATTACATCCAATAGATTGGCAGTTAATGGCC------CTTCTTGTAAAG------------CCAAAT---------------AGCTCCGTC------------AAA------------CGAATGGCGTCT------------CGT---------------TTTTTCATTTACTCGTCTTCTTCC------------------GTACACTCT------TTC---------------CACACTCATAGCCAATGTAAT------------------CCAACTCCCTCCTCTCCCTTCTCTCTCGCGCGGCCCTCCTTCATACTTCTT---AGTTGC---------------AGAGCGAGTGATAGG------TTGAAAAAGGTTTCGAGC---AAGCATGTACCATGG---AATGCTGTTGTTCCC------AGAGCATTTATG------TCCTCAAGCATCAGC---------ACCGAGGCTGTTCGTGAAAATAAAGTCTCAAAAGAATATGGGTCGGAGCAGATTCAGGTATTAGAAGGGTTAGATCCTGTAAGGAAACGGCCCGGCATGTACATTGGAAGCACTGGGTCCCGTGGTCTGCATCATTTGGTT---TATGAAATCTTGGATAACGCCATTGACGAGGCACAAGCTGGTTTTGCTTCAAAAATTGATGTCATTTTACTTGAGGACAATTCAGTGTGCATCACCGATAATGGTCGTGGGATCCCAACCGACATGCATCCGGCAACAAAAAAGTCTGCATTGGAGACTGTCTTAACGGTTTTGCATGCAGGTGGCAAGTTCGGCGGTTCAAGTAGTGGTTACACTGTATCAGGTGGACTGCATGGTGTCGGTTTATCAGTCGTCAATGCACTTTCAGAGTCTCTCGAAGTTACAGTGTGGCGAAACGGAAAGGAGTATAAGCAGAAATATTCCCGTGGGAAGCCTGTGACAAAATTAGTCTCTCGTGAGCTTCGAGCTGATTTGAAGGACTACCAAGGGACTCGCATACATTTTTGGCCAGACACAGAAGTATTTACATCAGAAATTGAGTTCGACTACAACACGATATCCGGAAGAATCAGGGAGCTTGCTTTTCTCAATGCTGAGGTTACAATTACGCTCGAGAAGGAGAACACGGACCCGGAGAAGAGACTGTATACCGAGTACAATTATGCTGGTGGATTAACTGAATACGTAAAGTGGCTTAATGCCGATAAGAATTCTCTTCACGATGTTGTGGGATTTAAAAAAGAAGCAGATGGAGTCTCAATTGACTTGGCACTTCAATGGTGTTCAGATTCATATTCAGATACATTATTGGGATACGCAAACAGCATTAGGACAGTTGACGGTGGTACACACATTGATGGTGTGAAAGCCTCGTTAACAAGAACCCTAAACAGCCTAGCGAAGAAGTCGAAAGTCATTAAGGAGAAGGATATTAGTTTAAGTGGTGAGCATGTAAGAGAGGGACTCACTTGTGTAATCTCCGTCAAAGTTCCAAACCCGGAATTTGAAGGACAAACAAAGACGAGATTGGGGAACCCAGAAGTACGGAAGGTTGTTGATCAAACGATTCAAGAATATCTTACCGAGTATCTGGAATTGCACCCAGATGTTCTTGATTCAATTCTTTCAAAATCCCTCAATGCCCTCAAGGCTGCTTTAGCGGCAAAGAGGGCACGGGAATTGGTGAGACAAAAGAGTGTATTGAGATCTTCAGCCCTTCCTGGAAAGCTTGCTGATTGTTCAGCTACTAATCCTGAAGTAGCT---GAGATATTCATAGTCGAGGGAGATTCAGCTGGTGGGAGTGCTAAGCAAGGTCGTGATCGGCGGTTTCAGGCTGTACTTCCTTTAAGGGGTAAAATATTGAACATCGAGAGAAGGGATGAAGCTGCCATGTACAAAAACGAAGAGATTCAAAATCTTATTCTTGGTTTGGGACTCGGAGTGAAGGGTGAGGATTTTCAAAAGGATGCTCTTCGTTATCACAAAATTATAATATTAACCGATGCTGATGTGGACGGTGCTCACATAAGGACATTGCTACTAACCTTCTTCTTTAGATATCAGAGAGCTTTGTTCGATGAAGGTTGTATCTATGTCGGTGTTCCACCTTTGTACAAGGTTGAGAGGGGGAAGCAAGCACACTACTGTTACGATGAAGCAGAACTTAAAAAACTCCAGAGATCCTTCCCTGCAAACGCATCGTACACCATTCAGAGGTTTAAAGGGTTGGGAGAAATGATGCCTTTGCAGCTTTGGGAAACAACCTTAAACCCAGAAACCCGACTTCTGAAGCAATTAAAAGTAGAAGATGTAGGAGAAACCAATGTTGTTTTCTCGTCTCTCATGGGTGCTCGAGTTGATACAAGGAAGGAACTCATTCAGAAATCTGCAAATGCCATGAAGATTGACTTACTCGATATAATGGCGTCTTCTCTCTCCAAAAAACTCTCCGGCGTAATTTTTTCGAAATACACAGCAAAACCCTCA------GTTTTCTGCACCAGGAACCTCTCTTCTTCATTAACCGACTCAGAGCCCGACACCGACTCAGTACCTGCCCCTCTCGCAGCCGATTCATCTTCTCCGAATAAGAATCAGCCGAACGGCGATCGCCCCCTCGAGAACGGCTTAGACCTCGGCATTTACAAAGCAATATTGGTGGGGCAAGTCGGGCAGGCTCCTATTCAGAAGAAACTCAAGAGCGGCCGGACCGTAACTCTGATCTCCATCGGAACCGGCGGCATCCGCAATAACAGGAGGCCTTTGGACAACGAAGATCCTAGGGATTACGCTAATCGATGTGCCGTGCAGTGGCATAGGGTTTCGGTTTACCCGGAGAGATTGGGGGAGCTTGCTATGAAGAGCGTTGTGCCTGGTTCTATTTTGTATCTGGAAGGTAATCTGGAGACGAAGATCTTCAATGATCCCATAACTGGCCTCGTTCGCCGGATACGTGAGGTGGCCATTCGCCGCAACGGGCGGCTTTTGTTTCTGGGCAACGGAGCTGAA---GCTGAGCAGCAGCTTTCCAGA---GCT---GATATCGGCCGTGTTGGTTATTACATGGCGTTCTTAATGGGGAATTTCGTCCACGTCACTGTAGCTGCAACG------AAACTC------------------CATTAC---CGACTGTTTCTCATC------CCGTGG------------GTAAGA---------AGGAACAACTTC---------ATA------------------AGTTGCTGC---GCGAAGGCAAGA------------------GATTAC---AGCAGCGCTTTTCCAGTG---AAATACATACCCAGGGGATCTTCAATAAACGAAGAAAATGTAGCTGCTTCTTTGCCTGTGAGGTGTTTG---------AAGAAAAGTCACAATGGGCATGAGTTGAGTGTGAAA---------GCAGTT------------------------------GTTGATTTT---TCC---------AAGAATTTAGAC------------------------------------------------GAA---GAA------------------GTTGATGGA------GATTTT------GTGGCTCTGATTGAT---GATTTC------GTTGAAGAGCCTGACAAGATT---GTT------------GAAGATAGTAGTAAAAAATGCAGCGGA------ATGCAGTCGAGC------------GATGTGGAGAAGTCGGCGATTAAGTTACTTGGTTCCAGAGCATACACGGCTCTGGAGCTGAAAAAGAAACTACAAGGAAAAAGGTTTCCGATCGAAATTATCGATGCAGTGATAACAGACTTCCAGAGCAGGGGTCTGATTAATGACTGCCTATACGCGGAAAGCTATTCTCGATCTAGATGGTCTTCCTCAAGCTGGGGCCCTCGACGAATCAGACAAGCACTATTCAAGAAAGGGATAAGTCAAGTAGACGCCGAGAAGGCAATAAAACTCGTGTTTGAG------AATAAGAGTGAAGAGGGCGAA------GATGAGGATGAGGAT---------AAAGGAATT---GCTATGTCGAAAATATCGATCGATCAGTTATATCTACAGGCTTCGAAGCAATGGCAGAGAAGTAGTGGGGCATCTCAAGAAACACGGAAATCGAGAATGGTGCGTTGGCTTCAGTACCGCGGTTTTAGTTGGAGCGTAGTTGCGTTTGTATTGAAGAAACTGGAATCTGGTGATAGA---ATGTCGTCTTCCTCGGTCCAACCGGGCAGGATCCGGGTCCTGAAACAAGCCCCGGAT---------------CCGAAGCCGTCGGGTCCGGTTGTGTACTGGATGTTCAGGGATCAACGGCTGAGGGACAACTGGGCTTTGATCCACGCCGTCCAT------CAGGCCCATCGATTGGAAGTGCCCGTCGCCATAGCATTCAATTTGTTCCATCAA------TTTAAGGGCGCGAAAGCTCGGCATTTAGGGTTTATGCTCAGAGGGCTCAAGAAATTGCACTCCGATCTT---CAA---TCCACTCTCGACATACCATTTTTC------TTCTGTGGACAC------------TATTCCGCATTTCTAAAAGAATGTGGAGCTTCGCTTTTGGTGACGGACTTCTCACCGTTGCGTGAAGTTCGAAAATGGAAAGAAGAAATTTGC---------AAG---------AGTGTGAATGAATCGGTATCAATTCATGAAGTTGATGCGCACAATGTGGTGCCTCTTTGGGTGGCATCGGACAAATTGGAATACGGCGCCAGGACTATAAGGGGCAAAATTAACAAAAAACTCCCCGAGTATTTAATCGATTTTCCTGATCTCGCT------ACTCCTCAAAGA---AAATGGGCT------TCATCAATTAACACT---ATAGATTGGGATTATCTCATTGATGATGTTGTAAGGCAATGTGCAGAAGTTCCGGAACTCGATTGGTGCGAGCCGGGTGAAGGAGCTGCATTAGACGTACTAACGGGTGTTAAAAACGGGTTCTTGAAAACGAGATTGAAGAATTATTCTTCGGAGAGGAATAATCCGTTGAAACCGAAATCGCTTTCTGGGCTTTCACCGTATTTGCACTTTGGGCAGATATCTGCACAGAGATGTGCTTTGGAGGCACGAAAAGTTCGTAAACTCTATCCCGAGGCTATTGATGGATTCTTAGAGGAATTGGTTGTGAGGAGAGAACTTGCTGATAACTTCTGCTTCTACCAGCCGCATTACGATTCGATACAGGGTGCTTGGGAGTGGGCCCGTAAGACTTTGATGGACCATGCCTCTGATAAACGTGAACATATATACACGAGAGAGCAGTTGGAGAAAGCACAAACTGCCGATCAACTA------TGGAATGCTTCTCAGTTAGAAATG------GTTCATCATGGAAAAATGCACGGTTTTATGAGAATGTATTGGGCAAAAAAGATTCTTGAATGGACTAATGGACCAGAGGAAGCTCTTGCAATGTCAATATACTTAAACGATAAGTATCATATAGACGGCAGAGATCCAAATGGTTACGTTGGATGCATGTGGTCTATATGTGGAGTGCATGACCAGGGGTGGAAAGAGCGACCCGTTTTTGGGAAAATACGATACATGAATTACGCGGGGTGCAAGAGAAAATTTGACGTGGATGGATATATTGCATACGTAAAGAAGATGGTCGGTGAAACTAAGAAGAGGAAAGCGGAAACTCTTCTTAACGGCAAAGCTAAAGAACTGCGTAGTATGGCG------------GAATTGCTGGAA------------------------------------ATTAGTAAACTTTCTCATTTCAGTCCTTCCTTTCGTTACCTAAATTCGCCCACAGCCCTCGCCCGT---------ATTCCAGTTTTC------------ATTTCAGTACCAAATTCGAGGGCC------------------------------CAAAAGGCAAAATCACGGAAATTCATCAAACCCGTCTGTTCATCAGCATCTTGTAATCAAACAGCTGTT---------------------------------------------------------GAAAATGAGGGTTTGAGTGTAAATAGTATTAGGGTT------------------------TCAAGAAATAGGAGGGTGTTCTTCTTGGATGTGAATCCACTGTGTTATAAAGGGAGCACTCCCAATTTGCATTCTTTCGCTCATTGGATTTCCCTTTTCTTTTCCCAAGTCAGCCTCGATGATCCTGTCATAGCTGTTATAGATGGGGAGAAAGGCAACGAGTACCGAAGAAAACTACTACCATCGTACAAAGCGAATAGACGAAAAATGCTGCATCGGTTCCCTTCTGCGGAGAAATCTCCGGTGACTTCCGTCGAACAATCACATAAACTC---------GTCATAGATGTTCTTAACAAATGCAATGTCCCAGTTGTGAAGATCGAAGGGCACGAAGCGGACGATGTTGTTGCGACACTTGTCCATCAAATTCTACCGAAGGGGTATCGAGCTGTGATTGCTTCTCCAGACAAAGATTTCAAGCAACTTATATCGGAAGATGTTCAGATGGTTATACCGTTGCCTGAGTTAAATCGATGGTCGTTTTACACTCTAAAGCACTACATAGCTCAGAACACTTGCGATCCGCAGTCCGATCTTAGCTTAAGATGCATATTGGGTGATGAAATAGATGGTGTACCCGGTATACAGCATTTTGCGCCGGGTTTCGGTCGAAAAACTGCTTTAAAGCTCTTGAAAAAACACGGGTCTTTGGAAAATTTACTTAGTGCAGCCAGTGTGAGATCTGTGGGCAAACAGTACGCGCAAGAAGCCCTAACGAAATATGCCGATTTTTTACGTAAGAATTACGAAGTTCTTTCCTTAAAAAGG---GATGTTGAT------------------ATCCAGATTGAGGAG------------------AAGTGGCTATCTAAGAGAGACGAACGAAACGATTCCGTAATT---------TTATCCAGCTTTGTCGACTTTCTGAGTAAACCTCGG---GATCTTAAATGGCAGAATAAATCCCAT---TTAAATGGCTTGATGGCG------------------------------------------------------------------------------GCAGCCAGAAGATCCTTCACTAAAAAATATTGCTTACAA------------TCAGCC---------------------------------------------------------AAACCCTTTTCTTCTTCATCATCG------------------------------------TCC---------------CCTCTGAACCAAAAT------AAAAGTAGT------------AAATTGCAACAA------------------GAAGCAAACATTGAA------GAG---------GAG------GGC---------------------------GTTCCA---------ACCTCCGGCATA------AGCAGACCTCTTTCCAATATTCTCAAAGATTTGAACAAGAAAGTGCCCGAAACCCTCCTCAGGCACCGCACCCATCCC------GATGGCTTCTCCTTCAAATACATCCCATGGCACATATTGAATCGGATTATGAACTTACATGCACCAGAATGGTCGGGTGAAGTTCGAAGCATCAACTATTCAGCTGATGGTAAATCTGTATCTGTTGTCTATCGTGTTACACTTTATGGCACTGATGCTGAGATATTCCGGGAATCAACAGGAAGTGCTTCAACTAGTGAGACAGGG---TATGGGGATCCAGTGCAGAAGGCAGAAGCAATGGCATTTCGTAGAGCTTGTGCTCGTTTTGGGCTCGGACTTCACCTCTATCATGAAGAGATGGAC
>Str
[truncated: 1,303,294 more chars]
