# Supplementary material for: Altered Mitochondrial Respiration Is Associated With Loss of Nuclear‐Encoded OXPHOS Genes in Parasitic Broomrapes
Source: Ecol Evol. 2025 Jul 6;15(7):e71737. doi: 10.1002/ece3.71737 (PMC12230201; doi:10.1002/ece3.71737)
Supplement: Supplementary file 1 — Appendix S1. [file ECE3-15-e71737-s003.tgz › Orobanchaceae_O2K_Supplementary_v3/Data_S1/DataS1/ribosomal.masked.fas]

>Amb
AGGTCA---------------------------GAGAAG------CGAAATATA------------------------CGAGATCAC---AAACATAGATTGCTCGCGGCTAAATATGAATTG------AGACAAAATCTTTATAAAGCCTTT---TGTAAAGATCCCGATCTTCCT---AGTGATATGCGAGACAAACATCGTTATAAGTTGTCCAAGTTGCCAAGAAATAGTTCATTTGCACGAGTAAGAAACCGATGTATTTCC---ACAAGTCGCCCTCGTTCCGTATATGAGTTCTTTCACATTTCC------TTTATCGTTTTTCATGGATTAGCATCTCGAGGTTCTATGATGGGCATAAAGAAA---------TCATCT---TGGATGGCGCTG------GGATTGATATTGGGG---ATAGGCAGA---TCTATGCGAAGAAAGCGAAGTTCGGCTCTTGACATTCTCACTTCTAAAAGAAGTCCAAGGGATTATTACAAGGGAAAAAATGTCAAGCCCACTGGTTTTCACACTCGCAAAGGA------GGATATGTTGTGATGGATGAAAAATTGCCACAGTACGTCATTCCTGATTTGACGAACTTCAAGCTTAAGCCTTATGTTGCACAGCAGAGCTGGTCACGATCAGAGCCTCAGACTGAAGAAACC------------------------------------------------------------------------------------ACTGCACAAGCT---GCCAATACAGAAGGGAGCAGCAAT------------------ATGTCTGCT---CTCAAA---GAGGGACTAACCCGGAGGCCAGTGGCGGCCACCATCAAGCTAACTGTACCAGCCGGCCAAGCTCGACCAGCCCCACCAGTTGGTCCAGCTCTTGGTCAATATCGCCTCAATCTGATGGCGTTTTGCAAGGATTTCAATGCAAGAACCCAGAAATACAAGCCTGAGACTCCAATGGCTGTCTCTATAACAGCTTACAAGGATAATACCTTTGATTTCACTGTAAAATCTCCTTCTGTTACTTGGTATTTGAAGAAAGCAGCTGGTATTGAATCAGGGAGTAGCAAGCCTGGTCATGTAGTTTCAGGAACAATAACATTGAAGCATATTTATGAGATTGCAAAGGTGAAGCAACAGGATCCATATTGCCAATACAAGTCTTTGGAGTCGATTTGTAAGTCGATTATAGGCACTGCAAATGCAATGGGGCTTAAGGTTTTGAAGGAGTTAGAGATGTTC---TCACGCTGCATCCTCAGACCAAAT---GTTCTC------------CATCTTCTAACC------CTA---ATATCTGCGACA---CCAAAACCTAGCTTCCCCCCCCGACATGTAATCTCC------CACCAC---AAA---GTC---TATCAATCTCCTGTACCCAACCTTGCG---------------------------------AAGCTA---TTCTCAACCAAT---GGAAGCAATGGATCAGAC---ACTGAAAACGAAGAAGGC---GAGAAGAGAAACACCATAAACCGGTGG------------AGCTTTTCACCAGAAAATGGTAGTGAAAAA---TGGGATATTTTCAATGAGAAG------------GATGACAATGCAGGGTTCAAGGGCCTTGCAGGCCTTGGTGGCGAGAGTCAGGGGGTGCTAGAGAGAGAAAGTGATGAAGGTGAAAAATGGTTGATTTCTGGGGATATATTCAAAGAAGTCGACAAAGAGGGAAAAGATGAT------------------------GAA------------TGGGAAACA------GCAGAG------GGTTTCGAGCCATGGAGCTTT---GACGAAGGGGAAGAGGGC---------------------------------------------------------------------AAG------GGCATGGAGGGAATT------------------------TCAGAGAAAGATGGAGTC---GAAATG---------------GAGCCAGAGTTGAGTGAGGCTGAT---AAACTTTTGGAGGAGGAG------GAGAAGGGGCTATCTGTTGTGCTCAAAGGTCCTAATCGTGCATTTGGAGACCTGATTGCTGCTTCAGGAATCACAGAGGTTATGCTTGACAGCTTGATTGCCCTAAAGGACTTGGAAGGCATTGAGGGATTACCACCTCTTAGTGAGCTTGAGGATGCCCGCCTGGCAAACAGTGAAAGGAAATCCCCTAGATTTGAAATGGAGCAACAAAAACAGGAAGAAATAGCTAAAACCTATGTGAGAAAAGTTGATGAAAAAGGAAGGGCATATGGTACTGGAAGGAGGAAATGTAGCATAGCTCGTGTTTGGGTTCAACCTGGTGATGGAAAGTTTATTGTCAATGACAAGCAATTCGATGTTTATTTTCCAATCCTCGACCATCGTATTGATCTTCTAAAACCGTTTGTTGAGACCAAGACTTTGGGTCTTTGGGATGTGAAGTGCACTGTGAAAGGAGGTGGTGTATCAGGTCAAGCTGGAGCCATT------CGTCTCGGAATAAGCAGAGCTTTGCAAAATTGGGAACCTGGG---CTCCGGTCATATCTTAGATCAACTGGGCTT---CTTACCAGAGACCCGCGTGTAGTGGAAAGGAAAAAGCCTGGGAAGGCCAAGGCCAGAAAGAGTTTCCAGTGGGTCAAGCGAATGACTTCCATTTTATTAAGGCCTTTGAAGAAAGCA------------AATACGCTTGCCGTAAGTGGTTGCAGAGCTTTTGCAGCAGGAGGT---GGCAAATCAAAGAAGGGATCAAAGGGTGGAGGTGCT---GATGCTCCCAAAGCTTCGATTTTGAGCAAAGAAGTGAAGTCCACAACTGTTTATGGAGCAAACATATGGAAAGAAGGTTCAGATCCTAAG---ATACTGGCTGATTCTGAATACCCAGATTGGCTTTTCCATCTCCTCGATAAGCAGCCAACGCTCAGTGAGCTCAGCAGAAAAGATTCGCAGACTCTTCCATATGAAGAGCTCAAGCGATTCGTCAAGCTTGATAATCGCAAGCGCATAAAGGAGAATAATTCTGTGAAAGCTAAGCACATGGATCTTCTCCGCAAAACCTACACAGCTGATTCT---GATGACGAAGGTGACGATAGGAAATTC---------------------------------------------------------------------------------------TTAAAT------------------TCCACGGCAAAAAGGCTCAGA------CCTTCTTCA---AATTCACAATACTACCACACCGCCATTCCT------------------CCTCTTCCTGCTCAC---------------------------------------CCCCCTGATTAC------CCTTCG------------------------------------------------------------CGACGTTCTGATGAGGCTTCA---------GTT---CCT---------------GGACGTTACGTGTCAAAGCGCGAACGCTTGATTCCAACTCCTCCT---TCT---AGGGTTTCA---------------GATACC------ACTGTTTCTTCCACCGGCCAT---------------ACATCGCCT------------------------GGTGTGGGTAGCATTTCTGACGCAGACTTGCCATATGATGTTCTAGCATCATTGAGGCGCCAAACAAAG---GCTTGGACAAAAAGCAGT---AAAACTCCAGAAAGTCTCTCAATAAAGTTATCTGGGCATACAAATGCAGTCAATGCCATACATTGGTCACCAACACATCATCTTCTTGCCTCTGCTGGCATGGAT------CAGAATGTCTATGTCTGGAATGTATGGAGCTGTGGT---CAGAAGAGAGCCCGTGTCTTCCACCATCATAATGCAGTAGTTAAAGATGTCCAGTGGTCAAAACAAGGGTTGTCTTTGCTAACTTGTGGATATGACTGTTCATCTAGGTTGATTGATGTCGAGAAGGGAAGTGAAACAATGGTGTTTAAGGAAGATCAGATGGTGAGGGTCATTAAGTTTCACCCAAATAATCCCAACCTTTTCCTATCTGGTGGATCTAAGGGCTCTTTGAAGCTCTGGGATTTAAGAACCAGCGATATCGTCCAGCAATATGTTAGAGGTCTTGGTCCTATCCTAGATTTTGACTTCAGTATCGATGCTAAACATTTCATTTCTTCCTGTGATGTGTCTGGAGGAAATGTTAGTGAGAATTCAATCATTGTTTGGGATCTCCGACGACTAGTACCTCTCTCCAACCAGGTTTATGTGGAAGCATATACATGCCCATGCATCCGATATCACCCATTCGATTCCTGTTTTGTTGCTCAGTCTAATGGGAATTATATTGCAATCTTTTCGGCCAACTCACCCTTCAAGTTGGACAGGTATAAGAGGTATGAGAAGCATGGGGTCTCTGGTTTTCCAATCCGATGTGGTTTCAGTTTGGATGGTGAGTTACTGGTTACTGGTTCAGCTGAAGGATGCATATATTTTTATAGTTATAAGTCCTCCAAGCTTGTTAAGAAACTGAAGGCATATGAACTGGCTTGCATAGATGTTGCTTTCCATCCTCTATTGCCCAATGTATTTGCTTCTTGCAGTTGGAGTGGTGATGTTTCTGTGTTTGAA------------------------------------------------------
>Cin
---------------------------------NNNAAG------CGAAATATA------------------------CGAGATCAC---AAACGTAGATTGCTCGCGGCTAAATATGAATTA------AGACGAAAGCTTTATAAAGCCTTT---TGTAAAGATCCCGATCTTCCC---AGTGATATGCGGGACAGACATCGTTATAAGTTGTCCAAGTTGCCAAGAAATAGTGCCTTTGCACGAGTAAGAAACCGATGTATTTCC---ACTGGTCGCCCTCGTTCCGTATATGAGTTCTTTCGCATTTCT------CGTATCGTTTTCGTGGAT------------------------------------------------------------------------------------------------------------------------------------------------------------------------------------------------------------------------------------------------------------------------------------------------------------------------------------------------------------------------------------------------------------------------------------------------------------------------------------------------------ATGTCAACT---TTGAAA---GAAATCCTCACACGCCGCCCAGTCGCAGCCACAATCCGGCTAACGGTCCCCGCTGGGGGAGCCAGGCCTGCTCCGCCGGTAGGGCCAGCATTGGGGCAGTATCGGCTCAACCTAATGGCCTTCTGCAAGGACTTCAATGCTCGGACCCAGAAATACAAACCTGACACACCGATGGCTGTTACGATCACTGCATTTAAAGACAACACCTTTGAATTCACCGTCAAGTCCCCCTCGGTTACTTGGTACCTGAAGAAGGCTGCAGGCATTGAATTGGGCAGTAGCCGGCCAGGTCACGTGGTGGCCTCAACGATCACCCTCAAACATGTGTACGAGATCGCGAAGGTGAAGCAGTCTGACCCTTACTGCCAATACATGTCATTGGAATCCATCTGCAAGTCGATCATCGGGACTGCTAACACGATGGGGATCAAGGTCCTGAAGGAACTGGATATGCTC---TCGCGCTTCATTTCTCGACCTTCTTCCCATCTC------------CGCTTCCTAACC------CTAGCTCTCTCCTCCTCT---TCAAACCCCTCATTTTCTTCTTCT------TCTTCT------TCAAACTTCCCC---TTC---TGCAACAACCCTAAT------------------------------CCC------AAATCCCATTTCAAATTCTCCAGAAAC---TTCTCCAACGATCGGAAC---GGCGACGGAGACGACCCCAGAAAACACCCCTCAGTCCCTCCATCATGG------------AGCTTCCCTCCGGAAAACGACAATGACGCCGAGGATTCCCTCTTCGGAGCCGGT------------GGAGGAGAT---------------CTCTCCGGAATTGCAGATGAAGACGCCGTGAGATCGGAGGATACGGAGGAGCAGGGT------------------GGGGATATATTTGCAGACATTGATAAGGAGCGTGGTGGAAAT------------------------GAG------------TGGCCAACG------GCGGAG------GGGTACGAGCCGTGGACGATT---GGAGAGGATGGAGGGAAG---------GAGGAGATATTTCAA------ATAGGGGTTTCG---AGCTCT------------------GTA------GGAGGAGGAGGA------------------------------------------GAT---GAGGGAGTG------------GAGCCGGAGAGTAGCGAGGCGGAT---AAGCAGATTGCGAAGGAG------GAAGAAGAGCTTTCTATGACACTGAAAGGCCCAAATCGTGCTTTTGGAGACCTGATTTCAGCATCAGGTATAACAGAGGCAATGCTTGACAGTTTAATCGCTCTGAAGGACCTGGAAGGCATTGAGGGATTGCCCCCTCTAAGAGAAATAGAAGACTTGCGCTTGGAGAAGAATGAGAGGAAATCAACTAGAGCTGAAATGGAGCGGAAGAAACAGGAGGAGATTGCCAAAGCACGGGTTCGGCAAGTTGATGAAAAGGGTAGGGCTTATGGAACAGGAAGAAGGAAATGCAGTGTCGCTCGTGTCTGGATTCAACCTGGTGATGGAAAATTTCTTGTCAATGACAAGCAGTTTGATGTTTATTTTCCAATGCTTGACCACCGTGCTGATCTCCTTCAGCCATTTTCTGAGACTAAAACTTTGGGTCTTTGGGATGTCACTTGCACCGTGAAAGGAGGTGGTGTCTCTGGTCAAGTTGGAGCAGTT------CGTCTAGGAATCAGCAGGGCATTGCAGAACTGGGAGCCTGGG---CTTCGTCCTCCACTCAGATCAGCTGGATTC---TTGACGAGGGACCCGCGTGTTGTTGAAAGGAAAAAGCCTGGGAAGGCGAAAGCAAGGAAGAGCTTCCAATGGGTCAAGCGAATGGCAATC---TGCAGTAATTTGTTCAGACACAACCTCATCACTAAGGAAGCAGGAAGGGTGGTGGGTCGAAGAGCATTTGCTGTAGCGGGT---GGTAAAGCAAAAAAGGGTTCAAAAGGTGGTGGAGCT---GATGCTCCAAAAGCTTCAATACTCAGCAAAGAAGTCAAGGCCACCACAGTGGTTGGTGCCAATATCCTCAAGGATGGTGTAGATCCAAAG---ATCTTGCCAGACTCTGAATACCCGGACTGGTTATGGCACCTGCTTGCCAAACACCCTCCATTAAGTGAACTGAAGAGGAGAAATTTGGAAGCTCTCCCTTATGAAGACCTCAAACGTTTTGTCAAACTGGACAACCGTGCACGAATAAAGGAAAACAATTCTATCAAGGCTAAGAACATGGATCTTCTCTGCAACGCGTATTCAACTCCTTCC---GATGAAGACGAAGAAGAAAAGCTCTTC---------------------------------ATTTCCTCTTCTTCCAAGAAGAGACCC---------------------------------------------------AGACCTCAAAACTTACACCAA------CCCAAAAGA---CCCTCT------------CCAAACCCTCCGGGG---------------CGTCTCTCCATTCAGGCA------------------------------------------------------GAACAA------------------------------------------------------------------------GAAGCTCCA---------ATC---GCA---------------GGCAGATATGTCTCCAAGAGGGAAAGAGCCCTCTCTTCAGCAAAC---CCAGTTCGGGTTCCA---------------GATCAAATC---CTTCCTTCCACTCTCAACTCA---------------TCATCCCCT------------------------GTTGTGGGAAGTATTTCGAGCTCAGATCTTCCAAGTGATATCTTGTCATCATTGAGATTTCAAGCAAAG---GGTCATGCACAACTCAAT---AAAATGCCTGGAAGACTGTCTGTACTTCTAAACAGCCACACAAAGGCTGTCAATTCCATCCAGTGGTCACCAACTCATCATCTTCTTGCTTCTGCTGGAATGGAT------CAAATTGTTCATGTGTGGAATGTGTGGAGCAATAATAGTCAGAAAAAAGCACGCGTTTTTAACTACCACAACGCTGCAGTCAAGGATGTGAGGTGGTCACAACAAGGGTTGTTCTTACTCTCTTGTGGGTTTGATTGCTCATCTAGGTTAGTCGATGTTGAGAAGGGAATAGAAACTCAGGTCTTTAAGGAGGATCAAGCATTGGGGGTCGTTAGGTTCCATCCAAATAATCCTAGCCTCTTTCTTTCAGGAGGGATGAAGGGCCTTTTGAGACTCTGGGATGTAAGAGTTAGCAAGGCTGTTCAAGAATATGTTCAAGGTCTTGGCCCCATTCTTGATGTTGAGTTCAGTATTGACGCCAAACATTTCATCTCTTCGAGTGATGTCACCAGAGGGAATGTCAGTGAAAAATCTATAATTGTTTGGGATGTCAAGCGACAAGTTCCTCTATCCAACCAGGTTTATGTGGAGGCTTATACCTGCCCATGCATTCGTTACCACCCATTTGATTCGTGTTTCGTTGCACAATCAAATGGAAATTACATTGCAATATTCTCATCTAGGCCACCTTTCAAGTTGGACAAGTACAAGAGGTATGAGAAGCATGGAGTATCAGGCTTCCCCATCAAGTGCAATTTCAGTTTGGATGGAGAAAAGCTTGCATCTGGCTCTTCTGACGGATGCATATACTTATACAGCTATAGGACTTCTGAGATTCTTAGGAAGATTAAGGCTTATGATCAGGCATGCATAGATGTTGTTTTTCATCCTGTTCTTCCTAATGTGATTGCTTCATGCTGTTGGAACGGCAATGTTTCTGTGTTTGAA------------------------------------------------------
>Gos
ATGTCG---------------------------GAGAAG------CGAAATATA------------------------CGAGATCAC---AAACGTAGATTGCTCGCGGCTAAATATGAATTG------AGACGAAAGCTTTATAAAGCCTTT---TGTAAAGATCCCGATCTTCCT---AGTGATATGCGGGACAAACATCGTTATAAGTTGTCCAAGTTGCCAAGAAATAGTTCCTTTGCACGAGTAAGAAACCGATGTATTTCC---ACGGGTCGCCCTCGTTCCGTATATGAGTTCTTTCGAATTTCT------CGTATCGTTTTCGTGGAT---------------------------------------------------------ATGCCACTG------GGATTGATATTAGGG---ATAGGAAGG---ACGTTTCGAAGGAAGCGTACCTCATCGCTCGATATTCTCTCGTCTAAACGAGCACCAAGAGATTATTACAAGGGGAAAAATTGCAAGTCTACTGGTTTCCACACTCGCAAAGGT------GGATATGTTGTGATGCAGGAGAAGTTGCCAAACTATGTGGTTCCTGATTTGACTGACTTCAAGCTCAAACCATATGTATCCCAGTGCCCAACT------------------------GAAGTC------------------------------------------------AAA---------------------------------ACCGCAGAGGCT---GCTGAA---------TCAGCTAAA------------------ATGTCGACC---CTGAAA---GAAATCCTAACCCGCCGTCCAGTGGCGGCCACCATCAGGCTGACTGTGCCGGCGGGAGGAGCACGACCCGCACCCCCAGTAGGTCCAGCCCTGGGTCAGTACCGACTTAATCTAATGGCCTTCTGCAAGGACTTCAACGCCCGAACCCAAAAGTACAAGCCAGACACCCCCATGTCTGTCACTATCACCGCCTTCAAAGACAACACCTTTGAGTTCACTGTCAAGTCTCCATCCGTCACCTGGTACTTGAAGAAGGCAGCGGGTATCGAGTCCGGAAGCAGCCGGCCTGGCCACGTGGTCGCCACCACTTTGTCCGTCAGACATATTTACGAGATTGCCAAGATTAAGCAATCCGATCCCTATTGTCAGTACATGTCCCTGGAGAGTATTTGTAAGTCCATTATTGGGACTGCTAATACCATGGGGATTAAGGTGGTGAAGGACTTGGATATGTTC---TGTCGTCTCCTCACCAGAGCTTCC---CATTTC------------CGTTTTCTGCCT------CTT---CTTTCCTCCAAA---------------------------------------------------------------------TCCCCGCCATGTCCTTCCTTCTCTCAACAC---------CATCCACTTTCCCTCGTCCGTTTC---CTCTCAACCAAC------AACAATGACAATAGG---AAAGATCAG------------TCATTTTCCAATCCC---------TGG------------AATTTTGCCGAAGAAGCTAACGGCAAATTC---GGGAATCCTTTCCCCGATGAA------------TCGCAA---------------------------------------------------------------------------------------------------------------------AAGAAGAGCGGGGAAGGG------------------------GAT------------TGGTTGGTT------GGAGAG------GAAGACAAAGCGTGGAGCTTT---GGAGAAGAAGACAAAGAT---------GATGGCGTGTTTGAT------TTTAAAGAAGAA---GCTGTACAAGAT------------GTT------GGTCTAACCATTGAT------------------------GGTACCGGTATTGCTTTG------------------------GGTGTTGATGAGGTTGAGGACCGG---GAGAAGCTTGAAGAAGAA------GAGAAACAACTCACTGCCGTACTCAAAGGCCCGAATCGTGCATTTGGTGACCTTATTGCAGCATCCGGTATCACAGATGCGATGCTTGACAGTTTGATAGCTCTAAAGGATCTGGAAGGGGTTGAGGGGTTGCCACCTTTAAGTGTTATAGAAGACATGCGTTATGAAAAGAATACGAGGAAATCCACAAGAGCTGAAATGGAACGCCAGAAGCTGGAGGAGATGGCCAAAGAAAGGGTAAGACAAGTAGATGATAAAGGAAGGGCTTATGGGACTGGGAGAAGGAAATGTAGTATAGCTCGTGTTTGGGTTGAACCTGGTGATGGGAAGTTCATTATCAATGACAAAGAATTTGATGTCTATTTCCCAATGCTTGATCACCGTGCTGCTCTTCTTCGGCCATTCTCAGAGACCAAGACCTTGGGCCTTTGGGACATCAAATGCACTGTTAAAGGAGGTGGTCTTTCTGGTCAAGTAGGAGCAATT------CAGCTGGGAATCAGTAGGGCCTTGCAAAATTTTGAGCCGGAG---CTACGTCCTCCCCTTAGAGCCGCTGGTTTC---TTGACAAGGGATTCACGTGTGGTTGAAAGGAAAAAGCCAGGGAAGGCAAAAGCAAGGAAGAGCTTCCAATGGGTCAAGCGT---------------ATGAGATCATTAAAAAGTGTCATCATTGCCAAGAATGCAGTTGGCGTG---GGACAACGAACATTTGCTGCTGGGGCT---GGCAAAGCCAAGAAGGGCTCTAAAGGT---GCAGCCAGTGATGCACCAAAAGGATCAACACTCAGCAAAGAAGTCAAATCCACAACAGTGGTTGGTGCAAATATACTCAAGGATGGAGCAGATCCAAAG---ATATTCCTGGATTCTGAGTACCCTGATTGGCTGTGGCATCTGCTGGATAAACGTCCAGCATTGAGTGAGCTAAGGAGGAAAGACATTGAAACACTCCCATATGAAGATCTTAAACGATTTGTCAAGTTGGACAACCGAGCTCGGATAAAAGAAAACAATTCTGTCAAGGCCAAAAAC---------------------------------------------------------------------------------------------------------------------------------------------------------------------------------------------------------------------------------------------------------------------------------------------------------------------------------------------------------------------------------------------------------------------------------------------------------------------------------------------------------------------------------------------------------------------------------------------------------------------------------------------------------------------------------------------------------------------------------------------------------------------------------------------------------------------------------------ATGGAT------CAAACAATCTGCATATGGAATGTATGGAGCAGAGGT---CAGAAAAAAGCTCGTGTGTTTAGCTTTCATAATGCAGCTGTGAAAGATGTTAAATGGTCACAGCAGGGATCATTTGTACTTTCTTGTGGATATGACTGTTCATCAAGGTTGATTGATGTTGAAAAGGGTCTTGAATCTCTGATTTTTAGAGATGATCAAGTTGTTGGAGTTATAAAATTCCATCCAGATGACTCAAACCTATTCCTTTCTGGGGGCTCGAAGGGCAGACTCAGATTGTGGGATGTTAGAACTGGCAAGGTGGTCCATGAATACATTCGAGGTCTGGGTCCAATTCTTGATGTTGAATTCTCCACTGATGGGAAGCAATTTGTATCTTCCAGTGACGTTTCCGGGAGTAACATCAGTGAAAATTCCATTATTGTTTGGGACATCTCTAGACAGGTTCCACTGTCTAATGAGGTTTATGCAGAAGCCTACACTTGTCCTTGTGTTAGGTACCATCCATTCGATCCCTATTTTGTGGCCCAATCAAATGGGAATTATATTGCCATTTTCTCTTCAAAACCTCCCTTCAAGCTAGACAAGTATAAAAGGTATGAAAGCCATGGAGTGTCTGGATTTCCAATTAAGTGCAATTTCAGCTTGGATGGGGAGAAGCTTGCCTCTGGTTCCTCAGATGGTTCTATATACTTGTTTAACTCCCGATCATCGGTGCTTGTCAAGAAGATCAAGGCGTACGAGGAAGCTTGTGTAGACATCGCTTTCCACCCCATATTGTCTAATGTAATTGCTTCATGCAGTTGGAATGGAGATGTTTCAGTGTTTGAG------------------------------------------------------
>Vvi
AGGTTA---------------------------AAGAAG------CTAAATATA------------------------CGAGATCAC---AAACGTAGATTGCTCACAGCTAAATATGAATTG------AGACGAAAGTTTTATAAGTCCTTT---TGTAAAGATCCCGATCTTCCT---AGTGATATGTGGGACAAACATCGTTAT------------------------------------------------------------------AATCACCCTTGTTCCGTATATGAGTTCTTTCGAATTTCTCCTCTGCAGCTGGTCTACAAGCAAGGTAAG---------------------------------------------------ATGGCGCTG------GGACTGATATTGGGG---ATCGGAAGA---GCGTTCAGAAGAAAGCGAACATCGTCCCTTGACATTCTCTCTTCCAAAAGAGCCCCGCGAGATTACTACAAGGGAAAGAATTGCAAGCCCACTGGTTTCCATACCCGCAAAGGT------GGATATGTTTTGATGCAAGAGAAATTGCCGAACTATGTAGTCCCTGATTTGACTGACTTCAAGCTTAAACCGTATGTATCTCAATGCCCAAGA------------------------GAAGTG------------------------------------------------AAA---------------------------------ACTAACGAGGCT---ACTGAG---------GCAGCTCAGTCTGATACAGCTAAG---ATGTCTTCA---CTGAAG---GAGATTCTAACCCGGCGCCCGGTGTCGGCGACGATCCGCCTCACAGTTCCGGCCGGAGCAGCCCGGCCGGCACCACCGGTAGGACCGGCTCTGGGTCAGTACCGGTTGAATCTGATGGCGTTCTGCAAGGACTTCAACGCTCGAACGCAAAAGTACAAGCCGGATACGCCCATGGCCGTGACCATCACCGCCTACAAGGATAACACCTTCGAGTTTACCGTGAAGTCTCCGTCGGTCACCTGGTACCTCAAGAAGGCCGCCGGAATCGAGTTAGGCAGCGGCCGCCCCGGTCACGTCGTCGCCTCCAGCGTGACCTTAAAGCACATCTACGAGATTGCGAAG------------------------------------------------------------------------------------------------------------ATGCTG---GCTCGCTTCGTTTCCAAACCCTCT---AATTTC------------CGTCTCTTAACT------CTA---CTCTCCACCAAA---TCCCAA------------------------------------TCACAC---CCT------------------CCAAACCCTAAGTTCACC---------------CTCCCA------------AGATTC---TTCTCCACCAAT------CACAACAACAACGAC---AATAACACT------------AAAGATCGCTCCACATTCAATTCCTGG------------AAAATTTCTCAGGAATACGACGGAAATGGT---GATTCCATCGTCGGCCAAGAG------------GCTGGAACG---------------CTTGCCGGACTCACCGACGAGGGCGGTGCG---------------------------------------------------------------------GCTCCGGCTGAGGATGAG------------------------TCG------------TGGTTGAAG------GATTCT---------------CCGTGGACCTTC---GAAGAGGAGAGAGAGAAA---------GGTAATGTGTTGGAC------TTTGGATGGGAA---TTGCAGGAG------------------------GAGGTTCGT------------------------------------GCTGTGGGAGGT---GAGACT---------------ACCATTGAGGGTGACGGGAGCAAA---GAGCTTCTTGAGAAGGAA------GAGTCAGCTCTTTCTGCTGTGCTCAAAGGTCCAAATCGTGCATTTGGTGACCTTATTGCAGCATCTGGAATCACTGATGCAATGCTTGACAGTTTGATTGCCCTGAAGGACTTGGAAGGGGTTGAGGGATTGCCCCCGTTAAGTGAGATCGAAGACATTCGTTATGAAAAAAATACAAGAAAATCAACCAGGGCTGAGATAGAGCGCCAGAAGCAGGAGGAAGTTGCAAAAGCTCGAGTTAGACAAGTAGATGAAAAGGGAAGGGCTTATGGAACAGGAAGAAGGAAATGCAGTATAGCCCGTGTTTGGGTTCAGCCTGGTGATGGAAAATTTATGATTAATGACAAGCAATTTGATGTTTATTTTCCAATGCTTGATCATCGTGCTGCTCTTCTTCGACCTTTCTCTGAAACAAAGACATTGGGTCTTTGGGATGTCAATTGTACTGTGAAGGGAGGTGGTCTCTCAGGTCAAGTTGGAGCAATT------CGTTTGGGGATCAGCAGGGCTTTGCAAAACTGGGAACCAGGA---TTACGGCCTCAGCTCAGAGAAGCTGGTTTC---TTAACAAGGGATCCCCGGGTGGTGGAAAGGAAAAAACCTGGAAAAGCAAAAGCAAGAAAGAGCTACCAATGGGTCAAGCGTATGACAATGAACCGCATCAAATCAGTGAGAAGTATCATCATCACAAGGGAGGCAGTTAGGCTTGTGGGCTGCAGGACATTTGCTGTTGGTGGT------AAAGCAAAGAAGGGCTCAAAAGGGGGTGGGGCCAGCGATGCTCCAAAGGCATCAACTCTCAGCAAAGAAGTCAAGTCTACTACAACTGTTGGTGCCAATATTCTGAAGGATGGAACAGATCCCAAG---GTCCTGCCTGACTCTGAGTACCCTGATTGGCTGTGGCACCTGCTCGATAAACGTCCAGCATTGAGTGAGCTAAGAAGGAAGAGTGTAGAAAGTCTCCCTTATGAAGCTCTTAAGCGTTTTGTTAAGCTGGACAACCGAGCAAGGATCAAGGAGAACAACAATCTTAAGGCCAAGAACATGGATCTTCTGTGCAATGCGTACTCTACTCCTTCA---GACGACGACGATGAC---------------------------------------------GAACCACGACCAGTA---GCAGAACCA---------------------------ACACCC------------------CCTCCATTGAAGCGATTTAAA------CCCCAA---------------------------AACCCTCCT------------------CTCCTCCCCAAACCCTAC------------------------------------------------------------------------------------------------------------------------------------------CCT---------CTCATTGCT---------------GGCAGATACATATCCAAGAGAGAGCGATCTCTCCTCAGCCCGGCC---CTT---TCTCCTCCC---------------CTTCCG------AATCCGGCTGCCTCT---------------------GCATCTCCT------------------------GTTATGGGTAGTATTTCAGATTCAGATCTACCACGTGATATCTTGTCATCATTGAGGCATCAAGCAAAG---GGCCGTTCACAGCTAGGT---CGAATATCTGAAAGGCTGTCCGTAGATTTGAAGAGCCACAAAAAGTCTGTCAATACTATTCAGTGGTCACCGACCCATCATCTTCTTGCTTCCGCTGGAATGGAT------CATGCCATCTGCATATGGAATGCATGGAGTAGAGAT---CAGAAGAAAGCACGTGAATTCAGCTATCATAATGCAGCAGTGAAAGATGTCAAGTGGTTGCAGCAAGGATTATCTGTGCTTTCTTGTGGATATGACTGCTCGTCAAGATTAATTGATGTTGAGAAGGGGTTGCAAACTCAGATTTTTACAGAGGATCAGGTGGTTGGTGTCATAAAGCTCCATCCAGACAACTCCAACCTCTTCCTGTCTGGGGGATCAAAAGGACGCCTCAGATTATGGGATATTAGAACTGGCAAGGTAGTTCATGAATACATTCGAGGTCTTGGTCCAATACTTGACATTGAATTCACTGTTAATGCCAAACAATTTATCTCTTCCAGTGATGTGTCTGGAAGTAACATGAGTGAGAACTCTATTGTTGTTTGGGATGTCTCACGACAGGTTCCATTGTCTAATCAGGTTTATGTGGAAGCCTATACCTGTCCCTGCATTAGATGCCATCCATCTGATCCATTTTTCATTGCGCAATCAAATGGAAATTATATTGCAATCTTCTCGTCATGCCCTCCTTTCAAACTAGACAAGTACAAGAGGTATGAGAACCATGGGGTTTCTGGGTTCCCCATCAAGTGCAACTTCAGTTTGGATGGTGAGAAACTCGCCTCAGGCTCCTCGGATGGTTGTATATACCTTTATGACTACAGATCATCTGAACTTGTCCAAAAAATCAAGGCATATGAGCAAGCATGCATAGACGTTGCTTTCCATCCCCTCTTACCTAACGTGATTGCTGCATGCGGTTGGGATGGTGCGGTTTCAGTGTTTGAG------------------------------------------------------
>Gly
ATGTCG---------------------------GATCAG------CGAAATATA------------------------CGAGATCAC---AAACGCAGATTGCTCGCAGCTAAATATGAATTG------AGACGAAAGCTTTATAAAGCCTTT---TGTAAAGATTCTGATCTTCCT---AGTGATATGCGGGACAAACTTCGTTATAAGTTGTCCAAGTTGCCAATAAATAGTTCCTTTGCACGAGTAAGAAACCGATGTATTTCC---ACGGGTCGCCCTCATTCCGTATATGAGTTCTTTCGAATTTCT------CGTATCGTTTTTCATGGATTAGCATCTCGAGGTCCTTTGATGGGCATAAAGAAA---------TCGTCT---TGGATGCCTCTG------GGACTCATCTTAGGA---ATAGGAAGG---GCATTTCGAAGGAAGCGGCCATCTTCACTCGATATTCTATCATCAAAACGTGCTCCTCGTGGTTATTATAAGGGAAAGAATTGCAAGCCTACTGGTTTCCACACTCGCAAAGGT------GGGTATGTGGTGATGCAAGAAAAATTGCCAAATTATGTAGTTCCTGATTTGACTGATTTCAAGCTCAAACCATACGTATCTCAGTGTCCTATA------------------------GAAGCG------------------------------------------------AAT---------------------------------ACCTCTGAAGCT---TCCCAA---------ACGGCTAAA------------------ATGAGCATA---CCAAAG---GCA------------------GTGGCAGCGACGATCCGGCTCACGGTGCCGGCCGGAGGGGCTCGGCCAGCTCCACCGGTTGGACCGGCGCTGGGACAGTACCGGCTGAACCTGATGGCGTTCTGCAAGGACTTCAACGCGCGGACCCAGAAGTACAAGGCGGACACGCCCATGGCCGTCACGATAACGGCGTACAAGGACAACACCTTCGAGTTCGCCGTTAAGTCGCCGCCGGTGTCGTGGTACCTGAAGAAAGCCGCCGGCGTGGAATCCGGCAGCAGCCGGCCCGGTCACGTGACCTCGTCCTCGGTGTCCGTGCGGCACGTGTACGAGATCGCGAAGGCGAAACAGTCAGATCCGTACCTCCAGAACATGCCTCTCGAGTCCATTTCTAAGTCCATCATTGGAACCGCCAACAGCATGGGGATCAAGATCGTCAAGGACCTCGATATGCTC---TCTCGTTTAATTCCCAAACCCTCT---CATCTC------CGT---CGCTTTCTCTCT------ATT---CCGTTGAAACCG---TCCCACACGGCT------------------------------GTGAAT---CCC---------------------------TTCTTCACCGTCGTC---------GTTCCC------------AAACAC---TTCTCCACCAAC---CGTGGCGGCGGCAACGAC---GGCGATGGC------------AAGGACCCCTTTTCCTCCCGCGTGTGG------------AAGGATTTCCGGGAGACCGAGGAGAAGCTT---GACGCGTTCTTCGAGGAGGAGGAGGAG------TGCGGGAGC---------------CTCGCCGGAATGAACGACGACGGAAGCAGTGGTGGGAGGAGAAGGGAGGAGCGG---------------------GGGGCTATATTTAAAGGGATCGACGAGGAAGGTGGTTTTGAT------------------------GAGAGCAATTTTGGAGTGAGAGCA------GGAGAG------GACTTCAAACCTTGGAGCATG---AAGGGGGAGGAGGACGACAAA------AAGGATGTGTTTGAT------TTCAAAGAGGAT---------------------------GTG------GGGCATGAA------------------------------GGGAACTTCACTGCTTTG---GATATT---------------------AATCCTAAAGTCGATGTT---GAACAGCTTGAGAAGGAA------GAACAAGCTCTCACTGCTGTTGTCAAAGGCCCAAAACGTGCATTTGGTGATTTGATTGCTGCTTCTGGAATCACGGATGAGATGCTTGACAGTTTGATTGCGTTGAAAGACTTTGATGGGGTTCATGGGTTGCCCCCTCTTAGTGTAATTGAAGACATGAGGTATGAGAAGAATACTAGAAAATCCACTAGAGGTGAAATGGAGCGTCTGAAGCAAGAGGAAGCTGCTAAAGCTAGAGTGAAGCAGGTTGATGATAAAGGACGTGCTTATGGAACAGGAAGAAGAAAATGCAGTGTTGCCCGTGTCTGGGTTCAGCCTGGTAATGGTCAATTTACTGTTAATGATAAAGAGTTTGATGTCTATTTTCCAATGCTTGAGCATCGTGCTACTCTCCTTCGACCTTTCTCCGAGACAAAGACTTTGGGGCTCTGGGATGTCGATTGTACTGTGAAAGGAGGTGGTGTGTCAGGGCAAGTTGGAGCTATA------CGATTGGGGATCAGCAAGGCTTTGCAAAACTGGGAACCAGAT---TTGCGGCCTGCACTTAGAAATGCTGGTTTC---CTGACAAGGGACTCACGAGTGGTAGAAAGGAAAAAGCCAGGAAAGGCCAAAGCAAGAAAAAGTTTCCAATGGGTCAAGCGTATGGCAATGAACCGTGCCAGGTATATTAGACACATTCTTACCACCAAAGAGGTAGTTGGGGTTGCATGCCAACGAACTTTTGCCACCGGT---------AAAGCAAAGAAAGGATCTAAAGGGGGTGCAGCTGCTGATGCGCCCAAAGCATCAACTCTTAGCAAGGAAGTCAAGTCTAGTACAGTTGTAGGTGCCAACATTCTCAAGGAAGGAACTGATCCAAAA---ATCCAGCCTGATTCAGAATACCCTGACTGGTTGTGGCATCTGCTTGATAAACGCCCTGCACTTAGTGAACTGCGTAGGAGGAATATTGATACACTATCTTATGAAGATCTAAAACGCTTTGTTAAGCTGGATACCCGAGCAAGGATCAAGGAGAATAACTCTGTCAAGGCAAAGAACATGGATCTTCTGTGCAACGCTTATTCGAATGCCTCA---GACGACGAAGAAGAA---------------------------------------------------------------------------------------------------------------------------GAACAACCAAAACGACAGAGA------GTATCCCTC---TCTTCC------------CCTAACCCGCCAAAACGA------------CACCTTCCTTTGTCTTCT------------------------------------CCTCCTTCATTCAACAACCAAACA------------------------------------------------------------------------CAAGCTCCC---------ATG---CTC---------------GGAAGATACATTTCCAAACGACAGCGCGCATTGATGGGCTCCACC---CCTGCCCCTCTTCCT---------------GAACCG------GTTCCTGTT---------------------------CCGTCTCCG------------------TTCACGCTATCTGGGAGTATCTTGGATGCTGATATACACCATAATATTTTATCATTGTTGAAAAGTAAAGCAAAG---GGTCATCAAAGCCCAAAC---CTGATATCTGAAAAGCTATCTGCAACTCTATACGGGCATACAAAAGCTGTCAATGCTATACATTGGTCATCAAGTCATCACCTCCTTGCATCTGCTGGGATGGAT------CATGCGGTTTGCATATGGAATGTATGGAGCAGAAAT---CAGAAGAAAGCATGTGTGCTAAACTTCCACAATGCAGCAGTCAAAGATGTGAAATGGTCTCAGCAAGGGCACTTCCTACTTTCTTGTGGGTATGATTGCACGTCTAGGTTAATTGATGTTGAAAAGGGATTGGAGACTCAGGTTTTCAGAGAAGATCAAATTGTTGGAGTTATAAAGTTCCATCCAGACAATTCAAATCTCTTCCTTTCTGGAGGGTCAAAGGGCCAGGTCAAACTTTGGGATGCCAGAACTGGCAAAATAGTGCACAATTATAATCGAAATTTAGGTCCAATTCTGGATGTTGAGTTCACAATGAATGGGAAGCAATTCATTTCTTCTAGTGATGTATCTCAAAGTAATGCCAGCGAGAATGCTATTATTGTTTGGGATGTGTCAAGAGAGATACCATTGTCTAATCAGGTTTATGTGGAAGCTTATACGTGTCCCTGTGTGAGGCGCCACCCATTTGATTCAACTTTTGTTGCCCAATCAAATGGGAATTATGTTGCAATCTTTACTACCAACCCACCTTACAGACTCAACAAATGTAAGCGATATGAGGGACATGTGGTCTCTGGGTTCCCAGTCAAGTGCAATTTCAGCTTGGATGGGAAAAAACTCGCTTCTGGCTCTTCAGATGGTTCTATCTACCTTTATGATTATCAGTCATCCAAAGTTGTGAAGAAAATCAAGGCCCATGACCAGGCATGCATAGATGTTGCCTTCCACCCTGTTATACCTAATGTTATTGCTTCATGCTCATGGGATGGAAGTATTTTGGTATTTGAG------------------------------------------------------
>Ses
ATGTCG---------------------------GAGAAG------CGAAATATA------------------------CGAGATCAC---AAACGTAGATTGCTCGCGGCTAAATATGAATTG------AGACGAAAGCTTTATAAAGCCTTT---TGTAAAGATCCCGATCTTCCT---AGTGATATGCGGGACAAACATCGTTATAAGTTGTCCAAGTTGCCAAGAAATAGTTCCTTT---------------------------------------------------------------------------------------------------------------------------------------------------------ATGGCGCTA------GGGCTGATACTGGGA---ATAGGGAGA---GCATTCAGAAGGAAGCGAACTTCGTCGCTCGATATTTTGACTTCGAAGAGGAGTCCTCGAGGCTTTTACAAGGGCAATAATTGCAAGCCAACTGGTTTTCATACTCGCAAAGGT------GCTTTT------------------------TCTTAT------TCTTCTTTTTGTTATTTTTGGTTTTCCCAATTTGTGATA---------------------------------------------------------------------------------------------------------------------------------------------------------------------------------------ATGGCGACG---CTCAAG---GAGATTCTCACTCGACGCCCGGTGGCGGCGACGATACGCCTCACGGTTCCGGCAGGCGGAGCGAAGCCCGCGCCACCGGTGGGTCCTGCCCTGGGTCAATACAGGCTAAATCTAATGGCGTTCTGCAAAGACTTCAATGCGCGGACCCAGAAATACAAGCCCGAAACCCCGATGGCCGTCACAATAACGGCGTTCACGGACAACACCTTTGAGTTCACGGTGAAATCTCCGTCCGTCACGTGGTACCTCAAGAAGGCGGCCGGAATCGAGAGCGGCAGTAGCCGCCCAGGTCACGTGACCGCCTCGACCATTACCCTTAAGCACGTTTACGAGATCGCCAAGATCAAGCAGAGTGATCCGTACTGTCAGTATATGCCGCTTGAGTCCATCTCGAAGTCCATTATTGGGACCGCGAATTCCATGGGAATTAAGGTTCAGAAGGAGCTCGATATGCTT---TCTCGCTTCATCTCCAAATCTTCA---CAATTT------CAT---CGTTTGCTAACC------CTA---GTTTCCTCAAAA---TCCCACCTCGTTAACCCTAAACCC------ATCGCG------CGGGGC---CCT---GTA---TTTTCGGGCTCCACTCAGTATTTCTCTCCCAGA---------GCTCCT------CATTTCTATTTT---TTCTCTACGAAA---GGTGGGAATGGGAACTCT---GGTGATGAT------------TCAGCTGCCTCCGGAGCTGATTTGTGG------------AAATTGTCCTCAGAAGTTGACCAGGATATT---GACTCCGTCTTTTCCGTAGAA------------TCTGGGTCT---------------CTTGAGGGCATCGACAATCAGAATGGCGGAGAAAGGAAA------------------------------------------------------ATTGAGAGCACTGGTGGGAATGAG------------------------GAA------------TGGGCGACT------GCTGAT------GACTATCAGCCGTGGAGTTTT---TCTGAAGAGGGGAAGGAAGAAGGGGAAGAGGATGTGTTTGGT------ATTGAAGCAGAG---AGTGGAGAA---------------ATT------GGGATCAGTGGTTTC------------------------GGGGATGGAGTAGGAGAA---GGGCTTGGG------------GGGATTGAAAACAGGGAGCAGGAG---AAGCAGCTTGAATCTGAG------GAGAAGGCCTTAACTGCGATTCTCAAAGGTCCAGATCGTGCATTTGGTGATCTCATATCTGCGTCTGGAATAACAGATGAGATGCTGGATAGTTTAATTGCCTTGAAGGATTTTGAAGGCATTCAAGGACTCCCTCCTCTGTCTGAAATTGAAGACATGCGTTATGAGAAGAATACCAGAAAATCCAGCAGAGCTGAAATAGAGCGCCAAAAACAGGAGGAGGTGGCCAAGGCACGGGTCAGACAAGTAGACGAGAAGGGAAGGGCTTATGGAACAGGAAAAAGGAAATGCAGCATTGCCCGCGTCTGGATTCAGCCTGGTGATGGAAAATTTTTTGTGAACGACAAAGAGTTTGATGTATATTTCCCAATGCTTGATCACCGTGCTGCTCTTCTTCGCCCTTTCTCTGAAACCAAAACTTTGGGCATGTGGGATGTCAGTTGTACTGTTAAAGGAGGTGGCACCTCAGGTCAAGTTGGAGCAATC------CGATTGGGCATCAGTAGGGCATTACAAAACTGGGAACCAGGA---TTCCGTCCTCCTCTAAAAGAAGCTGGTTTT---CTGACAAGGGACTCGAGAGTTGTGGAAAGGAAAAAGCCTGGTAAAGCAAAAGCAAGGAAAAGCTTCCAATGGGTCAAGCGTATGCCAATTAGTTTTGTCAGATCATTGAGAAACATTACCACCAGCAAGGAGGTGGTTCGAGCGTTGGGCTGCCGAACATTTGCTGCTGGGGCT------AAAGCAAAGAAAGGCTCTAAAGGTGGTGCTGCTGCCGATGCTCCAAAAGCATCGCTACTGAGCAAAGAAGTAAAATCCACTACAGTTTTTGGCGCCAATATCCTCAAAGATGGGCAAGACCCAAAA---ATCTTGCCCGATTCTGAGTACCCAGATTGGTTGTGGCACTTGCTGGACAAACGCCCAGCTCTTAGTGAGCTAAGGAGGAAAGACGTAGAGTCTCTTCCATATGAGGATCTGAAGCGGTTTGTGAAGCTGGACAACCGAGCACGGATTAAGGAGAATAATTCTCTAAAGGCAAAAAATATGGATCTTCTTTCCAAAGCGTATGCAACTGCTTCC---GACGACGACGACGACGATGCT---------------------------------------GGCGGAGGATCCGGACACTCGAATCCA---------------------------TATGTG------------------CCTCCTCCCAAGCGGATCAGA------CCCGAGAAA---CCGATG------------GCGAGTGCGATC------------------CAGATGCCCCTTAATCTC------------------------------------CCTCCGAGTCTC------CCTACC------------------------------------------------------------------------GAGGCTCCG---------ATA---CCC---------------GGACGATACATATCTAAGCGACAAAGAGCAGCCCTTGGTATGGAG---TCG---GCACGAACT---------------GACTCA------AACGCGGGTGATTTCGAT------------------ATATCACCA------------------------GGCATGGGAAGCCTTTCAGATTCAGATGTACCGCATGGTATTTTGACAACATTGAAGCAGCATATGAAG---GGCAGTGCAGTCTCCAAT---CAAACACCTCGATCACTTTCTTCAGCTCTCAATGGGCACGTTAAGCCTGTCAATGGTGTGCAATGGTCTACAACTCATCATCTTCTTGCATCTGCGGGAATGGAT------CATACTGTTTCCATTTGGAACGTATGGAGTAGAGGA---GAAAAACGAGCACGTATATTAAATTATCACCATGCAGCAGTAAAAGATGTGAAATGGTCACAGCAAGGATTGTCTGTGCTCTCTTGTGGTTACGATTGCACATCAAGATTGGTTGATGTTGAGAAAGGAATAGAGGCTCAGGTTTTCAAGGAGGATCAAATTGTAGAAGTTGTAAAGTTTAGTCCGGACAACTACAATCTTTTCGTTTCTGGAGGATCAAAAGGCCTGATTAAACTGTGGGATACTAGGACTGGCACAGTGGTCCATGAATATGTACGAAGTCTTGGGTCAATCCTTGATGTGGAGTTCACAGTTGATGGCAGGAATTTAATCACATCAAGTGATGTGTCCAAAAGCAACCTCAGTGAAAATTCAATCATCGTTTGGGATGTTTCCCGACAAGTGCCACTATCCAATCAGGTCTATGCAGAAGCATACACATGCCCCTGCATCAGATGCCACCCACTGGAGCCATACTTTATTGCACAATCAAATGGAAACTATATTGCCATATTCTCTACCAGATCCCCATTCAAACTTGACAAGTACAAGAGATATGAAAGTCATGGTGTTTATGGTTTCCCTATCAAGTGCAATTTCAGTTTGGACGGAAGGATACTGGCCTCTGGCTCCTCTGATGGATTTATCTACTTTTATAACTCAAAAACATCAAAGCTTCTAAAAAAAGTTAAGGCATATAATCAAGCATGCATAGATGTTGTATTCCATCCTACCTTGCCCAATGTAGTTGCTAGTTGTAGTTGGAACGGAGAAGTGTCTGTTTTCCACCAAGAC------------------TGCAAT------------------ATCAAT
>Ofasciculata
ATGTCG---------------------------GAGAAG------CGAAATATA------------------------CGAGATCAC---AAACGTAGATTGCTCGCGGCTAAATATGAATTG------AGACGAAAGCTTTCTAAAGCCTTT---TGTAAAGATCCCGATCTTCCT---AGTGATATGCGGGACAAACATCGTTATAAGTTGTCCAAGTTGCCAAGAAATAGTTCCTTTGCACGAGTAAGAAACCGATGTATTTTC---ACGGGTCGCCCTCGTTCCGTATATAAGTTCTTTAGAATTTCT------CGTATCGTTTTTCGTGGATTAGCATCTCGAGGTTCTTTGATGGGCATAAAGAAA---------TCGTCT---TGGATGGCGCTA------GGGCTGATACTGGGA---ATAGGAAGG---GCATTCAGAAGAAAGCGAACATCGTCGCTTGATATTCTAACATCCAAGAATAGTCCTCGAGGCTTTTACAAGGGCAAAAATTGCAAGCCCACCGGTTTTCACACCCGAAAAGGT------GGTTATGTGATTGTGCCTGAAAAGTTACCAAATTACGTGGTACCAGATTTGACCGACTTCAAGCTAAAGCCGTATGTGTCTCAGTGTGCGAAA------------------------------------------------------------------------------------------------------------------------GAAGTT---TCTGAT---------TCATCAAAA------------------ATGGCGACG---CTCAAA---GAGATTCTCACTCGACGGCCTGTTGCGGCGACAATCCGGCTCACAGTGCCGGCCGGCGCAGCGAAGCCGGCACCACCTGTGGGACCGGCGTTGGGCCAGTACAGGCTGAATTTAATGGCCTTCTGCAAGGATTTTAACGCCCGGACACAGAAATACAAGCCCGAAACCCCCATGGCCGTCACCATAACTGCGTTCACAGACAACACCTTCGAGTTCACAGTCAAGTCTCCGTCCGTGACGTGGTTTTTGAAGAAAGCGGCCGGAATAGAGAGCGGGAGCAGTAGGCCAGGTCACGTGACCGCCTCCGCCATCACTCTCAAGCACGTGCACGAGATCGCCAAGATCAAGCAGAGCGATCCCTACTGTCAGTACATGTCTCTCGAATCCATTTCAAAGTCCATTATTGGGACTGCCAATTCCATGGGGATAAAAGTTCAGAAGGAGCTTGATATGCTT---TCTCGTTTCATTTCCAAATCTCCC---CAATTT------TAT---CGTTTAATAACC------CTA---ATTCCGTCACAA---ACCCACCTCGTTTACCCCAAACCC------ATCACC------CAGAAC---CCC---TTA---TTCTCAAACCCCACCCAGTATTTCTCCCCTAAA---------GTTCCC------CATTTCTATTTT---TTCTCTACAAAT---AGGAAAAATGGACACTCC---GGCGATGAT------------TCAGCTACCTCAACTACTGATTTATGG------------AAAATGTCCTCAGAACTCGACCAAGATATC---GAATCCGTGTTCTCTATCGAA------------TCCGGGAAT---------------CTTGAGGGAATCGATAATCAAAACAGCGACGTAGTGAGAAATGGAGATGACAGAATA------------------GCTGATGTTTTCAGAGGCCTTGGAGATGACGGCGGGAATGAG------------------------GAG------------TTGGCGTCGGAA---GGTGAA------GATTATCAGCCGTGGAGTTTT---TCGGCGGAGGAGAAAGAAGGAGCCGTGGAGGATTTGTTTTCT------GTTGAAGGAGAG---AGTGTTGAA---------------ATG------GGGTTTAGTTGTCCA------------------------GGAGATGGACTTGGCGAG---GAAATGATT------------GCGATTGAAAAGACTGAGGAGGAG---AAGCAGCTTGAATCGGAG------GAGAAGACCCTAACTGCTGTTCTCAAAGGTCCAAATCGTGCATTTGGTGATCTTATAGCTTCATCAGGAATAACCGATGATATGCTGGATAGTTTAATTGCATTGAAGGATTTTGAAGGCATTCAAGGACTCCCCCCTCTATCTAAAATCGAAGACATGCGTTATGAAAAGAATACAAAAAAATCCAGCAGAGCTGAAATAGAGCGCCAAAAGCAAGAAGAGGTTGCCAAGGCACGTGTCAGACAAGTCGACGACAAGGGAAGGGCTTATGGAACAGGAAAAAGGAAATGCAGCATAGCTCGTGTTTGGATTCAGCCTGGTGGCGGACAATTCTTGGTAAATGATAAAGAGTTTGATGTGTATTTCCCGATGATTGACCACCGTGCTGCCCTTCTTAGGCCTTTCTCTGAAACGAAAACTTTGGGTATGTGGGATGTCAAATGTACCGTTAAAGGAGGTGGAACCTCAGGTCAAGTTGGAGCAATC------CGTTTGGGCATCAGCAGAGCATTACAAAACTGGGAACCTGGA---TTGCGTCCTCCTCTGAAAGAAGCTGGTTTC---CTGACGAGAGACTCGAGAGTTGTTGAAAGGAAAAAGCCCGGCAAAGCAAAAGCAAGGAAAAGCTTCCAATGGGTCAAACGT------ATCACTTTCATCAGATCATTGAGGAAACCTACCCCACTTAAGGAGGTAGTTCGAGTGGTGGGCCCCAGAACATTCGCCGCCGGAGCT------AAA---AAGAAAGGCTCTAAAGGTGGTGCATCTGCAGATGGTCCAAAAGCATCCCTATTGAGCAATGAAGTAAAATCCACTACCGTTTACGGTGCAAATATCCTAAAAGACGGGCAAGACCCGAAA---ACCTTACCCGATTCCGAGTACCCTGATTGGTTGTGGCACTTGCTCGACAAACGCCCGGCTTTGAGTGAGCTAAGGAGGAAAGACATACAAAGTCTCCCATATGAGGATTTGAAAAGGTTTGTGAAGCTGGATAATCGTGCAAGGATCAAGGAGAACAATTCTCTGAAGGCCAAGAACATGGATCTTCTCTCCAAAGCCTACGCAACCGCTTCC---GACAATGAAGATGTCGCC------------------------------------------GGTGAAGGATCCAGATACCCGAATCCA---------------------------TTGTTT------------------CATCCTCCCAAAAAT------------------------TTCAGT------------GTCAAAGAAATA------------------CAGATGCCCCTTTTTCAC------------------------------------------------------CGCCGG------------------------------------------------------------------------ATTCAACAT---------GCC---CGA---------------AGCTTCGATACCCGGAAGCGACAAAAGGCTGCCCTCGCTTCCAGT---ATG---AGTCTAACG---------------ATCCTG------AATCCAACTTATGCCGAC------------------CCATTACCA------------------------------------------GATTCAAATTTACCGCATGATATTTTTACCGCCTTGAGGCGTCACAATAAG---GACAGTGTATTTTCAAAT---CAAACTCCTCGGTCACTT---CTGCAGCTCTCAGAGGGCACTCTAAGTCTGCGAAATCTG---TACAATAGTCTAAATCATCTTCTAGCATCTGCTGGAATGGAT------CATATTGTTTGTATCTGGAATGTATGGAGTAGAGGT---CAAAAGCAAGCACTTATAATAAATTGTCACCATGCGGCGGTGAAAGATGTGAAGTGGTCACAACAGGGATTAACTTTGCTCTCTTGTGGTTATGATTGCACATCAAGGTTAGTCGATGTTGAAAAAGGAATGGAGGCTCAGGTTTTCAAGGAGGATCAATTTGTGGAAGTTGTAAAATTTTGTCCTGACAATTATAATCTTTTCCTCTCTGGGGGATCAAAAGGTCATCTTAAACTGTGGGATATTAGGACTGGCGTAGTGGTCCATGAATATGTGCGAAGTCTCGGGCCAATCCTTGATGTAGAGTTCACTGCTGATGGCAAGTATTTGATCACCTCAAGTGATGTGTCCAAAACCAACCTTAGTGAAAACTCGATTATTGTCTGGGATGTTTCACGTCAAGTTCCATTATCCAATCAGGTATATGCAGAAGCATACACATGCCCCTGCATCAGATGCCACCCATTTGAGCCGTACTTTATTGCTCAATCTAATGGAAACTACATTGCTATATTCTCCATGAGACACCCATTTAAACTTGACAAGTACAAAAGATACGAAAGTCATGGCGTATCTGGCTTCCCTATCAAATGCAATTTCAGTTTGGATGGAAATATTTTGGCCTCTGGATCCTGTGACGGATGGATATACTTTTATGACTCGAAAACATCCAAATTCCTCAGAAAGGTTAAGGCGCATGATCAAGCATGTGTAGAGGTTGTATTCCATCCTCTCTTGCCCAATGTAGTTGCAAGTTGTAGTTGGAGTGGAGAAGTCACTGTTTTCCACCAACGAGAC---------------CTCAGT------------------------
>Pht
---------------------------------------------------------------------------------------------------TTGCTCGCGGCTAAATATGAATTG------AGACGAAAGCTTTATAAAGCCTTT---TGTAAAGATCCCGATCTTCCT---AGTGATATGCGGGACAAACATCGTTATAAGTTGTCCAAGTTGCCAAGAAATAGTTCCTTTGCACGAGTAAGAAACCGATGTATTTTC---ACGGGTCGCCCTCGTTCCGTATATAAGTTCTTTAGAATTTCT------CGTATCGTTTTTCGTGGATTAGCATCTCGAGGTTCTTTGATGGGCATAAAGAAA---------TCGTCT---TGGATGGCGCTA------GGGCTGATACTGGGA---ATAGGAAGG---GCATTCAGAAGGAAGCGAACGTCTTCGCTTGATATCCTGACGTCGAAGAGGAGTCCTAAAGGCTTTTACAAGGGCAAAAATTGCAAGCCCACCGGTTTTCACACTCGCAAAGGT------GGTTATGTGGTGGTACCTGAAAAGTTGCCGAATTATGTTGTACCAGATTTGACTGGCTTCAAGCTAAAGCCATATGTATCTCAGTGCGCGAAA------------------------------------------------------------------------------------------------------------------------GAAGTT---TCTGAT------------------------------------ATGGCGACG---CTCAAA---GAGATTCTAACTCGACGCCCAGTGGCGGCAACGATCCGCCTCACTGTGCCGGCCGGCGGAGCCAAGCCGGCCCCACCCGTAGGTCCGGCTCTGGGTCAGTATAGGCTGAATCTAATGGCGTTCTGCAAGGACTTCAACGCCCGGACCCAGAAATACAAGCCCGAAACCCCAATGTCCGTCACCATAACAGCGTTCACAGACAACACGTTCGAGTTCTCCGTCAAGTCGCCGAAGGTGTCGTGGTACCTCAAGAAGGCGGCCGGGATAGAGAACGGGAGCGGCAGGCCCGGTCACGTGACCGCCTCCACCATCACTCTCAAGCACGTGTACGAGATCGCAAAGATCAAGCAGAGCGATCCATACTGCCAGTACATGCCGCTTGAATCAATTTCCAAGTCGATTATCGGGACTGCCAATTCCATGGGGATTAAGGTTCAGAAGGAGCTCGATATGCTG---TCTCGCTTCGTCTCCAAATCTTCC---CAATTT------CAT---CGTCTACTAACC------CTA---ACTTCACCCCAA---ACCCACCTCGTTTTCCACCAACGC------ATCACC------CAGAAC---TCT---TTA---TTAACT---------------------------------------CCC------CATATCTCATTT---TTCTCCACATTT---GGTAAAAATGGAAACTCC---GGCGACGAT------------TCAGCTACCTCAACCACCGATTTGTGG------------AAAATGTCCTCAGAAATTGACGAAGATATC---GAATCCGTGTTCTCTATCGAA------------TCTGGGAGT---------------CTCGAAGGAATCGGTAACCAAAACGGCGGCGTGGTGAAAAAAGTGGATGATAGAATA------------------GGCGATATCTTTAGAGCAGTTGGAGATAATGGCGGGAATGAG------------------------GAG------------TTGGCGGCC------GGTGAA------GACGATCAGCCTTGGTCTTTT---ACGGCGGAGGAGAAAGAAGGAGCGGTGGAGGATTTGTTTGGC------ATTGAAGGAGAG---TGTGTTGAG---------------ATG------GGATTTAGTGGTTCA------------------------GGAGATGAAAATGTGGAG---GAAATAAAT------------TGGGCTGAAAAGAGTGAGCAGGAG---AAGCAGCTCGAATTGGAG------GAGAAGGCCTTAACTGCTGCTATCAAAGGTCCAAACCGTGCATTTGGTGATCTTATCGCCTCATCTGGAATAACTGACGAGATGCTGGATAGTTTAATCGCTTTGAAGGATTTTGAAGGCATTCAAGGGCTCCCACCTCTATCTAAAATCGAAGACATGCGTTATGAAAAGAACACGAAAAAATCAAGCAGAGCTGAAATCGAGCGCCAAAAACAGGAGGAGGTGGCCAAGGCACGTGTCAGGCAAGTAGATGATAAGGGAAGGGCTTACGGGACAGGGAAAAGGAAATGCAGCATAGCCCGTGTTTGGATTCAGCCCGGAGATGGGAAGTTTTCGGTGAACGACAAAGAGTTCGATGTTTATTTCCCGATGATTGATCAACGTGCTGCCCTTCTAAGGCCGTTCTCCGAGACTAAGACTTTGGGAATGTGGGATGTCAAGTGTACGGTTAAAGGAGGAGGCACATCAGGTCAAGTTGGAGCAATC------CGTTTGGGCATAAGCAGAGCATTACAAAACTGGGAACCAGGA---TTGCGTCCTCCTCTAAAAGAAGCTGGTTTT---CTGACGAGAGACTCGAGAATTGTGGAAAGGAAAAAGCCTGGTAAAGCGAAAGCAAGGAAAAGCTTCCAATGGGTCAAACGT------ATCACTTTATTCAGATCATTGAGACGCGCTACCCCGCTTAAGGAGGTAGCCGGAGTGGTGGGCTGCAGAACATTTGCCGCCGGTGGA---GCTAAA---AAGAAAGGCTCTAAAGGTGGTGCGGCTGGAGATGGTCCAAAAGCATCATTATTAAGCAAAGAAGTAAAATCCACTACTGTTTTTGGTGCTAATATCCTAAAAGAGGGGCAAGACCCGAAA---ATCTTGCCCGATTCCGATTACCCTGATTGGCTGTGGCATTTGCTAGATAAACGCCCGCCTCTGAGTGAGCTAAGGAGGAAAGACACTGCTACCCTTCCGTATGACGAGCTTAAGAGGTTCGTCAAGCTGGATAATCGAGCGAGGATCAAGGAGAATAATTCTTTGAAGGCCAAGAAT---------------------------------------------------------------------------------------------------------------------------------------------------------------------------------------------------------------------------------------------------------------------------ATGCCTGTTTTTCGC------------------------------------CGTCCGAGTCTC------CCTGCT------------------------------------------------------------------------GAAGCTCCG---------ATA---CCC---------------GGAAGCTACATATCTAAGCGACAAAGAGCTGCCCTAGCTTCCAAT---CCG---ACTCTACCC---------------GACCCG------AATCCTGATTCTCTCGTC------------------CCGTCTCCAGTTAAA------TCTATTTCTGCAGTTGTAGGAAGCCTTTCGGATTCAGATTTACCGCATGGTATTTGGACCGCATTGAGGAGTCACGCCAAG---GGGAGTGTAGTGTCAAAC---CAAACTCCTCAGTCACTTTCTGCAGCTCTAAGAGGACACGTTAAGTCTGTGAACTCTTTGCAATGGTCTAAATCTCATCATCTTCTAGCATCTGCGGGAATGGAT------AATACCGTTCGCATCTGGAATGTATGGAGTAAAGGT---CAAAAGCAAGCACGTGTATTAAATTGTCACAATGCGGCAGTGAAAGATGTGAAATGGTCACTGCAAGGATTATCGTTGCTCTCTTGTGGTTATGATTGCACGTCAAGGTTAGTTGATGTTGAGAAAGGAATGGAGGCTCAGGTTTTCAAGGAGGATCAGTTTGTCGAAGTTGTAAAATTTTGTCCGGACAACTATAATCTTTTTCTGTCCGGGGGATCAAAAGGCCAACTTAAACTGTGGGATATTAGGAATGGCACGGTGGTCCATGAATATGTAAGAAGTCTCGGGCCGATCCTTGATGTCGAGTTCACGGTTGATGGAAAGTATTTAATCACCTCGAGCGATGTGTCCAAAAGCAACCTTAGTGAAAACTCGATTATTGTATGGGATGTTTCACGTCAAGTTCCGTTATCCAATCAGGTCTATGCAGAAGCATACACGTGCCCCTGCATTAGACGCCACCCGTTCGAGCCATACTTTACTGCTCAATCCAATGGAAACTACATTGCAATATTCTCTACGAAACCACCGTTCAAACTTGACAAGTACAAAAGATACGAAGGTCACGGTGTATCTGGCTTCCCTATCAAGTGCAATTTCAGTTCGGATGGAAATATATTGGCCTCCGGATCCTATGATGGATGCATATACTTTTACGACTCTAAATCAACCAAATTTCTCAAAAAGGTTAAGGCATATGAGCAAGCATGTGTAGATGTTGCATTCCATCCCACGTTGCCCGATGTAATTGCTAGTTGTAGTTGGCATGGCGAAATCTCTATTTTCCACCGAGGACACAAC---------AAAATT---------------------------
>Lphi
ATGTCG---------------------------GAGAAG------CGAAATATA------------------------CGAGATCAC---AAACGTAGATTGCTCGCGGCTAAATATGAATTG------AGACGAAAGCTTTATAAAGCCTTT---TGTAAAGATCCCGATCTTCCT---AGTGATATGCGGGACAAACATCGTTATAAGTTGTCCAAGTTGCCAAGAAATAGTTCCTTTGCACGAGTAAGAAACCGATGTATTTTC---ACGGGTCGCCCTCGTTCCGTATATAAGTTCTTTAGAATTTCT------CGTATCGTTTTTCGTGGATTAGCATCTCGAGGTTCTTTGATGGGCATAAAGAAA---------TCGTCT---TGGATGGCGCTA------GGTTTGATACTGGGA---ATAGGGAGG---GCATTCAGAAGGAAGCGCACGTCATCGCTCGACATCCTGACGTCGAAGAGGAGCCCTCGAGGTTATTACAAGGGCAAAAATTGCAAGCCCACTGGTTTTCATACCCGTAAAGGC------GGTTATGTAGTGATGCCTGAAAAGCTTCCAAACTATATCGTACCAGATCTAACTGGCTTCAAGCTGAAACCATATGTCTCTCAATGTGCACCA------------------------------------------------------------------------------------------------------------------------GCAGCT---GCTGGC---------TCGACTAAA------------------ATGGCGTCC---CTGAAA---GAGATCCTCACTCGCCGCCCCGTGGCGGCGACGATCCGCCTCACCGTCCCGGCCGGCGGCGCAAAGCCGGCGCCGCCCGTAGGCCCGGCGCTAGGTCAGTACAGACTGAACCTAATGGCCTTCTGCAAGGACTTCAACGCCCGCACGCAGAAGTACAAGCCCGAGACCCCGATGGCCGTCACGATAACGGCCTTCACCGACAACACCTTCGAGTTCACCGTCAAGTCTCCGTCGGTCACGTGGTACCTGAAGAAGGCCGCCGGGATCGAGACCGGCAGCAGCCGCCCCGGTCACGTGACCGCCGCCGCCGTCAGCGTGAAGCACGTGTACGAGATCGCGAAGATCAAGCAGAGCGATCCGTACTGCGGGTACATGTCGCTTGAATCGATTTCGAAATCCATTATCGGGACGGCGAATTCGATAGGGATCCAGGTTCTGAAGGAGCTCGATATGCTT---TCTCGTTTCATCTCCAAATCTTCC---CAATTT------CAT---CGTTTGCTAACC------CTA---ATTCCCTCGCAA---TCCCACCTCGTCATCCCCAAACCC------ATCACC------CACAAC---CCG---ATT---TTCTCAAGCCCCAGCCATTATCTCTCCCCTAAA---------CCTCCC------AATTTCTCATTT---TTCTCCACAAAA---GGGGGAAATGGAAAAGGCTATGGCGATGAT------------TCAGCTACCTCGACCACTGATTTGTGG------------AAAATGTCCTCAGAAATCGACGAAGACATC---GACTCCGTGTTCTCTATCAAA------------TCTGAGGAT---------------CTCGAGGGAATCGGTAATCAAAACGGCGACGTATTGAGAAATGGGGAG---------------------------GGTGATATTTTTAGAGGGGCGGGAGAGAGTGGCGGGGATGAG------------------------GAG------------TCGGCGGCG------GGTGAA------GATTATCAGCCGTGGAGTTTT---GCGGCGGAGGAGAAAGAAGGGGCGGTGGAGGATTTGTTCGGT------GTTGAAGCTGAG---AGTGGTGAG---------------ATG------GGATTGGGTGGTTTG------------------------GGAGATGGGATTTTGGGG---GAAATGGTT------------TGGGGTGAAAAGAGTGAGCAGGAG---AAGGAGCTCGAATCTGAG------GAGAGGGCCTTAATGGATGTTCTTAAAGGTCCAAACCGTGCATTTGGGGATCTTATTGCTTCATCTGGAATAACCGATGAGATGCTGGATAATTTAATTGCGTTGAAGGATTTTGAAGGCATTAAGGGGCTTCCCCCTCTATCTGAAATTGAAGCCATGCGTTATGATAAGAACACGAGAAAATCAAGCCGAGCTGAAATAGAGCGCCAAAAACAAGAGGAAGTGGCAAAGGCACGTGTCAGACAAGTAGATGACAAGGGAAGAGCTTATGGTACAGGAAAAAGGAAATGCAGCATAGCTCGTGTTTGGATTCAGCCTGGTGGTGGAAAATTTGTGGTAAATGACAAAGAGTTCGATGTGTATTTCCCAATGCTCGATCACCGTGCTGCTCTTCTTAGGCCTTTCTCTGAAACTAAAACTTTGGGTATGTGGGATGTTAACTGTACTGTTAAAGGAGGTGGCACCTCAGGTCAAGTTGGAGCAATC------CGTTTGGGCATCAGCAGAGCATTACAAAACTGGGAACCAGGA---TTGCGTCCTCCTCTAAAAGAAGCTGGTTTT---CTGACGAGAGACTCGAGAGTTGTGGAAAGGAAAAAGCCCGGTAAAGCAAAAGCAAGGAAAAGCTTCCAATGGGTCAAACGT------ATTACTTTCAAAAGATCATTGAAAAACCCTGCCTCCATTATGGAGGTAGTTGGAGTGGTCGGTCGAAGAACATTTGCTGCTGGTGGA---GCTAAA---AAGAAAGGCTCTAAAGGTGGGCCCACTGGAGATGCTCCGAAAGCATCGCTATTGAGCAAAGAAGTAAAGTCAACCACTGTTTTTGGTGCCAATATTCTAAAAGATGGGCAAGACCCGAAA---ATATTGCCCGATTCAGAGTACCCAGATTGGCTGTGGCACTTGGTGGATAAACGCCCGGCTCTTAGTGAGCTAAGGAGGAAAGATGTAGAAAGTCTCCCATTTGAGGATTTGAAGCGGTTTGTCAAGCTGGATAATCGGGCGAGGATTAAGGAGAATAATTCTCTCAAGGCTAAGAATATGGATCTTCTTTCCCAAGCGTACGGC------------GACGACGGCGACGGTGTGACC---------------------------------------GGAGGAGGATCCGTACAATCGAATCCA---------------------------TTACCA------------------CCTCCGATCAAACGTCCCAGG------CCTCAAACGTCGTCGTTC------------GCAAATCCAATA------------------CAGATGCCC---------------------------------------------------------------------------------------------------------------------------------------------------------------------------------------GGGAGCTACATATCCAAGCGGCAACGAGCTGCCCTCTCTTCGGAT---CCG---AATCTAACC---------------GACCCG------AACCCGACTAATGCCCAC------------------CCATCACCA------------------------GTTGTTGGAAGCCTTTCAGATTCAGAGGTGCCTCGTGGTATTTTGAAATTATTGAGGCGTCATACTAAG---GGCAGTTTAGTCTCAAAC---CACATTCCTCAGTCACTTTCTGCAGCTCTCAAGGGTCACACCAAGTCTGTCAATTCTTTGCAGTGGTCTAAAGCTCATCATCTTCTTGCGTCCGCGGGGATGGAT------CATACAGTTTGCATTTGGAATGTATGGAGTAAAGGT---CAAAAGCAAGCACGTGTATTAAATTGTCATCATGCGGCAGTGAAAGATGTGAAATGGTTTGAGCAGGGATTATCGGTGCTCTCTTGTGGGTACGATTGCACATCAAGGTTGATTGACGTTGAAAAAGGAATGGAAACTCGGATCTTCAAGGAGGATCAAATTGTAGAAGTTGTGAAATTTTGTCCAGACAACTACAATCTTTTTCTCTCTGGGGGTTCAAAAGGTCACCTTAAACTGTGGGATGTTCGGACTGGCGCGGTGGTCCATCAATACGTGCGAAATCTCGGGCCAATCCTTGATGTAGAGTTCACAGTTGATGGCAAGTATTTAATCACCTCGAGTGATGTGTCCAAAAGCAATCTTAGCGAAAACTCAATTATTGTTTGGGATGTTTCACGTCAAGTTCCTTTATCCAATCAGGTATATGCAGAAGCATACACATGCCCCAGCATTAGATGCCACCCATTTGAGCCATACTTTGTTGCTCAATCCAATGGAAACTACATTGCTAGATTCTCGACTAGACCGCCATTCAAACTTGACAAGTACACGAGATATGAAGGTCACGGTGTATCTGGTTTCCCTATCAAGTGCAATTTCAGTTCGGATGGAAATATAGTGGCGTCTGGATCCTCTGATGGATGCATATACTTTTACGACTCTAAAACATCCAAATTTCTCAAAAAGGTTAACGCGTACGAGCAAGCATGTGTAGATGTTGTATTCCATCCTACACTGTCTAATTTAGTTGCTAGTTGTAGTTGGAATGGCGAAGTCTCGGTTGTCCACCTAGACCGTCTTGACAATTGGAAACTCTCA------------------------
>Christisonia
ATGTCG---------------------------GAGAAG------CGAAATATA------------------------CGAGATCAC---AAACGTAGATTGCTCGCGGCTAAATATGAATTG------AGACGAAAGCTTTATAAAGCCTTT---TGTAAAGATCCCGATCTTCCT---AGTGATATGCGGGACAAACATCGTTATAAGTTGTCCAAGTTGCCAAGAAATAGTTCCTTTGCACGAGTAAGAAACCGATGTATTTTC---ACGGGTCGCCCTCGTTCCGTATATAAGTTCTTTAGAATTTCT------CGTATCGTTTTTCGTGGATTAGCATCTCGAGGTTCTTTGATGGGCATAAAGAAA---------TCGTCT---TGGATGCCGCGA------GGGTTGATGTTGGGA---ATAGGGAGG---GCGTTTAGAAGTAAGCGCGCCTCGTCTCTAGATATCCTGACCTCAAAGAGGAGCCCTCGAGACTATTATAAGGGCAAAAACTGCAAGCCCACTGGTTTCCATACTCGAAAAGGT------GGTTATGTTGTGGTGCCTGAAAAGCTGCCAAACTATGTGGTACCAGATCTAACTGACTTCAAGCTAAAACCATACGTGTCGCAG------------------------------------------------------------------------------------------------------------------------------------------------------------------------------------ATGGCTACG---CTCAAA---GAGATTCTCACTCGACGCCCGGTCGCTGCGACGATCCGGCTCACCGTCCCAGCCGGCGGAGCTAAGCCAGCGCCTCCAGTGGGTCCCGCCCTCGGTCAGTACAGACTGAATCTAATGGCTTTCTGCAAGGACTTCAACGCCCGGACCCAGAAGTACAAGCCCGAAACCCCCATGGCCGTCACCATAACCGCATTCCTCGACAACACCTTCGAGTTCACCGTCAAGTCCCCGTCTGTGACATGGTATCTTAAAAAGGCGGCAGGAATCGAGAGCGGGAGCAGCAGGCCCGGTCACGTGACCGCCTCGACCATCACCCTGAAGCACGTGTACGAAATAGCAAAGATCAAGCAAAGCGATCCCTACTGCCAGTACATGTCCCTCGAATCCATATCCAAGTCGGTTATCGGCACTGCACATTCGATGGGGATAAAGGTTCAGAAGGATCTCGATATGCTA---TCTCGCTTCATCTCCAAATCTTCC---CAAATT------CGT---CGTTTACTAACC------CTA---ATCCCATCACAC---AACCACCCCGTCGTCCCCAAATCC------ATCACA------CGGAGC---CCT---TTA---ATTTCAAGCTCTTCCCAGTATTTCACCTCCCGA---------ACCCCC------CATTTCTCATTT---TTCTCCACAAGC---GGTAGAAATGGAAACAAC---GGCGATGAT------------TCAGCTACCTCAACTACGGATTTGTGG------------AATATGTCCTCAGGATTCGACCAAGACATC---GAATCCGTGTTCTCTCTTGAG------------CCTGGGGAT---------------GTCGAGGGATTCCGTTCCCAGAACGGCGGCGTAGCAGGAGCTGCAGATGATGGAGAG------------------GGCGGCATGTTTAGGAACGTGGAAGAGAGTGGCAGTAGTGTG------------------------TCG------------CCGGAGAAT------GGCGAA------GATTTTCAGCCATGGTCTTTT---ACTGCGGAGGAGAAAGAGAAGACGGTGGAGGATGTGTTTGGT------GTTGAGGCGGCG---AGTGTTGAG---------------ATG------GGGTTAGTTGGTTCA------------------------GGAGATGAACTGGGTAAG---GAGATTGAT------------GGGGCTGAAAAGAGCGAGGAGGAG---AAGCAGCTGGAGTCCGAG------GTCAAGGCTTTAACTGCTGTTCTCCAAGGTCCGGATCGTGCGTTCGGCGATCTCATTTCTTCATCGGGAATAACCGATGAGATGCTCGACAGTTTAATTGCACTGAAGGATTTCGAAGGCATTCAGGGACTCCCCCCTCTATCCGAAATCGAAGACCTTCATTACCAAAAGAACTCCAAGAAGTCTAGCAGAGCCGAAATTGAGCGCCAGAAGCAGGAGGATGTGGCCAAGGCGCGCGTGAGGCAAGTGGATAACAAGGGAAGGGCTTATGGGACAGGGAAGAGGAAATGCAGCATAGCCCGTGTTTGGATCCAGCCCGGCGAGGGGAGGTTCCTCGTGAACGACAAGGAGTTCGACGTGTATTTCCCAATGATTGATCACCGTGCGACCCTCCTTCGGCCATTCTCGGAGACGAAAACACTAGGCATGTGGAATGTCAATTGTACTGTTAAAGGGGGTGGCACCTCAGGTCAAGTTGGAGCAATC------CGTTTGGGCATCAGCAGAGCATTACAAAACTGGGAGCCCGGG---TTTCGTCCTCCTCTGAAAGAAGCCGGTTTT---CTGACGAGAGATTCAAGAGTTGTCGAGAGGAAAAAGCCTGGCAAAGCAAAAGCCAGGAAAAGCTTCCAATGGGTTAAGCGT------------------------------------------------------------------------------TATGCTGCCGGTGCAACTGCTAAA---AAGAAAGGCACGAAAGGTGGTGCAGGTGGAGATGCTCCAAAAGCATCACTGTTGACAAAGGAAGTGAAATCGAAGACCGTTTTTGGTGCTAACATCCTAAAAGATGGACAAGACCCAAAA---ATCCTGCCAGACTCGGAGTACCCGGATTGGCTGTGGCACTTGCTCGACAAGAAGCCACCCTTGAGCGAGCTGAGGAGGAAGGATGTCGAGAGCTTCCCCTATGAGGAATTGAAGAGGTTTGTGAAACTAGATAGCCGCGCAAGGATCACGGAGAATAATTCTCTCAAGGCCAAGAATATGGATCTCCTTTCCAACGCCTACGAAACCGCCTCT---GACGATGAAGATGGCCGGGGTTGCGTCGTC------------------------------GGAGAAGGATCCGGGCACTCAATTCCA---------------------------TTACCA------------------CCTCCTCCCAAACGTGGCCGA------GGCTCAATT---TCTGCC------------GGAAATTCTGCA------------------CAAATGTCCGGGTTTCGC------------------------------------CGTCCAAGTTTC------CATGTC------------------------------------------------------------------------GAAGCTCCG---------ATA---CCC---------------GGAAGCTACATATCTAAGCGACAACGAGCTGCTCTTGTTTCTTTT---TCG---AAACCAGCA---------------GACTGT------AATTTGTCCTTCGTCGAC------------------CAGTCTCCA------------------------GCTTTAGGAAGCCTTTCAGATGCAGATTTACCACAGTATATTTTAACCGCGTTGAGGCGTTACGCGAAG---GGTAGTGTAGTCTCCGGT---CAAAATCCA------CTTTCTGCAGATCTCAGAGGGCATACCAAGTCTGTTAATTCTTTGCAGTGGTCGAAATCTCATCATCTTCTAGCGTCTGCTGGAATGGAT------CATACTGTTTGCATCTGGAACGTATGGAGCACAGGC---CAAAAGCAAGCACGCATATTAAACAGACACCAAGCGGCAGTTAAAGATGTAAAATGGTCCGAACAAGGATCATCCGTGCTCTCTTGCGGCTATGATTGCACGTCAAGGTTAGTCGACGTTGAAAAGGGAATAGAGGTTACAGTTTTCAGGGAGAATCAAATTGTAGAAGTTGTGAAATATTGTCCAGATAACTATAATCTCTTCCTCTCCGGGGGATCGAAAGGCCAACTCAAACTGTGGGATATTAGGACCAGCACTGCGGTCCATGAATACGTGCGGAATCTTGGGCCGATTCTTGACGTGGAGTTCACGGTTGATGGCAAATGTATAATCACCTCGAGCGATGTGTCCAATAGTAACCTCAGTGAGAACGCGATCATTGTATGGGATGTTTCACGTGAAGTTCCGCTATCTAATCAGGTCTATGCAGAAGCATTCACGTGCCCCTGCATCAGATCCCACCCCTCCGACCCATACTTCATCGCCCAATCAAACGGAAACTACATCGCCATATTCTCGACACGACCCCCGTTCAGGCTCGACAGGTACAAGAGGTACGAAAGTCACGGTGTATCCGGCTTCCCCGTCAAGTGCAATTTCAGCCCAGATGGAAACACGGTGGCCTCGGGATCCTCCGATGGATGCATATACTATTACGACACTACAACATCCAAATTCCTCGAGAAGGTTAAGCTATACGAGCAAGCGTGCATAGATGTCGCGTTCCATCCTGTCTTCCCCGACGTTATCGCTAGCTGTAGCTGGAACGGTGAGGTGTCCGTTTCACATTTGAGA------------------------------------------CTTCGG
>Aeginetia
ATGTCG---------------------------GAGAAG------CGAAATATA------------------------CGAGATCAC---AAACGTAGATTGCTCGCGGCTAAATATGAATTG------AGACGAAAGCTTTATAAAGCCTTT---TGTAAAGATCCCGATCTTCCT---AGTGATATGCGGGACAAACATCGTTATAAGTTGTCCAAGTTGCCAAGAAATAGTTCCTTTGCACGAGTAAGAAACCGATGTATTTTC---ACGGGTCGCCCTCGTTCCGTATATAAGTTCTTTAGAATTTCT------CGTATCGTTTTTCGTGGATTAGCATCTCGAGGTTCTTTGATGGGCATAAAGAAA---------TCGTCT---TGGATGCCGCTA------GGGTTGATATTGGGG---ATAGGGAGG---GCGTTTAGAAGGAAGCGCACCTCGTCTCTAGATATCCTGACCTCAAAGAGGATCCCTCGAGGCTTTTATAAGGGCAAAAACTGCAAGCCCACTGGCTTCCATACCCGAAAAGGT------GGTTATGTGGTTGTGCCTGAAAAGCTGCCGAACTATGTGGTACCAGATTTAACTGACTTCAAGCTTAAACCATATGTGTCCCAGTGT---------------------------------------------------------------------------------------------------------------------------------------------------------------------------------ATGGCGACG---CTCAAA---GAGATTCTTACTCGACGCCCAGTCGCCGCGACGATCCGGCTCACCGTCCCAGCCGGCGGAGCTAAGCCGGCACCTCCAGTGGGCCCCGCTCTCGGTCAGTATAGACTGAACCTAATGGCTTTCTGCAAGGACTTCAACGCCCGAACCCAGAAATACAAGCCCGAAACCCCGATGGCTGTCACCATAACCGCATTCCTCGACAACACTTTCGAGTTCACCGTCAAGTCCCCGTCTGTGACCTGGTATCTTAAAAAAGCGGCAGGGATCGAGAGCGGGAGCAGCAGGCCCGGCCATGTGACCGCCTCGACCATCACCCTCAAGCACGTGTACGAAATCGCAAAGATCAAGCAGAGTGATCCGTACTGCCAATACATGTCCCTCGAATCCATATCCAAGTCGGTTATCGGCACTGCACATTCGATGGGGATAAAGGTTCAGAAGGATCTCGATATGCTA---TCTCACTTCGTCTCCAAATCTCCC---CAAATT------CGT---CGTTTACTAACC------CTA---ATTCCATCACAC---AACCACCTCGTCGTCCCCAAATCC------ATCCCA------CATAAA---TCT---TTC---ATTTCAAGCCCTGCACAGTATATCACCTCCCGA---------ACCCCC------AATTTTTCGTTT---TTCTCCACAAGC---GGTGGAAATGGAAACTCC---GGCGACGAT------------TCAGCTACCTCAACTACGGATTTGTGG------------AAGATGTCCTCAGGATTCGACCAAGACATC---GAATCCGTGTTCTCTCTCGAG------------CCTGGAGAT---------------GTCAAGGGATTCCGTAGCCAGGACAGCGGCATGTTGACGAATGTGGAAGAGAGTAGT------------------TGTGAC------------------------AGTGGTCATGTG------------------------GAG------------ACGGAGAAT------GGCGAA------ATGTTTCAGCCATGGTCCTTT---ACTGCGGAGGAGAAAGAGAAGTCGGTCGAGGATGTGTTTGAT------TTTGAGGCGGCG---AGTGTTGAG---------------GTG------GGGTTAGTTGGTTCA------------------------GGAGATGAACTGGGTAAG---GAGATCACT------------GTGGCTGAAAAGAGCGAGGAGGAG---AAGCAGCTGGAATCGGAG------GCCAAGGCTTTAACTGCTGTTCTCCAAGGTCCGGATCGTGCGTTTGGTGATCTTATTTCTTCATCTGGAATAACCGATGAGATGCTGGACAGTTTAATTGCACTGAAAGATTTCGAAGGGATTCAAGGTCTCCCCCCTCTATCCGAAATTGAAGACTTGCGCTACCAAAAGAACTCCAAGAAATCTAGCAGAGCCGAGATCGAGCGCCAGAAGCAGGAGGAGGTGGCTAAGGCACGAGTGAGGCAAGTGGATAACAAGGGAAGGGCTTATGGGACGGGCAAAAGGAAATGCAGCATAGCCCGCGTCTGGATCCAGCCCGGGGAGGGGAAGTTCCTGGTGAACGACAGGCAGTTCGACGTGTATTTTCCGATGATCGATCACCGTGCGACCCTCCTTCGGCCCTTCTCGGAGACGAAGACACTTGGCATGTGGGATGTCGATTGCACTGTCAAAGGGGGTGGCACGTCAGGTCAAGTCGGAGCAATC------CGTTTGGGCATCAGCAGAGCATTACAAAACTGGGAACCCGGG---TTTCGCCCTCCTCTGAAAGAAGCCGGTTTT---CTGACGAGAGATTCAAGAGTTGTCGAGAGGAAAAAACCCGGCAGGGCGAAGGCCAGGAAAAGCTTCCAATGGGTGAAGCGT---------ACTTTCATTAGATCATTGAGAAAATCCACCCCACTTACGGCGATACCCCGAATGGTGGGCACGAGGGCATATGCGGCCGGTGCG---ACTAAA---AAGAAAGGCACCAAAGGTGGTGCAGCTGGAGATGCTCCGAAAGCATCGCTGTTGACAAAGGAAGTGAAATCGACGACCGTTTTTGGTGCAAACATCCTCAAAGATGGACAGGACCCAAAA---ATCCTGCCCGACTCGGAGTACCCAGATTGGCTGTGGCACTTGCTGGACAAGAAGCCGCCCTTGAGCGAGCTGAGGATGAAGGATATGGAGAGCTTCCCGTATGAGGAGTTGAAGAGGTTTGTGAAACTGGATAGCCGGGCGAGGATCAAGGAGAATAATTCTCTCAAGGCCAAGAATATGGATCTCATTTCTAACGCATACGCAACCGTTTCT---GACGACGAAGATGGCGGTGGTTGCGTCGCC------------------------------GTAGAAAGATCCGGGCACTCTATTCCA---------------------------TTACCA------------------CCTCCTCCCAAACGTGGCCGA------TGCTCAACT---TCTTTA------------GGAAATTCTGCA------------------CACATGCCCGTTTCTCGC------------------------------------CGTCGGAGTTTA------CATCTC------------------------------------------------------------------------GAAGCTCCG---------ATT---CCC---------------GGAAGCTACATATCTAAGCGACAAAGAGCTGCTCTTGTTTCTCTT---CCG---AAAGCAGCC---------------GACTGT------AATTTGTCCTTCGTCGAC------------------CCGTCTCCA------------------------GCTGTAGGAAGCCTTTCAGATACAAGTTTACCACAGTATATTTTGACCGCATTGAGGCGTTACGCGAAG---GGTAGTGTAGTATCCGGT---CAAAATCCACCT------TCTGCAGATCTCAGAGGGCATACTAAGTCTGTTAATTCTTTGCAGTGGTCAAAATCTCATCATCTTCTAGCGTCTGCTGGAATGGAC------CGTACTGTTTGCATCTGGAATGTATGGAGCACAGGT---CAAAAGCAAGCACACACATTAAACAGACACCATGCGGCAGTTAAAGATGTAAAATGGTCTGAACATGGATTGTCCGTGCTTTCTTGCGGCTTTGATTGCACCTCAAGGTTATTTGACGTTGAAAAGGGAATAGAGGTTATGGTTTTCAAGGAGAATCAAATCGTAGAAGTTGTAAAATATTGTCCAGATAACTATAATCTCTTTCTCTCCGGGGGATCAAAAGGTCAACTCAAACTGTGGGATATTAGGACTGGCGCTGCAGTCCATGAGTATGTGCGAAATCTTGGGCCAATCCTTGACGTGGAGTTCACGGTTGATGGCAAATGTATAATCACTTCGAGCGATGTATCGAAAACCAACCTCAGTGAGAACTCGATCATTGTATGGGATGTTGCACGTGAAGTTCCGCTATCTAATCAGGTCTATGCAGAAGCATTCACATGCCCCTGTGTCAGATCCCACCCTTCGGAGCCACACTTCATCGCTCAATCGAATGGAAACTACATCGCTATATTCTCCACACGACCCCCGTTCAAGCTCGACAAGTACAAGAGATACGAAAGTCACGGTGTATCTGGCTTCCCCATCAAGTGCAATTTCAGCCCAGATGGAAGTATGGTCGCCTCGGGATCCTCTGATGGATGCATATACTATTATGACACAACGACATCCAAATTCATCAAGAAGGTTAAGCTATACGAGCAAGCATGCATAGATGTTGCATTCCATCCTGTCTTCCCCAACGTCATTGCTAGCTGTAGTTGGAACGGCGAAGTGTCGGTCTCACATTCAAGA------------------------------------------CCTCGG
>Euphrasiaarctica
------------------------------------AAG------CGAAATATA------------------------CGAGATCAC---AAACGTAGATTGCTCGCGGCTAAATATGAATTG------AGACGAAAGCTTTATAAAGCCTTT---TGTAAAGATCCCGATCTTCCT---AGTGATATGCGGGACAAACATCGTTATAAGTTGTCCAAGTTGCCAAGAAATAGTTCCTTTGCACGAGTAAGAAACCGATGTATTTCC---ACGGGTCGCCCTCGTTCCGTATATAAGTTCTTTAGAATTTCT------CGTATCGTTTTTCGTGGATTAGCATCTCGAGGTCCTTTGATGGGCATAAAGAAA---------TCGTCT---TGGATGGCGCTA------GGGCTAATATTGGGA---ATTGGGAGA---GCGTTTAGAAGGAAGCGGACGTCGTCGCTCGACATCCTGACATCGAAGAATAGCCCTCGAGGATTTTACAAGGGCAAGAATTGCAAGCCCACTGGTTTTCATACTCGTAAAGGT------GGTTACGTAGTAGTGCCCGAAAAGCTGCCAAACTATGTCGTGCCAGATTTGACTGGCTTCAAGGTA------------------------------------------------------------------------------------------------------------------------------------------------------------------------------------------------------ATGGCGACG---CTGAAA---GAGATTCTGACTCGACGTCCAGTGGCGGCGACTATCCGGCTGACCGTTCCGGCTGGTGCAGCGAAGCCGGCACCACCTGTAGGTCCGGCGTTGGGTCAGTACAGACTGAATCTAATGGCGTTCTGCAAGGATTTTAACGCCCGGACCCAGAAATTCAAACCCGAAACCCCGATGTCAGTCACCATAACCGCGTTCACGGACAACACCTTCGAGTTCAGCGTCAAGTCTCCTGCAGTGTCGTGGTACCTCAAGAAGGCGGCCGGAATAGAGAGCGGCAGCGGTAGGCCAGGTCACGTGACCGCCTCCACCATCACCGTCAAGCACGTGTACGAGATCGCGAAGATCAAGCAGAGCGACCCTTACTGTCAGTACATGCCTCTCGAATCTATTTCCAAGTCCATTATCGGGACCGCCAATTCCATGGGGATTAAGGTCCAGAAGGAGCTTGATATGCTG---TCGCGCTTCATCTCCAAATCCTCC---CAATTC------CAT---CGCGCGCTAACC------CTA---ATTCCATCGCAA---ACCCGCCACGTCTTCCACAGACCC------ATCGCC------GGAAAC---CGG---TTA---CTGTCAAAACCCACCCATTACTTCACCCCTAAA---------TCTCCT------CATTTCTCGAAT---TTCTCCACAAAT---GGTAAAAATGGAAACTCC---GGCGACGAT------------CCAGCTCAGTCGACCATCGATTTGTGG------------AAGATGTCTTCAGAAATCGACCAGGACATC---GAGTCCGTGTTCTCCTTCGAA------------TCTGGGAAC---------------CTCGAG---------GACCAAAACGGCGTCGTAGAGAAAAGTGCAGACAACAGAGCG------------------GGAGGTATTTTTAGAGGGGCTGAAGGTGGTGTTGGGGAAGAG------------------------GAG------------GTTGCGGTG------GCGGCCCTTGGGGATGATCAGCCGTGGACTTTTCCGGCAGACGAGGAGAAAGAAGGGGAGCTGGAGGATTTGTTTAGT------GTTCATGGAGAG---AGTGTTGAG---------------ATT------GGATTCAGTGACTCG------------------------AGGAATGGAATTGGGGAG---GAAGTCGAT------------TGGGCCGAAAAAAGCAAGCAGGAG---CAGGAGCTTGAATCGGAG------GAGAAGGCCTTAACTGCTGTTCTCAAAGGTCCAAATCGTGCATTTGGTGATCTTATATCTTCATCTGGTATAACCGACGAGATGCTCGACAGTTTAATTGCATTGAAGGATTTCGAAGGCATTGAAGGACTGCCCCCTCTATCCAAAATCGAAGATATGCGTTATGAGAAGAACACAAAAAAGTCGAGCAGGGCAGAAATTGAACGGCAGAAGCAGGAGGAGGTGGCCAAGGCCCGTGTCAGGCAGGTGGACCACAAGGGCCGGGCTTACGGGACGGGGAAAAGGAAATGCAGCATTGCCCGCGTTTGGATTCAGCCTGGCGGTGGGAAATTCTTGGTGAATGACAAGGAGTTTGATGTGTATTTTCCGATGATTGATCACCGGGCTGCTCTTCTTAGGCCTTTCTCCGAAACTAAGACTCTGGGCATGTGGGATGTCAATTGCACAGTTAAAGGAGGTGGCACCTCAGGTCAAGTTGGAGCAATT------CGTTTGGGCATCAGCAGAGCTTTACAAAATTGGGAACCGGGA---TTGCGCCCTCCCCTAAAAGAAGCTGGTTTC---CTGACTAGAGACTCGCGAATTGTTGAAAGGAAAAAGCCCGGGAAAGCAAAAGCAAGGAAAAGCTTCCAATGGGTCAAGCGT---------------------TCGCTTAAACACACTACCCCACTTAAGGGGGCACTTAGGGTGGTGGCAAGCAGGACATTTGCAGCCGGTGGA---GCTAAA---AAGAAAGGCTCTAAAGGCGGA---GCCTCAGATGCTCCGAAAGCCTCGCTACTGACCAAAGAAGTAAAATCCACTACCGTTTTTGGTGGCAATATCCTGAAAGACGGGCAAGACCCAAAA---ATTCTGCCGGATTCCGAGTACCCTGATTGGCTGTGGCACTTGCTGGATAAACGCCCGGCTCTGAGTGAGCTTAGGAGGAAAGAGACAGCGACTCTTCCGTTTGATGATCTTAAGCGTTTTGTGAAGCTGGATAATCGAGCGAGGATCAAGGAGAATAATTCTCTAAAGGCCAAGAAT------------------------------------------------------------------------------------------------------------------------------------------------------------------------------------------------------------------------------------------------------------------------------------------------------------------------------------------------------------------------------------------------------------------------------------------------------CCC---------------GGAAGTTACATTTCTAAGCGGCAAAGAGCTTCCCTAGCTTCCAAC---GCG---AAACTAACC---------------GGCCCG------ACTCCG------------------------------ACTTAT---------------------------GTTGTAGGAAGCCTCTCGGATTCAGATTTACCGCATGGTATTCTTACCGCACTGAGGCGTCACCCGAAG---GGCAGTGCAGCCTCCAAC---CAAATCCATCAGTCACTTTCTGCAGATCTCAGAGGGCACGTTAAGTCCGTGAATTCCTTGCAGTGGTCTAAATCCCATCATCTTCTAGCATCTGCTGGAATGGAT------CATACTGTCCGCATCTGGAATGTATGGAGCAGAGGT---CAAAAGCAAGCACGTTGTCTAAATTTTCACCATGCGGCAGTGAAAGATGTGAAGTGGTCACGTAAAGGGTTATCCGTGCTCTCTTGTGGTTATGATTGCGCATCAAGGTTGGTTGATGTCGAGAAAGGAATGGAAACACAGATTTTCAAGGAGGATCAGTTTGTGGAGGTTGTAGAATTTTGTCCGGATAATTATAACCTTTTTATATCTGGGGGATCTAAAGGTCAGCTTAAACTTTGGGATATTAGGACCAGCACGGTGGTCCATGAATATGTGAGAAATCTTGGGCCAATCCTTGATGTAGAGTTTACGGTTGATGGGAAGAGTTTAATCACTTCAAGCGATGTGTCCAGAAGCAACCTTAGCGAAAACTCGATTATTGTGTGGGATGTTTCACGTCAAGTTCCGTTATCCAATCAGGTCTATGCTGAAGCATACACTTGCCCCTGCATCAGACGCCACCCGTTTGAGCCCTATTTTATTGCTCAATCCAATGGAAACTACATTGCCATATTCTCCACGAGACCCCCTTTCAAACTCGACAAGTACAAAAGATATGAAAGTCATGGTGTTTCCGGCTTCCCTATAAAGTGCAACTTCAGTCTGGATGGAAATACTGTGGCCTCTGGATCCTCGGATGGATGCATGTACTTTTATGACTCTAAAACATCAAAACTTCTCAGAAAGGTCAAGGCTTACGAGCAATCATGTGTAGACGTTGTTTTCCATCCTGCTTTGCCCGATGTTGTTGCTAGTTGTAGTTGGAGTGGTGAAATCTCTGTTTTCCACCAAGAC------------------------------------------------
>Epifagusvirginiana
ATGTCG---------------------------GAGAAG------CGAAATATA------------------------CGAGATCAC---AAACTAAGATTGCTCGCGGCTAAATATGAATTG------AGACGAAAGCTTTATAAAGCCTTT---TGTAAAGATCCCGATCTTCCT---AGTGATATGCGGGACAAACATCGTTGTTCCGATTCTCGT------------------------------------------------------------------------------------------------------------------------------------------------------------------------------ATGCCGCTA------GGGCTGATATTGGGA---ATAGGCAGG---GCATTTAGAAGGAAGCGCACATCGTCGCTTGACATCCTGACATCGAAGAGGGCTCCTCGAGGTTTTTACAAGGGCAAAAATTGCAAGCCCACTGGTTTTCATACCCGTAAAGGT------GGTTATGTAGTGTTGCCTGAAAAACTGCCAAACTATGTGGTACCAGATTTAACTGGCTTCAAGCTAAAACCGTATGTGTCTCAGTGCTCAACC------------------------------------------------------------------------------------------------------------------------GAAGCT---GCTGAC---------TCAACT---------------------ATGGCGACG---CTCAAA---GAGATTCTCACTCGACGCCCATTGGCGGCGACGATCCGCCTCACCGTCCCGGCCGGAGGAGCGAAGCCGGCACCACCTGTAGGTCCGGCGCTGGGTCAGTACAGGCTGAATCTAATGGCGTTCTGCAAGGACTTTAACGCCCGGACCCAGAAATACAAGCCTGAAACTCCGATGGCCGTCACCATAACTGCGTTCACAGACAACACTTTCGATTTCATCGTCAAGTCTCCTTCAGTGACGTGGTACCTCAAGAAGGCGGCCGGAATAGAGAGCGGGAGCAGTAGGCCCGGTCACGTGACCGCCTCCACCATCACCCCCAAGCACGTGTACGAAATCGCCAAGATCAAGCAGAGCGATCCCTACTGCCAGTACATGTCCCTTGAATCCATTTCCATGTCCATTATTGGGACCGCCAACTCCATGGGGATAAAGGTTCAGAAGGAGGTCGAT------------------------------------------------------------------------------------------------------------------------------------------------------------------------------------------------------------------------------------------------------------------------------------------------------------------------------------------------------------------------------------------------------------------------------------------------------------------------------------------------------------------------------------------------------------------------------------------------------------------------------------------------------------------------------------------------------------------------------------------------------------------------------------------------------------------------------GTTGAAAAGAGTGAGCAGGAA---AAGCAGCTTGAATCGGAG------GAGAAAGCCTTAACTGCTGTTCTTGAAGGTCCAAATCGTGCATTTGGTGATATTATAGCTTCATCTGGGATAACCGATGAGATGCTGGATAGTTTAATTGCATTAAAGGATTTCGAAGGCATTGAAGGACTCCCCCCTCTATCTAAAATCGAAGACATGCGTTATGAAAAGAACACCAAAAGATCCAGCAGAGCTGAAATAGAGCGCCAGAAACAGGAGGAGGTGGCCAGGGCACGTGTCCGACAAGTGGATGACAAGGGAAGGGCTTACGGAACAGGAAAAAGGAAATGCAGCATAGCTCGTGTTTGGATTCAGCCTGGTGACGGAAAATTCTTGGTAAACGACAAAGAGTTTGATATATATTTCCCAATGATTGATCACCGTGCTGCTCTTCTTCGGCCTTTCTCTGAAACAAAAACTTTGGGTATGTGGAATGTCAATTGTACTGTTAAAGGAGGCGGCACATCAGGTCAAGTTGGAGCAATC------CGTTTGGGCATCAGCAGAGCATTACAAAACTGGGAACCAGGA---TTGCGTCCTCCTCTGAAAGAAGCTGGTTTC---TTGACAAGAGACTCGAGAATTGTGGAAAGGAAAAAGCCCGGTAAAGCAAAAGCAAGGAAAAGCTTCCAATGGGTCAAACGT------ATCACTTTCATCAGATCATTGAAAAGCACTACCCCAGCTAAGGAGGTAGTTGGAGTGGTGGGCCGCAGGACATTTGCCGCCGGTGCA---GCTAAA---AAGAAAGGATCTAAAGGTGGTGCGGCTACAAATGCTCCGAAAGCATCCCTACTGAGCAATGAAGTAAAATCCACTACTGTTTTTGGTGCTAATATTCTAAAAGACGGGCAAGACCCTAAA---ATCTTGCCCGATTCCGAGTACCCTGATTGGTTGTGGCATTTGCTGGATAAACGCCCGGCTCTGAGTGAGCTAAAGAGGAGAGATATAGAAAGTCTTCCGTATGAGGAGTTGAAGAGGTTTGTCAAGCTGGATAATCGAGCGAGGATCAAGGAGAATAATTCTCTCAAGGCTAAAAAT------------------------------------------------------------------------------------------------------------------------------------------------------------------------------------------------------------------------------------------------------------------------------------------------------------------------------------------------------------------------------------------------------------------------------------------------------------------------------------------------------------------------------------------------------------------------------------------------------------------------------------------------------------------------------------------------------------------------------------------------------------------------------------------------------------------------------------------------------------------------------------------------------------------------------------------------------------------------------------------------------------------------------------------------------------------------------------------------------------------------------------------------------------------------------------------------------------------------------------------------------------------------------------------------------------------------------------------------------------------------------------------------------------------------------------------------AAACTTGATAAGTACAAGAGATTTGAAAGCCATGGTGTATCTGGCTTCCCTATTAAGTGCGATTTCAGTTTGGACGGAAATATGGTGGCCTCCGGATCCTATGATGGATACATATACTTTTATGACTCTAAAACATCCAAATTTCTC------------------------------------------------------------------------------------------------------------------------------------------------------------------
>Act
ATGTCG---------------------------GAGAAG------CGAAATATA------------------------CGAGATCAC---AAACGTAGATTGCTCGCGGCTAAATATGAATTG------AGACGAAAGCTTTATAAAGCCTTT---TGTAAAGATCCCGATCTTCCT---AGTGATATGCGGGACAAACATCGTTATAAGTTGTCCAAGTTGCCAAGAAAGAGTTCCTTTGTACGAGTAAGAAACCGATGTATTTTC---ACGGGGCGCCCTCGTGGAGTAGTTGAGTTCTTTCGAATTTCT------CGTATCGTTTTTCGTGGATTAGCATCTCGAGGTCCTTTGATGGGCATAAAGAAA---------TCGTCTTGCTGGATGCCTCTG------GGACTGATCTTAGGT---TTAGGAAGG---TCAATGAGAAGAAAGCGAACATCT---CTTGACATTCTCTCTTCAAAGCGGGGGCCTCGTGAGTATTACAAGGGGAAGAACTGCAAGCCAACTGGTTTCCATACGCGCAAAGGT------GGATATGTTGTTGTGCCTGAAAAACTACCAAATTATGTTGTCCCTGATTTAACTGACTTCAAGCTGCAGGCATATGTCTCCCAATGCCCGATT------------------------GAAGTT------------------------------------------------------------------------------------------AAAACT---GTTGAT---------TCTGCCAAA------------------------------------------------------------------------------------------------------------------------------------------------------------------------------------------------------------------ATGGCGGTGACCATAACGGCCTTCAAGGACAACACCTTCGAGTTCACCGTCAAGTCGCCGTCGGTCACCTGGTACCTCAAGAAGGCCGCCGGCGTCGAGTCCGGCAGCGGCCGCGCCGGCCACGTCGTCGCCGGAACCGTAACCCTAAAGCACGTTTACGAGATCGCCAAGGTAAAGCAGTCTGATCCTTACTGTCAATACATGTCTCTCGAAGCTATTTCGAAATCGATTATCGGTACGGCTAATACTATGGGGATTAAGGTTGTGAAGGAATTGGATATGCTC---GCTCGCTTCCTTACCAGATCCTCC---CACCTT------------CGTCTCCTAACC------CTA---ATC---------------------------------------------------------------------------------------------------------------------------------------TCATTC---TTCTCCAGCAAT---CAGAACAACGATGGCGGA---AACAAAGAT------------CAGCGGTCGTTAAATGCCGATTTTTGG------------AAGATCTCGACGGAG---GAG------------GACTCCGTCTTCGGAGACGAC------------GCCGGAACT---------------CTCGAAGGAATCTCCGGCGGCGATGCGAAGGCTTCGGCGGAGGGGGCTGATACGGTG------------------GATGATATATTCAAGGGCGTTGAGAAGAGTGGTGGAGGTGAC------------------------GAC------------TGGACGACG------GCGGAT------GGGTACAAGCCGTGGACGTTG---GTGGAGGAAGAGAAGGGC---------GATCAAGTGTTCGAT------TTCGGTGAGGAA---GTTTTGGAA---------------ATG------CGGAGTGGTGGT------------------------------------------GAT---GAGGGAGTG------------GAGATAGAGAAGAGTGAGGAGGAT---AGGAAACTGGAGGAGGAA------GAGAAAGTGCTCTCTGCTGCATTCAAGGGTCCAAATCGGGCATTTGGTGACCTAGTTGCAGCATCTGGTATCACTGAAGCCATGCTGGATAGTTTGATTGCTCTGAAGGATATGGAGAGCGTTCAAGGATTGCCCCCTCTCAGAGAAATAGAAGACATGCGTTATGAAAAAAACACTCGAAAATCCTCAAGAGCAGAAATAGAGCGCCAAAAACAGGAGGAAGTTGCCAAATCACGAGTGAGAGAAGTAGATGAAAAGGGAAGGGCTTACGGAACTGGAAGAAGGAAATGCAGCATAGCCCGTGTTTGGATTCAACCTGGTGATGGTAAATTTTTGGTTAATGACAAAGAGTTTGATGTTTATTTCCGAATGCTTGACCATCGGGCTGCTCTTCTTCGACCTTTTTCTGAGACGAAGACTTTGGGTCTTTGGGACATATCCTGTACTGTGAAAGGAGGTGGTCTCTCAGGTCAAGTTGGGGCAGTT------CAACTGGGGATAAGCAGAGCTTTGCAAAACTGGGAACCAGAT---CTACGTCCACCTCTCAGAGCA---------------------------------------------------GGT---------------------------------------------------------------------------------------------------GTGGAAGGCCGGAGAATGTATGCTGTT------------AAGGCAAAGAAGGGATCTAAAGGGGGAGGGGCAGCCGATGCTCCGAAGGCATCCACGCTTAGCAAAGAAGTCCAGTCCACTACAGTGGTTGGTGCCAATATCCTCAAGGATGGAGCAGATCCCAAA---ATATTGCCGGACTCTGAATATCCTGATTGGCTATGGCACCTGCTCGACAAACACCCAGCATTGAGTGAGCTGAGGAGGAAGAAAATAGAAACTCTCCCGTACGAAGATCTCAAGCGCTTTGTTAAATTGGACAACCGGGCCAGGATCAAGCAGAACAATTCTGACAAGGCAAAGAAT------------------------------------------------------------------------------------------------------------------------------------------------------------------------------------------------------------------------------------------------------------------------------------------------------------------------------------------------------------------------------------------------------------------------------------------------------------------------------------------------------------------------------------------------------------------------------------------------------------------------------------------------------------------------------------------ATGAGGCATCAAAAAAAG---GGGTGCGGGCGA---GGC---CAGATATGTGAAAGGCTGTCTGTAGCTCTCAGTGGCCACTCAAAGGCTGTCAATGTTGTACAGTGGTCGACAAGTCATCATCTTCTTGCATCTGCCGGAATGGAT------CAC---ATTTGCATATGGAATGTGTGGAGCAGAGAT---CAGAAGAAAGCACGTGTGTTGAACTATCACAATGCGGCAGTTAAAGATGTGAAGTGGTCACCGCAGGGACTGTTTTTGCTTTCTTGTGGATACGACTGCTCATCCAGGTTAATTGACGTTGAGACGGGTTTAGAGACTCAGGTTTTCAAGGAGGACCAAGTTGTCGGAGTCATAAAGTTTCATCCAAACAACTCCAACCTCTTCCTTTCTGGTGGGTCGAAGGGCTTCCTTAGATTATGGGATATCAGAGTTGGTAAGGTGGTAAATGAGTATTTTCGAGGCCTAGGTCCTATCCTTGACATTGAATTTACTATTGATGCCAAGCAGTTCATCTCTTCAAGTGATGTGTCCAAAGGCAACGTCAGTGAAAATTCAATAATTATTTGGGATATCTCTCGACAAGTTCCCCTGTCTAATCAG---------------------------------------------------------------------TCAAATGGGAATTACATCGCAATATTCTCTTCCAGACCTCCTTTCAAGCTCGACAAGTACAAGAGGTACGAGGGCCATGGTGTTTCTGGGTTCCCTATCAAGTGTAATTTCAGCTTGGATGGAGATAAGCTCGTATCAGGCTCCTCGGACGGATGCGTTTACTTTTACAATGCTAGATCCACCGAGCTTATCAAAAAAATCAAGGCGTACGAGCAGGCATGCATAGATGTTGCTTTCCATCCAACCATTTCCAATGTCGTCGCTTCATGCAGCTGGAGTGGAGATGTTTCAGTGTTTGAA------------------------------------------------------
>Str
---------------------------------------------------------------------------------GATCAC---AAACGTAGATTGCTCGCGGCTAAATATGAATTG------AGACGAAAGCTTTATAAAGCCTTT---TGTAAAGATCCCGATCTTCCT---AGTGATATGCGGGACAAACATCGTTATAAGTTGTCCAAGTTGCCAAGAAATAGTTCCTTTGCACGAGTAAGAAACCGATGTATTTTC---ACGGGACGCCCTCGTGGAGTATATAAGTTCTTTAGAATTTCT------CGTATCCTTTTTCGTGGATTAGCATCTCGAGGTTCTTTGATGGGCATAAAGAAA---------TCGTCT---TGGATGCCGCTA------GGGTTGATTTTGGGA---TTAGGGAGG---GCGTTTAGAAGGAAGCGTACATCGTCTCTAGACATCCTGACTTCAAAGAGGAGCCCTCGAGGCTATTATAAGGGCAAAAACTGCAAGCCCACTGGTTTTCATACGCGAAAAGGT------GGCTATGTAGTGGTGCCTGAAAAGCTGCCAAACTATGTGGTACCAGATCTAACTGGCTTCAAGTTAAAACCATACGTGTCACAATGCGCCACA---------------------------------------------------------------------------------------------------------------------ACAGAAGCA---GCTAGC---------TCGAACAAA------------------ATGGCGACG---CTCAAA---GAGATCCTGACTCGACGCCCAGTGGCGGCGACCATCCGACTCACCGTCCCCGCCGGTGGAGCCAAGCCGGCGCCTCCAGTGGGTCCTGCTCTGGGTCAGTACCGGCTAAATTTGATGGCTTTCTGCAAGGACTTCAACGCCCGCACCCAAAAATACAAGCCCGAGACCCCGATGGCTGTCACCATAACTGCATTCACAGACAACACCTTCGAATTCACCGTCAAATCTCCGTCCGTGACCTGGTACCTTAAGAAGGCGGCCGGAATTGAGAGCGGGAGCAGCAGGCCTGGTCACGTGACGGCCTCCACCATCACCCTCAAGCATGTGTACGAGATCGCGAAGATCAAGCAGAGCGATCCCTACTGCCAGTACATGTCCCTCGAGTCCATCTCCAAGTCCATTATTGGCACTGCTAATTCCATGGGGATAAAGGTTCAAAGGGAGCTCGATATGCTT---TCTCGCTTCATCTCCAAATCTTCC---CAAATT------CAT---CGTCTTCTAACC------CTA---ATCCCGTCACAG---ACCCACCTCGTTGTCCCCAAATCC------ATCACC------CAGAGC---CCC---TTA---TTTTCAAGACCCGCCCACCATTTCGCCCCAAGA---------AATCCC------CATTTCTCGTTT---TTCTCTACAAGC---GGGAAAAATGGAAACTCC---GGCGATGAT------------TCAGCTACCTCAACTACGGATTTGTGG------------AAAATGTCGTCGGATTTCGACCAAGACATC---GATTCCGTGTTCTCTATTGAT------------TCCGGGGAC---------------CTCGAGGGATCCCGCAGCCCGAACGGCGGCGTAGCGGAAGCCGGAGATGGTGGGGCC------------------GGTGATAATTTTGGGGGTGTGGAGGAGAGTGGCGGGAGTGTG------------------------GAT------------CCGGCGGCG------GGAGAA------GATTTTCAGCCGTGGAGTTTT---GCGGCGGGGGAGAAGGAGAAGTCGGTGGAGGATTTGTTTGGT------ATTGAGGCAGAG---GCAGGGAGT---------------GTTGTGGAAGGGTTGAGTGGTTTG------------------------GGAGATGGGGTGGGGAAG---GAGATCGAT------------AGGGTCGAAAAGAGCGAGGAGGAG---AAGCAGCTTGAATCCGAG------GCCAAGGCTTTAACTGCTGTTCTCCAAGGCCAAGATCGTGCATTTGGCGATCTCATTGCCTCATCAGGAATAACCGACGAGATGCTGGACAGTTTAATTGCACTGAAGGATTTCGAAGGCATCAAAGGACTACCCCCTCTATCCGAAATCGAGGACATGCGTTACCAAAAGAACACCAAGAAGTCGAGCAGAGCCGAAATCGAACGCCAGAAGCAAGAGGAGGTGGCTAAGGCACGCGTCAGGCAAGTTGATGCCAAGGGAAGAGCTTACGGGACCGGAAGAAGGAAATGCAGCATAGCCCGTGTCTGGATCCAGCCTGGCGAGGGGAAATTCTCGGTGAACGATAAGGAGTTTGACGTGTATTTCCCGATGATTGATCATCGTGCGACTCTCCTTCGGCCTTTCTCAGAGACGAAAACACTCGGCATGTGGGATGTCAATTGTACTGTCAAAGGGGGTGGCACCTCAGGCCAAGTTGGAGCAATC------CGTTTAGGCATCAGCAGAGCATTACAAAACTGGGAACCGGAA---TTTCGTCCTCCTTTGAAACAAGCTGGTTTT---CTGACGAGAGATCCGAGAGTTGTGGAGAGGAAAAAGCCCGGCAAAGCAAAAGCAAGGAAAAGCTTCCAATGGGTTAAACGT------ATCACTTCCATCAGATCATTGAGAAACCCCACCCCACTTAAGGAGGTGCTTCGAATGGTGGGCCACAGGACATTTGCTGCAGGTGCT---GCTAAA---AAGAAAGGCTCCAAAGGTGGTGCAGCTTCAACTGCACCAAAAGCATCACTGTTGACCAAAGAAGTAAAATCCACTACTGTTTTTGGAGCTAACATCCTAAAAGATGGACAAGACCCAAAA---ATCCTGCCTGATTCAGAGTACCCGGATTGGCTGTGGCTGTTGCTCGACAAAAAGCCGGCCCTGAGTGAGCTTAGGAGGAAGGACGTGGAAAACCTTCCATTTGAGGATTTGAAGAGGTTTGTCAAGCTGGATAATCGAGCCAGGATCAAGGAGAATAATTCTCTCAGGGCTAAGAATATGGATCTCCTTTCCAAAGCCTACGCAACCGCTTCC---GACGACGAAGACGGCGGCGGTGGCGTCGCC------------------------------GGAACAGGATCCCGACACTCACATCCA------------------------------CCA------------------CCGCCTCCCAAACGCGTCCGA------GGCTCTACT---TCATTC------------CCAAATTCCTCA------------------CAAATGTCCGTTTTTCGC------------------------------------CTTCCGAATTTC------CCTGCC------------------------------------------------------------------------GAAGCTCCG---------ATA---CCC---------------GGGAGCTACATATCTAAGCGACAAAGAGCT---TTGGTTTCCGAT---CCG---ACACTATCC---------------GAACCG------AATCCGCCTCATGCCGAC------------------CCGTCTCCA------------------------GTTTTAGGAAGCCTTTCCGATTCAGATTTGCCTCAATGTGTTTTTACCGCCTTGAGGCGCCGCTCAAAG---AACGTTGTAGTGTCCAAC---CAAACTCCCCAGTCACTCTCTGCAGGTCTCAGAGGCCATACGAAGGCTGTTAATTCAATGCAATGGTCTAAATCTCATCATCTTCTAGCATCTGCCGGAATGGAT------CATACTGTTCGTATCTGGAATGTATGGAGCACAGGT---CAAAAGCAAGCACGTGTGTTCAATAATCACCACGCGGCAGTTAAAGATGTGAAATGGTCAGAACACGGTTTATCTGTTCTATCTTGTGGTTATGATTGCACTTCACGGTTAGTTGATGTCGAAAAGGGAATGGAGGTTAAGGTCTTCAAGGAGAATCAAATTGTAGAAGTTGTCAAATTTTGTCCAGACAACTATAATCTCTTTCTCTCTGGAGGATCAAAAGGTCAACTTAAACTGTGGGATATCAGGACTGGCATTGTGGTCCATGAATATGTACGAAACCTTGGGCCAATTCTTGACGTGGAGTTCACGGTTGATGGCAAATATTTAATCACCTCGAGTGATGTTTCCAAAACCAACCTTAGTGAGAACTCGATTCTTGTATGGGATGTTTCACGTCAAGTTCCGTTATCCAATCAGGTCTATGCAGAAGCATTCACGTGCCCTTGCATCAGATGCCACCCCTTTGAGCCATACTTCATTGCTCAATCCAATGGAAACTACATTGCTATATTCTCGACAAGACCTCCATTCAAACTTGACAAGTACAAGAGATACGAAAGTCACGGTGTATCAGGCTTCCCCATCAAGTGCAATTTCAGTCCTGATGGAAATATGGTGGCTTCTGGATCCTCTGATGGATGCATATTCTATTTCGACTCTAAATCATCCAAATTTCTCAAAAAGGTTAAGGTATACGAGCAAGCATGCATAGATGTTGTGTTCCATCCTTACTTGCACGACGTTATCGCTAGTTGTAGCTGGAATGGTGAAGTCTCTGTATTACAGCCGAGG------------------------------------------CCTCGG
>Escobedia
TTGTCT---------------------------ACGAAG------CGAAATATA------------------------CGAGATCAC---AAACGTAGATTGCTCGCGGCTAAATATGAATTG------AGACGAAAGCTTTATAAAGCCTTT---TGTAAAGATCCCGATCTTCCT---AGTGATATGCGGGACAAACATCGTTCTAAGTTGTCCAAGTTGCCAAGAAATAGTTCCTTTGCACGAGTAAGAAACCGATGTATTTCC---ACGGGTCGCCCTCGTGGAGTATATAAGTTCTTTCGAATTTCT------CGTATCGTTTTTCGTGGATTAGCATCTCGAGGTTCTTTGATGGGCATAAAGAAA---------TCGTCT---TGGATGCCGCTA------GGGTTGATTTTGGGA---ATGGGGAGG---GCGTTCAGAAGGAAGCGCACGTCGTCTCTGGATATCCTGACTTCAAAGAGGAGCCCTCGAGGATATTATAAGGGCAAAAACTGCAAGCCCACCGGTTTTCATACTCGAAAAGGT------GGTTATGTAGTGGTGCCTGAAAAGCTGCCAAATTATGTAGTACCTGATCTAACTGGCTTCAAGCTAAAACCATATGTGTCACAGTGTGCCACA---------------------------------------------------------------------------------------------------------------------ACAGAAGCA---GCTAGC---------TCGACCAAA------------------ATGTCGACG---CTCAAA---GAGATTCTTACTCGACGCCCAGTGGCGGCGACGATTCGGCTCACCGTTCCGGCCGGTGGAGCCAAGCCGACGCCTCCCGTTGGTCCGGCTCTGGGTCAGTACAGGCTGAATTTAATGGCTTTCTGCAAAGACTTCAATGCCCGGACCCAGAAATACAAGCCCGAAACCCCGATGGCTGTCACCATAACTGCATTCACCGACAACACGTTCGAGTTCACCATCAAATCGCCGTCGGTGACGTGGTATCTAAAAAAGGCAGCGGGAATAGAGAGCGGCAGCAGCAGGCCTGGTCACGTGACTGCCTCGACTATCTCCCTCAAACACGTGCACGCGATCGCGAAGATCAAGCAGAGCGATCCCTACTGCCAGTACATGTCCCTCGAATCCATCTCCAAGTCCATTATTGGCACTGCAAATTCCATGGGGATAAAGGTTGAGAAGGAGCTTGATATGCTT---TCTCGATTCATCTCCAAATCTTCC---CAAATT------CGT---TGTTTACTAACC------CTA---ATCCCATCACAG---ACCCACCTCGTCGCCCCCAAATCC------ATCACC------CAAAAT---CCT---TTA---TTTTCAAATCCCACCCAGTATTTCACCCCAAGA---------ACTCCC------CATTTTTTGTTT---TTCTCCACAAGC---GGGAAAAATGGAAACCCC---GACGATGAT------------TCAGCTACCTCAACTACGGATTTGTGG------------AAAATGACATCGGAACTCGACCAAGACATC---GAGTCCGTGTTCTCTATTGAA------------TCTGGAGAT---------------CTCGAGGGGTTTAGCAGTCAGAACGGTGGCAGTGTGGAAGCTGGAGGTGATGGAGCT------------------GGTGATATATTTAAGGGTGTGGAGGTGAGTGGCGGGATTGTG------------------------GAG------------GCGGGAACG------GGCCAA------GATTTTCAGCCCTGGACTTTT---ACGTCGGAGGACAAAGAAAAGTCGGTGGAGGATTTGTTTGGT------GTTGAGGCAGGG---AGTGTTGAG---------------GCG------GGACTAAGTGGTTTA------------------------GGAGATGGACTGGGTAAG---GAAATCACT------------GAGGTTGAAAAGAGCGAGGAGGAG---AAGCAGCTTGAATCGGAG------GCCAAGGCTTTAACAGCTATTCTTCAAGGCCCGGATCGTGCATTTGGCGATCTTATTGCTTCATCGGGTATAACAGATGAGATGCTGGACAGTTTAATTGCACTGAAGGATTTTGAAGGCATCCAGGGACTTCCCCCTCTATCCGAAATCGAGGATATGCGATACCAAAAGAACACCAAGAAGTCGAGCAGAGCTGAAATTGAGCGCCAGAAGCAGGAAGAGGTGGCCAAGGCACGTGTCAGGCAAGTGGATAACAAGGGAAGGGCTTATGGGACAGGAAAAAGGAAATGCAGCATAGCCCGTGTCTGGATACAGCCCGGTGAGGGAAAATTCTTGGTGAACGACAAGGAGTTTGATGTGTATTTCCCGATGATTGATCACCGTGCTACCCTCCTTCGACCTTTCTCAGAGACGAAAACTCTGGGCTTGTGGGACGTCAATTGTACTGTTAAAGGGGGTGGCACCTCAGGCCAAGTTGGAGCGATC------CGTTTGGGCATCAGCCGAGCATTACAAAACTGGGAACCTGGA---TTTCGTCCTCCTCTGAAAGAAGCTGGTTTT---CTGACGAGAGATTCGAGAGTTGTGGAGAGGAAAAAGCCCGGCAAAGCTAAAGCAAGGAAAAGCTTCCAATGGGTTAAACGTATGCCGATCACTTTCATCAGATCATTGAAAAAACCCACCCCACTTTGGGAGGTACTCCGAATGGTGGGCCCCAGGACATACGCTGCAGGTGCT---GCTAAA---AAGAAAGGAACCAAGGGTGGTGCAGCTGGAGATGCTCCAAAAGCATCGCTGTTGACAAAGGAAGTGAAATCCACCACCGTTTTCGGTGCTAACATCCTGAAAGACGGGCAAGACCCAAAA---ATCCTGCCTGATTCCGAGTACCCTGATTGGCTGTGGCACTTGCTCGACAAAAAGCCAGCCTTGAGCGAGCTGAGGAGGAAGGATGTGGAAAGCTTGCCATTTGAAGATTTGAAGAGGTTTGTCAAGCTGGATAATCGAGCGAGGATCAAGGAGAATAATTCTCTCAAGGCCAAGAATATGGATCTCCTTTCCAAAGCCTACGCAGCCGCTTCC---GACGAGGAAGATAGTGGCGGTGGCGTCGTC------------------------------GGAGAAGGATCAGGGCAGTCGCATCCA---------------------------TTGCCA------------------CTTCCTCCCAAACGTGGACGA------GGCTCAACT---TCATCG------------GAAAATCCCGCA------------------CAAATGCCCGTTTCTCGC------------------------------------AGTCTCAGTTTC------CACGCT------------------------------------------------------------------------GAAGCTCCG---------ATA---CAG---------------GGAAGCTACATATCTAAGCGACAAAGAGCTGCTCTTGTCTCCAAT---CCG---GAACTAACC---------------AACGCG------AATCCATCTTATGTCGAC------------------CCGTCTTCA------------------------GTTGCAGGAAGCCTTTCAGATTCAGATTTACCTCAACATATTTTTACCGCGCTAAGGCGTCACACCAAG---GGCCGTGTACTCTCCAAC---CAAACT---CAATCGCTTTTTGTCCATCTCAGAGGGCATACTAAGTCTGTTAATTCGTTGCAGTGGTCTAAATCTCACCATCTTCTAGCATCTGCGGGAATGGAT------CATACTGTTCGCATCTGGAATGTATGGAGCACAGGT---CAAAAGCAAGCACGTATATTAAATAACCACCATGCAGCAGTTAAAGATGTGCAATGGTCAGAACACAGATTATCCGTGCTTTCTTGTGGTTATGATTCCACATCAAGATTAGTTGATGTTGAAAAGGGAATGGAGGTTAAGGTCTTCAAAGAGAATCAAATTGTGGAAGTTGTCAAATTTTGCCCTGACAACTATAATCTCTTTCTCTCCGGTGGATCAAAAGGTCAACTTAAACTGTGGGATATTAGGACTGGCATGGTGGTCCATGAATATGTGCGAAAGCTTGGAGCAATTCTTGACGTGGAGTTCACGGTTGATGGTAAATATTTAATCACCTCAAGTGATGTATCCAAAACCAACATTAGCGAGAACGCTATAATTATATGGGATGTTTCACGCGAAGTTCCGTTATCCAATCAGGTCTATGCTGAAGCGTTCACTTGCCCTTGCATCAGATGCCACCCGTCTGAGCCGTACTTCATTGCTCAATCCAATGGAAACTACATCGCTATATTCTCCACAAGACCCCCATTCAAACTCGACAAGTGCAAGAGATATGAAAGTCATGGTGTATCTGGCTTCCCCATCAAGTGCAATTTCAGTCCAGATGGAAATATGGTAGCCTCTGGATCCTCTGATGGATGCATATACTATTTTGACTCTAAAACCTCCAAATTTCTCAAAAAGGTTAAGATATACGAGCAAGCATGCGTTGATGTTGTGTTTCATCCCGTCTTGCCCGATGTCATTGCTAGCTGTAGTTGGAATGGTGAAGTCTCGGTTTTACTTCCAGGA------------------------------------------CCTCGG
>Pae
ATGTCG---------------------------GAGAAG------CGAAATATA------------------------CGAGATCAC---AAACGTAGATTGCTCGCGGCTAAATATGAATTG------AGACGAAAGCTTTATAAAGCCTTT---TGTAAAGATCCCGATCTTCCT---AGTGATATGCGGGACAAACATCGTTCTAAGTTGTCCAAGTTGCCAAGAAATAGTTCCTTTGCACGACTCCGC---------------------------------------------------------------------------------------------------------------------------------------------ATGGCACTA------GGGCTGATACTGGGG---ATAGGAAGG---GCATTCAGAAGAAAGCGAACATCGTCGCTTGATATTCTGACGTCCAAGAGAAGTCCTCGAGCCTTTTACAAGGGCAAAAATTGCAAGCCTACCGGTTTCCACACTCGAAAAGGT------GGTTATGTGGTGGTGCCTGAAAAGTTACCAAATTACGTGGTACCAGATTTGTCTGGCTTCAAGGTTGAGTTTTACTTAAGT---TGCACTTTC------------------------------------------------------------------------------TTC---------------------------------CACCCTCAAACA---ACTCAG---------GAATGGCAATTTTTGCTTCTCTTCCATATGGCGACG---CTGAAA---GAGATTCTCACTCGACGCCCAATTGCGGCGACAATCCGGCTCACTGTACCGGCCGGCGGAGCGAAGCCGGCACCACCTGTAGGCCCAGCGTTGGGTCAGTACAGGCTGAATCTAATGGCGTTCTGCAAGGACTTTAACGCCCGGACACAGAAATACAAGCCCGAAACCCCGATAGCCGTCACCATAACAGCGTTCACGGACAACACCTTCGAGTTCACCGTCAAGTCTCCGTCGGTGACGTGGTACCTGAAGAAGGCGGCCGGAATAGAGAGCGGGAGCAGTAGACCAGGTCACGTGACCGCCTCCACCATCACTTTGAAGCACGTGCACGAGATCGCCAAGATCAAGCAGAGCGATCCCTACTGCCAGTACATGCCTCTTGAATCCATTTCCAAGTCCATTATTGGGACTGCCAATTCCATGGGGATAAAGGTTCAGAAGGAGCTCGATATGCTT---TCTCGCTTCATCTCCAAATCTTCC---CAATTT------CAT---CGTTTAATAACC------CTA---ATTCCGTCACAA---GCCCACCTCGTTTACCCCAAAACC------ATCACT------CAGAAC---CCC---TTA---TTCTCAAACCCCACCCATTGTTTCTCCCCTAAA---------GTCCCC------CATTTCTCATTT---TTCTCCACAAAC---AGGAAAAATGGGAACTCC---GGCGATGAT------------TCAGCTACCTCAACCACTGATTTGTGG------------AAAATGTCCTCAGAGCTCGACCAAGACATA---GAATCCGTGTTCTCTATCGAA------------TCTGGGAAT---------------CTTGAGGTAATCGATAATCAAAGCGGCAACGTAGTGAAAAATGGAGATGACCGGATA------------------GGTGATATTTTTAGAGGCGATGGAGATGAAGGCGGGAATGAG------------------------TCG------------GCGGCGGCA------GGTGAA------GATTATCAGCCGTGGAGTTTT---TCCGCGGAGGAGAAAGAAGGAACTGTGGATGATTTGTTTGCT------GTTGAAGGAGAG---AGTAGTGAG---------------ATG------GGGTTTAGTGGTCCA------------------------GGAGATGGACTTGTGGAG---GAAATGGTC------------GTGACTGAAAAGACTGAGGAGGAG---AAGCAGCTTGAATCGGAG------GAGAATACCTTAACTGCTGTTCTCAAAGGTCCAGATCGTGCATTTGGTGATCTGATAGCTTCATCGGGAATAACCGATGAGATGCTGGATAGTCTAATTGCATTGAAGGATTTTGAAGGCATTCAAGGACTCCCCCCTCTATCTAAAATTGAAGACATGCGTTTTGAAAAGAATACTAAAAAAACCAGCAGAGCTGAAATAGAGCGGCAAAAACAAGAAGAGGTTGCCAAAGCACGTGTCAGACAAGTAGACGACAAGGGAAGGGCTTATGGAACAGGAAAAAGGAAATGCAGCATAGCTCGTGTTTGGATTGAGCCTGGTGCTGGAAAATTCTTGGTAAATGATAAAGAGTTTGATGTGTATTTCCCGATGATTGATCACCGGGCAGCCCTTCTTAGGCCGTTTTCTGAAACGAAAACTTTGGGTATGTGGGATGTCAAATGTACTGTTAAAGGTGGCGGCACCTCAGGTCAAGTTGGAGCAATC------CGTTTGGGCATCAGCAGAGCATTACAAAACTGGGAACCTGGA---TTGCGTCCTCCTCTGAAAGAAGCTGGTTTT---CTGACGAGAGACTCGAGAATCGTTGAAAGGAAAAAGCCCGGCAAAGCAAAAGCAAGGAAAAGCTTCCAATGGGTCAAACGT------ATCACTTTCATCAGATCATTGAGGAAACCTATCCCACTTAAGGAGGTTGCCCGAGTGGTGGGCCCCAGAACATTCGCCGCCGGTGGA---GCTAAA---AAGAAAACCTCTAAAGGTGGTGCATCTGGAGATAATCCAAAAGCATCCCTATTGAGCAAAGAAGTAAAATCCACCACCGTTTTCGGTGCTAATATCCTAAAAGACGGGCAAGATCCGAAA---ATCCTGCCCGATTCCGAATACCCTGATTGGTTGTGGCACTTGCTGGATAAACGTCCGGCTTTGAGTGAGCTAAAGAGGAAAGACACAGAAAGTCTCCCTTATGAGGATTTGAAGAGGTTTGTCAAGCTGGATAATCGGGCGAGGATCAAGGAGAATAATTCTCTCAAGGCCAATAATATGGATCTTCTTTACAACGCTTACGCAACTGCTTCC---GACGACCAAGATGTCGCCCCCGTTGCC---------------------------------GGCGAAGATTCCGCGCACCCGAATCCA---------------------------TTGTCG------------------TATCCTCCCAAACGTGCCAGA------TTATTAAAT---GCAATG------------------------------------------CAGATGCCTGTTTATCGC------------------------------------CGTCCGATTCAA------CATGCC------------------------------------------------------------------------GAAGCTCCG---------ATA---CCC---------------GGAAGTTACATATCTAAACGACAAAAGGCTGCCCTAGCTTCCAAT---CCG---AGTCTAACC---------------AACCCG------AACCCGACTTATATCGACTCG---------------TTA---ACA------------------------GCTGTAGGAAGCCTTTCGGGTTCAGATTTACCGCATGGTATTTTTTCCGAATTGAGGCGTCACGATAAG---GGCAGTATGTTGTCAAAC---CAAACTACTCAGTCACTTTCTGCGGCTCTCAGAGGGCACACGAAGTCTGTGAATTCTTTACAATGGTCTAAATCTCATCATCTTCTAGCATCTGCTGGAATGGAT------CGTACTGTTTGTATCTGGAATGTATGGAGTAGAGGT---CAAAAGCAAGCACGTATATTAAATTGTCACCATGCGGCAGTGAAAGATGTGAAATGGTCGCATCATGGTTTATCTGTGCTCTCTTGTGGTTATGATTGCACATCAAGGTTAGTTGATGTTGAAAAAGGAATGGAGACTCAGGTTTTCAAGGAGGATCAATTTGTAGAAGGTGTAAAATTTTGTCCAGACAATTATAATCTTTTTCTTTCCGGGGGATCAAAAGGTCATCTTAAACTGTGGGATATTAGGACTGGCATGGTGGTCCATGAATATGTACGAAGTCTTGGGCCAATCCTTGATGTGGAGTTCACCGTTGATGGCAAGTATTTAATCACCTCAAGTGATGTGTCCAAAAGCAACCTTAGTGAAAACTCGATTATTGTCTGGGATGTTTCACGTCAAATTCCGTTATCCAATCAGGTTTATGCAGAAGCATACACATGCCCCTGCATCAGATGCCACCCCTTTGAGTCATACTTTATTGCTCAGTCCAATGGAAACTACATTGCTATATTCTCCACGAGGCACCCGTTCAAACTTGATAAGTACAGAAGATACGAAAGTCATTGTGTATCTGGCTTCCCTATCAAGTGCAATTTCAGTTCGGACGGTAATATTTTGGCCTCTGGATCCTCTGACGGATGCATATACTTTTATGACTCGAAAACATCCAAATTTCTCAAAAAGGTTAAGGCGTATGATGAAGCATGTGTAGATGTTGTGTTTCATCCTGCCTTTCCCGATGTAGTTGCTAGTTGTAGTTGGAGTGGTGAAGTCTCTATTCTCCACCAACGAGACCTC---------AGT------------------------------
>Alectra
TTGTCG---------------------------GAGAAG------CGAAATATA------------------------CGAGATCAC---AAACGTAGATTGCTCGCGGCTAAATATGAATTG------AGACGAAAGCTTTATAAAGCCTTT---TGTAAAGATCCCGATCTTCCT---AGTGATATGCGGGACAAACATCGTTCTAAGTTGTCCAAGTTGCCAAGAAATAGTTCCTTTGCACGAGTAAGAAACCGATGTATTTTC---ACGGGTCGCCCTCGTTCCGTATATAAGTTCTTTCGAATTTCT------CGTATCGTTTTTCGTGGATTAGCATCTCGAGGTTCTTTGATGGGCATAAAGAAA---------TCGTCT---TGGATGCCGCTA------GGGTTGATTTTGGGA---ATGGGGAGG---GCCTTCAGAAGGAAGCGCACGTCGTCTCTAGATATACTGACTTCGAAGAGGAGCCCTCGAGGCTATTATAAAGGAAAAAACTGCAAGCCCACCGGTTTTCATACCCGAAAAGGT------GGTTATGTAGTTGTTCCTGAAAAGCTGCCAAATTATGTAGTGCCCGATCTAACTGGCTTCAAGCTAAAACCATATGTGTCACAGTGTGCCACA---------------------------------------------------------------------------------------------------------------------ACAGAAGCA---GCTAGC---------TCGACCAAA------------------ATGGCGACG---CTCAAA---GAGATTCTCACTCGACGCCCAGTGTCAGCGACGATCCGACTCACTGTCCCGGCCGGTGGAGCCAAGCCGGCGCCTCCCGTAGGTCCAGCTCTGGGTCAGTACAGGCTGAATTTAATGGCTTTCTGCAAAGACTTCAATGCCCGGACACAGAAATACAAGCCCGAAACCCCGATGTCTGTCACCATAACTGCATTCACCGACAACACGTTCGAGTTCTCCGTCAAATCACCGTCGGTGACGTGGTATTTAAAAAAGGCGGCGGGAATAGAGAGCGGGAGCAGCAGGCCTGGCCACGTGACCGCTTCGACTATCACCCTCAAACATGTGTACGAGATCGCGAAGATCAAGCAGAGTGATCCCTACTGCCAGTACATGTCCCTCGAATCCATCTCCAAGTCCATTATTGGCACTGCGAATTCCATGGGGATAAAGGTTCAGAAGGAGCTCGATATGCTT---TCTCGATTCATCTCCAAATCTTCC---CAAATT------CGT---TGTTTACTAACC------CTA---ATCCCATCACGG---ACCCACCTCGTCGCCCCCAAATCC------ATCACC------CATAAC---CCC---TTA---TTTTCAAATCCCACCCAGTACTTCACCCCAAGA---------ACTCCC------CATTTTTTATTT---TTCTCCACAAGC---GGGAAAAATGGAAACCCC---GACGATGAT------------TCAGCTACCTCGACTACGGATTTGTGG------------AAAATGACATCGGAACTCGACCAAGACATC---GAGTCCGTGTTCTCTATTGAA------------TCTGGAGAT---------------CTCGAGGGGTTCAGAAGTCAGAACGGCGGCTCTGTGGAAGCTGGAGGTGATGGAGCT------------------GGTGATATATTTAAGGGTGTGGAGGTGAGTGGTGGGAGTGTG------------------------GAG------------CCGGGAACG------GGCCAA------GATTTTCAGCCCTGGACTTTT---ACAACGGAGGACAAGGAGAAGTCGGTGGAGGATTTGTTTGAT------GTTGAGGCAGGG---AGTGTTGAG---------------GCG------GGGCTAAGTGATTTA------------------------GGAGATGGAGTGGGTAAG---GAAATCACT------------GAGTTTGAAAAGAGCGAGGAGGAG---AAGCAGCTTGAATCCGAG------GCCAAGGCTTTAACGGCTATTCTTCAAGGCCCGGATCGTGCATTTGGCGATCTTATTGCTTCATCGGGTATAACGGATGAGATGCTAGACAGTTTAATTGCACTGAAGGATTTTGAAGGCATCCAGGGACTTCCCCCTCTATCCGAAATCGAGGACATGCGTTACCAGAAGAACACCAATAAGTCGAGCAGAGCTGAAATCGAGCGCCAGAAGCAGGAGGAGGTGGCCAAGGCACGTGTCAGGCAAGTGGATAACAAGGGAAGGGCTTATGGGACAGGAAAAAGGAAATGCAGCATAGCCCGTGTCTGGATACAGCCCGGTGAGGGAAAATTCTTGGTGAACGACAAGGAGTTTGATGTGTATTTCCCGATGATTGATCACCGTGCTACCCTCCTTCGACCTTTCTCAGAGACGAAAACTCTGGGCATGTGGAACGTCAATTGTACTGTCAAAGGGGGTGGCACCTCAGGCCAAGTTGGAGCGATC------CGTTTGGGCATCAGCCGAGCATTACAAAACTGGGAACCTGGG---TTTCGTCCTCCTCTGAAAGAAGCTGGTTTT---CTGACAAGAGATTCGAGAGTTGTGGAAAGGAAAAAGCCCGGCAAAGCTAAAGCAAGGAAAAGCTTCCAATGGGTTAAACGTATGCCGATCACTCTCATCAGATCATTGAAAAAACCCAGCCCACTTCGGGAGGTGCTCCGAATGGTGGGCCCCAGGACATACGCTGCAGGTGCT---GCTAAA---AAGAAAGGCACTAAGGGTGGTTTAGCCGGAGATGCTCCAAAAGCATCGCTTTTGACAAAGGAAGTGAAATCCACCACCGTTTTCGGTTCTAACATCCTTAAAGACGGACAAGACCCGAAA---ATTTTACCAGATTCCGAGTACCCTGATTGGCTGTGGCACTTGCTCGACAAAAAGCCAGCCTTGAGCGAGCTGAGGAGGAAGGATGTGGAAAGCTTGCCGTTTGAGGATTTGAAGAGGTTTGTCAAGCTGGATAACCGAGCAAGGATCAAGGAGAACAATTCTCTGAAGGCCAAGAATATGGATCTCCTTTCCAAAGCCTACGCCTCCGCTTCC---GACGACGAAGATGGTGGCGGTGGCGTCGTC------------------------------GGAAAAGGATCGGGGCAGTCGTATTCA---------------------------TTGCCA------------------CATCCTCCCAAACGTGGACGA------GTCTCAACT---TCATCG------------GAAAATCCGGCA------------------CAAATGCCCGTTTTTCGC------------------------------------AGTCCGAGTTTC------CACGCT------------------------------------------------------------------------GAAGCTCCG---------ATA---CAG---------------GGAAGCTACATATCCAAGCGACAAAGAGCTGCTCTTGTCTCCAAT---CCG---GAAATAACC---------------AACGCG------AATCCGTCTTATGTCGAC------------------CTGTCTCCA------------------------------GGAAGCCTTTCAGATTCAGATTTACCTCAACATGTTTTTACCGCGCTAAGGCGTCATACCAAG---GGCCGTGTACTCTCCAAC---CAAACT---CAGCCTCTTACTGTCCATCTCAGAGGGCATACGAAGTCTGTTAATTCTTTGCAGTGGGCTAAGTCTCATCATCTTCTAGCATCTGCGGGAATGGAT------CATACTGTTCGTATCTGGAATGTATGGAACACAGGT---CAAAAGCAAGCCCGTATATTAAATAACCACCATGCAGCAGTTAAAGATGTGCAATGGTCAGAACACGGATTATCCGTGCTCTCTTGTGGTTATGATTGCACATCAAGGTTAGTTGATGTTGAAAAGGGAATGGAGGTTAAGGTCTTCAAGGAGAATCAAATTGTAGAAGTTGTCAAATTTTGTCCTGACAACTATAATCTCTTTCTCTCTGGTGGATCAAAAGGTCAACTTAAACTGTGGGATATTAGGACTGGCATGGTGGTCCATGAATATGTGCGAAAGCTTGGAGCAATTCTAGACGTGGAGTTCACGGTAGATGGCAAATATTTGATCACCTCGAGTGATGTGTCCAAAACCAACCTTAGCGAGAACTCTATAATTATATGGGATGTTTCTCGCGAAGTTCCATTATCCAATCAGGTCTATGCAGAAGCATTCACGTGCCCTTGCATCAGATGCCACCCGTCTGAGACGTACTTCATTGCTCAATCCAATGGAAACTACATTGCTATATTCTCCACGAGACCCCCATTCAAACTCGACAAGTACAAGAGATATGAAAGTCACGGTGTCTCTGGCTTCCCCATCAAGTGCAATTTCAGTCCAGATGGAAATATGGTAGCCTCTGGATCCTCTGATGGATGCTTATACTATTTTGACTCTAAAACCTCCAAATTTCTCAAAAAGGTTAAGTTATACGAGCAAGCATGCGTAGATGTTGTGTTTCATCCCGTCTTGCTCGACGTCATTGCTAGCTGTAGTTGGAATGGTGAAGTCTCGGTTTTACATCCAGGA------------------------------------------CCTCGG
>Cus
------------------------------------------------------------------------------------------------------------------------------------------------------------------------------------------------------------------------------------------------GCCAAGAAAGAAAACCGATGTATTTTC---ACGGGTCGCCCTCGTTCCGTATATGAGTTATTTCTAATTTCT------CGTATCGTTTTTCGTGGATTAGCATCT------------------------------------------------ATGGCGCTG------GGGCTACTCCTAGGG---ATTGGGAGG---ACATTCAGGAGAAAGCGCACTGCTTCTCTCCAGATTCTTACTTCCAAAACTGGTCCAAGGAACTACTACAAGGGCAAGAATTGCAAGCCAACTGGTTTTCACACTCGCAAAGGT------GGGTATGTCGTAGTTCCTGAAAAGCTTCCGAATTATGTGGTTCCAGATCTAACTGGTTTCAAGCTAAAGCCGTATGTATCTCAGTGCGCGACG------------------------GGAGAC------------------------------------------------GAA---------------------------------ACAACCGAAGCT---------------------------------------------ATGGCCACA---TTGAAG---GAGATCATAACTCGGCGTCCCTTAGCAGCGACGATCCGACTAAGGGTTGATGCTGGCGCGGCAAAACCCGGGCCACCAGTGGGTCCGGCCTTAGGTCAATACAAGCTGAACTCCATGGCTTTCTGCAAGGACTTCAATGCCCGGACGCAGAATTACAAGCCAGGAACGCCAATGTCTGTCACCATTTCAGCCTTCAAGGATGGAACATTTGAATTCACCGTGAAGTCACCTTCAGTCGTGTGGTACCTGAAGAAGGCGGCTGGGGTGGAGAGCGGCAGCAGCCGTCCTGGCCATGTCACCGCCTCAACCATAACCCTAAAGCATGTATATGAAATCGCAAAGATCAAGCAGTGCGACCCTTATTGCCAGTACATGTCTCTGGAGTCCATTTCTAAGTCCATTATCGGCACTGCCAACTCAATGGGGATTAAGGTTCAGAGAGAACTGGACATGCTC---TCTCGCTTCCTCTGCAGACCATCT---CACCTG------------AGATTC------------ATC---ATCTCCCGCAAT---ACCCATTTCCTGAACCCCAAAATC------CCTTCT------CCCCAC---GCT---CCG---ATTTCTTCTTCCGTACCCGTCTTCTTCCCCAAG---------AACCCC------------CATTTC---TTTTCTACAAGT------AACAATGGCGGAGGT---TCTGATTCATGGAATCTA---TCTTCCTCCGATACCCCATCCATGTTTCCGGAATACATCGAGATATCAGAAACATTGCCCAGAGACGAG---AGCCCCTTGTTCAGGGATCTG------------GAGGAGCCG---------------GAGAAGGGTACCGCGGTGGCCGGAGGTGGATTTGTAAAGGAGGAGGATGAAGATGTC------------------AAGAATGTGTTTGAAATATTGGATGAAGAAGGTGAGAATGGC------------------------GAA------------TGGGAAACT------GCGGCG------GGTTACAAGCCCTGGAGCGTA---TCTGTGGAGGAGGATGGA---------GAAACCGTCTTTGAT------GTAGTAGAAGAA---GAAGAGAAG---------------ATG------------GCGGGTCTT------------------------GATTTCAGTGCCGAGGAG---GAGAGGTTG------------CAGAAGGAGAAGCTCGAGGAAGAA---CAGAGACTTGAGCTGGAA------GAGAAAGCTCTCACTGTTGTTCTCAAAGGTCCGAACCGTGCATTTGGTGATCTAATTGCGGCTTCTGGAATCACCGAAGAAATGTTAGATAGTCTTATGACCTTGAAAGACCTTGGAGACATCAAAGGATTGCCGCCTCTACACGAAATAGAAGACATGCGTTATGAGAGGAGCATGAGCAGATCCAGCAGAGCAGAAATGGAGCGTCAGAAACAAGAGGAAGTTGCAAAGGCAAGAGTGAGACAAGTAGATGAGAAGGGGAGGGCTTATGGGACAGGAAAGAGAAAATGCAGCATTGCCCGTGTTTGGATTGAACCCGGCAATGGAAAATTTATTGTGAATGATAAAGAGTTTGATGTGTACTTTCCAATGCTTGATCATCGCGCCAACCTTCTCCGGCCTTTCTCTGAAACTACAACACTGGGTATGTGGGATGTCAGGTGTACTGTTAAAGGAGGTGGTGTATCAGGTCAAGCTGGTGCAATT------CAGCTGGGCATCAGTAGGGCCTTGCAAAACTGGGACCCAGAG---TTGCGTCGCCCTCTCAGAGAAGCTGGTTTC---TTGACAAGAGACTCGAGAGTGGTCGAAAGGAAAAAGCCTGGCAGAGCAAAAGCAAGAAAGAGCTTCCAATGGGTCAAACGTATGGCGATTAGTTACATGAGATCGTTCAAAAGTGTCACCTTCCCCAAAGAGATAGCCAGAGTGATTGGCTGCAGAACATTTGCCGCCGGAGGA---GGCAAAGCAAAGAAGGGCTCAAAAGGAGGCGGTGCGACAGATGGCCCAAAAGTGTCTTCTCTCAGCAAGGAAGTGAAATCAACAACAGTCGTCGGTGCTAATATACTCAAGGACGGAACAGACCCCAAG---GTGTTGCCCGATAACGAGTACCCTGAGTGGCTATGGCACTTGCTAGATAAGAAACCAGCACTCAGTGAGCTAAGAAGGAAAGACTTGGAGTCGCTCCCGTACGAGGAACTCAAACGCTTTGTCAAGCTGGATAACCGAGCAAGGATCAAGGAGAACAATTCTCTCAAGGCCAAGAACATGGATCTTTTGTCTAAAGCGTACTCTTGTGCTCTG---GACGAAGACGACGATGGCCAT---------------------------------------CCCGGAGCTGGACGCGCCACGAATGGA---------------------------TGGAAT------------------CGTCCTCAGAAGCGGGCCAGA------TCCGACCCA---TCCATGGAT---------CCCGGCTTAAAA------------------CCCTTGCAGGTGTTTCACCCG------------------AATGTA---------AGTCCAAATTCG------CCCTCTGTG---------------------------------------------------------------------GATGGTCCG---------GTT---CCG---------------GGCAGGTACATCTCTAAGCGAGAGAGAAGCACATTGGCTTCATCT---TCA---TTGGGTTCC---------------ATTCCC------AACCAATCTCCCTCTCCA------------------GTTTCACCA------------------------GCTTTGGGACCTATTTCCATTTCAGATCTTCCTCAAAACATTTTATCAGCATTGAGGCATCATTCGAAC---ATAGATAAGAGCTCTGGC---CAAGTGCCAGAGAGACTATCCATGGCGCTTGATGGGCACACAAGATCTGTTAATGCAGTACAATGGTCAAAAAATCATCACCTTCTTGCATCTGCTGGAATGGAT------CAAACTGTCTGCATATGGAGTGTTTGGAGTAGAGAT---AATAAGAAAGTGCGCATATTCAATCATCACGCTGCTGCTGTAAAAGATGTGAAGTGGTCAAATAATGGGCTCTCTGTGCTGTCGTGCGGATATGACTGCTCATCGCGGCTAATAGATGTTGAAAAGGGAGTCGAGAGTCAGATATTCAAGGAGGACCAAGTTGTTGGAGTGGTGAAATTTCATCCGCACAATTTCAATCTCTTCATCTCTGGAGGCTCTAGAGGCGGCCTTAAATTGTGGGATGTTAGGACCGGAAAGGTTGTCCATCAATATAAACGGAATCTTGGTCCAATTCTTGATGTGGAATTCACCGGTGATGCCAAACAGTTGATCTCCTCGAGCGATGTTTCTGGAAGCAATATCAGCGAGAACTCAATCATTATTTGGGATATCTCTCGGGAAATCCCCTTATCTAACCAGGTCTATGCTGAAGCCTATACTTGCCCCTCTGTAAGATGCCACCCTTCCGATCCCTACTTCATAGCACAATCAAATGGAAACTACATAGCGATCTTCTCAACAACGCCTCCGTTCAGACTGGACAAATACAAGAGGTATGAAAGCCATAGTGTTTCCGGATTCCCTATCAAATGCAATTTCAACTCAAATGGGAATATTGTCGTGTGTGGGTCCTCGGATGGGCATATCTACTTCTACGACTCGAAATCGTGTGTGCTAAAGAAGAAGCTCAAGGCGCACGGCCAAGCCTGCATAGATGTCGTATTTCATCCCGTGATTCCAAACGTTGTTGTTTCTTGTAGCTGGAATGGAGATGTCTTTGTTTTTGAG------------------------------------------------------
>Ath
CAAGGC---------------------------GTGAAG------CGAAACAGT------------------------GCAGATCAC---AGACGTAGATTGCTCGCGGCTAGATTTGAACTG------AGAAGAAAGCTATACAAAGCGTTT---TGCAAAGATCCAGATCTTCCC---AGCGAAATGCGAGACAAGAATCGTTATAAGCTCTCGAAATTGCCGAGAAACAGTGCCTTTGCGAGAATCAGGAACAGATGTGTGTTC---ACTGGTCGATCTCGTTCTGTGACTGAGCTGTTCCGTGTTTCT------CGAATCGTTTTCCGTGGATTAGCATCTAAAGGTGCTTTGATGGGGATAACGAAA---------TCGTCT---TGGATGACATTA------GGGTTGTTATTCGGG---ATTGGAAGA---ACATTCCGAAGAAAGAGAGCTTCTTCGCTTGATATTCTCTCTCCCAAACGAGCTCCCAGAGACTTTTACAAGGGAAAAAACTGTAAACCTCCTGGTTTCCACACTCGTAAAGGA---------TATGTTGTGCAGCCAGATAAATTGCCAAACTACGTAGTCCCTGATTTGACTGGCTTTAAGCTGAAACCATATGTATCTCAGTGCCCTTTA------------------------GACGTC---------------------------------------------AACAAA---------------------------------ACAAACGAGTCA---ACTGAA---------GCTTCCAAG------------------ATGGCGGCTGCTGCGAAG---GAGATCCTA---CGGCGACCAGTGGCGGCAACAATAAGGCTAACCGTTCCGGCGGGAGGAGCGAGGCCAGCCCCACCGGTAGGTCCGGCGCTAGGTCAGTACAGGCTTAACCTGATGGCTTTCTGCAAAGACTTCAACGCTAGGACTCAAAAGTACAAACCAGACACTCCGATGGCCGTGACGATAACGGCGTTCAAGGACAACTCTTTCGAATTCACCGTCAAGTCTCCGACGGTGTCGTGGTACATCAAGAAAGCAGCTGGAGTCGATAAAGGAAGCACACGCCCGGGTCATTTGTCGGTGACGACGCTATCGGTGAGACACGTGTACGAGATCGCGAAGGTGAAGCAGACGGATCCGTTTTGTCAGTATATGCCGTTGGAATCGATTTGCAAATCCATCATTGGTACTGCTAATTCTATGGGTATCAAGATCGTTCAGGATTTGGAGATGCTC---TCTCGTTTATTCCTTAGACATTCG---AATCTC------------CGTTTCGTAACC------CTA---GTTTCATCGAAA---TCA---------------------------------------AATTCT---CAG---ATC---TTCTCTTCG---------------------------------------------TTTATTCGTCCG---CTTTCGACTAACAGTAGCGGCGGCGGAGGAAAT---GGTGACGGG------------AATGGTCGTAATCGGAATGATGTTTGG------------AGTTTCACTGGAGTAAACGATGATAAG------TCTGGACCTTTCTCTTCCGATGATTCTTTTGGTTCTTCTGGA---------------GTTGCAGGATCTGGTTTACCTGGTGGAGAGAATATAAAGGAGGAAGAGGAAAAAGTTGTG---TTTGATACTGGTGGTGAAGTAGGTCAAGGGATTGAGACTAGTGGAGGAGATGAGGTGGATGGGTTTGGAATCAGGGGAGAG------------GTGAAATCT------AATGAATGGGATGTGTCAAAGCCATGGAATTTG---AAAGAGGAAGAGGAGGGA------------GTTGTGTTTGAT------ACTGGTGGTGAA---------------------------GTG------CCGTTTAGCTTT---------------------------------GAGAATAGCTTG---GAAATG---------------GCGGAGGAAGAGCGTGTGAAGAAG---GAGTTGATTGAGAAGGAA------GAGAAGGAGCTTCTTGAGGTTATCAAGGGTCCTGATCGAGCATTTGGAGACCTTATTGCTAAGTCAGGTATAACAGATGAAATGCTAGATAGTTTAATAGCCTTGAAAGATTTCCAAGGGGTCGAAGGATTACCTCCTCTGACTGAGATTGAAAACCTGCGTCGTGAGAAAAGTTCAAAGAAGTCATCAAGAGCTGAGATAGAACTCCAGATGCAAGAGGACATTGCCAAAGCACGGGTGAGACAAGTTGACGAAACAGGTAGAGCCTATGGAACTGGAAGAAGAAAATGTAGCATTGCACGTGTTTGGATTCAACCTGGGGAAGGAAAATTTCAAGTTAATGAAAAAGAATTTGATGTCTATTTCCCTATGCTTGATCATCGCGCTGCTCTTCTACGCCCACTTGCTGAAACCAAAACCTTGGGTCGTTGGGATATTAAGTGCACTGTTAAAGGCGGTGGTACTACAGGTCAAGTCGGAGCTATT------CAATTGGGTATCAGCAGGGCACTGCAAAACTGGGAACCAGAT---ATGCGGACATCACTTCGAGCTGCTGGTTTC---TTGACAAGAGACTCTCGAGTTGTGGAAAGAAAGAAACCTGGAAAAGCCAAGGCAAGAAAGAGCTTCCAATGGGTCAAACGTATG------AACCGTATTGGATTGATAAGGGGATCATCATCC---AAGGATGTAGTC------------CGGAGAACGTTTGCAGCAGCAGCT---AGTAAAGCCAAGAAAGGTGGCAAAGGAGGTGGAGCCAGCGATGCTCCTAAAGGTTCCAGCTTGACCAAAGAGATCAAATCCACCACTGTTGTTGGTGCCAATACTCTCAAAGACGGATCTGATCCCAAG---ATCTTGCCTGATTCTGATTACCCTGATTGGCTCTGGCATCTCCTCGATAAGCGACCAGCTCTCAGTGAGCTTAGGAGGAAGAACGTCGAGACTCTTCCCTACGATGATCTCAAACGTTTTGTCAAGCTCGACACACGGGGTAAAATCAAGGAGAACAACTCCATCAAGGCCAAAAACATGGATCTCATCTGCAATTCGTATGCCAATGACTCC---GACGACGAACCTGAGCCAGTGACCAATGAGCGATTAACATCTAAAATCGCCGCAGCACCGTCAATTCCTTCTAAGCGTCCATATCCA---------------------------GTCCCGGAGGAGCGA---CAATACAAACCACCGCGTAGACCGTAT------CCTCCACAC---GGTTCC------------TATTCGGAATCT------------------CAAACCAGCTCGTCGTTT------------------------------------TCAATACCGGTT------CCGGTT------------------------------------------------------------------------CCGGTTCCG---------GTT---CCA---------------GGCCGGTACGTATCCAAGAGAGAGAGATCACTTCTAGCCTCCCTT---TCA---ACGATTCCG---------------ACTCCA------GATCAAAGTTCCGATTTGAGTCAGAAACCTTAT---AGCTCTCCT---------------------ACTGTTCTTGGGAGCATCTCAGATTCTGATGTACCTCGCCATGTTCTATCTTCGGTTAGACATAGACCAAAA---GGATCCTCGTTGCAAACC---GAAATGCCTAGTAGAATGTCGATTTCGTTAACCGGCCATACAAAGGCTGTTACTGCTATTGATTGGTCTACAAGTCATCATCTTCTTGCTTCTGCGGGGCTTGAT------GGTGCTGTTTACGTGTGGAATGTGTGGAGTAATGAT---AAGAAGAAAGTACGGGCTTTTCTCCATCATAATGCACCGGTTAAAGATGTGAAGTGGTCAAAGCAAGGGTTATCGTTGCTTTCTTGTGGATATGACTGCACGTCGAGACTGTTTGATGTTGAAAGAGGGGTAGAGACACAATCTTTCAAGGAGGATGAAGTTGTTGGAGTTGTTAAGTTTCATCCAGATAATTGTAACGTGTTTCTTTCTGGTGGATCAAAGGGAAGTCTTAGATTATGGGACATTAGAGCCAATAAATTCGTGCATGAATATGTTAGAGATCTTGGGCCAATTCTTGATGTTGAGTTTATCGCGGGTGGGAAGCAGTTTATCTCGTCAAGTGATGTTTCTGGCAGAAATATAAGTGAGAATGCTGTTATAGTTTGGGATATTTCGAGAGAGGTTCCTTTATCTAATCAGGTCTATGTAGAAGCATACACATGCCCTTGCATCAAACGTCACCCGCAAGACCCAGTCTTCATCGCGCAATCACACGGGAACTACACAGCAATCTTCTCAACAAACCCACCTTTCAAACTCAACAAATACAAGAGATTCGAAGGTCACTGGGTTGCAGGTTTCCCAATCAAATGCAACTTCAGCCCGGATGGAGAAACCTTAGCCTCTGGCTCATCTGACGGTTCTGTATACATGTACGACTACAAATCCACTGCGCTCATTAAGAAGCTCAAAGCTTATGAACAGCCCTGCGTTAATGTGTCATACCACCCCGTTTTACCTAACGTGGTCGCGGCTTGTAGCTGGAATGGACAAGTCTCTGTTTTTGAG------------------------------------------------------
>Vac
TTCTCC---------------------------GAGAAA------CGAAACATA------------------------CAAGACCAC---AAGCGCAGATTGCTCGCCGCCAAGTTCGAATTG------AAACGAAACCTATACAAAGCCATT---TGTAAAGACCCCAATCTTCCG---ACTGAATTACGGGAGAGGCACCGTCACAAGCTGTCCAAGTTACCCAGAAATAGTTCATTTGGTAGAGTGAGAAACCGGTGTATTTAC---ACGGGTCGCCCCCGTTCCGTGTACGAGTTGTTTCGGATGTCT------CGTATTGTTTTTCGTGGATTGGCAAATTCTGGTTCTTTGATGGGCATTTCTCGC---------AAGTCC---TTCATGCCTCTA------GGACTAATCCTAGGT---TTAGGAAGG---TCAATGAGAAGGAAGCGGACATCATCACTTGACATTCTCTCTTCGAAAAGGGGGCCACGGGATTACTACAAGGGGAAGAACTGCAAGCCGACTGGTTTCCATACTCGCAAAGGT------GGATATGTAGTGGTGAATGAAAAACTGCCAAATTATGTGGTCCCTGATTTAACTGACTTCAAGCTGAAGCCATATGTTTCCCAGTGCCCAATA------------------------GAGGTT------------------------------------------------AAA---------------------------------ACTGCT---GCT---GCAGAT---------TCTGCCAAA------------------ATGTCGACG---CTGAAG---GAGATCCTAACCCGACGACCAGTGGCCGCCACGATCCGCCTCACCGTCCCAGCAGGCGGCGCACGGCCAGCTCCGCCAGTGGGCCCTGCCCTAGGTCAATACCGACTAAACCTAATGGCCTTCTGCAAGGACTTCAACGCTCGCACCCAAAAGTACAAACCAGACACGCCCATGTCCGTTACCATAACGGCGTTCAAGGACAACACGTTCGAGTTCACTGTTAAGTCGCCATCGGTTACGTGGTACCTGAAAAAAGCCGCCGGAATCGAGTCGGGCAGCGGCCGACCCGGCCACGTGGTCGCATCAACCCTAACCCTAAAGCATGTTTATGAGATTGCCAAGGTAAAGCAGTCGGATCCGTTTTGTCAGTATATGTCTCTTGAAGCTATTTCGAAATCGATTATGGGTACTGCTAATGCTATGGGGATTAAGATTGTGAAGGAGTTGGAT---------------------------------------------------------------------------------------------------------------------------------------------------------------------------------------------------------------------------------------------------------------------------------------------------------------------------------------------------------------------------------------------------------------------------------------------------------------------------------------------------------------------------------------------------------------------------------------------------------------------------------------------------------------------------------------------------------------------------------------------------------------------------------------------------------------------------------------------------------------------------------------------------------------------------------------------------------------------------------------------------------------------------------------------------------------------------------------------------------------------------------------------------------------------------------------------------------------------------------------------------------------------------------------------------------------------------------------------------------------------------------------------------------------------------------------------------------------------------------------------------------------------------------------------------------ATGGCAATGAACCGCATCAAATCACTGAGAAGCATTATAAAGATGACGGAGTTAACTATGGTAGAGGGGCGTAGAACATTTGCTGTTGGG---------AAGGCAAAGAAGGGATCCAAAGGTGGCGGAGCATCTGATGCTCCCAAGGCTTCAACTCTCAGCAAAGAAGTCAAGTCCACTACAGTTGTTGGTGCGAATATCTTCAAGGATGGAGCGGACCCCAAA---GTTTTGCCGGACTCAGAATACCCTGATTGGCTATGGCACCTACTCGATAAAAAACCAGCATTGAGTGAGCTGAGGAGGAAGAACACAGAAACTCTTCCTTATGAAGATCTCAAGCGCTTTGTTAAGTTGGACAACCGAGCCAGGATCAAGGAAAACAATTCTGTCAAGGCAAAGAAT---------------------------------------------------------------------------------------------------------------------------------------------------------------------------------------------------------------------------------------------------------------------------------------------------------------------------------------------------------------------------------------------------------------------------------------------------------------------------------------------------------------------------------------------------------------------------------------------------------------------------------------------------------------------------------------------------------------------------------------------------------------------------------------------------------------------------------------------------------------------------------------------------------------------------------------------------------------------------------------------------------------------------------------------------------------------------------------------------------------------------------------------------------------------------------------------------------------------------------------------------------------------------------------------------------------------------------------------------------------------------------------------------------------------------------------------------------------------------------------------------------------------------------------------------------------------------------------------------------------------------------------------------------------------------------------------------------------------------------------------------------------------
>Dau
ACCTCG---------------------------GAGAAG------CGAAACATA------------------------CAAGACCAC---AAGCGCAGATTGCTGGCGGCTAAATATGAATTG------AGGCGAAAGCTTTATAAATCCCTC---AGCAAAGATCCGGAGCTTTCG---AGTGAAATGCGTGCCAAGCATCGTTACAAGCTCTCCAAGTTGCCGAGAAATAGCTCCTTTGTGCGCCTGCGGAATCGGTGTGTTTTC---ACGGGCCGTGCTCGTGGAGTGTACCAGTTCTTCCGGATGTCT------CGTCTCGTGTTTCGTGATTCAGCGAATAAAGGTGCTTTGATGGGCGTCACCAAA---------GCATCT---TGGATGGCTCTA------GGGCTAATTTTAGGG---ATTGGACGT---GCATTCAGAAGAAAGCGTGCCTCTTCCCTTGACATTCTTACTTCTAAACGAGGTCCACGGGATTACTACAAGGGAAAGAACTGCAAACCTACTGGTTTCCACACTCGAAAAGGA------GGATATGTGGTGGTGCAAGAAAAGTTGCCAAATTATGTCGTCCCAGATTTGACCGACTTTAAGTTGAAGCCATATGTATCACAGTGCGCAGTG------------------------CAAGGC------------------------------------------------CAA---------------------------------ACCAGTGGAGCA---GCTGAT---------GCAGCTAAA------------------ATGGCAACC---CTCAAA---GAGATTCTCACACGCCGCCCAGTCGCCGCCACCATCCGCCTCACCGTCCCCGCCGGCGGCGCCCGACCCGCCCCACCCGTAGGCCCCGCACTAGGTCAATACCGTCTCAACCTCATGGCATTCTGCAAAGACTTCAATGCTAGAACCCAGAAATACAAAGCCGAAACCCCAATGGCCGTCACAATCACTGCTTTCAAAGACAACACTTTCGAGTTCACCGTGAAGTCTCCCTCGGTCACTTGGTATCTTAAAAAGGCTGCGGGGATCGAGTCTGGTAGTAGTAGGCCTGGACACGTGGAAGCTTCCACTATTAGCCTTAAACATGTTTATGAGATTGCTAAGGTTAAACAGTCTGATCCATTCTGTGCGTATATGTCGTTGGAGTCGATTTCCAAGTCGATTATTGGGACTGCTAATTCTATGGGGATTCAGGTTAAGAAAGACTTGGATATGCTC---TCGCGCTTCATATCAAAGCCCTTG---CATCAG------AATCTCCGTTTGATCTCA---TTCTTA---ATCTCATCTCAT---CCCCACCCTCCTCCCACTCCTACTCATTTCACTTCT------CACTCT---CCCCAAACC---CATTTGTCCCCAAACCCTAGTTCGTCTTCTTTC---------ACGCAT------TTCGTCAAACAC---TTCTCCACCAAC---AACAAAAACAACAATGGG---GATAAGACT------------TCTTGGAATTTTTCTTCCGAAATCTGG------------GTTATTGAGAAGGATGAGGATGATGAGGGG---TTTGACTTGTTCAAAGAGGTT------------GAGGGGAGT---------------GTTAGGGAGGTTCCTAAGCTGGGTACCGTGCTGGATGACAAGGGTGATGATGAGGGT------------------CTTGATTTGTTTAAACAGGCTGAGGAGAGTCATGGGGAGGAG------------------------GAGCAGGAG---AATTGGGCTACG------GCCGAT------GGGTACCAGCCGTGGGATTTG---GACAGTGAAGACAAAGGG---------GATGACGTGTTTGGT------TTAGGGGAGACG---GAGATGAGT---------------GGG------GGTGTGGAGGGA---------------------------------GAGGTTGGTGGT---CAGGAA---------------ACTCAGAAGAGTATAGAAGACAGG---TTGTTACTCGAGAAAGAA------GAGAAAGAGCTTTCCGTTGTGCTTAAAGGTCCAGATCGTGCTTTTGGTGACCTGGTTGCCACATCTGGAATCACAGAAGAAATGTTGGAGAGTTTGATTGCACTAAAGGATCTGGAAGGAATTCAAGGACTACCTCCTCTAAGCGAGATCGAAGATATTCGTTATGAAAAGAATACTAGGAAATCTTCTAGGGCTGATATAGAGCGTCTGAAGCAGGAAGAAGTTGCCAATGCACGAGTGAGGCAAGTGGATAGTAAGGGAAGGGCTTATGGAACAGGAAAGCGGAAGTGTAGCATAGCTCGTGTTTGGATTGAACCTGGAGAGGGTAAATTTGTAGTCAATGACAAACAATTTGATGTCTACTTTCCTATGCTTGATCAGCGGGCTGCTCTTCTTCGTCCTTTCACTGAGACAAAGACTTTGGGTCTTTGGGATGTCAACTGTACCGTGAAGGGAGGTGGTATCTCAGGTCAGGTGGGTGCAATT------CGCTTGGGTATTAGCAGGGCATTACAGAATTGGGAGCCTGAT---CTACGTCCTCCACTCAAGGAAGCTGGGTTC---TTGACAAGGGACTCCAGAGTAGTCGAACGGAAGAAACCTGGCAAAGCGAAAGCTAGAAAGAGCTTCCAATGGGTCAAGCGTATGGCGCTGAACTGCATGAAATCATTACGAAGCATTACCATCAGAAGTGAGGTGATTGGGGTCCTAGGCTGTAGAACATATGCTGCTGGT---------AAAGCAAAGAAGGGAGCAAAAGCAGGCGGAGCTGCAGATGCTCCAAAGAAGTCACTTCTCACCAAAGAGTTGAAATCCACTACAGTTGTTGGCGCGAATATTCTCAAGGAAGGAGGAGACCCTAAG---GTTTTGGCAGACTCTGAGTATCCTGATTGGTTGTGGCACCTTCTCGATAAACGTCCTGCACTAAGTGAGCTACGAAGAAAAAGCACAGAAACTCTCCCATATGATGACCTCAAACGTTTTGTTAAGCTGGACAACCGAGCAAGGATAAAGGAAAACAACTCACTCAAAGCCAAGAATATGGATGAGCTTCTGAATGCCTACTCAACTGCTGCTTTAGATGAAGAAGACAAAGATGATGACGGT---------------------------------AAAACCACAGCAATTGCTCCCCCTCCA---------------------------CATCCA------------------CCTCCGTCAAAGAGACCCAAG------CCCGATTAC---TCGTTT------------CCTACTTATAAAAAACCCAACCAAACGAAACATGTCCCATGTATTGCGCCCGTGTCTCATAATTATAATAATATATCTAAGCAAACCAAAAGTATT------CCATGTATTACACACGTGCCTCAAAATTATAATTACAATAACATATATAATCATAATTATTATAATAATCACCGACCTGAAGCTCCTCCACCTATGTTA---CCT---------------GGTAGATATGTTTCCAAACGAGAGCGAGCTGCTGCTGCTGCCACC---------ACCCCTCCC---------------GATCCT------CTTACTACTACTCTGATAACCCCTTCT---------TCATCCTCA------------------------GCTATTGGAAGTATTTCGGTCATGGATATAAGAAATGATATATTATTGTCTTTGAGGCAACAAAGAAAA---GGACATTCGCTGAACGGG---AAACCACCTGAAAATTTGTCCTTATCACTCACTGGTCATGACAAAGCTGTTAATGCTCTGCAATGGTCATCAACTCATCATCTTCTTGCATCTGCTGGAATGGAT------CATACCATCTGTGTATGGAATCCATGGAGTAAAAAC---GAGAGGAAAGCAAGGGTGCTAAGTCATCACACAGCTGCAGTGAAAGATATTAAGTGGTCGGAACTGGGACTCTCCCTACTCTCATGTGGATATGATTGCTCGTCAAGGTTATTTGACGTCGAGAAGGGGTTAGAGATCCATATGTTTAAGGAGGATCAGGTAGTTGGAGTAGTAAAATTCCACCCCAACAATTCCAACCTCTTTCTTTCTGGGGGCTCAAAAGGTGTTCTTAAATTATGGGATATTCGAACTCAAAAGGCGGCCCATCAGTATGTTCGAGGTCTTGGTCCAATCCTTGATGTAGAATTTATCAATTGTGCAAGTCAATTTGTGTCTTCAAGTGATGTATCTAAAGGCAATGTCACCGAAAATTCTATTTTGGTCTGGGATGTGTCACGACAGGTCCCCCTATCTAATCAGGTCTATGCTGAAGCTTATACCTGTCCCTCAATCAAATGCCACACATCTGAACAATATTTTGTTGCACAGTCCAATGGAAATTACATTGCAATCTTCTCAGCCAAGGCTCCATTCAAACTTGACAGGTATAGAAGATACGAAAGTCATGGGGTCTCTGGATTTCCAGTAAGGTGTGATTTTAGCTTGGATGGCGAGCAACTTGCATCTGGATCCTCTGATGGCTGCATTTACTTTTACAATTCGAGATCCACTGAGCTGATAAAAAAGGTCAAGTTGTATGAGCAGGCATGCATAGATGTTGCCTTTCACCCAGTCATGCCAAATGTGATTGCATCGTGTAGTTGGAATGGAGAAATTTCTGTGTTGGAG------------------------------------------------------
>Sor
GTGTCA---------------------------GAGAAG------AGAAACCTG------------------------CGGGACCAC---AAACGTAGATTGCTTGCAGAAAAATATGAGCTG------AGGGGAAAGCTGTATAAGGCTGTC---TGTAGGGACCCTGATCTACCA---TTGGATATGCGGGAGAAGTTTCGCTATAAGTTGTCCAAGTTGCCAAGAAATAGCTCCATGACACGCCTTAGAAACCGCTGCATTTTC---ACAGGCCGGTCTCGCGCTGTGTACAAGAAATTCCGCATGTCC------CGTATTGTCTTCCGCACATTGGCAAACAAGGGTGAACTGACGGGCGTAAAGAAA---------GCATCG---TGGATGCCTCTG------GGGCTGACGCTGGGCTCGCTGGGGCGG---GCGATGCGGCGGAAGCGGCTGTCCTCGCTCGACATCCTCTCTTCCAAGCGGGCGCCGCGGGATTACTACAAGGGCAAGAACTGCAAGCCCACCGGGTTCCACACCCGCAAAGGT------GGATATGTGATTGTTGATGAAAAGTTGCCAAGATTTGTTGTCCCTGACTTGACTGATTTCAAGCTCAATCCATACGTGTCACAATGCGCCAGG------------------------GACCTC------------------------------------------------ACAGCGTCGACAACA------------TCCTCTACTTCAGCAGAAAGT---ACTGAA---------AGCAAGAGC------------------ATGGCAACT---CTGAAA---GATGCAGCAGCAAGGAAGCCTGTACTGGCAACAATCCGTCTTATTGTCCCAGCTGGTGCAGCCCGTCCTGCACCTCCAGTTGGCCCAGCACTTGGTTTCTATCGGCTCAATTTGATGGCTTTCTGCAAGGATTTCAATGCCAGGACCCAGAAATACAAGGCAGACACTCCAATGCAAGTCACCTTGACTGCCTACAAGGATAGCACCTTCGAGTTTGTGGTCAAGTCGCCCTCAGTATCATGGTTCCTCAAGAAGGCTGCAGGAATAGAAACTGCCAGCAGTCGCCCAGGGCACAGCAATGTGTCATCCCTCACTCTGCGCCACGTGTATGAGATTGCAAAGTTGAAGCAGGCTGACCCCTTCTGCAAGCACATGTCGCTTGAGGCACTGTGCAAGTCCATCATTGGCACAGCCAACTCCATGGGTATTGCAATTGTTAAAGATCTA---ATGCTG---CTCCGCCGCCTCCTCCACTCCTCC---CGCCACATCCAGCAC---GGCCTCCGGACC------GTG---ACTCCGGCCACC---TCCGCCGCCTCCTCATCATCCTCC------------------TCTTCC---CCC---TTT---GCATTTCGCCGCCTCCCGGACCTCGTCCCCTCGCGCGTCCTCTCCCCG------------CGGCTC---CTCTCCACCTCC------------------------GGCCGCGAC------------GACGACCGCAACAAGCCG------TGG------------AACTTTGCGGCGGATTCGGGAGAT---------CCGGACCCCTTCGCCAATGAAGACGCCGCCGCCGCTGGCGCT---------------GTCGAGGGGCCGACGGTAAGATCGACGCGCGCCGCCGACGGGGAGGACGGTGACAAT------------------GGCGACGTGTTCGAGGGGATCTACAAGGAGCCCGCGCGCGGA------------------------GTG------------GCGGCTCCG------GCCGGC------AATGACGAGCAATGGACGCTG---AGTGGGGACGACGAGGAG---------AAGGATCCTTTTGCCGCGGCCGTGCTCGGGGAG---GGGATTGAG------------------------GGGATCCAAAGTGAG------------------------GGTGCTGGGCTCGATGAC---CTCGATGCT------------GGGGAGGACCCTGATGATGAGCTG---AAGCGGCAGCAGAATAAGGCGAGGGAGAAGGAGCTGATGGAGATACTCAAAGGTCCAAATCGTGCTTTTGGTGATCTCATTGCTGCCTCTGGGATCACAGAGGGAATGATTGATAGTTTGATCCTCTTAAAGGATGTCAGAGACATTCCAGGATTGCCTCCCCTAAGTGAAATTGAAGATGAAGCCATCCAGAAATTGAATGCAACGTCAAGCAGAGCTGAAGTTGAGCGCCAAAAGCAAGAGGACATTGCTAAGGCACGAGTAAGGCAGGTTGATGAGAAAGGAAGGGCTTATGGAACAGGGAAAAGGAAATGCAGCATTGCTCGTGTTTGGATTGAGCCTGGTGATGGTAAATTCATTGTCAATGAAAAGGAGTTTGATGCTTACTTCCCAATCCTGGACCATAGAGCTGAACTTCTTCGTCCATTTACTGTGACCAAGAATTTGGGGCATTTTAATGTGACCTGTACTGTGAAAGGTGGTGGCGTATCAGGACAAGTTGGAGCTATC------CGCTTAGGGATCAGCAGGGCCTTGCAGAATTGGGAACCAGGA---CTGCGTCCATATCTCAAAGCAGCTGGATAT---TTGACGAGAGATTCACGTGTGGTTGAAAGGAAAAAGCCTGGAAAGGCGAAAGCAAGAAAGAGCTTCCAGTGGGTCAAGCGGATGGCGATGTCTTGGACAAGAGGGTTAAAGCATGGCGTTGTTCCGAGGCATGCCGCTCAATTGATAGAGAGTAGAAGCCTTGCAATTGCAAGC------AAGGGAAAGAAGGGTGGAAAGGGCGGTGCGGCT---GATGCTGCCAAAACTCCTGCGCTCAGCCAAGAGCTTAAGAGTACAACAGTGTTTGGGGCAAACATCCTCAAGGAGGGTTCTGATCCAAAA---ATTCAACCAGACTCTGAGTATCCTGACTGGCTGTGGCACATGCTCAACAAGCGTCCTGTGCTGAGTGAGCTGCGGAGGAAAGATCCCAAGACACTCCCTTATGAAGACCTGAAGCGTTTTGTCAAGTTGGACAACCGATCTAGGATCAAGGAAAAGAATGCCCTCACTGCTAAGAACATGGATCTCCTCTCCGCTGCATATGGCGCTACCTCT---GACGACGAGGATGCTGCTGACCCACCCTCCTCCGTACCGGTT------------------GCCACTGGGTCTGCCTCCTTCGCTCCA---------------------------------------------------CCTCCCCTGAAGCGGCCGCGG------TGGGAATCT---CACCAA------------TACCTCCCTCCAACCCACTGC---TTCCCGCAACAGCCCCTGCTCAAC------------------------------------ACAGTGACG---------CCGCTA------------------------------------------------------------------------GCATCTCCA---------TCC---AGC---------------GGCAGGTATGTTTCCAAGAGGGAGCGTGCTCTCCTAGCTTCATCG---CAGGTGCATGTAGAA---------------TCTGGA------TCACCC------------------------------CTGTCTCCGGTGACGAGAGCGGAGGTTTATTGTGCAGTTGGCTCTATCAACAATACAAATCTACGAGCTGACATTTTGCATTCCTTGCAATGCCAACCAAAG------CCTGGACCAAGCACA---AGTTTCCCTTTGAAGCTCTCAGTTTGTTTGAAGGGTCACACTAAGGCAATCAACTGTGTAGATTGGTCACCGAGTCATCATCTTCTTGCTTCTGCTGGAATGGAT------CACAAGGTTCATGTATGGAACGTATGGGACAAAGGG---AATACTACAGCTCGTGTTTTGAAACATCACACTGCTGCTGTAAAGGATGTAAGGTGGTCCCTTCATAGGCCCTTTTTACTTTCTGGAGGGCTTGATTGTTCCTTACAGCTAGTTGATGTTGTTGAGGGAAAAGTAATGAAAGTATTCAAGGATGATCAAGCTGTGGAGGTTATCAAGTTCAATCCAAGCAACCCTGATCTCTTCCTATCTGGTGGGTCCAAGGGTTCCCTTAGACTTTGGGATATTCGATGTGGTCTGGTAACAAAAGAATTTCAAAGAAGCCTTGGAACCATCCTTGACATTGACTTCAGTGCTGATGGGAGACAATTTATCTCTTCAACTGACACAACCAGAAGCAATATTAGTGAGAACACTATAGTTGTTTGGGATGTCTCGCGACAAGTTCCTTTATCTAACCAGGTTTATACTGAAGCATTCACATGCCCGTGTGTAAGATACCACCCACGTGAAGCATCTTTTGTTGCACAATCCAATGGGAACTACATTGCTATTTTTTCAGCAAGGCCACCCTTCAAGCTGAACAAGTACATGCGGTTTGAAGGACATGGAGTGTGGGGTTTCCCTGTGAAGTGCAACTTTTCCCTGAGCGGAAGAGAACTTGCATCTGGTTCATCTGATGGATGTATCTACTTTTATGATTACAAGTCGGCAAGGCTTTTAAGGAAAATAGAAGCCTTCAAAGAAGCATGCACTGATGTTGTGTACCACCCAGTCATGCCTAATGTGATTGCTTCTTGTAGCTGGTCTGGTGAAATATCTGTCTTTGAG------------------------------------------------------
>Pru
ATGTCA---------------GTTTCTGAG---GAAAAT------GCGAATATC------------------------CGAGACCAC---CATCGGCGGTTGCTGGCGGCGAAATACGAGCTG------AGACGAAATCTGTACAAAGCCCTC---TGCAAGGACCCGAGCCTTCCC---AGCGATCTGCGCGAGGAGAACCGCTTCAAGCTCTCCAAGCTGCCCAGAAACAGCTCCTTCACGCGCGTCAGGAACCGCTGCATCTTC---TCCGGTCGCGCACGCGCCGTCTACGAGACCTTCCGTATGTCC------CGTATTGTCTTCCGTACTCTGGCATCTAAAGGCATGCTCAATGGCATCAAGAAA---------GCATCT---TGGATGGCATTG------GGACTAATACTAGGG---CTAGGAAGG---GCATTTCGTCGAAAGCGCACATCATCGCTTGACATTCTTTCCTCCAAACGTGCCCCAAGGGACTACTACAAGGGGAAGAATTGCAAGCCCATTGGTTTCCACACTAGAAAAGCT------AAGTATGTCGTGCAGCAGGAGAAATTACCTAACTATGTAGTCCCTGATTTAACCGACTTCAAGCTCAAACCATATGTATCTCAGTGCCCAAGA------------------------GATGTC------------------------------------------------AAG---------------------------------ACTAGTGAGTCT---GCTGGA---------TCAACTAAA------------------ATGTCAACG---ATCAAG---GAGATCCTTACCCGACGACCCGTGATGGCGACGATCCGGGTCACAGTCCCGGCCGGCGCGGCCAGACCCAGCCAGCAACTGAGCCCTGCTTTGGGTCAATACAGGCTGAACATGATGGCCTTCTGCAAGGACTTCAACGCCCGGACCCAGAAATTCAAACCCGACACGCCCATGGCGGTCACCATCACCGCTTTCAAAGACAACACCTTCGAGTTCACGGTAAAGTCACCGTCTGTCAGCTGGTACCTGAAGAAGGCCACCGGCGTCGAGTCCGGCAGCAGCCGACCCGGACACGTGGTCGCTTCTAAGCTGTCGGTGAGGCACGTGTATGAGATCGCCAAGGTGAAGCAATCTGACCCGTATTGCCAGTACATGCCCCTGGAGTCCATTTGTAAGTCTGTTATTGGAACGGCTAATTCTATGGGGATTAAGATTGTTAAGGATTTGGATATGCTC---TCTCGTCTGCTCCCCAAACCCTCC---CATTTC------------TCTCGCCTAACC------CTA---ATCTCCTCAAAG---TTCCACCCACCT---CCCCAACCC------------------CAAAAC---CCT---GTT------------------------TTCACTACCTTC---------GTGCCG------------AGGTTC---TTCTCAAGTGAC---------------AATGGC------------------------AAGGGCCCCTCCCAATCCGATGTTTGG------------AAACTTTCTCAGGAAACTGATGGAAAGTTC---GACCCTTTGTTCGGTGAGATC------------TCCGGGGAC---------------GTTTCCGGAGTCGCCGATTCCGGCGAGGCT---------------------------------------------GGCGAGGCAGATTCGTGGTTGAAAGAGAAAGGCGGGGAG---------------------------GAG------------TGGGAGACG------GTGGCG------GGGTACAAGCCTTGGAGCTTG---GGAGAGGAGGAGAAGAGT------------GACTTGTTCGAT------ATCGGTGAGGGT---GTACAGACT---------------GTT------GCTGCAACCGAC---------------------------GGTGAGATTCGCAGGGGC---AGTAGAGAG------------GAGATTGAGAAGGCTGAGGAGGCT---AAGAGGCTTGAGAAAGAG------GAGCAGGAGCTCACTGCTGTTCTCAAAGGTCCAAATCGTGCATTTGGTGACCTTGTTGCTGCATCTGGAATCACAGATGAAATGCTTGACACTTTGATTGCATTGAAGGATTTTCAAGGGATAAATGGATTGCCCCCTCTAAGAGAAATAGAAGACATTCGTTATGAGAAAAGTACCAGAAAATCCTCAAGAGCTGAAATAGAGCGCCAGAAACAGGAGGAAGCTGCAAAAGCAAGAGTGAGACAAGTAGACGACAAGGGGAGAGCTTATGGAACAGGAAGAAGGAAATGCAGTGTAGCACGTGTCTGGATTCAACCTGGTGATGGGAAATTCACGATTAATGATAAACAATTTGATGTCTATTTCCCAATGCTTGACCATCGTGCTGCCCTTCTTCGACCTTTCTCTGAGACAAAAACATTGGGCCTTTGGGACATCGAGTGTACTGTTCAAGGAGGTGGCACCACAGGTCAAGTTGGAGCAATT------CAATTAGGAGTAAGCAGGGCCTTGCAAAATTGGGAACCCGAC---TTGCGTCCTGCACTAAGAGATTCTGGTTTC---TTGACAAGGGACTCACGTGTGGTGGAAAGGAAAAAACCAGGAAAAGCAAAGGCAAGGAAGAGCTTCCAATGGGTCAAGCGTATGGCTATGAGTCATGTCAAAACATTTAGAAGCATTATCAATACCAGCGAAGCAGTTGGGATAGTGTCACGAAGAACATTTGCTATCGGGGGC---GGTAAAGCAAAGAAGGGTTCAAAAGGTGCTGCTCAAGGTGATGCACCAAAAGCATCAAATCTGGACAAAGAAGTTAAGTCTACCACAGTTGTGGGAGCCAATATTCTCAAAGACGGAACAGATCCTAAG---ATCTTGCCAGATGCTGAGTACCCTGATTGGTTGTGGCGTCTACTTGATAAACGCCCAGCATTGAGTGAATTAAGTAGGAAGAACATTGAAACTCTCCCGTACAAAGATCTCAAACGTTTTGTTAAGCTGGATAACCGAGCAAGGATCAAGGACAACAACTCTCTTAAGGCCAAGAACATGGATCTTCTCTGCAACGCATACTCAAACGCCTCA---GACAACGAAGAAGAGGAA------------------------------------------GAAGAATCGGCTAAACAACCCAGACCCGAAAAC------------------TTCACGCCC------------------CCGAATTCGAAGCGGCTCAAA------CCCGTTAAC---CCATTT------------ACACATACTAAAACT---------------CAGAATCCTCTGTCGGGC------------------------------------TCAACCCAGTTC------CCGGCC---------------------------------------------------------------CGCCATATAGAAGCTCCG---------GTT---CCT---------------GGTAGATACGTATCCAAGAGAGAGCGCTCTCTCTTGGGTTCCCAA---CCT---ACCGCCTCC---------------GACCCG------AACCCGGATGCTTTGCTGCTGACA------------ACCTCTCCT------------------------GTTTTTGGGAGTATTTCGGATTCTGATGTTCCTCGTGATATTAAGTCATTGTTGAGAAACAAAGCAAAAAAGGGTCGTGCACAGCTTGGC---CAGATGCCTCAAAGAATGTCTGTGCCTCTAAGCAGACATACCAAAGCTGTTAATGCTGTACATTGGTCACCAACTCATCATCTTCTTGCATCTGCTTCGATGGAT------CAAACAATCTGCATATGGAATGTGTGGAGCAGTGAT---CAGAAGGTAGCCCGTGTTTTGAATTTTCACAATGCTGCTATCAAAGATGTGAAATGGTCGGGGCAAGGGTTGTTTGTGCTTTCTTGTGGATATGACTCCTCATCAAAGCTAGTGGATGTTGAAAGGGGGATAGAGACTCAGGTTTATAAGGAGGATCAAGTTGTTAGTGTTGTTAAATTCCATCCTGATAATTTCAACCTCTTCGTTTCTGGGGGGTCCAAAGGCGGTCTGAGGTTGTGGGATGTTAGAAATGGCAAGGTGGTCCATGAATACGTTCGAGGTCACGATCCCATCCTTGATGTTGAATTCACCACGAATGGCAAGCAGATTATATCGTCTAGTGATGTATCTGGACGCAACCTTAGTGAAAATTCTATTGTTGTTTGGGATGTTTCACGACAAGTTCCACTCTCTAATCAGGTTTATGTGGAAGCCTACACATGTCCCTGTGTGAGATGCCACACATTTGAACCATTTTTCGTTGCCCAGTCAAATGGTAATTATATTGCAATCTTCTCTTCAATCCCCCCCTTCAAGCTGAACAAGTACAAGAGGTATGAAAGCCATGGGGTATCAGGATTTCCCATTAAATGCGTGTTTAGCGTGGATGGGGAAAAGCTAATCTCGGGCTCCTCTGATGGGTCTATATACTTCTACGACTATAGGTCTTCTGAGCTTGTCAGAAAAATCAAGGCATATGAGCAGGCTTGCATTGACATTGCTATCCACCCCAGCATACCTAATGTGATTGCTTCATGCAGTTGGAATGGAGAGGTTTCAGTGTTCGAG------------------------------------------------------
>Cit
GTGTCG---------------------------GAGAAG------CGAAACATA------------------------GAAGATCAC---AAACGCAGATTGCTGGCTACTAAATTCGAATTG------AAGCGAAAGCTTTACAAATCCCTT---TACAGAGATGTCAATCTTCCC---ACCGAGGTGCGTGAGAAATACCTCTGTAAGTTAGCCCGTTTGCCGAGAAACAGTTCCTTTACACGCCTAAGAAACCGATGTATTTTC---ACTGGTCGATCTCGCGCCGTGTACGAGAAATTCAGAATGTCT------CGAATCGTTTTTCGCAGTTTGGCAAATCAAGGCATGTTGATGGGCGTCAAGAAA---------GCTTCT---TGGATGCCTTTG------GGACTCATATTAGGG---ATAGGAAGA---GCTTTTCGAAGAAAGCGTACGTCATCACTTGACATTCTCTCCTCAAAACGTGCACCTCGAGATTATTACAAGGGAAAAAATTGCAAGTCTACTGGTTTTCATACTCGTAAAGGT------GGATATGTCGTGGTGCAAGAAAAACTACCAAATTATGTTGTCCCTGATTTGACCGACTTCAAGCTTAAGTCATATGTATCTCAGTGCCCGAGA------------------------GAAGTG------------------------------------------------AAG---------------------------------ACGGCAGAGGCT---GCAGAA---------CCCGGAAAACAA---------------ATGGCAACC---TTGAAG---GAGATCCTGACCCGGCGCCCTGTGGCCGCCACGATCCGGCTGACGGTCCCAGCCGGCGGCGCAAGACCGGCGCCGCCAGTGGGTCCAGCACTAGGTCAGTACCGGCTCAATTTGATGGCATTCTGCAAGGACTTCAATGCCCGCACGCAAAAGTACAAGCCAGAGACGCCGATGTCCGTCACGATTACGGCTTTCAAAGACAACACGTTCGAGTTCACCGTCAAGTCTCCGTCGGTTACTTGGTACCTGAAAAAGGCGGCGGGTATTGAGTCGGGTAGCAGCCGACCCGGGCACGTGACGGCGTCGACGGTGACGTTGAAACATATTTACGAGATAGCGAAAGTGAAGCAGTCTGATCCGTACTGTCAGTACATGCCGTTGGAGAGTATTTGTAAGTCCATCATTGGGACTGCTGCTACGATGGGGATTAAAGTTGTCAAGGAATTGGAAATGCTC---GCTCGGATGCTCCTTAAACCCTCA---CATTTC------------CGTTTATTAACC------AAT---CTTTCTCCAATA---TCCCATTTT---TTCCCCCAAAAC------CCCGGC------GTCCCT---CCT---CTT---ATCAGT------------------------------------------------TTCTCCCGATTC---TTCTCCTCCAAT---------------AACAAT---AGCAACGAC------------AACAATCAATCTAGCTCCAATGTTTGG------------AACCTTTCTCGCGAAATTGACGGAAAATTC---GACCAGCTCTTCGGCGACACT------------------------------------------------------------------GAGGCCAAA------------------------------------GAC---------------------------GTCGGTCAAGAT------------------------GAG------------TTGTTCAAT------GCGGAG------GAGAACCAGTCGTGGAGTTTT---GAGGAGGGCGTGAAGGAT------------GGCTCGTTCGAA------ATTGGAGAGAGT---GCAGGGACA---------------TTC------GATGAAACTGGGAGG------------------------GAGAGTGGTGAGGCGGAC---GAGGAGAGC------------AAAGAGGAGCTCAGTGAAGAGGAGCTGAGGATGCTTCAGCTTGAG------GAGAAACAACTTACAGCTGAACTCCAAGGTCCCAGTCGTGCATTTGGTGACCTTATTGCGGCATCTGGTATCACGGATGCAATGCTAGAAAGTTTAATTGCGCTGAAGGACTTAGAAGGGGTTGAAGGTCTGCCCCCTCTAAGTGAAATAGAGGAAATGCGTTATGAGAAAAATACGAGAAAATCTACCAGAGCTGAAATAGAACGCCAGAAACAGGAGGAAGTTGCTAAAGCTAGAGTGAGACAAGTAGATGAAAAAGGAAGGGCTTATGGAACAGGGAGAAGGAAATGCAGTATAGCTCGTGTTTGGATTCAACCTGGTGATGGAAAATTCATTGTTAATGATAAAGAATTTGACGTCTATTTCCCAATGCTTGATCATCGTGCTGCACTTCTTCGACCTTTCTCTGAGACAAAGACCTTGGGCCTTTGGGATGTCGATTGTACTGTCAAAGGGGGTGGCGTTTCAGGTGAGCTAAGGTGTTTC---------------------------------------------------------------------------------------------------------------------------------------------------------------------ATGGCAATGAACCAGATCACATCATTGAGAAGCTTCATTATGGTGAAGGAAACAGTTGGGAAGGTGGGCCAACGAACATTTGCAGCTGGGGCT---AGTAAAGCAAAAAAGGGAGGTAAAGGT---GCAGCCAGTGATGCTCCGAAAGCATCAATACTGAGCAAAGAAGTCAAGTCTACTACAGTTGTGGGTGCCAATATTCTTAAGGAAGGATCAGATCCTAAG---GTCTTGCCTGATTCTGAATACCCTGACTGGTTGTGGCATCTGCTTGAAAAACGTCCAGCGCTGAGTGAACTAAAGATGAAGAACATTGAAACTCTCCCTTATGAAGATCTAAAGCGCTTTCTCAAGCTGGACAACCGAGCAAAGATTAAGGAAAACAACTCTGTTAAGGCCAAGAACATGGATCTTCTCTGCAACGCATACTCCAATACCTCA---GACGATGAACCCGAGCCGGCATCG------------------------------------AAACACGAACCCGAATTACGATCCATA---------------------------TTTTCA------------------CCTCCTTCAAAGCGGCCTAGA------CCGGACTAC---CCGTAT------------CCCCAAACAAAG------------------CCCCACCCTCTTCACCGCCCG------------------AATCAA------CAGCACTCTGGTCTT------CGAACC------------------------------------------------------------------------GAAGCTTCA---------GTA---GCC---------------GGCAGATACATGTCAAAGAGAGAGCGAGCACTCTTAGGCCCCGGTATTCCC---GCCGCTACC---------------GACCCG------AAACCTGACCCGAGTGCCGTTGTTGCC---------GCTGCACAA------------------------GTCCTGGGAAGTATTTCAGATGCATATCTACGACAAGATATTTTGTCTTTATTGAGACATCTACCAAAG---AGCCATGTACGACGAAGC---AAAATACCTGGAAGGCTGTCAACAGCTCTTTGTCACCATACCAAGGCTGTCAATTCTATAAATTGGTCGCCAACTCATCATCTTCTTGCTTCTGCTGGGATGGAT------CAATCAATCTGCATATGGAATGTTTGGAGCAGAGAC---CAGAAGTTAGCACGTGTGCTTAACTTCCATAGTGCAGCTGTGAACGATGTAAAGTGGTCGCAGCAAGGGCTATTTGTGCTTTCTTGTGGCTATGACTGCTCATCAAGATTAGTTGATGTTGAAAAGGGGATAGAGACACAGAGTTTCAGGGAGGAACTGGCCGTTAGAGTAGTAAAGTTCCATCCAGAAAACTCCAACCTCTTCCTTTCTGGGGGATCAAAGGGCTTACTCAGATTGTGGGATATCAGAACCGGCAAGGTGGCACATGAATACATTCAAAGCCTGGGTCCAATTCTCGACGTTGAATTTACCATTAATGGAAAGCAATTTGTCTCTTCTAGTGATGTATCTGGATCCAATATGAGTGAGAATTCCATTGTTGTTTGGGATGTCTCGCGAGAGGTTCCTTTGTCCAAACAGGTTTATGTGGAAGCTTATACTTGTCCCTGTGTTAGGCACCATCCATTTGATCCTTATTTTGTTGCACAGTCGAATGGTAACTACATTGCAATTTTCTCTTCAACTCCTCCTTTCAGGCTAGACAAGTTTAAGAGATATGAAAGCCATGGCGTATCTGGGTTCCCAATCAAGTGCAGTTTTAGCTTGGATGGTGAGAAGCTTGTTTCAGGCTCTTCGGATGGTTCTATCTACTTTTACAACTGTAGATCATCTGAGCTTGAGAGAAAGATCAAGGCATATGAGCAGGCGTGTATAGATGTTGCTTTCCATCCTATATTACCTAACATAATTGGATCATGCAGTTGGAACGGAGATGTTTCTGTGTATGAA------------------------------------------------------
>Ipo
ATGAGT---------------TTGGGGAAAGTGGGCAAGTTCACACGGAACATT------------------------CTAGATCAG---AAACGCCGATTTCTTGCGGCCAAATGCGAGGTG------AAGAGGAAGCTCTACAAGGCCATC---TGTAACGACCCGAGTCTTCCG---GCGGATATGCGTGAGGCACACCGTCAGAAGTTGTCGGAGCTTCCCAGGAATAGCTCCTTTACCCGGTTGAGGAATCGGTGTATCTTC---ACCGGTCGCCCTCGTGCTGTTTATGAGAAGTTTCGGATGTCT------CGGATCGTCTTCCGTGCTTTAGCAAATCAGGGTGCTTTGCAGGGCGTGAAGAAA---------GCTTCT---TGGATGGCGCTG------GGGCTATTGCTTGGA---CTTGCAAGG---TCATTCAGAAGAAAGCGAACATCTTCTCTCGAAATTCTCACTTCCAAACGTGGTCCGAGGGGTTTCTACAAGGGCAAGAATTGCATACCCACTGGCTTCCACACTCGCAAAGGC------GGTTATGTCGTGGTTCCAGAAAAGCTTCCTAATTATGTGGTTCCAGATTTAACCGGTTTCAAGCTAAAGCCATACGTATCGCAGTGCCCAACA------------------------GAAGCC------------------------------------------------AAA---------------------------------ACAGCAGAGGCT---GCCGAT---------TCTGCTAAA------------------ATGGCTACG---TTGAAG---GAGATCTTAACGCGACGTCCCGTGGCGGCGACGATCCGACTAAGGGTCGATGCCGGCGGCGCAAAGCCCGGGCCACCGGTGGGACCGGCTCTAGGTCAATACAAGCTGAACTCGATGGCGTTCTGCAAGGACTTCAACGCGCGGACGCAGAAGTACAAGCCCGGGACGCCGATGGCCGTGACCATAACGGCGTTCAAGGACGGAACCTTCGAGTTCACGCTGAAATCTCCGGCGGTGACGTGGTACCTGAAGCATGCGGCGGGGGTGGAGAGCGGCAGCAGCCGCCCCGGTCACGTGGCCGCCTCCACCATAACCCTAAAGCACGTGTACGAAATCGCGAAGATCAAACAGAGCGATCCTTTTTGTCAATACATGCCGCTCGAGTCGATTTGTAAGTCTATCATCGGCACTGCCAACTCAATGGGGATTAAGGTTCAGAAAGAGCTTGATATGCTC---TCTCGCTTCATCTCCAGATCATCATCACATCTC------------CGATTACTCACC------CAA---ATCTCATCCAAT---ACCCGTTTTCCCGACCCGAAAACC------CTCCTT------CCCCGC---TCC---CCA---ATCTCTCCACCCACCCCCGTTTTCGTCCCCAGG---------ACCTTC------------CAATTC---TTCTCCACAAAC---------------AACAAT---GGCGAATCT------------CCGCCCTCTGGGCCCTCCGATTTCTGG------------AAGCTCTCCTCAGAAACG---------------CAATCCGTGTTCTCGGAGGAC------------ATTGAGGGA---------------GCCGAAACAACGCCACCGGATGATACCCCTTCGTTGAGGGATTGGGAGGGGGAG---------------------GGCGACGCGTTGCCGGAGAAGGCTAGTGGAGGGAAGGACCAT------------------------GAA------------TGGCCGACG------GCGGCG------GGGTACGAGGCGTGGAGCTCA---------------------------------------------------------------------------------------------------------------------------------------------------------------------------------------------------------------TTGCGGCTTGAGTTGGAA------GAGAAAGCCCTCACTCCTATTCTCAAAGGTCCAAACCGTGCATTTGGTGATCTTATTGCAGCATCTGGAATCACTGACGATATGCTAGATAGTTTGATGGCTTTGAAAGACTTTGAAGGCATCAAAGGGTTGCCCCCTCTACACGAAATAGAAGATATGCGTTACCAAAGAAGTACGATGAAATCGAGTAGAGCAGAAATAGAACGACAGAAACAGGAGGAAGCTGCTAAGGCACGAGTACGACAAGTAGATGAAAAGGGAAGGTCTTATGGCACGGGAAGGAGGAAATGCAGTATTGCCCGAGTCTGGATTGAGCCCGGTGATGGAAAATTTGTGGTAAATGACAAAGAGTTTGACGTATATTTTCCAATGCTTGATCATCGGGCCAACCTTCTTCGACCTTTCTCTGAAACTAAGACTCTGGGTATGTGGGACGTCAAGTGTACTGTAAAAGGAGGCGGTGTCTCAGGTCAAGTCGGTGCAATC------CAATTGGGCGTCAGCAGGGCTTTGCAAAAATGGGATCCCGAG---TTGCGCCCTCCACTCCGGAAAGGTGGTTTC---TTGACAAGAGACTCGAGAGTTGTTGAAAGGAAAAAGCCTGGTAGAGCGAAAGCGAGAAAGAGCTTCCAATGGGTTAAACGTATGGCAATTAGTTATATGCGGTCATTAAAAAGTGTCGTCATCCCCAAGGAGATTGCTGGAGTAATTGGCTGCAGAACATTTGCTGCCGGAGGT---GGTAAAGCAAAGAAG---TCTAAAGGT---GCAGCTGCTGATGCTCCAAAGGTGTCTTCACTCAGCAAAGAAGTGAAAGCAAGTACAGTTGTCGGTGCTAATATACTCAAGGATGGAACGGACCCTAAA---GTCTTGGCCGACTCTGAGTACCCTGAATGGCTGTGGCACTTGCTGGATAAAAAACCAGCACTTAGTGAGCTAAGAAGGAAAGACTTAGAGACACTCCCTTACGAGGACCTCAAACGCTTTGTCAAGCTCGATAACCGAGCAAGGATCAAGGAAAATAATTCTGTTAGGGCCAAGAACATGGATCTTTTGTCTAAAGTATATTCTAGTGCTTCA---GACGAAGATGAAGAT---------------------------------------------GGCAATGGCAAAGCTGAACAAAAGGCA---------------------------CTCACG---------------TGGCATCCTCAGAAGCGGGCCAAA------TTCGAACCA---TTTAAC------------CAAAACTTTAAA------------------CCCGTGCCAGTGTTTCAGCCA------------------AATATC---------GACCCAAATCTT------CCATTG------------------------------------------------------------------------GATGGTCCT---------ATT---CCC---------------GGGAGGTACATCTCTAAGCGAGAGCGGAGCATATTGGCCTCTGCT---TCA---ACGGTTTCC---------------AACCCG------ATCCAGCCTCCCTCTCCA------------------ATAACACCA------------------------GTTTTGGGAACCATTTCTGTTTCAGATCTTCCTCAGAATATTTTATCAGCATTGAGGCGCCAATCTAAC---ATAAATACACACATAGGC---CAAATGCCTAAAGGACTGTCAGTAACTCTTGATGGGCACACAAAATCTGTTAATGCTGTACAATGGTCGAGAAGTCATCACCTTCTTGCATCTGCTGGTATGGAT------CAAACTATCTGCATATGGAATGTTTGGAGTAAAGAT---AATAAGAAAGCATGCATGTTCAACTATCACAGTGCTGCTGTCAAAGATGTGAAATGGTCACATCATGGGCTGTTTGTGCTCTCTTGTGGATATGATTGCTCATCAAGGCTAATAGACGTTGAAAAAGGAATACAGAGTCAGATTTTCAAGGAGGACCAAGTTGTTGGAGTTGTAAAATTTCATCCAAACAATTCCAATCTCTTCATATCTGGAGGGTCTAGAGGTGGCCTTAAATTGTGGGATATTAGATCTGGAAAAGTGGTCCATCAATACGTACGAAATCTTGGTCCAATCCTTGATGTGGAATTCACCGTTGATGCCAAGCAATTGATCTCTTCAAGTGATGTTTCCAGAAGCAACATCAGTGAGAACTCGATTATCATTTGGGACGTTTCACGGGAAATTCCCTTATCTAACCAGGTGTATGGTGAAGCATATACCTGCCCGTCTATTAGATGCCACCCTTCTGAGCCATATTTTATTGCACAATCAAACGGAAACTATATAGCAATCTTCTCTACAACACATCCGTTCAGACTTGACAAATATAGAAGATATGAAAGCCATAGTGTTTCCGGATTCCCTATCAAATGCAGTTTCAACTTGGACGGAAATATTGTTGCATCTGGCTCCTCAGATGGATACATCTACTTTTACAACACAAAAACCTGTCAGCTGAACAAAAAGTTGAAAGCATATGATCAAGCCTGTATAGACGCTGTTTTCCATCCTGTGATGCCAAATGTTGTTGCATCTTGTAGTTGGAATGGACAAGTTTCTGTTTTTGAG------------------------------------------------------
>Hel
ATGTCA---------------------------GACAAG------CGAAACATA------------------------CAAGATCAA---AAGCGCCGATTACTCGCCGAGAAGTTCGAACTG------AGGCGAAAGCTCTACAAAGCGTTC---ACAAAAGACACCGATCTTCCT---AACGACGTGCGCGAGAAACACCGCTGTAAGTTAGCCGCGTTGCCTCGCAACAGTTCGTTCACTCGTGTCATGAACCGGTGCGTCTTC---ACCGGTCGTGCTCATGCTGTTTATAAGATGTTTCGTGTTTCG------CGTATCGTGTTTCGTGATTTGGCTTCCAGAGGCTTGTTACAAGGTGTTAAGAAG---------GCGTCG---TGGATGGCGTTG------GGATTATTACTCGGA---ATAGCGAGG---GCCTACAGACGAAAACGAACATCTTCACTCAACATTCTCACTTCGAAAACAGGACCTCGTGATTATTACAAGGGGAAGAACTGTAAACCTACTGGCTTTCACACTCGCAAAGGT------GGTTACGTTGTGGTGCAAGAGAAGTTGCCAAATTATGTGGTTCCGGATTTGACCGATTTCAAGTTGAAACCCTATGTTTCCCAAGTTGCTATC------------------------AACGCC------------------------------------------------AAT---------------------------------ACGACGGATGCC---GGTGCT---------AGTAAG---------------------ATGGCGTCA---CTGAAG---GAGATTCTAACACGGCGTCCGGTGGCGGCGACAGTCCGGCTAACCATCCCAGCCGGGGGAGCAAGGCCGGGACCGCCAGTCGGTCCGGCAGTTGGTCAATACAAGGTTAACCTAATGGCATTTTGTAAGGACTTCAATGCCAGGACTCAGAAGTACAAACCGGATGCCCCGATTGCTGCCACGGTCACTGTGTTTAAAGATAACACGTTTGAGCTCAGCGTGAGGTCTCCGTCGGTTACTTGGTATTTAAAGAAGGCGGCTGGGATTGAGTCGGGGAGCGGGCGCGCCGGACATGTTGTGGCATCGACATTAACATTGAAACATGTTTATGAGATTGCTAAGGTCAAACAAGCGGATCCGTATTGTCAGTATATGTCGTTAGAGGCGATTTCCAAGTCGATTATTGGGACTGCTAAGTCGATGGGGATTAAGGTTGAGAAGGAGTTGGATATGCTC---TCTCGTGTACTCTCTAAACCCTCA---ACTCTC------------CGTCTCATAACC------CAA---ATTTCATCCTCTCATTCTCACTACAAACACCCCAATCCT---------------------------CCA---CTC---ATCCAAAACCCTACCTCCTTCTCCACTTTATTC---------TCACTC------AACACCTGCTAT---TTCTCCACCAAT------CATGGAAACAACAAC---AACCACAAA------------AACGGTGTCAAAACCTCCGATTCCTGG------------AACATTTCGACGGACGGAGAAGACATCGAG---AGGTCTTTTTTCAGTATCGAG------------TCAAAGGAG------------------------------------AACGATGATGTTCTT---------------------------------------GGA---------------GTGACAGAGAGTGAGGGCAGAGTG------------------------GAA---------------------------------------GGGTTTAATGAGTGGAAAATTGTAGGTGGAGATGAGAAAGATGGA------TATGAGATTTTTGAT------AGTGGAGATGCA---GCGCTTTCAGAATTG---------GCT------GGGCTTGATGGA---------------------------AACCTACACATGTTAGAT---GAAAAAGCA------------GAAACTTTGAAGAAAGAAGAAGAT---AGAAAGTTGGAGATTGAG------GAGAAAGATCTGTTAGAGGTGCTCAAAGGTGGAGATCATGCATTTGGGGATTTAATTAGTGCATCCGGTATCACAGATGAGATGCTAGACAGTTTGATGGCACTAAAGGACCTAGATGGAGTTCCTGGATTGCCCCCACTGAACATGATTGAAGATATGCGTTATGAAAAGAACACACACAAGTTAACTAGGGCTGACATTGAGAGACAGAAACAAGAGGAAATAGCCAAATCACGGGTTAGGCAAGTTGATAGTCAGGGTAGGGCGTATGGCACCGGGAAAAGGAAATGTAGTATCGCACGTGTTTGGATTGAACCCGGTGAGGGTAAATTTGTCATTAATGACAAACAGTTTGATGTCTATTTCCCAATGCTTGATCAACGGGCTGCACTTCTTCGCCCTCTATCTGAGACTAAAACATTGGGCCTTCTTGACGTTAATTGTACTGTTAAAGGAGGTGGTATTTCAGGTCAAATTGGTGCAATT------CGTCTTGGTATGAGCAGGGCCTTGCAAAACTGGGCTCCAGATCAGTTCCGTCCTCCGTTGAAAGAAGCTGGTTTT---TTGACAAGAGACTCAAGAATTGTGGAAAGGAAGAAACCTGGTAAGGCGAAAGCAAGAAAGAGCTACCAATGGGTCAAGCGTATGGCAATGAACTGCATCAAGTCATTGAGAAATCTTCCTGTTACAAGT---------GGATTAGGAGCTTCTAGAACATTTGCTGCCGGGGCT------AAAGCCAAGAAAGGC---AAGGGTGGGGCCGCTGCCGATGCTCCAAAACAGTCAACTTTAAGCAAAGAAGTCAAGTCAACAACTGTTGTCGGGGCAAACATTCTTAAAGATGGAACCGACCCTAAA---ATACTACCTGATTCTGAATACCCGGATTGGCTATGGCATCTTCTGGACAAGAAACCGGCTTTGAGTGAGCTTAGAAGGAAAAATATAGAAACTCTTCCTTATGAAGACCTAAAGCGGTTTGTGAAGCTCGATAATCGGGCAAGAATCAAAGAAAACAACACTACCAAGGCCAAGAACATGGATCTACTCTGCAATGCTTACTCCAATACTTCA---GATGAAGATGAAGAC---------------------------------------------GTTGAAAAACGT------------------------------------------GCACTT------------------CCGCCCCTCAAACGGGCCAAA------CATGAATTT---CTGCAT------------ACATCAAGCAGG------------------ACTTTGCCTGTTGTTGGCCTA------------------ACTCAA---------TCAAAAAATATT------CCAACT------------------------------------------------------------------------GAAGCACCG---------ATT---GCA---------------GGGAGATACATATCAAAGCGAGAACGCACACTCATGGCTTCTGCT---TCT---CAATCTTCC---------------CTTGTG------GGACCCCCTACTTATTCAGCA---------------TGTTCCCCT------------------------GTTCAAGGAAGCATCTCAGATTCCTACATACGAAAAGACATTTTATTATCGTTGAGGAATCGAACAAAG---GACTATTCAAATTCTGTC---CATACATCTGAGAGGATTTCCACACCTCTTACTGGCCATACAAAGGCTGTGAATGCAATACAGTGGTCAAAAACTCATCATCTTCTTGCATCTGCCGGTATGGAT------TCGTCCATTCACATATGGAACGTATGGAATACGGAA---CAGAAAAAGTCACGCGTATTCAACATTCATACCGCAGCAGTAAAAGACATCCAATGGTCAAATCACGGTCTTTCTTTACTCTCCTGTGGATATGATTGTTCATCAAGATTAGTCGACGTTGAAAAAGGGTTAGAAACTCGTGTATTTAAAGAAGATCAAGCCGTTGGAGTCATTAAGTTTCATCCTAACAATTCTAACCTTTTTCTATCTGGTGGGTCAAACGGTCTTATTCGGTTATGGGATATTAGAACCGGGAATGAAGTGAATCGGTATTCTCGTGGGCTTGGCCCGATTCTTGATTTGGAGTTTATGAACAATACACGGGAATTTATTTCTTCGAGTGATGAATCCAAAAGTAACATTAGTGAGAATTCAATCATTGTTTGGGATGTCTCACGACAGGTTCCTCTATCGAACCAGATCTACGTGGAAGCGTATACATGCCCGTGTATACGACATCATCCAAACGATCCGTATTTCGTGGCCCAATCAAATGGAAATTACATAGCAATATTTTCATCCAAACCGCCATTTAGGCTCGATAAATACAAAAGATACGAAAGCCATGGTGTTTCCGGGTTCCCTATCAAGTGCAATTTCAGCCCGGATGGTAAAAAACTCGCCACCGGGTCGTCAGACGGGTGCATATACTTTTACGACACGAAAACTTGCCACCTTATTAAAAAAACCAAAGTGTATGAACAAACATGCGTAGATGTAGCGTTCCATCCCGTCATATCAAACATAATTGCTTCCTGCAGTTGGAATGGAGAAATCTCGGTTTTTGAA------------------------------------------------------
>Cof
ATGGCAAGGAACTTCAGTGTTTTGGCGGAG---GAGAAG------CGCTGTATG------------------------AAAGATCAC---AACCGCCGGTTAATGGCTGAGAAATTCGAAGTG------AAGCGAAAGCTTTACAAAGCCCTC---GTTAGAGATCCTGAACTTCCG---AATGAGCTGAAGGAAAAGCACCGCTATAAGCTGGCCAAGTTGCCCAGAAACAGCTCCTTTACCCGGATTCGAAATCGTTGTATTCTC---ACTGGTCGCCCACGCGCCGTCTATCAGCTATTTCGGATGTCT------CGTATTTGCTTCCGCGAATTAGCTTCGAGGGGTGCCTTGATGGGCATCAAGAAA---------GCTTCT---TGGATGGCGCTG------GGATTGATATTAGGG---CTGGGAAGGTCGGCATTCAGGAGGAAGCGGACATCTTCACTGGATATTCTCACTTCCAAAAGAGGCCCTCGGGATTACTATAAGGGAAAAAATTGCAAGCCTACTGGTTTCCACACTCGCAAAGGT------GGCTATGTGGTGGTGCAAGAAAAGCTGCCTAACTATGTGGTTCCCGATCTAACGGACTTCAAGCTAAAACCATATGTATCTCAGTGCCCAATA------------------------GAAATT------------------------------------------------AAA---------------------------------GCTACTGAGGGT---GCTGAT---------TCATCTAAA------------------ATGTCAACG---TTGAAG---GAGATCCTAACCCGTCGGCCGGTGGCGGCGACGATCCGCTTAACAGTTCCAGCCGGGGGAGCTCGGCCGGCACCTCCTGTGGGGCCAGCGCTGGGTCAATACAGGCTCAATCTGATGGCCTTTTGCAAGGATTTCAATGTCAGGACCCAAAAGTACAAGCCCGACACCCCCATGGCCGTCATCATCACGGCCTTCAAGGACAACACCTTCGAGTTTACCGTCAGGTCACCGTCGGTCACGTGGTACCTGAAGAAGGCGGCAGGGTTGGAGAAGGGAAGCGGGCGCCCCGGTCACGTGATGGCTTCCTCCTTGACCTTGAAGCACGTGTACGAGATTGCCAAGGTGAAGCAGCAGGACCCCTATTGCCAGTATATGCCTCTGGAGTCCATTTGTAAGTCTATCATCGGAACCGCTAATTCCATGGGGATTAAAGTCCAGAAGGAGCTTGAC---------------------------------------------------------------------------------------------------------------------------------------------------------------------------------------------------------------------------------------------------------------------------------------------------------------------------------------------------------------------------------------------------------------------------ATGAGCGGAATTTGT---------------TTGATGTCG------------------------------------GAG------------------------------GGGAAGAAG------------------------GAG------------TGGAGGAAA------GAAGAG---------------------------------------------------------------------------------------------------------------------AAA------------------------------------------------------------------GATTTGGTA------------AAGAAGAGGAGTGCAGAGGAGGAG---AAGCAGCTGGAAATTGAG------GAGAAAGCTCTTACTGATGTTCTTAAAGGTCCAAATCGTGCATTTGGAGATCTTATTGCAGCTTCTGGAATCACAGAAGCTATGTTGGATAGTTTGATTGCTTTAAAGGACCTTGAAGGAATTCAAGGACTTCCTCCGCTGCGAGAAATTGAAGATATGCGGTATGCAAAGAGTACAAGAAAATCCGCAAGAGCTGAAATCGAGCGCCAGAAGCAGGAGGAGGCTGCAAAGGCGCGAGTCAGGCAAGTAGATGATAAGGGAAGGGCATATGGGACAGGAAGGAGGAAATGCAGTATAGCTCGAGTATGGGTTCAACCTGGTGATGGTAAATTTGTAGTGAATGACAAAGAGTTCGATGTCTATTTCCCAATGCTTGATCATCGAGCTGCCCTTCTTCGACCTTTCTCTGAAACTAAGACATTGGGTATGTGGGACGTGAGTTGCACTGTAAAAGGGGGTGGTGTATCAGGTCAGGTTGGTGCTATT------CAATTGGGCATCAGCCGGGCACTGCAAAACTGGGCACCAGAT---TTACGTCCTCCTTTGAGAGAAGGTGGTTTT---TTGACACGGGATTCGAGGGTTGTTGAAAGGAAAAAGCCTGGAAAAGCAAAAGCAAGAAAGAGCTTCCAGTGGGTCAAGCGAATGGCCGGTAATTGTCTTAGAGCATTTAGAAGTGCCGGGGTCCCCAAGGAGGTACTTGGAGTAGGGGGCTGCCGAACATTTTCTGCTGGGAGT---GGGAAAGCAAAGAAGGGTTCTAAAGGC------GCTGCTGATGCTCCAAAGGAATCAACCCTTAGCAAAGAAGTGAAATCCACTACGGTTGTTGGTGCCAATATTCTCAAGGATGGAGCAGACCCGAAG---ATCTTGCCAGACTCGGAGTATCCTGAATGGCTGTCACACCTGCTTGATAAACGCCCAGCACTCAGTGAGCTAAGAAGGAAAGACCTGGAAACTCTTCCTTACGAGGACCTAAAACGTTTTGTCAAACTGGACAATCGAGCAAGGATCAAGGAAAATAATTCCATCAAAGCCAAGAACATGGATTCCTTATTGAGCGCATATTCCACAACTTCA---GACGACGAAGATGAG---------------------------------------------------AGTATGGCGCGAGCCAGGCCC---------------------------GAATTC------------------CCTGCAGCTAAACGGGCAAAA------CCCGATTCT---CCTAAC------------CCAAAACCCATT------------------ACCACTCCATCATACCGCCAA------------------AGCCTC---------AGCTCGAATCTCCCAACAGAAGCA------------------------------------------------------------------------GAAGCTCCC---------ATT---CCC---------------GGCAGATACATATCAAAGCGAGAGCGAGCGGCCTTGGCATCAGGC---GGC---TTGGTTTCT---------------GACCCG------AGCCCGCCTAGTCTTCCCCTA---------------ATATCACCG------------------------GAACTGGGAACGCTTTCAGTATCTGAGTTGCCACATTCTGTGTTGTCAAAATTGAGGCATCCAATCAAG---GGTCGTGCAAACTTGGGC---CAGACACCTGAAGCTATTACCATAACTCTTCATGGACACACAAAGCCTGTCAACACTGTACAATGGTCTAGAAGTCATCATCTTCTTGCATCTGCCGGAATGGAT------CACACTATCTGCATATGGAATGTGTGGAGTGGAGAG---CAGAAGAGGGCACGTATACTTAACTTTCACAAGGCTGCTGTGAAGGATGTGAAGTGGTCAGAGCAGGGACTATATGTACTATCTTGTGGATATGACTGTTCATCAAGGTTAATTGATGTTGAAAGGGGAAGAGAGGCTCAGGTTTTCAAGGAGGATCAGGTGGTTGGAGTAGTAAAGTTTCATCCAGATAACTCGAACATTTTCCTCTCAGGGGGTTCAAAAGGCCTTCTTAAATTATGGGATGTTAGAATGGGTAGGGTGGTCCATGAATATACCCGAAGTCTTGGTCCGGTCCTTGATGTGGAGTTTTCTGCTGATGGCAAGCAGCTGATTTCTTCAAGTGATGAGTCAAGAAGCAATCTCAGTGAAAATTCAATAATTGTTTGGGATGTTTCACGACAGGTTCCGTTATCTAATCAGGTTTATGTTGAGGCATATACCTGTCCATGTATCAGGTACCACCCCAAGGATCCATATTTTATTGCCCAATCAAATGGAAACTACATTGCAATTTTCTCTTCCAAGTCCCCCTTCAAATTAGATAAGTACAGGAGATATGAAAGTCACGGAGTTTTTGGGTTTCCGATCAAATGCAATTTTAGCTTAGGAGGAGACATGGTAGCCTCTGGCTCCTCTGATGGTTGTATCTACTTTTACGACTCAACAACATCTGGACTCGTTAGAAAGATCAAGGCTCACGAGCAAGCCTGCATAGATGTTGCTTTTCATCCTGCCATACCTACAGTTGTTGCTACCTGTAGTTGGAATGGAGAAATTTGCATATTTGAT------------------------------------------------------
>Mes
ATGTCA---------------GTGTATGAG---GAGAAT------CGTTGCATA------------------------AAGGATAAT---CATCTTAGGTTGCTTGCTTCCAAATTTGAATTG------AAACGAAATCTTTTCAAAGCCCTT---GTTAGAGATCCTCAGCTTCCA---ATTGAAGTACGTGAGAAATTCCAATATAAGCTGTCCAAGTTGCCGAGAAACAGTTCTTTTACTCGAGTGAGAAATAGGTGTATTTTT---ACAGGTCGCCCTCGTGCTGTTTATCAGTTATTTCGAATGTCT------CGAATTGTTTTCCGTGAATTGGCATCCCAAGGTATGTTGAATGGTGTAAAGAAA---------GCATCT---TGGATGCCGTTG------GGACTGATAATGGGG---ATAGGAAGA---GCAATGCGGAGGAAGCGAACATCGTCATTGGACATTCTCTCGTCAAAACGCGCTCCTCGCGATTACTACAAGGGGAAGAACTGCAAGCCCACCGGTTTTCACACTCGCAAAGGT------GGATACGTTATTGTGCCTGAGAAATTGCCCAACTATGTAGTCCCTGATTTGACCGACTTTAAGCTAAAGCCTTATGTCTCTCAGTGTCCAAGA------------------------GAAGTT------------------------------------------------AAA---------------------------------ACAACTGAAGCT---TCTGAA---------GCAGCCAAA------------------ATGTCGACC---CTTAAG---GAGATACTAACCCGGCGTCCCGTAGCAGCTACAATCCGCCTCACCGTCCCAGCCGGCGGCGCTCGCCCTGCGCCCCCTGTGGGCCCTGCACTTGGGCAGTATCGTCTCAATTTAATGGCATTCTGCAAGGACTTTAACGCACGGACCCAGAAGTACAAGCCAGATACTCCCATGGCTGTCACAATAACGGCTTTCAAGGACAACACTTTCGAGTTCACAGTGAAGTCACCGTCGGTTACTTGGTACTTGAAGAAAGCAGCCGGGATCGAGTCCGGTAGCAGCCGGCCGGGACACGTCGTAGCATCTACAGTGACTTTGAAGCATGTATATGAGATTGCTAAGGTGAAGCAATCTGATCCTTATTGTCAATACATGTCTCTTGAGTCTATTTCTAAGTCCATTATTGGGACTGCCAATAGTATGGGAATCAAGGTTGTCAAGGACTTGGATATGCTT---TCTCGTCTTCTCCCAAAAGCCTCC---TATTTA------------CGTTTCCTATCA------AAT---ATTTCTTCAAAA---TCCCATCTGTAT---------------------------------------CCA---TTA---CCTCCTCACAAATCCAATTTCACTCTCCTTATA---------AGACCA---------------------TTTTCCACCAATCACGGTAATGGCAACAACAAT---AATAACGAC------------AAAGACCAATATACATCCAACGTCTGG------------AAGCTTTCTCGAGAAAGTGATGAAAATTTC---AATTCATTATTCACCGAAGAT------------TCCAATGAC------------GGCCTTTCTGGAATTTCGGATTCTCCGGCAGCCTTGGAGGAGAAAGGGGATGATGATGGT------------------CGAGATATATTTGACGGAATCGAGAAGGATGATGGTGGCAAT------------------------GAG------------TGGCTGAAT------TCGGAG------GAGTACAAGATGTGGAGCTTA---GACGAGGGGGATGAGAAGAAA------GATAATGTGTTTGAC------ATAGAAGAAATT---GCACCGGAT---------------GCT------GGTGAAACTAGC------------------------------TCTGGGATTAGTGTG---GAGCGC---------------------GACCAGATTGAGGATCCG---AAAATGCTTGAGAAAGAG------GAGAAGGAGCTCACTGCCGTACTTAAAGGTCCAAATCGTGCATTTGGTGACCTAATTGCAGCATCTGGTATCACTGATGCAATGTTGGACAGTTTGATTGCACTGAAGGATTTTGAAGGGGTTGAGGGATTGCCTCCTCTAAGTGAAATAGAGGACATGCGTTATGAAAAGAACACAAGGAAATCCACAAGAGCTGAAATAGAGCGTCGAAAACAGGAAGAAGTTGCCAAAGCTAGAGTGAGGCAAGTAGATGACAAAGGAAGAGCTTATGGAACAGGACGAAGGAAATGTAGTGTCGCCCGTGTTTGGATTCAACCTGGTGATGGAAAATTCTTAGTTAATGATAAACAATTTGATGTCTATTTCCCAATGCTTGATCATCGTGCTGCCCTGTTGCGACCCTTGAATGAAACAAAGACCTTGGGTCTTTGGGATGTCAATTGTACTGTGCAAGGAGGTGGTGTTTCAGGTCAAGTTGGAGCTATA------CAGCTGGGGATCGGCAGGGCCTTGCAAAATTGGGAACCTGAT---TTACGTCCACCTCTAAGAAGTGCTGGGTTC---TTGACAAGGGATCCACGTGTGGTTGAAAGGAAGAAGCCAGGAAAAGCAAAAGCAAGAAAGAGCTTTCAATGGGTCAAACGTATGGCAATGAACCACATAAAATCATTGAGAGTTATCATGATTGCTAAGGAGGCAGTTAGGACAGTGGACCAACGAACATTTGCTACTGGGACT---GGCAAAGCCAAAAAGGGTGGCAAAGGAGGAGCAGCAGCTGATGCTCCAAAA---TCTACACTTAGCAAAGAGATTAAGTCTACTACTGTATTTGGTGCCAATATTCTCAAGGATGGAGCAGATCCGAAA---ATCTTGCCAGATTCTGAATACCCTGATTGGCTGTGGCATCTTCTTGATAAACGGCCTGCATTGAGTGCGCTAAGGAGGGAAAAAATTGAAATTCTCCCCTATGAAGATCTCAAACGCTTTGTCAAGCTGGACAACCGTGCAAGAATCAAGGAAAATAACTCTGTTAAGGCCAAGAATATGGATCTTCTCTGCAACGCCTACTCCAACTCATCT---GATGAAGAACCCGAA---------------------------------------------CCCGAACCCGGACCTCAACCCAGTCCG---------------------------GTTCTC------------------AGACCTCAATTCAGAGCAGAG------TATAGAACC---GTCGCC------------GTCCCTCCTTCG------------------AAGCGACCCAAA------------------------------------------CCCGATAGTTTT------CAAAGT------------------------------------------------------------------------GAAGCTCCA---------ATT---CCC---------------GGTAGATACCTATCCAAGCGAGAGCGAGGTCTCCTTGCTCAAGCA---CAA---GCAGCTCCTGCCTCCGCTCGCCTAGACCAG------AATCTTAATCTACCTCCTCCC---------------ACTTCACCT------------------------GTTTGGGGAAGTATTGCAGATTCAGCTTTACCTCGTAATATTTTGTTATCCTTGAAA---CGAGCAAGG---GGCCGTGCACAGCAAGGC---CAAATATCTGAAAGGTTGTTTACAGCTCTGCATAGCCACACAAAGCCTGTCAATGCTCTCAGTTGGTCACAGAGTCATCATCTTCTTGCCTCTGCTGGGATGGAT------CACACCATATGCATATGGAATGTATGGAGCCAAGAG---CAGAAAATAGCACAAACATTTGAGTTCCACAATGCTGCTGTGAAAGATGTGAAGTGGTCTCGGCATGGATTATCAGTGCTTTCTTGCGGATATGACTGCTCATCAAGGTTGATTGATGTTGAAAAGGGAGTAGAAACTCAGATTTTCAAGGAAGATCAGGTTGTTGGAGTTATCAAGTTCCATCCAGACAACTCCAATCTCTTCCTTTCTGGAGGATCAAAGGGCCGCATCAAACTATGGGACATTAGAACTGGAAAGGAGGTCCATGAGTACATAAGAGATCTAGGTCCAATACTTGATGTTGAGTTTACCATTAATGGCAAGCATTTTATTTCATCTAGTGATGTCAGTGGGGGCAATGTTAGTGAAAATTCAATTATTGTTTGGGATGTATCCCGACAGGTTCCACTATCCAACCAGGTTTATGTGGAAGCCTATACGTGTCCCTGTGTAAGATGCCACCCATTTGATCCTTGTTTTGTTGCCCAGTCAAATGGAAATTATATTGCAATCTTCTCTACAAATCCCCCATTCAAGCTAGACAAGTATAAAAGGTATGAAAGCCATGGGGTATCAGGGTTCCCCATTAAGTGCAACTTCAGCTCAGATGGTGAGAAGCTTGTTTCTGGCTCCTCAGACGGTTCCATATATTTCTACAGCTATAGATCATCAGATATTATCAAGAAAATCAAGGCATATGAGCAGGCCTGCATTGATGTTGCTTTCCACCCTATAATGCCTAATGTAATTGCTTCTTGTGGTTGGAATGGAGAGGTTTCTGTATTTGAG------------------------------------------------------
>Ptr
CGCAAA---------------------------GAGAAT------CGGAATATA------------------------AGAGATAAC---CACCGTCGCTTGCTCGCAGAGAAATTTGAATTG------AAGCGAAACCTTTACAAGGCACTT---GTTAGAGATCCCACACTTCCT---CAGGAGATGCGTGAACTACATGCATATAAGCTGGCCAAGTTGCCAAGGAACAGTTCCTTTACACGAGTGAGAAACCGATGTGTTTTC---ACTGGTCGTCCTCGTGGTGTTTATCAGCTGTTTAGGATGTCT------CGTCTTGTTTTCCGTTCATTGGCAAGCCAAGGTCTGTTGGAGGGCATAAGGAAG---------GCGTCC---TGGATGCCGTTG------GGATTGATAACCGGG---ATAGGGAGG---GCGATGAGGAGGAAGCGGACGTCGTCGCTGGACATTCTTTCGTCAAAACGTGCTCCCCGTAATTACTACAAGGGAAAGAATTGCAAGCCCACGGGTTTTCACACTCGTAAAGGT------GGGTATGTTGTTGTACCGGAGAAACTGCCCAACTATGTAGTCCCTGATTTGACAGACTTCATGCTCAAACCATTTGTGTCTCAATGTCAGACG------------------------GATGTT------------------------------------------------AAA---------------------------------ACAACTGAAGCA---TCTGAA---------TCTGCTAAG------------------ATGGCAACC---CTCAAA---GAGATCTTAACCCGCCGTCCGGTGGCAGCCACCATCCGCCTCACCGTTCCAGCTGGCGGAGCTAGACCAGCACCACCAGTAGGTCCAGCACTAGGTCAATACCGTCTAAATCTAATGGCTTTTTGCAAAGACTTCAATGCAAGAACTCAAAAGTACAAACCAGACACTCCCATGTCTGTTACCATAACAGCTTTTAAAGACAACACTTTTGAGTTCACAGTTAAGTCACCTTCTGTTACTTGGTACTTAAAGAAAGCAGCAGGGGTTGAATCAGGTAGCGGTAGACCAGGACACTTGGAAGCATCTACTGTGACTTTGAAACATGTTTATGAGATTGCTAAGGTGAAACAATCAGACCCTTATTGTCAGTATATGTCTCTTGAGTCTATTTGTAAGTCTATCATGGGTACTGCTAATACCATGGGGATTAAGGTTGTTAAGGACTTAGATATGGTGTGGTCTCGTCTCCTCCCAAAACCCTCC---CATATC------------CGTCTCCTCTCTAGATCCCTG---ATAACTCCACGA---CCTCAT---------AACTCCACC------TCCTCC------ACTTTC---CTC---CTA---CTCAGC------------------------------------AGACCC---------------------TTTTCTACTAACGACGACGACGACAACAACAAC---AACAACAAA------------AGAGACCAGCCAGGCTACAACATCTGG------------CAACTTTCCGGAGAAAATGAAGGAAATTTC---GATTCCTTCTTCCCCCAAGAA------------TCGGACACT------------GGCGTTCCTGGCATCACCGATTCAAAGGGGGAGGAAGATGAAAATGGTGACGACGGAGGT------------------CGATATATATTTGATCGACTCGAGAAAGATGGTGGTGGTGGT------------------------GAG------------TGGCGGACT------TCATCGTTG---GGGGTGAAGCAGTGGAGTTTT---GAGGAGGAGGAGAAGGAG---------GATAAGGTGTTTGAT------TTTGGAGAGGGT---GTGGTACGG---------------AGT------GGTGAAGGTAATATT------------------------------AATTGGGGCGAG---AATGTTCCA------------AGTGAGAGAAGTGCTGAAGAGGAG---AAGATGCTTGAGAAAGAA------AAGGAGGAACTCAATGCCGTTCTCAAAGGTCCAAATCGTGCTTTTGGTGACCTTATTGCAGCATCTGGAATAACAGATGCAATGTTGGACAGTTTAATTGCCCTCAAGGATTTTGACGGGGTTGAAGGATTGCCTCCTTTAAGTGAGTTAGAGGATATGCGTTATGAAAAGAACATAATGAAATCCCCAAGAGCTGAAATAGAGCGCCAGAAACAGGAAGAAATTGCTAGAGCTAGAGTGAGACAGGTTGATGATAAAGGAAGAGCTTATGGAACAGGAAGAAGGAAATGTAGCATTGCTCGTGTTTGGGTTCAACCTGGTGATGGAAAATTCATTGTTAATGACAAACAATTTGATGTCTATTTCCCAATGCTTGATCATCGTGCTGCCCTTTTGCGACCTTTCTCTGAGACAAAGACCTTAGGTCTTTGGGATGTTACATGTACTGTCAAAGGCGGTGGTGTTTCAGGTCAAGTTGGAGCCATT------CAGTTGGGGATCAGCAGGGCCATGCAAAACTGGGAACCAGAC---TTGCGTCCCACACTCAGAAGTGGCGGTTTC---TTGACGAGAGATCCACGTGTGGTTGAAAGGAAAAAACCAGGAAAGGCAAAAGCAAGAAAGAGCTTCCAATGGGTCAAACGTATGGCAATGAACTGCATTAAATCTTTGAGAGGTATCGTGATTACTAAGGAGGCAGTGGGGATCGTGGATCGACGAACATTTTCTGCTGGGGCA------AAA---AAGAAAGGTGGCAAAGGGGGAGCAGCAGCTGATGCTCCAAAAGCATCATCGCTGGGTAAAGAAGTCAAGTCTACAACTACAGTTGGTGCCAATATTCTCAAGGATGGAACAGATCCCAAG---GTCTTGGACGATTCTGAATACCCTGATTGGCTATGGCGATTGCTTGATAAACGTCCAGCATTGAGTGAACTGAGAAGGAAGAATATTGAAACTCTCCCATTCGAAGATCTCAAACGCTTTGTCAAGCTGGACAACCGGGCAAGAATCAAGGAAAATAACTTTTCTAAGGCCAAGAACATGGATCTTCTCTGCCACGCATACTCTAATTCCTCA---GATGAAGAACCCGAA---------------------------------------------CCCGAACCCGAATCCGAATCCAAACCCGAATACGGACCCGAATTCAGACCCTTCATCCCC------------------CCTCCTCCTAAACGTTTCAAA------CCGGAAACC---------------------CCA---------------------------------------------------------------------------------TCTCAAAATTTC------CGAACA------------------------------------------------------------------------GAAGCTCCG---------GTT---CCT---------------GGCAGATACATATCCAAGCGTGAACGAGCTCTCTCTGCCCAATCC---CCT---CGGGTCCCC---------------AACCCGGCAACAAACCCCAACCTGAACCCGAACCCCCCTGTCGTG---GCTTCTCCT------------------------GTTCTGGGAAGTATTAGTGATTCGGAGATACCCCGTGATGTTTTATCATCATTGAGA---CAAGCAAAG---GGCCGTGCATCGCTAAGT---CAAATACCCAAAAGGCTGGCGGTTGATTTGCGTAGCCATACGAAGGCTGTCAATGCTTTAGATTGGTCTCCAAGTCATCATCTCCTTGCTTCTGCCGGAATGGAT------CAAACTGTCTGTGTATGGAACGTGTGGAGCCGAGAT---CAGAAAATAGCACGCCTATTTAGATATCATAATGCAGCAGTTAAAGATGTGAAATGGTCGCCACAGGGACTATCCGTGCTTTCTTGTGGATATGACTGCTCATCCAGGTTGATTGATGTTGAAAAGGGGATAGAGACTCAGATTTTCAAGGAAGATCAGGTTGTTGGAGTAATAAAGTTCTGTCCAGATAACTCCAACATCTTCCTTTCTGGCGGATCAAAGGGCTGTCTCAGATTGTGGGATATTAGAAATGGTAATGTGGTTCGTGAATACATTCGAGGTCTAGGTCCAATACTTGATGTTGAATTTACCATCAATGGCAAGCAGTTTATCTCATCCAGTGATGTCTCTGGAAGCAATCTCAGTGAAAATTCAATTATTGTTTGGGATGTCTCACGGCAGGTTCCATTGTCCAACCAGGTTTATGTGGAAGCCTATACATGTCCAAGTGTTAGGTGCCATCCATTCGAGCCATGTTTCGTTGCCCAGTCCAATGCAAATTATATTGCTATCTTCTCTTCAAGTCCACCTTTCAGGCTGGACAAGTATAAAAGGTATGAAAGCCATGGTGTCTCTGGGTTCCCCGTTAAATGCAATTTTAGCCTGGATGGTGAGAAGCTTGTCTCCGGCTCGTCAGATGGTTGTATATACATATACAACTACAGGTCATCAGAGCTTATCAGAAAAATCAAGGTGTATGAGCAAGCATGCATAGACGTTGTTTTCCACCCAGTTTTGCCAAATGTAATTGGTTCATGCAGTTGGAATGGGGATGTTTCAATATTTGAG------------------------------------------------------
>Sol
TTGGGG---------------------------AAGAAATTCACGAGAAATATT------------------------CAAGATAAC---AAACGTAGATTGTTGTCTGCTAAGTATGAATTG------AGGCGAAAGTTGTATAAAGCTTTT---GTTCAAGATCCTCAACTTCCT---CCTGAAATGCGAGAAGCTCATCAGTACAAGCTTGCCAAGTTGCCCAGAAATAGTTCCTTTACGCGAATCAGAAATCGGTGCATTTTT---ACTGGTCGACCTCGTGCAGTTTATGAAAAGTTTCGAATGTCT------CGTATTGTTTTTCGTGGTTTGGCTGCTCGTGGTGCTTTGCAGGGTGTAAAGAAA---------GCTTCT---TGGATGCCGCTG------GGACTGTTATTAGGT---TTAGGGAGA---TCTTTCAGAAGAAAGCGTACTTCATCTCTTGATATTCTTACTACAAAAAAGGTTCCTCGGGGCTTCTACAAGGGAAAAAATTGCAAGCCTACTGGTTTTCACACTCGCAAAGGT------GGTTATGTTATTGTGCAAGAGAAGCTGCCTAACTACGTAGTTCCAGATTTGACCGACTTCAAGATCGAAGACATAACAGCTCAAGTGGCCATG------------------------AACGAC------------------------------------------------AATTCTCAGTTACCC------------GAGAAGAGAAGCTCGCACGCG---ACGGTA---------GCGGAGAAATCA---------------ATGGCGACG---CTTAAA---GAGATCTTAACACGCCGCCCTATCTCTGCCACGATCCGTCTCACCGTCGATGCGGGAGCAGCTAAGCCCGGACCACCAGTAGGTCCGGCCCTCGGTCAGTACAAGCTGAACTCCATGGCATTCTGTAAGGACTTCAACGCTAGGACCCAGAAGTTCAAGGCTGGAACACCAATGGCGGTGACTATCACCGCATTCAAAGATGGGACTTTCGATTTCATCGTTAAGTCTCCGTCAGTAACCTGGTACCTAAAGCAGGCCGCTGGAATTGATCTGGGAAGTGGCCGCCCGGGCCATGTAACGGCGTCGACGTTAACCCTAAAGCACGTTTATGAAATTGCGAAAATCAAGCAGAGTGACCCTTTTTGCCAGTACATGCCTTTGGAGTCAATTTGTAAGTCTATTATTGGGACGGCGAATTCTATGGGGATTAAAGTTCAGAAAGAGCTGGATATGCTC---TCTCGTTTCATCTCCAAATCCTCA---CATCTC------------CGGCTGTTAACC------CTA---ATTTCCCCCAAA---ACCCACTTCATAAACCCTAAACCC------ATTTCC------CCTAAA---CCA---TAT---TTGTTC---------------------------------------CCC------------CATTTC---TTCTCCACGCGTAACAACAACAACAACAATAAC---AACAGTAAT------------GGCAGAAATTCGGATCCTGATTTCTGG------------AAACTCTCTTCTGAAACCGAG------------CAATCAGTGTTCAATGAAGAC------------TCAGAAAGT---------------GTCGAGGGAATAGGAAAGGATGATGTGAGT---TGGGCTAATGGAGAAGAAGAGAGT------------------GGTGATGTGTTTAAGGAAGCTGGTGAAGTGGGTGGGGAGGAG------------------------ATT------------TGGGCTACT------GCTGAA------GGGTATAAACCTTGGAGTTTT---GATGCGGAAGGGGAAGGA---------GAACGAGTGTTTGAT------ATTGGAGAAGATGTTAAGGTAGAA---------------AGT------GAAATGAGGGGT---------------------------------------TCTGAA---GAGGAGGAT------------AAAAGACAGAGTGCTGAGGAGAAA---AAGCTGCTTGAATTGGAA------GAGCAAGTTCTTACTGGGGTTCTTAAAGGTCCTAATCGTGCATTTGGGGATCTAATAGCAGCATCTGGAATCACGGACGAAATGATGGACAGTTTGCTTGCGCTGAAGGACCTGGATGGCATTAAAGGACTTCCTCCTTTAAGTGAAATCGAAGATATGCGTTATGAAAAGAATACTAGGAAGTCAACCAGAGGTGACATAGAGCGCCAAAAGCAAGAGGAAGTAGCCAAGGCGCGAGTCAAACAAGTAGATGAAAAAGGAAGGGCTTATGGGACAGGAAGGAGGAAGTGTAGTATAGCCCGTGTTTGGGTTGAACCAGGTGGTGGGAAATTTATGGTGAATGACAAAGAGTTTGACGTATACTTCCCAATGCTTGATCACCGGGCTGTTCTTCTTCGACCTTTTACTGAAACTAAGACATTGGGCATGTGGGATGTGAGATGTACTGTAAAAGGAGGGGGTGTGTCAGGTCAAGTTGGTGCAATT------CAGCTGGGCATCAGCAGGGCATTACAGAATTGGGACCCAGAG---TTGCGACCTCCCCTCAGAGAAGGTGGCTAC---TTGACGAGAGACTCGAGAGTTGTGGAGAGGAAAAAACCTGGTAAAGCAAAAGCAAGAAAGAGCTACCAATGGGTCAAGCGTATGGCATTAACTTACATCAGATCATTGAGAAACGTTAACTTT---CATGAGGTTATTCAAATAGGAGGCTGCAGAACATTTGCTGTTGGGGGT---GGTAAA---AAGAAGGGTGGAAAAGGTGGTGCAGCTGGAGATGGTCCTAAGGCATCAACAATTAGCAAGGAAGTCAAGGCCAGTACAGTAGTCGGGGCAAATATTCTCAAGGATGGAGCTGATCCAAAA---GTGTTGCCCGACTCAGACTACCCTGATTGGCTGTGGCACCTGCTGGATAAACGCTCGGCACTTAGTGAACTGAGAAGGAAAAATCTCGAGTCTCTCCCTTACGATGACCTCAAACGTTTTGTCAAGCTGGATACCCGAGCTCGGATCAAGGAAAACAACTCTGTTAGGGCCAAGAACATGGACCTTCTGTGTAAAGTCTATGGCGGAACCTCT---GATGAAGAAGACGAC---------------------------------------------AATGGTGGAATTCACCTTCAAAGACCC---------------------------ATTTTG------------------CCGCCTCCAAAACGAGCCAAA------TTCGAGAAT---TTTCAT------------CAAGTTAGCAAT------------------CATTTGCCACTCTACAAGTCT------------------AATCCA---------AGTGCCAATCTC------CCAGCG------------------------------------------------------------------------CAAGCTTCC---------CTT---CCA---------------GGAAGATACATTTCTAAGAGAGAGCGAGCTGCCATGGCTTCAGTG---GAG---AAAGTTCCA---------------GACCTC------AGCACAACGATTTCCCCTACC---------------AGTTCACCA------------------------GTTTTAGGGAGCATTTTGGATTCAGTTCTGCCACATAATATTTTGTCAGCTTTGAGAGATCAAACTAAA---GTCTACGGGAACATGATC---CACACGCCAGAAAGACTGTCTGTAGTTCTAGATGGACACAAAAGATCAGTTAATGCTGTACAGTGGTCTACAAGTCATCACCTTCTAGCATCTGCCGGAATGGAT------CAAACTGTCTGTATATGGAATGTGTGGAGCAGAGAT---CAGAAGAAAGCACGTGTACTTAATTGTCACCATGCGGCTGTCAAAGATGTGAAGTGGTCGCCATATGGTCTATTTGTGCTCTCTTGTGGATATGACTGCACATCAAGGTTGATTGATGTTGAAAAAGGAACTGAAACCCAGGTTTTCAATGAGGATCAAGTTGTTGGAGTGGTAAAATTTCATCCGGATAATTATAATCTCTTTCTCTCTGGAGGTTCGAAAGGTCACCTTAAAATATGGGATATAAGAGCTGGGAAGGTGGTCCATCAATATGTGCGAAATCCTGATCCTATCCTTGATGCTGAATTTACAGTTGACGCAAAGCGAATAATTTCATCAAGTGATACATCCAAAAGCAATATTAGTGAAAATTCAATTATGGTTTGGGATGTCTCACGAGAAATCCCTCTATCTAACCAGGTTTACGGTGAAGCATATACATGTCCCTCGATAAGTTGCCATCCTTCTGATCCCAAATTTATAGCACAGTCAAATGGAAACTACATAGCAATTTTCTCTACCAAGCCTCCATTTGGACTTGACAAGTACAGGAGATATGGAGGCCATAGTGTTTCTGGATTCCCCATAAAATGCAATTTCAGCTTGGATGGTGAGAAAGTAATATCTGGTTCCTCTGATGGATACATTTATGTTTACGACTCGAATACTTGTAAGCTCATCAGAAAGATTAAGGCATACAATGAGGCTTGCATCGATGTTGTATTCCATCCTGTCATGTCGAATGTTGTTGCTTCATGTAGTTGGAGTGGACAAGTTTCAGTTGCAGTAACC---------------------------------------------------
>Aqu
------------------------------------------------------------------------------ATGGAAAGG---CGTGCAAGGAGATTAGATGAGAAGCATCTTTTGAGTCCTCACCAAACTACAAACAGATATATT------------------CTA------TCAAGG---------------------AAGCTTCAACAA------------------------GAAATAAGAAACCGATGTATTTCC---ACTGGTCGCCCTCGTTCCGTATATGAGTTATTTCGAATTTCT------CGTATCGTTTTTCGTGGATTAGCATCT------------CAAGGGGGTTCTATC---------TTAGAG---TGGATGCCGCTG------GGACTTATTCAAGGT---ATAGGAAGG---GCAATGAGAAGGAAGAGAGCATCAACGCTAAACATTCTCTCATCAAAGAGAGCTCCTCGAGATTACTACAAGGGAAAGAACTGCAAACCCACTGGATTCCACACTCGCAAAGGT------GGATATGTTGTGGTGGAGGAAAAACTGCCAAACTATGTTGTTCCTGATTTGACTGACTTCAAGCTTAAGCCATATGTTTCACAATGCCCTCGG------------------------GAAATG------------------------------------------------AAA---------------------------------ACCACCACGGCC---CCTGAA---------GGAGCTACA------------------ATGGCCTCT---CTGAAG---GAGATTCTTCTTCGCCGACCTGTGGCTGCTACAATTAGACTTACTGTCCCAGCTGGTGCTGCCCGGCCTGCGCCACCGGTTGGACCAGCTCTTGGTCAGTACCGACTTAATCTAATGGCTTTCTGCAAAGATTTCAATGCTCGAACTCAGAAGTACAAAGCAGACACTCCAATGGCAGTAACAATCACAGCTTTTAAAGACAACACGTTTGAATTTACTGTCAAGTCTCCTTCAGTCACATGGTACCTCAAGAAGGCAGCAGGTATTGAATCTGGTAGCGGGCGACCTGGACATGTTGTTGCATCGACCATTACACTGAAGCACGTTTACGAGATTGCTAAGGTAAAGCAATCTGATCCTTATTGTCAGTACATGTCTTTGGAGTCAATTTCGAAATCAATTATTGGTACCGCTAACTCTATGGGAATTAAGGTTCAGAAGGAGCTGGACATGCTC---TCCCGCTTGATACCTCGAACT------AAATTC------------CGATTCGCAACC------CTA---ATTTACTCACAA---CAATCTCTCCATTCATCTTTTTCT------TCTCAA------TCATTT---CCTTCATTA---ATCTCAAACCCTAATTTCAATTTCATTTATCAA---------ACACCT------------CGATAT---TTCTCAACAAAT---CAAAACAACAACAATGGT---GGAGATGAT------------TCTTCTTCTTCTTCTCCAAATACCTGG------------ATATTTACTCCAGAAAATGACGAACAAGTT---GTATCCATCTTTGATGATGAAGAT---------GGTGGAGAT---------------TTTACTGGATTTAATGATGAAAATAAATCACAAGTAAGACCTTCTTCTTCTTCTGTT------------------GGTGATATATTTGGTGATGTTGAGAAAGAGGGAGGAGATGTT------------------------GAA------------TGGGAGACT------GCAAAA------GGATATAAACTTTGGAATTTT---GCCGATGAAGAAGAAGAAAAAGAGAAAACTGAGATTTTTGAT------ATAGGTGATGGA---AGTGAAGAG---------------ATT------TCTTTTCATATT---------------------------GGAAAGAGTGAAGCTGAT---GAGATAATT------------GAAAGAGAAAAGATTGAAGCTGAT---CTGAAGCTCGAGATGGAG------AAAAACGAACTTTCTCTTCAATTGAAAGGTCCAAATCGTGCATTTGGAGACCTGATTGCAGCATCAGGAATAACAGATGCTATGCTAGACAGTTTGATTGCCCTTAAGGATTTAGAATCAGTGGAGGGATTGCCCCCTCTGAGTGAAATAGAAGATATGCGTTTGGAGAAAAATGAGAAGAAAAATGTAAGAGGTGAAATAGAGCGCCAGAAACTGGAAGAAATTGCCAAATCACGTATAAGAAAGGTTGATGACAAGGGAAGAGCTTATGGAACCGGAAGAAGGAAGACTAGTGTAGCTCGTGTCTTTATTCAGCCTGGTGATGGAAAATTTCTTGTCAACGATAAACAGTTTGATGTTTACTTTCCTATTCTTGATCATCGTGCTGATCTGCTTCGACCATTTACGGAGACAAAAACCTTGGGTCTTTGGGATGTCGCCTGCACTGTGAAAGGAGGTGGCGTCTCAGGACAAGTTGGAGCAATA------CGTTTGGGAATCAGTAGGGCCTTGCAGAATTGGGAACCTGGC---CTACGCCCTACTCTCAGAGCAGTTGGTTTC---TTGACGAGGGATCCACGTATGGTGGAGAGAAAGAAACCTGGAAAAGCTAAGGCAAGGAAGAGTTTCCAATGGGTCAAGCGAATGGCTTCCCACTGTGGCAGAACACTGAGAACTATCCATGTTACCAAGGATGTGGGTTTGGTGATGGGTCACAGATCATTTTCATCTGGTGGT------AAGGCAAAGAAGGGATCAAAAGGAGGTGCAGCTAGTGATGCTCCAAAGGCATCTGTACTGAGCAAGGAGGTCAAGTCTAGTACAGTGGTTGGTGCCAATATACTCAAGGATGGAACAGACCCCAAG---ATATTGGAAGATTCTGAGTACCCTGATTGGTTATGGCATTTGCTTGATAAGAAGCCACCTTTGAGTGAGTTGCAAAGGAAGAATATTGAAACTCTTCCGTATGAACATCTCAAGCGTTTTGTTAAGCTGGACAACCGCGCAAGGATTAAGGAAAACAATGCTGACAAGGCCAAGAAC---------------------------------------------------------------------------------------------------------------------------------------------------------------------------------------------------------------------------------------------------------------------------------------------------------------------------------------------------------------------------------------------------------------------------------------------------------------------------------------------------------------------------------------------------------------------------------------------------------------------------------------------------------------------------------------------------------------------------------------------------------------------------------------------------------------------------------------ATGGAT------GGTGTTATGTATGTCTGGAATGTATGGAGCAGAGGT---CAGAAGAAAGTACGGGTTTTCAATTATCACAGTGCAGCTATAAAGTGTTTGAGGTGGTCCCAGGATGGGCTTTCTTTGCTTTCTTGTGGATATGATTGCTCATCAATGTTGGTTGATGTTGAGACGGGTATACAAAGGCAGACTTTCAAAGAGGACCAAGTTGTGGGGGTTCTAAAGTTTCATCCAGGCAATTTCAATCTCTTCCTTACTGGAGGGTCAAAAGGCCTTCTTAGCCTCTGGGATGTAAGAATCGGTAGGGTGGTACAGGAGTACATTCGAAATCTTGGGCCAATACTTGACATTGATTTTAGTGTTGACGCCAAACAGTTTGTCTCTTCCAGTGACATTTCCAAGAGCAATGCCAGTGAAAATTCTATCATTGTATGGGATGTCTCGCGACAGATTCCTCTCTCTAACCAGGTCTACGTAGAAGCCTATACCTGCCCTTGTGTCAAATACCACCCATCCGACCCGTTCTTTGTTGCACAATCAAATGGCAATTACATTGCGATCTTCTCTTCCAGCCCCCCTTTCAGGCTAGACAAGTACAAGAGATATGATAATCATGGAGTTTCAGGGTTCCCTATTAAATGTGATTTTAGCTTAGATGGTGAGAAACTCGCATCTGGGTCCTCGGATGGATGTATATACATATATAACTTTAGGTCATCAGAGCTTCTGAGGAAAATAAAAGCATATGAGCAAGCATGTGTAGATGTTGCTTTCCATCCTAGAATCCCTAATGTAATTGCGTCATGCAGTTGGAGTGGTGAAGTCTCAGTATTTGAA------------------------------------------------------
>Osa
---------------------------------------------------------------------------------------------------------------------------------------------------------------------------------------------------------------------------------------------------------------------------------------------------------------------------------------------------------------------------------------------------------ATGCCGCTG------GGACTGATACTGAGCTCGCTCGGAAGG---TCGATGCGGCGTAAGCGGCTGTCCTCGCTCGGCATCCTCTCCTCCAAGAGGGCGCCTCGGGATTACTACAAGGGGAAGAACTGCAAGCCCACCGGGTTCCACACCCGCAAAGGT------GGATATGTTATGGTGGATGAGAAGTTGCCAAGATTTGTGGTCCCTGACTTGACTGATTTCAAGTTGAAGCCGTACGTGTCACAATGTGCCAGG------------------------GACATC------------------------------------------------ACAGCGTCATCGGCA------------TCCTCCACTTCAGCAGAGACT---AGTGAA---------AACAAGAAG------------------ATGGCAACCACTCTGAAA---GATGCAGTTGCACGGAAGCCTGTGTTGGCAACAATCCGCCTTATCGTTCCAGCTGGTGCCGCCCGCCCTGCGCCACCAGTTGGTCCAGCGCTAGGTTTCTACAGGCTGAACCTGATGGCGTTCTGCAAGGATTTCAATGCCAGGACTCAGAAGTATAAGGCAGAAACTCCTATGCAGGTTACCTTAACTGCCTACAAGGACAGCACATTCGAGTTTGTAGTCAAGTCACCATCTGTCTCATGGTTCCTCAAGAAGGCCGCCGGGATTGAGACAGCCAGCGGCCGTCCAGGGCACACTGTAGTGTCATCCCTTTCACTTCGCCATGTCTACGAGATCGCGAAATTGAAGCAATCTGATCCCTACTGCAAGCACATGTCACTCGAGGCGCTGTGCAAGTCAATCATTGGCACAGCCAACTCCATGGGCATTGAGATTGTTAAAGATCTA---ATGCTG---CTCCGCCGCCTCCTCCACTCCTCC---CGCCGCCTCGGCCAC---CGCCTCCAAACC------CTA---ACTCCGGCGAGC---GCAGCCACCGCCGCCGCTGCCTCG------TCCTCTCCCGTCTCCGCT---CCC---CTTCCATTTCGTCGTCCCCTCCCCGCCTCCAGCCTCCTC---------TGGCCG------------CGGCTC---CTCTCCACGTCC------------------------GGCCGCGAC------------GACGACCCCAACAAGCCA------TGG------------GCGTTCACGCCGGAATCCGGCGAGGGCGTC---GAAGCTCCCGCCGGCGAGGAT------------CCACTAGGA---------------TTGAGCGCCGCCGGCGAGGACCCGTGGGCGGATTTCCGCGCGGAGGGCAGCGAGAAG------------------GGGGACGTGTTCGAGGAGATCTTCAAGGAATCTGGAGAGAAG------------------------GCT------------CCGGGGGCA------GGCGCC------GAC---GAGCTGTGGACGCTG---AGTGGGGAGGATGAGAAG------------GATCCTTTCGCGGAGGCCGTGCTCGGGGGT---GGGCTTGAG------------------------GGGATCGGAGGTGAT------------------------GGCGCTGCGATTGATGAGGCCGATGCGGGG------------GAAGACGAGGAGGAGGAAGAGCGA---AAACGGCTAGAGAGAAGGGCGAGGGAGCAAGAACTAATGGAGACACTCAAAGGTCCAAATCGTGCATTTGGTGATCTCATTGAGGCCTCTGGGATTACAGAGGATATGATTGCTAGTTTGATCCTCTTAAAGGATGTTAGGGGTGTTCCTGGATTACCTCCCCTAAGAGAAATAGAAGATGAAACTATCGAAAAAATGAATGCAACATCAAGCAGAGCTGATGTAGAACGCCAAAAGCAAGAGGAAATTGCTAAAGCACGTGTAAGACAAGTCGATGAGAAAGGAAGGGCTTATGGAACAGGGAAAAGGAAATGCAGCATTGCCCGTGTTTGGATTCAGCCTGGTGATGGGAAGTTCATTGTCAATGACAAACAATTTGATTCTTACTTCCCAATTCTGGATCATCGGGCTGATCTTCTTCGCCCATTTACCGTGACCAAAACTTTGGGGCGTTGGGATGTTACTTGTACTGTGAAAGGTGGTGGTGTCTCAGGACAAGTTGGAGCTATC------CGGCTAGGGATCAGCAGGGCCTTGCAGAATTGGGAACCAGGA---CTACGCCCAAATCTCAAAGCAGCTGGATAT---TTGACAAGAGACTCACGGGTTGTTGAAAGGAAAAAGCCTGGAAAGGCAAAAGCAAGAAAGAGCTTCCAATGGGTCAAACGGATGGCAATGGCATTGAGAAGAGTACTGAAACATGGTGTAATCCCAAGAGATGCAGCTCAAGTAGTTGGCATAAGAGGATTTGCAATTGCAAGC------AAGGCAAAGAAGGGCGGAAAGGGT------GCGGCCGATGCTGCTAAAACCCCTGTGCTCAGCAAAGAACTTAAGAGTACAACAGTGTTTGGGGCAAATATCCTCAAGGAGGGGTCTGATCCGAAA---CTCCAGCCAGATTCTGAATACCCTGAGTGGCTGTGGCACCTGCTCGACAAGCGCCCTATGCTGAGTGAGCTGCGGAGGAAAGATGCCAAGACGCTCCCCTATGAAGACCTGAAACGGTTCGTCAAGCTGGTGAACCGAGCTCGGATCAAGGAGCAGAATGCCCTCACTGCAAAGAACATGGATCTTCTCTCCGCGGCCTACGGTGCCACCTCC---GACGACGACGACGACGGCGCCGAGGCCACCCCTACTCCAGGC------------------TGGGCCGCGACGGGCTACGCCTCCGCC---------------------------GCTGGA------------------CCTCCACCGAAGCGGCCGCGGTGGGAGCCTCCACCA---TACCTC------------CCACCACCTCCT------------------CCATACCCCATCCCTCAA---------------------------------------CCGGCCAGG------CCACGC------------------------------------------------------------------------GCCGCGCCG---------CCG---CCTGCTAGCACCGCTAGCGGCAGGTACGTCTCCAAAAGGGAGCGGGCCCTAATGGCCGCGTCG---AGC---TCTCCCGTG---------------GATTCC------TCGTCACCGCTTCCTCCATCGGCGGCAGCTCAGTTTGGTTCTCCT------------------------GTTGTTGGATCTATCTCTGATTCAAATTTGCGAGCTGATATTTTTCATTCTTTACGATGCCAAACAAAA------CCTGGATCAACCAGG---AGGATGCCTTTGAAGCTCTCAGTCTCTTTGACGGGTCACACCAAAGCAGTCAATTGTGTAGATTGGTCACAAAGTCATCATCTTCTCGCTTCTGCTGGAATGGAC------CATACAATTCATGTATTTAATGTATGGAATAAAGGA---AATACTACTGCTCGTGTTTTCAAATTTCATACCGCTGCTGTGAAGGATGTGAGGTGGTCCCTTAATGGGCTCTCTTTGCTTTCTGGCGGATTTGATTGCTCCTTACGGTTAGTTGATGTTGAGGAAGGGAAAGAAATTAAGGTGTTCAAGGAGGATCAGGCTGTGGAGGTCATCAAGTTCAATCCAAGTAACTCCAACCTGTTCCTGTCTGGTGGGTCCAAGGGTTCTCTTAGACTATGGGATATTCGGAGTGGTTTGGTGACTAAAGAATATCAAAGAAATCTTGGCACCATCCTTGACATTGAATTCAGTTCTGATGGGAAACAGTTTATCTGTTCAACAGACACATCCAGAAGTAATGTTAGTGAGAATTCTATAATTATATGGGATACCCTGCGACAAGTTCCTTTATCTAACCAGGTTTATACAGAAGCATATACCTGTCCTTGTGTAAGATATCACCCATTTGAAGCTTCTTTTGTTGCTCAATCCAACGGTAACTACATTGCAATCTTTTCAGCAAAGTCACCATTCAAGCTAAACAAGTATATGCGGTATGAAGGACATGGAGTGTGGGGTTTCCCGATAAAGTGCAATTTTTCATTTAGCGGGAAGGAACTTACATCTGGTTCATCCGATGGTTGTATCTATTTTTACGATTATAAATCGTCGAGACTTTTGAGTAAAATACAGGCATTTAAAGAACCATGTACTGACGTTGCATACCACCCAGTAATTCCCAATGTGATTGCTTCATGTAGCTGGGCTGGTGAAATAGCTGTTTTTGAA------------------------------------------------------
>Han
---------------------------------------------------------------------------------------------------------------------------------------------------------------------------------------------------------------------------------------------------------------------------------------------------------------------------------------------------------------------------------------------------------ATGCCGCTA------GGGCTGATATTGGGA---ATAGGGAGG---GCGTTCAGAAGGAAGCGTACCTCGTCGCTTGATATCCTGACGTCTAAGAGGAGTCCTCGAGGTTATTACAAGGGGAAAAATTGCAAGCCCGCTGGTTTTCACACTCGCAAAGGG------GGTTATGTGGTGATGCCTGAAAAGTTGCCAAACTATGTGGTACCCGATTTGACTGGGTTCAAGCTAAAACCATACGTGTCTCAATGCGCAAGA------------------------------------------------------------------------------------------------------------------------GAAGCT---GCTGCC---------TCAGCTAAA------------------ATGGCGACG---CTCAAA---GAGATTCTCACTCGACGGCCAGTGGCGGCGACGATCCGCCTAACGGTTCCGGCCGGCGGGGCGAAGCCCGCGCCGCCGGTAGGTCCGGCTTTAGGTCAGTACAGGCTGAATCTAATGGCGTTCTGCAAGGACTTCAACGCCCGGACCCAGAAATACAAGCCCGACACCCCAATGGCCGTCACCATAACGGCGTTCCAGGATAACACCTTCGAGTTCACTGTCAAGTCTCCCTCCGTCACGTGGTACCTCAAGAAGGCAGCCGGAATTGAGAGCGGAAGCAGCCGCCCAGGTCACGTGACCGCCTCCACCGTCACCCTTAAGCACGTGTACGAGATTGCTAAGATCAAGCAGAGCGATCCCTACTGTCAGTACATGTCTCTTGAATCCATTTCCAAGTCCATTATTGGGACCGCGAATTCTATGGGGATTAAGGTTCAGAAGGAGCTCGATATGCTT---TCTCGCTTCATCTTCAAATCTTCA---CAATTT------CAG---CGTTTAGTAACC------CGA---ATTTCCTCACAA---ACTCACATCGTAAACGCAAGACCC------GTCTCC------CAGAAC---CCC---TTG---TTCTCAAACCCCAGCCATTATATCTACCCTAAA---------ACTCCT------CATTTCTCTTTT---TTCTCCAATAAA---GGGGATAATGGAAACTCC------------------------------------------------------------------------------GTTGACCAAGATATT---GACTTGATGTTTTCGGTAGAA------------CCTGGAAGT---------------CTTGAGGGATTCAACGATCAAAACGGCGAGGAACTGAAA---AATGATGATAAAACA------------------GGTTATCTATTTGGTGGGAATGTTTCTGGTGGTGGGGATGAG------------------------GAG---------------GGGGCG------GGGGTA------GAAGATCAGCCATGGAGTTTT------TCGGAGGGGAAGGAAGGTGAGGAGGAAGATGTGTTTGGT------GTTGAAGCTGAA---AGCGGAGAA---------------ATT------------AGCGGTTTA------------------------GGAGATGGATTAGGAGAA---CGTATTTTG------------GGAAGTGAGAAAAGTGAGCAGGAC---AAGCAGCTTGAATCGGAG------GAGAAGGCCTTAACTGCTGTTCTCAAAGGTCCAAATCGTGCATTTGGTGATCTTATAGCTGCATCTGGAGTAACAGATGAGATGCTGGATAGTTTAATTGCCTTGAAGGACTTTGAAGGCATTCAAGGACTCCCCCCTCTATCCATGATTGAAGACAAGCGCTATGACAAGAACACAAAAAAGTCCAGCAGAGCTGAAATAGAGCGTCAAAAACAGGAGGAAGTGGCTAAGGCATGTGTCAGACGAGTAGATGAGAAGGGAAGGGCTTGTGGAACAGGAAAGCAGAAATGCAGCATAGCCAGTGTTTGGACTCAGCCTGGTGAAGGGAAATTTGTGGTAAACGACAAAGAATTTGATGTATACTTCCCAGTGATTGATCACCGTGCTNNNCTTCTTTGGCCTTTCTCAGAAACAAAGACTTCGGGAATGTGGGATGTCAATTGTACTGTT---------------------------------------------------------------------------------------------------------------------------------------------------------------------------------------------------------ATGCTAATTACCCTCATGAAATCATTGAGAAACATTACCACCATCAATCAGATAGTTGGAGTGGTGGGCCGCAGAACATTTGCTGCTGGTGGG---GCTAAA---AAGAAAGGCTCTAAAGGTGCTGCTGCTGCAGATGCTCCAAAAGCATCGCTTTTAAGCAAAGAAGTAAAGTCAACTACAGTTTTTGGTGCTAATATCCTGAAGGATGGGCAAGACCCTAAA---ATCTTGCCTGATTCTGAGTACCCTGATTGGTTGTGGCACTTGCTGGATAAACGCTCACCGCTTAGTGAGCTAAGAAGGAAAGACATAGAAAGTCTTCCGTATGAGGATCTAAAGAGGTTTGTTAAGCTGGACAACCGAGCAAGGATCAAGGAGAATAACTCTGTAAAGGCCAAAAACATGGATCTTCTTTTCAAATCATACGCAACTGCTTCC---GACGACGACGACGATGAT------------------------------------------GGGGGAGGATCCGGACACTCGAATCCA---------------------------TTGCCG------------------CCGCCTCCCAAGCGGGCTAGA------CCTGAAACA---TCATTG------------TCAAATCCGACC------------------CAGATGTCTGGTTTTCGC------------------------------------CGTCCGAATCTC------CCTGCC------------------------------------------------------------------------GAAGCTCCA---------ATA---CCT---------------GGAAGTTACGTATCTAAGCGACAAAGAGCAGCTCTCGCTGCAAAT---CCG---AAACTAACT---------------GATCCG------AACGCGGTTTATGTCGAC------------------CGGTCACCA------------------------GTTGTGGGAAGCCTTTCAGATTCAGATATACCATATGGTATTCTGACAACATTGAGGCGTCACATGAAG---GGCAGTGTAGTCTCCAGC---CAAACATCTCACTCGCTCTCTACAGCTCTGGGTGGGCACGCTAAGTCTGTCAGTGCTGTGCAATGGTCAAGAAATCATCATCTTCTTGCATCTGCGGGAATGGAT------CATACTGTTTGCATATGGAATGTATGGAGTAGGGGT---CAAAAACTAGCACGTAAATTAAATTATCACCAAGGGGCAGTGAAAGATGTGAAATGGTCACAGCAGGGTTTATCTGTGCTCTCTTGTGGTTATGATTGCACATCAAGATTGGTTGATGTTGAAAAAGGGATGGAGGCTCAGATTTTCAAGGAGAACCAAATTGTAGAAGTTGTAAAATTTTGTCCAGTCTACCATAATCTTTTTCTCTCTGGGGGATCAAAAGGTCTCCTTAAACTATGGGATATTAGGACTGGAGCAGTGGTCCACGAATATGTACGACGTCTTGGGCCAATCCTTGATGTAGAGTTTACAGTTGATGGCAAGCATCTAATCACATCTAGTGATGAATCCAAAAGCAACCTTAGTGAAAATTCAATTATTGTTTGGGATGTCTCACGGCAAGTTCCACTATCCAATCAGGTATATGCAGAAGCATACACGTGTCCATGTATAAGATGCCACCCATTGGAGCCATACTTTGTCGCACAATCCAATGGGAACTACATTGCTATATTCTCTACAAGACCCCCATTCAAGCTTGACAAGTACAAAAGGTACGAAGGTCATGCTGTTTCTGGTTTCCCAATCAAGTGCAATTTCAGTTTGGATGGAAATACAGTAGTCTCTGGATCCTCTGATGGATGTATCTACTTTTATAACTCTAAAACATCCAAACTTATCAAAAAGATTAAGGCATACGAGCATGCATGTATAGATGTTGTATTCCATCCTACGTTGCCCTATGTAGTTGCTAGTTGTAGTTGGAAAGGTGAAGTCTCTGTCTTCCAT------------------------------------------------------
>Mim
---------------------------------------------------------------------------------------------------------------------------------------------------------------------------------------------------------------------------------------------------------------------------------------------------------------------------------------------------------------------------------------------------------ATGCCGCTA------GGGTTGATACAGGGA---ATCGGTAGG---GCATTCAGAAGAAAGCGAACGTCGTCGCTTGATATACTGACATCGAAGAACAGCCCTCGAGGTTTCTACAAGGGCAAAAATTGCAAGCCCACTGGTTTCCACACTCGTAAAGGT------GGTTACGTAGTGGTGCCCGAAAAGTTGCCAAACTATGTGGTACCAGATTTGTCGGGATTCAAGCTAAAACCGTACGTGTCCCAGTGTGCACCA------------------------------------------------------------------------------------------------------------------------CAAGTT---GCTGAC---------TCAGCTAAA------------------ATGGCGACG---CTGAAA---GAGATTTTAACTCGACGCCCTGTGGCGGCGACGATCCGGCTCACCGTGCCAGCCGGCGGAGCGAAGCCGGCGCCGCCGGTAGGTCCTGCGTTGGGTCAGTACAGGCTGAATCTAATGGCGTTCTGCAAGGACTTCAACGCGCGTACACAGAAGTACAAGGCTGAAACCCCAATGGCAGTCACCATAACCGCCTTCACAGATAACACCTTCGAATTCTCGGTCAAGTCTCCATCCGTATCGTGGTACCTGAAGAAGGCGGCCGGAATCGAGTCCGGCAGCAGCCGCCCCAGTCACGTGACCGCCTCCACAATCACCGTGAAGCACGTGTACGAGATCGCGAAGATCAAGCAGAGCGATCCGTTCTGCCAGTACATGTCTCTCGAATCCATTTCCAAGTCCATCATCGGAACTGCCAATTCCATGGGGATTAAGGTTCAGAAGGAGCTCGATATGCTT---TCTCGCTTCATCTCCAAGTCTTCA---CAGTTT------CAT---CGCTTGCTAACC------CTA---GTTTCCTCACAG---ACCCACCTCGTAAATTCGAAATCC------ATCACT------CCCGAA---CCC---TTA---TTTTCGATCCCCAACCGCTATTTCCCTCCCAGA---------AATCCC------CATTTGTCGTTC---TTCTCCACGAAC---GGGAGAAATGGAAACTCC---GGCGATGAT------------TCGGCTACCTCGACGACGGATTTATGG------------AAAATATCATCGGAAGTTGACCACGATATC---GACTCCGTTTTTGGGGTAGAG------------ACCGGAGAT---------------CTTAAAGGAATCGAAACCCGAAACGACGGCGTACTGGGAAATGGTGATCTATCATCT------------------GGTGATGCTTTTAGTGGATTTGAGGTGAATGGCGGAAATAGG------------------------GAA------------CGTGCGGCG------GCCGAA------GATGATGAGCCGTGGAGTTTT---CCGGCGAAGGGGAAGGAA---GAAGCGGAGGATGTGTTTGGA------ATTGTAGCAGAG---AGTGGTGGA---------------ATG------GAACTCAGTGGATTG------------------------AGTGACGGAATCGGGACG---GGGATC---------------------GAAAAGCACGAGGAAAAT---AAGCAGCTTGAATCGGAG------GAGAAGGCCTTAATTGCCGAACTCAAAGGCCCAAATCGAGCATTCGGTGATCTTATAGCATCATCTGGGATAACAGATGAGATGCTGGATAGTTTGATTGCGTTGAAGGACTTTGAAGGGATTCAAGGACTGCCCCCACTATCCGAAATCGAAAACATTCGTTACGAGAAGAATAGCAAAAGATCCAATAGAGCTGAAATGGAGCGGCAAAAGCAAGAAGATATGGCCAACGCACATGTCAGAGAAGTAGACGACAAGGGAAGGGCTTACGGTACAGGAAGAAGGAAATGCAGCATAGCCCGTGTTTGGATTCAGCCAGGTGGCGGAAATTTTGTGGTCAACGACAAAGAGTTTGATGTATATTTCCCTATGCTTGATCACCGTGCTGCTCTTCTTCGCCCTTTCTCTGAAACAAAGACTTTGGGTATGTGGGATGTCAATTGCACTGTTAAAGGCGGTGGGACTTCAGGTCAAGTTGGAGCAATT------CGTTTGGGCATTAGCAGAGCACTGCAAAGGTGGGAACCGGGA---TTGCGCCCTCCTCTGAAAGAAGCCGGTTTT---CTGACAAGAGACTCGAGAGTCGTGGAAAGGAAAAAACCTGGTAAAGCAAAAGCAAGGAAGAGCTTCCAATGGGTCAAACGTATGCCAATTGCTCTCGTCAGATCATTGAGAGGTGCCTTCTCAGTGAAGGAGGTTGTTGGGGTGGTGGGCCGGAGAACATTTGCTGCCGGTGCT------AAA---AAGAAAGGCTCTAAAGGTGGTGCCGCCTCAGATGCTCCAAAAGCATCCCTGCTGAGCAACGAAGTGAAATCGACTACCGTTTTTGGTGCGAATATTCTAAAAGATGGGCAAGACCCTAAA---ATCTTGCCCGATTCTGAGTACCCGGATTGGTTGTGGCATTTGCTTGATAAAAAGCCGCCTCTCAGTGAGTTGAAGAGAAAAGACATAAAAACCCTTCCGTATGACGATCTGAAACGGTTTGTGAAGCTGGATAACCGAGCAAGGATCAAGGAGAATAATTCTCTCAAAGCCAAGAATATGGATCTTCTGTCAAAAGCGTACGCATCTGCTTCC---GACGATGATGACGACGGCGCTAGAGTTGCCGTTGCC------------------------GGAGGGCGGTCCGAACACTCGAATCCG---------------------------TTTCCG------------------CCTCCTACGAAACGTTCCAGA------CGGGAAACA---TATTCG------------GCAAATCCGATC------------------CAGATGCCCGTTTTTCGC------------------------------------CGCCCGAGTTTC------CCCGCG------------------------------------------------------------------------GAAGCTTCG---------ATA---CCT---------------GGAAGTTACATATCTAAGCGACAAAGAGCAGCCATTGCTGCGGAT---GCG---AAACCGACT---------------GAACCG------AACCCTAATTGCGTCCAC------------------ACCTCACAA------------------------GTTTTGGGAAGCCTTTCAGATTCAGATGTACCGCATAGTATTTCGACAAAGCTGAGGTATCGGAAGAAG---CAAAACGGTGTGGCCTCCTACCAAAAACCTCCGTCGCTTTCTGCAGCTCTCGATGGCCACGTTAAATCTGTGAATGCTATGCAATGGTCTGTAACTCATCATCTTCTTGCATCTGCGGGAATGGAT------AATACTGTATCCATATGGAATGTATGGAGCAACGTC---CAAAAACGAGCACGTATATTCAATTTTCACCGTGCAGCAGTGAAAGATGTGAAATGGTCACAGCAGGGATTGTCCGTGCTCTCTTGTGGCTATGATTGCACGTCAAGATTGGTTGACGTTGAAAAGGGAATGGAGGTTCGGGTTTTCAAGGAGGATCAAATTGTACAAGTCGTCAAATTTTCTCCAGACAACCACAACCTTTTTCTCTCCGGTGGATCGAAAGGCCTCCTTAAACTGTGGGATACTAGAGCTGGCACAGTGGTCCATGAATTTGTACGAAATCTTGGGCCAATCCTTGATGTAGAATTCACACTTGATGGCAAGAATTTAATCACCTCGAGCGATGTGTCCAGAACTAATCTCAGTGAAAATTCGATTATTGTCTGGGATGTTTCACGGCAGGTTCCATTATCCAATCAGGTATATGCCGAAGCATACACATGCCCGTGCATCAGACGCCACCCATTCGAGCCCTACTTTATTGCCCAATCCAACGGAAACTACATTGCTATTTTCTCCACAAAACCCCCGTTCAGACTAGAAAAGTACAAGAGATACGAAAGTCACGGTGTTTCTGGTTTCCCTATAAAATGCAATTTCAGTCTTGACGGAAATACGGTAGCCACAGGATCGTCCGATGGATGTATCTACTTGTACAACTCCAAAACGTGCAAGCTCCTCAAAAAGGTTAAGGCATACGAGCAAGCATGCGTAGATGTTGTATTCCATCCTACCCTGCCAGATGTCGTTGCTAGTTGTAGCTGGAACGGCGAAATCTCGGTTCTCGAACGAGACAGC---------------TGTCACAATTGGAAGGGGCCCACAGTGAAC
>Ocumana
---------------------------------------------------------------------------------------------------------------------------------------------------------------------------------------------------------------------------------------------------------------------------------------------------------------------------------------------------------------------------------------------------------------------------------AAGCCA---AATGGCCGA---AAATAC---------------------------------------------------------------------AAA------------------------------ACAAGT------GGTTATGTAGTGGTGCCTGAAAAGCTGCCAAACTATGTGGTACCAGATTTAACTGACTTCAAGCTCAAGCCATATGTGTCCCAGTGCGCAACA------------------------------------------------------------------------------------------------------------------------GAAGCT---GCTGGC---------TCAGCTAAA------------------ATGGCGACG---CTCAAA---GAGATTCTCACGCGACGCCCAGTGGCGGCGACGATCCGACTCACCGTGCCTGCCGGCGGAGCGAAGCCGGCACCGCCTGTAGGTCCGGCGTTGGGTCAGTACAGGCTGAATCTGATGGCGTTTTGTAAGGACTTTAACGCCCGGACCCAGAAATACAAGCCTGATAGTCCGATGGCCGTCACCATAACTGCTTTCACAGACAACACCTTCGAGTTCACCGTCAAGTCTCCGAAAGTGACGTGGTACCTGAAGAAGGCGGCCGGAATAGAGAGTGGGAGCAGTAGGCCGGGTCACTTGACCGCCTCCACCATAACTCTGAAGCACGTGTACGAGATCGCCAAGATCAAGCAGAGCGATCCCTACTGCCAGTACATGTCTCTTGAATCCATTTCCAAGTCCATTATCGGGACTGCCAATTCCATGGGGATAAAG---------GAAATTGAAATGCTT---TCTCGCTTCATCTCAAAATCTCCC---CAATTT------CAT---CGTTTACTAACC------CTA---ATTTCGTCTCAA---AGCCACGTCGTCGTCCCCAAATCA------TTCGCC------AAGAAC---CCC---TTA---ATCTCAAATCCGACCCGTTATATCTCCCCTAAA---------GTCCCT------CATTTATCATTT---TTCTCCACAAAC---AGGGAAAATGGGAACTCC---GGCGACGAG------------TCAGCTACCTCAACCACCGATTTGTGG------------AAAATGTCGTCAGAATTTGACCAAGATATC---GAATCCGTGTTCTCTATCGAG------------TCTGGGAAT---------------CTCGAGGGAATCGACAATCCAAACGACCGCGTAGTAAAAAATGGAGATGATAGAGTA------------------GGTGATGTTTTTAGAGGTGTTGGACTTGGAGGAGGGAAGGGT------------------------GAG------------TTGGCGGCAACTGCAAGTGAC------GATTTCCAGCCGTGGAATTTT---TCAGCGGAGGAGAAAGAAGGAGCGGTGGAGGATTTGTTTAGT------GTTGAAGGAGAG---AGTGTGGAAGGAGAGAGTGGTGAGTTG------GGTTTTAGTGGTTTA------------------------AGAGACATAATGGGTGAG---GAGGTGGAT------------CCCGTCCAAAAGAGTGAGGAGGAG---AAACAGCTTGAATTGGAG------GAGAAAGCCTTAACTGCTGTTCTCAAAGGACCAAATCGTGCATTTGGTGATCTTATAGCTTCATCTGGAATAACGGATGAGATGCTGGACAGCTTAATTGCATTGAAGGATTTTGAAGGCATTCAAGGACTTCCCCCTCTATCTAAAATCGAAGACATGCGTTATGAAAAAAACACGAAAAAAACCAGCAGAGCTGAAATTGAGCGCCAAAAGCAAGAGGAGGTCACCAAGGCACGTGTCAGACAAGTAGATGACAAGGGACGGGCTTATGGAACAGGAAAAAGGAAATGCAGCATAGCTCGTGTTTGGATTCAGCCTGGTGGTGGGAATTTTTTGGTAAATGACAAGGAGTTTGATGTGTATTTCCCGATGATTGATCATCGTGCTACTCTTCTCCGGCCTTTCTCTGAAACTAAAACCTTGGGTATGTGGGATGTCAAATGCACGGTGAAAGGAGGTGGCACCTCAGGTCAAGTTGGAGCAATC------CGCTTGGGTATCAGCAGAGCATTACAAAACTGGGAACCAGGA---TTCCGTCCTCCTCTAAAAGAAGCTGGTTTT---CTGACTAGAGACTCGAGAGTTGTTGAAAGGAAAAAACCTGGTAAAGCAAAAGCAAGGAAAAGCTTCCAATGGGTCAAACGT------CTTGCTTTCGTCAGATCACTGAGAAAACCTACTCCACTTAAGGAAATAGTTTGTGCTGTGGGCCCCAGAACATATGCTGCCGGTGGA---GCTAAA---AAGAAAGCCTCTAAAGGCGGTGCATCAGCAGATGCTCCAAAGGCTTCTCTATTGAGCAAAGAAGTAAAATCCACTACTGTTTTTGGTGCTAATATTCTAAAAGACGGGCAGGACCCGAAA---ATCCTGCCGGACTCGGAGTACCCTGATTGGCTGTGGCACTTGCTGGACAAACGCCCGGCTCTTAGTGAGCTAAGGAGGAAAGACTTGGAAACTCTTCCGTACGATGAGTTGAGGAGGTTTGTCAAGCTGGATAATCGAGCTAGGATCAAGGAGAATAATATTTCGAAGGCCAAGAATATGGATCTTCTTTCCAAAGCATACGCG------TCT---GACGACGAAGATGGCGACGGCGCAGCC---------------------------------GGAGGGGGATACGAACACTTGAATTCA---------------------------TTGTCG---------------TATCCTCCTCCTAAACGTGCGAGA------CCTGAAACT---TGGTTT------------CGGAATCCAATA------------------CAAATGCCCGCTTTTCCC------------------------------------GGTCCGAGTTTC------CATGTC------------------------------------------------------------------------GAAGCTCCG---------ATA---CCC---------------GGAAGTTACATATCTAAGCGACAAAGAGCTGCCCTAGCGTCCAAT---CAG---AATCTAACC---------------GACTGG------AATCCGGCTTGTGTAGAC------------------CCATCACCA------------------------GTTGTAGGAAATCTTTCAGATTCACACCTACCACATGGTATTTTGACCGCATTGAGGTGTCACAATAAG---GGCAGTGTAGTGTCAAAC---CAAACCTCTCAGTCACTTTCCGCGGCTCTCAGAGGGCACGTCAAGTCTGTGAACTCTTTGCAATGGTCTAAATCTCATCATGTTCTAGCATCTGCGGGGATGGAT------CATACTGTTCGCATCTGGAATGTATGGAGCAGTGGT---CAAAAGCAAGCACGTATATTGAATTTTCACCATGCAGCAGTGAAAGATGTGAAGTGGTCACAGCAGGGTTTAACTGTGCTCTCTTGTGGTTATGATTGCACATCAAGGTTAGTTGATGTTGAAAAAGGAATGGAGACTCAGGTTTTCAAGGAGGATCAGTTTGTAGAAGTTGTAAAATTTTGTCCAGACAACTATAATCTTTTTCTCTCTGGAGGATCAAAAGGTCACCTCAAACTGTGGGATATTAGGACTGGCATGGTGGTCCATGAATATGTACGAAGTCTCGGGCCAATCCTTGATGTGGAGTTCACAATTGATGGGAAGTATCTTATCACCTCGAGTGATGTATCCAAAAGCAACCTTAGTGAAAACTCAATTATTGTATGGGATGTGTCACGTGAAGTTCCTTTATCTAATCAGGTCTATGCAGAAGCATACACGTGTCCCTGCATCAGATGCCACCCATCTGAGCCATACTTTATTGCTCAATCCAATGGAAATTACATTGCTATATTCTCCACGAGAACCCCGTTCAAACTTGATAAGTACAAAAGATATGAAGGTCATGGTGTGTCTGGCTTCCCCATCAAGTGCAATTTCAGTCTGGATGGAAATTTAGTGGCCTCTGGATCCTCCGACGGATGCATATACTTCTATGACTCTAAAACATCCAAACTTCTCAGAAAGATGAAGGCATATGAGCATGCATGTGTAGATGTTGTATTCCACCCTTCCTTGCCCGACGTTGTTGCCAGCTGTAGCTGGAATGGTGAAGTCTCTATTTCCCACCAAAGACGT---------------------------------------------
>Conopholisamericana
---------------------------------------------------------------------------------------------------------------------------------------------------------------------------------------------------------------------------------------------------------------------------------------------------------------------------------------------------------------------------------------------------------ATGCCGCTA------GGGCTCATATTGGGA---ATAGGCAGG---GCATTTAGAAGGAAGCGCACATCGTCCCTTGACATCCTGACGTCGAAGAGGAGCCCTCGAGGTTTCTACAAGGGCAAAAATTGCAAGCCCACTGGTTTTCATACCCGTAAAGGT------GGTTATGTAGTGTTGCCTGAAAAACTGCCAAACTATGTGGTACCAGATTTAACTGGCTTCAAGCTAAAACCGTACGTGTCTCAGTGCTCAACA------------------------------------------------------------------------------------------------------------------------GAAGCT---GCTGAC---------TCAACTAAA---------------------------------------------------------------------------------------------------------------------------------------------------------------------------------------------------------------------------------------------------------------------------------------------------------------------------------------------------------------------------------------------------------------------------------------------------------------------------------------------------------ATGCTT---TCTCGGTTCATCTTAAAATCTTCC---CAATTT------CAG---CGTTTACTAACC------CTA---ATTCCCTCACAA---AACCACCTTGTTTTCCCCAAACCC------ATCACC------CCGAAC---CCC---TTA---TTTTCAAACCCTACTCATTATTTCACCCCTAAA---------ACGTCC------CATTTCTCCTTT---TTCTCCACAAAT---GGGAAAAATGGAAACTCC---GGCGATGAT------------TCAGCTACCTCAACTACTGATTTGTGG------------AATATCTCCTCAGAACTTGACCAAGATATC---GAATCCGTGTTCTCTATTGAA------------TCTGGGAAT---------------CTCGAGGGATTCGATAATCAAAACGTCGACGTAGTGAGAAATGTAGATGATGGAATA------------------CGTGATGTTTTTAGA---------------GGCGGGAATGAG------------------------AAG------------TTGGCGGCA------GGTGAA------GATGATCATCCGTGGACTTTT---TCGACGGAGGAGAAAGAAGGAGCGGTGGAGGATTTGTTTGGC------GTTGAAGGAGAG---AGTGTTGAG---------------ATG------GGACTTAGTGGCCCA------------------------GGAGATGGAATTGGGGAG---AAAATTGGGGAGGAAATGGGTTCGGTTGAAAAGAGTGAGCAGGAA---AAACAGCTTGAATCGGAG------GAGAAAGCCTTAACTGCTGTTCTTAAAGGTCCAAATCGTGCATTTGGTGATATTATAGCTTCATCTGGAATAACCGATGAGATGCTGGATAGTTTAATTGCATTAAAGGATTTCCAAGGCATTCAAGGACTCCCCCCTCTATCTAAAATCGAAGACATGCGTTATGAAAAGAACACCAAAAAATCCAGCAGAGCTGAAATAGAGCGCCAGAAACAGGAGGAGGTGGCCAGGGCACGTGTCAGACAAGTGGATGACAAGGGAAGGGCTTACGGAACAGGAAAAAGGAAATGCAGTATAGCCCGTGTTTGGATTCACCCTGGTGACGGAAAATTCTTGGTAAACGACAAAGAGTTTGATGTATATTTCCCAATGATTGATCACCGTGCTGCTCTTCTTCGGCCTTTCTCTGAAACAAAAACTTTGGGTATGTGGAATGTCGATTGTACTGTTAAAGGAGGGGGCACAACAGGTCAAGTTGGAGCGATC------CGTTTGGGCATCAGCAGAGCATTACAAAACTGGGAACCGGGA---TTGCGTCCTCCTCTGAAAGCAGCTGGTTTC---TTGACAAGAGACTCGAGAGTTGTGGAAAGGAAAAAGCCCGGTAAAGCAAAAGCAAGGAAAAGCTTCCAATGGGTCAAACGT------ATCACTTTGATGAGATCATTGAAAAGCAGTACCCCACTTAAGGAGGTAGTTGGAGTGGTGGGCTGCAGGACATTTGCCTCAGGTGCA---GCTAAA---AAGAAAGGCTCTAAAGGTGGTGCGGCTACAAATGCTCCGAAAGCATCCCTATTGAGCAAAGAAGTAAAATCCACTACTGTTTTTTGTGCTAATATTCTAAAAGAAGGGCAAGACCCTAAA---ATCTTGTCTGATTCCGAGTACCCTGATTGGTTGTGGCATTTGCTGGATAAACGCCCGGCTCTGAGTGAGCTAAAGAGGAGAGATATAGAAAGTCTTCCATATGAGGATTTGAAGAGGTTTGTTAAGCTGGATAATCGAGCGAGGATCAAGGAGAATAATTCTCTCAAGGCCAAAAATATGGATCTTCTTTCCAAAGCGTACGCAACTGCTTCC---GACGACGAAGATGGCGACGGCGTTGCC---------------------------------GGGGAAGGACCCGAACACTCGAATCCA---------------------------TTGCCG------------------CATCCTCCCAAACGTGCCCTA------TCTGAAATT---TCATTC------------GCAAACCCAATA------------------CATATGCCTGTTTTTCGC------------------------------------CGTCCGATTCTC------CATGCC------------------------------------------------------------------------GAAGCTCCG---------ATA---CCC---------------GGAAGTTACATATCTAAGCGACAAAAATCTGCCCTTGCTTCCAAT---CCA---AGTCTCACC---------------AACCCG------GATCCGGCTTATGTCGTC------------------CCATCACCA------------------------GCTGTAGGAAGCCTTTCAAATTCAGATTTATCGCATGGTATTTTTACCGCATTGAGGCGTCACAATAAG---GGCAGTTTAGTGTCAAAC---CAAACTCCTCAGTCACTTTCTGCGGCTCTCAGGGGGCACACTAAGTCTGTGAATTCTTTGCAATGGTCTAAATCTCATCATCTTCTAGCATCTGCGGGGATGGAT------CATACTGTTTGTATCTGGAACGTATGGAGCAGAGGT---CAAAAGCAAGCACGTATATTAAATTGTCACCATGCAGCAGTGAAAGATGTGAAATGGTCGCAGCAGGGATTATCTGTACTCTCTTGTGGTTATGATTGCACATCAAGGTTAGTTGATGTTGAAAAAGGAATAGAGGCTCAGGTTTTTAAGGAAGATCAATTTGTAGAAGTTGTGAATTTTTGTCCAGACAACTATAATCTTTTTCTCTCTGGGGGATCAAAAGGTCACCTTAAACTCTGGGATATTAGGACTGGCATGGTGGTCCATGAATATGTACGAAGTCTCGGGCCAATCCTTGATGTGGAGTTTACAGTTGATGGAAAGTATTTAATCACCTCGAGTGATGTGTCTAAAAGCAACCTTAGTGAAAACTCAATTATTGTATGGGACGTTTCACGTGAAGTTCCGTTATCCAATCAGGTAAACATC---------TGGTGTCCT------------------------------------------------------------------------------------------------------------------------------------------------------------------------------------------------------------------------------------------------------------------------------------------------------------------------------------------------------------------------------------------------------------
>Pedicularis
---------------------------------------------------------------------------------------------------------------------------------------------------------------------------------------------------------------------------------------------------------------------------------------------------------------------------------------------------------------------------------------------------------ATGGCGCTA------GGGTTGATACTGGGA---ATAGGAAGG---GCATTCAGAAGGAAACGAACGTCGTCGCTTGATATACTGACATCAAAGAATAGCCCTAAAGGCTTTTACAAGGGCAAAAATTGCAAGCCCACTGGTTTTCACACTCGCAAAGGT------GGTTATGTGGTGGTACCTGAAAAGTTGCCAAATTATGTTGTACCAGATTTGACTGGCTTCAAGCTAAAGCCATATGTATCTCAGTGC---------------------------------------------------------------------------------------------------------------------------------------------------------------------------------ATGGCGACG---CTGAAA---GAAATTCTCACTCGACGCCCAGTGGCGGCAACGATCCGCCTCACCGTGCCGGCCGGAGGAGCCAAGCCGGCCCCACCGGTAGGCCCGGCTTTGGGGCAATACAGGCTGAACCTAATGGCGTTCTGCAAGGACTTCAACGCCCGGACCCAGAAATACAAGCCCGATTCTCCAATGTCGGTCACCATAACCGCGTTCACAGACAACACCTTCGAGTTCTCCGTAAAGTCGCCGAAGGTGTCGTGGTACCTCAAGAAGGCGGCCGGGCTTGAGATGGGGAGTGACCGGCCCGGTCACGTGACCGCCTCCACCATCACTCTCAAGCACGTGTACGAGATCGCCAAGATCAAGCAGAGCGACCCGTTCTGCCAGTACATGCCTCTTGAATCAATCTCCAAGTCGATTATCGGGACTGCCAATTCCATGGGGATTAAGGTTCAAAAGGAGCTCGATATGCTG---TCTCGCTTCATTTCCAAATCTTCC---CAATTC------CAT---CGTTTACTAACC------CTA---ACTTCTCCACAA---ACCCACCTCGTGTTCCCAAAAACC------ATTACC------CAGAAT---CAC---TTA---TACTCAAACACAACC---TTTTTCACCCCCAAA---------ATCCCC------CATTTCTCACAT---TTCTCCACAAGT---GGTAAAAATGGAAACTCC---GGCGACGAT------------TCTGTCACCTCAACCACCGATTTGTGG------------AAAATGTCCTCAGGAGCTGACGAAGATATC---GAGTCCTTGTTCTCTATCGAA------------TCTGGGAAT---------------CTCGAGGGGATCGGTCACCAAAACGACGGCGTAGTGAAAAATGTGGATGATAGAATA------------------GGCGATATTTTTAGAGCGGTTGGAGACGATGGTGGGAATGAG------------------------GAG------------GTGGCGGCT------GTCGAA------GATGATCAGCCGTGGTCTTTT---ACAGCGGAGGATGAAGATGCGGCGGTGGAGAATTTGTTTGCA------GTTGATGGAGAT---AGTGTTGGG---------------ATG------GGATTGAGTGGTTCA------------------------GGAGATGAAGATGTGGAG---GAAACAAAT------------TGGGCCGAAAAGACTGAGCAGGAG---AAGCAGCTCGAATTGGAG------GAGAAGGCCTTAACTGCTGTTATCGAAGGTCCGAATCGTGCATTTGGTGATCTTATAGCCTCATCTGGGATTACCGATGAGATGTTGGATAGTTTAATCGCGTTGAAGGATTTCGAAGGCATTGAAGGGCTCCCGCCTCTATCTAAAATCGAAGACATGCGTTATGAAAAGAACACGAAAAAATCAAGCAGAGCTGAAATTGAGCGCCAAAAACAGGAGGAGGTGGCCAATGCACGTGTCAGGCAAGTAGACGATAAAGGAAGGGCTTACGGAACGGGAAAAAGGAAATGCAGCATAGCCCGTGTTTGGATTCAGCCCGGTGATGGGAAATTTTTGGTGAACGACAAAGAGTTCGATGTGTATTTCCCAATGATTGATCAACGTGCTACTCTTCTTCGGCCTTTCTCCGAAACAAAGACTTTGGGAATGTGGGATGTCAATTGTACTGTTAAAGGAGGTGGCACATCAGGTCAAGTTGGAGCAATC------CGTTTGGGCATCAGCAGAGCATTACAAAACTGGGAACCAGGA---TTGCGTCCTCCTCTGAAAGAAGCCGGTTTT---CTGACGAGAGACTCGAGAATTGTGGAAAGGAAAAAGCCTGGTAAAGCTAAAGCAAGAAAGAGCTTCCAATGGGTCAAACGTATGCCAATCACTTTGATCAGATCATTGAAACGTGCTACTCCACTTAAGGAGGTAGCCGGAGTGGTGGGCAGCAGAACATTTGCCGCCGGTGGA---GCTAAA---AAGAAAGGCTCAAAAGGTGGTGCAGCCGGAGATGGTCCAAAAGCATCATTATTGACCAAAGAAGTAAAAGCCACTACTGTTTTTGGCGCTAATATCCTAAAAGAAGGGCAAGACCCAAAA---ATCTTGCCCGATTCCGAGTACCCTGATTGGCTGTGGCATTTGCTAGATAAACAGCCGCCTCTGAGTGAGCTCAGGAGGAAAGACACTGAAACCCTTCCGTTTGACGAGCTCAAGAGGTTCGTCAAGTTGGATAATCGAGCAAGGATCAAGGAGAATAATTCTATGAAGGCCAAGAAT---------CTGTCCAAAGCGTACGCATCTCCTTCC---GACGACGAAGATGGCGATGGCGGAGCC---------------------------------GGAGTTCGATTCCAACACTCGAATCCA---------------------------TCATCA---------------CTACCCCCACCTAAACGCGCCAGA------CCTGACACC---CCGTTC------------TCTAAAACA---------------------CAAATGCCCCCTTTTCGC------------------------------------CGCCCAAATCTC------CCTGCC------------------------------------------------------------------------GAAGCTCCG---------ATT---CCC---------------GGGAGTTACATATCTAAGCGACAAAGAGCTGCCCTAGCTCCCAAC---CCG---ACTCTTCCA---------------GACCTG------GATCTTGCTTCT------------------------ATCGCCCCG------------------------TCTACAGGAAGCCTTTCGAATGCAGATTTGCCGCATGGTATTTTGACCGCATTGAGGCGTCCAACGAAG---GACAATGTAGTGTTAAAC---CAAACTCCTCAGTCACTTTCTGCAGCTCTTAGAGGGCACGTTAAGTCTGTGAACTCTTTGCAATGGTCTAAATCTCATCATCTTCTAGCTTCTGCGGGAATGGAT------CATACCGTTCGCATCTGGAATGTATGGAGTAAAGGT---CAAAACCAAGCGCGCGTTTTAAATTGTCACAATGCGGCAGTGAAAGACGTGAAATGGTCACATCAGGGATTATCCGTGCTCTCTTGTGGTTATGATTGCACTTCAAGGTTAGTTGATGTTGAGAAAGGAATGGAGGCTCGGGTTTTCAAGGAGGATCAATACGTCGAAGTTGTAAAATTTTGCCCGGACAACTATAATCTTTTTCTATCCGGGGGATCAAAAGGTCAACTTAAACTGTGGGATATTAGGACTAACGCAGTGGCCCATGAATATGTAAGAAGTCTCGGGCCGATCCTTGACGTCGAGTTCACGGCTGATGGGAAATATTTAATCACCTCAAGTGATGTGTCCAAAAGCAACCTTAGTGAAAACTCGATTATTGTGTGGGATGTTTCACGTCAAGTTCCGTTATCCAATCAGGTCTATGCAGAAGCATACACGTGCCCCTGCATTAGACGCCACCCGTCTGAACCACATTTTGTTGCTCAGTCCAATGGAAATTACATTGCTATATTCTCTATAAGACCGCCGTTCAAACTTGACAAGTACAAAAGATACGAAGGCCACGGTGTATCTGGCTTCCCTATCAAGTGCAATTTCAGTTCGGATGGAAATATATTGGCCTCCGGGTCCTATGATGGATGCATATACTTTTACGATTCCAAAACAACCAAATTTCTCAAAAAGGTCAAGGCATACGAGCAGGCATGTGTGGACGTTGCATTCCATCCTTCTTTGCCTGATGTTATTGCAAGTTGTAGTTGGAATGGCGAAATCTCTGTATCTCACCAAAACCGCAAC---------AAAATT---------------------------
>Castilleja
---------------------------------------------------------------------------------------------------------------------------------------------------------------------------------------------------------------------------------------------------------------------------------------------------------------------------------------------------------------------------------------------------------ATGGCGCTA------GGGCTGATACTAGGA---ATAGGAAGG---GCATTCAGAAGGAAGCGAACGTCCTCGCTTAATATCCTGACTTCAAAGAATAGTCCTAAAGGCTTTTACAAGGGCAAAAATTGCAAACCCACCGGTTTTCACACTCGCAAAGGA------GGTTATGTGGTGGTACCTGAAAAGTTGCCAAATTATGTTGTACCAGATTTGACTGGCTTCAAGCTAAAACCATATGTATCTCAGTGCGCGAGA------------------------------------------------------------------------------------------------------------------------GAAGCT---TCTGAC------------------------------------ATGGCGACA---CTGAAA---GAAATTCTCACTCGGCGCCCCGTGGCGGCGACGATCCGCCTCACCGTGCCAGCTGGAGGAGCTAAGCCGGCCCCACCAGTAGGTCCGGCGTTGGGTCAGTACAGGCTGAATCTAATGGCATTCTGCAAGGACTTCAACGCTCGGACCCAGAAATACAAGCCCGAAACCCCAATGGCCGTCACCATAACCGCTTTCACAGACAACACCTTCGAGTTCTCCGTCAAGTCGCCGAAGGTTTCGTGGTACCTCAAGAAGGCGGCCGGGATTGAAAACGGGAGCGGCAGGCCCGGTCACGTGACCGCCTCCACCATCACTCTCAAGCACGTGTACGAGATCGCCAAGATCAAGCAGAGCGATCCGTACTGCCAGTACATGCCTCTAGAATCAATTTCCAAGTCGATTATCGGGACTGCCAATTCCATGGGGATTAAGGTTCAGAAGGAGCTCGATATGCTG---TCTCGCTTCGTCTCCAAATCGTTC---AAATTT------CAT---CGTCTACTAACC------CTA---ACTTCCCCCCAA---ACCCACCTCGTTTCCCCAATACCC------ATCACC------AAGAAC---CCT---TTA---ATTTCAAACTCTACCCATTATTTCACCCCCAAA---------AATCCC------CATTTCTCATTT---TACTCCACA---------------------------------------------------------------------------------------------------------------------------------------------------------------------------------------------------------------------------------------------------------------------------------------------------------------------------------------------------------------------------------------------------------------------------------------------------------------------------------------------------------------------------------------------------------------------------------------------------------------------------------------------------------------------------------------------------------------------------------------------------------------------------------------------------------------------------------------------------------------------------------------------------------------------------------AAATGCAGCATAGCCCGTGTTTGGATTCAGCCCGGAGATGGGAAATTCTTGGTGAACGACAAAGAGTTTGATGTTTATTTCCCGATGATTGATCAACGTGCTGCTCTTCTAAGGCCTTTCTCGGAGACTAAGACTTTGGGAATGTGGGATGTCAAGTGTACTGTTAAAGGAGGTGGCACGTCAGGTCAAGTTGGAGCAGTC------CGTTTGGGCATAAGCAGAGCATTACAAAACTGGGAACCAGGA---TTGCGTCCTCCTCTAAAAGAAGCTGGTTTT---CTGACAAGAGACTCGAGAATTGTGGAAAGGAAAAAGCCCGGTAAAGCGAAAGCAAGAAAAAGCTTCCAATGGGTCAAACGT------ATCACTTTCATCAGATCATTGAGACGCGCTACCCCACTTAAGGAGGTAGCCGGAGTTGTGGGTCGCAGAACATTTGCCGCCGGTGGA---GCTAAA---AAGAAAAGCTCTAAAGGTGGTGCATCTGGAGATGGTCCAAAAGCATCGTTATTGACCAAAGAAGTAAAATCCACCACTGTTTTTGGTGCTAATATCCTAAAAGAGGGGCAAGACCCGAAA---CTCTTGCCCGATTCCGAGTACTCTGATTGGCTGTGGCATTTGCTGGATAAACGCCCGCCTCTGAGTGAGCTAAGGCGGAAAGACATTACTACCCTTCCGTTTGACGAGCTTAAGAGGTTCGTCAAGCTGGATAATCGAGCAAGGATCAAGGAGAATAATTCTCTAAAAGCCAAGAAT---------------------------------------------------------------------------------------------------------------------------------------------------------------------------------------------------------------------------------------------------------------------------------------------------------------------------------------------------------------------------------------------------------------------------------------------------------------------------------------------------------------------------------------------------------------------------------------------------------------------------------------------------------------------------------------------------------------------------------------------------------------------------------------------------------------------------------------------------------------------------------------------------------------------------------------------------------------------------------------------------------------------------------------------------------------------------------------------------------------------------------------------------------------------------GTTAGAAGTCTCGGCCCGATACTTGATGCCGAGTTCACGGTTGATGGGAAGTATTTAATCACCTCAAGCGATGTGTCCAAAACTAACCTTAGTGAAAACTCGATTATTGTATGGGATGTTTCACGTCAAATTCCGTTATCCAATCAGGTTTATGCAGAAGCATACACGTGCCCCTGCATTAGACGCCACCCGTTCGAGCCCTACTTTATTGCTCAATCCAATGGTAACTACATTGCTATTTTCTCTACGAAACCACCGTACAAACTTGACAAGTACAAAAGATATGAAGGTCACGGTGTATCTGGCTTTCCTATCAAGTGCGATTTCAGTTGGGATGGAAATATATTGGCCTCCGGATCCTACGATGGATGCATATACTTTTATGACTCTAAATCAACCAAATTTCTCAAAAAGGTAAAGGCATACGAGCAAGCATGCGTAGACATTGCATTCCATCCCACGTTGCCCGATGTAATTGCTAGTTGTAGTTGGAATGGCGAAATCTCTGTTTTCGAT------------------------------------------------------
>Ole
---------------------------------------------------------------------------------------------------------------------------------------------------------------------------------------------------------------------------------------------------------------------------------------------------------------------------------------------------------------------------------------------------------ATGCCATTG------GGGCTGATAATGGGA---ATTGGGAGG---GCGTTCAGGAGAAAGCGTACGTCTTCGCTCGATATTCTCACCTCGAAAAGGAGTCCGCGAGGTTATTACAAGGGAAAGAATTGCAAGCCCACTGGTTTCCACACTCGCAAAGGT------GGTTATGTTGTGGTACCTGAAAAGTTGCCAAACTATGTAGTACCAGATTTGACTGACTTCAAGCTAAAACCGTATGTATCCCAGTGTGCTAGA------------------------GAAGGT---------------------------------------------------------------------------------------TCCGAGGCT---GCTGAT---------TCAGCTAAG------------------ATGTCTACT---CTGAAA---GAAATCCTGACCCGGCGGCCGGTGGCTGCGACGATCCGCCTAACCGTTCCGGCGGGTGGGGCGAAACCGGCGCCTCCGGTGGGTCCGGCTTTGGGTCAGTACCGGCTGAATCTGATGGCCTTCTGTAAGGACTTCAACGCGAGGACCCAGAAATACAAGCCCGATACGCCGATGGCGGTTACCATAACGGCGTTCACGGACAACACTTTCGAGTTCATCGTCAAGTCTCCTACTGTCACCTGGTATCTGAAGAAAGCGGCGGGCGTCGAAAATGGGAGCAGCCGGCCGGGTCACGTGACAGCCTCCACTATCACACTCAAGCATGTGTACGAGATCGCCAAGATCAAGCAGAGCGATCCTTTCTGTCAGTACATGTCCTTGGAGTCCATTTGTAAGTCTATTATTGGGACCGCTAATTCCATGGGGATTAACGTCCAGAAGGAGCTCGATATGCTT---TCTCGCTTCATCTCCAAATTTTCA---CACTTA------CAG---CGTTTCCGAACC------CTA---ATTTCATCACAA---GCCCACATCTTAAGTCCGAAACCC------GTATCC------CGTAAT---CCC---TCG---TTTCCATTTTTCACCTTCCGTTTATCCTCCCAA---------ACCCCC------AATGTTTCGTTT---TTCTCCACAAATAGAAACGGTAATGGAAACTTT---GGTGACGAT------------TCAGCAACCTCAACTTCAGATTTGTGG------------AAGCTAAACTCAGAAATTAATCAAGATATT---GACTCTGTGTTTTCTGTAGAG------------TCTGGAACT---------------TTAGAGGGCATCCATGATCAAAATGCTGAGGAAATGAAAAATGGTGATGATGGGATA------------------GAT------------------------------GGCCAGGTC---------------------------------------TGGACCACC------GCGGAG------GAGAATGAGCCGTGGAGTTTC---GCTGCTGAGGGAAAGGATGGTGAAGATGAGGATGTGTTTGGT------GTTGGAGAGGAG---AAAGGAGAA---------------ATG------GGGTTGAGTGGC---------------------------TTTGAAAGTGTCAGGGAG---GTGAGTGTA------------GGAAGTGAAAGGAGAACCGAAGAG---AAGCAGCTCGAAGTAGAA------GAGAAGGCTCTCACTGCTGTAATTGAAGGTCCAAATCGTGCATTTGGGGATCTTATAGCAGCATCTGGAATCACAGATGCAATGTTAGATAATTTGATTGCTTTGAAAGACTTTGAAGGCATTCAAGGACTGCCCCCTCTAAGGGATATTGAAGATCAGCGTTACGAAAAGAACACCAAAAAATCCAGTAGGGCTGAAATAGAGCGCCAGAAACAGGAGGAAGTTGCCAATTCACGTGTCAGACAAGTAGACGATAAGGGAAGGGCTTATGGAACAGGAAGGAGGAAATGCAGCATTGCACGTGTCTGGATTCAACCTGGTGAGGGTAATTTTGTAGTAAATGACAAAGAGTTTGACGTGTATTTCCCGATGCTTGATCACCGTGCTGCACTTCTTCGGCCTTTCTCTGAAACTAAAACTTTGGGTATTTGGGATGTCAATTGTACTGTTAAAGGAGGCGGCGTATCAGGTCAAGTTGGTGCCATC------CGTTTGGGCATCAGCAGGGCATTGCAAAACTGGGAACCAGGC---TTGCGTCCTCCTCTCAGAGACGCTGGTTTT---CTCACGAGGGATCCAAGAGTCGTGGAAAGGAAAAAGCCT------------------------------------AAGCGTATGCCAGTTAATCACATCAAATCCTTGAGAAGCATTACCATCCCAAAGGAGGTAATTCGCCTAGTGAGCCACAGAACTTTTGCTTCTGGTGCT------AAAGCAAAGAAAGGATCTAAAGGTGGTGCTGCTGCAGATGGTCCAAAGGCATCCATACTGAGCAAAGAAGTTAAATCCACTACAGTTGTTGGTGCCAATATCCTAAAGGACGGGACTGACCCTAAA---GTCTTGCCTGATTCTGAATATCCTGATTGGCTATGGCACTTACTCGATAAACGCCTAGCTCTTAGCGAGCTAAGAAGAAAAGACGTGGAAACTCTTCCATATGAGGATCTCAAACGATTTGTCAAGCTGGACAATCGAGCTAGGATCAAGGAAAATAATTCTCTCAAGGCAAAGAACATGGATCTTCTGTGCAGAGCTTACTCAACTGCTTCC---GACGACGACGATAAC---------------------------------------------GGAGAACGACCAGAACATCTTCAGTCG---------------------------GCTCCG---------------GCTCCGCCTGTTAAGAGGGCCAAA------CTCGATGGA---CCGAAC------------CTGAATCCGATTCCAAAA------------CCCATGCATATATATCGTCCC------------------AATCCG---------GCTCCGAATCTC------CCTAAT------------------------------------------------------------------------GAAGCTCCG---------ATT---CCT---------------GGAAGGTACGTATCTAAGCGAGAACGAGCAGCCTTAGCTTCGGCC---CCT---AAAGTACAA---------------GGCCCG------AACCCGCCTCCTCCTTTCAAT---------------TCGCCACCA------------------------GCTCTAGGAAGCCTTTCTGACTCTGATCTACCTTATACTATTTTGACAACATTGAGGAATCCAATAAAG---GGTGGTGCACGGACAGCC---CAAATTCCAAAGACACTTACTATAGCTCTCTATGGGCACACTAAGTCTGTTAACACTGTACAATGGTCTAGAACTCATCATCTTCTTGCATCTGCTGGAATGGAT------CATACCATCTGCATATGGAATGTATGGAGTAGAGAC---CAGAAGTACGCAAGAGTGTTGAAATTTCACAAGGCAGCAGTGAAGGACGTGAAATGGTCTCAGCAGGGTCTATTTGTTCTCTCTTGTGGTTACGACTGCATGTCAAGATTAATTGATGTTGAAAAGGGGACTGAGCTTCAGGTTTTCAAGGAGGATCAAATTGTAGAAGTTGTTAGATTTCATCCGCACAACTTCAACCTTTTCCTGTCTGGCGGGTCAAAAGGCGGCCTCAAATTATGGGATATTAGGAGTGGCAAGGTGGTCCATGAATATGTAAGGAGTCTTGGTCCAGTCCTTGATGTAGAATTCACTGTTGATGGCAAGAATTTAATCACCTCGAGTGATGTGTCCAAAAGCAATCTCAGTGAAAATTCAATCATTGTTTGGGATGTTTCGCGCCAAATTCCATTATCCAATCAG------------------------------------------------TCTATTTATCTGGTGGTAGAA------------------------------------------------------------------------------------------------------------------------------------------------------------------------------------------------------------------------------------------------------------------------------------------------------------------------------------------------------------------
>Tca
---------------------------------------------------------------------------------------------------------------------------------------------------------------------------------------------------------------------------------------------------------------------------------------------------------------------------------------------------------------------------------------------------------ATGCCGCTG------GGCCTGATATTAGGG---ATAGGAAGG---GCGTTTCGAAGGAAGCGTACCTCATCGCTCGACATTCTCTCGTCGAAACGGGCCCCTAGAGATTACTACAAGGGAAAGAATTGCAAGTCTACGGGTTTCCACACTCGCAAAGGT------GGATATGTTCTGATGCAAGAGAAGTTACCCAACTATGTGGTTCCTGATTTGACTGACTTCAAGCTTAAACCTTATGTATCCCAGTGCCCGAGA------------------------GAAGTC------------------------------------------------AAA---------------------------------ACCACAGAGGTT---TCCAAA---------TCAGCTAAA------------------ATGTCAACC---CTGAAG---GAGATCCTAACCCGGCGGCCAGTGGCAGCCACCATCAGGCTGACGGTGCCAGCGGGAGGAGCACGACCCGCGCCACCAGTGGGTCCTGCCCTGGGGCAGTACCGGCTGAATCTGATGGCCTTCTGCAAGGACTTCAACGCCCGAACCCAAAAGTACAAGCCCGACACTCCTATGGCCGTCACCATAACCGCCTTCAAAGACAACACCTTCGAGTTCATCGTGAAGTCTCCCTCCGTGACATGGTACCTGAAGAAGGCAGCGGGCATCGAGTCCGGTAGCAGCCGCCCAGGTCACGTGATCGCCACTACGTTGTCCGTCAGACATATTTACGAGATTGCCAAGATTAAGCAATCGGATCCTTATTGTCAATACATGTCCCTTGAGAGTATTTGTAAGTCCATTATTGGGACGGCTAATACAATGGGGATTAAGGTGGTCAATGAGTTGGATATGCTT---TCTCGTCTCCTCCCCAAACCTTCC---CATTTC------------CGTCTCCTACCC------CTC---CTTTCCTCAAAA---TCCCAACCGTATCCCTACTCCCCT------------------CAACAC---CCT---CCC---ATTTCC------------------------------------------------CTCCTCCGTTTC---CTCTCAACCAAT------CAAAACAATAACAAC---GATAATAAA------------AAAGATCAATCGTTTTCCAATCCATGG------------AAAATTTCCCCAGATAATGACGGGAAATTC---GACAGTCTCTTCTCCGATGAG------------TCCGGAAAC---------------CTCGCCGGATTCTCCAGCGTCACCGAGTCTCCTACGGCCGCCGGTGAGGAAGACGGT------------------GGT---------------GCTGGAAAGAAGAGTGGGGAAGGG------------------------GAT------------TGGTTGGTT------GGAGAG------GAAGATAAAGCGTGGAGCTTT---GGAGAGGAAGAGAAAGGT---------GATGGCGTGTTTGAT------TTAAAAGGTGTA---CGGGATTTT---------------GTT------GAAACCGGAGGT---------------------------GAAACTAGTGTTGCCCAG------------------------AGTGATGATAGTGTTGAGGAGCAG---AAGAATTTTGAAGAAGAA------GAGAAGCAGCTCACTGCCGTACTCAAAGGTCCGAATCGTGCATTTGGTGACCTTATTGCAGCATCCGGTATCACAGATGCGATGCTTGACAGTTTGATTGCTCTGAAGGATTTAGAAGGGGTTGATGGATTGCCACCTTTAAGTGTTATTGAAGATATGCGATATGAAAAGAATACAAGGAAATCCATGAGAGCTGAAATAGAACTCCTGAAGATGGAGGAAATTGCCAAAGCAAGAGTAAGACAAGTAGACGATAAGGGAAGGGCTTATGGTACTGGGAGAAGAAAATGTAGTGTAGCTCGTGTCTGGGTTCAACCTGGTGATGGGAAATTTATCATCAATGACAAACAATTTGATGTCTATTTCCCAATGCTTGATCATCGTGCTGCTCTTCTTCGGCCATTCTCTGAAACAAAGACCTTAGGCCTTTGGGACATTAACTGCACTGTTAAAGGAGGTGGTGTTACAGGCCAAGTGGGAGCAATT------CAGTTGGGAATCAGTAGGGCATTGCAAAATTTTGAGCCAGAG---CTACGTCCTCCACTCAGAGCTGCCGGTTTC---TTGACAAGGGATCCACGTGTGGTGGAAAGGAAAAAACCAGGGAAGGCAAAAGCAAGGAAGAGCTTCCAATGGGTCAAGCGTATGGCATTAAATCACATCAGATCAGTGAGAAGTTTCATTATTGCCAAGGAGGCAGTTGGTGTG---GGACATCGAAGGTTTGCTGCTGGGCCC---GGCAAAGCCAAGAAGGGCTCTAAAGGT---GCAGCCAGTGATGCTCCAAAAGCATCAATACTCAGCAAAGAAGTCAAGTCCACAACAGTGGTTGGTGCAAATATACTGAAGGATGGAGCAGATCCAAAG---ATCATGCCCGATTCTGAATACCCCGATTGGCTGTGGCATCTGCTTGACAAACGTCCTGCACTGAGTGAGCTAAGGAGGAAAAACATCGAAACACTCCCCTATGAAGATCTTAAACGCTTTGTCAAATTGGACAACCGAGCAAGGATAAAAGAAAACAATGCAGTCAAGGCGAAAAACATGGATCTTCTCTGCAAAGCTTACTCCAACATCTCG---GATGACGAACCGGAATCGGAACCGGAA---------------------------------CCCAAGCCCGTAAACTATAACTACCAT---------------------------CCCCCC------------------CGGCCATCGAAACGGCGCAAA------CCCGAATAC---CCATTT------------CCC---------------------------ATGGTGGATCTTCAAAAG------------------------------------------------------AGAGAA------------------------------------------------------------------------GAAGCTCCG---------GTT---CCC---------------GGAAGATACATATCTAAGAGGGAGCGAGCACTTTCCGGTTCGGTT---CCC---CGGGCTGCT---------------GAACCG------AACCTGAGTCAAAACGATCCTCATTTCATC------CCTCAGCCA------------------------GGTCTGGGAAGCATTTCAGATTTGGATCTTCCACATCATATTCTCTCATCACTGCAGCATAAACCAAAG---GCCCATACACAGTTAAGT---CAAATTCCTGAAAAGCTGTCCGTAGCTCTGTGTGGCCATGCAAAAGCTGTTAATGCTGTTCATTGGTCACCAACTCATCATCTTCTTGCTTCTGCTGGGATGGAT------CAAACAATCTGCATATGGAATGTATGGAGCAGAGAT---CAGAAGAAAGCTCGTGTGTTTAGCTTTCACAATGCTGCTGTGAAAGATGTTAAGTGGTCACAGCAGGGATTATTTGTGCTTTCTTGTGGATATGACTGTTCATCAAGGTTGATTGACGTTGAAAAGGGAATTGAAACGCAGACTTTTAAAGATAATCAAGTTGTTGGAGTTATAAAGTTCCATCCAGATAACTCAAACCTATTCCTTTCTGGGGGATCAAAGGGTGGACTCAGATTGTGGGATGTTAGAACTGGCCAGGTGGTGCATGAATACATTCGAGGTCTGGGTCCAATTCTTGATGTTGAATTCACCATTGATGGGAAGCAATTTGTATCTTCCAGTGATGTTTCTGGGGGTAATGTCAGTGAAAATTCTATTATTGTTTGGGACATCTCCAGGCAGGTTCCGCTGTCTAATCAGGTTTATGCAGAAGCCTACACCTGTCCTTGTGTTAGGTACCATCCATTTGATCCCTATTTTGTGGCCCAATCAAATGGAAATTATATTGCCATTTTTTCTTCAAGTCCTCCTTTCAAGCTAGACAAGTATAAAAGGTATGAAAGCCATAGAGTGTCGGGATTTCCAGTTAAGTGCAATTTCAGCTTGGATGGGGAGAAACTTGTCTCTGGTTCCTCAGATGGTTCTATCTACTTCTATAACTCCCAATCATCAGTGCTTGTCAAGAAAATGAAGGCATATGAGCAAGCCTGTATAGACGTCGCTTTCCATCCCATCTTGTCTAATGTAATTGCTTCATGCAGTTGGAATGGAGATGTTTCAGTGTTTGAG------------------------------------------------------
