# Supplementary material for: Altered Mitochondrial Respiration Is Associated With Loss of Nuclear‐Encoded OXPHOS Genes in Parasitic Broomrapes
Source: Ecol Evol. 2025 Jul 6;15(7):e71737. doi: 10.1002/ece3.71737 (PMC12230201; doi:10.1002/ece3.71737)
Supplement: Supplementary file 1 — Appendix S1. [file ECE3-15-e71737-s003.tgz › Orobanchaceae_O2K_Supplementary_v3/Data_S1/DataS1/ribosomal.fasta]

>Amb
AGGTCA---------------------------GAGAAG------CGAAATATA------------------------CG
AGATCAC---AAACATAGATTGCTCGCGGCTAAATATGAATTG------AGACAAAATCTTTATAAAGCCTTT---TGTA
AAGATCCCGATCTTCCT---AGTGATATGCGAGACAAACATCGTTATAAGTTGTCCAAGTTGCCAAGAAATAGTTCATTT
GCACGAGTAAGAAACCGATGTATTTCC---ACAAGTCGCCCTCGTTCCGTATATGAGTTCTTTCACATTTCC------TT
TATCGTTTTTCATGGATTAGCATCTCGAGGTTCTATGATGGGCATAAAGAAA---------TCATCT---TGGATGGCGC
TG------GGATTGATATTGGGG---ATAGGCAGA---TCTATGCGAAGAAAGCGAAGTTCGGCTCTTGACATTCTCACT
TCTAAAAGAAGTCCAAGGGATTATTACAAGGGAAAAAATGTCAAGCCCACTGGTTTTCACACTCGCAAAGGA------GG
ATATGTTGTGATGGATGAAAAATTGCCACAGTACGTCATTCCTGATTTGACGAACTTCAAGCTTAAGCCTTATGTTGCAC
AGCAGAGCTGGTCACGATCAGAGCCTCAGACTGAAGAAACC---------------------------------------
---------------------------------------------ACTGCACAAGCT---GCCAATACAGAAGGGAGCAG
CAAT------------------ATGTCTGCT---CTCAAA---GAGGGACTAACCCGGAGGCCAGTGGCGGCCACCATCA
AGCTAACTGTACCAGCCGGCCAAGCTCGACCAGCCCCACCAGTTGGTCCAGCTCTTGGTCAATATCGCCTCAATCTGATG
GCGTTTTGCAAGGATTTCAATGCAAGAACCCAGAAATACAAGCCTGAGACTCCAATGGCTGTCTCTATAACAGCTTACAA
GGATAATACCTTTGATTTCACTGTAAAATCTCCTTCTGTTACTTGGTATTTGAAGAAAGCAGCTGGTATTGAATCAGGGA
GTAGCAAGCCTGGTCATGTAGTTTCAGGAACAATAACATTGAAGCATATTTATGAGATTGCAAAGGTGAAGCAACAGGAT
CCATATTGCCAATACAAGTCTTTGGAGTCGATTTGTAAGTCGATTATAGGCACTGCAAATGCAATGGGGCTTAAGGTTTT
GAAGGAGTTAGAGATGTTC---TCACGCTGCATCCTCAGACCAAAT---GTTCTC------------CATCTTCTAACC-
-----CTA---ATATCTGCGACA---CCAAAACCTAGCTTCCCCCCCCGACATGTAATCTCC------CACCAC---AAA
---GTC---TATCAATCTCCTGTACCCAACCTTGCG---------------------------------AAGCTA---TT
CTCAACCAAT---GGAAGCAATGGATCAGAC---ACTGAAAACGAAGAAGGC---GAGAAGAGAAACACCATAAACCGGT
GG------------AGCTTTTCACCAGAAAATGGTAGTGAAAAA---TGGGATATTTTCAATGAGAAG------------
GATGACAATGCAGGGTTCAAGGGCCTTGCAGGCCTTGGTGGCGAGAGTCAGGGGGTGCTAGAGAGAGAAAGTGATGAAGG
TGAAAAATGGTTGATTTCTGGGGATATATTCAAAGAAGTCGACAAAGAGGGAAAAGATGAT-------------------
-----GAA------------TGGGAAACA------GCAGAG------GGTTTCGAGCCATGGAGCTTT---GACGAAGGG
GAAGAGGGC---------------------------------------------------------------------AA
G------GGCATGGAGGGAATT------------------------TCAGAGAAAGATGGAGTC---GAAATG-------
--------GAGCCAGAGTTGAGTGAGGCTGAT---AAACTTTTGGAGGAGGAG------GAGAAGGGGCTATCTGTTGTG
CTCAAAGGTCCTAATCGTGCATTTGGAGACCTGATTGCTGCTTCAGGAATCACAGAGGTTATGCTTGACAGCTTGATTGC
CCTAAAGGACTTGGAAGGCATTGAGGGATTACCACCTCTTAGTGAGCTTGAGGATGCCCGCCTGGCAAACAGTGAAAGGA
AATCCCCTAGATTTGAAATGGAGCAACAAAAACAGGAAGAAATAGCTAAAACCTATGTGAGAAAAGTTGATGAAAAAGGA
AGGGCATATGGTACTGGAAGGAGGAAATGTAGCATAGCTCGTGTTTGGGTTCAACCTGGTGATGGAAAGTTTATTGTCAA
TGACAAGCAATTCGATGTTTATTTTCCAATCCTCGACCATCGTATTGATCTTCTAAAACCGTTTGTTGAGACCAAGACTT
TGGGTCTTTGGGATGTGAAGTGCACTGTGAAAGGAGGTGGTGTATCAGGTCAAGCTGGAGCCATT------CGTCTCGGA
ATAAGCAGAGCTTTGCAAAATTGGGAACCTGGG---CTCCGGTCATATCTTAGATCAACTGGGCTT---CTTACCAGAGA
CCCGCGTGTAGTGGAAAGGAAAAAGCCTGGGAAGGCCAAGGCCAGAAAGAGTTTCCAGTGGGTCAAGCGAATGACTTCCA
TTTTATTAAGGCCTTTGAAGAAAGCA------------AATACGCTTGCCGTAAGTGGTTGCAGAGCTTTTGCAGCAGGA
GGT---GGCAAATCAAAGAAGGGATCAAAGGGTGGAGGTGCT---GATGCTCCCAAAGCTTCGATTTTGAGCAAAGAAGT
GAAGTCCACAACTGTTTATGGAGCAAACATATGGAAAGAAGGTTCAGATCCTAAG---ATACTGGCTGATTCTGAATACC
CAGATTGGCTTTTCCATCTCCTCGATAAGCAGCCAACGCTCAGTGAGCTCAGCAGAAAAGATTCGCAGACTCTTCCATAT
GAAGAGCTCAAGCGATTCGTCAAGCTTGATAATCGCAAGCGCATAAAGGAGAATAATTCTGTGAAAGCTAAGCACATGGA
TCTTCTCCGCAAAACCTACACAGCTGATTCT---GATGACGAAGGTGACGATAGGAAATTC-------------------
--------------------------------------------------------------------TTAAAT------
------------TCCACGGCAAAAAGGCTCAGA------CCTTCTTCA---AATTCACAATACTACCACACCGCCATTCC
T------------------CCTCTTCCTGCTCAC---------------------------------------CCCCCTG
ATTAC------CCTTCG------------------------------------------------------------CGA
CGTTCTGATGAGGCTTCA---------GTT---CCT---------------GGACGTTACGTGTCAAAGCGCGAACGCTT
GATTCCAACTCCTCCT---TCT---AGGGTTTCA---------------GATACC------ACTGTTTCTTCCACCGGCC
AT---------------ACATCGCCT------------------------GGTGTGGGTAGCATTTCTGACGCAGACTTG
CCATATGATGTTCTAGCATCATTGAGGCGCCAAACAAAG---GCTTGGACAAAAAGCAGT---AAAACTCCAGAAAGTCT
CTCAATAAAGTTATCTGGGCATACAAATGCAGTCAATGCCATACATTGGTCACCAACACATCATCTTCTTGCCTCTGCTG
GCATGGAT------CAGAATGTCTATGTCTGGAATGTATGGAGCTGTGGT---CAGAAGAGAGCCCGTGTCTTCCACCAT
CATAATGCAGTAGTTAAAGATGTCCAGTGGTCAAAACAAGGGTTGTCTTTGCTAACTTGTGGATATGACTGTTCATCTAG
GTTGATTGATGTCGAGAAGGGAAGTGAAACAATGGTGTTTAAGGAAGATCAGATGGTGAGGGTCATTAAGTTTCACCCAA
ATAATCCCAACCTTTTCCTATCTGGTGGATCTAAGGGCTCTTTGAAGCTCTGGGATTTAAGAACCAGCGATATCGTCCAG
CAATATGTTAGAGGTCTTGGTCCTATCCTAGATTTTGACTTCAGTATCGATGCTAAACATTTCATTTCTTCCTGTGATGT
GTCTGGAGGAAATGTTAGTGAGAATTCAATCATTGTTTGGGATCTCCGACGACTAGTACCTCTCTCCAACCAGGTTTATG
TGGAAGCATATACATGCCCATGCATCCGATATCACCCATTCGATTCCTGTTTTGTTGCTCAGTCTAATGGGAATTATATT
GCAATCTTTTCGGCCAACTCACCCTTCAAGTTGGACAGGTATAAGAGGTATGAGAAGCATGGGGTCTCTGGTTTTCCAAT
CCGATGTGGTTTCAGTTTGGATGGTGAGTTACTGGTTACTGGTTCAGCTGAAGGATGCATATATTTTTATAGTTATAAGT
CCTCCAAGCTTGTTAAGAAACTGAAGGCATATGAACTGGCTTGCATAGATGTTGCTTTCCATCCTCTATTGCCCAATGTA
TTTGCTTCTTGCAGTTGGAGTGGTGATGTTTCTGTGTTTGAA--------------------------------------
----------------
>Cin
-----------------------------------GAAG------CGAAATATA------------------------CG
AGATCAC---AAACGTAGATTGCTCGCGGCTAAATATGAATTA------AGACGAAAGCTTTATAAAGCCTTT---TGTA
AAGATCCCGATCTTCCC---AGTGATATGCGGGACAGACATCGTTATAAGTTGTCCAAGTTGCCAAGAAATAGTGCCTTT
GCACGAGTAAGAAACCGATGTATTTCC---ACTGGTCGCCCTCGTTCCGTATATGAGTTCTTTCGCATTTCT------CG
TATCGTTTTCGTGGAT----------------------------------------------------------------
--------------------------------------------------------------------------------
--------------------------------------------------------------------------------
--------------------------------------------------------------------------------
--------------------------------------------------------------------------------
--------------------------------------------------------------------------------
----------------------ATGTCAACT---TTGAAA---GAAATCCTCACACGCCGCCCAGTCGCAGCCACAATCC
GGCTAACGGTCCCCGCTGGGGGAGCCAGGCCTGCTCCGCCGGTAGGGCCAGCATTGGGGCAGTATCGGCTCAACCTAATG
GCCTTCTGCAAGGACTTCAATGCTCGGACCCAGAAATACAAACCTGACACACCGATGGCTGTTACGATCACTGCATTTAA
AGACAACACCTTTGAATTCACCGTCAAGTCCCCCTCGGTTACTTGGTACCTGAAGAAGGCTGCAGGCATTGAATTGGGCA
GTAGCCGGCCAGGTCACGTGGTGGCCTCAACGATCACCCTCAAACATGTGTACGAGATCGCGAAGGTGAAGCAGTCTGAC
CCTTACTGCCAATACATGTCATTGGAATCCATCTGCAAGTCGATCATCGGGACTGCTAACACGATGGGGATCAAGGTCCT
GAAGGAACTGGATATGCTC---TCGCGCTTCATTTCTCGACCTTCTTCCCATCTC------------CGCTTCCTAACC-
-----CTAGCTCTCTCCTCCTCT---TCAAACCCCTCATTTTCTTCTTCT------TCTTCT------TCAAACTTCCCC
---TTC---TGCAACAACCCTAAT------------------------------CCC------AAATCCCATTTCAAATT
CTCCAGAAAC---TTCTCCAACGATCGGAAC---GGCGACGGAGACGACCCCAGAAAACACCCCTCAGTCCCTCCATCAT
GG------------AGCTTCCCTCCGGAAAACGACAATGACGCCGAGGATTCCCTCTTCGGAGCCGGT------------
GGAGGAGAT---------------CTCTCCGGAATTGCAGATGAAGACGCCGTGAGATCGGAGGATACGGAGGAGCAGGG
T------------------GGGGATATATTTGCAGACATTGATAAGGAGCGTGGTGGAAAT-------------------
-----GAG------------TGGCCAACG------GCGGAG------GGGTACGAGCCGTGGACGATT---GGAGAGGAT
GGAGGGAAG---------GAGGAGATATTTCAA------ATAGGGGTTTCG---AGCTCT------------------GT
A------GGAGGAGGAGGA------------------------------------------GAT---GAGGGAGTG----
--------GAGCCGGAGAGTAGCGAGGCGGAT---AAGCAGATTGCGAAGGAG------GAAGAAGAGCTTTCTATGACA
CTGAAAGGCCCAAATCGTGCTTTTGGAGACCTGATTTCAGCATCAGGTATAACAGAGGCAATGCTTGACAGTTTAATCGC
TCTGAAGGACCTGGAAGGCATTGAGGGATTGCCCCCTCTAAGAGAAATAGAAGACTTGCGCTTGGAGAAGAATGAGAGGA
AATCAACTAGAGCTGAAATGGAGCGGAAGAAACAGGAGGAGATTGCCAAAGCACGGGTTCGGCAAGTTGATGAAAAGGGT
AGGGCTTATGGAACAGGAAGAAGGAAATGCAGTGTCGCTCGTGTCTGGATTCAACCTGGTGATGGAAAATTTCTTGTCAA
TGACAAGCAGTTTGATGTTTATTTTCCAATGCTTGACCACCGTGCTGATCTCCTTCAGCCATTTTCTGAGACTAAAACTT
TGGGTCTTTGGGATGTCACTTGCACCGTGAAAGGAGGTGGTGTCTCTGGTCAAGTTGGAGCAGTT------CGTCTAGGA
ATCAGCAGGGCATTGCAGAACTGGGAGCCTGGG---CTTCGTCCTCCACTCAGATCAGCTGGATTC---TTGACGAGGGA
CCCGCGTGTTGTTGAAAGGAAAAAGCCTGGGAAGGCGAAAGCAAGGAAGAGCTTCCAATGGGTCAAGCGAATGGCAATC-
--TGCAGTAATTTGTTCAGACACAACCTCATCACTAAGGAAGCAGGAAGGGTGGTGGGTCGAAGAGCATTTGCTGTAGCG
GGT---GGTAAAGCAAAAAAGGGTTCAAAAGGTGGTGGAGCT---GATGCTCCAAAAGCTTCAATACTCAGCAAAGAAGT
CAAGGCCACCACAGTGGTTGGTGCCAATATCCTCAAGGATGGTGTAGATCCAAAG---ATCTTGCCAGACTCTGAATACC
CGGACTGGTTATGGCACCTGCTTGCCAAACACCCTCCATTAAGTGAACTGAAGAGGAGAAATTTGGAAGCTCTCCCTTAT
GAAGACCTCAAACGTTTTGTCAAACTGGACAACCGTGCACGAATAAAGGAAAACAATTCTATCAAGGCTAAGAACATGGA
TCTTCTCTGCAACGCGTATTCAACTCCTTCC---GATGAAGACGAAGAAGAAAAGCTCTTC-------------------
--------------ATTTCCTCTTCTTCCAAGAAGAGACCC---------------------------------------
------------AGACCTCAAAACTTACACCAA------CCCAAAAGA---CCCTCT------------CCAAACCCTCC
GGGG---------------CGTCTCTCCATTCAGGCA-------------------------------------------
-----------GAACAA---------------------------------------------------------------
---------GAAGCTCCA---------ATC---GCA---------------GGCAGATATGTCTCCAAGAGGGAAAGAGC
CCTCTCTTCAGCAAAC---CCAGTTCGGGTTCCA---------------GATCAAATC---CTTCCTTCCACTCTCAACT
CA---------------TCATCCCCT------------------------GTTGTGGGAAGTATTTCGAGCTCAGATCTT
CCAAGTGATATCTTGTCATCATTGAGATTTCAAGCAAAG---GGTCATGCACAACTCAAT---AAAATGCCTGGAAGACT
GTCTGTACTTCTAAACAGCCACACAAAGGCTGTCAATTCCATCCAGTGGTCACCAACTCATCATCTTCTTGCTTCTGCTG
GAATGGAT------CAAATTGTTCATGTGTGGAATGTGTGGAGCAATAATAGTCAGAAAAAAGCACGCGTTTTTAACTAC
CACAACGCTGCAGTCAAGGATGTGAGGTGGTCACAACAAGGGTTGTTCTTACTCTCTTGTGGGTTTGATTGCTCATCTAG
GTTAGTCGATGTTGAGAAGGGAATAGAAACTCAGGTCTTTAAGGAGGATCAAGCATTGGGGGTCGTTAGGTTCCATCCAA
ATAATCCTAGCCTCTTTCTTTCAGGAGGGATGAAGGGCCTTTTGAGACTCTGGGATGTAAGAGTTAGCAAGGCTGTTCAA
GAATATGTTCAAGGTCTTGGCCCCATTCTTGATGTTGAGTTCAGTATTGACGCCAAACATTTCATCTCTTCGAGTGATGT
CACCAGAGGGAATGTCAGTGAAAAATCTATAATTGTTTGGGATGTCAAGCGACAAGTTCCTCTATCCAACCAGGTTTATG
TGGAGGCTTATACCTGCCCATGCATTCGTTACCACCCATTTGATTCGTGTTTCGTTGCACAATCAAATGGAAATTACATT
GCAATATTCTCATCTAGGCCACCTTTCAAGTTGGACAAGTACAAGAGGTATGAGAAGCATGGAGTATCAGGCTTCCCCAT
CAAGTGCAATTTCAGTTTGGATGGAGAAAAGCTTGCATCTGGCTCTTCTGACGGATGCATATACTTATACAGCTATAGGA
CTTCTGAGATTCTTAGGAAGATTAAGGCTTATGATCAGGCATGCATAGATGTTGTTTTTCATCCTGTTCTTCCTAATGTG
ATTGCTTCATGCTGTTGGAACGGCAATGTTTCTGTGTTTGAA--------------------------------------
----------------
>Gos
ATGTCG---------------------------GAGAAG------CGAAATATA------------------------CG
AGATCAC---AAACGTAGATTGCTCGCGGCTAAATATGAATTG------AGACGAAAGCTTTATAAAGCCTTT---TGTA
AAGATCCCGATCTTCCT---AGTGATATGCGGGACAAACATCGTTATAAGTTGTCCAAGTTGCCAAGAAATAGTTCCTTT
GCACGAGTAAGAAACCGATGTATTTCC---ACGGGTCGCCCTCGTTCCGTATATGAGTTCTTTCGAATTTCT------CG
TATCGTTTTCGTGGAT---------------------------------------------------------ATGCCAC
TG------GGATTGATATTAGGG---ATAGGAAGG---ACGTTTCGAAGGAAGCGTACCTCATCGCTCGATATTCTCTCG
TCTAAACGAGCACCAAGAGATTATTACAAGGGGAAAAATTGCAAGTCTACTGGTTTCCACACTCGCAAAGGT------GG
ATATGTTGTGATGCAGGAGAAGTTGCCAAACTATGTGGTTCCTGATTTGACTGACTTCAAGCTCAAACCATATGTATCCC
AGTGCCCAACT------------------------GAAGTC---------------------------------------
---------AAA---------------------------------ACCGCAGAGGCT---GCTGAA---------TCAGC
TAAA------------------ATGTCGACC---CTGAAA---GAAATCCTAACCCGCCGTCCAGTGGCGGCCACCATCA
GGCTGACTGTGCCGGCGGGAGGAGCACGACCCGCACCCCCAGTAGGTCCAGCCCTGGGTCAGTACCGACTTAATCTAATG
GCCTTCTGCAAGGACTTCAACGCCCGAACCCAAAAGTACAAGCCAGACACCCCCATGTCTGTCACTATCACCGCCTTCAA
AGACAACACCTTTGAGTTCACTGTCAAGTCTCCATCCGTCACCTGGTACTTGAAGAAGGCAGCGGGTATCGAGTCCGGAA
GCAGCCGGCCTGGCCACGTGGTCGCCACCACTTTGTCCGTCAGACATATTTACGAGATTGCCAAGATTAAGCAATCCGAT
CCCTATTGTCAGTACATGTCCCTGGAGAGTATTTGTAAGTCCATTATTGGGACTGCTAATACCATGGGGATTAAGGTGGT
GAAGGACTTGGATATGTTC---TGTCGTCTCCTCACCAGAGCTTCC---CATTTC------------CGTTTTCTGCCT-
-----CTT---CTTTCCTCCAAA---------------------------------------------------------
------------TCCCCGCCATGTCCTTCCTTCTCTCAACAC---------CATCCACTTTCCCTCGTCCGTTTC---CT
CTCAACCAAC------AACAATGACAATAGG---AAAGATCAG------------TCATTTTCCAATCCC---------T
GG------------AATTTTGCCGAAGAAGCTAACGGCAAATTC---GGGAATCCTTTCCCCGATGAA------------
TCGCAA--------------------------------------------------------------------------
-------------------------------------------AAGAAGAGCGGGGAAGGG-------------------
-----GAT------------TGGTTGGTT------GGAGAG------GAAGACAAAGCGTGGAGCTTT---GGAGAAGAA
GACAAAGAT---------GATGGCGTGTTTGAT------TTTAAAGAAGAA---GCTGTACAAGAT------------GT
T------GGTCTAACCATTGAT------------------------GGTACCGGTATTGCTTTG----------------
--------GGTGTTGATGAGGTTGAGGACCGG---GAGAAGCTTGAAGAAGAA------GAGAAACAACTCACTGCCGTA
CTCAAAGGCCCGAATCGTGCATTTGGTGACCTTATTGCAGCATCCGGTATCACAGATGCGATGCTTGACAGTTTGATAGC
TCTAAAGGATCTGGAAGGGGTTGAGGGGTTGCCACCTTTAAGTGTTATAGAAGACATGCGTTATGAAAAGAATACGAGGA
AATCCACAAGAGCTGAAATGGAACGCCAGAAGCTGGAGGAGATGGCCAAAGAAAGGGTAAGACAAGTAGATGATAAAGGA
AGGGCTTATGGGACTGGGAGAAGGAAATGTAGTATAGCTCGTGTTTGGGTTGAACCTGGTGATGGGAAGTTCATTATCAA
TGACAAAGAATTTGATGTCTATTTCCCAATGCTTGATCACCGTGCTGCTCTTCTTCGGCCATTCTCAGAGACCAAGACCT
TGGGCCTTTGGGACATCAAATGCACTGTTAAAGGAGGTGGTCTTTCTGGTCAAGTAGGAGCAATT------CAGCTGGGA
ATCAGTAGGGCCTTGCAAAATTTTGAGCCGGAG---CTACGTCCTCCCCTTAGAGCCGCTGGTTTC---TTGACAAGGGA
TTCACGTGTGGTTGAAAGGAAAAAGCCAGGGAAGGCAAAAGCAAGGAAGAGCTTCCAATGGGTCAAGCGT----------
-----ATGAGATCATTAAAAAGTGTCATCATTGCCAAGAATGCAGTTGGCGTG---GGACAACGAACATTTGCTGCTGGG
GCT---GGCAAAGCCAAGAAGGGCTCTAAAGGT---GCAGCCAGTGATGCACCAAAAGGATCAACACTCAGCAAAGAAGT
CAAATCCACAACAGTGGTTGGTGCAAATATACTCAAGGATGGAGCAGATCCAAAG---ATATTCCTGGATTCTGAGTACC
CTGATTGGCTGTGGCATCTGCTGGATAAACGTCCAGCATTGAGTGAGCTAAGGAGGAAAGACATTGAAACACTCCCATAT
GAAGATCTTAAACGATTTGTCAAGTTGGACAACCGAGCTCGGATAAAAGAAAACAATTCTGTCAAGGCCAAAAAC-----
--------------------------------------------------------------------------------
--------------------------------------------------------------------------------
--------------------------------------------------------------------------------
--------------------------------------------------------------------------------
--------------------------------------------------------------------------------
--------------------------------------------------------------------------------
--------------------------------------------------------------------------------
--------------------------------------------------------------------------------
--------------------------------------------------------------------------------
--------------------------------------------------------------------------------
--ATGGAT------CAAACAATCTGCATATGGAATGTATGGAGCAGAGGT---CAGAAAAAAGCTCGTGTGTTTAGCTTT
CATAATGCAGCTGTGAAAGATGTTAAATGGTCACAGCAGGGATCATTTGTACTTTCTTGTGGATATGACTGTTCATCAAG
GTTGATTGATGTTGAAAAGGGTCTTGAATCTCTGATTTTTAGAGATGATCAAGTTGTTGGAGTTATAAAATTCCATCCAG
ATGACTCAAACCTATTCCTTTCTGGGGGCTCGAAGGGCAGACTCAGATTGTGGGATGTTAGAACTGGCAAGGTGGTCCAT
GAATACATTCGAGGTCTGGGTCCAATTCTTGATGTTGAATTCTCCACTGATGGGAAGCAATTTGTATCTTCCAGTGACGT
TTCCGGGAGTAACATCAGTGAAAATTCCATTATTGTTTGGGACATCTCTAGACAGGTTCCACTGTCTAATGAGGTTTATG
CAGAAGCCTACACTTGTCCTTGTGTTAGGTACCATCCATTCGATCCCTATTTTGTGGCCCAATCAAATGGGAATTATATT
GCCATTTTCTCTTCAAAACCTCCCTTCAAGCTAGACAAGTATAAAAGGTATGAAAGCCATGGAGTGTCTGGATTTCCAAT
TAAGTGCAATTTCAGCTTGGATGGGGAGAAGCTTGCCTCTGGTTCCTCAGATGGTTCTATATACTTGTTTAACTCCCGAT
CATCGGTGCTTGTCAAGAAGATCAAGGCGTACGAGGAAGCTTGTGTAGACATCGCTTTCCACCCCATATTGTCTAATGTA
ATTGCTTCATGCAGTTGGAATGGAGATGTTTCAGTGTTTGAG--------------------------------------
----------------
>Vvi
AGGTTA---------------------------AAGAAG------CTAAATATA------------------------CG
AGATCAC---AAACGTAGATTGCTCACAGCTAAATATGAATTG------AGACGAAAGTTTTATAAGTCCTTT---TGTA
AAGATCCCGATCTTCCT---AGTGATATGTGGGACAAACATCGTTAT---------------------------------
---------------------------------AATCACCCTTGTTCCGTATATGAGTTCTTTCGAATTTCTCCTCTGCA
GCTGGTCTACAAGCAAGGTAAG---------------------------------------------------ATGGCGC
TG------GGACTGATATTGGGG---ATCGGAAGA---GCGTTCAGAAGAAAGCGAACATCGTCCCTTGACATTCTCTCT
TCCAAAAGAGCCCCGCGAGATTACTACAAGGGAAAGAATTGCAAGCCCACTGGTTTCCATACCCGCAAAGGT------GG
ATATGTTTTGATGCAAGAGAAATTGCCGAACTATGTAGTCCCTGATTTGACTGACTTCAAGCTTAAACCGTATGTATCTC
AATGCCCAAGA------------------------GAAGTG---------------------------------------
---------AAA---------------------------------ACTAACGAGGCT---ACTGAG---------GCAGC
TCAGTCTGATACAGCTAAG---ATGTCTTCA---CTGAAG---GAGATTCTAACCCGGCGCCCGGTGTCGGCGACGATCC
GCCTCACAGTTCCGGCCGGAGCAGCCCGGCCGGCACCACCGGTAGGACCGGCTCTGGGTCAGTACCGGTTGAATCTGATG
GCGTTCTGCAAGGACTTCAACGCTCGAACGCAAAAGTACAAGCCGGATACGCCCATGGCCGTGACCATCACCGCCTACAA
GGATAACACCTTCGAGTTTACCGTGAAGTCTCCGTCGGTCACCTGGTACCTCAAGAAGGCCGCCGGAATCGAGTTAGGCA
GCGGCCGCCCCGGTCACGTCGTCGCCTCCAGCGTGACCTTAAAGCACATCTACGAGATTGCGAAG---------------
--------------------------------------------------------------------------------
-------------ATGCTG---GCTCGCTTCGTTTCCAAACCCTCT---AATTTC------------CGTCTCTTAACT-
-----CTA---CTCTCCACCAAA---TCCCAA------------------------------------TCACAC---CCT
------------------CCAAACCCTAAGTTCACC---------------CTCCCA------------AGATTC---TT
CTCCACCAAT------CACAACAACAACGAC---AATAACACT------------AAAGATCGCTCCACATTCAATTCCT
GG------------AAAATTTCTCAGGAATACGACGGAAATGGT---GATTCCATCGTCGGCCAAGAG------------
GCTGGAACG---------------CTTGCCGGACTCACCGACGAGGGCGGTGCG--------------------------
-------------------------------------------GCTCCGGCTGAGGATGAG-------------------
-----TCG------------TGGTTGAAG------GATTCT---------------CCGTGGACCTTC---GAAGAGGAG
AGAGAGAAA---------GGTAATGTGTTGGAC------TTTGGATGGGAA---TTGCAGGAG-----------------
-------GAGGTTCGT------------------------------------GCTGTGGGAGGT---GAGACT-------
--------ACCATTGAGGGTGACGGGAGCAAA---GAGCTTCTTGAGAAGGAA------GAGTCAGCTCTTTCTGCTGTG
CTCAAAGGTCCAAATCGTGCATTTGGTGACCTTATTGCAGCATCTGGAATCACTGATGCAATGCTTGACAGTTTGATTGC
CCTGAAGGACTTGGAAGGGGTTGAGGGATTGCCCCCGTTAAGTGAGATCGAAGACATTCGTTATGAAAAAAATACAAGAA
AATCAACCAGGGCTGAGATAGAGCGCCAGAAGCAGGAGGAAGTTGCAAAAGCTCGAGTTAGACAAGTAGATGAAAAGGGA
AGGGCTTATGGAACAGGAAGAAGGAAATGCAGTATAGCCCGTGTTTGGGTTCAGCCTGGTGATGGAAAATTTATGATTAA
TGACAAGCAATTTGATGTTTATTTTCCAATGCTTGATCATCGTGCTGCTCTTCTTCGACCTTTCTCTGAAACAAAGACAT
TGGGTCTTTGGGATGTCAATTGTACTGTGAAGGGAGGTGGTCTCTCAGGTCAAGTTGGAGCAATT------CGTTTGGGG
ATCAGCAGGGCTTTGCAAAACTGGGAACCAGGA---TTACGGCCTCAGCTCAGAGAAGCTGGTTTC---TTAACAAGGGA
TCCCCGGGTGGTGGAAAGGAAAAAACCTGGAAAAGCAAAAGCAAGAAAGAGCTACCAATGGGTCAAGCGTATGACAATGA
ACCGCATCAAATCAGTGAGAAGTATCATCATCACAAGGGAGGCAGTTAGGCTTGTGGGCTGCAGGACATTTGCTGTTGGT
GGT------AAAGCAAAGAAGGGCTCAAAAGGGGGTGGGGCCAGCGATGCTCCAAAGGCATCAACTCTCAGCAAAGAAGT
CAAGTCTACTACAACTGTTGGTGCCAATATTCTGAAGGATGGAACAGATCCCAAG---GTCCTGCCTGACTCTGAGTACC
CTGATTGGCTGTGGCACCTGCTCGATAAACGTCCAGCATTGAGTGAGCTAAGAAGGAAGAGTGTAGAAAGTCTCCCTTAT
GAAGCTCTTAAGCGTTTTGTTAAGCTGGACAACCGAGCAAGGATCAAGGAGAACAACAATCTTAAGGCCAAGAACATGGA
TCTTCTGTGCAATGCGTACTCTACTCCTTCA---GACGACGACGATGAC-------------------------------
--------------GAACCACGACCAGTA---GCAGAACCA---------------------------ACACCC------
------------CCTCCATTGAAGCGATTTAAA------CCCCAA---------------------------AACCCTCC
T------------------CTCCTCCCCAAACCCTAC-------------------------------------------
--------------------------------------------------------------------------------
---------------CCT---------CTCATTGCT---------------GGCAGATACATATCCAAGAGAGAGCGATC
TCTCCTCAGCCCGGCC---CTT---TCTCCTCCC---------------CTTCCG------AATCCGGCTGCCTCT----
-----------------GCATCTCCT------------------------GTTATGGGTAGTATTTCAGATTCAGATCTA
CCACGTGATATCTTGTCATCATTGAGGCATCAAGCAAAG---GGCCGTTCACAGCTAGGT---CGAATATCTGAAAGGCT
GTCCGTAGATTTGAAGAGCCACAAAAAGTCTGTCAATACTATTCAGTGGTCACCGACCCATCATCTTCTTGCTTCCGCTG
GAATGGAT------CATGCCATCTGCATATGGAATGCATGGAGTAGAGAT---CAGAAGAAAGCACGTGAATTCAGCTAT
CATAATGCAGCAGTGAAAGATGTCAAGTGGTTGCAGCAAGGATTATCTGTGCTTTCTTGTGGATATGACTGCTCGTCAAG
ATTAATTGATGTTGAGAAGGGGTTGCAAACTCAGATTTTTACAGAGGATCAGGTGGTTGGTGTCATAAAGCTCCATCCAG
ACAACTCCAACCTCTTCCTGTCTGGGGGATCAAAAGGACGCCTCAGATTATGGGATATTAGAACTGGCAAGGTAGTTCAT
GAATACATTCGAGGTCTTGGTCCAATACTTGACATTGAATTCACTGTTAATGCCAAACAATTTATCTCTTCCAGTGATGT
GTCTGGAAGTAACATGAGTGAGAACTCTATTGTTGTTTGGGATGTCTCACGACAGGTTCCATTGTCTAATCAGGTTTATG
TGGAAGCCTATACCTGTCCCTGCATTAGATGCCATCCATCTGATCCATTTTTCATTGCGCAATCAAATGGAAATTATATT
GCAATCTTCTCGTCATGCCCTCCTTTCAAACTAGACAAGTACAAGAGGTATGAGAACCATGGGGTTTCTGGGTTCCCCAT
CAAGTGCAACTTCAGTTTGGATGGTGAGAAACTCGCCTCAGGCTCCTCGGATGGTTGTATATACCTTTATGACTACAGAT
CATCTGAACTTGTCCAAAAAATCAAGGCATATGAGCAAGCATGCATAGACGTTGCTTTCCATCCCCTCTTACCTAACGTG
ATTGCTGCATGCGGTTGGGATGGTGCGGTTTCAGTGTTTGAG--------------------------------------
----------------
>Gly
ATGTCG---------------------------GATCAG------CGAAATATA------------------------CG
AGATCAC---AAACGCAGATTGCTCGCAGCTAAATATGAATTG------AGACGAAAGCTTTATAAAGCCTTT---TGTA
AAGATTCTGATCTTCCT---AGTGATATGCGGGACAAACTTCGTTATAAGTTGTCCAAGTTGCCAATAAATAGTTCCTTT
GCACGAGTAAGAAACCGATGTATTTCC---ACGGGTCGCCCTCATTCCGTATATGAGTTCTTTCGAATTTCT------CG
TATCGTTTTTCATGGATTAGCATCTCGAGGTCCTTTGATGGGCATAAAGAAA---------TCGTCT---TGGATGCCTC
TG------GGACTCATCTTAGGA---ATAGGAAGG---GCATTTCGAAGGAAGCGGCCATCTTCACTCGATATTCTATCA
TCAAAACGTGCTCCTCGTGGTTATTATAAGGGAAAGAATTGCAAGCCTACTGGTTTCCACACTCGCAAAGGT------GG
GTATGTGGTGATGCAAGAAAAATTGCCAAATTATGTAGTTCCTGATTTGACTGATTTCAAGCTCAAACCATACGTATCTC
AGTGTCCTATA------------------------GAAGCG---------------------------------------
---------AAT---------------------------------ACCTCTGAAGCT---TCCCAA---------ACGGC
TAAA------------------ATGAGCATA---CCAAAG---GCA------------------GTGGCAGCGACGATCC
GGCTCACGGTGCCGGCCGGAGGGGCTCGGCCAGCTCCACCGGTTGGACCGGCGCTGGGACAGTACCGGCTGAACCTGATG
GCGTTCTGCAAGGACTTCAACGCGCGGACCCAGAAGTACAAGGCGGACACGCCCATGGCCGTCACGATAACGGCGTACAA
GGACAACACCTTCGAGTTCGCCGTTAAGTCGCCGCCGGTGTCGTGGTACCTGAAGAAAGCCGCCGGCGTGGAATCCGGCA
GCAGCCGGCCCGGTCACGTGACCTCGTCCTCGGTGTCCGTGCGGCACGTGTACGAGATCGCGAAGGCGAAACAGTCAGAT
CCGTACCTCCAGAACATGCCTCTCGAGTCCATTTCTAAGTCCATCATTGGAACCGCCAACAGCATGGGGATCAAGATCGT
CAAGGACCTCGATATGCTC---TCTCGTTTAATTCCCAAACCCTCT---CATCTC------CGT---CGCTTTCTCTCT-
-----ATT---CCGTTGAAACCG---TCCCACACGGCT------------------------------GTGAAT---CCC
---------------------------TTCTTCACCGTCGTC---------GTTCCC------------AAACAC---TT
CTCCACCAAC---CGTGGCGGCGGCAACGAC---GGCGATGGC------------AAGGACCCCTTTTCCTCCCGCGTGT
GG------------AAGGATTTCCGGGAGACCGAGGAGAAGCTT---GACGCGTTCTTCGAGGAGGAGGAGGAG------
TGCGGGAGC---------------CTCGCCGGAATGAACGACGACGGAAGCAGTGGTGGGAGGAGAAGGGAGGAGCGG--
-------------------GGGGCTATATTTAAAGGGATCGACGAGGAAGGTGGTTTTGAT-------------------
-----GAGAGCAATTTTGGAGTGAGAGCA------GGAGAG------GACTTCAAACCTTGGAGCATG---AAGGGGGAG
GAGGACGACAAA------AAGGATGTGTTTGAT------TTCAAAGAGGAT---------------------------GT
G------GGGCATGAA------------------------------GGGAACTTCACTGCTTTG---GATATT-------
--------------AATCCTAAAGTCGATGTT---GAACAGCTTGAGAAGGAA------GAACAAGCTCTCACTGCTGTT
GTCAAAGGCCCAAAACGTGCATTTGGTGATTTGATTGCTGCTTCTGGAATCACGGATGAGATGCTTGACAGTTTGATTGC
GTTGAAAGACTTTGATGGGGTTCATGGGTTGCCCCCTCTTAGTGTAATTGAAGACATGAGGTATGAGAAGAATACTAGAA
AATCCACTAGAGGTGAAATGGAGCGTCTGAAGCAAGAGGAAGCTGCTAAAGCTAGAGTGAAGCAGGTTGATGATAAAGGA
CGTGCTTATGGAACAGGAAGAAGAAAATGCAGTGTTGCCCGTGTCTGGGTTCAGCCTGGTAATGGTCAATTTACTGTTAA
TGATAAAGAGTTTGATGTCTATTTTCCAATGCTTGAGCATCGTGCTACTCTCCTTCGACCTTTCTCCGAGACAAAGACTT
TGGGGCTCTGGGATGTCGATTGTACTGTGAAAGGAGGTGGTGTGTCAGGGCAAGTTGGAGCTATA------CGATTGGGG
ATCAGCAAGGCTTTGCAAAACTGGGAACCAGAT---TTGCGGCCTGCACTTAGAAATGCTGGTTTC---CTGACAAGGGA
CTCACGAGTGGTAGAAAGGAAAAAGCCAGGAAAGGCCAAAGCAAGAAAAAGTTTCCAATGGGTCAAGCGTATGGCAATGA
ACCGTGCCAGGTATATTAGACACATTCTTACCACCAAAGAGGTAGTTGGGGTTGCATGCCAACGAACTTTTGCCACCGGT
---------AAAGCAAAGAAAGGATCTAAAGGGGGTGCAGCTGCTGATGCGCCCAAAGCATCAACTCTTAGCAAGGAAGT
CAAGTCTAGTACAGTTGTAGGTGCCAACATTCTCAAGGAAGGAACTGATCCAAAA---ATCCAGCCTGATTCAGAATACC
CTGACTGGTTGTGGCATCTGCTTGATAAACGCCCTGCACTTAGTGAACTGCGTAGGAGGAATATTGATACACTATCTTAT
GAAGATCTAAAACGCTTTGTTAAGCTGGATACCCGAGCAAGGATCAAGGAGAATAACTCTGTCAAGGCAAAGAACATGGA
TCTTCTGTGCAACGCTTATTCGAATGCCTCA---GACGACGAAGAAGAA-------------------------------
--------------------------------------------------------------------------------
------------GAACAACCAAAACGACAGAGA------GTATCCCTC---TCTTCC------------CCTAACCCGCC
AAAACGA------------CACCTTCCTTTGTCTTCT------------------------------------CCTCCTT
CATTCAACAACCAAACA---------------------------------------------------------------
---------CAAGCTCCC---------ATG---CTC---------------GGAAGATACATTTCCAAACGACAGCGCGC
ATTGATGGGCTCCACC---CCTGCCCCTCTTCCT---------------GAACCG------GTTCCTGTT----------
-----------------CCGTCTCCG------------------TTCACGCTATCTGGGAGTATCTTGGATGCTGATATA
CACCATAATATTTTATCATTGTTGAAAAGTAAAGCAAAG---GGTCATCAAAGCCCAAAC---CTGATATCTGAAAAGCT
ATCTGCAACTCTATACGGGCATACAAAAGCTGTCAATGCTATACATTGGTCATCAAGTCATCACCTCCTTGCATCTGCTG
GGATGGAT------CATGCGGTTTGCATATGGAATGTATGGAGCAGAAAT---CAGAAGAAAGCATGTGTGCTAAACTTC
CACAATGCAGCAGTCAAAGATGTGAAATGGTCTCAGCAAGGGCACTTCCTACTTTCTTGTGGGTATGATTGCACGTCTAG
GTTAATTGATGTTGAAAAGGGATTGGAGACTCAGGTTTTCAGAGAAGATCAAATTGTTGGAGTTATAAAGTTCCATCCAG
ACAATTCAAATCTCTTCCTTTCTGGAGGGTCAAAGGGCCAGGTCAAACTTTGGGATGCCAGAACTGGCAAAATAGTGCAC
AATTATAATCGAAATTTAGGTCCAATTCTGGATGTTGAGTTCACAATGAATGGGAAGCAATTCATTTCTTCTAGTGATGT
ATCTCAAAGTAATGCCAGCGAGAATGCTATTATTGTTTGGGATGTGTCAAGAGAGATACCATTGTCTAATCAGGTTTATG
TGGAAGCTTATACGTGTCCCTGTGTGAGGCGCCACCCATTTGATTCAACTTTTGTTGCCCAATCAAATGGGAATTATGTT
GCAATCTTTACTACCAACCCACCTTACAGACTCAACAAATGTAAGCGATATGAGGGACATGTGGTCTCTGGGTTCCCAGT
CAAGTGCAATTTCAGCTTGGATGGGAAAAAACTCGCTTCTGGCTCTTCAGATGGTTCTATCTACCTTTATGATTATCAGT
CATCCAAAGTTGTGAAGAAAATCAAGGCCCATGACCAGGCATGCATAGATGTTGCCTTCCACCCTGTTATACCTAATGTT
ATTGCTTCATGCTCATGGGATGGAAGTATTTTGGTATTTGAG--------------------------------------
----------------
>Ses
ATGTCG---------------------------GAGAAG------CGAAATATA------------------------CG
AGATCAC---AAACGTAGATTGCTCGCGGCTAAATATGAATTG------AGACGAAAGCTTTATAAAGCCTTT---TGTA
AAGATCCCGATCTTCCT---AGTGATATGCGGGACAAACATCGTTATAAGTTGTCCAAGTTGCCAAGAAATAGTTCCTTT
--------------------------------------------------------------------------------
-------------------------------------------------------------------------ATGGCGC
TA------GGGCTGATACTGGGA---ATAGGGAGA---GCATTCAGAAGGAAGCGAACTTCGTCGCTCGATATTTTGACT
TCGAAGAGGAGTCCTCGAGGCTTTTACAAGGGCAATAATTGCAAGCCAACTGGTTTTCATACTCGCAAAGGT------GC
TTTT------------------------TCTTAT------TCTTCTTTTTGTTATTTTTGGTTTTCCCAATTTGTGATA-
--------------------------------------------------------------------------------
--------------------------------------------------------------------------------
----------------------ATGGCGACG---CTCAAG---GAGATTCTCACTCGACGCCCGGTGGCGGCGACGATAC
GCCTCACGGTTCCGGCAGGCGGAGCGAAGCCCGCGCCACCGGTGGGTCCTGCCCTGGGTCAATACAGGCTAAATCTAATG
GCGTTCTGCAAAGACTTCAATGCGCGGACCCAGAAATACAAGCCCGAAACCCCGATGGCCGTCACAATAACGGCGTTCAC
GGACAACACCTTTGAGTTCACGGTGAAATCTCCGTCCGTCACGTGGTACCTCAAGAAGGCGGCCGGAATCGAGAGCGGCA
GTAGCCGCCCAGGTCACGTGACCGCCTCGACCATTACCCTTAAGCACGTTTACGAGATCGCCAAGATCAAGCAGAGTGAT
CCGTACTGTCAGTATATGCCGCTTGAGTCCATCTCGAAGTCCATTATTGGGACCGCGAATTCCATGGGAATTAAGGTTCA
GAAGGAGCTCGATATGCTT---TCTCGCTTCATCTCCAAATCTTCA---CAATTT------CAT---CGTTTGCTAACC-
-----CTA---GTTTCCTCAAAA---TCCCACCTCGTTAACCCTAAACCC------ATCGCG------CGGGGC---CCT
---GTA---TTTTCGGGCTCCACTCAGTATTTCTCTCCCAGA---------GCTCCT------CATTTCTATTTT---TT
CTCTACGAAA---GGTGGGAATGGGAACTCT---GGTGATGAT------------TCAGCTGCCTCCGGAGCTGATTTGT
GG------------AAATTGTCCTCAGAAGTTGACCAGGATATT---GACTCCGTCTTTTCCGTAGAA------------
TCTGGGTCT---------------CTTGAGGGCATCGACAATCAGAATGGCGGAGAAAGGAAA-----------------
-------------------------------------ATTGAGAGCACTGGTGGGAATGAG-------------------
-----GAA------------TGGGCGACT------GCTGAT------GACTATCAGCCGTGGAGTTTT---TCTGAAGAG
GGGAAGGAAGAAGGGGAAGAGGATGTGTTTGGT------ATTGAAGCAGAG---AGTGGAGAA---------------AT
T------GGGATCAGTGGTTTC------------------------GGGGATGGAGTAGGAGAA---GGGCTTGGG----
--------GGGATTGAAAACAGGGAGCAGGAG---AAGCAGCTTGAATCTGAG------GAGAAGGCCTTAACTGCGATT
CTCAAAGGTCCAGATCGTGCATTTGGTGATCTCATATCTGCGTCTGGAATAACAGATGAGATGCTGGATAGTTTAATTGC
CTTGAAGGATTTTGAAGGCATTCAAGGACTCCCTCCTCTGTCTGAAATTGAAGACATGCGTTATGAGAAGAATACCAGAA
AATCCAGCAGAGCTGAAATAGAGCGCCAAAAACAGGAGGAGGTGGCCAAGGCACGGGTCAGACAAGTAGACGAGAAGGGA
AGGGCTTATGGAACAGGAAAAAGGAAATGCAGCATTGCCCGCGTCTGGATTCAGCCTGGTGATGGAAAATTTTTTGTGAA
CGACAAAGAGTTTGATGTATATTTCCCAATGCTTGATCACCGTGCTGCTCTTCTTCGCCCTTTCTCTGAAACCAAAACTT
TGGGCATGTGGGATGTCAGTTGTACTGTTAAAGGAGGTGGCACCTCAGGTCAAGTTGGAGCAATC------CGATTGGGC
ATCAGTAGGGCATTACAAAACTGGGAACCAGGA---TTCCGTCCTCCTCTAAAAGAAGCTGGTTTT---CTGACAAGGGA
CTCGAGAGTTGTGGAAAGGAAAAAGCCTGGTAAAGCAAAAGCAAGGAAAAGCTTCCAATGGGTCAAGCGTATGCCAATTA
GTTTTGTCAGATCATTGAGAAACATTACCACCAGCAAGGAGGTGGTTCGAGCGTTGGGCTGCCGAACATTTGCTGCTGGG
GCT------AAAGCAAAGAAAGGCTCTAAAGGTGGTGCTGCTGCCGATGCTCCAAAAGCATCGCTACTGAGCAAAGAAGT
AAAATCCACTACAGTTTTTGGCGCCAATATCCTCAAAGATGGGCAAGACCCAAAA---ATCTTGCCCGATTCTGAGTACC
CAGATTGGTTGTGGCACTTGCTGGACAAACGCCCAGCTCTTAGTGAGCTAAGGAGGAAAGACGTAGAGTCTCTTCCATAT
GAGGATCTGAAGCGGTTTGTGAAGCTGGACAACCGAGCACGGATTAAGGAGAATAATTCTCTAAAGGCAAAAAATATGGA
TCTTCTTTCCAAAGCGTATGCAACTGCTTCC---GACGACGACGACGACGATGCT-------------------------
--------------GGCGGAGGATCCGGACACTCGAATCCA---------------------------TATGTG------
------------CCTCCTCCCAAGCGGATCAGA------CCCGAGAAA---CCGATG------------GCGAGTGCGAT
C------------------CAGATGCCCCTTAATCTC------------------------------------CCTCCGA
GTCTC------CCTACC---------------------------------------------------------------
---------GAGGCTCCG---------ATA---CCC---------------GGACGATACATATCTAAGCGACAAAGAGC
AGCCCTTGGTATGGAG---TCG---GCACGAACT---------------GACTCA------AACGCGGGTGATTTCGAT-
-----------------ATATCACCA------------------------GGCATGGGAAGCCTTTCAGATTCAGATGTA
CCGCATGGTATTTTGACAACATTGAAGCAGCATATGAAG---GGCAGTGCAGTCTCCAAT---CAAACACCTCGATCACT
TTCTTCAGCTCTCAATGGGCACGTTAAGCCTGTCAATGGTGTGCAATGGTCTACAACTCATCATCTTCTTGCATCTGCGG
GAATGGAT------CATACTGTTTCCATTTGGAACGTATGGAGTAGAGGA---GAAAAACGAGCACGTATATTAAATTAT
CACCATGCAGCAGTAAAAGATGTGAAATGGTCACAGCAAGGATTGTCTGTGCTCTCTTGTGGTTACGATTGCACATCAAG
ATTGGTTGATGTTGAGAAAGGAATAGAGGCTCAGGTTTTCAAGGAGGATCAAATTGTAGAAGTTGTAAAGTTTAGTCCGG
ACAACTACAATCTTTTCGTTTCTGGAGGATCAAAAGGCCTGATTAAACTGTGGGATACTAGGACTGGCACAGTGGTCCAT
GAATATGTACGAAGTCTTGGGTCAATCCTTGATGTGGAGTTCACAGTTGATGGCAGGAATTTAATCACATCAAGTGATGT
GTCCAAAAGCAACCTCAGTGAAAATTCAATCATCGTTTGGGATGTTTCCCGACAAGTGCCACTATCCAATCAGGTCTATG
CAGAAGCATACACATGCCCCTGCATCAGATGCCACCCACTGGAGCCATACTTTATTGCACAATCAAATGGAAACTATATT
GCCATATTCTCTACCAGATCCCCATTCAAACTTGACAAGTACAAGAGATATGAAAGTCATGGTGTTTATGGTTTCCCTAT
CAAGTGCAATTTCAGTTTGGACGGAAGGATACTGGCCTCTGGCTCCTCTGATGGATTTATCTACTTTTATAACTCAAAAA
CATCAAAGCTTCTAAAAAAAGTTAAGGCATATAATCAAGCATGCATAGATGTTGTATTCCATCCTACCTTGCCCAATGTA
GTTGCTAGTTGTAGTTGGAACGGAGAAGTGTCTGTTTTCCACCAAGAC------------------TGCAAT--------
----------ATCAAT
>Ofasciculata
ATGTCG---------------------------GAGAAG------CGAAATATA------------------------CG
AGATCAC---AAACGTAGATTGCTCGCGGCTAAATATGAATTG------AGACGAAAGCTTTCTAAAGCCTTT---TGTA
AAGATCCCGATCTTCCT---AGTGATATGCGGGACAAACATCGTTATAAGTTGTCCAAGTTGCCAAGAAATAGTTCCTTT
GCACGAGTAAGAAACCGATGTATTTTC---ACGGGTCGCCCTCGTTCCGTATATAAGTTCTTTAGAATTTCT------CG
TATCGTTTTTCGTGGATTAGCATCTCGAGGTTCTTTGATGGGCATAAAGAAA---------TCGTCT---TGGATGGCGC
TA------GGGCTGATACTGGGA---ATAGGAAGG---GCATTCAGAAGAAAGCGAACATCGTCGCTTGATATTCTAACA
TCCAAGAATAGTCCTCGAGGCTTTTACAAGGGCAAAAATTGCAAGCCCACCGGTTTTCACACCCGAAAAGGT------GG
TTATGTGATTGTGCCTGAAAAGTTACCAAATTACGTGGTACCAGATTTGACCGACTTCAAGCTAAAGCCGTATGTGTCTC
AGTGTGCGAAA---------------------------------------------------------------------
---------------------------------------------------GAAGTT---TCTGAT---------TCATC
AAAA------------------ATGGCGACG---CTCAAA---GAGATTCTCACTCGACGGCCTGTTGCGGCGACAATCC
GGCTCACAGTGCCGGCCGGCGCAGCGAAGCCGGCACCACCTGTGGGACCGGCGTTGGGCCAGTACAGGCTGAATTTAATG
GCCTTCTGCAAGGATTTTAACGCCCGGACACAGAAATACAAGCCCGAAACCCCCATGGCCGTCACCATAACTGCGTTCAC
AGACAACACCTTCGAGTTCACAGTCAAGTCTCCGTCCGTGACGTGGTTTTTGAAGAAAGCGGCCGGAATAGAGAGCGGGA
GCAGTAGGCCAGGTCACGTGACCGCCTCCGCCATCACTCTCAAGCACGTGCACGAGATCGCCAAGATCAAGCAGAGCGAT
CCCTACTGTCAGTACATGTCTCTCGAATCCATTTCAAAGTCCATTATTGGGACTGCCAATTCCATGGGGATAAAAGTTCA
GAAGGAGCTTGATATGCTT---TCTCGTTTCATTTCCAAATCTCCC---CAATTT------TAT---CGTTTAATAACC-
-----CTA---ATTCCGTCACAA---ACCCACCTCGTTTACCCCAAACCC------ATCACC------CAGAAC---CCC
---TTA---TTCTCAAACCCCACCCAGTATTTCTCCCCTAAA---------GTTCCC------CATTTCTATTTT---TT
CTCTACAAAT---AGGAAAAATGGACACTCC---GGCGATGAT------------TCAGCTACCTCAACTACTGATTTAT
GG------------AAAATGTCCTCAGAACTCGACCAAGATATC---GAATCCGTGTTCTCTATCGAA------------
TCCGGGAAT---------------CTTGAGGGAATCGATAATCAAAACAGCGACGTAGTGAGAAATGGAGATGACAGAAT
A------------------GCTGATGTTTTCAGAGGCCTTGGAGATGACGGCGGGAATGAG-------------------
-----GAG------------TTGGCGTCGGAA---GGTGAA------GATTATCAGCCGTGGAGTTTT---TCGGCGGAG
GAGAAAGAAGGAGCCGTGGAGGATTTGTTTTCT------GTTGAAGGAGAG---AGTGTTGAA---------------AT
G------GGGTTTAGTTGTCCA------------------------GGAGATGGACTTGGCGAG---GAAATGATT----
--------GCGATTGAAAAGACTGAGGAGGAG---AAGCAGCTTGAATCGGAG------GAGAAGACCCTAACTGCTGTT
CTCAAAGGTCCAAATCGTGCATTTGGTGATCTTATAGCTTCATCAGGAATAACCGATGATATGCTGGATAGTTTAATTGC
ATTGAAGGATTTTGAAGGCATTCAAGGACTCCCCCCTCTATCTAAAATCGAAGACATGCGTTATGAAAAGAATACAAAAA
AATCCAGCAGAGCTGAAATAGAGCGCCAAAAGCAAGAAGAGGTTGCCAAGGCACGTGTCAGACAAGTCGACGACAAGGGA
AGGGCTTATGGAACAGGAAAAAGGAAATGCAGCATAGCTCGTGTTTGGATTCAGCCTGGTGGCGGACAATTCTTGGTAAA
TGATAAAGAGTTTGATGTGTATTTCCCGATGATTGACCACCGTGCTGCCCTTCTTAGGCCTTTCTCTGAAACGAAAACTT
TGGGTATGTGGGATGTCAAATGTACCGTTAAAGGAGGTGGAACCTCAGGTCAAGTTGGAGCAATC------CGTTTGGGC
ATCAGCAGAGCATTACAAAACTGGGAACCTGGA---TTGCGTCCTCCTCTGAAAGAAGCTGGTTTC---CTGACGAGAGA
CTCGAGAGTTGTTGAAAGGAAAAAGCCCGGCAAAGCAAAAGCAAGGAAAAGCTTCCAATGGGTCAAACGT------ATCA
CTTTCATCAGATCATTGAGGAAACCTACCCCACTTAAGGAGGTAGTTCGAGTGGTGGGCCCCAGAACATTCGCCGCCGGA
GCT------AAA---AAGAAAGGCTCTAAAGGTGGTGCATCTGCAGATGGTCCAAAAGCATCCCTATTGAGCAATGAAGT
AAAATCCACTACCGTTTACGGTGCAAATATCCTAAAAGACGGGCAAGACCCGAAA---ACCTTACCCGATTCCGAGTACC
CTGATTGGTTGTGGCACTTGCTCGACAAACGCCCGGCTTTGAGTGAGCTAAGGAGGAAAGACATACAAAGTCTCCCATAT
GAGGATTTGAAAAGGTTTGTGAAGCTGGATAATCGTGCAAGGATCAAGGAGAACAATTCTCTGAAGGCCAAGAACATGGA
TCTTCTCTCCAAAGCCTACGCAACCGCTTCC---GACAATGAAGATGTCGCC----------------------------
--------------GGTGAAGGATCCAGATACCCGAATCCA---------------------------TTGTTT------
------------CATCCTCCCAAAAAT------------------------TTCAGT------------GTCAAAGAAAT
A------------------CAGATGCCCCTTTTTCAC-------------------------------------------
-----------CGCCGG---------------------------------------------------------------
---------ATTCAACAT---------GCC---CGA---------------AGCTTCGATACCCGGAAGCGACAAAAGGC
TGCCCTCGCTTCCAGT---ATG---AGTCTAACG---------------ATCCTG------AATCCAACTTATGCCGAC-
-----------------CCATTACCA------------------------------------------GATTCAAATTTA
CCGCATGATATTTTTACCGCCTTGAGGCGTCACAATAAG---GACAGTGTATTTTCAAAT---CAAACTCCTCGGTCACT
T---CTGCAGCTCTCAGAGGGCACTCTAAGTCTGCGAAATCTG---TACAATAGTCTAAATCATCTTCTAGCATCTGCTG
GAATGGAT------CATATTGTTTGTATCTGGAATGTATGGAGTAGAGGT---CAAAAGCAAGCACTTATAATAAATTGT
CACCATGCGGCGGTGAAAGATGTGAAGTGGTCACAACAGGGATTAACTTTGCTCTCTTGTGGTTATGATTGCACATCAAG
GTTAGTCGATGTTGAAAAAGGAATGGAGGCTCAGGTTTTCAAGGAGGATCAATTTGTGGAAGTTGTAAAATTTTGTCCTG
ACAATTATAATCTTTTCCTCTCTGGGGGATCAAAAGGTCATCTTAAACTGTGGGATATTAGGACTGGCGTAGTGGTCCAT
GAATATGTGCGAAGTCTCGGGCCAATCCTTGATGTAGAGTTCACTGCTGATGGCAAGTATTTGATCACCTCAAGTGATGT
GTCCAAAACCAACCTTAGTGAAAACTCGATTATTGTCTGGGATGTTTCACGTCAAGTTCCATTATCCAATCAGGTATATG
CAGAAGCATACACATGCCCCTGCATCAGATGCCACCCATTTGAGCCGTACTTTATTGCTCAATCTAATGGAAACTACATT
GCTATATTCTCCATGAGACACCCATTTAAACTTGACAAGTACAAAAGATACGAAAGTCATGGCGTATCTGGCTTCCCTAT
CAAATGCAATTTCAGTTTGGATGGAAATATTTTGGCCTCTGGATCCTGTGACGGATGGATATACTTTTATGACTCGAAAA
CATCCAAATTCCTCAGAAAGGTTAAGGCGCATGATCAAGCATGTGTAGAGGTTGTATTCCATCCTCTCTTGCCCAATGTA
GTTGCAAGTTGTAGTTGGAGTGGAGAAGTCACTGTTTTCCACCAACGAGAC---------------CTCAGT--------
----------------
>Pht
--------------------------------------------------------------------------------
-------------------TTGCTCGCGGCTAAATATGAATTG------AGACGAAAGCTTTATAAAGCCTTT---TGTA
AAGATCCCGATCTTCCT---AGTGATATGCGGGACAAACATCGTTATAAGTTGTCCAAGTTGCCAAGAAATAGTTCCTTT
GCACGAGTAAGAAACCGATGTATTTTC---ACGGGTCGCCCTCGTTCCGTATATAAGTTCTTTAGAATTTCT------CG
TATCGTTTTTCGTGGATTAGCATCTCGAGGTTCTTTGATGGGCATAAAGAAA---------TCGTCT---TGGATGGCGC
TA------GGGCTGATACTGGGA---ATAGGAAGG---GCATTCAGAAGGAAGCGAACGTCTTCGCTTGATATCCTGACG
TCGAAGAGGAGTCCTAAAGGCTTTTACAAGGGCAAAAATTGCAAGCCCACCGGTTTTCACACTCGCAAAGGT------GG
TTATGTGGTGGTACCTGAAAAGTTGCCGAATTATGTTGTACCAGATTTGACTGGCTTCAAGCTAAAGCCATATGTATCTC
AGTGCGCGAAA---------------------------------------------------------------------
---------------------------------------------------GAAGTT---TCTGAT--------------
----------------------ATGGCGACG---CTCAAA---GAGATTCTAACTCGACGCCCAGTGGCGGCAACGATCC
GCCTCACTGTGCCGGCCGGCGGAGCCAAGCCGGCCCCACCCGTAGGTCCGGCTCTGGGTCAGTATAGGCTGAATCTAATG
GCGTTCTGCAAGGACTTCAACGCCCGGACCCAGAAATACAAGCCCGAAACCCCAATGTCCGTCACCATAACAGCGTTCAC
AGACAACACGTTCGAGTTCTCCGTCAAGTCGCCGAAGGTGTCGTGGTACCTCAAGAAGGCGGCCGGGATAGAGAACGGGA
GCGGCAGGCCCGGTCACGTGACCGCCTCCACCATCACTCTCAAGCACGTGTACGAGATCGCAAAGATCAAGCAGAGCGAT
CCATACTGCCAGTACATGCCGCTTGAATCAATTTCCAAGTCGATTATCGGGACTGCCAATTCCATGGGGATTAAGGTTCA
GAAGGAGCTCGATATGCTG---TCTCGCTTCGTCTCCAAATCTTCC---CAATTT------CAT---CGTCTACTAACC-
-----CTA---ACTTCACCCCAA---ACCCACCTCGTTTTCCACCAACGC------ATCACC------CAGAAC---TCT
---TTA---TTAACT---------------------------------------CCC------CATATCTCATTT---TT
CTCCACATTT---GGTAAAAATGGAAACTCC---GGCGACGAT------------TCAGCTACCTCAACCACCGATTTGT
GG------------AAAATGTCCTCAGAAATTGACGAAGATATC---GAATCCGTGTTCTCTATCGAA------------
TCTGGGAGT---------------CTCGAAGGAATCGGTAACCAAAACGGCGGCGTGGTGAAAAAAGTGGATGATAGAAT
A------------------GGCGATATCTTTAGAGCAGTTGGAGATAATGGCGGGAATGAG-------------------
-----GAG------------TTGGCGGCC------GGTGAA------GACGATCAGCCTTGGTCTTTT---ACGGCGGAG
GAGAAAGAAGGAGCGGTGGAGGATTTGTTTGGC------ATTGAAGGAGAG---TGTGTTGAG---------------AT
G------GGATTTAGTGGTTCA------------------------GGAGATGAAAATGTGGAG---GAAATAAAT----
--------TGGGCTGAAAAGAGTGAGCAGGAG---AAGCAGCTCGAATTGGAG------GAGAAGGCCTTAACTGCTGCT
ATCAAAGGTCCAAACCGTGCATTTGGTGATCTTATCGCCTCATCTGGAATAACTGACGAGATGCTGGATAGTTTAATCGC
TTTGAAGGATTTTGAAGGCATTCAAGGGCTCCCACCTCTATCTAAAATCGAAGACATGCGTTATGAAAAGAACACGAAAA
AATCAAGCAGAGCTGAAATCGAGCGCCAAAAACAGGAGGAGGTGGCCAAGGCACGTGTCAGGCAAGTAGATGATAAGGGA
AGGGCTTACGGGACAGGGAAAAGGAAATGCAGCATAGCCCGTGTTTGGATTCAGCCCGGAGATGGGAAGTTTTCGGTGAA
CGACAAAGAGTTCGATGTTTATTTCCCGATGATTGATCAACGTGCTGCCCTTCTAAGGCCGTTCTCCGAGACTAAGACTT
TGGGAATGTGGGATGTCAAGTGTACGGTTAAAGGAGGAGGCACATCAGGTCAAGTTGGAGCAATC------CGTTTGGGC
ATAAGCAGAGCATTACAAAACTGGGAACCAGGA---TTGCGTCCTCCTCTAAAAGAAGCTGGTTTT---CTGACGAGAGA
CTCGAGAATTGTGGAAAGGAAAAAGCCTGGTAAAGCGAAAGCAAGGAAAAGCTTCCAATGGGTCAAACGT------ATCA
CTTTATTCAGATCATTGAGACGCGCTACCCCGCTTAAGGAGGTAGCCGGAGTGGTGGGCTGCAGAACATTTGCCGCCGGT
GGA---GCTAAA---AAGAAAGGCTCTAAAGGTGGTGCGGCTGGAGATGGTCCAAAAGCATCATTATTAAGCAAAGAAGT
AAAATCCACTACTGTTTTTGGTGCTAATATCCTAAAAGAGGGGCAAGACCCGAAA---ATCTTGCCCGATTCCGATTACC
CTGATTGGCTGTGGCATTTGCTAGATAAACGCCCGCCTCTGAGTGAGCTAAGGAGGAAAGACACTGCTACCCTTCCGTAT
GACGAGCTTAAGAGGTTCGTCAAGCTGGATAATCGAGCGAGGATCAAGGAGAATAATTCTTTGAAGGCCAAGAAT-----
--------------------------------------------------------------------------------
--------------------------------------------------------------------------------
--------------------------------------------------------------------------------
----------------------ATGCCTGTTTTTCGC------------------------------------CGTCCGA
GTCTC------CCTGCT---------------------------------------------------------------
---------GAAGCTCCG---------ATA---CCC---------------GGAAGCTACATATCTAAGCGACAAAGAGC
TGCCCTAGCTTCCAAT---CCG---ACTCTACCC---------------GACCCG------AATCCTGATTCTCTCGTC-
-----------------CCGTCTCCAGTTAAA------TCTATTTCTGCAGTTGTAGGAAGCCTTTCGGATTCAGATTTA
CCGCATGGTATTTGGACCGCATTGAGGAGTCACGCCAAG---GGGAGTGTAGTGTCAAAC---CAAACTCCTCAGTCACT
TTCTGCAGCTCTAAGAGGACACGTTAAGTCTGTGAACTCTTTGCAATGGTCTAAATCTCATCATCTTCTAGCATCTGCGG
GAATGGAT------AATACCGTTCGCATCTGGAATGTATGGAGTAAAGGT---CAAAAGCAAGCACGTGTATTAAATTGT
CACAATGCGGCAGTGAAAGATGTGAAATGGTCACTGCAAGGATTATCGTTGCTCTCTTGTGGTTATGATTGCACGTCAAG
GTTAGTTGATGTTGAGAAAGGAATGGAGGCTCAGGTTTTCAAGGAGGATCAGTTTGTCGAAGTTGTAAAATTTTGTCCGG
ACAACTATAATCTTTTTCTGTCCGGGGGATCAAAAGGCCAACTTAAACTGTGGGATATTAGGAATGGCACGGTGGTCCAT
GAATATGTAAGAAGTCTCGGGCCGATCCTTGATGTCGAGTTCACGGTTGATGGAAAGTATTTAATCACCTCGAGCGATGT
GTCCAAAAGCAACCTTAGTGAAAACTCGATTATTGTATGGGATGTTTCACGTCAAGTTCCGTTATCCAATCAGGTCTATG
CAGAAGCATACACGTGCCCCTGCATTAGACGCCACCCGTTCGAGCCATACTTTACTGCTCAATCCAATGGAAACTACATT
GCAATATTCTCTACGAAACCACCGTTCAAACTTGACAAGTACAAAAGATACGAAGGTCACGGTGTATCTGGCTTCCCTAT
CAAGTGCAATTTCAGTTCGGATGGAAATATATTGGCCTCCGGATCCTATGATGGATGCATATACTTTTACGACTCTAAAT
CAACCAAATTTCTCAAAAAGGTTAAGGCATATGAGCAAGCATGTGTAGATGTTGCATTCCATCCCACGTTGCCCGATGTA
ATTGCTAGTTGTAGTTGGCATGGCGAAATCTCTATTTTCCACCGAGGACACAAC---------AAAATT-----------
----------------
>Lphi
ATGTCG---------------------------GAGAAG------CGAAATATA------------------------CG
AGATCAC---AAACGTAGATTGCTCGCGGCTAAATATGAATTG------AGACGAAAGCTTTATAAAGCCTTT---TGTA
AAGATCCCGATCTTCCT---AGTGATATGCGGGACAAACATCGTTATAAGTTGTCCAAGTTGCCAAGAAATAGTTCCTTT
GCACGAGTAAGAAACCGATGTATTTTC---ACGGGTCGCCCTCGTTCCGTATATAAGTTCTTTAGAATTTCT------CG
TATCGTTTTTCGTGGATTAGCATCTCGAGGTTCTTTGATGGGCATAAAGAAA---------TCGTCT---TGGATGGCGC
TA------GGTTTGATACTGGGA---ATAGGGAGG---GCATTCAGAAGGAAGCGCACGTCATCGCTCGACATCCTGACG
TCGAAGAGGAGCCCTCGAGGTTATTACAAGGGCAAAAATTGCAAGCCCACTGGTTTTCATACCCGTAAAGGC------GG
TTATGTAGTGATGCCTGAAAAGCTTCCAAACTATATCGTACCAGATCTAACTGGCTTCAAGCTGAAACCATATGTCTCTC
AATGTGCACCA---------------------------------------------------------------------
---------------------------------------------------GCAGCT---GCTGGC---------TCGAC
TAAA------------------ATGGCGTCC---CTGAAA---GAGATCCTCACTCGCCGCCCCGTGGCGGCGACGATCC
GCCTCACCGTCCCGGCCGGCGGCGCAAAGCCGGCGCCGCCCGTAGGCCCGGCGCTAGGTCAGTACAGACTGAACCTAATG
GCCTTCTGCAAGGACTTCAACGCCCGCACGCAGAAGTACAAGCCCGAGACCCCGATGGCCGTCACGATAACGGCCTTCAC
CGACAACACCTTCGAGTTCACCGTCAAGTCTCCGTCGGTCACGTGGTACCTGAAGAAGGCCGCCGGGATCGAGACCGGCA
GCAGCCGCCCCGGTCACGTGACCGCCGCCGCCGTCAGCGTGAAGCACGTGTACGAGATCGCGAAGATCAAGCAGAGCGAT
CCGTACTGCGGGTACATGTCGCTTGAATCGATTTCGAAATCCATTATCGGGACGGCGAATTCGATAGGGATCCAGGTTCT
GAAGGAGCTCGATATGCTT---TCTCGTTTCATCTCCAAATCTTCC---CAATTT------CAT---CGTTTGCTAACC-
-----CTA---ATTCCCTCGCAA---TCCCACCTCGTCATCCCCAAACCC------ATCACC------CACAAC---CCG
---ATT---TTCTCAAGCCCCAGCCATTATCTCTCCCCTAAA---------CCTCCC------AATTTCTCATTT---TT
CTCCACAAAA---GGGGGAAATGGAAAAGGCTATGGCGATGAT------------TCAGCTACCTCGACCACTGATTTGT
GG------------AAAATGTCCTCAGAAATCGACGAAGACATC---GACTCCGTGTTCTCTATCAAA------------
TCTGAGGAT---------------CTCGAGGGAATCGGTAATCAAAACGGCGACGTATTGAGAAATGGGGAG--------
-------------------GGTGATATTTTTAGAGGGGCGGGAGAGAGTGGCGGGGATGAG-------------------
-----GAG------------TCGGCGGCG------GGTGAA------GATTATCAGCCGTGGAGTTTT---GCGGCGGAG
GAGAAAGAAGGGGCGGTGGAGGATTTGTTCGGT------GTTGAAGCTGAG---AGTGGTGAG---------------AT
G------GGATTGGGTGGTTTG------------------------GGAGATGGGATTTTGGGG---GAAATGGTT----
--------TGGGGTGAAAAGAGTGAGCAGGAG---AAGGAGCTCGAATCTGAG------GAGAGGGCCTTAATGGATGTT
CTTAAAGGTCCAAACCGTGCATTTGGGGATCTTATTGCTTCATCTGGAATAACCGATGAGATGCTGGATAATTTAATTGC
GTTGAAGGATTTTGAAGGCATTAAGGGGCTTCCCCCTCTATCTGAAATTGAAGCCATGCGTTATGATAAGAACACGAGAA
AATCAAGCCGAGCTGAAATAGAGCGCCAAAAACAAGAGGAAGTGGCAAAGGCACGTGTCAGACAAGTAGATGACAAGGGA
AGAGCTTATGGTACAGGAAAAAGGAAATGCAGCATAGCTCGTGTTTGGATTCAGCCTGGTGGTGGAAAATTTGTGGTAAA
TGACAAAGAGTTCGATGTGTATTTCCCAATGCTCGATCACCGTGCTGCTCTTCTTAGGCCTTTCTCTGAAACTAAAACTT
TGGGTATGTGGGATGTTAACTGTACTGTTAAAGGAGGTGGCACCTCAGGTCAAGTTGGAGCAATC------CGTTTGGGC
ATCAGCAGAGCATTACAAAACTGGGAACCAGGA---TTGCGTCCTCCTCTAAAAGAAGCTGGTTTT---CTGACGAGAGA
CTCGAGAGTTGTGGAAAGGAAAAAGCCCGGTAAAGCAAAAGCAAGGAAAAGCTTCCAATGGGTCAAACGT------ATTA
CTTTCAAAAGATCATTGAAAAACCCTGCCTCCATTATGGAGGTAGTTGGAGTGGTCGGTCGAAGAACATTTGCTGCTGGT
GGA---GCTAAA---AAGAAAGGCTCTAAAGGTGGGCCCACTGGAGATGCTCCGAAAGCATCGCTATTGAGCAAAGAAGT
AAAGTCAACCACTGTTTTTGGTGCCAATATTCTAAAAGATGGGCAAGACCCGAAA---ATATTGCCCGATTCAGAGTACC
CAGATTGGCTGTGGCACTTGGTGGATAAACGCCCGGCTCTTAGTGAGCTAAGGAGGAAAGATGTAGAAAGTCTCCCATTT
GAGGATTTGAAGCGGTTTGTCAAGCTGGATAATCGGGCGAGGATTAAGGAGAATAATTCTCTCAAGGCTAAGAATATGGA
TCTTCTTTCCCAAGCGTACGGC------------GACGACGGCGACGGTGTGACC-------------------------
--------------GGAGGAGGATCCGTACAATCGAATCCA---------------------------TTACCA------
------------CCTCCGATCAAACGTCCCAGG------CCTCAAACGTCGTCGTTC------------GCAAATCCAAT
A------------------CAGATGCCC----------------------------------------------------
--------------------------------------------------------------------------------
---------------------------------------------------GGGAGCTACATATCCAAGCGGCAACGAGC
TGCCCTCTCTTCGGAT---CCG---AATCTAACC---------------GACCCG------AACCCGACTAATGCCCAC-
-----------------CCATCACCA------------------------GTTGTTGGAAGCCTTTCAGATTCAGAGGTG
CCTCGTGGTATTTTGAAATTATTGAGGCGTCATACTAAG---GGCAGTTTAGTCTCAAAC---CACATTCCTCAGTCACT
TTCTGCAGCTCTCAAGGGTCACACCAAGTCTGTCAATTCTTTGCAGTGGTCTAAAGCTCATCATCTTCTTGCGTCCGCGG
GGATGGAT------CATACAGTTTGCATTTGGAATGTATGGAGTAAAGGT---CAAAAGCAAGCACGTGTATTAAATTGT
CATCATGCGGCAGTGAAAGATGTGAAATGGTTTGAGCAGGGATTATCGGTGCTCTCTTGTGGGTACGATTGCACATCAAG
GTTGATTGACGTTGAAAAAGGAATGGAAACTCGGATCTTCAAGGAGGATCAAATTGTAGAAGTTGTGAAATTTTGTCCAG
ACAACTACAATCTTTTTCTCTCTGGGGGTTCAAAAGGTCACCTTAAACTGTGGGATGTTCGGACTGGCGCGGTGGTCCAT
CAATACGTGCGAAATCTCGGGCCAATCCTTGATGTAGAGTTCACAGTTGATGGCAAGTATTTAATCACCTCGAGTGATGT
GTCCAAAAGCAATCTTAGCGAAAACTCAATTATTGTTTGGGATGTTTCACGTCAAGTTCCTTTATCCAATCAGGTATATG
CAGAAGCATACACATGCCCCAGCATTAGATGCCACCCATTTGAGCCATACTTTGTTGCTCAATCCAATGGAAACTACATT
GCTAGATTCTCGACTAGACCGCCATTCAAACTTGACAAGTACACGAGATATGAAGGTCACGGTGTATCTGGTTTCCCTAT
CAAGTGCAATTTCAGTTCGGATGGAAATATAGTGGCGTCTGGATCCTCTGATGGATGCATATACTTTTACGACTCTAAAA
CATCCAAATTTCTCAAAAAGGTTAACGCGTACGAGCAAGCATGTGTAGATGTTGTATTCCATCCTACACTGTCTAATTTA
GTTGCTAGTTGTAGTTGGAATGGCGAAGTCTCGGTTGTCCACCTAGACCGTCTTGACAATTGGAAACTCTCA--------
----------------
>Christisonia
ATGTCG---------------------------GAGAAG------CGAAATATA------------------------CG
AGATCAC---AAACGTAGATTGCTCGCGGCTAAATATGAATTG------AGACGAAAGCTTTATAAAGCCTTT---TGTA
AAGATCCCGATCTTCCT---AGTGATATGCGGGACAAACATCGTTATAAGTTGTCCAAGTTGCCAAGAAATAGTTCCTTT
GCACGAGTAAGAAACCGATGTATTTTC---ACGGGTCGCCCTCGTTCCGTATATAAGTTCTTTAGAATTTCT------CG
TATCGTTTTTCGTGGATTAGCATCTCGAGGTTCTTTGATGGGCATAAAGAAA---------TCGTCT---TGGATGCCGC
GA------GGGTTGATGTTGGGA---ATAGGGAGG---GCGTTTAGAAGTAAGCGCGCCTCGTCTCTAGATATCCTGACC
TCAAAGAGGAGCCCTCGAGACTATTATAAGGGCAAAAACTGCAAGCCCACTGGTTTCCATACTCGAAAAGGT------GG
TTATGTTGTGGTGCCTGAAAAGCTGCCAAACTATGTGGTACCAGATCTAACTGACTTCAAGCTAAAACCATACGTGTCGC
AG------------------------------------------------------------------------------
--------------------------------------------------------------------------------
----------------------ATGGCTACG---CTCAAA---GAGATTCTCACTCGACGCCCGGTCGCTGCGACGATCC
GGCTCACCGTCCCAGCCGGCGGAGCTAAGCCAGCGCCTCCAGTGGGTCCCGCCCTCGGTCAGTACAGACTGAATCTAATG
GCTTTCTGCAAGGACTTCAACGCCCGGACCCAGAAGTACAAGCCCGAAACCCCCATGGCCGTCACCATAACCGCATTCCT
CGACAACACCTTCGAGTTCACCGTCAAGTCCCCGTCTGTGACATGGTATCTTAAAAAGGCGGCAGGAATCGAGAGCGGGA
GCAGCAGGCCCGGTCACGTGACCGCCTCGACCATCACCCTGAAGCACGTGTACGAAATAGCAAAGATCAAGCAAAGCGAT
CCCTACTGCCAGTACATGTCCCTCGAATCCATATCCAAGTCGGTTATCGGCACTGCACATTCGATGGGGATAAAGGTTCA
GAAGGATCTCGATATGCTA---TCTCGCTTCATCTCCAAATCTTCC---CAAATT------CGT---CGTTTACTAACC-
-----CTA---ATCCCATCACAC---AACCACCCCGTCGTCCCCAAATCC------ATCACA------CGGAGC---CCT
---TTA---ATTTCAAGCTCTTCCCAGTATTTCACCTCCCGA---------ACCCCC------CATTTCTCATTT---TT
CTCCACAAGC---GGTAGAAATGGAAACAAC---GGCGATGAT------------TCAGCTACCTCAACTACGGATTTGT
GG------------AATATGTCCTCAGGATTCGACCAAGACATC---GAATCCGTGTTCTCTCTTGAG------------
CCTGGGGAT---------------GTCGAGGGATTCCGTTCCCAGAACGGCGGCGTAGCAGGAGCTGCAGATGATGGAGA
G------------------GGCGGCATGTTTAGGAACGTGGAAGAGAGTGGCAGTAGTGTG-------------------
-----TCG------------CCGGAGAAT------GGCGAA------GATTTTCAGCCATGGTCTTTT---ACTGCGGAG
GAGAAAGAGAAGACGGTGGAGGATGTGTTTGGT------GTTGAGGCGGCG---AGTGTTGAG---------------AT
G------GGGTTAGTTGGTTCA------------------------GGAGATGAACTGGGTAAG---GAGATTGAT----
--------GGGGCTGAAAAGAGCGAGGAGGAG---AAGCAGCTGGAGTCCGAG------GTCAAGGCTTTAACTGCTGTT
CTCCAAGGTCCGGATCGTGCGTTCGGCGATCTCATTTCTTCATCGGGAATAACCGATGAGATGCTCGACAGTTTAATTGC
ACTGAAGGATTTCGAAGGCATTCAGGGACTCCCCCCTCTATCCGAAATCGAAGACCTTCATTACCAAAAGAACTCCAAGA
AGTCTAGCAGAGCCGAAATTGAGCGCCAGAAGCAGGAGGATGTGGCCAAGGCGCGCGTGAGGCAAGTGGATAACAAGGGA
AGGGCTTATGGGACAGGGAAGAGGAAATGCAGCATAGCCCGTGTTTGGATCCAGCCCGGCGAGGGGAGGTTCCTCGTGAA
CGACAAGGAGTTCGACGTGTATTTCCCAATGATTGATCACCGTGCGACCCTCCTTCGGCCATTCTCGGAGACGAAAACAC
TAGGCATGTGGAATGTCAATTGTACTGTTAAAGGGGGTGGCACCTCAGGTCAAGTTGGAGCAATC------CGTTTGGGC
ATCAGCAGAGCATTACAAAACTGGGAGCCCGGG---TTTCGTCCTCCTCTGAAAGAAGCCGGTTTT---CTGACGAGAGA
TTCAAGAGTTGTCGAGAGGAAAAAGCCTGGCAAAGCAAAAGCCAGGAAAAGCTTCCAATGGGTTAAGCGT----------
-----------------------------------------------------------------NNNTATGCTGCCGGT
GCAACTGCTAAA---AAGAAAGGCACGAAAGGTGGTGCAGGTGGAGATGCTCCAAAAGCATCACTGTTGACAAAGGAAGT
GAAATCGAAGACCGTTTTTGGTGCTAACATCCTAAAAGATGGACAAGACCCAAAA---ATCCTGCCAGACTCGGAGTACC
CGGATTGGCTGTGGCACTTGCTCGACAAGAAGCCACCCTTGAGCGAGCTGAGGAGGAAGGATGTCGAGAGCTTCCCCTAT
GAGGAATTGAAGAGGTTTGTGAAACTAGATAGCCGCGCAAGGATCACGGAGAATAATTCTCTCAAGGCCAAGAATATGGA
TCTCCTTTCCAACGCCTACGAAACCGCCTCT---GACGATGAAGATGGCCGGGGTTGCGTCGTC----------------
--------------GGAGAAGGATCCGGGCACTCAATTCCA---------------------------TTACCA------
------------CCTCCTCCCAAACGTGGCCGA------GGCTCAATT---TCTGCC------------GGAAATTCTGC
A------------------CAAATGTCCGGGTTTCGC------------------------------------CGTCCAA
GTTTC------CATGTC---------------------------------------------------------------
---------GAAGCTCCG---------ATA---CCC---------------GGAAGCTACATATCTAAGCGACAACGAGC
TGCTCTTGTTTCTTTT---TCG---AAACCAGCA---------------GACTGT------AATTTGTCCTTCGTCGAC-
-----------------CAGTCTCCA------------------------GCTTTAGGAAGCCTTTCAGATGCAGATTTA
CCACAGTATATTTTAACCGCGTTGAGGCGTTACGCGAAG---GGTAGTGTAGTCTCCGGT---CAAAATCCA------CT
TTCTGCAGATCTCAGAGGGCATACCAAGTCTGTTAATTCTTTGCAGTGGTCGAAATCTCATCATCTTCTAGCGTCTGCTG
GAATGGAT------CATACTGTTTGCATCTGGAACGTATGGAGCACAGGC---CAAAAGCAAGCACGCATATTAAACAGA
CACCAAGCGGCAGTTAAAGATGTAAAATGGTCCGAACAAGGATCATCCGTGCTCTCTTGCGGCTATGATTGCACGTCAAG
GTTAGTCGACGTTGAAAAGGGAATAGAGGTTACAGTTTTCAGGGAGAATCAAATTGTAGAAGTTGTGAAATATTGTCCAG
ATAACTATAATCTCTTCCTCTCCGGGGGATCGAAAGGCCAACTCAAACTGTGGGATATTAGGACCAGCACTGCGGTCCAT
GAATACGTGCGGAATCTTGGGCCGATTCTTGACGTGGAGTTCACGGTTGATGGCAAATGTATAATCACCTCGAGCGATGT
GTCCAATAGTAACCTCAGTGAGAACGCGATCATTGTATGGGATGTTTCACGTGAAGTTCCGCTATCTAATCAGGTCTATG
CAGAAGCATTCACGTGCCCCTGCATCAGATCCCACCCCTCCGACCCATACTTCATCGCCCAATCAAACGGAAACTACATC
GCCATATTCTCGACACGACCCCCGTTCAGGCTCGACAGGTACAAGAGGTACGAAAGTCACGGTGTATCCGGCTTCCCCGT
CAAGTGCAATTTCAGCCCAGATGGAAACACGGTGGCCTCGGGATCCTCCGATGGATGCATATACTATTACGACACTACAA
CATCCAAATTCCTCGAGAAGGTTAAGCTATACGAGCAAGCGTGCATAGATGTCGCGTTCCATCCTGTCTTCCCCGACGTT
ATCGCTAGCTGTAGCTGGAACGGTGAGGTGTCCGTTTCACATTTGAGA--------------------------------
----------CTTCGG
>Aeginetia
ATGTCG---------------------------GAGAAG------CGAAATATA------------------------CG
AGATCAC---AAACGTAGATTGCTCGCGGCTAAATATGAATTG------AGACGAAAGCTTTATAAAGCCTTT---TGTA
AAGATCCCGATCTTCCT---AGTGATATGCGGGACAAACATCGTTATAAGTTGTCCAAGTTGCCAAGAAATAGTTCCTTT
GCACGAGTAAGAAACCGATGTATTTTC---ACGGGTCGCCCTCGTTCCGTATATAAGTTCTTTAGAATTTCT------CG
TATCGTTTTTCGTGGATTAGCATCTCGAGGTTCTTTGATGGGCATAAAGAAA---------TCGTCT---TGGATGCCGC
TA------GGGTTGATATTGGGG---ATAGGGAGG---GCGTTTAGAAGGAAGCGCACCTCGTCTCTAGATATCCTGACC
TCAAAGAGGATCCCTCGAGGCTTTTATAAGGGCAAAAACTGCAAGCCCACTGGCTTCCATACCCGAAAAGGT------GG
TTATGTGGTTGTGCCTGAAAAGCTGCCGAACTATGTGGTACCAGATTTAACTGACTTCAAGCTTAAACCATATGTGTCCC
AGTGTNNN------------------------------------------------------------------------
--------------------------------------------------------------------------------
----------------------ATGGCGACG---CTCAAA---GAGATTCTTACTCGACGCCCAGTCGCCGCGACGATCC
GGCTCACCGTCCCAGCCGGCGGAGCTAAGCCGGCACCTCCAGTGGGCCCCGCTCTCGGTCAGTATAGACTGAACCTAATG
GCTTTCTGCAAGGACTTCAACGCCCGAACCCAGAAATACAAGCCCGAAACCCCGATGGCTGTCACCATAACCGCATTCCT
CGACAACACTTTCGAGTTCACCGTCAAGTCCCCGTCTGTGACCTGGTATCTTAAAAAAGCGGCAGGGATCGAGAGCGGGA
GCAGCAGGCCCGGCCATGTGACCGCCTCGACCATCACCCTCAAGCACGTGTACGAAATCGCAAAGATCAAGCAGAGTGAT
CCGTACTGCCAATACATGTCCCTCGAATCCATATCCAAGTCGGTTATCGGCACTGCACATTCGATGGGGATAAAGGTTCA
GAAGGATCTCGATATGCTA---TCTCACTTCGTCTCCAAATCTCCC---CAAATT------CGT---CGTTTACTAACC-
-----CTA---ATTCCATCACAC---AACCACCTCGTCGTCCCCAAATCC------ATCCCA------CATAAA---TCT
---TTC---ATTTCAAGCCCTGCACAGTATATCACCTCCCGA---------ACCCCC------AATTTTTCGTTT---TT
CTCCACAAGC---GGTGGAAATGGAAACTCC---GGCGACGAT------------TCAGCTACCTCAACTACGGATTTGT
GG------------AAGATGTCCTCAGGATTCGACCAAGACATC---GAATCCGTGTTCTCTCTCGAG------------
CCTGGAGAT---------------GTCAAGGGATTCCGTAGCCAGGACAGCGGCATGTTGACGAATGTGGAAGAGAGTAG
T------------------TGTGAC------------------------AGTGGTCATGTG-------------------
-----GAG------------ACGGAGAAT------GGCGAA------ATGTTTCAGCCATGGTCCTTT---ACTGCGGAG
GAGAAAGAGAAGTCGGTCGAGGATGTGTTTGAT------TTTGAGGCGGCG---AGTGTTGAG---------------GT
G------GGGTTAGTTGGTTCA------------------------GGAGATGAACTGGGTAAG---GAGATCACT----
--------GTGGCTGAAAAGAGCGAGGAGGAG---AAGCAGCTGGAATCGGAG------GCCAAGGCTTTAACTGCTGTT
CTCCAAGGTCCGGATCGTGCGTTTGGTGATCTTATTTCTTCATCTGGAATAACCGATGAGATGCTGGACAGTTTAATTGC
ACTGAAAGATTTCGAAGGGATTCAAGGTCTCCCCCCTCTATCCGAAATTGAAGACTTGCGCTACCAAAAGAACTCCAAGA
AATCTAGCAGAGCCGAGATCGAGCGCCAGAAGCAGGAGGAGGTGGCTAAGGCACGAGTGAGGCAAGTGGATAACAAGGGA
AGGGCTTATGGGACGGGCAAAAGGAAATGCAGCATAGCCCGCGTCTGGATCCAGCCCGGGGAGGGGAAGTTCCTGGTGAA
CGACAGGCAGTTCGACGTGTATTTTCCGATGATCGATCACCGTGCGACCCTCCTTCGGCCCTTCTCGGAGACGAAGACAC
TTGGCATGTGGGATGTCGATTGCACTGTCAAAGGGGGTGGCACGTCAGGTCAAGTCGGAGCAATC------CGTTTGGGC
ATCAGCAGAGCATTACAAAACTGGGAACCCGGG---TTTCGCCCTCCTCTGAAAGAAGCCGGTTTT---CTGACGAGAGA
TTCAAGAGTTGTCGAGAGGAAAAAACCCGGCAGGGCGAAGGCCAGGAAAAGCTTCCAATGGGTGAAGCGT------NNNA
CTTTCATTAGATCATTGAGAAAATCCACCCCACTTACGGCGATACCCCGAATGGTGGGCACGAGGGCATATGCGGCCGGT
GCG---ACTAAA---AAGAAAGGCACCAAAGGTGGTGCAGCTGGAGATGCTCCGAAAGCATCGCTGTTGACAAAGGAAGT
GAAATCGACGACCGTTTTTGGTGCAAACATCCTCAAAGATGGACAGGACCCAAAA---ATCCTGCCCGACTCGGAGTACC
CAGATTGGCTGTGGCACTTGCTGGACAAGAAGCCGCCCTTGAGCGAGCTGAGGATGAAGGATATGGAGAGCTTCCCGTAT
GAGGAGTTGAAGAGGTTTGTGAAACTGGATAGCCGGGCGAGGATCAAGGAGAATAATTCTCTCAAGGCCAAGAATATGGA
TCTCATTTCTAACGCATACGCAACCGTTTCT---GACGACGAAGATGGCGGTGGTTGCGTCGCC----------------
--------------GTAGAAAGATCCGGGCACTCTATTCCA---------------------------TTACCA------
------------CCTCCTCCCAAACGTGGCCGA------TGCTCAACT---TCTTTA------------GGAAATTCTGC
A------------------CACATGCCCGTTTCTCGC------------------------------------CGTCGGA
GTTTA------CATCTC---------------------------------------------------------------
---------GAAGCTCCG---------ATT---CCC---------------GGAAGCTACATATCTAAGCGACAAAGAGC
TGCTCTTGTTTCTCTT---CCG---AAAGCAGCC---------------GACTGT------AATTTGTCCTTCGTCGAC-
-----------------CCGTCTCCA------------------------GCTGTAGGAAGCCTTTCAGATACAAGTTTA
CCACAGTATATTTTGACCGCATTGAGGCGTTACGCGAAG---GGTAGTGTAGTATCCGGT---CAAAATCCACCT-----
-TCTGCAGATCTCAGAGGGCATACTAAGTCTGTTAATTCTTTGCAGTGGTCAAAATCTCATCATCTTCTAGCGTCTGCTG
GAATGGAC------CGTACTGTTTGCATCTGGAATGTATGGAGCACAGGT---CAAAAGCAAGCACACACATTAAACAGA
CACCATGCGGCAGTTAAAGATGTAAAATGGTCTGAACATGGATTGTCCGTGCTTTCTTGCGGCTTTGATTGCACCTCAAG
GTTATTTGACGTTGAAAAGGGAATAGAGGTTATGGTTTTCAAGGAGAATCAAATCGTAGAAGTTGTAAAATATTGTCCAG
ATAACTATAATCTCTTTCTCTCCGGGGGATCAAAAGGTCAACTCAAACTGTGGGATATTAGGACTGGCGCTGCAGTCCAT
GAGTATGTGCGAAATCTTGGGCCAATCCTTGACGTGGAGTTCACGGTTGATGGCAAATGTATAATCACTTCGAGCGATGT
ATCGAAAACCAACCTCAGTGAGAACTCGATCATTGTATGGGATGTTGCACGTGAAGTTCCGCTATCTAATCAGGTCTATG
CAGAAGCATTCACATGCCCCTGTGTCAGATCCCACCCTTCGGAGCCACACTTCATCGCTCAATCGAATGGAAACTACATC
GCTATATTCTCCACACGACCCCCGTTCAAGCTCGACAAGTACAAGAGATACGAAAGTCACGGTGTATCTGGCTTCCCCAT
CAAGTGCAATTTCAGCCCAGATGGAAGTATGGTCGCCTCGGGATCCTCTGATGGATGCATATACTATTATGACACAACGA
CATCCAAATTCATCAAGAAGGTTAAGCTATACGAGCAAGCATGCATAGATGTTGCATTCCATCCTGTCTTCCCCAACGTC
ATTGCTAGCTGTAGTTGGAACGGCGAAGTGTCGGTCTCACATTCAAGA--------------------------------
----------CCTCGG
>Euphrasiaarctica
------------------------------------AAG------CGAAATATA------------------------CG
AGATCAC---AAACGTAGATTGCTCGCGGCTAAATATGAATTG------AGACGAAAGCTTTATAAAGCCTTT---TGTA
AAGATCCCGATCTTCCT---AGTGATATGCGGGACAAACATCGTTATAAGTTGTCCAAGTTGCCAAGAAATAGTTCCTTT
GCACGAGTAAGAAACCGATGTATTTCC---ACGGGTCGCCCTCGTTCCGTATATAAGTTCTTTAGAATTTCT------CG
TATCGTTTTTCGTGGATTAGCATCTCGAGGTCCTTTGATGGGCATAAAGAAA---------TCGTCT---TGGATGGCGC
TA------GGGCTAATATTGGGA---ATTGGGAGA---GCGTTTAGAAGGAAGCGGACGTCGTCGCTCGACATCCTGACA
TCGAAGAATAGCCCTCGAGGATTTTACAAGGGCAAGAATTGCAAGCCCACTGGTTTTCATACTCGTAAAGGT------GG
TTACGTAGTAGTGCCCGAAAAGCTGCCAAACTATGTCGTGCCAGATTTGACTGGCTTCAAGGTA----------------
--------------------------------------------------------------------------------
--------------------------------------------------------------------------------
----------------------ATGGCGACG---CTGAAA---GAGATTCTGACTCGACGTCCAGTGGCGGCGACTATCC
GGCTGACCGTTCCGGCTGGTGCAGCGAAGCCGGCACCACCTGTAGGTCCGGCGTTGGGTCAGTACAGACTGAATCTAATG
GCGTTCTGCAAGGATTTTAACGCCCGGACCCAGAAATTCAAACCCGAAACCCCGATGTCAGTCACCATAACCGCGTTCAC
GGACAACACCTTCGAGTTCAGCGTCAAGTCTCCTGCAGTGTCGTGGTACCTCAAGAAGGCGGCCGGAATAGAGAGCGGCA
GCGGTAGGCCAGGTCACGTGACCGCCTCCACCATCACCGTCAAGCACGTGTACGAGATCGCGAAGATCAAGCAGAGCGAC
CCTTACTGTCAGTACATGCCTCTCGAATCTATTTCCAAGTCCATTATCGGGACCGCCAATTCCATGGGGATTAAGGTCCA
GAAGGAGCTTGATATGCTG---TCGCGCTTCATCTCCAAATCCTCC---CAATTC------CAT---CGCGCGCTAACC-
-----CTA---ATTCCATCGCAA---ACCCGCCACGTCTTCCACAGACCC------ATCGCC------GGAAAC---CGG
---TTA---CTGTCAAAACCCACCCATTACTTCACCCCTAAA---------TCTCCT------CATTTCTCGAAT---TT
CTCCACAAAT---GGTAAAAATGGAAACTCC---GGCGACGAT------------CCAGCTCAGTCGACCATCGATTTGT
GG------------AAGATGTCTTCAGAAATCGACCAGGACATC---GAGTCCGTGTTCTCCTTCGAA------------
TCTGGGAAC---------------CTCGAG---------GACCAAAACGGCGTCGTAGAGAAAAGTGCAGACAACAGAGC
G------------------GGAGGTATTTTTAGAGGGGCTGAAGGTGGTGTTGGGGAAGAG-------------------
-----GAG------------GTTGCGGTG------GCGGCCCTTGGGGATGATCAGCCGTGGACTTTTCCGGCAGACGAG
GAGAAAGAAGGGGAGCTGGAGGATTTGTTTAGT------GTTCATGGAGAG---AGTGTTGAG---------------AT
T------GGATTCAGTGACTCG------------------------AGGAATGGAATTGGGGAG---GAAGTCGAT----
--------TGGGCCGAAAAAAGCAAGCAGGAG---CAGGAGCTTGAATCGGAG------GAGAAGGCCTTAACTGCTGTT
CTCAAAGGTCCAAATCGTGCATTTGGTGATCTTATATCTTCATCTGGTATAACCGACGAGATGCTCGACAGTTTAATTGC
ATTGAAGGATTTCGAAGGCATTGAAGGACTGCCCCCTCTATCCAAAATCGAAGATATGCGTTATGAGAAGAACACAAAAA
AGTCGAGCAGGGCAGAAATTGAACGGCAGAAGCAGGAGGAGGTGGCCAAGGCCCGTGTCAGGCAGGTGGACCACAAGGGC
CGGGCTTACGGGACGGGGAAAAGGAAATGCAGCATTGCCCGCGTTTGGATTCAGCCTGGCGGTGGGAAATTCTTGGTGAA
TGACAAGGAGTTTGATGTGTATTTTCCGATGATTGATCACCGGGCTGCTCTTCTTAGGCCTTTCTCCGAAACTAAGACTC
TGGGCATGTGGGATGTCAATTGCACAGTTAAAGGAGGTGGCACCTCAGGTCAAGTTGGAGCAATT------CGTTTGGGC
ATCAGCAGAGCTTTACAAAATTGGGAACCGGGA---TTGCGCCCTCCCCTAAAAGAAGCTGGTTTC---CTGACTAGAGA
CTCGCGAATTGTTGAAAGGAAAAAGCCCGGGAAAGCAAAAGCAAGGAAAAGCTTCCAATGGGTCAAGCGT----------
--------NNNTCGCTTAAACACACTACCCCACTTAAGGGGGCACTTAGGGTGGTGGCAAGCAGGACATTTGCAGCCGGT
GGA---GCTAAA---AAGAAAGGCTCTAAAGGCGGA---GCCTCAGATGCTCCGAAAGCCTCGCTACTGACCAAAGAAGT
AAAATCCACTACCGTTTTTGGTGGCAATATCCTGAAAGACGGGCAAGACCCAAAA---ATTCTGCCGGATTCCGAGTACC
CTGATTGGCTGTGGCACTTGCTGGATAAACGCCCGGCTCTGAGTGAGCTTAGGAGGAAAGAGACAGCGACTCTTCCGTTT
GATGATCTTAAGCGTTTTGTGAAGCTGGATAATCGAGCGAGGATCAAGGAGAATAATTCTCTAAAGGCCAAGAAT-----
--------------------------------------------------------------------------------
--------------------------------------------------------------------------------
--------------------------------------------------------------------------------
--------------------------------------------------------------------------------
--------------------------------------------------------------------------------
---------------------------NNN---CCC---------------GGAAGTTACATTTCTAAGCGGCAAAGAGC
TTCCCTAGCTTCCAAC---GCG---AAACTAACC---------------GGCCCG------ACTCCG-------------
-----------------ACTTATNNN------------------------GTTGTAGGAAGCCTCTCGGATTCAGATTTA
CCGCATGGTATTCTTACCGCACTGAGGCGTCACCCGAAG---GGCAGTGCAGCCTCCAAC---CAAATCCATCAGTCACT
TTCTGCAGATCTCAGAGGGCACGTTAAGTCCGTGAATTCCTTGCAGTGGTCTAAATCCCATCATCTTCTAGCATCTGCTG
GAATGGAT------CATACTGTCCGCATCTGGAATGTATGGAGCAGAGGT---CAAAAGCAAGCACGTTGTCTAAATTTT
CACCATGCGGCAGTGAAAGATGTGAAGTGGTCACGTAAAGGGTTATCCGTGCTCTCTTGTGGTTATGATTGCGCATCAAG
GTTGGTTGATGTCGAGAAAGGAATGGAAACACAGATTTTCAAGGAGGATCAGTTTGTGGAGGTTGTAGAATTTTGTCCGG
ATAATTATAACCTTTTTATATCTGGGGGATCTAAAGGTCAGCTTAAACTTTGGGATATTAGGACCAGCACGGTGGTCCAT
GAATATGTGAGAAATCTTGGGCCAATCCTTGATGTAGAGTTTACGGTTGATGGGAAGAGTTTAATCACTTCAAGCGATGT
GTCCAGAAGCAACCTTAGCGAAAACTCGATTATTGTGTGGGATGTTTCACGTCAAGTTCCGTTATCCAATCAGGTCTATG
CTGAAGCATACACTTGCCCCTGCATCAGACGCCACCCGTTTGAGCCCTATTTTATTGCTCAATCCAATGGAAACTACATT
GCCATATTCTCCACGAGACCCCCTTTCAAACTCGACAAGTACAAAAGATATGAAAGTCATGGTGTTTCCGGCTTCCCTAT
AAAGTGCAACTTCAGTCTGGATGGAAATACTGTGGCCTCTGGATCCTCGGATGGATGCATGTACTTTTATGACTCTAAAA
CATCAAAACTTCTCAGAAAGGTCAAGGCTTACGAGCAATCATGTGTAGACGTTGTTTTCCATCCTGCTTTGCCCGATGTT
GTTGCTAGTTGTAGTTGGAGTGGTGAAATCTCTGTTTTCCACCAAGAC--------------------------------
----------------
>Epifagusvirginiana
ATGTCG---------------------------GAGAAG------CGAAATATA------------------------CG
AGATCAC---AAACTAAGATTGCTCGCGGCTAAATATGAATTG------AGACGAAAGCTTTATAAAGCCTTT---TGTA
AAGATCCCGATCTTCCT---AGTGATATGCGGGACAAACATCGTTGTTCCGATTCTCGT---------------------
--------------------------------------------------------------------------------
-------------------------------------------------------------------------ATGCCGC
TA------GGGCTGATATTGGGA---ATAGGCAGG---GCATTTAGAAGGAAGCGCACATCGTCGCTTGACATCCTGACA
TCGAAGAGGGCTCCTCGAGGTTTTTACAAGGGCAAAAATTGCAAGCCCACTGGTTTTCATACCCGTAAAGGT------GG
TTATGTAGTGTTGCCTGAAAAACTGCCAAACTATGTGGTACCAGATTTAACTGGCTTCAAGCTAAAACCGTATGTGTCTC
AGTGCTCAACC---------------------------------------------------------------------
---------------------------------------------------GAAGCT---GCTGAC---------TCAAC
T---------------------ATGGCGACG---CTCAAA---GAGATTCTCACTCGACGCCCATTGGCGGCGACGATCC
GCCTCACCGTCCCGGCCGGAGGAGCGAAGCCGGCACCACCTGTAGGTCCGGCGCTGGGTCAGTACAGGCTGAATCTAATG
GCGTTCTGCAAGGACTTTAACGCCCGGACCCAGAAATACAAGCCTGAAACTCCGATGGCCGTCACCATAACTGCGTTCAC
AGACAACACTTTCGATTTCATCGTCAAGTCTCCTTCAGTGACGTGGTACCTCAAGAAGGCGGCCGGAATAGAGAGCGGGA
GCAGTAGGCCCGGTCACGTGACCGCCTCCACCATCACCCCCAAGCACGTGTACGAAATCGCCAAGATCAAGCAGAGCGAT
CCCTACTGCCAGTACATGTCCCTTGAATCCATTTCCATGTCCATTATTGGGACCGCCAACTCCATGGGGATAAAGGTTCA
GAAGGAGGTCGAT-------------------------------------------------------------------
--------------------------------------------------------------------------------
--------------------------------------------------------------------------------
--------------------------------------------------------------------------------
--------------------------------------------------------------------------------
--------------------------------------------------------------------------------
--------------------------------------------------------------------------------
--------------------------------------------------------------------------------
--------------------------------------------------------------------------------
--------------------------------------------------------------------------------
-----------GTTGAAAAGAGTGAGCAGGAA---AAGCAGCTTGAATCGGAG------GAGAAAGCCTTAACTGCTGTT
CTTGAAGGTCCAAATCGTGCATTTGGTGATATTATAGCTTCATCTGGGATAACCGATGAGATGCTGGATAGTTTAATTGC
ATTAAAGGATTTCGAAGGCATTGAAGGACTCCCCCCTCTATCTAAAATCGAAGACATGCGTTATGAAAAGAACACCAAAA
GATCCAGCAGAGCTGAAATAGAGCGCCAGAAACAGGAGGAGGTGGCCAGGGCACGTGTCCGACAAGTGGATGACAAGGGA
AGGGCTTACGGAACAGGAAAAAGGAAATGCAGCATAGCTCGTGTTTGGATTCAGCCTGGTGACGGAAAATTCTTGGTAAA
CGACAAAGAGTTTGATATATATTTCCCAATGATTGATCACCGTGCTGCTCTTCTTCGGCCTTTCTCTGAAACAAAAACTT
TGGGTATGTGGAATGTCAATTGTACTGTTAAAGGAGGCGGCACATCAGGTCAAGTTGGAGCAATC------CGTTTGGGC
ATCAGCAGAGCATTACAAAACTGGGAACCAGGA---TTGCGTCCTCCTCTGAAAGAAGCTGGTTTC---TTGACAAGAGA
CTCGAGAATTGTGGAAAGGAAAAAGCCCGGTAAAGCAAAAGCAAGGAAAAGCTTCCAATGGGTCAAACGT------ATCA
CTTTCATCAGATCATTGAAAAGCACTACCCCAGCTAAGGAGGTAGTTGGAGTGGTGGGCCGCAGGACATTTGCCGCCGGT
GCA---GCTAAA---AAGAAAGGATCTAAAGGTGGTGCGGCTACAAATGCTCCGAAAGCATCCCTACTGAGCAATGAAGT
AAAATCCACTACTGTTTTTGGTGCTAATATTCTAAAAGACGGGCAAGACCCTAAA---ATCTTGCCCGATTCCGAGTACC
CTGATTGGTTGTGGCATTTGCTGGATAAACGCCCGGCTCTGAGTGAGCTAAAGAGGAGAGATATAGAAAGTCTTCCGTAT
GAGGAGTTGAAGAGGTTTGTCAAGCTGGATAATCGAGCGAGGATCAAGGAGAATAATTCTCTCAAGGCTAAAAAT-----
--------------------------------------------------------------------------------
--------------------------------------------------------------------------------
--------------------------------------------------------------------------------
--------------------------------------------------------------------------------
--------------------------------------------------------------------------------
--------------------------------------------------------------------------------
--------------------------------------------------------------------------------
--------------------------------------------------------------------------------
--------------------------------------------------------------------------------
--------------------------------------------------------------------------------
--------------------------------------------------------------------------------
--------------------------------------------------------------------------------
--------------------------------------------------------------------------------
--------------------------------------------------------------------------------
--------------------------------------------------------------------------------
--------------------------------------------------------------------------------
--------------------------------------------------------------------------------
---------------------------AAACTTGATAAGTACAAGAGATTTGAAAGCCATGGTGTATCTGGCTTCCCTAT
TAAGTGCGATTTCAGTTTGGACGGAAATATGGTGGCCTCCGGATCCTATGATGGATACATATACTTTTATGACTCTAAAA
CATCCAAATTTCTC------------------------------------------------------------------
--------------------------------------------------------------------------------
----------------
>Act
ATGTCG---------------------------GAGAAG------CGAAATATA------------------------CG
AGATCAC---AAACGTAGATTGCTCGCGGCTAAATATGAATTG------AGACGAAAGCTTTATAAAGCCTTT---TGTA
AAGATCCCGATCTTCCT---AGTGATATGCGGGACAAACATCGTTATAAGTTGTCCAAGTTGCCAAGAAAGAGTTCCTTT
GTACGAGTAAGAAACCGATGTATTTTC---ACGGGGCGCCCTCGTGGAGTAGTTGAGTTCTTTCGAATTTCT------CG
TATCGTTTTTCGTGGATTAGCATCTCGAGGTCCTTTGATGGGCATAAAGAAA---------TCGTCTTGCTGGATGCCTC
TG------GGACTGATCTTAGGT---TTAGGAAGG---TCAATGAGAAGAAAGCGAACATCT---CTTGACATTCTCTCT
TCAAAGCGGGGGCCTCGTGAGTATTACAAGGGGAAGAACTGCAAGCCAACTGGTTTCCATACGCGCAAAGGT------GG
ATATGTTGTTGTGCCTGAAAAACTACCAAATTATGTTGTCCCTGATTTAACTGACTTCAAGCTGCAGGCATATGTCTCCC
AATGCCCGATT------------------------GAAGTT---------------------------------------
---------------------------------------------------AAAACT---GTTGAT---------TCTGC
CAAA----------------------------------------------------------------------------
--------------------------------------------------------------------------------
------------------------------------------------------ATGGCGGTGACCATAACGGCCTTCAA
GGACAACACCTTCGAGTTCACCGTCAAGTCGCCGTCGGTCACCTGGTACCTCAAGAAGGCCGCCGGCGTCGAGTCCGGCA
GCGGCCGCGCCGGCCACGTCGTCGCCGGAACCGTAACCCTAAAGCACGTTTACGAGATCGCCAAGGTAAAGCAGTCTGAT
CCTTACTGTCAATACATGTCTCTCGAAGCTATTTCGAAATCGATTATCGGTACGGCTAATACTATGGGGATTAAGGTTGT
GAAGGAATTGGATATGCTC---GCTCGCTTCCTTACCAGATCCTCC---CACCTT------------CGTCTCCTAACC-
-----CTA---ATC------------------------------------------------------------------
---------------------------------------------------------------------TCATTC---TT
CTCCAGCAAT---CAGAACAACGATGGCGGA---AACAAAGAT------------CAGCGGTCGTTAAATGCCGATTTTT
GG------------AAGATCTCGACGGAG---GAG------------GACTCCGTCTTCGGAGACGAC------------
GCCGGAACT---------------CTCGAAGGAATCTCCGGCGGCGATGCGAAGGCTTCGGCGGAGGGGGCTGATACGGT
G------------------GATGATATATTCAAGGGCGTTGAGAAGAGTGGTGGAGGTGAC-------------------
-----GAC------------TGGACGACG------GCGGAT------GGGTACAAGCCGTGGACGTTG---GTGGAGGAA
GAGAAGGGC---------GATCAAGTGTTCGAT------TTCGGTGAGGAA---GTTTTGGAA---------------AT
G------CGGAGTGGTGGT------------------------------------------GAT---GAGGGAGTG----
--------GAGATAGAGAAGAGTGAGGAGGAT---AGGAAACTGGAGGAGGAA------GAGAAAGTGCTCTCTGCTGCA
TTCAAGGGTCCAAATCGGGCATTTGGTGACCTAGTTGCAGCATCTGGTATCACTGAAGCCATGCTGGATAGTTTGATTGC
TCTGAAGGATATGGAGAGCGTTCAAGGATTGCCCCCTCTCAGAGAAATAGAAGACATGCGTTATGAAAAAAACACTCGAA
AATCCTCAAGAGCAGAAATAGAGCGCCAAAAACAGGAGGAAGTTGCCAAATCACGAGTGAGAGAAGTAGATGAAAAGGGA
AGGGCTTACGGAACTGGAAGAAGGAAATGCAGCATAGCCCGTGTTTGGATTCAACCTGGTGATGGTAAATTTTTGGTTAA
TGACAAAGAGTTTGATGTTTATTTCCGAATGCTTGACCATCGGGCTGCTCTTCTTCGACCTTTTTCTGAGACGAAGACTT
TGGGTCTTTGGGACATATCCTGTACTGTGAAAGGAGGTGGTCTCTCAGGTCAAGTTGGGGCAGTT------CAACTGGGG
ATAAGCAGAGCTTTGCAAAACTGGGAACCAGAT---CTACGTCCACCTCTCAGAGCA-----------------------
----------------------------GGT-------------------------------------------------
--------------------------------------------------GTGGAAGGCCGGAGAATGTATGCTGTT---
---------AAGGCAAAGAAGGGATCTAAAGGGGGAGGGGCAGCCGATGCTCCGAAGGCATCCACGCTTAGCAAAGAAGT
CCAGTCCACTACAGTGGTTGGTGCCAATATCCTCAAGGATGGAGCAGATCCCAAA---ATATTGCCGGACTCTGAATATC
CTGATTGGCTATGGCACCTGCTCGACAAACACCCAGCATTGAGTGAGCTGAGGAGGAAGAAAATAGAAACTCTCCCGTAC
GAAGATCTCAAGCGCTTTGTTAAATTGGACAACCGGGCCAGGATCAAGCAGAACAATTCTGACAAGGCAAAGAAT-----
--------------------------------------------------------------------------------
--------------------------------------------------------------------------------
--------------------------------------------------------------------------------
--------------------------------------------------------------------------------
--------------------------------------------------------------------------------
--------------------------------------------------------------------------------
--------------------------------------------------------------------------------
--------------------------------------------------------------------------------
---------------------ATGAGGCATCAAAAAAAG---GGGTGCGGGCGA---GGC---CAGATATGTGAAAGGCT
GTCTGTAGCTCTCAGTGGCCACTCAAAGGCTGTCAATGTTGTACAGTGGTCGACAAGTCATCATCTTCTTGCATCTGCCG
GAATGGAT------CAC---ATTTGCATATGGAATGTGTGGAGCAGAGAT---CAGAAGAAAGCACGTGTGTTGAACTAT
CACAATGCGGCAGTTAAAGATGTGAAGTGGTCACCGCAGGGACTGTTTTTGCTTTCTTGTGGATACGACTGCTCATCCAG
GTTAATTGACGTTGAGACGGGTTTAGAGACTCAGGTTTTCAAGGAGGACCAAGTTGTCGGAGTCATAAAGTTTCATCCAA
ACAACTCCAACCTCTTCCTTTCTGGTGGGTCGAAGGGCTTCCTTAGATTATGGGATATCAGAGTTGGTAAGGTGGTAAAT
GAGTATTTTCGAGGCCTAGGTCCTATCCTTGACATTGAATTTACTATTGATGCCAAGCAGTTCATCTCTTCAAGTGATGT
GTCCAAAGGCAACGTCAGTGAAAATTCAATAATTATTTGGGATATCTCTCGACAAGTTCCCCTGTCTAATCAG-------
--------------------------------------------------------------TCAAATGGGAATTACATC
GCAATATTCTCTTCCAGACCTCCTTTCAAGCTCGACAAGTACAAGAGGTACGAGGGCCATGGTGTTTCTGGGTTCCCTAT
CAAGTGTAATTTCAGCTTGGATGGAGATAAGCTCGTATCAGGCTCCTCGGACGGATGCGTTTACTTTTACAATGCTAGAT
CCACCGAGCTTATCAAAAAAATCAAGGCGTACGAGCAGGCATGCATAGATGTTGCTTTCCATCCAACCATTTCCAATGTC
GTCGCTTCATGCAGCTGGAGTGGAGATGTTTCAGTGTTTGAA--------------------------------------
----------------
>Str
--------------------------------------------------------------------------------
-GATCAC---AAACGTAGATTGCTCGCGGCTAAATATGAATTG------AGACGAAAGCTTTATAAAGCCTTT---TGTA
AAGATCCCGATCTTCCT---AGTGATATGCGGGACAAACATCGTTATAAGTTGTCCAAGTTGCCAAGAAATAGTTCCTTT
GCACGAGTAAGAAACCGATGTATTTTC---ACGGGACGCCCTCGTGGAGTATATAAGTTCTTTAGAATTTCT------CG
TATCCTTTTTCGTGGATTAGCATCTCGAGGTTCTTTGATGGGCATAAAGAAA---------TCGTCT---TGG-------
--------GGGTTGATTTTGGGA---TTAGGGAGG---GCGTTTAGAAGGAAGCGTACATCGTCTCTAGACATCCTGACT
TCAAAGAGGAGCCCTCGAGGCTATTATAAGGGCAAAAACTGCAAGCCCACTGGTTTTCATACGCGAAAAGGT------GG
CTATGTAGTGGTGCCTGAAAAGCTGCCAAACTATGTGGTACCAGATCTAACTGGCTTCAAG-------------------
--------------------------------------------------------------------------------
--------------------------------------------------------------------------------
--------------------------------------------------------------------------------
--------------------------------------------------------------------------------
--------------------------------------------------------------------------------
--------------------------------------------------------------------------------
--------------------------------------------------------------------------------
--------------------------------------------------------------------------------
--------------------------------------------------------------------------------
--------------------------------------------------------------------------------
--------------------------------------------------------------------------------
--------------------------------------------------------------------------------
--------------------------------------------------------------------------------
--------------------------------------------------------------------------------
--------------------------------------------------------------------------------
--------------------------------------------------------------------------------
--------------------------------------------------------------------------------
--------------------------------------------------------------------------------
--------------------------------------------------------------------------------
--------------------------------------------------------------------------------
--------------------------------------------------------------------------------
--------------------------------------------------------------------------------
--------------------------------------------------------------------------------
--------------------------------------------------------------------------------
--------------------------------------------------------------------------------
--------------------------------------------------------------------------------
--------------------------------------------------------------------------------
--------------------------------------------------------------------------------
--------------------------------------------------------------------------------
--------------------------------------------------------------------------------
--------------------------------------------------------------------------------
--------------------------------------------------------------------------------
--------------------------------------------------------------------------------
--------------------------------------------------------------------------------
--------------------------------------------------------------------------------
--------------------------------------------------------------------------------
--------------------------------------------------------------------------------
--------------------------------------------------------------------------------
--------------------------------------------------------------------------------
--------------------------------------------------------------------------------
--------------------------------------------------------------------------------
--------------------------------------------------------------------------------
--------------------------------------------------------------------------------
--------------------------------------------------------------------------------
--------------------------------------------------------------------------------
--------------------------------------------------------------------------------
--------------------------------------------------------------------------------
--------------------------------------------------------------------------------
--------------------------------------------------------------------------------
--------------------------------------------------------------------------------
--------------------------------------------------------------------------------
--------------------------------------------------------------------------------
--------------------------------------------------------------------------------
----------------
>Str
--------------------------------------------------------------------------------
--------------------------------------------------------------------------------
--------------------------------------------------------------------------------
--------------------------------------------------------------------------------
-------------------------------------------------------------------------ATGCCGC
TA------GGGTTGATTTTGGGA---TTAGGGAGG---GCGTTTAGAAGGAAGCGTACATCGTCTCTAGACATCCTGACT
TCAAAGAGGAGCCCTCGAGGCTATTATAAGGGCAAAAACTGCAAGCCCACTGGTTTTCATACGCGAAAAGGT------GG
CTATGTAGTGGTGCCTGAAAAGCTGCCAAACTATGTGGTACCAGATCTAACTGGCTTCAAGTTAAAACCATACGTGTCAC
AATGCGCCACA---------------------------------------------------------------------
------------------------------------------------ACAGAAGCA---GCTAGC---------TCGAA
CAAA------------------ATGGCGACG---CTCAAA---GAGATCCTGACTCGACGCCCAGTGGCGGCGACCATCC
GACTCACCGTCCCCGCCGGTGGAGCCAAGCCGGCGCCTCCAGTGGGTCCTGCTCTGGGTCAGTACCGGCTAAATTTGATG
GCTTTCTGCAAGGACTTCAACGCCCGCACCCAAAAATACAAGCCCGAGACCCCGATGGCTGTCACCATAACTGCATTCAC
AGACAACACCTTCGAATTCACCGTCAAATCTCCGTCCGTGACCTGGTACCTTAAGAAGGCGGCCGGAATTGAGAGCGGGA
GCAGCAGGCCTGGTCACGTGACGGCCTCCACCATCACCCTCAAGCATGTGTACGAGATCGCGAAGATCAAGCAGAGCGAT
CCCTACTGCCAGTACATGTCCCTCGAGTCCATCTCCAAGTCCATTATTGGCACTGCTAATTCCATGGGGATAAAGGTTCA
AAGGGAGCTCGATATGCTT---TCTCGCTTCATCTCCAAATCTTCC---CAAATT------CAT---CGTCTTCTAACC-
-----CTA---ATCCCGTCACAG---ACCCACCTCGTTGTCCCCAAATCC------ATCACC------CAGAGC---CCC
---TTA---TTTTCAAGACCCGCCCACCATTTCGCCCCAAGA---------AATCCC------CATTTCTCGTTT---TT
CTCTACAAGC---GGGAAAAATGGAAACTCC---GGCGATGAT------------TCAGCTACCTCAACTACGGATTTGT
GG------------AAAATGTCGTCGGATTTCGACCAAGACATC---GATTCCGTGTTCTCTATTGAT------------
TCCGGGGAC---------------CTCGAGGGATCCCGCAGCCCGAACGGCGGCGTAGCGGAAGCCGGAGATGGTGGGGC
C------------------GGTGATAATTTTGGGGGTGTGGAGGAGAGTGGCGGGAGTGTG-------------------
-----GAT------------CCGGCGGCG------GGAGAA------GATTTTCAGCCGTGGAGTTTT---GCGGCGGGG
GAGAAGGAGAAGTCGGTGGAGGATTTGTTTGGT------ATTGAGGCAGAG---GCAGGGAGT---------------GT
TGTGGAAGGGTTGAGTGGTTTG------------------------GGAGATGGGGTGGGGAAG---GAGATCGAT----
--------AGGGTCGAAAAGAGCGAGGAGGAG---AAGCAGCTTGAATCCGAG------GCCAAGGCTTTAACTGCTGTT
CTCCAAGGCCAAGATCGTGCATTTGGCGATCTCATTGCCTCATCAGGAATAACCGACGAGATGCTGGACAGTTTAATTGC
ACTGAAGGATTTCGAAGGCATCAAAGGACTACCCCCTCTATCCGAAATCGAGGACATGCGTTACCAAAAGAACACCAAGA
AGTCGAGCAGAGCCGAAATCGAACGCCAGAAGCAAGAGGAGGTGGCTAAGGCACGCGTCAGGCAAGTTGATGCCAAGGGA
AGAGCTTACGGGACCGGAAGAAGGAAATGCAGCATAGCCCGTGTCTGGATCCAGCCTGGCGAGGGGAAATTCTCGGTGAA
CGATAAGGAGTTTGACGTGTATTTCCCGATGATTGATCATCGTGCGACTCTCCTTCGGCCTTTCTCAGAGACGAAAACAC
TCGGCATGTGGGATGTCAATTGTACTGTCAAAGGGGGTGGCACCTCAGGCCAAGTTGGAGCAATC------CGTTTAGGC
ATCAGCAGAGCATTACAAAACTGGGAACCGGAA---TTTCGTCCTCCTTTGAAACAAGCTGGTTTT---CTGACGAGAGA
TCCGAGAGTTGTGGAGAGGAAAAAGCCCGGCAAAGCAAAAGCAAGGAAAAGCTTCCAATGGGTTAAACGT------ATCA
CTTCCATCAGATCATTGAGAAACCCCACCCCACTTAAGGAGGTGCTTCGAATGGTGGGCCACAGGACATTTGCTGCAGGT
GCT---GCTAAA---AAGAAAGGCTCCAAAGGTGGTGCAGCTTCAACTGCACCAAAAGCATCACTGTTGACCAAAGAAGT
AAAATCCACTACTGTTTTTGGAGCTAACATCCTAAAAGATGGACAAGACCCAAAA---ATCCTGCCTGATTCAGAGTACC
CGGATTGGCTGTGGCTGTTGCTCGACAAAAAGCCGGCCCTGAGTGAGCTTAGGAGGAAGGACGTGGAAAACCTTCCATTT
GAGGATTTGAAGAGGTTTGTCAAGCTGGATAATCGAGCCAGGATCAAGGAGAATAATTCTCTCAGGGCTAAGAATATGGA
TCTCCTTTCCAAAGCCTACGCAACCGCTTCC---GACGACGAAGACGGCGGCGGTGGCGTCGCC----------------
--------------GGAACAGGATCCCGACACTCACATCCA------------------------------CCA------
------------CCGCCTCCCAAACGCGTCCGA------GGCTCTACT---TCATTC------------CCAAATTCCTC
A------------------CAAATGTCCGTTTTTCGC------------------------------------CTTCCGA
ATTTC------CCTGCC---------------------------------------------------------------
---------GAAGCTCCG---------ATA---CCC---------------GGGAGCTACATATCTAAGCGACAAAGAGC
T---TTGGTTTCCGAT---CCG---ACACTATCC---------------GAACCG------AATCCGCCTCATGCCGAC-
-----------------CCGTCTCCA------------------------GTTTTAGGAAGCCTTTCCGATTCAGATTTG
CCTCAATGTGTTTTTACCGCCTTGAGGCGCCGCTCAAAG---AACGTTGTAGTGTCCAAC---CAAACTCCCCAGTCACT
CTCTGCAGGTCTCAGAGGCCATACGAAGGCTGTTAATTCAATGCAATGGTCTAAATCTCATCATCTTCTAGCATCTGCCG
GAATGGAT------CATACTGTTCGTATCTGGAATGTATGGAGCACAGGT---CAAAAGCAAGCACGTGTGTTCAATAAT
CACCACGCGGCAGTTAAAGATGTGAAATGGTCAGAACACGGTTTATCTGTTCTATCTTGTGGTTATGATTGCACTTCACG
GTTAGTTGATGTCGAAAAGGGAATGGAGGTTAAGGTCTTCAAGGAGAATCAAATTGTAGAAGTTGTCAAATTTTGTCCAG
ACAACTATAATCTCTTTCTCTCTGGAGGATCAAAAGGTCAACTTAAACTGTGGGATATCAGGACTGGCATTGTGGTCCAT
GAATATGTACGAAACCTTGGGCCAATTCTTGACGTGGAGTTCACGGTTGATGGCAAATATTTAATCACCTCGAGTGATGT
TTCCAAAACCAACCTTAGTGAGAACTCGATTCTTGTATGGGATGTTTCACGTCAAGTTCCGTTATCCAATCAGGTCTATG
CAGAAGCATTCACGTGCCCTTGCATCAGATGCCACCCCTTTGAGCCATACTTCATTGCTCAATCCAATGGAAACTACATT
GCTATATTCTCGACAAGACCTCCATTCAAACTTGACAAGTACAAGAGATACGAAAGTCACGGTGTATCAGGCTTCCCCAT
CAAGTGCAATTTCAGTCCTGATGGAAATATGGTGGCTTCTGGATCCTCTGATGGATGCATATTCTATTTCGACTCTAAAT
CATCCAAATTTCTCAAAAAGGTTAAGGTATACGAGCAAGCATGCATAGATGTTGTGTTCCATCCTTACTTGCACGACGTT
ATCGCTAGTTGTAGCTGGAATGGTGAAGTCTCTGTATTACAGCCGAGG--------------------------------
----------CCTCGG
>Escobedia
TTGTCT---------------------------ACGAAG------CGAAATATA------------------------CG
AGATCAC---AAACGTAGATTGCTCGCGGCTAAATATGAATTG------AGACGAAAGCTTTATAAAGCCTTT---TGTA
AAGATCCCGATCTTCCT---AGTGATATGCGGGACAAACATCGTTCTAAGTTGTCCAAGTTGCCAAGAAATAGTTCCTTT
GCACGAGTAAGAAACCGATGTATTTCC---ACGGGTCGCCCTCGTGGAGTATATAAGTTCTTTCGAATTTCT------CG
TATCGTTTTTCGTGGATTAGCATCTCGAGGTTCTTTGATGGGCATAAAGAAA---------TCGTCT---TGGATGCCGC
TA------GGGTTGATTTTGGGA---ATGGGGAGG---GCGTTCAGAAGGAAGCGCACGTCGTCTCTGGATATCCTGACT
TCAAAGAGGAGCCCTCGAGGATATTATAAGGGCAAAAACTGCAAGCCCACCGGTTTTCATACTCGAAAAGGT------GG
TTATGTAGTGGTGCCTGAAAAGCTGCCAAATTATGTAGTACCTGATCTAACTGGCTTCAAGCTAAAACCATATGTGTCAC
AGTGTGCCACA---------------------------------------------------------------------
------------------------------------------------ACAGAAGCA---GCTAGC---------TCGAC
CAAA------------------ATGTCGACG---CTCAAA---GAGATTCTTACTCGACGCCCAGTGGCGGCGACGATTC
GGCTCACCGTTCCGGCCGGTGGAGCCAAGCCGACGCCTCCCGTTGGTCCGGCTCTGGGTCAGTACAGGCTGAATTTAATG
GCTTTCTGCAAAGACTTCAATGCCCGGACCCAGAAATACAAGCCCGAAACCCCGATGGCTGTCACCATAACTGCATTCAC
CGACAACACGTTCGAGTTCACCATCAAATCGCCGTCGGTGACGTGGTATCTAAAAAAGGCAGCGGGAATAGAGAGCGGCA
GCAGCAGGCCTGGTCACGTGACTGCCTCGACTATCTCCCTCAAACACGTGCACGCGATCGCGAAGATCAAGCAGAGCGAT
CCCTACTGCCAGTACATGTCCCTCGAATCCATCTCCAAGTCCATTATTGGCACTGCAAATTCCATGGGGATAAAGGTTGA
GAAGGAGCTTGATATGCTT---TCTCGATTCATCTCCAAATCTTCC---CAAATT------CGT---TGTTTACTAACC-
-----CTA---ATCCCATCACAG---ACCCACCTCGTCGCCCCCAAATCC------ATCACC------CAAAAT---CCT
---TTA---TTTTCAAATCCCACCCAGTATTTCACCCCAAGA---------ACTCCC------CATTTTTTGTTT---TT
CTCCACAAGC---GGGAAAAATGGAAACCCC---GACGATGAT------------TCAGCTACCTCAACTACGGATTTGT
GG------------AAAATGACATCGGAACTCGACCAAGACATC---GAGTCCGTGTTCTCTATTGAA------------
TCTGGAGAT---------------CTCGAGGGGTTTAGCAGTCAGAACGGTGGCAGTGTGGAAGCTGGAGGTGATGGAGC
T------------------GGTGATATATTTAAGGGTGTGGAGGTGAGTGGCGGGATTGTG-------------------
-----GAG------------GCGGGAACG------GGCCAA------GATTTTCAGCCCTGGACTTTT---ACGTCGGAG
GACAAAGAAAAGTCGGTGGAGGATTTGTTTGGT------GTTGAGGCAGGG---AGTGTTGAG---------------GC
G------GGACTAAGTGGTTTA------------------------GGAGATGGACTGGGTAAG---GAAATCACT----
--------GAGGTTGAAAAGAGCGAGGAGGAG---AAGCAGCTTGAATCGGAG------GCCAAGGCTTTAACAGCTATT
CTTCAAGGCCCGGATCGTGCATTTGGCGATCTTATTGCTTCATCGGGTATAACAGATGAGATGCTGGACAGTTTAATTGC
ACTGAAGGATTTTGAAGGCATCCAGGGACTTCCCCCTCTATCCGAAATCGAGGATATGCGATACCAAAAGAACACCAAGA
AGTCGAGCAGAGCTGAAATTGAGCGCCAGAAGCAGGAAGAGGTGGCCAAGGCACGTGTCAGGCAAGTGGATAACAAGGGA
AGGGCTTATGGGACAGGAAAAAGGAAATGCAGCATAGCCCGTGTCTGGATACAGCCCGGTGAGGGAAAATTCTTGGTGAA
CGACAAGGAGTTTGATGTGTATTTCCCGATGATTGATCACCGTGCTACCCTCCTTCGACCTTTCTCAGAGACGAAAACTC
TGGGCTTGTGGGACGTCAATTGTACTGTTAAAGGGGGTGGCACCTCAGGCCAAGTTGGAGCGATC------CGTTTGGGC
ATCAGCCGAGCATTACAAAACTGGGAACCTGGA---TTTCGTCCTCCTCTGAAAGAAGCTGGTTTT---CTGACGAGAGA
TTCGAGAGTTGTGGAGAGGAAAAAGCCCGGCAAAGCTAAAGCAAGGAAAAGCTTCCAATGGGTTAAACGTATGCCGATCA
CTTTCATCAGATCATTGAAAAAACCCACCCCACTTTGGGAGGTACTCCGAATGGTGGGCCCCAGGACATACGCTGCAGGT
GCT---GCTAAA---AAGAAAGGAACCAAGGGTGGTGCAGCTGGAGATGCTCCAAAAGCATCGCTGTTGACAAAGGAAGT
GAAATCCACCACCGTTTTCGGTGCTAACATCCTGAAAGACGGGCAAGACCCAAAA---ATCCTGCCTGATTCCGAGTACC
CTGATTGGCTGTGGCACTTGCTCGACAAAAAGCCAGCCTTGAGCGAGCTGAGGAGGAAGGATGTGGAAAGCTTGCCATTT
GAAGATTTGAAGAGGTTTGTCAAGCTGGATAATCGAGCGAGGATCAAGGAGAATAATTCTCTCAAGGCCAAGAATATGGA
TCTCCTTTCCAAAGCCTACGCAGCCGCTTCC---GACGAGGAAGATAGTGGCGGTGGCGTCGTC----------------
--------------GGAGAAGGATCAGGGCAGTCGCATCCA---------------------------TTGCCA------
------------CTTCCTCCCAAACGTGGACGA------GGCTCAACT---TCATCG------------GAAAATCCCGC
A------------------CAAATGCCCGTTTCTCGC------------------------------------AGTCTCA
GTTTC------CACGCT---------------------------------------------------------------
---------GAAGCTCCG---------ATA---CAG---------------GGAAGCTACATATCTAAGCGACAAAGAGC
TGCTCTTGTCTCCAAT---CCG---GAACTAACC---------------AACGCG------AATCCATCTTATGTCGAC-
-----------------CCGTCTTCA------------------------GTTGCAGGAAGCCTTTCAGATTCAGATTTA
CCTCAACATATTTTTACCGCGCTAAGGCGTCACACCAAG---GGCCGTGTACTCTCCAAC---CAAACT---CAATCGCT
TTTTGTCCATCTCAGAGGGCATACTAAGTCTGTTAATTCGTTGCAGTGGTCTAAATCTCACCATCTTCTAGCATCTGCGG
GAATGGAT------CATACTGTTCGCATCTGGAATGTATGGAGCACAGGT---CAAAAGCAAGCACGTATATTAAATAAC
CACCATGCAGCAGTTAAAGATGTGCAATGGTCAGAACACAGATTATCCGTGCTTTCTTGTGGTTATGATTCCACATCAAG
ATTAGTTGATGTTGAAAAGGGAATGGAGGTTAAGGTCTTCAAAGAGAATCAAATTGTGGAAGTTGTCAAATTTTGCCCTG
ACAACTATAATCTCTTTCTCTCCGGTGGATCAAAAGGTCAACTTAAACTGTGGGATATTAGGACTGGCATGGTGGTCCAT
GAATATGTGCGAAAGCTTGGAGCAATTCTTGACGTGGAGTTCACGGTTGATGGTAAATATTTAATCACCTCAAGTGATGT
ATCCAAAACCAACATTAGCGAGAACGCTATAATTATATGGGATGTTTCACGCGAAGTTCCGTTATCCAATCAGGTCTATG
CTGAAGCGTTCACTTGCCCTTGCATCAGATGCCACCCGTCTGAGCCGTACTTCATTGCTCAATCCAATGGAAACTACATC
GCTATATTCTCCACAAGACCCCCATTCAAACTCGACAAGTGCAAGAGATATGAAAGTCATGGTGTATCTGGCTTCCCCAT
CAAGTGCAATTTCAGTCCAGATGGAAATATGGTAGCCTCTGGATCCTCTGATGGATGCATATACTATTTTGACTCTAAAA
CCTCCAAATTTCTCAAAAAGGTTAAGATATACGAGCAAGCATGCGTTGATGTTGTGTTTCATCCCGTCTTGCCCGATGTC
ATTGCTAGCTGTAGTTGGAATGGTGAAGTCTCGGTTTTACTTCCAGGA--------------------------------
----------CCTCGG
>Pae
ATGTCG---------------------------GAGAAG------CGAAATATA------------------------CG
AGATCAC---AAACGTAGATTGCTCGCGGCTAAATATGAATTG------AGACGAAAGCTTTATAAAGCCTTT---TGTA
AAGATCCCGATCTTCCT---AGTGATATGCGGGACAAACATCGTTCTAAGTTGTCCAAGTTGCCAAGAAATAGTTCCTTT
GCACGACTCCGC--------------------------------------------------------------------
-------------------------------------------------------------------------ATGGCAC
TA------GGGCTGATACTGGGG---ATAGGAAGG---GCATTCAGAAGAAAGCGAACATCGTCGCTTGATATTCTGACG
TCCAAGAGAAGTCCTCGAGCCTTTTACAAGGGCAAAAATTGCAAGCCTACCGGTTTCCACACTCGAAAAGGT------GG
TTATGTGGTGGTGCCTGAAAAGTTACCAAATTACGTGGTACCAGATTTGTCTGGCTTCAAGGTTGAGTTTTACTTAAGT-
--TGCACTTTC---------------------------------------------------------------------
---------TTC---------------------------------CACCCTCAAACA---ACTCAG---------GAATG
GCAATTTTTGCTTCTCTTCCATATGGCGACG---CTGAAA---GAGATTCTCACTCGACGCCCAATTGCGGCGACAATCC
GGCTCACTGTACCGGCCGGCGGAGCGAAGCCGGCACCACCTGTAGGCCCAGCGTTGGGTCAGTACAGGCTGAATCTAATG
GCGTTCTGCAAGGACTTTAACGCCCGGACACAGAAATACAAGCCCGAAACCCCGATAGCCGTCACCATAACAGCGTTCAC
GGACAACACCTTCGAGTTCACCGTCAAGTCTCCGTCGGTGACGTGGTACCTGAAGAAGGCGGCCGGAATAGAGAGCGGGA
GCAGTAGACCAGGTCACGTGACCGCCTCCACCATCACTTTGAAGCACGTGCACGAGATCGCCAAGATCAAGCAGAGCGAT
CCCTACTGCCAGTACATGCCTCTTGAATCCATTTCCAAGTCCATTATTGGGACTGCCAATTCCATGGGGATAAAGGTTCA
GAAGGAGCTCGATATGCTT---TCTCGCTTCATCTCCAAATCTTCC---CAATTT------CAT---CGTTTAATAACC-
-----CTA---ATTCCGTCACAA---GCCCACCTCGTTTACCCCAAAACC------ATCACT------CAGAAC---CCC
---TTA---TTCTCAAACCCCACCCATTGTTTCTCCCCTAAA---------GTCCCC------CATTTCTCATTT---TT
CTCCACAAAC---AGGAAAAATGGGAACTCC---GGCGATGAT------------TCAGCTACCTCAACCACTGATTTGT
GG------------AAAATGTCCTCAGAGCTCGACCAAGACATA---GAATCCGTGTTCTCTATCGAA------------
TCTGGGAAT---------------CTTGAGGTAATCGATAATCAAAGCGGCAACGTAGTGAAAAATGGAGATGACCGGAT
A------------------GGTGATATTTTTAGAGGCGATGGAGATGAAGGCGGGAATGAG-------------------
-----TCG------------GCGGCGGCA------GGTGAA------GATTATCAGCCGTGGAGTTTT---TCCGCGGAG
GAGAAAGAAGGAACTGTGGATGATTTGTTTGCT------GTTGAAGGAGAG---AGTAGTGAG---------------AT
G------GGGTTTAGTGGTCCA------------------------GGAGATGGACTTGTGGAG---GAAATGGTC----
--------GTGACTGAAAAGACTGAGGAGGAG---AAGCAGCTTGAATCGGAG------GAGAATACCTTAACTGCTGTT
CTCAAAGGTCCAGATCGTGCATTTGGTGATCTGATAGCTTCATCGGGAATAACCGATGAGATGCTGGATAGTCTAATTGC
ATTGAAGGATTTTGAAGGCATTCAAGGACTCCCCCCTCTATCTAAAATTGAAGACATGCGTTTTGAAAAGAATACTAAAA
AAACCAGCAGAGCTGAAATAGAGCGGCAAAAACAAGAAGAGGTTGCCAAAGCACGTGTCAGACAAGTAGACGACAAGGGA
AGGGCTTATGGAACAGGAAAAAGGAAATGCAGCATAGCTCGTGTTTGGATTGAGCCTGGTGCTGGAAAATTCTTGGTAAA
TGATAAAGAGTTTGATGTGTATTTCCCGATGATTGATCACCGGGCAGCCCTTCTTAGGCCGTTTTCTGAAACGAAAACTT
TGGGTATGTGGGATGTCAAATGTACTGTTAAAGGTGGCGGCACCTCAGGTCAAGTTGGAGCAATC------CGTTTGGGC
ATCAGCAGAGCATTACAAAACTGGGAACCTGGA---TTGCGTCCTCCTCTGAAAGAAGCTGGTTTT---CTGACGAGAGA
CTCGAGAATCGTTGAAAGGAAAAAGCCCGGCAAAGCAAAAGCAAGGAAAAGCTTCCAATGGGTCAAACGT------ATCA
CTTTCATCAGATCATTGAGGAAACCTATCCCACTTAAGGAGGTTGCCCGAGTGGTGGGCCCCAGAACATTCGCCGCCGGT
GGA---GCTAAA---AAGAAAACCTCTAAAGGTGGTGCATCTGGAGATAATCCAAAAGCATCCCTATTGAGCAAAGAAGT
AAAATCCACCACCGTTTTCGGTGCTAATATCCTAAAAGACGGGCAAGATCCGAAA---ATCCTGCCCGATTCCGAATACC
CTGATTGGTTGTGGCACTTGCTGGATAAACGTCCGGCTTTGAGTGAGCTAAAGAGGAAAGACACAGAAAGTCTCCCTTAT
GAGGATTTGAAGAGGTTTGTCAAGCTGGATAATCGGGCGAGGATCAAGGAGAATAATTCTCTCAAGGCCAATAATATGGA
TCTTCTTTACAACGCTTACGCAACTGCTTCC---GACGACCAAGATGTCGCCCCCGTTGCC-------------------
--------------GGCGAAGATTCCGCGCACCCGAATCCA---------------------------TTGTCG------
------------TATCCTCCCAAACGTGCCAGA------TTATTAAAT---GCAATG-----------------------
-------------------CAGATGCCTGTTTATCGC------------------------------------CGTCCGA
TTCAA------CATGCC---------------------------------------------------------------
---------GAAGCTCCG---------ATA---CCC---------------GGAAGTTACATATCTAAACGACAAAAGGC
TGCCCTAGCTTCCAAT---CCG---AGTCTAACC---------------AACCCG------AACCCGACTTATATCGACT
CG---------------TTANNNACA------------------------GCTGTAGGAAGCCTTTCGGGTTCAGATTTA
CCGCATGGTATTTTTTCCGAATTGAGGCGTCACGATAAG---GGCAGTATGTTGTCAAAC---CAAACTACTCAGTCACT
TTCTGCGGCTCTCAGAGGGCACACGAAGTCTGTGAATTCTTTACAATGGTCTAAATCTCATCATCTTCTAGCATCTGCTG
GAATGGAT------CGTACTGTTTGTATCTGGAATGTATGGAGTAGAGGT---CAAAAGCAAGCACGTATATTAAATTGT
CACCATGCGGCAGTGAAAGATGTGAAATGGTCGCATCATGGTTTATCTGTGCTCTCTTGTGGTTATGATTGCACATCAAG
GTTAGTTGATGTTGAAAAAGGAATGGAGACTCAGGTTTTCAAGGAGGATCAATTTGTAGAAGGTGTAAAATTTTGTCCAG
ACAATTATAATCTTTTTCTTTCCGGGGGATCAAAAGGTCATCTTAAACTGTGGGATATTAGGACTGGCATGGTGGTCCAT
GAATATGTACGAAGTCTTGGGCCAATCCTTGATGTGGAGTTCACCGTTGATGGCAAGTATTTAATCACCTCAAGTGATGT
GTCCAAAAGCAACCTTAGTGAAAACTCGATTATTGTCTGGGATGTTTCACGTCAAATTCCGTTATCCAATCAGGTTTATG
CAGAAGCATACACATGCCCCTGCATCAGATGCCACCCCTTTGAGTCATACTTTATTGCTCAGTCCAATGGAAACTACATT
GCTATATTCTCCACGAGGCACCCGTTCAAACTTGATAAGTACAGAAGATACGAAAGTCATTGTGTATCTGGCTTCCCTAT
CAAGTGCAATTTCAGTTCGGACGGTAATATTTTGGCCTCTGGATCCTCTGACGGATGCATATACTTTTATGACTCGAAAA
CATCCAAATTTCTCAAAAAGGTTAAGGCGTATGATGAAGCATGTGTAGATGTTGTGTTTCATCCTGCCTTTCCCGATGTA
GTTGCTAGTTGTAGTTGGAGTGGTGAAGTCTCTATTCTCCACCAACGAGACCTC---------AGT--------------
----------------
>Alectra
TTGTCG---------------------------GAGAAG------CGAAATATA------------------------CG
AGATCAC---AAACGTAGATTGCTCGCGGCTAAATATGAATTG------AGACGAAAGCTTTATAAAGCCTTT---TGTA
AAGATCCCGATCTTCCT---AGTGATATGCGGGACAAACATCGTTCTAAGTTGTCCAAGTTGCCAAGAAATAGTTCCTTT
GCACGAGTAAGAAACCGATGTATTTTC---ACGGGTCGCCCTCGTTCCGTATATAAGTTCTTTCGAATTTCT------CG
TATCGTTTTTCGTGGATTAGCATCTCGAGGTTCTTTGATGGGCATAAAGAAA---------TCGTCT---TGGATGCCGC
TA------GGGTTGATTTTGGGA---ATGGGGAGG---GCCTTCAGAAGGAAGCGCACGTCGTCTCTAGATATACTGACT
TCGAAGAGGAGCCCTCGAGGCTATTATAAAGGAAAAAACTGCAAGCCCACCGGTTTTCATACCCGAAAAGGT------GG
TTATGTAGTTGTTCCTGAAAAGCTGCCAAATTATGTAGTGCCCGATCTAACTGGCTTCAAGCTAAAACCATATGTGTCAC
AGTGTGCCACA---------------------------------------------------------------------
------------------------------------------------ACAGAAGCA---GCTAGC---------TCGAC
CAAA------------------ATGGCGACG---CTCAAA---GAGATTCTCACTCGACGCCCAGTGTCAGCGACGATCC
GACTCACTGTCCCGGCCGGTGGAGCCAAGCCGGCGCCTCCCGTAGGTCCAGCTCTGGGTCAGTACAGGCTGAATTTAATG
GCTTTCTGCAAAGACTTCAATGCCCGGACACAGAAATACAAGCCCGAAACCCCGATGTCTGTCACCATAACTGCATTCAC
CGACAACACGTTCGAGTTCTCCGTCAAATCACCGTCGGTGACGTGGTATTTAAAAAAGGCGGCGGGAATAGAGAGCGGGA
GCAGCAGGCCTGGCCACGTGACCGCTTCGACTATCACCCTCAAACATGTGTACGAGATCGCGAAGATCAAGCAGAGTGAT
CCCTACTGCCAGTACATGTCCCTCGAATCCATCTCCAAGTCCATTATTGGCACTGCGAATTCCATGGGGATAAAGGTTCA
GAAGGAGCTCGATATGCTT---TCTCGATTCATCTCCAAATCTTCC---CAAATT------CGT---TGTTTACTAACC-
-----CTA---ATCCCATCACGG---ACCCACCTCGTCGCCCCCAAATCC------ATCACC------CATAAC---CCC
---TTA---TTTTCAAATCCCACCCAGTACTTCACCCCAAGA---------ACTCCC------CATTTTTTATTT---TT
CTCCACAAGC---GGGAAAAATGGAAACCCC---GACGATGAT------------TCAGCTACCTCGACTACGGATTTGT
GG------------AAAATGACATCGGAACTCGACCAAGACATC---GAGTCCGTGTTCTCTATTGAA------------
TCTGGAGAT---------------CTCGAGGGGTTCAGAAGTCAGAACGGCGGCTCTGTGGAAGCTGGAGGTGATGGAGC
T------------------GGTGATATATTTAAGGGTGTGGAGGTGAGTGGTGGGAGTGTG-------------------
-----GAG------------CCGGGAACG------GGCCAA------GATTTTCAGCCCTGGACTTTT---ACAACGGAG
GACAAGGAGAAGTCGGTGGAGGATTTGTTTGAT------GTTGAGGCAGGG---AGTGTTGAG---------------GC
G------GGGCTAAGTGATTTA------------------------GGAGATGGAGTGGGTAAG---GAAATCACT----
--------GAGTTTGAAAAGAGCGAGGAGGAG---AAGCAGCTTGAATCCGAG------GCCAAGGCTTTAACGGCTATT
CTTCAAGGCCCGGATCGTGCATTTGGCGATCTTATTGCTTCATCGGGTATAACGGATGAGATGCTAGACAGTTTAATTGC
ACTGAAGGATTTTGAAGGCATCCAGGGACTTCCCCCTCTATCCGAAATCGAGGACATGCGTTACCAGAAGAACACCAATA
AGTCGAGCAGAGCTGAAATCGAGCGCCAGAAGCAGGAGGAGGTGGCCAAGGCACGTGTCAGGCAAGTGGATAACAAGGGA
AGGGCTTATGGGACAGGAAAAAGGAAATGCAGCATAGCCCGTGTCTGGATACAGCCCGGTGAGGGAAAATTCTTGGTGAA
CGACAAGGAGTTTGATGTGTATTTCCCGATGATTGATCACCGTGCTACCCTCCTTCGACCTTTCTCAGAGACGAAAACTC
TGGGCATGTGGAACGTCAATTGTACTGTCAAAGGGGGTGGCACCTCAGGCCAAGTTGGAGCGATC------CGTTTGGGC
ATCAGCCGAGCATTACAAAACTGGGAACCTGGG---TTTCGTCCTCCTCTGAAAGAAGCTGGTTTT---CTGACAAGAGA
TTCGAGAGTTGTGGAAAGGAAAAAGCCCGGCAAAGCTAAAGCAAGGAAAAGCTTCCAATGGGTTAAACGTATGCCGATCA
CTCTCATCAGATCATTGAAAAAACCCAGCCCACTTCGGGAGGTGCTCCGAATGGTGGGCCCCAGGACATACGCTGCAGGT
GCT---GCTAAA---AAGAAAGGCACTAAGGGTGGTTTAGCCGGAGATGCTCCAAAAGCATCGCTTTTGACAAAGGAAGT
GAAATCCACCACCGTTTTCGGTTCTAACATCCTTAAAGACGGACAAGACCCGAAA---ATTTTACCAGATTCCGAGTACC
CTGATTGGCTGTGGCACTTGCTCGACAAAAAGCCAGCCTTGAGCGAGCTGAGGAGGAAGGATGTGGAAAGCTTGCCGTTT
GAGGATTTGAAGAGGTTTGTCAAGCTGGATAACCGAGCAAGGATCAAGGAGAACAATTCTCTGAAGGCCAAGAATATGGA
TCTCCTTTCCAAAGCCTACGCCTCCGCTTCC---GACGACGAAGATGGTGGCGGTGGCGTCGTC----------------
--------------GGAAAAGGATCGGGGCAGTCGTATTCA---------------------------TTGCCA------
------------CATCCTCCCAAACGTGGACGA------GTCTCAACT---TCATCG------------GAAAATCCGGC
A------------------CAAATGCCCGTTTTTCGC------------------------------------AGTCCGA
GTTTC------CACGCT---------------------------------------------------------------
---------GAAGCTCCG---------ATA---CAG---------------GGAAGCTACATATCCAAGCGACAAAGAGC
TGCTCTTGTCTCCAAT---CCG---GAAATAACC---------------AACGCG------AATCCGTCTTATGTCGAC-
-----------------CTGTCTCCA------------------------------GGAAGCCTTTCAGATTCAGATTTA
CCTCAACATGTTTTTACCGCGCTAAGGCGTCATACCAAG---GGCCGTGTACTCTCCAAC---CAAACT---CAGCCTCT
TACTGTCCATCTCAGAGGGCATACGAAGTCTGTTAATTCTTTGCAGTGGGCTAAGTCTCATCATCTTCTAGCATCTGCGG
GAATGGAT------CATACTGTTCGTATCTGGAATGTATGGAACACAGGT---CAAAAGCAAGCCCGTATATTAAATAAC
CACCATGCAGCAGTTAAAGATGTGCAATGGTCAGAACACGGATTATCCGTGCTCTCTTGTGGTTATGATTGCACATCAAG
GTTAGTTGATGTTGAAAAGGGAATGGAGGTTAAGGTCTTCAAGGAGAATCAAATTGTAGAAGTTGTCAAATTTTGTCCTG
ACAACTATAATCTCTTTCTCTCTGGTGGATCAAAAGGTCAACTTAAACTGTGGGATATTAGGACTGGCATGGTGGTCCAT
GAATATGTGCGAAAGCTTGGAGCAATTCTAGACGTGGAGTTCACGGTAGATGGCAAATATTTGATCACCTCGAGTGATGT
GTCCAAAACCAACCTTAGCGAGAACTCTATAATTATATGGGATGTTTCTCGCGAAGTTCCATTATCCAATCAGGTCTATG
CAGAAGCATTCACGTGCCCTTGCATCAGATGCCACCCGTCTGAGACGTACTTCATTGCTCAATCCAATGGAAACTACATT
GCTATATTCTCCACGAGACCCCCATTCAAACTCGACAAGTACAAGAGATATGAAAGTCACGGTGTCTCTGGCTTCCCCAT
CAAGTGCAATTTCAGTCCAGATGGAAATATGGTAGCCTCTGGATCCTCTGATGGATGCTTATACTATTTTGACTCTAAAA
CCTCCAAATTTCTCAAAAAGGTTAAGTTATACGAGCAAGCATGCGTAGATGTTGTGTTTCATCCCGTCTTGCTCGACGTC
ATTGCTAGCTGTAGTTGGAATGGTGAAGTCTCGGTTTTACATCCAGGA--------------------------------
----------CCTCGG
>Cus
--------------------------------------------------------------------------------
--------------------------------------------------------------------------------
--------------------------------------------------------------------------------
GCCAAGAAAGAAAACCGATGTATTTTC---ACGGGTCGCCCTCGTTCCGTATATGAGTTATTTCTAATTTCT------CG
TATCGTTTTTCGTGGATTAGCATCT------------------------------------------------ATGGCGC
TG------GGGCTACTCCTAGGG---ATTGGGAGG---ACATTCAGGAGAAAGCGCACTGCTTCTCTCCAGATTCTTACT
TCCAAAACTGGTCCAAGGAACTACTACAAGGGCAAGAATTGCAAGCCAACTGGTTTTCACACTCGCAAAGGT------GG
GTATGTCGTAGTTCCTGAAAAGCTTCCGAATTATGTGGTTCCAGATCTAACTGGTTTCAAGCTAAAGCCGTATGTATCTC
AGTGCGCGACG------------------------GGAGAC---------------------------------------
---------GAA---------------------------------ACAACCGAAGCT-----------------------
----------------------ATGGCCACA---TTGAAG---GAGATCATAACTCGGCGTCCCTTAGCAGCGACGATCC
GACTAAGGGTTGATGCTGGCGCGGCAAAACCCGGGCCACCAGTGGGTCCGGCCTTAGGTCAATACAAGCTGAACTCCATG
GCTTTCTGCAAGGACTTCAATGCCCGGACGCAGAATTACAAGCCAGGAACGCCAATGTCTGTCACCATTTCAGCCTTCAA
GGATGGAACATTTGAATTCACCGTGAAGTCACCTTCAGTCGTGTGGTACCTGAAGAAGGCGGCTGGGGTGGAGAGCGGCA
GCAGCCGTCCTGGCCATGTCACCGCCTCAACCATAACCCTAAAGCATGTATATGAAATCGCAAAGATCAAGCAGTGCGAC
CCTTATTGCCAGTACATGTCTCTGGAGTCCATTTCTAAGTCCATTATCGGCACTGCCAACTCAATGGGGATTAAGGTTCA
GAGAGAACTGGACATGCTC---TCTCGCTTCCTCTGCAGACCATCT---CACCTG------------AGATTC-------
-----ATC---ATCTCCCGCAAT---ACCCATTTCCTGAACCCCAAAATC------CCTTCT------CCCCAC---GCT
---CCG---ATTTCTTCTTCCGTACCCGTCTTCTTCCCCAAG---------AACCCC------------CATTTC---TT
TTCTACAAGT------AACAATGGCGGAGGT---TCTGATTCATGGAATCTA---TCTTCCTCCGATACCCCATCCATGT
TTCCGGAATACATCGAGATATCAGAAACATTGCCCAGAGACGAG---AGCCCCTTGTTCAGGGATCTG------------
GAGGAGCCG---------------GAGAAGGGTACCGCGGTGGCCGGAGGTGGATTTGTAAAGGAGGAGGATGAAGATGT
C------------------AAGAATGTGTTTGAAATATTGGATGAAGAAGGTGAGAATGGC-------------------
-----GAA------------TGGGAAACT------GCGGCG------GGTTACAAGCCCTGGAGCGTA---TCTGTGGAG
GAGGATGGA---------GAAACCGTCTTTGAT------GTAGTAGAAGAA---GAAGAGAAG---------------AT
G------------GCGGGTCTT------------------------GATTTCAGTGCCGAGGAG---GAGAGGTTG----
--------CAGAAGGAGAAGCTCGAGGAAGAA---CAGAGACTTGAGCTGGAA------GAGAAAGCTCTCACTGTTGTT
CTCAAAGGTCCGAACCGTGCATTTGGTGATCTAATTGCGGCTTCTGGAATCACCGAAGAAATGTTAGATAGTCTTATGAC
CTTGAAAGACCTTGGAGACATCAAAGGATTGCCGCCTCTACACGAAATAGAAGACATGCGTTATGAGAGGAGCATGAGCA
GATCCAGCAGAGCAGAAATGGAGCGTCAGAAACAAGAGGAAGTTGCAAAGGCAAGAGTGAGACAAGTAGATGAGAAGGGG
AGGGCTTATGGGACAGGAAAGAGAAAATGCAGCATTGCCCGTGTTTGGATTGAACCCGGCAATGGAAAATTTATTGTGAA
TGATAAAGAGTTTGATGTGTACTTTCCAATGCTTGATCATCGCGCCAACCTTCTCCGGCCTTTCTCTGAAACTACAACAC
TGGGTATGTGGGATGTCAGGTGTACTGTTAAAGGAGGTGGTGTATCAGGTCAAGCTGGTGCAATT------CAGCTGGGC
ATCAGTAGGGCCTTGCAAAACTGGGACCCAGAG---TTGCGTCGCCCTCTCAGAGAAGCTGGTTTC---TTGACAAGAGA
CTCGAGAGTGGTCGAAAGGAAAAAGCCTGGCAGAGCAAAAGCAAGAAAGAGCTTCCAATGGGTCAAACGTATGGCGATTA
GTTACATGAGATCGTTCAAAAGTGTCACCTTCCCCAAAGAGATAGCCAGAGTGATTGGCTGCAGAACATTTGCCGCCGGA
GGA---GGCAAAGCAAAGAAGGGCTCAAAAGGAGGCGGTGCGACAGATGGCCCAAAAGTGTCTTCTCTCAGCAAGGAAGT
GAAATCAACAACAGTCGTCGGTGCTAATATACTCAAGGACGGAACAGACCCCAAG---GTGTTGCCCGATAACGAGTACC
CTGAGTGGCTATGGCACTTGCTAGATAAGAAACCAGCACTCAGTGAGCTAAGAAGGAAAGACTTGGAGTCGCTCCCGTAC
GAGGAACTCAAACGCTTTGTCAAGCTGGATAACCGAGCAAGGATCAAGGAGAACAATTCTCTCAAGGCCAAGAACATGGA
TCTTTTGTCTAAAGCGTACTCTTGTGCTCTG---GACGAAGACGACGATGGCCAT-------------------------
--------------CCCGGAGCTGGACGCGCCACGAATGGA---------------------------TGGAAT------
------------CGTCCTCAGAAGCGGGCCAGA------TCCGACCCA---TCCATGGAT---------CCCGGCTTAAA
A------------------CCCTTGCAGGTGTTTCACCCG------------------AATGTA---------AGTCCAA
ATTCG------CCCTCTGTG------------------------------------------------------------
---------GATGGTCCG---------GTT---CCG---------------GGCAGGTACATCTCTAAGCGAGAGAGAAG
CACATTGGCTTCATCT---TCA---TTGGGTTCC---------------ATTCCC------AACCAATCTCCCTCTCCA-
-----------------GTTTCACCA------------------------GCTTTGGGACCTATTTCCATTTCAGATCTT
CCTCAAAACATTTTATCAGCATTGAGGCATCATTCGAAC---ATAGATAAGAGCTCTGGC---CAAGTGCCAGAGAGACT
ATCCATGGCGCTTGATGGGCACACAAGATCTGTTAATGCAGTACAATGGTCAAAAAATCATCACCTTCTTGCATCTGCTG
GAATGGAT------CAAACTGTCTGCATATGGAGTGTTTGGAGTAGAGAT---AATAAGAAAGTGCGCATATTCAATCAT
CACGCTGCTGCTGTAAAAGATGTGAAGTGGTCAAATAATGGGCTCTCTGTGCTGTCGTGCGGATATGACTGCTCATCGCG
GCTAATAGATGTTGAAAAGGGAGTCGAGAGTCAGATATTCAAGGAGGACCAAGTTGTTGGAGTGGTGAAATTTCATCCGC
ACAATTTCAATCTCTTCATCTCTGGAGGCTCTAGAGGCGGCCTTAAATTGTGGGATGTTAGGACCGGAAAGGTTGTCCAT
CAATATAAACGGAATCTTGGTCCAATTCTTGATGTGGAATTCACCGGTGATGCCAAACAGTTGATCTCCTCGAGCGATGT
TTCTGGAAGCAATATCAGCGAGAACTCAATCATTATTTGGGATATCTCTCGGGAAATCCCCTTATCTAACCAGGTCTATG
CTGAAGCCTATACTTGCCCCTCTGTAAGATGCCACCCTTCCGATCCCTACTTCATAGCACAATCAAATGGAAACTACATA
GCGATCTTCTCAACAACGCCTCCGTTCAGACTGGACAAATACAAGAGGTATGAAAGCCATAGTGTTTCCGGATTCCCTAT
CAAATGCAATTTCAACTCAAATGGGAATATTGTCGTGTGTGGGTCCTCGGATGGGCATATCTACTTCTACGACTCGAAAT
CGTGTGTGCTAAAGAAGAAGCTCAAGGCGCACGGCCAAGCCTGCATAGATGTCGTATTTCATCCCGTGATTCCAAACGTT
GTTGTTTCTTGTAGCTGGAATGGAGATGTCTTTGTTTTTGAG--------------------------------------
----------------
>Ath
CAAGGC---------------------------GTGAAG------CGAAACAGT------------------------GC
AGATCAC---AGACGTAGATTGCTCGCGGCTAGATTTGAACTG------AGAAGAAAGCTATACAAAGCGTTT---TGCA
AAGATCCAGATCTTCCC---AGCGAAATGCGAGACAAGAATCGTTATAAGCTCTCGAAATTGCCGAGAAACAGTGCCTTT
GCGAGAATCAGGAACAGATGTGTGTTC---ACTGGTCGATCTCGTTCTGTGACTGAGCTGTTCCGTGTTTCT------CG
AATCGTTTTCCGTGGATTAGCATCTAAAGGTGCTTTGATGGGGATAACGAAA---------TCGTCT---TGGATGACAT
TA------GGGTTGTTATTCGGG---ATTGGAAGA---ACATTCCGAAGAAAGAGAGCTTCTTCGCTTGATATTCTCTCT
CCCAAACGAGCTCCCAGAGACTTTTACAAGGGAAAAAACTGTAAACCTCCTGGTTTCCACACTCGTAAAGGA--------
-TATGTTGTGCAGCCAGATAAATTGCCAAACTACGTAGTCCCTGATTTGACTGGCTTTAAGCTGAAACCATATGTATCTC
AGTGCCCTTTA------------------------GACGTC---------------------------------------
------AACAAA---------------------------------ACAAACGAGTCA---ACTGAA---------GCTTC
CAAG------------------ATGGCGGCTGCTGCGAAG---GAGATCCTA---CGGCGACCAGTGGCGGCAACAATAA
GGCTAACCGTTCCGGCGGGAGGAGCGAGGCCAGCCCCACCGGTAGGTCCGGCGCTAGGTCAGTACAGGCTTAACCTGATG
GCTTTCTGCAAAGACTTCAACGCTAGGACTCAAAAGTACAAACCAGACACTCCGATGGCCGTGACGATAACGGCGTTCAA
GGACAACTCTTTCGAATTCACCGTCAAGTCTCCGACGGTGTCGTGGTACATCAAGAAAGCAGCTGGAGTCGATAAAGGAA
GCACACGCCCGGGTCATTTGTCGGTGACGACGCTATCGGTGAGACACGTGTACGAGATCGCGAAGGTGAAGCAGACGGAT
CCGTTTTGTCAGTATATGCCGTTGGAATCGATTTGCAAATCCATCATTGGTACTGCTAATTCTATGGGTATCAAGATCGT
TCAGGATTTGGAGATGCTC---TCTCGTTTATTCCTTAGACATTCG---AATCTC------------CGTTTCGTAACC-
-----CTA---GTTTCATCGAAA---TCA---------------------------------------AATTCT---CAG
---ATC---TTCTCTTCG---------------------------------------------TTTATTCGTCCG---CT
TTCGACTAACAGTAGCGGCGGCGGAGGAAAT---GGTGACGGG------------AATGGTCGTAATCGGAATGATGTTT
GG------------AGTTTCACTGGAGTAAACGATGATAAG------TCTGGACCTTTCTCTTCCGATGATTCTTTTGGT
TCTTCTGGA---------------GTTGCAGGATCTGGTTTACCTGGTGGAGAGAATATAAAGGAGGAAGAGGAAAAAGT
TGTG---TTTGATACTGGTGGTGAAGTAGGTCAAGGGATTGAGACTAGTGGAGGAGATGAGGTGGATGGGTTTGGAATCA
GGGGAGAG------------GTGAAATCT------AATGAATGGGATGTGTCAAAGCCATGGAATTTG---AAAGAGGAA
GAGGAGGGA------------GTTGTGTTTGAT------ACTGGTGGTGAA---------------------------GT
G------CCGTTTAGCTTT---------------------------------GAGAATAGCTTG---GAAATG-------
--------GCGGAGGAAGAGCGTGTGAAGAAG---GAGTTGATTGAGAAGGAA------GAGAAGGAGCTTCTTGAGGTT
ATCAAGGGTCCTGATCGAGCATTTGGAGACCTTATTGCTAAGTCAGGTATAACAGATGAAATGCTAGATAGTTTAATAGC
CTTGAAAGATTTCCAAGGGGTCGAAGGATTACCTCCTCTGACTGAGATTGAAAACCTGCGTCGTGAGAAAAGTTCAAAGA
AGTCATCAAGAGCTGAGATAGAACTCCAGATGCAAGAGGACATTGCCAAAGCACGGGTGAGACAAGTTGACGAAACAGGT
AGAGCCTATGGAACTGGAAGAAGAAAATGTAGCATTGCACGTGTTTGGATTCAACCTGGGGAAGGAAAATTTCAAGTTAA
TGAAAAAGAATTTGATGTCTATTTCCCTATGCTTGATCATCGCGCTGCTCTTCTACGCCCACTTGCTGAAACCAAAACCT
TGGGTCGTTGGGATATTAAGTGCACTGTTAAAGGCGGTGGTACTACAGGTCAAGTCGGAGCTATT------CAATTGGGT
ATCAGCAGGGCACTGCAAAACTGGGAACCAGAT---ATGCGGACATCACTTCGAGCTGCTGGTTTC---TTGACAAGAGA
CTCTCGAGTTGTGGAAAGAAAGAAACCTGGAAAAGCCAAGGCAAGAAAGAGCTTCCAATGGGTCAAACGTATG------A
ACCGTATTGGATTGATAAGGGGATCATCATCC---AAGGATGTAGTC------------CGGAGAACGTTTGCAGCAGCA
GCT---AGTAAAGCCAAGAAAGGTGGCAAAGGAGGTGGAGCCAGCGATGCTCCTAAAGGTTCCAGCTTGACCAAAGAGAT
CAAATCCACCACTGTTGTTGGTGCCAATACTCTCAAAGACGGATCTGATCCCAAG---ATCTTGCCTGATTCTGATTACC
CTGATTGGCTCTGGCATCTCCTCGATAAGCGACCAGCTCTCAGTGAGCTTAGGAGGAAGAACGTCGAGACTCTTCCCTAC
GATGATCTCAAACGTTTTGTCAAGCTCGACACACGGGGTAAAATCAAGGAGAACAACTCCATCAAGGCCAAAAACATGGA
TCTCATCTGCAATTCGTATGCCAATGACTCC---GACGACGAACCTGAGCCAGTGACCAATGAGCGATTAACATCTAAAA
TCGCCGCAGCACCGTCAATTCCTTCTAAGCGTCCATATCCA---------------------------GTCCCGGAGGAG
CGA---CAATACAAACCACCGCGTAGACCGTAT------CCTCCACAC---GGTTCC------------TATTCGGAATC
T------------------CAAACCAGCTCGTCGTTT------------------------------------TCAATAC
CGGTT------CCGGTT---------------------------------------------------------------
---------CCGGTTCCG---------GTT---CCA---------------GGCCGGTACGTATCCAAGAGAGAGAGATC
ACTTCTAGCCTCCCTT---TCA---ACGATTCCG---------------ACTCCA------GATCAAAGTTCCGATTTGA
GTCAGAAACCTTAT---AGCTCTCCT---------------------ACTGTTCTTGGGAGCATCTCAGATTCTGATGTA
CCTCGCCATGTTCTATCTTCGGTTAGACATAGACCAAAA---GGATCCTCGTTGCAAACC---GAAATGCCTAGTAGAAT
GTCGATTTCGTTAACCGGCCATACAAAGGCTGTTACTGCTATTGATTGGTCTACAAGTCATCATCTTCTTGCTTCTGCGG
GGCTTGAT------GGTGCTGTTTACGTGTGGAATGTGTGGAGTAATGAT---AAGAAGAAAGTACGGGCTTTTCTCCAT
CATAATGCACCGGTTAAAGATGTGAAGTGGTCAAAGCAAGGGTTATCGTTGCTTTCTTGTGGATATGACTGCACGTCGAG
ACTGTTTGATGTTGAAAGAGGGGTAGAGACACAATCTTTCAAGGAGGATGAAGTTGTTGGAGTTGTTAAGTTTCATCCAG
ATAATTGTAACGTGTTTCTTTCTGGTGGATCAAAGGGAAGTCTTAGATTATGGGACATTAGAGCCAATAAATTCGTGCAT
GAATATGTTAGAGATCTTGGGCCAATTCTTGATGTTGAGTTTATCGCGGGTGGGAAGCAGTTTATCTCGTCAAGTGATGT
TTCTGGCAGAAATATAAGTGAGAATGCTGTTATAGTTTGGGATATTTCGAGAGAGGTTCCTTTATCTAATCAGGTCTATG
TAGAAGCATACACATGCCCTTGCATCAAACGTCACCCGCAAGACCCAGTCTTCATCGCGCAATCACACGGGAACTACACA
GCAATCTTCTCAACAAACCCACCTTTCAAACTCAACAAATACAAGAGATTCGAAGGTCACTGGGTTGCAGGTTTCCCAAT
CAAATGCAACTTCAGCCCGGATGGAGAAACCTTAGCCTCTGGCTCATCTGACGGTTCTGTATACATGTACGACTACAAAT
CCACTGCGCTCATTAAGAAGCTCAAAGCTTATGAACAGCCCTGCGTTAATGTGTCATACCACCCCGTTTTACCTAACGTG
GTCGCGGCTTGTAGCTGGAATGGACAAGTCTCTGTTTTTGAG--------------------------------------
----------------
>Vac
TTCTCC---------------------------GAGAAA------CGAAACATA------------------------CA
AGACCAC---AAGCGCAGATTGCTCGCCGCCAAGTTCGAATTG------AAACGAAACCTATACAAAGCCATT---TGTA
AAGACCCCAATCTTCCG---ACTGAATTACGGGAGAGGCACCGTCACAAGCTGTCCAAGTTACCCAGAAATAGTTCATTT
GGTAGAGTGAGAAACCGGTGTATTTAC---ACGGGTCGCCCCCGTTCCGTGTACGAGTTGTTTCGGATGTCT------CG
TATTGTTTTTCGTGGATTGGCAAATTCTGGTTCTTTGATGGGCATTTCTCGC---------AAGTCC---TTCATGCCTC
TA------GGACTAATCCTAGGT---TTAGGAAGG---TCAATGAGAAGGAAGCGGACATCATCACTTGACATTCTCTCT
TCGAAAAGGGGGCCACGGGATTACTACAAGGGGAAGAACTGCAAGCCGACTGGTTTCCATACTCGCAAAGGT------GG
ATATGTAGTGGTGAATGAAAAACTGCCAAATTATGTGGTCCCTGATTTAACTGACTTCAAGCTGAAGCCATATGTTTCCC
AGTGCCCAATA------------------------GAGGTT---------------------------------------
---------AAA---------------------------------ACTGCT---GCT---GCAGAT---------TCTGC
CAAA------------------ATGTCGACG---CTGAAG---GAGATCCTAACCCGACGACCAGTGGCCGCCACGATCC
GCCTCACCGTCCCAGCAGGCGGCGCACGGCCAGCTCCGCCAGTGGGCCCTGCCCTAGGTCAATACCGACTAAACCTAATG
GCCTTCTGCAAGGACTTCAACGCTCGCACCCAAAAGTACAAACCAGACACGCCCATGTCCGTTACCATAACGGCGTTCAA
GGACAACACGTTCGAGTTCACTGTTAAGTCGCCATCGGTTACGTGGTACCTGAAAAAAGCCGCCGGAATCGAGTCGGGCA
GCGGCCGACCCGGCCACGTGGTCGCATCAACCCTAACCCTAAAGCATGTTTATGAGATTGCCAAGGTAAAGCAGTCGGAT
CCGTTTTGTCAGTATATGTCTCTTGAAGCTATTTCGAAATCGATTATGGGTACTGCTAATGCTATGGGGATTAAGATTGT
GAAGGAGTTGGAT-------------------------------------------------------------------
--------------------------------------------------------------------------------
--------------------------------------------------------------------------------
--------------------------------------------------------------------------------
--------------------------------------------------------------------------------
--------------------------------------------------------------------------------
--------------------------------------------------------------------------------
--------------------------------------------------------------------------------
--------------------------------------------------------------------------------
--------------------------------------------------------------------------------
--------------------------------------------------------------------------------
--------------------------------------------------------------------------------
--------------------------------------------------------------------------------
--------------------------------------------------------------------------------
--------------------------------------------------------------------------------
--------------------------------------------------------------------------------
--------------------------------------------------------------------------------
--------------------------------------------------------------------------------
----------------------------------------------------------------------ATGGCAATGA
ACCGCATCAAATCACTGAGAAGCATTATAAAGATGACGGAGTTAACTATGGTAGAGGGGCGTAGAACATTTGCTGTTGGG
---------AAGGCAAAGAAGGGATCCAAAGGTGGCGGAGCATCTGATGCTCCCAAGGCTTCAACTCTCAGCAAAGAAGT
CAAGTCCACTACAGTTGTTGGTGCGAATATCTTCAAGGATGGAGCGGACCCCAAA---GTTTTGCCGGACTCAGAATACC
CTGATTGGCTATGGCACCTACTCGATAAAAAACCAGCATTGAGTGAGCTGAGGAGGAAGAACACAGAAACTCTTCCTTAT
GAAGATCTCAAGCGCTTTGTTAAGTTGGACAACCGAGCCAGGATCAAGGAAAACAATTCTGTCAAGGCAAAGAAT-----
--------------------------------------------------------------------------------
--------------------------------------------------------------------------------
--------------------------------------------------------------------------------
--------------------------------------------------------------------------------
--------------------------------------------------------------------------------
--------------------------------------------------------------------------------
--------------------------------------------------------------------------------
--------------------------------------------------------------------------------
--------------------------------------------------------------------------------
--------------------------------------------------------------------------------
--------------------------------------------------------------------------------
--------------------------------------------------------------------------------
--------------------------------------------------------------------------------
--------------------------------------------------------------------------------
--------------------------------------------------------------------------------
--------------------------------------------------------------------------------
--------------------------------------------------------------------------------
--------------------------------------------------------------------------------
--------------------------------------------------------------------------------
--------------------------------------------------------------------------------
--------------------------------------------------------------------------------
----------------
>Dau
ACCTCG---------------------------GAGAAG------CGAAACATA------------------------CA
AGACCAC---AAGCGCAGATTGCTGGCGGCTAAATATGAATTG------AGGCGAAAGCTTTATAAATCCCTC---AGCA
AAGATCCGGAGCTTTCG---AGTGAAATGCGTGCCAAGCATCGTTACAAGCTCTCCAAGTTGCCGAGAAATAGCTCCTTT
GTGCGCCTGCGGAATCGGTGTGTTTTC---ACGGGCCGTGCTCGTGGAGTGTACCAGTTCTTCCGGATGTCT------CG
TCTCGTGTTTCGTGATTCAGCGAATAAAGGTGCTTTGATGGGCGTCACCAAA---------GCATCT---TGGATGGCTC
TA------GGGCTAATTTTAGGG---ATTGGACGT---GCATTCAGAAGAAAGCGTGCCTCTTCCCTTGACATTCTTACT
TCTAAACGAGGTCCACGGGATTACTACAAGGGAAAGAACTGCAAACCTACTGGTTTCCACACTCGAAAAGGA------GG
ATATGTGGTGGTGCAAGAAAAGTTGCCAAATTATGTCGTCCCAGATTTGACCGACTTTAAGTTGAAGCCATATGTATCAC
AGTGCGCAGTG------------------------CAAGGC---------------------------------------
---------CAA---------------------------------ACCAGTGGAGCA---GCTGAT---------GCAGC
TAAA------------------ATGGCAACC---CTCAAA---GAGATTCTCACACGCCGCCCAGTCGCCGCCACCATCC
GCCTCACCGTCCCCGCCGGCGGCGCCCGACCCGCCCCACCCGTAGGCCCCGCACTAGGTCAATACCGTCTCAACCTCATG
GCATTCTGCAAAGACTTCAATGCTAGAACCCAGAAATACAAAGCCGAAACCCCAATGGCCGTCACAATCACTGCTTTCAA
AGACAACACTTTCGAGTTCACCGTGAAGTCTCCCTCGGTCACTTGGTATCTTAAAAAGGCTGCGGGGATCGAGTCTGGTA
GTAGTAGGCCTGGACACGTGGAAGCTTCCACTATTAGCCTTAAACATGTTTATGAGATTGCTAAGGTTAAACAGTCTGAT
CCATTCTGTGCGTATATGTCGTTGGAGTCGATTTCCAAGTCGATTATTGGGACTGCTAATTCTATGGGGATTCAGGTTAA
GAAAGACTTGGATATGCTC---TCGCGCTTCATATCAAAGCCCTTG---CATCAG------AATCTCCGTTTGATCTCA-
--TTCTTA---ATCTCATCTCAT---CCCCACCCTCCTCCCACTCCTACTCATTTCACTTCT------CACTCT---CCC
CAAACC---CATTTGTCCCCAAACCCTAGTTCGTCTTCTTTC---------ACGCAT------TTCGTCAAACAC---TT
CTCCACCAAC---AACAAAAACAACAATGGG---GATAAGACT------------TCTTGGAATTTTTCTTCCGAAATCT
GG------------GTTATTGAGAAGGATGAGGATGATGAGGGG---TTTGACTTGTTCAAAGAGGTT------------
GAGGGGAGT---------------GTTAGGGAGGTTCCTAAGCTGGGTACCGTGCTGGATGACAAGGGTGATGATGAGGG
T------------------CTTGATTTGTTTAAACAGGCTGAGGAGAGTCATGGGGAGGAG-------------------
-----GAGCAGGAG---AATTGGGCTACG------GCCGAT------GGGTACCAGCCGTGGGATTTG---GACAGTGAA
GACAAAGGG---------GATGACGTGTTTGGT------TTAGGGGAGACG---GAGATGAGT---------------GG
G------GGTGTGGAGGGA---------------------------------GAGGTTGGTGGT---CAGGAA-------
--------ACTCAGAAGAGTATAGAAGACAGG---TTGTTACTCGAGAAAGAA------GAGAAAGAGCTTTCCGTTGTG
CTTAAAGGTCCAGATCGTGCTTTTGGTGACCTGGTTGCCACATCTGGAATCACAGAAGAAATGTTGGAGAGTTTGATTGC
ACTAAAGGATCTGGAAGGAATTCAAGGACTACCTCCTCTAAGCGAGATCGAAGATATTCGTTATGAAAAGAATACTAGGA
AATCTTCTAGGGCTGATATAGAGCGTCTGAAGCAGGAAGAAGTTGCCAATGCACGAGTGAGGCAAGTGGATAGTAAGGGA
AGGGCTTATGGAACAGGAAAGCGGAAGTGTAGCATAGCTCGTGTTTGGATTGAACCTGGAGAGGGTAAATTTGTAGTCAA
TGACAAACAATTTGATGTCTACTTTCCTATGCTTGATCAGCGGGCTGCTCTTCTTCGTCCTTTCACTGAGACAAAGACTT
TGGGTCTTTGGGATGTCAACTGTACCGTGAAGGGAGGTGGTATCTCAGGTCAGGTGGGTGCAATT------CGCTTGGGT
ATTAGCAGGGCATTACAGAATTGGGAGCCTGAT---CTACGTCCTCCACTCAAGGAAGCTGGGTTC---TTGACAAGGGA
CTCCAGAGTAGTCGAACGGAAGAAACCTGGCAAAGCGAAAGCTAGAAAGAGCTTCCAATGGGTCAAGCGTATGGCGCTGA
ACTGCATGAAATCATTACGAAGCATTACCATCAGAAGTGAGGTGATTGGGGTCCTAGGCTGTAGAACATATGCTGCTGGT
---------AAAGCAAAGAAGGGAGCAAAAGCAGGCGGAGCTGCAGATGCTCCAAAGAAGTCACTTCTCACCAAAGAGTT
GAAATCCACTACAGTTGTTGGCGCGAATATTCTCAAGGAAGGAGGAGACCCTAAG---GTTTTGGCAGACTCTGAGTATC
CTGATTGGTTGTGGCACCTTCTCGATAAACGTCCTGCACTAAGTGAGCTACGAAGAAAAAGCACAGAAACTCTCCCATAT
GATGACCTCAAACGTTTTGTTAAGCTGGACAACCGAGCAAGGATAAAGGAAAACAACTCACTCAAAGCCAAGAATATGGA
TGAGCTTCTGAATGCCTACTCAACTGCTGCTTTAGATGAAGAAGACAAAGATGATGACGGT-------------------
--------------AAAACCACAGCAATTGCTCCCCCTCCA---------------------------CATCCA------
------------CCTCCGTCAAAGAGACCCAAG------CCCGATTAC---TCGTTT------------CCTACTTATAA
AAAACCCAACCAAACGAAACATGTCCCATGTATTGCGCCCGTGTCTCATAATTATAATAATATATCTAAGCAAACCAAAA
GTATT------CCATGTATTACACACGTGCCTCAAAATTATAATTACAATAACATATATAATCATAATTATTATAATAAT
CACCGACCTGAAGCTCCTCCACCTATGTTA---CCT---------------GGTAGATATGTTTCCAAACGAGAGCGAGC
TGCTGCTGCTGCCACC---------ACCCCTCCC---------------GATCCT------CTTACTACTACTCTGATAA
CCCCTTCT---------TCATCCTCA------------------------GCTATTGGAAGTATTTCGGTCATGGATATA
AGAAATGATATATTATTGTCTTTGAGGCAACAAAGAAAA---GGACATTCGCTGAACGGG---AAACCACCTGAAAATTT
GTCCTTATCACTCACTGGTCATGACAAAGCTGTTAATGCTCTGCAATGGTCATCAACTCATCATCTTCTTGCATCTGCTG
GAATGGAT------CATACCATCTGTGTATGGAATCCATGGAGTAAAAAC---GAGAGGAAAGCAAGGGTGCTAAGTCAT
CACACAGCTGCAGTGAAAGATATTAAGTGGTCGGAACTGGGACTCTCCCTACTCTCATGTGGATATGATTGCTCGTCAAG
GTTATTTGACGTCGAGAAGGGGTTAGAGATCCATATGTTTAAGGAGGATCAGGTAGTTGGAGTAGTAAAATTCCACCCCA
ACAATTCCAACCTCTTTCTTTCTGGGGGCTCAAAAGGTGTTCTTAAATTATGGGATATTCGAACTCAAAAGGCGGCCCAT
CAGTATGTTCGAGGTCTTGGTCCAATCCTTGATGTAGAATTTATCAATTGTGCAAGTCAATTTGTGTCTTCAAGTGATGT
ATCTAAAGGCAATGTCACCGAAAATTCTATTTTGGTCTGGGATGTGTCACGACAGGTCCCCCTATCTAATCAGGTCTATG
CTGAAGCTTATACCTGTCCCTCAATCAAATGCCACACATCTGAACAATATTTTGTTGCACAGTCCAATGGAAATTACATT
GCAATCTTCTCAGCCAAGGCTCCATTCAAACTTGACAGGTATAGAAGATACGAAAGTCATGGGGTCTCTGGATTTCCAGT
AAGGTGTGATTTTAGCTTGGATGGCGAGCAACTTGCATCTGGATCCTCTGATGGCTGCATTTACTTTTACAATTCGAGAT
CCACTGAGCTGATAAAAAAGGTCAAGTTGTATGAGCAGGCATGCATAGATGTTGCCTTTCACCCAGTCATGCCAAATGTG
ATTGCATCGTGTAGTTGGAATGGAGAAATTTCTGTGTTGGAG--------------------------------------
----------------
>Sor
GTGTCA---------------------------GAGAAG------AGAAACCTG------------------------CG
GGACCAC---AAACGTAGATTGCTTGCAGAAAAATATGAGCTG------AGGGGAAAGCTGTATAAGGCTGTC---TGTA
GGGACCCTGATCTACCA---TTGGATATGCGGGAGAAGTTTCGCTATAAGTTGTCCAAGTTGCCAAGAAATAGCTCCATG
ACACGCCTTAGAAACCGCTGCATTTTC---ACAGGCCGGTCTCGCGCTGTGTACAAGAAATTCCGCATGTCC------CG
TATTGTCTTCCGCACATTGGCAAACAAGGGTGAACTGACGGGCGTAAAGAAA---------GCATCG---TGGATGCCTC
TG------GGGCTGACGCTGGGCTCGCTGGGGCGG---GCGATGCGGCGGAAGCGGCTGTCCTCGCTCGACATCCTCTCT
TCCAAGCGGGCGCCGCGGGATTACTACAAGGGCAAGAACTGCAAGCCCACCGGGTTCCACACCCGCAAAGGT------GG
ATATGTGATTGTTGATGAAAAGTTGCCAAGATTTGTTGTCCCTGACTTGACTGATTTCAAGCTCAATCCATACGTGTCAC
AATGCGCCAGG------------------------GACCTC---------------------------------------
---------ACAGCGTCGACAACA------------TCCTCTACTTCAGCAGAAAGT---ACTGAA---------AGCAA
GAGC------------------ATGGCAACT---CTGAAA---GATGCAGCAGCAAGGAAGCCTGTACTGGCAACAATCC
GTCTTATTGTCCCAGCTGGTGCAGCCCGTCCTGCACCTCCAGTTGGCCCAGCACTTGGTTTCTATCGGCTCAATTTGATG
GCTTTCTGCAAGGATTTCAATGCCAGGACCCAGAAATACAAGGCAGACACTCCAATGCAAGTCACCTTGACTGCCTACAA
GGATAGCACCTTCGAGTTTGTGGTCAAGTCGCCCTCAGTATCATGGTTCCTCAAGAAGGCTGCAGGAATAGAAACTGCCA
GCAGTCGCCCAGGGCACAGCAATGTGTCATCCCTCACTCTGCGCCACGTGTATGAGATTGCAAAGTTGAAGCAGGCTGAC
CCCTTCTGCAAGCACATGTCGCTTGAGGCACTGTGCAAGTCCATCATTGGCACAGCCAACTCCATGGGTATTGCAATTGT
TAAAGATCTA---ATGCTG---CTCCGCCGCCTCCTCCACTCCTCC---CGCCACATCCAGCAC---GGCCTCCGGACC-
-----GTG---ACTCCGGCCACC---TCCGCCGCCTCCTCATCATCCTCC------------------TCTTCC---CCC
---TTT---GCATTTCGCCGCCTCCCGGACCTCGTCCCCTCGCGCGTCCTCTCCCCG------------CGGCTC---CT
CTCCACCTCC------------------------GGCCGCGAC------------GACGACCGCAACAAGCCG------T
GG------------AACTTTGCGGCGGATTCGGGAGAT---------CCGGACCCCTTCGCCAATGAAGACGCCGCCGCC
GCTGGCGCT---------------GTCGAGGGGCCGACGGTAAGATCGACGCGCGCCGCCGACGGGGAGGACGGTGACAA
T------------------GGCGACGTGTTCGAGGGGATCTACAAGGAGCCCGCGCGCGGA-------------------
-----GTG------------GCGGCTCCG------GCCGGC------AATGACGAGCAATGGACGCTG---AGTGGGGAC
GACGAGGAG---------AAGGATCCTTTTGCCGCGGCCGTGCTCGGGGAG---GGGATTGAG-----------------
-------GGGATCCAAAGTGAG------------------------GGTGCTGGGCTCGATGAC---CTCGATGCT----
--------GGGGAGGACCCTGATGATGAGCTG---AAGCGGCAGCAGAATAAGGCGAGGGAGAAGGAGCTGATGGAGATA
CTCAAAGGTCCAAATCGTGCTTTTGGTGATCTCATTGCTGCCTCTGGGATCACAGAGGGAATGATTGATAGTTTGATCCT
CTTAAAGGATGTCAGAGACATTCCAGGATTGCCTCCCCTAAGTGAAATTGAAGATGAAGCCATCCAGAAATTGAATGCAA
CGTCAAGCAGAGCTGAAGTTGAGCGCCAAAAGCAAGAGGACATTGCTAAGGCACGAGTAAGGCAGGTTGATGAGAAAGGA
AGGGCTTATGGAACAGGGAAAAGGAAATGCAGCATTGCTCGTGTTTGGATTGAGCCTGGTGATGGTAAATTCATTGTCAA
TGAAAAGGAGTTTGATGCTTACTTCCCAATCCTGGACCATAGAGCTGAACTTCTTCGTCCATTTACTGTGACCAAGAATT
TGGGGCATTTTAATGTGACCTGTACTGTGAAAGGTGGTGGCGTATCAGGACAAGTTGGAGCTATC------CGCTTAGGG
ATCAGCAGGGCCTTGCAGAATTGGGAACCAGGA---CTGCGTCCATATCTCAAAGCAGCTGGATAT---TTGACGAGAGA
TTCACGTGTGGTTGAAAGGAAAAAGCCTGGAAAGGCGAAAGCAAGAAAGAGCTTCCAGTGGGTCAAGCGGATGGCGATGT
CTTGGACAAGAGGGTTAAAGCATGGCGTTGTTCCGAGGCATGCCGCTCAATTGATAGAGAGTAGAAGCCTTGCAATTGCA
AGC------AAGGGAAAGAAGGGTGGAAAGGGCGGTGCGGCT---GATGCTGCCAAAACTCCTGCGCTCAGCCAAGAGCT
TAAGAGTACAACAGTGTTTGGGGCAAACATCCTCAAGGAGGGTTCTGATCCAAAA---ATTCAACCAGACTCTGAGTATC
CTGACTGGCTGTGGCACATGCTCAACAAGCGTCCTGTGCTGAGTGAGCTGCGGAGGAAAGATCCCAAGACACTCCCTTAT
GAAGACCTGAAGCGTTTTGTCAAGTTGGACAACCGATCTAGGATCAAGGAAAAGAATGCCCTCACTGCTAAGAACATGGA
TCTCCTCTCCGCTGCATATGGCGCTACCTCT---GACGACGAGGATGCTGCTGACCCACCCTCCTCCGTACCGGTT----
--------------GCCACTGGGTCTGCCTCCTTCGCTCCA---------------------------------------
------------CCTCCCCTGAAGCGGCCGCGG------TGGGAATCT---CACCAA------------TACCTCCCTCC
AACCCACTGC---TTCCCGCAACAGCCCCTGCTCAAC------------------------------------ACAGTGA
CG---------CCGCTA---------------------------------------------------------------
---------GCATCTCCA---------TCC---AGC---------------GGCAGGTATGTTTCCAAGAGGGAGCGTGC
TCTCCTAGCTTCATCG---CAGGTGCATGTAGAA---------------TCTGGA------TCACCC-------------
-----------------CTGTCTCCGGTGACGAGAGCGGAGGTTTATTGTGCAGTTGGCTCTATCAACAATACAAATCTA
CGAGCTGACATTTTGCATTCCTTGCAATGCCAACCAAAG------CCTGGACCAAGCACA---AGTTTCCCTTTGAAGCT
CTCAGTTTGTTTGAAGGGTCACACTAAGGCAATCAACTGTGTAGATTGGTCACCGAGTCATCATCTTCTTGCTTCTGCTG
GAATGGAT------CACAAGGTTCATGTATGGAACGTATGGGACAAAGGG---AATACTACAGCTCGTGTTTTGAAACAT
CACACTGCTGCTGTAAAGGATGTAAGGTGGTCCCTTCATAGGCCCTTTTTACTTTCTGGAGGGCTTGATTGTTCCTTACA
GCTAGTTGATGTTGTTGAGGGAAAAGTAATGAAAGTATTCAAGGATGATCAAGCTGTGGAGGTTATCAAGTTCAATCCAA
GCAACCCTGATCTCTTCCTATCTGGTGGGTCCAAGGGTTCCCTTAGACTTTGGGATATTCGATGTGGTCTGGTAACAAAA
GAATTTCAAAGAAGCCTTGGAACCATCCTTGACATTGACTTCAGTGCTGATGGGAGACAATTTATCTCTTCAACTGACAC
AACCAGAAGCAATATTAGTGAGAACACTATAGTTGTTTGGGATGTCTCGCGACAAGTTCCTTTATCTAACCAGGTTTATA
CTGAAGCATTCACATGCCCGTGTGTAAGATACCACCCACGTGAAGCATCTTTTGTTGCACAATCCAATGGGAACTACATT
GCTATTTTTTCAGCAAGGCCACCCTTCAAGCTGAACAAGTACATGCGGTTTGAAGGACATGGAGTGTGGGGTTTCCCTGT
GAAGTGCAACTTTTCCCTGAGCGGAAGAGAACTTGCATCTGGTTCATCTGATGGATGTATCTACTTTTATGATTACAAGT
CGGCAAGGCTTTTAAGGAAAATAGAAGCCTTCAAAGAAGCATGCACTGATGTTGTGTACCACCCAGTCATGCCTAATGTG
ATTGCTTCTTGTAGCTGGTCTGGTGAAATATCTGTCTTTGAG--------------------------------------
----------------
>Pru
ATGTCA---------------GTTTCTGAG---GAAAAT------GCGAATATC------------------------CG
AGACCAC---CATCGGCGGTTGCTGGCGGCGAAATACGAGCTG------AGACGAAATCTGTACAAAGCCCTC---TGCA
AGGACCCGAGCCTTCCC---AGCGATCTGCGCGAGGAGAACCGCTTCAAGCTCTCCAAGCTGCCCAGAAACAGCTCCTTC
ACGCGCGTCAGGAACCGCTGCATCTTC---TCCGGTCGCGCACGCGCCGTCTACGAGACCTTCCGTATGTCC------CG
TATTGTCTTCCGTACTCTGGCATCTAAAGGCATGCTCAATGGCATCAAGAAA---------GCATCT---TGGATGGCAT
TG------GGACTAATACTAGGG---CTAGGAAGG---GCATTTCGTCGAAAGCGCACATCATCGCTTGACATTCTTTCC
TCCAAACGTGCCCCAAGGGACTACTACAAGGGGAAGAATTGCAAGCCCATTGGTTTCCACACTAGAAAAGCT------AA
GTATGTCGTGCAGCAGGAGAAATTACCTAACTATGTAGTCCCTGATTTAACCGACTTCAAGCTCAAACCATATGTATCTC
AGTGCCCAAGA------------------------GATGTC---------------------------------------
---------AAG---------------------------------ACTAGTGAGTCT---GCTGGA---------TCAAC
TAAA------------------ATGTCAACG---ATCAAG---GAGATCCTTACCCGACGACCCGTGATGGCGACGATCC
GGGTCACAGTCCCGGCCGGCGCGGCCAGACCCAGCCAGCAACTGAGCCCTGCTTTGGGTCAATACAGGCTGAACATGATG
GCCTTCTGCAAGGACTTCAACGCCCGGACCCAGAAATTCAAACCCGACACGCCCATGGCGGTCACCATCACCGCTTTCAA
AGACAACACCTTCGAGTTCACGGTAAAGTCACCGTCTGTCAGCTGGTACCTGAAGAAGGCCACCGGCGTCGAGTCCGGCA
GCAGCCGACCCGGACACGTGGTCGCTTCTAAGCTGTCGGTGAGGCACGTGTATGAGATCGCCAAGGTGAAGCAATCTGAC
CCGTATTGCCAGTACATGCCCCTGGAGTCCATTTGTAAGTCTGTTATTGGAACGGCTAATTCTATGGGGATTAAGATTGT
TAAGGATTTGGATATGCTC---TCTCGTCTGCTCCCCAAACCCTCC---CATTTC------------TCTCGCCTAACC-
-----CTA---ATCTCCTCAAAG---TTCCACCCACCT---CCCCAACCC------------------CAAAAC---CCT
---GTT------------------------TTCACTACCTTC---------GTGCCG------------AGGTTC---TT
CTCAAGTGAC---------------AATGGC------------------------AAGGGCCCCTCCCAATCCGATGTTT
GG------------AAACTTTCTCAGGAAACTGATGGAAAGTTC---GACCCTTTGTTCGGTGAGATC------------
TCCGGGGAC---------------GTTTCCGGAGTCGCCGATTCCGGCGAGGCT--------------------------
-------------------GGCGAGGCAGATTCGTGGTTGAAAGAGAAAGGCGGGGAG----------------------
-----GAG------------TGGGAGACG------GTGGCG------GGGTACAAGCCTTGGAGCTTG---GGAGAGGAG
GAGAAGAGT------------GACTTGTTCGAT------ATCGGTGAGGGT---GTACAGACT---------------GT
T------GCTGCAACCGAC---------------------------GGTGAGATTCGCAGGGGC---AGTAGAGAG----
--------GAGATTGAGAAGGCTGAGGAGGCT---AAGAGGCTTGAGAAAGAG------GAGCAGGAGCTCACTGCTGTT
CTCAAAGGTCCAAATCGTGCATTTGGTGACCTTGTTGCTGCATCTGGAATCACAGATGAAATGCTTGACACTTTGATTGC
ATTGAAGGATTTTCAAGGGATAAATGGATTGCCCCCTCTAAGAGAAATAGAAGACATTCGTTATGAGAAAAGTACCAGAA
AATCCTCAAGAGCTGAAATAGAGCGCCAGAAACAGGAGGAAGCTGCAAAAGCAAGAGTGAGACAAGTAGACGACAAGGGG
AGAGCTTATGGAACAGGAAGAAGGAAATGCAGTGTAGCACGTGTCTGGATTCAACCTGGTGATGGGAAATTCACGATTAA
TGATAAACAATTTGATGTCTATTTCCCAATGCTTGACCATCGTGCTGCCCTTCTTCGACCTTTCTCTGAGACAAAAACAT
TGGGCCTTTGGGACATCGAGTGTACTGTTCAAGGAGGTGGCACCACAGGTCAAGTTGGAGCAATT------CAATTAGGA
GTAAGCAGGGCCTTGCAAAATTGGGAACCCGAC---TTGCGTCCTGCACTAAGAGATTCTGGTTTC---TTGACAAGGGA
CTCACGTGTGGTGGAAAGGAAAAAACCAGGAAAAGCAAAGGCAAGGAAGAGCTTCCAATGGGTCAAGCGTATGGCTATGA
GTCATGTCAAAACATTTAGAAGCATTATCAATACCAGCGAAGCAGTTGGGATAGTGTCACGAAGAACATTTGCTATCGGG
GGC---GGTAAAGCAAAGAAGGGTTCAAAAGGTGCTGCTCAAGGTGATGCACCAAAAGCATCAAATCTGGACAAAGAAGT
TAAGTCTACCACAGTTGTGGGAGCCAATATTCTCAAAGACGGAACAGATCCTAAG---ATCTTGCCAGATGCTGAGTACC
CTGATTGGTTGTGGCGTCTACTTGATAAACGCCCAGCATTGAGTGAATTAAGTAGGAAGAACATTGAAACTCTCCCGTAC
AAAGATCTCAAACGTTTTGTTAAGCTGGATAACCGAGCAAGGATCAAGGACAACAACTCTCTTAAGGCCAAGAACATGGA
TCTTCTCTGCAACGCATACTCAAACGCCTCA---GACAACGAAGAAGAGGAA----------------------------
--------------GAAGAATCGGCTAAACAACCCAGACCCGAAAAC------------------TTCACGCCC------
------------CCGAATTCGAAGCGGCTCAAA------CCCGTTAAC---CCATTT------------ACACATACTAA
AACT---------------CAGAATCCTCTGTCGGGC------------------------------------TCAACCC
AGTTC------CCGGCC---------------------------------------------------------------
CGCCATATAGAAGCTCCG---------GTT---CCT---------------GGTAGATACGTATCCAAGAGAGAGCGCTC
TCTCTTGGGTTCCCAA---CCT---ACCGCCTCC---------------GACCCG------AACCCGGATGCTTTGCTGC
TGACA------------ACCTCTCCT------------------------GTTTTTGGGAGTATTTCGGATTCTGATGTT
CCTCGTGATATTAAGTCATTGTTGAGAAACAAAGCAAAAAAGGGTCGTGCACAGCTTGGC---CAGATGCCTCAAAGAAT
GTCTGTGCCTCTAAGCAGACATACCAAAGCTGTTAATGCTGTACATTGGTCACCAACTCATCATCTTCTTGCATCTGCTT
CGATGGAT------CAAACAATCTGCATATGGAATGTGTGGAGCAGTGAT---CAGAAGGTAGCCCGTGTTTTGAATTTT
CACAATGCTGCTATCAAAGATGTGAAATGGTCGGGGCAAGGGTTGTTTGTGCTTTCTTGTGGATATGACTCCTCATCAAA
GCTAGTGGATGTTGAAAGGGGGATAGAGACTCAGGTTTATAAGGAGGATCAAGTTGTTAGTGTTGTTAAATTCCATCCTG
ATAATTTCAACCTCTTCGTTTCTGGGGGGTCCAAAGGCGGTCTGAGGTTGTGGGATGTTAGAAATGGCAAGGTGGTCCAT
GAATACGTTCGAGGTCACGATCCCATCCTTGATGTTGAATTCACCACGAATGGCAAGCAGATTATATCGTCTAGTGATGT
ATCTGGACGCAACCTTAGTGAAAATTCTATTGTTGTTTGGGATGTTTCACGACAAGTTCCACTCTCTAATCAGGTTTATG
TGGAAGCCTACACATGTCCCTGTGTGAGATGCCACACATTTGAACCATTTTTCGTTGCCCAGTCAAATGGTAATTATATT
GCAATCTTCTCTTCAATCCCCCCCTTCAAGCTGAACAAGTACAAGAGGTATGAAAGCCATGGGGTATCAGGATTTCCCAT
TAAATGCGTGTTTAGCGTGGATGGGGAAAAGCTAATCTCGGGCTCCTCTGATGGGTCTATATACTTCTACGACTATAGGT
CTTCTGAGCTTGTCAGAAAAATCAAGGCATATGAGCAGGCTTGCATTGACATTGCTATCCACCCCAGCATACCTAATGTG
ATTGCTTCATGCAGTTGGAATGGAGAGGTTTCAGTGTTCGAG--------------------------------------
----------------
>Cit
GTGTCG---------------------------GAGAAG------CGAAACATA------------------------GA
AGATCAC---AAACGCAGATTGCTGGCTACTAAATTCGAATTG------AAGCGAAAGCTTTACAAATCCCTT---TACA
GAGATGTCAATCTTCCC---ACCGAGGTGCGTGAGAAATACCTCTGTAAGTTAGCCCGTTTGCCGAGAAACAGTTCCTTT
ACACGCCTAAGAAACCGATGTATTTTC---ACTGGTCGATCTCGCGCCGTGTACGAGAAATTCAGAATGTCT------CG
AATCGTTTTTCGCAGTTTGGCAAATCAAGGCATGTTGATGGGCGTCAAGAAA---------GCTTCT---TGGATGCCTT
TG------GGACTCATATTAGGG---ATAGGAAGA---GCTTTTCGAAGAAAGCGTACGTCATCACTTGACATTCTCTCC
TCAAAACGTGCACCTCGAGATTATTACAAGGGAAAAAATTGCAAGTCTACTGGTTTTCATACTCGTAAAGGT------GG
ATATGTCGTGGTGCAAGAAAAACTACCAAATTATGTTGTCCCTGATTTGACCGACTTCAAGCTTAAGTCATATGTATCTC
AGTGCCCGAGA------------------------GAAGTG---------------------------------------
---------AAG---------------------------------ACGGCAGAGGCT---GCAGAA---------CCCGG
AAAACAA---------------ATGGCAACC---TTGAAG---GAGATCCTGACCCGGCGCCCTGTGGCCGCCACGATCC
GGCTGACGGTCCCAGCCGGCGGCGCAAGACCGGCGCCGCCAGTGGGTCCAGCACTAGGTCAGTACCGGCTCAATTTGATG
GCATTCTGCAAGGACTTCAATGCCCGCACGCAAAAGTACAAGCCAGAGACGCCGATGTCCGTCACGATTACGGCTTTCAA
AGACAACACGTTCGAGTTCACCGTCAAGTCTCCGTCGGTTACTTGGTACCTGAAAAAGGCGGCGGGTATTGAGTCGGGTA
GCAGCCGACCCGGGCACGTGACGGCGTCGACGGTGACGTTGAAACATATTTACGAGATAGCGAAAGTGAAGCAGTCTGAT
CCGTACTGTCAGTACATGCCGTTGGAGAGTATTTGTAAGTCCATCATTGGGACTGCTGCTACGATGGGGATTAAAGTTGT
CAAGGAATTGGAAATGCTC---GCTCGGATGCTCCTTAAACCCTCA---CATTTC------------CGTTTATTAACC-
-----AAT---CTTTCTCCAATA---TCCCATTTT---TTCCCCCAAAAC------CCCGGC------GTCCCT---CCT
---CTT---ATCAGT------------------------------------------------TTCTCCCGATTC---TT
CTCCTCCAAT---------------AACAAT---AGCAACGAC------------AACAATCAATCTAGCTCCAATGTTT
GG------------AACCTTTCTCGCGAAATTGACGGAAAATTC---GACCAGCTCTTCGGCGACACT------------
------------------------------------------------------GAGGCCAAA-----------------
-------------------GAC---------------------------GTCGGTCAAGAT-------------------
-----GAG------------TTGTTCAAT------GCGGAG------GAGAACCAGTCGTGGAGTTTT---GAGGAGGGC
GTGAAGGAT------------GGCTCGTTCGAA------ATTGGAGAGAGT---GCAGGGACA---------------TT
C------GATGAAACTGGGAGG------------------------GAGAGTGGTGAGGCGGAC---GAGGAGAGC----
--------AAAGAGGAGCTCAGTGAAGAGGAGCTGAGGATGCTTCAGCTTGAG------GAGAAACAACTTACAGCTGAA
CTCCAAGGTCCCAGTCGTGCATTTGGTGACCTTATTGCGGCATCTGGTATCACGGATGCAATGCTAGAAAGTTTAATTGC
GCTGAAGGACTTAGAAGGGGTTGAAGGTCTGCCCCCTCTAAGTGAAATAGAGGAAATGCGTTATGAGAAAAATACGAGAA
AATCTACCAGAGCTGAAATAGAACGCCAGAAACAGGAGGAAGTTGCTAAAGCTAGAGTGAGACAAGTAGATGAAAAAGGA
AGGGCTTATGGAACAGGGAGAAGGAAATGCAGTATAGCTCGTGTTTGGATTCAACCTGGTGATGGAAAATTCATTGTTAA
TGATAAAGAATTTGACGTCTATTTCCCAATGCTTGATCATCGTGCTGCACTTCTTCGACCTTTCTCTGAGACAAAGACCT
TGGGCCTTTGGGATGTCGATTGTACTGTCAAAGGGGGTGGCGTTTCAGGTGAGCTAAGGTGTTTC---------------
--------------------------------------------------------------------------------
----------------------------------------------------------------------ATGGCAATGA
ACCAGATCACATCATTGAGAAGCTTCATTATGGTGAAGGAAACAGTTGGGAAGGTGGGCCAACGAACATTTGCAGCTGGG
GCT---AGTAAAGCAAAAAAGGGAGGTAAAGGT---GCAGCCAGTGATGCTCCGAAAGCATCAATACTGAGCAAAGAAGT
CAAGTCTACTACAGTTGTGGGTGCCAATATTCTTAAGGAAGGATCAGATCCTAAG---GTCTTGCCTGATTCTGAATACC
CTGACTGGTTGTGGCATCTGCTTGAAAAACGTCCAGCGCTGAGTGAACTAAAGATGAAGAACATTGAAACTCTCCCTTAT
GAAGATCTAAAGCGCTTTCTCAAGCTGGACAACCGAGCAAAGATTAAGGAAAACAACTCTGTTAAGGCCAAGAACATGGA
TCTTCTCTGCAACGCATACTCCAATACCTCA---GACGATGAACCCGAGCCGGCATCG----------------------
--------------AAACACGAACCCGAATTACGATCCATA---------------------------TTTTCA------
------------CCTCCTTCAAAGCGGCCTAGA------CCGGACTAC---CCGTAT------------CCCCAAACAAA
G------------------CCCCACCCTCTTCACCGCCCG------------------AATCAA------CAGCACTCTG
GTCTT------CGAACC---------------------------------------------------------------
---------GAAGCTTCA---------GTA---GCC---------------GGCAGATACATGTCAAAGAGAGAGCGAGC
ACTCTTAGGCCCCGGTATTCCC---GCCGCTACC---------------GACCCG------AAACCTGACCCGAGTGCCG
TTGTTGCC---------GCTGCACAA------------------------GTCCTGGGAAGTATTTCAGATGCATATCTA
CGACAAGATATTTTGTCTTTATTGAGACATCTACCAAAG---AGCCATGTACGACGAAGC---AAAATACCTGGAAGGCT
GTCAACAGCTCTTTGTCACCATACCAAGGCTGTCAATTCTATAAATTGGTCGCCAACTCATCATCTTCTTGCTTCTGCTG
GGATGGAT------CAATCAATCTGCATATGGAATGTTTGGAGCAGAGAC---CAGAAGTTAGCACGTGTGCTTAACTTC
CATAGTGCAGCTGTGAACGATGTAAAGTGGTCGCAGCAAGGGCTATTTGTGCTTTCTTGTGGCTATGACTGCTCATCAAG
ATTAGTTGATGTTGAAAAGGGGATAGAGACACAGAGTTTCAGGGAGGAACTGGCCGTTAGAGTAGTAAAGTTCCATCCAG
AAAACTCCAACCTCTTCCTTTCTGGGGGATCAAAGGGCTTACTCAGATTGTGGGATATCAGAACCGGCAAGGTGGCACAT
GAATACATTCAAAGCCTGGGTCCAATTCTCGACGTTGAATTTACCATTAATGGAAAGCAATTTGTCTCTTCTAGTGATGT
ATCTGGATCCAATATGAGTGAGAATTCCATTGTTGTTTGGGATGTCTCGCGAGAGGTTCCTTTGTCCAAACAGGTTTATG
TGGAAGCTTATACTTGTCCCTGTGTTAGGCACCATCCATTTGATCCTTATTTTGTTGCACAGTCGAATGGTAACTACATT
GCAATTTTCTCTTCAACTCCTCCTTTCAGGCTAGACAAGTTTAAGAGATATGAAAGCCATGGCGTATCTGGGTTCCCAAT
CAAGTGCAGTTTTAGCTTGGATGGTGAGAAGCTTGTTTCAGGCTCTTCGGATGGTTCTATCTACTTTTACAACTGTAGAT
CATCTGAGCTTGAGAGAAAGATCAAGGCATATGAGCAGGCGTGTATAGATGTTGCTTTCCATCCTATATTACCTAACATA
ATTGGATCATGCAGTTGGAACGGAGATGTTTCTGTGTATGAA--------------------------------------
----------------
>Ipo
ATGAGT---------------TTGGGGAAAGTGGGCAAGTTCACACGGAACATT------------------------CT
AGATCAG---AAACGCCGATTTCTTGCGGCCAAATGCGAGGTG------AAGAGGAAGCTCTACAAGGCCATC---TGTA
ACGACCCGAGTCTTCCG---GCGGATATGCGTGAGGCACACCGTCAGAAGTTGTCGGAGCTTCCCAGGAATAGCTCCTTT
ACCCGGTTGAGGAATCGGTGTATCTTC---ACCGGTCGCCCTCGTGCTGTTTATGAGAAGTTTCGGATGTCT------CG
GATCGTCTTCCGTGCTTTAGCAAATCAGGGTGCTTTGCAGGGCGTGAAGAAA---------GCTTCT---TGGATGGCGC
TG------GGGCTATTGCTTGGA---CTTGCAAGG---TCATTCAGAAGAAAGCGAACATCTTCTCTCGAAATTCTCACT
TCCAAACGTGGTCCGAGGGGTTTCTACAAGGGCAAGAATTGCATACCCACTGGCTTCCACACTCGCAAAGGC------GG
TTATGTCGTGGTTCCAGAAAAGCTTCCTAATTATGTGGTTCCAGATTTAACCGGTTTCAAGCTAAAGCCATACGTATCGC
AGTGCCCAACA------------------------GAAGCC---------------------------------------
---------AAA---------------------------------ACAGCAGAGGCT---GCCGAT---------TCTGC
TAAA------------------ATGGCTACG---TTGAAG---GAGATCTTAACGCGACGTCCCGTGGCGGCGACGATCC
GACTAAGGGTCGATGCCGGCGGCGCAAAGCCCGGGCCACCGGTGGGACCGGCTCTAGGTCAATACAAGCTGAACTCGATG
GCGTTCTGCAAGGACTTCAACGCGCGGACGCAGAAGTACAAGCCCGGGACGCCGATGGCCGTGACCATAACGGCGTTCAA
GGACGGAACCTTCGAGTTCACGCTGAAATCTCCGGCGGTGACGTGGTACCTGAAGCATGCGGCGGGGGTGGAGAGCGGCA
GCAGCCGCCCCGGTCACGTGGCCGCCTCCACCATAACCCTAAAGCACGTGTACGAAATCGCGAAGATCAAACAGAGCGAT
CCTTTTTGTCAATACATGCCGCTCGAGTCGATTTGTAAGTCTATCATCGGCACTGCCAACTCAATGGGGATTAAGGTTCA
GAAAGAGCTTGATATGCTC---TCTCGCTTCATCTCCAGATCATCATCACATCTC------------CGATTACTCACC-
-----CAA---ATCTCATCCAAT---ACCCGTTTTCCCGACCCGAAAACC------CTCCTT------CCCCGC---TCC
---CCA---ATCTCTCCACCCACCCCCGTTTTCGTCCCCAGG---------ACCTTC------------CAATTC---TT
CTCCACAAAC---------------AACAAT---GGCGAATCT------------CCGCCCTCTGGGCCCTCCGATTTCT
GG------------AAGCTCTCCTCAGAAACG---------------CAATCCGTGTTCTCGGAGGAC------------
ATTGAGGGA---------------GCCGAAACAACGCCACCGGATGATACCCCTTCGTTGAGGGATTGGGAGGGGGAG--
-------------------GGCGACGCGTTGCCGGAGAAGGCTAGTGGAGGGAAGGACCAT-------------------
-----GAA------------TGGCCGACG------GCGGCG------GGGTACGAGGCGTGGAGCTCA------------
--------------------------------------------------------------------------------
--------------------------------------------------------------------------------
-----------------------------------TTGCGGCTTGAGTTGGAA------GAGAAAGCCCTCACTCCTATT
CTCAAAGGTCCAAACCGTGCATTTGGTGATCTTATTGCAGCATCTGGAATCACTGACGATATGCTAGATAGTTTGATGGC
TTTGAAAGACTTTGAAGGCATCAAAGGGTTGCCCCCTCTACACGAAATAGAAGATATGCGTTACCAAAGAAGTACGATGA
AATCGAGTAGAGCAGAAATAGAACGACAGAAACAGGAGGAAGCTGCTAAGGCACGAGTACGACAAGTAGATGAAAAGGGA
AGGTCTTATGGCACGGGAAGGAGGAAATGCAGTATTGCCCGAGTCTGGATTGAGCCCGGTGATGGAAAATTTGTGGTAAA
TGACAAAGAGTTTGACGTATATTTTCCAATGCTTGATCATCGGGCCAACCTTCTTCGACCTTTCTCTGAAACTAAGACTC
TGGGTATGTGGGACGTCAAGTGTACTGTAAAAGGAGGCGGTGTCTCAGGTCAAGTCGGTGCAATC------CAATTGGGC
GTCAGCAGGGCTTTGCAAAAATGGGATCCCGAG---TTGCGCCCTCCACTCCGGAAAGGTGGTTTC---TTGACAAGAGA
CTCGAGAGTTGTTGAAAGGAAAAAGCCTGGTAGAGCGAAAGCGAGAAAGAGCTTCCAATGGGTTAAACGTATGGCAATTA
GTTATATGCGGTCATTAAAAAGTGTCGTCATCCCCAAGGAGATTGCTGGAGTAATTGGCTGCAGAACATTTGCTGCCGGA
GGT---GGTAAAGCAAAGAAG---TCTAAAGGT---GCAGCTGCTGATGCTCCAAAGGTGTCTTCACTCAGCAAAGAAGT
GAAAGCAAGTACAGTTGTCGGTGCTAATATACTCAAGGATGGAACGGACCCTAAA---GTCTTGGCCGACTCTGAGTACC
CTGAATGGCTGTGGCACTTGCTGGATAAAAAACCAGCACTTAGTGAGCTAAGAAGGAAAGACTTAGAGACACTCCCTTAC
GAGGACCTCAAACGCTTTGTCAAGCTCGATAACCGAGCAAGGATCAAGGAAAATAATTCTGTTAGGGCCAAGAACATGGA
TCTTTTGTCTAAAGTATATTCTAGTGCTTCA---GACGAAGATGAAGAT-------------------------------
--------------GGCAATGGCAAAGCTGAACAAAAGGCA---------------------------CTCACG------
---------TGGCATCCTCAGAAGCGGGCCAAA------TTCGAACCA---TTTAAC------------CAAAACTTTAA
A------------------CCCGTGCCAGTGTTTCAGCCA------------------AATATC---------GACCCAA
ATCTT------CCATTG---------------------------------------------------------------
---------GATGGTCCT---------ATT---CCC---------------GGGAGGTACATCTCTAAGCGAGAGCGGAG
CATATTGGCCTCTGCT---TCA---ACGGTTTCC---------------AACCCG------ATCCAGCCTCCCTCTCCA-
-----------------ATAACACCA------------------------GTTTTGGGAACCATTTCTGTTTCAGATCTT
CCTCAGAATATTTTATCAGCATTGAGGCGCCAATCTAAC---ATAAATACACACATAGGC---CAAATGCCTAAAGGACT
GTCAGTAACTCTTGATGGGCACACAAAATCTGTTAATGCTGTACAATGGTCGAGAAGTCATCACCTTCTTGCATCTGCTG
GTATGGAT------CAAACTATCTGCATATGGAATGTTTGGAGTAAAGAT---AATAAGAAAGCATGCATGTTCAACTAT
CACAGTGCTGCTGTCAAAGATGTGAAATGGTCACATCATGGGCTGTTTGTGCTCTCTTGTGGATATGATTGCTCATCAAG
GCTAATAGACGTTGAAAAAGGAATACAGAGTCAGATTTTCAAGGAGGACCAAGTTGTTGGAGTTGTAAAATTTCATCCAA
ACAATTCCAATCTCTTCATATCTGGAGGGTCTAGAGGTGGCCTTAAATTGTGGGATATTAGATCTGGAAAAGTGGTCCAT
CAATACGTACGAAATCTTGGTCCAATCCTTGATGTGGAATTCACCGTTGATGCCAAGCAATTGATCTCTTCAAGTGATGT
TTCCAGAAGCAACATCAGTGAGAACTCGATTATCATTTGGGACGTTTCACGGGAAATTCCCTTATCTAACCAGGTGTATG
GTGAAGCATATACCTGCCCGTCTATTAGATGCCACCCTTCTGAGCCATATTTTATTGCACAATCAAACGGAAACTATATA
GCAATCTTCTCTACAACACATCCGTTCAGACTTGACAAATATAGAAGATATGAAAGCCATAGTGTTTCCGGATTCCCTAT
CAAATGCAGTTTCAACTTGGACGGAAATATTGTTGCATCTGGCTCCTCAGATGGATACATCTACTTTTACAACACAAAAA
CCTGTCAGCTGAACAAAAAGTTGAAAGCATATGATCAAGCCTGTATAGACGCTGTTTTCCATCCTGTGATGCCAAATGTT
GTTGCATCTTGTAGTTGGAATGGACAAGTTTCTGTTTTTGAG--------------------------------------
----------------
>Hel
ATGTCA---------------------------GACAAG------CGAAACATA------------------------CA
AGATCAA---AAGCGCCGATTACTCGCCGAGAAGTTCGAACTG------AGGCGAAAGCTCTACAAAGCGTTC---ACAA
AAGACACCGATCTTCCT---AACGACGTGCGCGAGAAACACCGCTGTAAGTTAGCCGCGTTGCCTCGCAACAGTTCGTTC
ACTCGTGTCATGAACCGGTGCGTCTTC---ACCGGTCGTGCTCATGCTGTTTATAAGATGTTTCGTGTTTCG------CG
TATCGTGTTTCGTGATTTGGCTTCCAGAGGCTTGTTACAAGGTGTTAAGAAG---------GCGTCG---TGGATGGCGT
TG------GGATTATTACTCGGA---ATAGCGAGG---GCCTACAGACGAAAACGAACATCTTCACTCAACATTCTCACT
TCGAAAACAGGACCTCGTGATTATTACAAGGGGAAGAACTGTAAACCTACTGGCTTTCACACTCGCAAAGGT------GG
TTACGTTGTGGTGCAAGAGAAGTTGCCAAATTATGTGGTTCCGGATTTGACCGATTTCAAGTTGAAACCCTATGTTTCCC
AAGTTGCTATC------------------------AACGCC---------------------------------------
---------AAT---------------------------------ACGACGGATGCC---GGTGCT---------AGTAA
G---------------------ATGGCGTCA---CTGAAG---GAGATTCTAACACGGCGTCCGGTGGCGGCGACAGTCC
GGCTAACCATCCCAGCCGGGGGAGCAAGGCCGGGACCGCCAGTCGGTCCGGCAGTTGGTCAATACAAGGTTAACCTAATG
GCATTTTGTAAGGACTTCAATGCCAGGACTCAGAAGTACAAACCGGATGCCCCGATTGCTGCCACGGTCACTGTGTTTAA
AGATAACACGTTTGAGCTCAGCGTGAGGTCTCCGTCGGTTACTTGGTATTTAAAGAAGGCGGCTGGGATTGAGTCGGGGA
GCGGGCGCGCCGGACATGTTGTGGCATCGACATTAACATTGAAACATGTTTATGAGATTGCTAAGGTCAAACAAGCGGAT
CCGTATTGTCAGTATATGTCGTTAGAGGCGATTTCCAAGTCGATTATTGGGACTGCTAAGTCGATGGGGATTAAGGTTGA
GAAGGAGTTGGATATGCTC---TCTCGTGTACTCTCTAAACCCTCA---ACTCTC------------CGTCTCATAACC-
-----CAA---ATTTCATCCTCTCATTCTCACTACAAACACCCCAATCCT---------------------------CCA
---CTC---ATCCAAAACCCTACCTCCTTCTCCACTTTATTC---------TCACTC------AACACCTGCTAT---TT
CTCCACCAAT------CATGGAAACAACAAC---AACCACAAA------------AACGGTGTCAAAACCTCCGATTCCT
GG------------AACATTTCGACGGACGGAGAAGACATCGAG---AGGTCTTTTTTCAGTATCGAG------------
TCAAAGGAG------------------------------------AACGATGATGTTCTT--------------------
-------------------GGA---------------GTGACAGAGAGTGAGGGCAGAGTG-------------------
-----GAA---------------------------------------GGGTTTAATGAGTGGAAAATTGTAGGTGGAGAT
GAGAAAGATGGA------TATGAGATTTTTGAT------AGTGGAGATGCA---GCGCTTTCAGAATTG---------GC
T------GGGCTTGATGGA---------------------------AACCTACACATGTTAGAT---GAAAAAGCA----
--------GAAACTTTGAAGAAAGAAGAAGAT---AGAAAGTTGGAGATTGAG------GAGAAAGATCTGTTAGAGGTG
CTCAAAGGTGGAGATCATGCATTTGGGGATTTAATTAGTGCATCCGGTATCACAGATGAGATGCTAGACAGTTTGATGGC
ACTAAAGGACCTAGATGGAGTTCCTGGATTGCCCCCACTGAACATGATTGAAGATATGCGTTATGAAAAGAACACACACA
AGTTAACTAGGGCTGACATTGAGAGACAGAAACAAGAGGAAATAGCCAAATCACGGGTTAGGCAAGTTGATAGTCAGGGT
AGGGCGTATGGCACCGGGAAAAGGAAATGTAGTATCGCACGTGTTTGGATTGAACCCGGTGAGGGTAAATTTGTCATTAA
TGACAAACAGTTTGATGTCTATTTCCCAATGCTTGATCAACGGGCTGCACTTCTTCGCCCTCTATCTGAGACTAAAACAT
TGGGCCTTCTTGACGTTAATTGTACTGTTAAAGGAGGTGGTATTTCAGGTCAAATTGGTGCAATT------CGTCTTGGT
ATGAGCAGGGCCTTGCAAAACTGGGCTCCAGATCAGTTCCGTCCTCCGTTGAAAGAAGCTGGTTTT---TTGACAAGAGA
CTCAAGAATTGTGGAAAGGAAGAAACCTGGTAAGGCGAAAGCAAGAAAGAGCTACCAATGGGTCAAGCGTATGGCAATGA
ACTGCATCAAGTCATTGAGAAATCTTCCTGTTACAAGT---------GGATTAGGAGCTTCTAGAACATTTGCTGCCGGG
GCT------AAAGCCAAGAAAGGC---AAGGGTGGGGCCGCTGCCGATGCTCCAAAACAGTCAACTTTAAGCAAAGAAGT
CAAGTCAACAACTGTTGTCGGGGCAAACATTCTTAAAGATGGAACCGACCCTAAA---ATACTACCTGATTCTGAATACC
CGGATTGGCTATGGCATCTTCTGGACAAGAAACCGGCTTTGAGTGAGCTTAGAAGGAAAAATATAGAAACTCTTCCTTAT
GAAGACCTAAAGCGGTTTGTGAAGCTCGATAATCGGGCAAGAATCAAAGAAAACAACACTACCAAGGCCAAGAACATGGA
TCTACTCTGCAATGCTTACTCCAATACTTCA---GATGAAGATGAAGAC-------------------------------
--------------GTTGAAAAACGT------------------------------------------GCACTT------
------------CCGCCCCTCAAACGGGCCAAA------CATGAATTT---CTGCAT------------ACATCAAGCAG
G------------------ACTTTGCCTGTTGTTGGCCTA------------------ACTCAA---------TCAAAAA
ATATT------CCAACT---------------------------------------------------------------
---------GAAGCACCG---------ATT---GCA---------------GGGAGATACATATCAAAGCGAGAACGCAC
ACTCATGGCTTCTGCT---TCT---CAATCTTCC---------------CTTGTG------GGACCCCCTACTTATTCAG
CA---------------TGTTCCCCT------------------------GTTCAAGGAAGCATCTCAGATTCCTACATA
CGAAAAGACATTTTATTATCGTTGAGGAATCGAACAAAG---GACTATTCAAATTCTGTC---CATACATCTGAGAGGAT
TTCCACACCTCTTACTGGCCATACAAAGGCTGTGAATGCAATACAGTGGTCAAAAACTCATCATCTTCTTGCATCTGCCG
GTATGGAT------TCGTCCATTCACATATGGAACGTATGGAATACGGAA---CAGAAAAAGTCACGCGTATTCAACATT
CATACCGCAGCAGTAAAAGACATCCAATGGTCAAATCACGGTCTTTCTTTACTCTCCTGTGGATATGATTGTTCATCAAG
ATTAGTCGACGTTGAAAAAGGGTTAGAAACTCGTGTATTTAAAGAAGATCAAGCCGTTGGAGTCATTAAGTTTCATCCTA
ACAATTCTAACCTTTTTCTATCTGGTGGGTCAAACGGTCTTATTCGGTTATGGGATATTAGAACCGGGAATGAAGTGAAT
CGGTATTCTCGTGGGCTTGGCCCGATTCTTGATTTGGAGTTTATGAACAATACACGGGAATTTATTTCTTCGAGTGATGA
ATCCAAAAGTAACATTAGTGAGAATTCAATCATTGTTTGGGATGTCTCACGACAGGTTCCTCTATCGAACCAGATCTACG
TGGAAGCGTATACATGCCCGTGTATACGACATCATCCAAACGATCCGTATTTCGTGGCCCAATCAAATGGAAATTACATA
GCAATATTTTCATCCAAACCGCCATTTAGGCTCGATAAATACAAAAGATACGAAAGCCATGGTGTTTCCGGGTTCCCTAT
CAAGTGCAATTTCAGCCCGGATGGTAAAAAACTCGCCACCGGGTCGTCAGACGGGTGCATATACTTTTACGACACGAAAA
CTTGCCACCTTATTAAAAAAACCAAAGTGTATGAACAAACATGCGTAGATGTAGCGTTCCATCCCGTCATATCAAACATA
ATTGCTTCCTGCAGTTGGAATGGAGAAATCTCGGTTTTTGAA--------------------------------------
----------------
>Cof
ATGGCAAGGAACTTCAGTGTTTTGGCGGAG---GAGAAG------CGCTGTATG------------------------AA
AGATCAC---AACCGCCGGTTAATGGCTGAGAAATTCGAAGTG------AAGCGAAAGCTTTACAAAGCCCTC---GTTA
GAGATCCTGAACTTCCG---AATGAGCTGAAGGAAAAGCACCGCTATAAGCTGGCCAAGTTGCCCAGAAACAGCTCCTTT
ACCCGGATTCGAAATCGTTGTATTCTC---ACTGGTCGCCCACGCGCCGTCTATCAGCTATTTCGGATGTCT------CG
TATTTGCTTCCGCGAATTAGCTTCGAGGGGTGCCTTGATGGGCATCAAGAAA---------GCTTCT---TGGATGGCGC
TG------GGATTGATATTAGGG---CTGGGAAGGTCGGCATTCAGGAGGAAGCGGACATCTTCACTGGATATTCTCACT
TCCAAAAGAGGCCCTCGGGATTACTATAAGGGAAAAAATTGCAAGCCTACTGGTTTCCACACTCGCAAAGGT------GG
CTATGTGGTGGTGCAAGAAAAGCTGCCTAACTATGTGGTTCCCGATCTAACGGACTTCAAGCTAAAACCATATGTATCTC
AGTGCCCAATA------------------------GAAATT---------------------------------------
---------AAA---------------------------------GCTACTGAGGGT---GCTGAT---------TCATC
TAAA------------------ATGTCAACG---TTGAAG---GAGATCCTAACCCGTCGGCCGGTGGCGGCGACGATCC
GCTTAACAGTTCCAGCCGGGGGAGCTCGGCCGGCACCTCCTGTGGGGCCAGCGCTGGGTCAATACAGGCTCAATCTGATG
GCCTTTTGCAAGGATTTCAATGTCAGGACCCAAAAGTACAAGCCCGACACCCCCATGGCCGTCATCATCACGGCCTTCAA
GGACAACACCTTCGAGTTTACCGTCAGGTCACCGTCGGTCACGTGGTACCTGAAGAAGGCGGCAGGGTTGGAGAAGGGAA
GCGGGCGCCCCGGTCACGTGATGGCTTCCTCCTTGACCTTGAAGCACGTGTACGAGATTGCCAAGGTGAAGCAGCAGGAC
CCCTATTGCCAGTATATGCCTCTGGAGTCCATTTGTAAGTCTATCATCGGAACCGCTAATTCCATGGGGATTAAAGTCCA
GAAGGAGCTTGAC-------------------------------------------------------------------
--------------------------------------------------------------------------------
--------------------------------------------------------------------------------
--------------------------------------------------------------------------------
--------------------------------------------------------------------------------
------------------------ATGAGCGGAATTTGT---------------TTGATGTCG-----------------
-------------------GAG------------------------------GGGAAGAAG-------------------
-----GAG------------TGGAGGAAA------GAAGAG---------------------------------------
------------------------------------------------------------------------------AA
A------------------------------------------------------------------GATTTGGTA----
--------AAGAAGAGGAGTGCAGAGGAGGAG---AAGCAGCTGGAAATTGAG------GAGAAAGCTCTTACTGATGTT
CTTAAAGGTCCAAATCGTGCATTTGGAGATCTTATTGCAGCTTCTGGAATCACAGAAGCTATGTTGGATAGTTTGATTGC
TTTAAAGGACCTTGAAGGAATTCAAGGACTTCCTCCGCTGCGAGAAATTGAAGATATGCGGTATGCAAAGAGTACAAGAA
AATCCGCAAGAGCTGAAATCGAGCGCCAGAAGCAGGAGGAGGCTGCAAAGGCGCGAGTCAGGCAAGTAGATGATAAGGGA
AGGGCATATGGGACAGGAAGGAGGAAATGCAGTATAGCTCGAGTATGGGTTCAACCTGGTGATGGTAAATTTGTAGTGAA
TGACAAAGAGTTCGATGTCTATTTCCCAATGCTTGATCATCGAGCTGCCCTTCTTCGACCTTTCTCTGAAACTAAGACAT
TGGGTATGTGGGACGTGAGTTGCACTGTAAAAGGGGGTGGTGTATCAGGTCAGGTTGGTGCTATT------CAATTGGGC
ATCAGCCGGGCACTGCAAAACTGGGCACCAGAT---TTACGTCCTCCTTTGAGAGAAGGTGGTTTT---TTGACACGGGA
TTCGAGGGTTGTTGAAAGGAAAAAGCCTGGAAAAGCAAAAGCAAGAAAGAGCTTCCAGTGGGTCAAGCGAATGGCCGGTA
ATTGTCTTAGAGCATTTAGAAGTGCCGGGGTCCCCAAGGAGGTACTTGGAGTAGGGGGCTGCCGAACATTTTCTGCTGGG
AGT---GGGAAAGCAAAGAAGGGTTCTAAAGGC------GCTGCTGATGCTCCAAAGGAATCAACCCTTAGCAAAGAAGT
GAAATCCACTACGGTTGTTGGTGCCAATATTCTCAAGGATGGAGCAGACCCGAAG---ATCTTGCCAGACTCGGAGTATC
CTGAATGGCTGTCACACCTGCTTGATAAACGCCCAGCACTCAGTGAGCTAAGAAGGAAAGACCTGGAAACTCTTCCTTAC
GAGGACCTAAAACGTTTTGTCAAACTGGACAATCGAGCAAGGATCAAGGAAAATAATTCCATCAAAGCCAAGAACATGGA
TTCCTTATTGAGCGCATATTCCACAACTTCA---GACGACGAAGATGAG-------------------------------
--------------------AGTATGGCGCGAGCCAGGCCC---------------------------GAATTC------
------------CCTGCAGCTAAACGGGCAAAA------CCCGATTCT---CCTAAC------------CCAAAACCCAT
T------------------ACCACTCCATCATACCGCCAA------------------AGCCTC---------AGCTCGA
ATCTCCCAACAGAAGCA---------------------------------------------------------------
---------GAAGCTCCC---------ATT---CCC---------------GGCAGATACATATCAAAGCGAGAGCGAGC
GGCCTTGGCATCAGGC---GGC---TTGGTTTCT---------------GACCCG------AGCCCGCCTAGTCTTCCCC
TA---------------ATATCACCG------------------------GAACTGGGAACGCTTTCAGTATCTGAGTTG
CCACATTCTGTGTTGTCAAAATTGAGGCATCCAATCAAG---GGTCGTGCAAACTTGGGC---CAGACACCTGAAGCTAT
TACCATAACTCTTCATGGACACACAAAGCCTGTCAACACTGTACAATGGTCTAGAAGTCATCATCTTCTTGCATCTGCCG
GAATGGAT------CACACTATCTGCATATGGAATGTGTGGAGTGGAGAG---CAGAAGAGGGCACGTATACTTAACTTT
CACAAGGCTGCTGTGAAGGATGTGAAGTGGTCAGAGCAGGGACTATATGTACTATCTTGTGGATATGACTGTTCATCAAG
GTTAATTGATGTTGAAAGGGGAAGAGAGGCTCAGGTTTTCAAGGAGGATCAGGTGGTTGGAGTAGTAAAGTTTCATCCAG
ATAACTCGAACATTTTCCTCTCAGGGGGTTCAAAAGGCCTTCTTAAATTATGGGATGTTAGAATGGGTAGGGTGGTCCAT
GAATATACCCGAAGTCTTGGTCCGGTCCTTGATGTGGAGTTTTCTGCTGATGGCAAGCAGCTGATTTCTTCAAGTGATGA
GTCAAGAAGCAATCTCAGTGAAAATTCAATAATTGTTTGGGATGTTTCACGACAGGTTCCGTTATCTAATCAGGTTTATG
TTGAGGCATATACCTGTCCATGTATCAGGTACCACCCCAAGGATCCATATTTTATTGCCCAATCAAATGGAAACTACATT
GCAATTTTCTCTTCCAAGTCCCCCTTCAAATTAGATAAGTACAGGAGATATGAAAGTCACGGAGTTTTTGGGTTTCCGAT
CAAATGCAATTTTAGCTTAGGAGGAGACATGGTAGCCTCTGGCTCCTCTGATGGTTGTATCTACTTTTACGACTCAACAA
CATCTGGACTCGTTAGAAAGATCAAGGCTCACGAGCAAGCCTGCATAGATGTTGCTTTTCATCCTGCCATACCTACAGTT
GTTGCTACCTGTAGTTGGAATGGAGAAATTTGCATATTTGAT--------------------------------------
----------------
>Mes
ATGTCA---------------GTGTATGAG---GAGAAT------CGTTGCATA------------------------AA
GGATAAT---CATCTTAGGTTGCTTGCTTCCAAATTTGAATTG------AAACGAAATCTTTTCAAAGCCCTT---GTTA
GAGATCCTCAGCTTCCA---ATTGAAGTACGTGAGAAATTCCAATATAAGCTGTCCAAGTTGCCGAGAAACAGTTCTTTT
ACTCGAGTGAGAAATAGGTGTATTTTT---ACAGGTCGCCCTCGTGCTGTTTATCAGTTATTTCGAATGTCT------CG
AATTGTTTTCCGTGAATTGGCATCCCAAGGTATGTTGAATGGTGTAAAGAAA---------GCATCT---TGGATGCCGT
TG------GGACTGATAATGGGG---ATAGGAAGA---GCAATGCGGAGGAAGCGAACATCGTCATTGGACATTCTCTCG
TCAAAACGCGCTCCTCGCGATTACTACAAGGGGAAGAACTGCAAGCCCACCGGTTTTCACACTCGCAAAGGT------GG
ATACGTTATTGTGCCTGAGAAATTGCCCAACTATGTAGTCCCTGATTTGACCGACTTTAAGCTAAAGCCTTATGTCTCTC
AGTGTCCAAGA------------------------GAAGTT---------------------------------------
---------AAA---------------------------------ACAACTGAAGCT---TCTGAA---------GCAGC
CAAA------------------ATGTCGACC---CTTAAG---GAGATACTAACCCGGCGTCCCGTAGCAGCTACAATCC
GCCTCACCGTCCCAGCCGGCGGCGCTCGCCCTGCGCCCCCTGTGGGCCCTGCACTTGGGCAGTATCGTCTCAATTTAATG
GCATTCTGCAAGGACTTTAACGCACGGACCCAGAAGTACAAGCCAGATACTCCCATGGCTGTCACAATAACGGCTTTCAA
GGACAACACTTTCGAGTTCACAGTGAAGTCACCGTCGGTTACTTGGTACTTGAAGAAAGCAGCCGGGATCGAGTCCGGTA
GCAGCCGGCCGGGACACGTCGTAGCATCTACAGTGACTTTGAAGCATGTATATGAGATTGCTAAGGTGAAGCAATCTGAT
CCTTATTGTCAATACATGTCTCTTGAGTCTATTTCTAAGTCCATTATTGGGACTGCCAATAGTATGGGAATCAAGGTTGT
CAAGGACTTGGATATGCTT---TCTCGTCTTCTCCCAAAAGCCTCC---TATTTA------------CGTTTCCTATCA-
-----AAT---ATTTCTTCAAAA---TCCCATCTGTAT---------------------------------------CCA
---TTA---CCTCCTCACAAATCCAATTTCACTCTCCTTATA---------AGACCA---------------------TT
TTCCACCAATCACGGTAATGGCAACAACAAT---AATAACGAC------------AAAGACCAATATACATCCAACGTCT
GG------------AAGCTTTCTCGAGAAAGTGATGAAAATTTC---AATTCATTATTCACCGAAGAT------------
TCCAATGAC------------GGCCTTTCTGGAATTTCGGATTCTCCGGCAGCCTTGGAGGAGAAAGGGGATGATGATGG
T------------------CGAGATATATTTGACGGAATCGAGAAGGATGATGGTGGCAAT-------------------
-----GAG------------TGGCTGAAT------TCGGAG------GAGTACAAGATGTGGAGCTTA---GACGAGGGG
GATGAGAAGAAA------GATAATGTGTTTGAC------ATAGAAGAAATT---GCACCGGAT---------------GC
T------GGTGAAACTAGC------------------------------TCTGGGATTAGTGTG---GAGCGC-------
--------------GACCAGATTGAGGATCCG---AAAATGCTTGAGAAAGAG------GAGAAGGAGCTCACTGCCGTA
CTTAAAGGTCCAAATCGTGCATTTGGTGACCTAATTGCAGCATCTGGTATCACTGATGCAATGTTGGACAGTTTGATTGC
ACTGAAGGATTTTGAAGGGGTTGAGGGATTGCCTCCTCTAAGTGAAATAGAGGACATGCGTTATGAAAAGAACACAAGGA
AATCCACAAGAGCTGAAATAGAGCGTCGAAAACAGGAAGAAGTTGCCAAAGCTAGAGTGAGGCAAGTAGATGACAAAGGA
AGAGCTTATGGAACAGGACGAAGGAAATGTAGTGTCGCCCGTGTTTGGATTCAACCTGGTGATGGAAAATTCTTAGTTAA
TGATAAACAATTTGATGTCTATTTCCCAATGCTTGATCATCGTGCTGCCCTGTTGCGACCCTTGAATGAAACAAAGACCT
TGGGTCTTTGGGATGTCAATTGTACTGTGCAAGGAGGTGGTGTTTCAGGTCAAGTTGGAGCTATA------CAGCTGGGG
ATCGGCAGGGCCTTGCAAAATTGGGAACCTGAT---TTACGTCCACCTCTAAGAAGTGCTGGGTTC---TTGACAAGGGA
TCCACGTGTGGTTGAAAGGAAGAAGCCAGGAAAAGCAAAAGCAAGAAAGAGCTTTCAATGGGTCAAACGTATGGCAATGA
ACCACATAAAATCATTGAGAGTTATCATGATTGCTAAGGAGGCAGTTAGGACAGTGGACCAACGAACATTTGCTACTGGG
ACT---GGCAAAGCCAAAAAGGGTGGCAAAGGAGGAGCAGCAGCTGATGCTCCAAAA---TCTACACTTAGCAAAGAGAT
TAAGTCTACTACTGTATTTGGTGCCAATATTCTCAAGGATGGAGCAGATCCGAAA---ATCTTGCCAGATTCTGAATACC
CTGATTGGCTGTGGCATCTTCTTGATAAACGGCCTGCATTGAGTGCGCTAAGGAGGGAAAAAATTGAAATTCTCCCCTAT
GAAGATCTCAAACGCTTTGTCAAGCTGGACAACCGTGCAAGAATCAAGGAAAATAACTCTGTTAAGGCCAAGAATATGGA
TCTTCTCTGCAACGCCTACTCCAACTCATCT---GATGAAGAACCCGAA-------------------------------
--------------CCCGAACCCGGACCTCAACCCAGTCCG---------------------------GTTCTC------
------------AGACCTCAATTCAGAGCAGAG------TATAGAACC---GTCGCC------------GTCCCTCCTTC
G------------------AAGCGACCCAAA------------------------------------------CCCGATA
GTTTT------CAAAGT---------------------------------------------------------------
---------GAAGCTCCA---------ATT---CCC---------------GGTAGATACCTATCCAAGCGAGAGCGAGG
TCTCCTTGCTCAAGCA---CAA---GCAGCTCCTGCCTCCGCTCGCCTAGACCAG------AATCTTAATCTACCTCCTC
CC---------------ACTTCACCT------------------------GTTTGGGGAAGTATTGCAGATTCAGCTTTA
CCTCGTAATATTTTGTTATCCTTGAAA---CGAGCAAGG---GGCCGTGCACAGCAAGGC---CAAATATCTGAAAGGTT
GTTTACAGCTCTGCATAGCCACACAAAGCCTGTCAATGCTCTCAGTTGGTCACAGAGTCATCATCTTCTTGCCTCTGCTG
GGATGGAT------CACACCATATGCATATGGAATGTATGGAGCCAAGAG---CAGAAAATAGCACAAACATTTGAGTTC
CACAATGCTGCTGTGAAAGATGTGAAGTGGTCTCGGCATGGATTATCAGTGCTTTCTTGCGGATATGACTGCTCATCAAG
GTTGATTGATGTTGAAAAGGGAGTAGAAACTCAGATTTTCAAGGAAGATCAGGTTGTTGGAGTTATCAAGTTCCATCCAG
ACAACTCCAATCTCTTCCTTTCTGGAGGATCAAAGGGCCGCATCAAACTATGGGACATTAGAACTGGAAAGGAGGTCCAT
GAGTACATAAGAGATCTAGGTCCAATACTTGATGTTGAGTTTACCATTAATGGCAAGCATTTTATTTCATCTAGTGATGT
CAGTGGGGGCAATGTTAGTGAAAATTCAATTATTGTTTGGGATGTATCCCGACAGGTTCCACTATCCAACCAGGTTTATG
TGGAAGCCTATACGTGTCCCTGTGTAAGATGCCACCCATTTGATCCTTGTTTTGTTGCCCAGTCAAATGGAAATTATATT
GCAATCTTCTCTACAAATCCCCCATTCAAGCTAGACAAGTATAAAAGGTATGAAAGCCATGGGGTATCAGGGTTCCCCAT
TAAGTGCAACTTCAGCTCAGATGGTGAGAAGCTTGTTTCTGGCTCCTCAGACGGTTCCATATATTTCTACAGCTATAGAT
CATCAGATATTATCAAGAAAATCAAGGCATATGAGCAGGCCTGCATTGATGTTGCTTTCCACCCTATAATGCCTAATGTA
ATTGCTTCTTGTGGTTGGAATGGAGAGGTTTCTGTATTTGAG--------------------------------------
----------------
>Ptr
CGCAAA---------------------------GAGAAT------CGGAATATA------------------------AG
AGATAAC---CACCGTCGCTTGCTCGCAGAGAAATTTGAATTG------AAGCGAAACCTTTACAAGGCACTT---GTTA
GAGATCCCACACTTCCT---CAGGAGATGCGTGAACTACATGCATATAAGCTGGCCAAGTTGCCAAGGAACAGTTCCTTT
ACACGAGTGAGAAACCGATGTGTTTTC---ACTGGTCGTCCTCGTGGTGTTTATCAGCTGTTTAGGATGTCT------CG
TCTTGTTTTCCGTTCATTGGCAAGCCAAGGTCTGTTGGAGGGCATAAGGAAG---------GCGTCC---TGGATGCCGT
TG------GGATTGATAACCGGG---ATAGGGAGG---GCGATGAGGAGGAAGCGGACGTCGTCGCTGGACATTCTTTCG
TCAAAACGTGCTCCCCGTAATTACTACAAGGGAAAGAATTGCAAGCCCACGGGTTTTCACACTCGTAAAGGT------GG
GTATGTTGTTGTACCGGAGAAACTGCCCAACTATGTAGTCCCTGATTTGACAGACTTCATGCTCAAACCATTTGTGTCTC
AATGTCAGACG------------------------GATGTT---------------------------------------
---------AAA---------------------------------ACAACTGAAGCA---TCTGAA---------TCTGC
TAAG------------------ATGGCAACC---CTCAAA---GAGATCTTAACCCGCCGTCCGGTGGCAGCCACCATCC
GCCTCACCGTTCCAGCTGGCGGAGCTAGACCAGCACCACCAGTAGGTCCAGCACTAGGTCAATACCGTCTAAATCTAATG
GCTTTTTGCAAAGACTTCAATGCAAGAACTCAAAAGTACAAACCAGACACTCCCATGTCTGTTACCATAACAGCTTTTAA
AGACAACACTTTTGAGTTCACAGTTAAGTCACCTTCTGTTACTTGGTACTTAAAGAAAGCAGCAGGGGTTGAATCAGGTA
GCGGTAGACCAGGACACTTGGAAGCATCTACTGTGACTTTGAAACATGTTTATGAGATTGCTAAGGTGAAACAATCAGAC
CCTTATTGTCAGTATATGTCTCTTGAGTCTATTTGTAAGTCTATCATGGGTACTGCTAATACCATGGGGATTAAGGTTGT
TAAGGACTTAGATATGGTGTGGTCTCGTCTCCTCCCAAAACCCTCC---CATATC------------CGTCTCCTCTCTA
GATCCCTG---ATAACTCCACGA---CCTCAT---------AACTCCACC------TCCTCC------ACTTTC---CTC
---CTA---CTCAGC------------------------------------AGACCC---------------------TT
TTCTACTAACGACGACGACGACAACAACAAC---AACAACAAA------------AGAGACCAGCCAGGCTACAACATCT
GG------------CAACTTTCCGGAGAAAATGAAGGAAATTTC---GATTCCTTCTTCCCCCAAGAA------------
TCGGACACT------------GGCGTTCCTGGCATCACCGATTCAAAGGGGGAGGAAGATGAAAATGGTGACGACGGAGG
T------------------CGATATATATTTGATCGACTCGAGAAAGATGGTGGTGGTGGT-------------------
-----GAG------------TGGCGGACT------TCATCGTTG---GGGGTGAAGCAGTGGAGTTTT---GAGGAGGAG
GAGAAGGAG---------GATAAGGTGTTTGAT------TTTGGAGAGGGT---GTGGTACGG---------------AG
T------GGTGAAGGTAATATT------------------------------AATTGGGGCGAG---AATGTTCCA----
--------AGTGAGAGAAGTGCTGAAGAGGAG---AAGATGCTTGAGAAAGAA------AAGGAGGAACTCAATGCCGTT
CTCAAAGGTCCAAATCGTGCTTTTGGTGACCTTATTGCAGCATCTGGAATAACAGATGCAATGTTGGACAGTTTAATTGC
CCTCAAGGATTTTGACGGGGTTGAAGGATTGCCTCCTTTAAGTGAGTTAGAGGATATGCGTTATGAAAAGAACATAATGA
AATCCCCAAGAGCTGAAATAGAGCGCCAGAAACAGGAAGAAATTGCTAGAGCTAGAGTGAGACAGGTTGATGATAAAGGA
AGAGCTTATGGAACAGGAAGAAGGAAATGTAGCATTGCTCGTGTTTGGGTTCAACCTGGTGATGGAAAATTCATTGTTAA
TGACAAACAATTTGATGTCTATTTCCCAATGCTTGATCATCGTGCTGCCCTTTTGCGACCTTTCTCTGAGACAAAGACCT
TAGGTCTTTGGGATGTTACATGTACTGTCAAAGGCGGTGGTGTTTCAGGTCAAGTTGGAGCCATT------CAGTTGGGG
ATCAGCAGGGCCATGCAAAACTGGGAACCAGAC---TTGCGTCCCACACTCAGAAGTGGCGGTTTC---TTGACGAGAGA
TCCACGTGTGGTTGAAAGGAAAAAACCAGGAAAGGCAAAAGCAAGAAAGAGCTTCCAATGGGTCAAACGTATGGCAATGA
ACTGCATTAAATCTTTGAGAGGTATCGTGATTACTAAGGAGGCAGTGGGGATCGTGGATCGACGAACATTTTCTGCTGGG
GCA------AAA---AAGAAAGGTGGCAAAGGGGGAGCAGCAGCTGATGCTCCAAAAGCATCATCGCTGGGTAAAGAAGT
CAAGTCTACAACTACAGTTGGTGCCAATATTCTCAAGGATGGAACAGATCCCAAG---GTCTTGGACGATTCTGAATACC
CTGATTGGCTATGGCGATTGCTTGATAAACGTCCAGCATTGAGTGAACTGAGAAGGAAGAATATTGAAACTCTCCCATTC
GAAGATCTCAAACGCTTTGTCAAGCTGGACAACCGGGCAAGAATCAAGGAAAATAACTTTTCTAAGGCCAAGAACATGGA
TCTTCTCTGCCACGCATACTCTAATTCCTCA---GATGAAGAACCCGAA-------------------------------
--------------CCCGAACCCGAATCCGAATCCAAACCCGAATACGGACCCGAATTCAGACCCTTCATCCCC------
------------CCTCCTCCTAAACGTTTCAAA------CCGGAAACC---------------------CCA--------
-------------------------------------------------------------------------TCTCAAA
ATTTC------CGAACA---------------------------------------------------------------
---------GAAGCTCCG---------GTT---CCT---------------GGCAGATACATATCCAAGCGTGAACGAGC
TCTCTCTGCCCAATCC---CCT---CGGGTCCCC---------------AACCCGGCAACAAACCCCAACCTGAACCCGA
ACCCCCCTGTCGTG---GCTTCTCCT------------------------GTTCTGGGAAGTATTAGTGATTCGGAGATA
CCCCGTGATGTTTTATCATCATTGAGA---CAAGCAAAG---GGCCGTGCATCGCTAAGT---CAAATACCCAAAAGGCT
GGCGGTTGATTTGCGTAGCCATACGAAGGCTGTCAATGCTTTAGATTGGTCTCCAAGTCATCATCTCCTTGCTTCTGCCG
GAATGGAT------CAAACTGTCTGTGTATGGAACGTGTGGAGCCGAGAT---CAGAAAATAGCACGCCTATTTAGATAT
CATAATGCAGCAGTTAAAGATGTGAAATGGTCGCCACAGGGACTATCCGTGCTTTCTTGTGGATATGACTGCTCATCCAG
GTTGATTGATGTTGAAAAGGGGATAGAGACTCAGATTTTCAAGGAAGATCAGGTTGTTGGAGTAATAAAGTTCTGTCCAG
ATAACTCCAACATCTTCCTTTCTGGCGGATCAAAGGGCTGTCTCAGATTGTGGGATATTAGAAATGGTAATGTGGTTCGT
GAATACATTCGAGGTCTAGGTCCAATACTTGATGTTGAATTTACCATCAATGGCAAGCAGTTTATCTCATCCAGTGATGT
CTCTGGAAGCAATCTCAGTGAAAATTCAATTATTGTTTGGGATGTCTCACGGCAGGTTCCATTGTCCAACCAGGTTTATG
TGGAAGCCTATACATGTCCAAGTGTTAGGTGCCATCCATTCGAGCCATGTTTCGTTGCCCAGTCCAATGCAAATTATATT
GCTATCTTCTCTTCAAGTCCACCTTTCAGGCTGGACAAGTATAAAAGGTATGAAAGCCATGGTGTCTCTGGGTTCCCCGT
TAAATGCAATTTTAGCCTGGATGGTGAGAAGCTTGTCTCCGGCTCGTCAGATGGTTGTATATACATATACAACTACAGGT
CATCAGAGCTTATCAGAAAAATCAAGGTGTATGAGCAAGCATGCATAGACGTTGTTTTCCACCCAGTTTTGCCAAATGTA
ATTGGTTCATGCAGTTGGAATGGGGATGTTTCAATATTTGAG--------------------------------------
----------------
>Sol
TTGGGG---------------------------AAGAAATTCACGAGAAATATT------------------------CA
AGATAAC---AAACGTAGATTGTTGTCTGCTAAGTATGAATTG------AGGCGAAAGTTGTATAAAGCTTTT---GTTC
AAGATCCTCAACTTCCT---CCTGAAATGCGAGAAGCTCATCAGTACAAGCTTGCCAAGTTGCCCAGAAATAGTTCCTTT
ACGCGAATCAGAAATCGGTGCATTTTT---ACTGGTCGACCTCGTGCAGTTTATGAAAAGTTTCGAATGTCT------CG
TATTGTTTTTCGTGGTTTGGCTGCTCGTGGTGCTTTGCAGGGTGTAAAGAAA---------GCTTCT---TGGATGCCGC
TG------GGACTGTTATTAGGT---TTAGGGAGA---TCTTTCAGAAGAAAGCGTACTTCATCTCTTGATATTCTTACT
ACAAAAAAGGTTCCTCGGGGCTTCTACAAGGGAAAAAATTGCAAGCCTACTGGTTTTCACACTCGCAAAGGT------GG
TTATGTTATTGTGCAAGAGAAGCTGCCTAACTACGTAGTTCCAGATTTGACCGACTTCAAGATCGAAGACATAACAGCTC
AAGTGGCCATG------------------------AACGAC---------------------------------------
---------AATTCTCAGTTACCC------------GAGAAGAGAAGCTCGCACGCG---ACGGTA---------GCGGA
GAAATCA---------------ATGGCGACG---CTTAAA---GAGATCTTAACACGCCGCCCTATCTCTGCCACGATCC
GTCTCACCGTCGATGCGGGAGCAGCTAAGCCCGGACCACCAGTAGGTCCGGCCCTCGGTCAGTACAAGCTGAACTCCATG
GCATTCTGTAAGGACTTCAACGCTAGGACCCAGAAGTTCAAGGCTGGAACACCAATGGCGGTGACTATCACCGCATTCAA
AGATGGGACTTTCGATTTCATCGTTAAGTCTCCGTCAGTAACCTGGTACCTAAAGCAGGCCGCTGGAATTGATCTGGGAA
GTGGCCGCCCGGGCCATGTAACGGCGTCGACGTTAACCCTAAAGCACGTTTATGAAATTGCGAAAATCAAGCAGAGTGAC
CCTTTTTGCCAGTACATGCCTTTGGAGTCAATTTGTAAGTCTATTATTGGGACGGCGAATTCTATGGGGATTAAAGTTCA
GAAAGAGCTGGATATGCTC---TCTCGTTTCATCTCCAAATCCTCA---CATCTC------------CGGCTGTTAACC-
-----CTA---ATTTCCCCCAAA---ACCCACTTCATAAACCCTAAACCC------ATTTCC------CCTAAA---CCA
---TAT---TTGTTC---------------------------------------CCC------------CATTTC---TT
CTCCACGCGTAACAACAACAACAACAATAAC---AACAGTAAT------------GGCAGAAATTCGGATCCTGATTTCT
GG------------AAACTCTCTTCTGAAACCGAG------------CAATCAGTGTTCAATGAAGAC------------
TCAGAAAGT---------------GTCGAGGGAATAGGAAAGGATGATGTGAGT---TGGGCTAATGGAGAAGAAGAGAG
T------------------GGTGATGTGTTTAAGGAAGCTGGTGAAGTGGGTGGGGAGGAG-------------------
-----ATT------------TGGGCTACT------GCTGAA------GGGTATAAACCTTGGAGTTTT---GATGCGGAA
GGGGAAGGA---------GAACGAGTGTTTGAT------ATTGGAGAAGATGTTAAGGTAGAA---------------AG
T------GAAATGAGGGGT---------------------------------------TCTGAA---GAGGAGGAT----
--------AAAAGACAGAGTGCTGAGGAGAAA---AAGCTGCTTGAATTGGAA------GAGCAAGTTCTTACTGGGGTT
CTTAAAGGTCCTAATCGTGCATTTGGGGATCTAATAGCAGCATCTGGAATCACGGACGAAATGATGGACAGTTTGCTTGC
GCTGAAGGACCTGGATGGCATTAAAGGACTTCCTCCTTTAAGTGAAATCGAAGATATGCGTTATGAAAAGAATACTAGGA
AGTCAACCAGAGGTGACATAGAGCGCCAAAAGCAAGAGGAAGTAGCCAAGGCGCGAGTCAAACAAGTAGATGAAAAAGGA
AGGGCTTATGGGACAGGAAGGAGGAAGTGTAGTATAGCCCGTGTTTGGGTTGAACCAGGTGGTGGGAAATTTATGGTGAA
TGACAAAGAGTTTGACGTATACTTCCCAATGCTTGATCACCGGGCTGTTCTTCTTCGACCTTTTACTGAAACTAAGACAT
TGGGCATGTGGGATGTGAGATGTACTGTAAAAGGAGGGGGTGTGTCAGGTCAAGTTGGTGCAATT------CAGCTGGGC
ATCAGCAGGGCATTACAGAATTGGGACCCAGAG---TTGCGACCTCCCCTCAGAGAAGGTGGCTAC---TTGACGAGAGA
CTCGAGAGTTGTGGAGAGGAAAAAACCTGGTAAAGCAAAAGCAAGAAAGAGCTACCAATGGGTCAAGCGTATGGCATTAA
CTTACATCAGATCATTGAGAAACGTTAACTTT---CATGAGGTTATTCAAATAGGAGGCTGCAGAACATTTGCTGTTGGG
GGT---GGTAAA---AAGAAGGGTGGAAAAGGTGGTGCAGCTGGAGATGGTCCTAAGGCATCAACAATTAGCAAGGAAGT
CAAGGCCAGTACAGTAGTCGGGGCAAATATTCTCAAGGATGGAGCTGATCCAAAA---GTGTTGCCCGACTCAGACTACC
CTGATTGGCTGTGGCACCTGCTGGATAAACGCTCGGCACTTAGTGAACTGAGAAGGAAAAATCTCGAGTCTCTCCCTTAC
GATGACCTCAAACGTTTTGTCAAGCTGGATACCCGAGCTCGGATCAAGGAAAACAACTCTGTTAGGGCCAAGAACATGGA
CCTTCTGTGTAAAGTCTATGGCGGAACCTCT---GATGAAGAAGACGAC-------------------------------
--------------AATGGTGGAATTCACCTTCAAAGACCC---------------------------ATTTTG------
------------CCGCCTCCAAAACGAGCCAAA------TTCGAGAAT---TTTCAT------------CAAGTTAGCAA
T------------------CATTTGCCACTCTACAAGTCT------------------AATCCA---------AGTGCCA
ATCTC------CCAGCG---------------------------------------------------------------
---------CAAGCTTCC---------CTT---CCA---------------GGAAGATACATTTCTAAGAGAGAGCGAGC
TGCCATGGCTTCAGTG---GAG---AAAGTTCCA---------------GACCTC------AGCACAACGATTTCCCCTA
CC---------------AGTTCACCA------------------------GTTTTAGGGAGCATTTTGGATTCAGTTCTG
CCACATAATATTTTGTCAGCTTTGAGAGATCAAACTAAA---GTCTACGGGAACATGATC---CACACGCCAGAAAGACT
GTCTGTAGTTCTAGATGGACACAAAAGATCAGTTAATGCTGTACAGTGGTCTACAAGTCATCACCTTCTAGCATCTGCCG
GAATGGAT------CAAACTGTCTGTATATGGAATGTGTGGAGCAGAGAT---CAGAAGAAAGCACGTGTACTTAATTGT
CACCATGCGGCTGTCAAAGATGTGAAGTGGTCGCCATATGGTCTATTTGTGCTCTCTTGTGGATATGACTGCACATCAAG
GTTGATTGATGTTGAAAAAGGAACTGAAACCCAGGTTTTCAATGAGGATCAAGTTGTTGGAGTGGTAAAATTTCATCCGG
ATAATTATAATCTCTTTCTCTCTGGAGGTTCGAAAGGTCACCTTAAAATATGGGATATAAGAGCTGGGAAGGTGGTCCAT
CAATATGTGCGAAATCCTGATCCTATCCTTGATGCTGAATTTACAGTTGACGCAAAGCGAATAATTTCATCAAGTGATAC
ATCCAAAAGCAATATTAGTGAAAATTCAATTATGGTTTGGGATGTCTCACGAGAAATCCCTCTATCTAACCAGGTTTACG
GTGAAGCATATACATGTCCCTCGATAAGTTGCCATCCTTCTGATCCCAAATTTATAGCACAGTCAAATGGAAACTACATA
GCAATTTTCTCTACCAAGCCTCCATTTGGACTTGACAAGTACAGGAGATATGGAGGCCATAGTGTTTCTGGATTCCCCAT
AAAATGCAATTTCAGCTTGGATGGTGAGAAAGTAATATCTGGTTCCTCTGATGGATACATTTATGTTTACGACTCGAATA
CTTGTAAGCTCATCAGAAAGATTAAGGCATACAATGAGGCTTGCATCGATGTTGTATTCCATCCTGTCATGTCGAATGTT
GTTGCTTCATGTAGTTGGAGTGGACAAGTTTCAGTTGCAGTAACC-----------------------------------
----------------
>Aqu
------------------------------------------------------------------------------AT
GGAAAGG---CGTGCAAGGAGATTAGATGAGAAGCATCTTTTGAGTCCTCACCAAACTACAAACAGATATATT-------
-----------CTA------TCAAGG---------------------AAGCTTCAACAA---------------------
---GAAATAAGAAACCGATGTATTTCC---ACTGGTCGCCCTCGTTCCGTATATGAGTTATTTCGAATTTCT------CG
TATCGTTTTTCGTGGATTAGCATCT------------CAAGGGGGTTCTATC---------TTAGAG---TGGATGCCGC
TG------GGACTTATTCAAGGT---ATAGGAAGG---GCAATGAGAAGGAAGAGAGCATCAACGCTAAACATTCTCTCA
TCAAAGAGAGCTCCTCGAGATTACTACAAGGGAAAGAACTGCAAACCCACTGGATTCCACACTCGCAAAGGT------GG
ATATGTTGTGGTGGAGGAAAAACTGCCAAACTATGTTGTTCCTGATTTGACTGACTTCAAGCTTAAGCCATATGTTTCAC
AATGCCCTCGG------------------------GAAATG---------------------------------------
---------AAA---------------------------------ACCACCACGGCC---CCTGAA---------GGAGC
TACA------------------ATGGCCTCT---CTGAAG---GAGATTCTTCTTCGCCGACCTGTGGCTGCTACAATTA
GACTTACTGTCCCAGCTGGTGCTGCCCGGCCTGCGCCACCGGTTGGACCAGCTCTTGGTCAGTACCGACTTAATCTAATG
GCTTTCTGCAAAGATTTCAATGCTCGAACTCAGAAGTACAAAGCAGACACTCCAATGGCAGTAACAATCACAGCTTTTAA
AGACAACACGTTTGAATTTACTGTCAAGTCTCCTTCAGTCACATGGTACCTCAAGAAGGCAGCAGGTATTGAATCTGGTA
GCGGGCGACCTGGACATGTTGTTGCATCGACCATTACACTGAAGCACGTTTACGAGATTGCTAAGGTAAAGCAATCTGAT
CCTTATTGTCAGTACATGTCTTTGGAGTCAATTTCGAAATCAATTATTGGTACCGCTAACTCTATGGGAATTAAGGTTCA
GAAGGAGCTGGACATGCTC---TCCCGCTTGATACCTCGAACT------AAATTC------------CGATTCGCAACC-
-----CTA---ATTTACTCACAA---CAATCTCTCCATTCATCTTTTTCT------TCTCAA------TCATTT---CCT
TCATTA---ATCTCAAACCCTAATTTCAATTTCATTTATCAA---------ACACCT------------CGATAT---TT
CTCAACAAAT---CAAAACAACAACAATGGT---GGAGATGAT------------TCTTCTTCTTCTTCTCCAAATACCT
GG------------ATATTTACTCCAGAAAATGACGAACAAGTT---GTATCCATCTTTGATGATGAAGAT---------
GGTGGAGAT---------------TTTACTGGATTTAATGATGAAAATAAATCACAAGTAAGACCTTCTTCTTCTTCTGT
T------------------GGTGATATATTTGGTGATGTTGAGAAAGAGGGAGGAGATGTT-------------------
-----GAA------------TGGGAGACT------GCAAAA------GGATATAAACTTTGGAATTTT---GCCGATGAA
GAAGAAGAAAAAGAGAAAACTGAGATTTTTGAT------ATAGGTGATGGA---AGTGAAGAG---------------AT
T------TCTTTTCATATT---------------------------GGAAAGAGTGAAGCTGAT---GAGATAATT----
--------GAAAGAGAAAAGATTGAAGCTGAT---CTGAAGCTCGAGATGGAG------AAAAACGAACTTTCTCTTCAA
TTGAAAGGTCCAAATCGTGCATTTGGAGACCTGATTGCAGCATCAGGAATAACAGATGCTATGCTAGACAGTTTGATTGC
CCTTAAGGATTTAGAATCAGTGGAGGGATTGCCCCCTCTGAGTGAAATAGAAGATATGCGTTTGGAGAAAAATGAGAAGA
AAAATGTAAGAGGTGAAATAGAGCGCCAGAAACTGGAAGAAATTGCCAAATCACGTATAAGAAAGGTTGATGACAAGGGA
AGAGCTTATGGAACCGGAAGAAGGAAGACTAGTGTAGCTCGTGTCTTTATTCAGCCTGGTGATGGAAAATTTCTTGTCAA
CGATAAACAGTTTGATGTTTACTTTCCTATTCTTGATCATCGTGCTGATCTGCTTCGACCATTTACGGAGACAAAAACCT
TGGGTCTTTGGGATGTCGCCTGCACTGTGAAAGGAGGTGGCGTCTCAGGACAAGTTGGAGCAATA------CGTTTGGGA
ATCAGTAGGGCCTTGCAGAATTGGGAACCTGGC---CTACGCCCTACTCTCAGAGCAGTTGGTTTC---TTGACGAGGGA
TCCACGTATGGTGGAGAGAAAGAAACCTGGAAAAGCTAAGGCAAGGAAGAGTTTCCAATGGGTCAAGCGAATGGCTTCCC
ACTGTGGCAGAACACTGAGAACTATCCATGTTACCAAGGATGTGGGTTTGGTGATGGGTCACAGATCATTTTCATCTGGT
GGT------AAGGCAAAGAAGGGATCAAAAGGAGGTGCAGCTAGTGATGCTCCAAAGGCATCTGTACTGAGCAAGGAGGT
CAAGTCTAGTACAGTGGTTGGTGCCAATATACTCAAGGATGGAACAGACCCCAAG---ATATTGGAAGATTCTGAGTACC
CTGATTGGTTATGGCATTTGCTTGATAAGAAGCCACCTTTGAGTGAGTTGCAAAGGAAGAATATTGAAACTCTTCCGTAT
GAACATCTCAAGCGTTTTGTTAAGCTGGACAACCGCGCAAGGATTAAGGAAAACAATGCTGACAAGGCCAAGAAC-----
--------------------------------------------------------------------------------
--------------------------------------------------------------------------------
--------------------------------------------------------------------------------
--------------------------------------------------------------------------------
--------------------------------------------------------------------------------
--------------------------------------------------------------------------------
--------------------------------------------------------------------------------
--------------------------------------------------------------------------------
--------------------------------------------------------------------------------
--------------------------------------------------------------------------------
--ATGGAT------GGTGTTATGTATGTCTGGAATGTATGGAGCAGAGGT---CAGAAGAAAGTACGGGTTTTCAATTAT
CACAGTGCAGCTATAAAGTGTTTGAGGTGGTCCCAGGATGGGCTTTCTTTGCTTTCTTGTGGATATGATTGCTCATCAAT
GTTGGTTGATGTTGAGACGGGTATACAAAGGCAGACTTTCAAAGAGGACCAAGTTGTGGGGGTTCTAAAGTTTCATCCAG
GCAATTTCAATCTCTTCCTTACTGGAGGGTCAAAAGGCCTTCTTAGCCTCTGGGATGTAAGAATCGGTAGGGTGGTACAG
GAGTACATTCGAAATCTTGGGCCAATACTTGACATTGATTTTAGTGTTGACGCCAAACAGTTTGTCTCTTCCAGTGACAT
TTCCAAGAGCAATGCCAGTGAAAATTCTATCATTGTATGGGATGTCTCGCGACAGATTCCTCTCTCTAACCAGGTCTACG
TAGAAGCCTATACCTGCCCTTGTGTCAAATACCACCCATCCGACCCGTTCTTTGTTGCACAATCAAATGGCAATTACATT
GCGATCTTCTCTTCCAGCCCCCCTTTCAGGCTAGACAAGTACAAGAGATATGATAATCATGGAGTTTCAGGGTTCCCTAT
TAAATGTGATTTTAGCTTAGATGGTGAGAAACTCGCATCTGGGTCCTCGGATGGATGTATATACATATATAACTTTAGGT
CATCAGAGCTTCTGAGGAAAATAAAAGCATATGAGCAAGCATGTGTAGATGTTGCTTTCCATCCTAGAATCCCTAATGTA
ATTGCGTCATGCAGTTGGAGTGGTGAAGTCTCAGTATTTGAA--------------------------------------
----------------
>Osa
--------------------------------------------------------------------------------
--------------------------------------------------------------------------------
--------------------------------------------------------------------------------
--------------------------------------------------------------------------------
-------------------------------------------------------------------------ATGCCGC
TG------GGACTGATACTGAGCTCGCTCGGAAGG---TCGATGCGGCGTAAGCGGCTGTCCTCGCTCGGCATCCTCTCC
TCCAAGAGGGCGCCTCGGGATTACTACAAGGGGAAGAACTGCAAGCCCACCGGGTTCCACACCCGCAAAGGT------GG
ATATGTTATGGTGGATGAGAAGTTGCCAAGATTTGTGGTCCCTGACTTGACTGATTTCAAGTTGAAGCCGTACGTGTCAC
AATGTGCCAGG------------------------GACATC---------------------------------------
---------ACAGCGTCATCGGCA------------TCCTCCACTTCAGCAGAGACT---AGTGAA---------AACAA
GAAG------------------ATGGCAACCACTCTGAAA---GATGCAGTTGCACGGAAGCCTGTGTTGGCAACAATCC
GCCTTATCGTTCCAGCTGGTGCCGCCCGCCCTGCGCCACCAGTTGGTCCAGCGCTAGGTTTCTACAGGCTGAACCTGATG
GCGTTCTGCAAGGATTTCAATGCCAGGACTCAGAAGTATAAGGCAGAAACTCCTATGCAGGTTACCTTAACTGCCTACAA
GGACAGCACATTCGAGTTTGTAGTCAAGTCACCATCTGTCTCATGGTTCCTCAAGAAGGCCGCCGGGATTGAGACAGCCA
GCGGCCGTCCAGGGCACACTGTAGTGTCATCCCTTTCACTTCGCCATGTCTACGAGATCGCGAAATTGAAGCAATCTGAT
CCCTACTGCAAGCACATGTCACTCGAGGCGCTGTGCAAGTCAATCATTGGCACAGCCAACTCCATGGGCATTGAGATTGT
TAAAGATCTA---ATGCTG---CTCCGCCGCCTCCTCCACTCCTCC---CGCCGCCTCGGCCAC---CGCCTCCAAACC-
-----CTA---ACTCCGGCGAGC---GCAGCCACCGCCGCCGCTGCCTCG------TCCTCTCCCGTCTCCGCT---CCC
---CTTCCATTTCGTCGTCCCCTCCCCGCCTCCAGCCTCCTC---------TGGCCG------------CGGCTC---CT
CTCCACGTCC------------------------GGCCGCGAC------------GACGACCCCAACAAGCCA------T
GG------------GCGTTCACGCCGGAATCCGGCGAGGGCGTC---GAAGCTCCCGCCGGCGAGGAT------------
CCACTAGGA---------------TTGAGCGCCGCCGGCGAGGACCCGTGGGCGGATTTCCGCGCGGAGGGCAGCGAGAA
G------------------GGGGACGTGTTCGAGGAGATCTTCAAGGAATCTGGAGAGAAG-------------------
-----GCT------------CCGGGGGCA------GGCGCC------GAC---GAGCTGTGGACGCTG---AGTGGGGAG
GATGAGAAG------------GATCCTTTCGCGGAGGCCGTGCTCGGGGGT---GGGCTTGAG-----------------
-------GGGATCGGAGGTGAT------------------------GGCGCTGCGATTGATGAGGCCGATGCGGGG----
--------GAAGACGAGGAGGAGGAAGAGCGA---AAACGGCTAGAGAGAAGGGCGAGGGAGCAAGAACTAATGGAGACA
CTCAAAGGTCCAAATCGTGCATTTGGTGATCTCATTGAGGCCTCTGGGATTACAGAGGATATGATTGCTAGTTTGATCCT
CTTAAAGGATGTTAGGGGTGTTCCTGGATTACCTCCCCTAAGAGAAATAGAAGATGAAACTATCGAAAAAATGAATGCAA
CATCAAGCAGAGCTGATGTAGAACGCCAAAAGCAAGAGGAAATTGCTAAAGCACGTGTAAGACAAGTCGATGAGAAAGGA
AGGGCTTATGGAACAGGGAAAAGGAAATGCAGCATTGCCCGTGTTTGGATTCAGCCTGGTGATGGGAAGTTCATTGTCAA
TGACAAACAATTTGATTCTTACTTCCCAATTCTGGATCATCGGGCTGATCTTCTTCGCCCATTTACCGTGACCAAAACTT
TGGGGCGTTGGGATGTTACTTGTACTGTGAAAGGTGGTGGTGTCTCAGGACAAGTTGGAGCTATC------CGGCTAGGG
ATCAGCAGGGCCTTGCAGAATTGGGAACCAGGA---CTACGCCCAAATCTCAAAGCAGCTGGATAT---TTGACAAGAGA
CTCACGGGTTGTTGAAAGGAAAAAGCCTGGAAAGGCAAAAGCAAGAAAGAGCTTCCAATGGGTCAAACGGATGGCAATGG
CATTGAGAAGAGTACTGAAACATGGTGTAATCCCAAGAGATGCAGCTCAAGTAGTTGGCATAAGAGGATTTGCAATTGCA
AGC------AAGGCAAAGAAGGGCGGAAAGGGT------GCGGCCGATGCTGCTAAAACCCCTGTGCTCAGCAAAGAACT
TAAGAGTACAACAGTGTTTGGGGCAAATATCCTCAAGGAGGGGTCTGATCCGAAA---CTCCAGCCAGATTCTGAATACC
CTGAGTGGCTGTGGCACCTGCTCGACAAGCGCCCTATGCTGAGTGAGCTGCGGAGGAAAGATGCCAAGACGCTCCCCTAT
GAAGACCTGAAACGGTTCGTCAAGCTGGTGAACCGAGCTCGGATCAAGGAGCAGAATGCCCTCACTGCAAAGAACATGGA
TCTTCTCTCCGCGGCCTACGGTGCCACCTCC---GACGACGACGACGACGGCGCCGAGGCCACCCCTACTCCAGGC----
--------------TGGGCCGCGACGGGCTACGCCTCCGCC---------------------------GCTGGA------
------------CCTCCACCGAAGCGGCCGCGGTGGGAGCCTCCACCA---TACCTC------------CCACCACCTCC
T------------------CCATACCCCATCCCTCAA---------------------------------------CCGG
CCAGG------CCACGC---------------------------------------------------------------
---------GCCGCGCCG---------CCG---CCTGCTAGCACCGCTAGCGGCAGGTACGTCTCCAAAAGGGAGCGGGC
CCTAATGGCCGCGTCG---AGC---TCTCCCGTG---------------GATTCC------TCGTCACCGCTTCCTCCAT
CGGCGGCAGCTCAGTTTGGTTCTCCT------------------------GTTGTTGGATCTATCTCTGATTCAAATTTG
CGAGCTGATATTTTTCATTCTTTACGATGCCAAACAAAA------CCTGGATCAACCAGG---AGGATGCCTTTGAAGCT
CTCAGTCTCTTTGACGGGTCACACCAAAGCAGTCAATTGTGTAGATTGGTCACAAAGTCATCATCTTCTCGCTTCTGCTG
GAATGGAC------CATACAATTCATGTATTTAATGTATGGAATAAAGGA---AATACTACTGCTCGTGTTTTCAAATTT
CATACCGCTGCTGTGAAGGATGTGAGGTGGTCCCTTAATGGGCTCTCTTTGCTTTCTGGCGGATTTGATTGCTCCTTACG
GTTAGTTGATGTTGAGGAAGGGAAAGAAATTAAGGTGTTCAAGGAGGATCAGGCTGTGGAGGTCATCAAGTTCAATCCAA
GTAACTCCAACCTGTTCCTGTCTGGTGGGTCCAAGGGTTCTCTTAGACTATGGGATATTCGGAGTGGTTTGGTGACTAAA
GAATATCAAAGAAATCTTGGCACCATCCTTGACATTGAATTCAGTTCTGATGGGAAACAGTTTATCTGTTCAACAGACAC
ATCCAGAAGTAATGTTAGTGAGAATTCTATAATTATATGGGATACCCTGCGACAAGTTCCTTTATCTAACCAGGTTTATA
CAGAAGCATATACCTGTCCTTGTGTAAGATATCACCCATTTGAAGCTTCTTTTGTTGCTCAATCCAACGGTAACTACATT
GCAATCTTTTCAGCAAAGTCACCATTCAAGCTAAACAAGTATATGCGGTATGAAGGACATGGAGTGTGGGGTTTCCCGAT
AAAGTGCAATTTTTCATTTAGCGGGAAGGAACTTACATCTGGTTCATCCGATGGTTGTATCTATTTTTACGATTATAAAT
CGTCGAGACTTTTGAGTAAAATACAGGCATTTAAAGAACCATGTACTGACGTTGCATACCACCCAGTAATTCCCAATGTG
ATTGCTTCATGTAGCTGGGCTGGTGAAATAGCTGTTTTTGAA--------------------------------------
----------------
>Han
--------------------------------------------------------------------------------
--------------------------------------------------------------------------------
--------------------------------------------------------------------------------
--------------------------------------------------------------------------------
-------------------------------------------------------------------------ATGCCGC
TA------GGGCTGATATTGGGA---ATAGGGAGG---GCGTTCAGAAGGAAGCGTACCTCGTCGCTTGATATCCTGACG
TCTAAGAGGAGTCCTCGAGGTTATTACAAGGGGAAAAATTGCAAGCCCGCTGGTTTTCACACTCGCAAAGGG------GG
TTATGTGGTGATGCCTGAAAAGTTGCCAAACTATGTGGTACCCGATTTGACTGGGTTCAAGCTAAAACCATACGTGTCTC
AATGCGCAAGA---------------------------------------------------------------------
---------------------------------------------------GAAGCT---GCTGCC---------TCAGC
TAAA------------------ATGGCGACG---CTCAAA---GAGATTCTCACTCGACGGCCAGTGGCGGCGACGATCC
GCCTAACGGTTCCGGCCGGCGGGGCGAAGCCCGCGCCGCCGGTAGGTCCGGCTTTAGGTCAGTACAGGCTGAATCTAATG
GCGTTCTGCAAGGACTTCAACGCCCGGACCCAGAAATACAAGCCCGACACCCCAATGGCCGTCACCATAACGGCGTTCCA
GGATAACACCTTCGAGTTCACTGTCAAGTCTCCCTCCGTCACGTGGTACCTCAAGAAGGCAGCCGGAATTGAGAGCGGAA
GCAGCCGCCCAGGTCACGTGACCGCCTCCACCGTCACCCTTAAGCACGTGTACGAGATTGCTAAGATCAAGCAGAGCGAT
CCCTACTGTCAGTACATGTCTCTTGAATCCATTTCCAAGTCCATTATTGGGACCGCGAATTCTATGGGGATTAAGGTTCA
GAAGGAGCTCGATATGCTT---TCTCGCTTCATCTTCAAATCTTCA---CAATTT------CAG---CGTTTAGTAACC-
-----CGA---ATTTCCTCACAA---ACTCACATCGTAAACGCAAGACCC------GTCTCC------CAGAAC---CCC
---TTG---TTCTCAAACCCCAGCCATTATATCTACCCTAAA---------ACTCCT------CATTTCTCTTTT---TT
CTCCAATAAA---GGGGATAATGGAAACTCC-------------------------------------------------
-----------------------------GTTGACCAAGATATT---GACTTGATGTTTTCGGTAGAA------------
CCTGGAAGT---------------CTTGAGGGATTCAACGATCAAAACGGCGAGGAACTGAAA---AATGATGATAAAAC
A------------------GGTTATCTATTTGGTGGGAATGTTTCTGGTGGTGGGGATGAG-------------------
-----GAG---------------GGGGCG------GGGGTA------GAAGATCAGCCATGGAGTTTT------TCGGAG
GGGAAGGAAGGTGAGGAGGAAGATGTGTTTGGT------GTTGAAGCTGAA---AGCGGAGAA---------------AT
T------------AGCGGTTTA------------------------GGAGATGGATTAGGAGAA---CGTATTTTG----
--------GGAAGTGAGAAAAGTGAGCAGGAC---AAGCAGCTTGAATCGGAG------GAGAAGGCCTTAACTGCTGTT
CTCAAAGGTCCAAATCGTGCATTTGGTGATCTTATAGCTGCATCTGGAGTAACAGATGAGATGCTGGATAGTTTAATTGC
CTTGAAGGACTTTGAAGGCATTCAAGGACTCCCCCCTCTATCCATGATTGAAGACAAGCGCTATGACAAGAACACAAAAA
AGTCCAGCAGAGCTGAAATAGAGCGTCAAAAACAGGAGGAAGTGGCTAAGGCATGTGTCAGACGAGTAGATGAGAAGGGA
AGGGCTTGTGGAACAGGAAAGCAGAAATGCAGCATAGCCAGTGTTTGGACTCAGCCTGGTGAAGGGAAATTTGTGGTAAA
CGACAAAGAATTTGATGTATACTTCCCAGTGATTGATCACCGTGCTG--CTTCTTTGGCCTTTCTCAGAAACAAAGACTT
CGGGAATGTGGGATGTCAATTGTACTGTT---------------------------------------------------
--------------------------------------------------------------------------------
----------------------------------------------------------------------ATGCTAATTA
CCCTCATGAAATCATTGAGAAACATTACCACCATCAATCAGATAGTTGGAGTGGTGGGCCGCAGAACATTTGCTGCTGGT
GGG---GCTAAA---AAGAAAGGCTCTAAAGGTGCTGCTGCTGCAGATGCTCCAAAAGCATCGCTTTTAAGCAAAGAAGT
AAAGTCAACTACAGTTTTTGGTGCTAATATCCTGAAGGATGGGCAAGACCCTAAA---ATCTTGCCTGATTCTGAGTACC
CTGATTGGTTGTGGCACTTGCTGGATAAACGCTCACCGCTTAGTGAGCTAAGAAGGAAAGACATAGAAAGTCTTCCGTAT
GAGGATCTAAAGAGGTTTGTTAAGCTGGACAACCGAGCAAGGATCAAGGAGAATAACTCTGTAAAGGCCAAAAACATGGA
TCTTCTTTTCAAATCATACGCAACTGCTTCC---GACGACGACGACGATGAT----------------------------
--------------GGGGGAGGATCCGGACACTCGAATCCA---------------------------TTGCCG------
------------CCGCCTCCCAAGCGGGCTAGA------CCTGAAACA---TCATTG------------TCAAATCCGAC
C------------------CAGATGTCTGGTTTTCGC------------------------------------CGTCCGA
ATCTC------CCTGCC---------------------------------------------------------------
---------GAAGCTCCA---------ATA---CCT---------------GGAAGTTACGTATCTAAGCGACAAAGAGC
AGCTCTCGCTGCAAAT---CCG---AAACTAACT---------------GATCCG------AACGCGGTTTATGTCGAC-
-----------------CGGTCACCA------------------------GTTGTGGGAAGCCTTTCAGATTCAGATATA
CCATATGGTATTCTGACAACATTGAGGCGTCACATGAAG---GGCAGTGTAGTCTCCAGC---CAAACATCTCACTCGCT
CTCTACAGCTCTGGGTGGGCACGCTAAGTCTGTCAGTGCTGTGCAATGGTCAAGAAATCATCATCTTCTTGCATCTGCGG
GAATGGAT------CATACTGTTTGCATATGGAATGTATGGAGTAGGGGT---CAAAAACTAGCACGTAAATTAAATTAT
CACCAAGGGGCAGTGAAAGATGTGAAATGGTCACAGCAGGGTTTATCTGTGCTCTCTTGTGGTTATGATTGCACATCAAG
ATTGGTTGATGTTGAAAAAGGGATGGAGGCTCAGATTTTCAAGGAGAACCAAATTGTAGAAGTTGTAAAATTTTGTCCAG
TCTACCATAATCTTTTTCTCTCTGGGGGATCAAAAGGTCTCCTTAAACTATGGGATATTAGGACTGGAGCAGTGGTCCAC
GAATATGTACGACGTCTTGGGCCAATCCTTGATGTAGAGTTTACAGTTGATGGCAAGCATCTAATCACATCTAGTGATGA
ATCCAAAAGCAACCTTAGTGAAAATTCAATTATTGTTTGGGATGTCTCACGGCAAGTTCCACTATCCAATCAGGTATATG
CAGAAGCATACACGTGTCCATGTATAAGATGCCACCCATTGGAGCCATACTTTGTCGCACAATCCAATGGGAACTACATT
GCTATATTCTCTACAAGACCCCCATTCAAGCTTGACAAGTACAAAAGGTACGAAGGTCATGCTGTTTCTGGTTTCCCAAT
CAAGTGCAATTTCAGTTTGGATGGAAATACAGTAGTCTCTGGATCCTCTGATGGATGTATCTACTTTTATAACTCTAAAA
CATCCAAACTTATCAAAAAGATTAAGGCATACGAGCATGCATGTATAGATGTTGTATTCCATCCTACGTTGCCCTATGTA
GTTGCTAGTTGTAGTTGGAAAGGTGAAGTCTCTGTCTTCCAT--------------------------------------
----------------
>Mim
--------------------------------------------------------------------------------
--------------------------------------------------------------------------------
--------------------------------------------------------------------------------
--------------------------------------------------------------------------------
-------------------------------------------------------------------------ATGCCGC
TA------GGGTTGATACAGGGA---ATCGGTAGG---GCATTCAGAAGAAAGCGAACGTCGTCGCTTGATATACTGACA
TCGAAGAACAGCCCTCGAGGTTTCTACAAGGGCAAAAATTGCAAGCCCACTGGTTTCCACACTCGTAAAGGT------GG
TTACGTAGTGGTGCCCGAAAAGTTGCCAAACTATGTGGTACCAGATTTGTCGGGATTCAAGCTAAAACCGTACGTGTCCC
AGTGTGCACCA---------------------------------------------------------------------
---------------------------------------------------CAAGTT---GCTGAC---------TCAGC
TAAA------------------ATGGCGACG---CTGAAA---GAGATTTTAACTCGACGCCCTGTGGCGGCGACGATCC
GGCTCACCGTGCCAGCCGGCGGAGCGAAGCCGGCGCCGCCGGTAGGTCCTGCGTTGGGTCAGTACAGGCTGAATCTAATG
GCGTTCTGCAAGGACTTCAACGCGCGTACACAGAAGTACAAGGCTGAAACCCCAATGGCAGTCACCATAACCGCCTTCAC
AGATAACACCTTCGAATTCTCGGTCAAGTCTCCATCCGTATCGTGGTACCTGAAGAAGGCGGCCGGAATCGAGTCCGGCA
GCAGCCGCCCCAGTCACGTGACCGCCTCCACAATCACCGTGAAGCACGTGTACGAGATCGCGAAGATCAAGCAGAGCGAT
CCGTTCTGCCAGTACATGTCTCTCGAATCCATTTCCAAGTCCATCATCGGAACTGCCAATTCCATGGGGATTAAGGTTCA
GAAGGAGCTCGATATGCTT---TCTCGCTTCATCTCCAAGTCTTCA---CAGTTT------CAT---CGCTTGCTAACC-
-----CTA---GTTTCCTCACAG---ACCCACCTCGTAAATTCGAAATCC------ATCACT------CCCGAA---CCC
---TTA---TTTTCGATCCCCAACCGCTATTTCCCTCCCAGA---------AATCCC------CATTTGTCGTTC---TT
CTCCACGAAC---GGGAGAAATGGAAACTCC---GGCGATGAT------------TCGGCTACCTCGACGACGGATTTAT
GG------------AAAATATCATCGGAAGTTGACCACGATATC---GACTCCGTTTTTGGGGTAGAG------------
ACCGGAGAT---------------CTTAAAGGAATCGAAACCCGAAACGACGGCGTACTGGGAAATGGTGATCTATCATC
T------------------GGTGATGCTTTTAGTGGATTTGAGGTGAATGGCGGAAATAGG-------------------
-----GAA------------CGTGCGGCG------GCCGAA------GATGATGAGCCGTGGAGTTTT---CCGGCGAAG
GGGAAGGAA---GAAGCGGAGGATGTGTTTGGA------ATTGTAGCAGAG---AGTGGTGGA---------------AT
G------GAACTCAGTGGATTG------------------------AGTGACGGAATCGGGACG---GGGATC-------
--------------GAAAAGCACGAGGAAAAT---AAGCAGCTTGAATCGGAG------GAGAAGGCCTTAATTGCCGAA
CTCAAAGGCCCAAATCGAGCATTCGGTGATCTTATAGCATCATCTGGGATAACAGATGAGATGCTGGATAGTTTGATTGC
GTTGAAGGACTTTGAAGGGATTCAAGGACTGCCCCCACTATCCGAAATCGAAAACATTCGTTACGAGAAGAATAGCAAAA
GATCCAATAGAGCTGAAATGGAGCGGCAAAAGCAAGAAGATATGGCCAACGCACATGTCAGAGAAGTAGACGACAAGGGA
AGGGCTTACGGTACAGGAAGAAGGAAATGCAGCATAGCCCGTGTTTGGATTCAGCCAGGTGGCGGAAATTTTGTGGTCAA
CGACAAAGAGTTTGATGTATATTTCCCTATGCTTGATCACCGTGCTGCTCTTCTTCGCCCTTTCTCTGAAACAAAGACTT
TGGGTATGTGGGATGTCAATTGCACTGTTAAAGGCGGTGGGACTTCAGGTCAAGTTGGAGCAATT------CGTTTGGGC
ATTAGCAGAGCACTGCAAAGGTGGGAACCGGGA---TTGCGCCCTCCTCTGAAAGAAGCCGGTTTT---CTGACAAGAGA
CTCGAGAGTCGTGGAAAGGAAAAAACCTGGTAAAGCAAAAGCAAGGAAGAGCTTCCAATGGGTCAAACGTATGCCAATTG
CTCTCGTCAGATCATTGAGAGGTGCCTTCTCAGTGAAGGAGGTTGTTGGGGTGGTGGGCCGGAGAACATTTGCTGCCGGT
GCT------AAA---AAGAAAGGCTCTAAAGGTGGTGCCGCCTCAGATGCTCCAAAAGCATCCCTGCTGAGCAACGAAGT
GAAATCGACTACCGTTTTTGGTGCGAATATTCTAAAAGATGGGCAAGACCCTAAA---ATCTTGCCCGATTCTGAGTACC
CGGATTGGTTGTGGCATTTGCTTGATAAAAAGCCGCCTCTCAGTGAGTTGAAGAGAAAAGACATAAAAACCCTTCCGTAT
GACGATCTGAAACGGTTTGTGAAGCTGGATAACCGAGCAAGGATCAAGGAGAATAATTCTCTCAAAGCCAAGAATATGGA
TCTTCTGTCAAAAGCGTACGCATCTGCTTCC---GACGATGATGACGACGGCGCTAGAGTTGCCGTTGCC----------
--------------GGAGGGCGGTCCGAACACTCGAATCCG---------------------------TTTCCG------
------------CCTCCTACGAAACGTTCCAGA------CGGGAAACA---TATTCG------------GCAAATCCGAT
C------------------CAGATGCCCGTTTTTCGC------------------------------------CGCCCGA
GTTTC------CCCGCG---------------------------------------------------------------
---------GAAGCTTCG---------ATA---CCT---------------GGAAGTTACATATCTAAGCGACAAAGAGC
AGCCATTGCTGCGGAT---GCG---AAACCGACT---------------GAACCG------AACCCTAATTGCGTCCAC-
-----------------ACCTCACAA------------------------GTTTTGGGAAGCCTTTCAGATTCAGATGTA
CCGCATAGTATTTCGACAAAGCTGAGGTATCGGAAGAAG---CAAAACGGTGTGGCCTCCTACCAAAAACCTCCGTCGCT
TTCTGCAGCTCTCGATGGCCACGTTAAATCTGTGAATGCTATGCAATGGTCTGTAACTCATCATCTTCTTGCATCTGCGG
GAATGGAT------AATACTGTATCCATATGGAATGTATGGAGCAACGTC---CAAAAACGAGCACGTATATTCAATTTT
CACCGTGCAGCAGTGAAAGATGTGAAATGGTCACAGCAGGGATTGTCCGTGCTCTCTTGTGGCTATGATTGCACGTCAAG
ATTGGTTGACGTTGAAAAGGGAATGGAGGTTCGGGTTTTCAAGGAGGATCAAATTGTACAAGTCGTCAAATTTTCTCCAG
ACAACCACAACCTTTTTCTCTCCGGTGGATCGAAAGGCCTCCTTAAACTGTGGGATACTAGAGCTGGCACAGTGGTCCAT
GAATTTGTACGAAATCTTGGGCCAATCCTTGATGTAGAATTCACACTTGATGGCAAGAATTTAATCACCTCGAGCGATGT
GTCCAGAACTAATCTCAGTGAAAATTCGATTATTGTCTGGGATGTTTCACGGCAGGTTCCATTATCCAATCAGGTATATG
CCGAAGCATACACATGCCCGTGCATCAGACGCCACCCATTCGAGCCCTACTTTATTGCCCAATCCAACGGAAACTACATT
GCTATTTTCTCCACAAAACCCCCGTTCAGACTAGAAAAGTACAAGAGATACGAAAGTCACGGTGTTTCTGGTTTCCCTAT
AAAATGCAATTTCAGTCTTGACGGAAATACGGTAGCCACAGGATCGTCCGATGGATGTATCTACTTGTACAACTCCAAAA
CGTGCAAGCTCCTCAAAAAGGTTAAGGCATACGAGCAAGCATGCGTAGATGTTGTATTCCATCCTACCCTGCCAGATGTC
GTTGCTAGTTGTAGCTGGAACGGCGAAATCTCGGTTCTCGAACGAGACAGC---------------TGTCACAATTGGAA
GGGGCCCACAGTGAAC
>Ocumana
--------------------------------------------------------------------------------
--------------------------------------------------------------------------------
--------------------------------------------------------------------------------
--------------------------------------------------------------------------------
--------------------------------------------------------------------------------
-----------------AAGCCA---AATGGCCGA---AAATAC------------------------------------
---------------------------------AAA------------------------------ACAAGT------GG
TTATGTAGTGGTGCCTGAAAAGCTGCCAAACTATGTGGTACCAGATTTAACTGACTTCAAGCTCAAGCCATATGTGTCCC
AGTGCGCAACA---------------------------------------------------------------------
---------------------------------------------------GAAGCT---GCTGGC---------TCAGC
TAAA------------------ATGGCGACG---CTCAAA---GAGATTCTCACGCGACGCCCAGTGGCGGCGACGATCC
GACTCACCGTGCCTGCCGGCGGAGCGAAGCCGGCACCGCCTGTAGGTCCGGCGTTGGGTCAGTACAGGCTGAATCTGATG
GCGTTTTGTAAGGACTTTAACGCCCGGACCCAGAAATACAAGCCTGATAGTCCGATGGCCGTCACCATAACTGCTTTCAC
AGACAACACCTTCGAGTTCACCGTCAAGTCTCCGAAAGTGACGTGGTACCTGAAGAAGGCGGCCGGAATAGAGAGTGGGA
GCAGTAGGCCGGGTCACTTGACCGCCTCCACCATAACTCTGAAGCACGTGTACGAGATCGCCAAGATCAAGCAGAGCGAT
CCCTACTGCCAGTACATGTCTCTTGAATCCATTTCCAAGTCCATTATCGGGACTGCCAATTCCATGGGGATAAAG-----
----GAAATTGAAATGCTT---TCTCGCTTCATCTCAAAATCTCCC---CAATTT------CAT---CGTTTACTAACC-
-----CTA---ATTTCGTCTCAA---AGCCACGTCGTCGTCCCCAAATCA------TTCGCC------AAGAAC---CCC
---TTA---ATCTCAAATCCGACCCGTTATATCTCCCCTAAA---------GTCCCT------CATTTATCATTT---TT
CTCCACAAAC---AGGGAAAATGGGAACTCC---GGCGACGAG------------TCAGCTACCTCAACCACCGATTTGT
GG------------AAAATGTCGTCAGAATTTGACCAAGATATC---GAATCCGTGTTCTCTATCGAG------------
TCTGGGAAT---------------CTCGAGGGAATCGACAATCCAAACGACCGCGTAGTAAAAAATGGAGATGATAGAGT
A------------------GGTGATGTTTTTAGAGGTGTTGGACTTGGAGGAGGGAAGGGT-------------------
-----GAG------------TTGGCGGCAACTGCAAGTGAC------GATTTCCAGCCGTGGAATTTT---TCAGCGGAG
GAGAAAGAAGGAGCGGTGGAGGATTTGTTTAGT------GTTGAAGGAGAG---AGTGTGGAAGGAGAGAGTGGTGAGTT
G------GGTTTTAGTGGTTTA------------------------AGAGACATAATGGGTGAG---GAGGTGGAT----
--------CCCGTCCAAAAGAGTGAGGAGGAG---AAACAGCTTGAATTGGAG------GAGAAAGCCTTAACTGCTGTT
CTCAAAGGACCAAATCGTGCATTTGGTGATCTTATAGCTTCATCTGGAATAACGGATGAGATGCTGGACAGCTTAATTGC
ATTGAAGGATTTTGAAGGCATTCAAGGACTTCCCCCTCTATCTAAAATCGAAGACATGCGTTATGAAAAAAACACGAAAA
AAACCAGCAGAGCTGAAATTGAGCGCCAAAAGCAAGAGGAGGTCACCAAGGCACGTGTCAGACAAGTAGATGACAAGGGA
CGGGCTTATGGAACAGGAAAAAGGAAATGCAGCATAGCTCGTGTTTGGATTCAGCCTGGTGGTGGGAATTTTTTGGTAAA
TGACAAGGAGTTTGATGTGTATTTCCCGATGATTGATCATCGTGCTACTCTTCTCCGGCCTTTCTCTGAAACTAAAACCT
TGGGTATGTGGGATGTCAAATGCACGGTGAAAGGAGGTGGCACCTCAGGTCAAGTTGGAGCAATC------CGCTTGGGT
ATCAGCAGAGCATTACAAAACTGGGAACCAGGA---TTCCGTCCTCCTCTAAAAGAAGCTGGTTTT---CTGACTAGAGA
CTCGAGAGTTGTTGAAAGGAAAAAACCTGGTAAAGCAAAAGCAAGGAAAAGCTTCCAATGGGTCAAACGT------CTTG
CTTTCGTCAGATCACTGAGAAAACCTACTCCACTTAAGGAAATAGTTTGTGCTGTGGGCCCCAGAACATATGCTGCCGGT
GGA---GCTAAA---AAGAAAGCCTCTAAAGGCGGTGCATCAGCAGATGCTCCAAAGGCTTCTCTATTGAGCAAAGAAGT
AAAATCCACTACTGTTTTTGGTGCTAATATTCTAAAAGACGGGCAGGACCCGAAA---ATCCTGCCGGACTCGGAGTACC
CTGATTGGCTGTGGCACTTGCTGGACAAACGCCCGGCTCTTAGTGAGCTAAGGAGGAAAGACTTGGAAACTCTTCCGTAC
GATGAGTTGAGGAGGTTTGTCAAGCTGGATAATCGAGCTAGGATCAAGGAGAATAATATTTCGAAGGCCAAGAATATGGA
TCTTCTTTCCAAAGCATACGCG------TCT---GACGACGAAGATGGCGACGGCGCAGCC-------------------
--------------GGAGGGGGATACGAACACTTGAATTCA---------------------------TTGTCG------
---------TATCCTCCTCCTAAACGTGCGAGA------CCTGAAACT---TGGTTT------------CGGAATCCAAT
A------------------CAAATGCCCGCTTTTCCC------------------------------------GGTCCGA
GTTTC------CATGTC---------------------------------------------------------------
---------GAAGCTCCG---------ATA---CCC---------------GGAAGTTACATATCTAAGCGACAAAGAGC
TGCCCTAGCGTCCAAT---CAG---AATCTAACC---------------GACTGG------AATCCGGCTTGTGTAGAC-
-----------------CCATCACCA------------------------GTTGTAGGAAATCTTTCAGATTCACACCTA
CCACATGGTATTTTGACCGCATTGAGGTGTCACAATAAG---GGCAGTGTAGTGTCAAAC---CAAACCTCTCAGTCACT
TTCCGCGGCTCTCAGAGGGCACGTCAAGTCTGTGAACTCTTTGCAATGGTCTAAATCTCATCATGTTCTAGCATCTGCGG
GGATGGAT------CATACTGTTCGCATCTGGAATGTATGGAGCAGTGGT---CAAAAGCAAGCACGTATATTGAATTTT
CACCATGCAGCAGTGAAAGATGTGAAGTGGTCACAGCAGGGTTTAACTGTGCTCTCTTGTGGTTATGATTGCACATCAAG
GTTAGTTGATGTTGAAAAAGGAATGGAGACTCAGGTTTTCAAGGAGGATCAGTTTGTAGAAGTTGTAAAATTTTGTCCAG
ACAACTATAATCTTTTTCTCTCTGGAGGATCAAAAGGTCACCTCAAACTGTGGGATATTAGGACTGGCATGGTGGTCCAT
GAATATGTACGAAGTCTCGGGCCAATCCTTGATGTGGAGTTCACAATTGATGGGAAGTATCTTATCACCTCGAGTGATGT
ATCCAAAAGCAACCTTAGTGAAAACTCAATTATTGTATGGGATGTGTCACGTGAAGTTCCTTTATCTAATCAGGTCTATG
CAGAAGCATACACGTGTCCCTGCATCAGATGCCACCCATCTGAGCCATACTTTATTGCTCAATCCAATGGAAATTACATT
GCTATATTCTCCACGAGAACCCCGTTCAAACTTGATAAGTACAAAAGATATGAAGGTCATGGTGTGTCTGGCTTCCCCAT
CAAGTGCAATTTCAGTCTGGATGGAAATTTAGTGGCCTCTGGATCCTCCGACGGATGCATATACTTCTATGACTCTAAAA
CATCCAAACTTCTCAGAAAGATGAAGGCATATGAGCATGCATGTGTAGATGTTGTATTCCACCCTTCCTTGCCCGACGTT
GTTGCCAGCTGTAGCTGGAATGGTGAAGTCTCTATTTCCCACCAAAGACGT-----------------------------
----------------
>Conopholisamericana
--------------------------------------------------------------------------------
--------------------------------------------------------------------------------
--------------------------------------------------------------------------------
--------------------------------------------------------------------------------
-------------------------------------------------------------------------ATGCCGC
TA------GGGCTCATATTGGGA---ATAGGCAGG---GCATTTAGAAGGAAGCGCACATCGTCCCTTGACATCCTGACG
TCGAAGAGGAGCCCTCGAGGTTTCTACAAGGGCAAAAATTGCAAGCCCACTGGTTTTCATACCCGTAAAGGT------GG
TTATGTAGTGTTGCCTGAAAAACTGCCAAACTATGTGGTACCAGATTTAACTGGCTTCAAGCTAAAACCGTACGTGTCTC
AGTGCTCAACA---------------------------------------------------------------------
---------------------------------------------------GAAGCT---GCTGAC---------TCAAC
TAAA----------------------------------------------------------------------------
--------------------------------------------------------------------------------
--------------------------------------------------------------------------------
--------------------------------------------------------------------------------
--------------------------------------------------------------------------------
--------------------------------------------------------------------------------
-------------ATGCTT---TCTCGGTTCATCTTAAAATCTTCC---CAATTT------CAG---CGTTTACTAACC-
-----CTA---ATTCCCTCACAA---AACCACCTTGTTTTCCCCAAACCC------ATCACC------CCGAAC---CCC
---TTA---TTTTCAAACCCTACTCATTATTTCACCCCTAAA---------ACGTCC------CATTTCTCCTTT---TT
CTCCACAAAT---GGGAAAAATGGAAACTCC---GGCGATGAT------------TCAGCTACCTCAACTACTGATTTGT
GG------------AATATCTCCTCAGAACTTGACCAAGATATC---GAATCCGTGTTCTCTATTGAA------------
TCTGGGAAT---------------CTCGAGGGATTCGATAATCAAAACGTCGACGTAGTGAGAAATGTAGATGATGGAAT
A------------------CGTGATGTTTTTAGA---------------GGCGGGAATGAG-------------------
-----AAG------------TTGGCGGCA------GGTGAA------GATGATCATCCGTGGACTTTT---TCGACGGAG
GAGAAAGAAGGAGCGGTGGAGGATTTGTTTGGC------GTTGAAGGAGAG---AGTGTTGAG---------------AT
G------GGACTTAGTGGCCCA------------------------GGAGATGGAATTGGGGAG---AAAATTGGGGAGG
AAATGGGTTCGGTTGAAAAGAGTGAGCAGGAA---AAACAGCTTGAATCGGAG------GAGAAAGCCTTAACTGCTGTT
CTTAAAGGTCCAAATCGTGCATTTGGTGATATTATAGCTTCATCTGGAATAACCGATGAGATGCTGGATAGTTTAATTGC
ATTAAAGGATTTCCAAGGCATTCAAGGACTCCCCCCTCTATCTAAAATCGAAGACATGCGTTATGAAAAGAACACCAAAA
AATCCAGCAGAGCTGAAATAGAGCGCCAGAAACAGGAGGAGGTGGCCAGGGCACGTGTCAGACAAGTGGATGACAAGGGA
AGGGCTTACGGAACAGGAAAAAGGAAATGCAGTATAGCCCGTGTTTGGATTCACCCTGGTGACGGAAAATTCTTGGTAAA
CGACAAAGAGTTTGATGTATATTTCCCAATGATTGATCACCGTGCTGCTCTTCTTCGGCCTTTCTCTGAAACAAAAACTT
TGGGTATGTGGAATGTCGATTGTACTGTTAAAGGAGGGGGCACAACAGGTCAAGTTGGAGCGATC------CGTTTGGGC
ATCAGCAGAGCATTACAAAACTGGGAACCGGGA---TTGCGTCCTCCTCTGAAAGCAGCTGGTTTC---TTGACAAGAGA
CTCGAGAGTTGTGGAAAGGAAAAAGCCCGGTAAAGCAAAAGCAAGGAAAAGCTTCCAATGGGTCAAACGT------ATCA
CTTTGATGAGATCATTGAAAAGCAGTACCCCACTTAAGGAGGTAGTTGGAGTGGTGGGCTGCAGGACATTTGCCTCAGGT
GCA---GCTAAA---AAGAAAGGCTCTAAAGGTGGTGCGGCTACAAATGCTCCGAAAGCATCCCTATTGAGCAAAGAAGT
AAAATCCACTACTGTTTTTTGTGCTAATATTCTAAAAGAAGGGCAAGACCCTAAA---ATCTTGTCTGATTCCGAGTACC
CTGATTGGTTGTGGCATTTGCTGGATAAACGCCCGGCTCTGAGTGAGCTAAAGAGGAGAGATATAGAAAGTCTTCCATAT
GAGGATTTGAAGAGGTTTGTTAAGCTGGATAATCGAGCGAGGATCAAGGAGAATAATTCTCTCAAGGCCAAAAATATGGA
TCTTCTTTCCAAAGCGTACGCAACTGCTTCC---GACGACGAAGATGGCGACGGCGTTGCC-------------------
--------------GGGGAAGGACCCGAACACTCGAATCCA---------------------------TTGCCG------
------------CATCCTCCCAAACGTGCCCTA------TCTGAAATT---TCATTC------------GCAAACCCAAT
A------------------CATATGCCTGTTTTTCGC------------------------------------CGTCCGA
TTCTC------CATGCC---------------------------------------------------------------
---------GAAGCTCCG---------ATA---CCC---------------GGAAGTTACATATCTAAGCGACAAAAATC
TGCCCTTGCTTCCAAT---CCA---AGTCTCACC---------------AACCCG------GATCCGGCTTATGTCGTC-
-----------------CCATCACCA------------------------GCTGTAGGAAGCCTTTCAAATTCAGATTTA
TCGCATGGTATTTTTACCGCATTGAGGCGTCACAATAAG---GGCAGTTTAGTGTCAAAC---CAAACTCCTCAGTCACT
TTCTGCGGCTCTCAGGGGGCACACTAAGTCTGTGAATTCTTTGCAATGGTCTAAATCTCATCATCTTCTAGCATCTGCGG
GGATGGAT------CATACTGTTTGTATCTGGAACGTATGGAGCAGAGGT---CAAAAGCAAGCACGTATATTAAATTGT
CACCATGCAGCAGTGAAAGATGTGAAATGGTCGCAGCAGGGATTATCTGTACTCTCTTGTGGTTATGATTGCACATCAAG
GTTAGTTGATGTTGAAAAAGGAATAGAGGCTCAGGTTTTTAAGGAAGATCAATTTGTAGAAGTTGTGAATTTTTGTCCAG
ACAACTATAATCTTTTTCTCTCTGGGGGATCAAAAGGTCACCTTAAACTCTGGGATATTAGGACTGGCATGGTGGTCCAT
GAATATGTACGAAGTCTCGGGCCAATCCTTGATGTGGAGTTTACAGTTGATGGAAAGTATTTAATCACCTCGAGTGATGT
GTCTAAAAGCAACCTTAGTGAAAACTCAATTATTGTATGGGACGTTTCACGTGAAGTTCCGTTATCCAATCAGGTAAACA
TC---------TGGTGTCCTNNN---------------------------------------------------------
--------------------------------------------------------------------------------
--------------------------------------------------------------------------------
--------------------------------------------------------------------------------
--------------------------------------------------------------------------------
----------------
>Pedicularis
--------------------------------------------------------------------------------
--------------------------------------------------------------------------------
--------------------------------------------------------------------------------
--------------------------------------------------------------------------------
-------------------------------------------------------------------------ATGGCGC
TA------GGGTTGATACTGGGA---ATAGGAAGG---GCATTCAGAAGGAAACGAACGTCGTCGCTTGATATACTGACA
TCAAAGAATAGCCCTAAAGGCTTTTACAAGGGCAAAAATTGCAAGCCCACTGGTTTTCACACTCGCAAAGGT------GG
TTATGTGGTGGTACCTGAAAAGTTGCCAAATTATGTTGTACCAGATTTGACTGGCTTCAAGCTAAAGCCATATGTATCTC
AGTGCNNN------------------------------------------------------------------------
--------------------------------------------------------------------------------
----------------------ATGGCGACG---CTGAAA---GAAATTCTCACTCGACGCCCAGTGGCGGCAACGATCC
GCCTCACCGTGCCGGCCGGAGGAGCCAAGCCGGCCCCACCGGTAGGCCCGGCTTTGGGGCAATACAGGCTGAACCTAATG
GCGTTCTGCAAGGACTTCAACGCCCGGACCCAGAAATACAAGCCCGATTCTCCAATGTCGGTCACCATAACCGCGTTCAC
AGACAACACCTTCGAGTTCTCCGTAAAGTCGCCGAAGGTGTCGTGGTACCTCAAGAAGGCGGCCGGGCTTGAGATGGGGA
GTGACCGGCCCGGTCACGTGACCGCCTCCACCATCACTCTCAAGCACGTGTACGAGATCGCCAAGATCAAGCAGAGCGAC
CCGTTCTGCCAGTACATGCCTCTTGAATCAATCTCCAAGTCGATTATCGGGACTGCCAATTCCATGGGGATTAAGGTTCA
AAAGGAGCTCGATATGCTG---TCTCGCTTCATTTCCAAATCTTCC---CAATTC------CAT---CGTTTACTAACC-
-----CTA---ACTTCTCCACAA---ACCCACCTCGTGTTCCCAAAAACC------ATTACC------CAGAAT---CAC
---TTA---TACTCAAACACAACCNNNTTTTTCACCCCCAAA---------ATCCCC------CATTTCTCACAT---TT
CTCCACAAGT---GGTAAAAATGGAAACTCC---GGCGACGAT------------TCTGTCACCTCAACCACCGATTTGT
GG------------AAAATGTCCTCAGGAGCTGACGAAGATATC---GAGTCCTTGTTCTCTATCGAA------------
TCTGGGAAT---------------CTCGAGGGGATCGGTCACCAAAACGACGGCGTAGTGAAAAATGTGGATGATAGAAT
A------------------GGCGATATTTTTAGAGCGGTTGGAGACGATGGTGGGAATGAG-------------------
-----GAG------------GTGGCGGCT------GTCGAA------GATGATCAGCCGTGGTCTTTT---ACAGCGGAG
GATGAAGATGCGGCGGTGGAGAATTTGTTTGCA------GTTGATGGAGAT---AGTGTTGGG---------------AT
G------GGATTGAGTGGTTCA------------------------GGAGATGAAGATGTGGAG---GAAACAAAT----
--------TGGGCCGAAAAGACTGAGCAGGAG---AAGCAGCTCGAATTGGAG------GAGAAGGCCTTAACTGCTGTT
ATCGAAGGTCCGAATCGTGCATTTGGTGATCTTATAGCCTCATCTGGGATTACCGATGAGATGTTGGATAGTTTAATCGC
GTTGAAGGATTTCGAAGGCATTGAAGGGCTCCCGCCTCTATCTAAAATCGAAGACATGCGTTATGAAAAGAACACGAAAA
AATCAAGCAGAGCTGAAATTGAGCGCCAAAAACAGGAGGAGGTGGCCAATGCACGTGTCAGGCAAGTAGACGATAAAGGA
AGGGCTTACGGAACGGGAAAAAGGAAATGCAGCATAGCCCGTGTTTGGATTCAGCCCGGTGATGGGAAATTTTTGGTGAA
CGACAAAGAGTTCGATGTGTATTTCCCAATGATTGATCAACGTGCTACTCTTCTTCGGCCTTTCTCCGAAACAAAGACTT
TGGGAATGTGGGATGTCAATTGTACTGTTAAAGGAGGTGGCACATCAGGTCAAGTTGGAGCAATC------CGTTTGGGC
ATCAGCAGAGCATTACAAAACTGGGAACCAGGA---TTGCGTCCTCCTCTGAAAGAAGCCGGTTTT---CTGACGAGAGA
CTCGAGAATTGTGGAAAGGAAAAAGCCTGGTAAAGCTAAAGCAAGAAAGAGCTTCCAATGGGTCAAACGTATGCCAATCA
CTTTGATCAGATCATTGAAACGTGCTACTCCACTTAAGGAGGTAGCCGGAGTGGTGGGCAGCAGAACATTTGCCGCCGGT
GGA---GCTAAA---AAGAAAGGCTCAAAAGGTGGTGCAGCCGGAGATGGTCCAAAAGCATCATTATTGACCAAAGAAGT
AAAAGCCACTACTGTTTTTGGCGCTAATATCCTAAAAGAAGGGCAAGACCCAAAA---ATCTTGCCCGATTCCGAGTACC
CTGATTGGCTGTGGCATTTGCTAGATAAACAGCCGCCTCTGAGTGAGCTCAGGAGGAAAGACACTGAAACCCTTCCGTTT
GACGAGCTCAAGAGGTTCGTCAAGTTGGATAATCGAGCAAGGATCAAGGAGAATAATTCTATGAAGGCCAAGAAT-----
----CTGTCCAAAGCGTACGCATCTCCTTCC---GACGACGAAGATGGCGATGGCGGAGCC-------------------
--------------GGAGTTCGATTCCAACACTCGAATCCA---------------------------TCATCA------
---------CTACCCCCACCTAAACGCGCCAGA------CCTGACACC---CCGTTC------------TCTAAAACA--
-------------------CAAATGCCCCCTTTTCGC------------------------------------CGCCCAA
ATCTC------CCTGCC---------------------------------------------------------------
---------GAAGCTCCG---------ATT---CCC---------------GGGAGTTACATATCTAAGCGACAAAGAGC
TGCCCTAGCTCCCAAC---CCG---ACTCTTCCA---------------GACCTG------GATCTTGCTTCT-------
-----------------ATCGCCCCG------------------------TCTACAGGAAGCCTTTCGAATGCAGATTTG
CCGCATGGTATTTTGACCGCATTGAGGCGTCCAACGAAG---GACAATGTAGTGTTAAAC---CAAACTCCTCAGTCACT
TTCTGCAGCTCTTAGAGGGCACGTTAAGTCTGTGAACTCTTTGCAATGGTCTAAATCTCATCATCTTCTAGCTTCTGCGG
GAATGGAT------CATACCGTTCGCATCTGGAATGTATGGAGTAAAGGT---CAAAACCAAGCGCGCGTTTTAAATTGT
CACAATGCGGCAGTGAAAGACGTGAAATGGTCACATCAGGGATTATCCGTGCTCTCTTGTGGTTATGATTGCACTTCAAG
GTTAGTTGATGTTGAGAAAGGAATGGAGGCTCGGGTTTTCAAGGAGGATCAATACGTCGAAGTTGTAAAATTTTGCCCGG
ACAACTATAATCTTTTTCTATCCGGGGGATCAAAAGGTCAACTTAAACTGTGGGATATTAGGACTAACGCAGTGGCCCAT
GAATATGTAAGAAGTCTCGGGCCGATCCTTGACGTCGAGTTCACGGCTGATGGGAAATATTTAATCACCTCAAGTGATGT
GTCCAAAAGCAACCTTAGTGAAAACTCGATTATTGTGTGGGATGTTTCACGTCAAGTTCCGTTATCCAATCAGGTCTATG
CAGAAGCATACACGTGCCCCTGCATTAGACGCCACCCGTCTGAACCACATTTTGTTGCTCAGTCCAATGGAAATTACATT
GCTATATTCTCTATAAGACCGCCGTTCAAACTTGACAAGTACAAAAGATACGAAGGCCACGGTGTATCTGGCTTCCCTAT
CAAGTGCAATTTCAGTTCGGATGGAAATATATTGGCCTCCGGGTCCTATGATGGATGCATATACTTTTACGATTCCAAAA
CAACCAAATTTCTCAAAAAGGTCAAGGCATACGAGCAGGCATGTGTGGACGTTGCATTCCATCCTTCTTTGCCTGATGTT
ATTGCAAGTTGTAGTTGGAATGGCGAAATCTCTGTATCTCACCAAAACCGCAAC---------AAAATT-----------
----------------
>Castilleja
--------------------------------------------------------------------------------
--------------------------------------------------------------------------------
--------------------------------------------------------------------------------
--------------------------------------------------------------------------------
-------------------------------------------------------------------------ATGGCGC
TA------GGGCTGATACTAGGA---ATAGGAAGG---GCATTCAGAAGGAAGCGAACGTCCTCGCTTAATATCCTGACT
TCAAAGAATAGTCCTAAAGGCTTTTACAAGGGCAAAAATTGCAAACCCACCGGTTTTCACACTCGCAAAGGA------GG
TTATGTGGTGGTACCTGAAAAGTTGCCAAATTATGTTGTACCAGATTTGACTGGCTTCAAGCTAAAACCATATGTATCTC
AGTGCGCGAGA---------------------------------------------------------------------
---------------------------------------------------GAAGCT---TCTGAC--------------
----------------------ATGGCGACA---CTGAAA---GAAATTCTCACTCGGCGCCCCGTGGCGGCGACGATCC
GCCTCACCGTGCCAGCTGGAGGAGCTAAGCCGGCCCCACCAGTAGGTCCGGCGTTGGGTCAGTACAGGCTGAATCTAATG
GCATTCTGCAAGGACTTCAACGCTCGGACCCAGAAATACAAGCCCGAAACCCCAATGGCCGTCACCATAACCGCTTTCAC
AGACAACACCTTCGAGTTCTCCGTCAAGTCGCCGAAGGTTTCGTGGTACCTCAAGAAGGCGGCCGGGATTGAAAACGGGA
GCGGCAGGCCCGGTCACGTGACCGCCTCCACCATCACTCTCAAGCACGTGTACGAGATCGCCAAGATCAAGCAGAGCGAT
CCGTACTGCCAGTACATGCCTCTAGAATCAATTTCCAAGTCGATTATCGGGACTGCCAATTCCATGGGGATTAAGGTTCA
GAAGGAGCTCGATATGCTG---TCTCGCTTCGTCTCCAAATCGTTC---AAATTT------CAT---CGTCTACTAACC-
-----CTA---ACTTCCCCCCAA---ACCCACCTCGTTTCCCCAATACCC------ATCACC------AAGAAC---CCT
---TTA---ATTTCAAACTCTACCCATTATTTCACCCCCAAA---------AATCCC------CATTTCTCATTT---TA
CTCCACA-------------------------------------------------------------------------
--------------------------------------------------------------------------------
--------------------------------------------------------------------------------
--------------------------------------------------------------------------------
--------------------------------------------------------------------------------
--------------------------------------------------------------------------------
--------------------------------------------------------------------------------
--------------------------------------------------------------------------------
--------------------------------------------------------------------------------
--------------------------------------------------------------------------------
--------------------------------------------------------------------------------
------------------------AAATGCAGCATAGCCCGTGTTTGGATTCAGCCCGGAGATGGGAAATTCTTGGTGAA
CGACAAAGAGTTTGATGTTTATTTCCCGATGATTGATCAACGTGCTGCTCTTCTAAGGCCTTTCTCGGAGACTAAGACTT
TGGGAATGTGGGATGTCAAGTGTACTGTTAAAGGAGGTGGCACGTCAGGTCAAGTTGGAGCAGTC------CGTTTGGGC
ATAAGCAGAGCATTACAAAACTGGGAACCAGGA---TTGCGTCCTCCTCTAAAAGAAGCTGGTTTT---CTGACAAGAGA
CTCGAGAATTGTGGAAAGGAAAAAGCCCGGTAAAGCGAAAGCAAGAAAAAGCTTCCAATGGGTCAAACGT---NNNATCA
CTTTCATCAGATCATTGAGACGCGCTACCCCACTTAAGGAGGTAGCCGGAGTTGTGGGTCGCAGAACATTTGCCGCCGGT
GGA---GCTAAA---AAGAAAAGCTCTAAAGGTGGTGCATCTGGAGATGGTCCAAAAGCATCGTTATTGACCAAAGAAGT
AAAATCCACCACTGTTTTTGGTGCTAATATCCTAAAAGAGGGGCAAGACCCGAAA---CTCTTGCCCGATTCCGAGTACT
CTGATTGGCTGTGGCATTTGCTGGATAAACGCCCGCCTCTGAGTGAGCTAAGGCGGAAAGACATTACTACCCTTCCGTTT
GACGAGCTTAAGAGGTTCGTCAAGCTGGATAATCGAGCAAGGATCAAGGAGAATAATTCTCTAAAAGCCAAGAAT-----
--------------------------------------------------------------------------------
--------------------------------------------------------------------------------
--------------------------------------------------------------------------------
--------------------------------------------------------------------------------
--------------------------------------------------------------------------------
--------------------------------------------------------------------------------
--------------------------------------------------------------------------------
--------------------------------------------------------------------------------
--------------------------------------------------------------------------------
--------------------------------------------------------------------------------
--------------------------------------------------------------------------------
--------------------------------------------------------------------------------
--------------------------------------------------------------------------------
--------------------------------------------------------------------------------
------GTTAGAAGTCTCGGCCCGATACTTGATGCCGAGTTCACGGTTGATGGGAAGTATTTAATCACCTCAAGCGATGT
GTCCAAAACTAACCTTAGTGAAAACTCGATTATTGTATGGGATGTTTCACGTCAAATTCCGTTATCCAATCAGGTTTATG
CAGAAGCATACACGTGCCCCTGCATTAGACGCCACCCGTTCGAGCCCTACTTTATTGCTCAATCCAATGGTAACTACATT
GCTATTTTCTCTACGAAACCACCGTACAAACTTGACAAGTACAAAAGATATGAAGGTCACGGTGTATCTGGCTTTCCTAT
CAAGTGCGATTTCAGTTGGGATGGAAATATATTGGCCTCCGGATCCTACGATGGATGCATATACTTTTATGACTCTAAAT
CAACCAAATTTCTCAAAAAGGTAAAGGCATACGAGCAAGCATGCGTAGACATTGCATTCCATCCCACGTTGCCCGATGTA
ATTGCTAGTTGTAGTTGGAATGGCGAAATCTCTGTTTTCGAT--------------------------------------
----------------
>Ole
--------------------------------------------------------------------------------
--------------------------------------------------------------------------------
--------------------------------------------------------------------------------
--------------------------------------------------------------------------------
-------------------------------------------------------------------------ATGCCAT
TG------GGGCTGATAATGGGA---ATTGGGAGG---GCGTTCAGGAGAAAGCGTACGTCTTCGCTCGATATTCTCACC
TCGAAAAGGAGTCCGCGAGGTTATTACAAGGGAAAGAATTGCAAGCCCACTGGTTTCCACACTCGCAAAGGT------GG
TTATGTTGTGGTACCTGAAAAGTTGCCAAACTATGTAGTACCAGATTTGACTGACTTCAAGCTAAAACCGTATGTATCCC
AGTGTGCTAGA------------------------GAAGGT---------------------------------------
------------------------------------------------TCCGAGGCT---GCTGAT---------TCAGC
TAAG------------------ATGTCTACT---CTGAAA---GAAATCCTGACCCGGCGGCCGGTGGCTGCGACGATCC
GCCTAACCGTTCCGGCGGGTGGGGCGAAACCGGCGCCTCCGGTGGGTCCGGCTTTGGGTCAGTACCGGCTGAATCTGATG
GCCTTCTGTAAGGACTTCAACGCGAGGACCCAGAAATACAAGCCCGATACGCCGATGGCGGTTACCATAACGGCGTTCAC
GGACAACACTTTCGAGTTCATCGTCAAGTCTCCTACTGTCACCTGGTATCTGAAGAAAGCGGCGGGCGTCGAAAATGGGA
GCAGCCGGCCGGGTCACGTGACAGCCTCCACTATCACACTCAAGCATGTGTACGAGATCGCCAAGATCAAGCAGAGCGAT
CCTTTCTGTCAGTACATGTCCTTGGAGTCCATTTGTAAGTCTATTATTGGGACCGCTAATTCCATGGGGATTAACGTCCA
GAAGGAGCTCGATATGCTT---TCTCGCTTCATCTCCAAATTTTCA---CACTTA------CAG---CGTTTCCGAACC-
-----CTA---ATTTCATCACAA---GCCCACATCTTAAGTCCGAAACCC------GTATCC------CGTAAT---CCC
---TCG---TTTCCATTTTTCACCTTCCGTTTATCCTCCCAA---------ACCCCC------AATGTTTCGTTT---TT
CTCCACAAATAGAAACGGTAATGGAAACTTT---GGTGACGAT------------TCAGCAACCTCAACTTCAGATTTGT
GG------------AAGCTAAACTCAGAAATTAATCAAGATATT---GACTCTGTGTTTTCTGTAGAG------------
TCTGGAACT---------------TTAGAGGGCATCCATGATCAAAATGCTGAGGAAATGAAAAATGGTGATGATGGGAT
A------------------GAT------------------------------GGCCAGGTC-------------------
--------------------TGGACCACC------GCGGAG------GAGAATGAGCCGTGGAGTTTC---GCTGCTGAG
GGAAAGGATGGTGAAGATGAGGATGTGTTTGGT------GTTGGAGAGGAG---AAAGGAGAA---------------AT
G------GGGTTGAGTGGC---------------------------TTTGAAAGTGTCAGGGAG---GTGAGTGTA----
--------GGAAGTGAAAGGAGAACCGAAGAG---AAGCAGCTCGAAGTAGAA------GAGAAGGCTCTCACTGCTGTA
ATTGAAGGTCCAAATCGTGCATTTGGGGATCTTATAGCAGCATCTGGAATCACAGATGCAATGTTAGATAATTTGATTGC
TTTGAAAGACTTTGAAGGCATTCAAGGACTGCCCCCTCTAAGGGATATTGAAGATCAGCGTTACGAAAAGAACACCAAAA
AATCCAGTAGGGCTGAAATAGAGCGCCAGAAACAGGAGGAAGTTGCCAATTCACGTGTCAGACAAGTAGACGATAAGGGA
AGGGCTTATGGAACAGGAAGGAGGAAATGCAGCATTGCACGTGTCTGGATTCAACCTGGTGAGGGTAATTTTGTAGTAAA
TGACAAAGAGTTTGACGTGTATTTCCCGATGCTTGATCACCGTGCTGCACTTCTTCGGCCTTTCTCTGAAACTAAAACTT
TGGGTATTTGGGATGTCAATTGTACTGTTAAAGGAGGCGGCGTATCAGGTCAAGTTGGTGCCATC------CGTTTGGGC
ATCAGCAGGGCATTGCAAAACTGGGAACCAGGC---TTGCGTCCTCCTCTCAGAGACGCTGGTTTT---CTCACGAGGGA
TCCAAGAGTCGTGGAAAGGAAAAAGCCT------------------------------------AAGCGTATGCCAGTTA
ATCACATCAAATCCTTGAGAAGCATTACCATCCCAAAGGAGGTAATTCGCCTAGTGAGCCACAGAACTTTTGCTTCTGGT
GCT------AAAGCAAAGAAAGGATCTAAAGGTGGTGCTGCTGCAGATGGTCCAAAGGCATCCATACTGAGCAAAGAAGT
TAAATCCACTACAGTTGTTGGTGCCAATATCCTAAAGGACGGGACTGACCCTAAA---GTCTTGCCTGATTCTGAATATC
CTGATTGGCTATGGCACTTACTCGATAAACGCCTAGCTCTTAGCGAGCTAAGAAGAAAAGACGTGGAAACTCTTCCATAT
GAGGATCTCAAACGATTTGTCAAGCTGGACAATCGAGCTAGGATCAAGGAAAATAATTCTCTCAAGGCAAAGAACATGGA
TCTTCTGTGCAGAGCTTACTCAACTGCTTCC---GACGACGACGATAAC-------------------------------
--------------GGAGAACGACCAGAACATCTTCAGTCG---------------------------GCTCCG------
---------GCTCCGCCTGTTAAGAGGGCCAAA------CTCGATGGA---CCGAAC------------CTGAATCCGAT
TCCAAAA------------CCCATGCATATATATCGTCCC------------------AATCCG---------GCTCCGA
ATCTC------CCTAAT---------------------------------------------------------------
---------GAAGCTCCG---------ATT---CCT---------------GGAAGGTACGTATCTAAGCGAGAACGAGC
AGCCTTAGCTTCGGCC---CCT---AAAGTACAA---------------GGCCCG------AACCCGCCTCCTCCTTTCA
AT---------------TCGCCACCA------------------------GCTCTAGGAAGCCTTTCTGACTCTGATCTA
CCTTATACTATTTTGACAACATTGAGGAATCCAATAAAG---GGTGGTGCACGGACAGCC---CAAATTCCAAAGACACT
TACTATAGCTCTCTATGGGCACACTAAGTCTGTTAACACTGTACAATGGTCTAGAACTCATCATCTTCTTGCATCTGCTG
GAATGGAT------CATACCATCTGCATATGGAATGTATGGAGTAGAGAC---CAGAAGTACGCAAGAGTGTTGAAATTT
CACAAGGCAGCAGTGAAGGACGTGAAATGGTCTCAGCAGGGTCTATTTGTTCTCTCTTGTGGTTACGACTGCATGTCAAG
ATTAATTGATGTTGAAAAGGGGACTGAGCTTCAGGTTTTCAAGGAGGATCAAATTGTAGAAGTTGTTAGATTTCATCCGC
ACAACTTCAACCTTTTCCTGTCTGGCGGGTCAAAAGGCGGCCTCAAATTATGGGATATTAGGAGTGGCAAGGTGGTCCAT
GAATATGTAAGGAGTCTTGGTCCAGTCCTTGATGTAGAATTCACTGTTGATGGCAAGAATTTAATCACCTCGAGTGATGT
GTCCAAAAGCAATCTCAGTGAAAATTCAATCATTGTTTGGGATGTTTCGCGCCAAATTCCATTATCCAATCAG-------
-----------------------------------------TCTATTTATCTGGTGGTAGAA------------------
--------------------------------------------------------------------------------
--------------------------------------------------------------------------------
--------------------------------------------------------------------------------
--------------------------------------------------------------------------------
----------------
>Tca
--------------------------------------------------------------------------------
--------------------------------------------------------------------------------
--------------------------------------------------------------------------------
--------------------------------------------------------------------------------
-------------------------------------------------------------------------ATGCCGC
TG------GGCCTGATATTAGGG---ATAGGAAGG---GCGTTTCGAAGGAAGCGTACCTCATCGCTCGACATTCTCTCG
TCGAAACGGGCCCCTAGAGATTACTACAAGGGAAAGAATTGCAAGTCTACGGGTTTCCACACTCGCAAAGGT------GG
ATATGTTCTGATGCAAGAGAAGTTACCCAACTATGTGGTTCCTGATTTGACTGACTTCAAGCTTAAACCTTATGTATCCC
AGTGCCCGAGA------------------------GAAGTC---------------------------------------
---------AAA---------------------------------ACCACAGAGGTT---TCCAAA---------TCAGC
TAAA------------------ATGTCAACC---CTGAAG---GAGATCCTAACCCGGCGGCCAGTGGCAGCCACCATCA
GGCTGACGGTGCCAGCGGGAGGAGCACGACCCGCGCCACCAGTGGGTCCTGCCCTGGGGCAGTACCGGCTGAATCTGATG
GCCTTCTGCAAGGACTTCAACGCCCGAACCCAAAAGTACAAGCCCGACACTCCTATGGCCGTCACCATAACCGCCTTCAA
AGACAACACCTTCGAGTTCATCGTGAAGTCTCCCTCCGTGACATGGTACCTGAAGAAGGCAGCGGGCATCGAGTCCGGTA
GCAGCCGCCCAGGTCACGTGATCGCCACTACGTTGTCCGTCAGACATATTTACGAGATTGCCAAGATTAAGCAATCGGAT
CCTTATTGTCAATACATGTCCCTTGAGAGTATTTGTAAGTCCATTATTGGGACGGCTAATACAATGGGGATTAAGGTGGT
CAATGAGTTGGATATGCTT---TCTCGTCTCCTCCCCAAACCTTCC---CATTTC------------CGTCTCCTACCC-
-----CTC---CTTTCCTCAAAA---TCCCAACCGTATCCCTACTCCCCT------------------CAACAC---CCT
---CCC---ATTTCC------------------------------------------------CTCCTCCGTTTC---CT
CTCAACCAAT------CAAAACAATAACAAC---GATAATAAA------------AAAGATCAATCGTTTTCCAATCCAT
GG------------AAAATTTCCCCAGATAATGACGGGAAATTC---GACAGTCTCTTCTCCGATGAG------------
TCCGGAAAC---------------CTCGCCGGATTCTCCAGCGTCACCGAGTCTCCTACGGCCGCCGGTGAGGAAGACGG
T------------------GGT---------------GCTGGAAAGAAGAGTGGGGAAGGG-------------------
-----GAT------------TGGTTGGTT------GGAGAG------GAAGATAAAGCGTGGAGCTTT---GGAGAGGAA
GAGAAAGGT---------GATGGCGTGTTTGAT------TTAAAAGGTGTA---CGGGATTTT---------------GT
T------GAAACCGGAGGT---------------------------GAAACTAGTGTTGCCCAG----------------
--------AGTGATGATAGTGTTGAGGAGCAG---AAGAATTTTGAAGAAGAA------GAGAAGCAGCTCACTGCCGTA
CTCAAAGGTCCGAATCGTGCATTTGGTGACCTTATTGCAGCATCCGGTATCACAGATGCGATGCTTGACAGTTTGATTGC
TCTGAAGGATTTAGAAGGGGTTGATGGATTGCCACCTTTAAGTGTTATTGAAGATATGCGATATGAAAAGAATACAAGGA
AATCCATGAGAGCTGAAATAGAACTCCTGAAGATGGAGGAAATTGCCAAAGCAAGAGTAAGACAAGTAGACGATAAGGGA
AGGGCTTATGGTACTGGGAGAAGAAAATGTAGTGTAGCTCGTGTCTGGGTTCAACCTGGTGATGGGAAATTTATCATCAA
TGACAAACAATTTGATGTCTATTTCCCAATGCTTGATCATCGTGCTGCTCTTCTTCGGCCATTCTCTGAAACAAAGACCT
TAGGCCTTTGGGACATTAACTGCACTGTTAAAGGAGGTGGTGTTACAGGCCAAGTGGGAGCAATT------CAGTTGGGA
ATCAGTAGGGCATTGCAAAATTTTGAGCCAGAG---CTACGTCCTCCACTCAGAGCTGCCGGTTTC---TTGACAAGGGA
TCCACGTGTGGTGGAAAGGAAAAAACCAGGGAAGGCAAAAGCAAGGAAGAGCTTCCAATGGGTCAAGCGTATGGCATTAA
ATCACATCAGATCAGTGAGAAGTTTCATTATTGCCAAGGAGGCAGTTGGTGTG---GGACATCGAAGGTTTGCTGCTGGG
CCC---GGCAAAGCCAAGAAGGGCTCTAAAGGT---GCAGCCAGTGATGCTCCAAAAGCATCAATACTCAGCAAAGAAGT
CAAGTCCACAACAGTGGTTGGTGCAAATATACTGAAGGATGGAGCAGATCCAAAG---ATCATGCCCGATTCTGAATACC
CCGATTGGCTGTGGCATCTGCTTGACAAACGTCCTGCACTGAGTGAGCTAAGGAGGAAAAACATCGAAACACTCCCCTAT
GAAGATCTTAAACGCTTTGTCAAATTGGACAACCGAGCAAGGATAAAAGAAAACAATGCAGTCAAGGCGAAAAACATGGA
TCTTCTCTGCAAAGCTTACTCCAACATCTCG---GATGACGAACCGGAATCGGAACCGGAA-------------------
--------------CCCAAGCCCGTAAACTATAACTACCAT---------------------------CCCCCC------
------------CGGCCATCGAAACGGCGCAAA------CCCGAATAC---CCATTT------------CCC--------
-------------------ATGGTGGATCTTCAAAAG-------------------------------------------
-----------AGAGAA---------------------------------------------------------------
---------GAAGCTCCG---------GTT---CCC---------------GGAAGATACATATCTAAGAGGGAGCGAGC
ACTTTCCGGTTCGGTT---CCC---CGGGCTGCT---------------GAACCG------AACCTGAGTCAAAACGATC
CTCATTTCATC------CCTCAGCCA------------------------GGTCTGGGAAGCATTTCAGATTTGGATCTT
CCACATCATATTCTCTCATCACTGCAGCATAAACCAAAG---GCCCATACACAGTTAAGT---CAAATTCCTGAAAAGCT
GTCCGTAGCTCTGTGTGGCCATGCAAAAGCTGTTAATGCTGTTCATTGGTCACCAACTCATCATCTTCTTGCTTCTGCTG
GGATGGAT------CAAACAATCTGCATATGGAATGTATGGAGCAGAGAT---CAGAAGAAAGCTCGTGTGTTTAGCTTT
CACAATGCTGCTGTGAAAGATGTTAAGTGGTCACAGCAGGGATTATTTGTGCTTTCTTGTGGATATGACTGTTCATCAAG
GTTGATTGACGTTGAAAAGGGAATTGAAACGCAGACTTTTAAAGATAATCAAGTTGTTGGAGTTATAAAGTTCCATCCAG
ATAACTCAAACCTATTCCTTTCTGGGGGATCAAAGGGTGGACTCAGATTGTGGGATGTTAGAACTGGCCAGGTGGTGCAT
GAATACATTCGAGGTCTGGGTCCAATTCTTGATGTTGAATTCACCATTGATGGGAAGCAATTTGTATCTTCCAGTGATGT
TTCTGGGGGTAATGTCAGTGAAAATTCTATTATTGTTTGGGACATCTCCAGGCAGGTTCCGCTGTCTAATCAGGTTTATG
CAGAAGCCTACACCTGTCCTTGTGTTAGGTACCATCCATTTGATCCCTATTTTGTGGCCCAATCAAATGGAAATTATATT
GCCATTTTTTCTTCAAGTCCTCCTTTCAAGCTAGACAAGTATAAAAGGTATGAAAGCCATAGAGTGTCGGGATTTCCAGT
TAAGTGCAATTTCAGCTTGGATGGGGAGAAACTTGTCTCTGGTTCCTCAGATGGTTCTATCTACTTCTATAACTCCCAAT
CATCAGTGCTTGTCAAGAAAATGAAGGCATATGAGCAAGCCTGTATAGACGTCGCTTTCCATCCCATCTTGTCTAATGTA
ATTGCTTCATGCAGTTGGAATGGAGATGTTTCAGTGTTTGAG--------------------------------------
----------------
