# Supplementary material for: Altered Mitochondrial Respiration Is Associated With Loss of Nuclear‐Encoded OXPHOS Genes in Parasitic Broomrapes
Source: Ecol Evol. 2025 Jul 6;15(7):e71737. doi: 10.1002/ece3.71737 (PMC12230201; doi:10.1002/ece3.71737)
Supplement: Supplementary file 1 — Appendix S1. [file ECE3-15-e71737-s003.tgz › Orobanchaceae_O2K_Supplementary_v3/Data_S1/DataS1/CII.fasta]

>Actinidiaeriantha
CACGCGTCGGAGCCCCAAGTC---CAACAT---------GCCGAGCCGAAG------GCC------------------------------CGA---------------------------------------------------CCCGAATCC---------------AACCTCAAGACCTTCCAGATCTACCGGTGGAGCCCGGACGACCCG------AAGAAGCCGGAGCTCCGGGACTACCAGATCGACCTGAAGGAGTGCGGGCCCATGGTCCTCGACGCCCTCATCAAGATCAAGAACGAGATGGACCCCACCCTCACCTTCCGC---CGATCGTGCCGCGAGGGGATCTGCGGCTCATGCGCC---ATGAACATCGACGGCTGTAACGGCCTC---GCCTGCCTCACCAAGATCCCGTCA------GGG---TCGTCGATGGCGACGATCACGCCGCTG------CCGCACATGTTCGTGATCAAGGATCTGGTGGTGGACATGACCAATTTCTACAATCAGTACAAGAGCATCGAGCCGTGGCTGAAGCGGAAGAGCCCGGCGCCGGAGCAG------GGG------------------AAGGAG---ATCCCGCAGAGCAAGAAGGATAGGGCCAAGCTGGATGGGATGTACGAGTGCATATTGTGCGCCTGCTGTAGCACATCCTGCCCCAGCTACTGGTGGAACCCCGAA---TCCTATCTCGGCCCTGCCGCTCTCCTCCACGCCAATAGGTGGATAATGGACAGCCGTGAT------GAA------TACACCAAGGAGCGTCTTGATGCAATA---TGTGATGAGTTC------AAG---CTATATCGT------TGCCACACCATATTGAATTGTGCCCGTGCTTGTCCAAAAGGCCTAAACCCTGGAAAACAAATCACAAACATCAAACAACTTCAGCTTGCAAAGGTTAAGGTTCTTTGGGTTGTGGACGACCTCTGGGAACTGGACTGGTGGCGCGATGTTCTACGTGAATCCACGTTGGAAGGACAT---CATACCAAA---------------GTCGTACAATTAGGA------------CTTCGATATGGTTTTCTTCTG---TTT------ATCGTATCGGAGGTT------------------------------------ATGTTCCTT---------------------------------------------TTTGCTTTTTTTCGG------------------GCTTCTTCTCATTCTTCTTTGGCACCTACGGTAGAGATCGGAGGTATT------------TGGCCCCCAAAAGGGATTGGGGTTTTAGAT---------CCTTGGGAAATCCCT---TTT------CTTAATACCCTTATT---CCCCCTTCATCCGGAGCTGCCGTAACTTGGGCTCATCATGCTATACTC------GCGGGGAAAGAAAAACGAGCAGTT---TACGCTTTAGTAGCTACC------------------------GTTTCACTGGCTCTAGTATTCACT---------GGCTTTCAAGGAATGGAATATTATCAAGCACCCTTCACTATTTCGGATAGTATTTATGGTTCTACCTTTTACTTAGCAACTGGCTTTCATGGTTTTCATGTTCTTATAGGTACTCTTTTCTCGATCATATGTGGT------ATTCGCCAATATCTTGGTCATCTGACCAAGGAGCATCACGTTGGCTTTGAAGCAGCTGCA------TGGTACTGGCATTTTGTAGACGTGGTTCGGTTA---TTCCCATTTGTCTCTATCagatctttctccactgaaacgactgggggaagatcctcatatactgtggttgatcatacatatgatgcggttgttgtaggcgcaggaggtgccggcctcagagcagccatagggctttctgagcatggatttaatacagcttgcattaccaagctatttcctactcgctcacataccgttgcagcacagggtggtataaatgctgccattggt------------------------------------------------------------------gaccaggatgctattcaatatatgtgtagagaggcaccaaaagcagtcatagagcttgagaactatgggttaccattctcccgaactgaagatggtaaaatatatcaaagggcatttggtggtcaaagcttgaactttgggaaaggtggacaagcatatcgttgcgcgtgcgctgctgatcgaacagggcatgctctcttgcacactctttatggccaagctatgaaacacaatacccaattttttgttgaatattttgctctggatctgataatgggcagtgatggtagctgccaaggagtaattgcattaaatatggaggatggaacattgcatcggttccgtgcagcatcgacaattctggccacagggggttatggtagggcatacttttctgcaacctcagctcatacatgcactggtgatggaaatgcgatggttgcacgtgctgggatccctcttgaggatcttgagtttgttcagttccacccaacaggtatatacggtgctgggtgtctcatcacggaa---ggatctcgtggtgaaggcgggattctgaggaacagtgaaggtgagagatttatggaacgatatgcccctactgccaaagatcttgcatcaagagatgttgtttcaagatctatgaccatggaaatccgagaagaacgtggtgta------------------------------------------------gaagtcctcaaggagagacttcctggcatctctgaaactgctgccatctttgctggtgttgatgttacaaaggagccaatccctgttttacctactgttcattataatatgggtggaattccaactaactaccatggagaggcagttaccattaaaggtgatgatccagatgcagtggttcctggcctaatggctgccggagaggcagcctgtgcctcagttcatggtgccaatcggcttggtgcaaattctcttcttgatattgttgtgtttggtcgg---------------------------------------gag------aaacaaaaacctttggagaaggatgctggtgagaagactattgcatggttggacaagctaaggaattcagatggttcaattccaacttcgaaaatccggttgaatatgcagcgagttatgcaaaataatgctgctgttttccggacacaagaaacattggaggaa---------------------------------------------------------------------------------------gaaactatagagttagaaaaccttttgatcaatgcatgtattaccatgcattctgctgaggctaggaaagaaagcagaggggcacatgcccgtgaagattttacgaaaagagacgatgagaagtggatgaaacacacattgggatattgggagaatgagaaggttcgtctcgattacagg---ccagttcatatgaacacattagatgacgagatcgaatcattcccacccaaagctcgcgtatatttccatatcgaaccagggcctcgcgagaaggctcttttggcagaggatccatcattaaagccattcaaatcccataagaaaagtgtatggcgactcaaaagaattggagaggttctcacaatcattgttgtagctggatgttgc---------------tacgagatatatgtcaaagcagtaatgcgagaagaagctaggaaacaagcgagc---------gggagtgca---agtgacgatgtaacccacttgcctgacataaaggaccctgaaattctaattgtttttaaggacttaatggctgcaagttgggatgagattccagatacagttgtccatgatgcaaataaggccttgtccaaaaatacagatgacaaggctggccaggaggccttggcaaatgttttccgtgcagctgaggctgctgaggagtttggtgggatgcttgtatctttgaggatggcaattgatgacagcattggattgagcggcgagaatgtgaagcccttgtcggatgaatttgtaaatgcgttgcgtacagcctatcaaaggtacactgcttatttggatgcttttgggccagatgagtcgtatttgcgtaagaaagttgagacagaacttggtacaaagatgatacacttgaagatgaggtgcagcggtattggttctgagtggggaaagattacggttctcgggacttctgggctttcaggttcctatgttgaacatagagct---atgggggagagtgtagattcatcacaatcacaa------------tcagaatcg---------------------------------------ttctttaggaagcac---------------------------------------------------------------------------------tgggaa---------------------gggtataaagagttctggactgagagattttcgttcctcgataactactcgagg---ttcgtcaaa---cgcgatcacccactcccctcttggtccgatgccgatgtggaacagttcatcgcctccgataccgtacatggccccactctgaggacggctcgtgaagcagttaaatatggtgctacaggaagtgttattggagcagtttcaactgcagcttttgcttggaaatattcaaggagtctgcatggtgctgcactgtcttttggtgcgggagctatgtttggttggacatttggacatgaatttgcaaatcactggctgcagctttacaggttggataccatggctgcacaggtcaagttcttggactggtgggagaagaaatctgcaggacgggct------------------------------------------------------------------------CTC------------TATTGGGGCAGG---------------AAT---------------------------------------GAA---------------------AGACTTGTT---AGCTCAGCT---------------------TGG---------------------------------ATCAGG---------------------AGG------------------------------------------------------------------------------------------------------------------------------GGTTTGATTTGCTTCACCTATGAGAATTTCTACCAATTCTTATTTTATTCATCAAAGCTCATCCTAATCTCCGTCGAGATT---ACTGCCTTAGCCCTGTCCTATCATTTGTATAATGGAGTTCGTCATTTATTGACGGATTTCTCGGGA---TTTCTC---TTTGAGCCGAGGAAGCAAGACACAAATCCTTCAACCAAG
>Aeginetiaindica
catgcgtcggaggcccaggcc---cagcag---------gtcgaacccaag------gcg------------------------------aag---------------------------------------------------tccagctcc---------------acccccaagaccttccaaatctaccgttggaaccccgattcgccg------cagaagccggagctccagagctacgaaatcgacctcaatgactgcggccccatggtcctcgatgccctgatcaagatcaagaacgagatcgacccgaccctgaccttccgc---cgctcgtgccgcgaggggatctgcggctcgtgcgcc---atgaacatcgatgggtgcaatggattg---gcctgcctgacgaaaataccctcg------------ggcggagcttcgaaggtaaccccgctt------cctcatatgttcgtgatcaaggatctggtggtggacatgacgaatttctacaaccagtacaagtcgattgagccatggctgaagaggaagaatcctccagagaatccg------ggg------------------aaggag---attcttcagagcaaggaggataggaagaagctggatgggatgtacgagtgcattctgtgtgcctgctgcagcacatcctgccccagctactggtggaacccggag---tcttatttgggtcctgctgcgctcttgcacgccaataggtggataatggacagtcgtgac------gag------tacacgaaggagcgacttgaggctgta---aacgacgaattc------aag---ctgtatcga------tgccataccattttgaactgtgctagagcatgccctaaaggactgaacccaggacaccaaattcagaatatcaagaaactcgagctcacaagt------------------------------------------------------------------------------------------------------------------------------------------------------------------------------------------------------------------------------------------------------------------------------------------------------------------------------------------------------------------------------------------------------------------------------------------------------------------------------------------------------------------------------------------------------------------------------------------------------------------------------------------------------------------------------------------------------------------------------------------------------------------------------------------------------------------------------------------------------------------------------------------------------cgcctgttctcagctcaatcgaatggtggaacgccatcctatacagtggtggatcacacatgtgatgcggtggtggttggcgcaggaggagcaggactgagggcggcaatagggttatccgagcatggattcaacacagcttgcataaccaagctgttccctactcgttcccatactgttgctgcacagggtggtataaatgctgcattgggaaatatgaccgaggatgattggaggtggcatatgtatgataccgtaaagggaagtgattggctaggggaccaggacgccattcagtacatgtgcagggaagccccaaaagcagttatagaacttgaaaattatggtctaccgttctccagaactgaagatgggaagatatatcaacgtgcatttggtggccagagcttggactttggaaaaggtggacaagcatatcgttgtgcatgtgctgctgaccgaactggacatgctttgttgcatactctatatggccaggctatgaaacataatacacagttttttgttgaatactttgctctggatttaattatgagtaatgatggtagctgccagggcgtgattgccttaaatatggaggatggcaccttgcatcgtttccgtgctgcctcgacaattcttgctactgggggttacggtagagcatacttttctgcaacttctgctcacacttgcactggtgatggcaatgctatggttgcacgtgctggactgcctcttgaggatcttgagtttgttcaattccatccaacaggcatatatggtgctgggtgcctcattactgaa---gggtcccgtggggaaggtggtattctgagaaacagtgaaggtgaaagattcatggaacggtatgcaccaacagctaaggaccttgcatctagagatgttgtatcaagatctatgacgatggagattagggaggggcgtggtgttggacccttgaaagatcacatataccttcatttgaatcatttgcctcctgaggtcctgaaggagagacttcctggtatttccgaaactgcagccatttttgctggggttgatgttacaaaggagccaattcctgttctaccaactgtccactataacatgggtgggatccccacaaatcactacggagaggtggttactatcaaagctgacaatcctgatgctgtgatacccggattgtttgctgctggggaggctgcgtgtgcgtctgttcatggcgccaatcggcttggtgcaaattctcttctggacattgttgtctttggccgagcttgtgccaataggattgctgagatccaaaagccaggtgag------aaacaaaaggagctagaaaaggatgctggagagaagaccattgcgtggttggacaagattcgtaattcgaaagggtcacttcccacgtcgaaaatacggctcaacatgcaacggataatgcaaactaatgctgctgtattccggacccaggaaacactggaagaaggctgtcatttgattgataacgtgtggaagagttttcatgacgtcaagttgaaggacagagacttaacatggaacacggacttgatagagacaatcgaattggaaaaccttttaattaacgcatgcatcaccatgcactctgctgaagccaggaaagaaagtagaggagctcatgcacgcgaagattatacgaaaagagacgatgagaagtggatgaaacacacattaggatattgggaaaatgagaaagttcgactggattatcgg---ccagttcacatgaatacacttgatgacgaagttgaatccttccctccaaaggctcgagtgtactttcatgttgaacctggagctcgcgagaaggctctcttagaggaacacccatcactaaaacgattcaaatcaaataagaaaacggtgcagcttataaaacgtgcaggagatgttcttaccatcttagttgtagctggatgttgc---------------tatgagatttatgtaagggca------------------------------------------------------agtgaagatgtttcgcatatgcctgttataaaagatctgcaaatcgaacgtgctttgaacgacttaatggccacaagttgggatgagattccaccggctgttgtctatgaagtaaaaaatgcattgtccaagaactcggaggacaaagctgccaacgagattcttaaaaacgtgtttcgagcagcagaggcagtcgaggaattcaccgggattataatgtcactaaaaatggaattggacgacgccattggcattagtggcgagaatgtgaaaccgttgaccgaagaatattcaaaagcattgcagactattttcgacagatatgatgtctatctggctgcattcgggccagaagagggctatttgaagaagaaagtggaaaacgagttgggtacaaagatgatacacttgaaaatgaggtgtggaggtcttgatgcccagtgggggaaggttacagtccttgcgacttctggactctccggttcttatgttgagaaaagagcg---atgagtgaatcccaggaa---------------------------cctgaatct---------------------------------------ttcatcaagagatat---------------------------------------------------------------------------------tgggaa---------------------gggtacacacaattctggtgcgatagattctcatccctagaaaattactcaaag---ttcatcacc---tccaacacgcctttgccccattgggatgcctccgtcgtcgaagagttcatcacatctgatcccgttcatggccccactgtaaaaaccacaagggatgcagctaattttggtgctgttggagctgttgttggagcactttcaactgctggacttgcttggaaatggtcaaagagtcctcatggtgccttgctctcgtttgcgtttgggggtgttgtcggtgccacgcttgggctggaagcgggtagccactggtaccagttgtatcgactcgatacaaaggcttcacaagtgaaattctatgagtggctgcagaaaagggct------------------------------------------------TCCACTTCTCCAGGTTTCGACGTG------------TTT------------TCTTGGAGGGGG---------------AGC---------ATGAACCTTGGCCAATCAAGTCAGTACACTTCAGCCTCATCCGGA---------GAATTTGCC---GAGACCAGG---------------------AAA---GAGGAAACT---------------------CCGAAG---------AAAAACGTCCTCCGTCCTTTATCTCCTCACCTCACCATCTACAAGCCCCAGCTAAGTTCGACAACCTCAATACTCAATAGGATATCGGCTGTTTATCTTACGGCTTATGTTCTTGGCTTCTATCTTGTTCCTATAAAACTGGGTGGTGTTAGCTTCAGCTATGATGGCTTCTACCAGTTCTTGTTCTATTCGTCGAAGCTCGGCCTCTTGTCCACTGAGATT---GCTGCCGTAGCCCTCGCCTATCATGCTTATTCCGGTGTTCGTCATGTGATGATGGATGTTTCCGGA---AGTGTT---TTC------------------------------------
>Alectravogelii
catgcatcggaggcccaggaa---cagcag---------gttgagaccaag------gcg------------------------------aag---------------------------------------------------accagctcc---------------acctccaagaccttccaaatctaccgatggaaccccgatgcgccg------cagaagccggagcttcagaactacgaaatcgacctcaaggactgcggccccatggtactcgacgctctgatcaagatcaagaacgagatcgacccgaccctgacgttccgc---cgctcgtgccgtgagggtatttgcggctcatgcgcg---atgaacatcgacggacggaacggattg---gcctgcctgacgaaaataccctcg------------ggcggggccacgatgatcaccccgctg------ccgcacatgttcgtgattaaggatctggtggtggacatgacgaatttctacaaccagtacaagtcgatcgaaccgtggctgaagaggaagaatccaccggagaatcag------ggg------------------aaggaa---attctgcagagcaaggaggataggaagaagctcgatgggatgtacgagtgcattctgtgcgcctgctgcagcacatcctgtcccagctactggtggaacccagag---tcttatttgggtcccgctgctctcttgcacgccaataggtggataatggacagtcgtgat------gag------tacacaaaggagcgtcttgaagctata---gatgacgagttc------aag---ctgtatcgt------tgccacaccattttgaattgtgctaaagcatgccctaagggactaaacccaggaaaacaaattcagaatatcaagaagctcgagctcacaagt------------------------------------------------------------------------------------------------------------------------------------------------------------------------------------------------------------------------------------------------------------------------------------------------------------------------------------------------------------------------------------------------------------------------------------------------------------------------------------------------------------------------------------------------------------------------------------------------------------------------------------------------------------------------------------------------------------------------------------------------------------------------------------------------------------------------------------------------------------------------------------------------------cgcctcttctcagctcaatcgaatgggggagcgccatcatatacagtgatggatcacagctatgatgcggtggtggttggtgcaggaggtgccggactaagggcggcaatagggttatccgagcatgggtttaaaacagcctgcattactaagcttttccccactcgctcccatacggttgctgcacagggtggaataaatgctgcattaggaaatatgacagaggatgactggaggtggcatatgtatgacaccgtaaagggaagtgattggctaggggatcaggatgccattcagtacatgtgcagggaagcaccaaaagcagttatagaacttgaaaattatggtctaccgttctctaggactgaagatgggaagatatatcaacgtgcatttggtggacagagcttgaactttggaaaaggtggacaagcgtatcgttgtgcttgtgctgctgatcgaaccggacatgctttgttgcatacactatacggccaggctatgaaacataacacccagttttttgtggaatactttgctctggatttaattatgagcaatgatggtagctgccagggtgtgattgccttaaatatggaagatggcaccctgcatcgtttcagtgcggcctcgacaattcttgctactgggggttacggtagagcatacttttctgcaacttctgctcacacttgcactggagatggcaatgctatggttgctcgtgctggattgcctcttgaggatcttgagttcgttcaattccatccaacaggcatatatggtgctgggtgtctcattaccgaa---gggtcccgaggtgaaggtggtattctgagaaacagtgaaggtgaaagattcatggagaggtatgccccaacagctaaagaccttgcatctagagatgttgtatcaagatctatgacgatggagatccgggaagggcgtggtgttggacccttgaaagatcacatttaccttcacttaaatcatttgcctcctgaggtcctaaaggagagacttcctggtatctcagaaactgcagccattttcgctggtgttgatgttacgaaggagccgatccccgttttaccaactgttcactataacatgggtgggatccccacaaatcactatggagaggtggttaccatcaatggtgatgatcctgatgctgtggttcccggactgtttgctgctggcgaagcagcttgtgcctctgttcatggcgccaatcggcttggagcaaattctcttctcgacattgttgtctttggtcgcgcttgtgccaatagagttgctgagatccaaaggccaggtgag------aaacaaaagcctctagaaaaggattctggagagaagaccattgcgtggttggacaagattcgtaattcgaatgggtcacttcccacatcgaaaatccggctgaacatgcaacgcataatgcaaagcaatgctgctgtattcaggacccaggaaacactggaagaaggctgtcagttgattgacaaggcgtgggacagttttcatgatgtcaagttgaaggacagatccttgacatggaatacagacttgatagagacaattgagttggaaaatcttttaattaatgcatgcatcaccatgcactctgctgaagccaggaaagaaagtagaggagctcatgcacgtgaagattttacgaaaagagatgatgagaactggatgaagcatacattaggatattgggaaaatgagaaagttcgactggactaccga---ccagttcacatgaataccctcgacgatgaaatcgaatccttccctccaaaggctcgagtgtactttcatcttgagcctggggctcgcgagaaggctctgttggaggaacacccatcactaaaacgcttcaaatcaactaagaaaactgtgcggcttatcaaacgtgtgggagatgttcttacagtcgtagttgtagctggatgttgc---------------tatgaaatttacacgagggcagtattgcgagaggaagttcgtaaannn---------------------------agtgaagatgtttctcatatgcctgttataaaagatctggaggtcgaacgtgctttcaaggacttaatggccacaaattggaacgaggttccgccagcggtcgtccatgaagtaaaaaacgcattgtccaaaaacacagaagacaaagctgcccaggatgttcttaaaaatgtgtttatagcagcagaggcagttgaggaattttccgggattattatgtcactgaaaatggaattggacgatattattggtcttagtggcgagaatgtgaaaccgttgactgaagaatattcaaaggcaatgcagactatttttgatagatatgctgtgtatctggctgcgtttgggcctgaagagagctatttgaagaagaaagtcgaaacagagttgggaacaaagatgatatacttgaaaatgagatgtgggggccttgatgctgagtgggggaaggttactgtcctagcaacttctggactctctggttcttatgtcgagaaaagagca---atgagtgaatcccatgaa---------------------------tcgaaatcg---------------------------------------ttcatcagaagacat---------------------------------------------------------------------------------tgggag---------------------ggttacaaggagttctggggcgagagattctcatccctcggtaattactcgaaa---ttcatcgac---accgagaagcttttgccccattgggatggctctgttgttgaagagttcattgcatctgatcccgttcatggccacattctgaaaaccacgagggatgcagctaattttggtgctgttggagctgctgttggagcagtttcgactgctggacttgcttggaagtggtcaaagagtccccatggtgccttactgtcatttgcgcttgggggtggtgttggtgccacactgggactggaagcggctggccattggtaccaattatataggctcgatacaaaagcttcacaggttaaattctatgagtggttgcagaaaagggct------------------------------------------------TCCTCATCCCCAGATTTTGACCCG------------TTC------------TCTCGGAGAAGA---------------AGC---------CTGAACGAAGGCCAATCGAGTCAGTACTCTTCAGCTGCAGCAGGA---------GATCTGGCC---GATAGTAGT---------------------AAA---GAGGAGACT---------------------CTGAAG---------AAAAACGTGCTCCGCCCTTTATCTCCTCACCTCCCAATCTACAAGCCCCAGCTAAGTTCGACCACCTCAATTCTCAATAGGATATCGGCAGTTTATCTTTCTGCTTATGTTCTGGGTTTCTATATTGTTCCTATAAAATTGGGTGCTGTTGGCTTCAGCTATGAGGGTTTCTACCAGTTCTTGTTCTATTCGTCCAAACTCAGCCTTCTGTCAACTGAGATC---GCTGCCTTAGCTTTTGCCTATCATGCTTATGCTGGTGTCCGTCATCTGTTGATGGATGTTTCTGGT---ACTGTT---TTCGATCAAAGGAAGCAAGAGACTGCAGTTTCAACCAAG
>AmborellaTrichopoda
AGAGCTCAGGAAATGGCAGCTAAAAGCCAG---------GCCACAGTGAAA------GAG------------------------------AAA---------------------------------------------------GTGGGAAAA---------------AAGTTGAAGGATTTCAAGGTATTCAGGTGGAACCCAGAAAAACCG------GAGAGGCCATACCTTCAGTCTTTCCATTTGGACCTCAACCAATGTGGCCCCATGGTACTG---------------------------------------------TACAGT---------------------------------------------------------------------------------------------------------------------------------------------AAACAT------------------------------------------------------------------------------------------------------------GGG------------------TATTTT------------------------------------------------------------------------------------------------------CCTTTT------------------------------------------TGG------------AGAGAG------ATG------------------------------------------------------AAA---------------------------------------------------------------------------------------------------------------------------------------------------------TGGTGGCGCGATGTTCTACATGAATCCACGTTGGAAGGACAT---CATACCAAA---------------GTCGTA-A-TTAGGA------------CCTCGATATGGTTCTATTTCG---TTC------GTCGTATCGGAGGTC------------------------------------ATGTTCCTT---------------------------------------------TTTGCTCTTTTTCGA------------------GCTTCTTCTCATTCTTTTTTAGCACCAACGGTAGAGATCGGAGGTATT------------TGG-TT------------------TTAGAT---------CCTCGGGAAATCCCT---TTT------CTTAATACCCCAATT---CTCCCTTCATCAGGAGCTGTCATAACTTGGGCTCATCATGCAATACTC------GTAGGGAAGGAAAAACGAGCAATT---TACGCTTTAGTAGCTACC------------------------GTTTCACTAGCTTTAATATCCACA---------GGGTTTCGAGGAATGGAATATTACCAAGCACCTCCCACTATTTCGAATACTATTTATGGTTCTACCTTTTCTTCAGCAACTGGCTTTCATGGTTTCCATGTGATTATTGGCACTCTTTTCTCGATCATATGTGGT------ATTCACCAATATCTTGGTCATCTGACCAAGGAGCATCACATTGGCTTTGTAGCAGCTGCA------------------------------------------------------------cgatctctttcgtcatcttctaccacgggt------tcttacacaatcgtggatcacacatatgatgcggtcgtggtaggagcaggtggtgcagggcttagagcggccattggactttcagagcatggctttaacactgcctgtattaccaagcttttccctacacgttctcatactgttgctgctcagggtggaattaatgcagcattggggaatatgactgaggatgattggaggtggcatatgtatgacactgtcaaaggaagtgattggttaggtgatcaagatgctattcagtatatgtgtagagaggcgcctaaagcagtcatagagctagaaaattatggattgccattttcacgaaccgatgaaggaaaaatttatcaacgtgcatttggtggtcaaagcttgaattttgggaaaggtggacaggcctaccgttgtgcatgtgctgctgatcgaaccggtcatgctttgcttcatacattgtatgggcaggcaatgaaacataacacacaattttttgtggaatactttgcattggatcttcttatggatagtgatggctcttgccagggggtgattgcactcaacatggaggatggtactctacatcgattccgtgcttgttccacaattttagcgacagggggttatgggagagcttacttctctgcaacatcagctcatacatgcactggtgatggcaatgcaatggtgtcacgagctggacatggactagaggatcttgaatttgtgcagttccatccaacagggatctatggtgctggttgtctcattactgaa---ggatcacgcggagaaggtggtatacttaggaatagtgaaggagaaagatttatggaaagatatgccccaactgccaaagatcttgcatccagggatgttgtttcaagatccatgaccatggagattcgtgaaggtcgtggtataggacctctgaaggaccacatctatctccacttgaatcaccttccaccagatgtacttaaggaaagacttcctggtatatcagaaactgctgctatctttgcaggagttgatgttaccaaggagccaatccctgtgatacccactgttcattataatatgggtggcatcccaacaaattaccatggagaggtggtggatattaagggagacgaccccaatgctgtagttcctggacttatggcagctggtgaagcagcttgtgcatcagtgcatggtgctaacaggcttggtgccaattcccttctggatattgttgtattcggccgagcttgtgccaatagggtcgcggagatatataagccaggtgag------aagcaaaagcctttacccagtgatgctggacagaagactattgcttggttagacaagctaaggaactctaatggttccttgcctacttcaaagattcgtctcaatatgcagcgggtgatgcagacccacgctgcagtttttcgcacccaggaaacattggaagaggggtgtactttgattgataaagcatgggagagtttccatgatgttaagctgcatgacaggagcctgatatggaactctgacttgatagaaactattgaactagaaaaccttttgataaatgcatgtataacaatgcactctgccgaggctaggaaggagagcaggggtgcacatgcccgtgaagatttcccgatgagagatgatgaaaactggatgaagcatacattggggtactgggaaaatgggaaggtcgggctagcatacaga---cctgttcacatgtacacattggatgaagaagtcgaaccattccctccgaaagcacgtgtatatttccatattgaaccagggcctcgtgagaaagtgctattggaagaggatcctgctctgaagaggttcaagtcacataagaagactgtatggcgcctgaagagagttggagatgtcctcaccgtcgttgtcgttgctggttgttgc---------------tatgaaatatatgtgaggacagtgaagcgtaatgctgaacgtgaagcttcacagacgaaccaggaagctgcacggagtgcagacgtgagtcagttacctgtaataactgaccctgatatcttactcccatttaaggatttaattgccgcaagttgggatgagctccccgatactgtagtttatgatgccaagaaagcactatcaaaatccactgatgacaaggctggtcaggaagctttggcaaatgtttttagggcagcggatgctgttgagcagtttggtggagtccttgtatctctcagaatggaactcgatgatgaaactggaattactggcgaggctgtgggtcccttgtcagatgagcatcaagatgctatgcatgcagcatataagcggtacatggcatacttggactcttttgggcccgatgagacatatctgagaaagaaggttgagacagagctggggacaaagatgatacatctaaagatgcgatgtggtggccttgattctggatggggaaagatcacggttcttgggacctcgggactttcaggttcctatgttgaacaaagggct---atgttttcatggcagtttggccggttgaaactgggtgtgggttgcggtggctct---------------------------------------tatcgtcgcactcactggattcttttgttggtggttgcactggcagaccgattgtttaagctccgattacctcctccatctgagccattcaggttttgggag---------------------gagaagaaggagttttggggagagaggttcgctttcctggagagctacaagaag---atctttggc---cgagacacgcccctcccgagctggtctgatgccgatgttcaggaatttgttgactcagatccgctctatggacctcagctgaagagcgcaaggcaagcagccaagatagcggccactggaagtcttattggagcagtgtccacggctggggttgcttggaaatattcaaaaagtccacatggggcattgttgtcatttggagctggggctgtgtttggctggacctttgggcaggaaatagcaaaccactggcttgagctctacaggatggacactatggctgctcagctcaggtttttggattggtgggagaagaaatgcaatggtcagtcc---------------------------------------------------------------------------------------------------------------------------------------------------------------------------------------------------------------------------------------------------------------------------------------------------------------------------------------------------------------------------------------------------------------------------------------------------------------------------------------------------------------------------------------------------------------------------------------------------------------------------------------
>AquilegiaCoerulea
TTTGCATCTGAAGCAGAAGCA---CAACAA---------ATTGAACCAAAA------GCC------------------------------AAA---------------------------------------------------GATTCATCA---------------AAGATGAAAACTTTTTCAATTTATCGATGGAATCCAGATAACCCA------TCAAAACCCCAACTTGAAGATTTTCAAATCGATCTTAAAGATTGTGGTCCAATGGTTCTTGATGCTTTACTTAAGATTAAGAATGAAATTGATCCAACTTTAACATTTCGT---AGATCTTGTCGTGAAGGTATTTGTGGTTCTTGTGCT---ATGAATATTGATGGTTGTAATGGTTTA---GCTTGTTTAACTAAGATTGAATCT------ACA---ACACCAACAAGTACTGTTACTCCATTA------CCTCATATGTTTGTTATTAAAGATCTTGTCGTTGATATGACTAATTTTTATAATCAATATAAGAGTATTGAACCTTGGTTGAAGAGGAAGACACCTGCTGAGACACCT------GCT------------------AAGGAG---ATTTTGCAGAGTAAGAAGGATAGGGCTAAGCTTGATGGGATGTATGAATGTATTTTATGTGCTTGTTGCAGTACTTCTTGTCCTAGTTATTGGTGGAATCCTGAA---TCTTATCTTGGACCTGCTGCGCTTCTTCACGCTCATAGATGGATTAGTGACAGTCGTGAT------GAG------TACACTACGGAGCGTTTGGATGCGATA---AACGATGAGTTC------AAG---CTGTACCGC------TGCCACACAATCTTAAATTGTGCTCGTGCCTGTCCTAAGGGGTTGAATCCTGGAAAGCAGATTAGTGCCATCAAGCATAAGAACGAGTTTGGTGCTCGC------------------------------------TGGTGGCGCGATGTTCTACGTGAATCCACGTTGGAAGGACAT---CATACCAAA---------------GTAGTACAATTAGGA------------CCTCGATATGGTTCTATTCCG---TTC------ATCGTATCGGAGGTT------------------------------------ATGTTCCTT---------------------------------------------TTTGCTCTTTTTTGG------------------GCTTCTTCTCATTCTTCTTTGGCACCTACGGTAGAGATCGGAGGTATT------------TGGCCCCCAAAAGGGATTTGGGTTTTAGAT---------CCTCGGGAAATCCCT---TTT------CTTAATACCCCTATT---CCCCCTTCATCCGGAGCTGCCGTAACTTGGGCTCATCATGCTATACTC------GCGGGGAAGGAAAAACGAGCAGTT---TACGCTTTAGTAGCTACC------------------------GTTTCACTGGCTCTAGTATCCACT---------GCCTTTCAAGGAATGGAATATTACCAAGCACCCTCCACTATTTCGGATAGTATTTATGGTTCTACCTTTTCCTTAGCAACTGGCTTTCATGGTTTTCATGTGATTATAGGTACTCTTTTCTCGATCATATGTGGT------ATTCGCCAATATCTTGGTCATCTGACCAAGGAGCATCACGTTGGCTTTGAAGCAGCTGCA------TGGTACTGGCATTTTGTAGACGTGGTTCGGTTA---TTCCTATTTGTCTCTATCagattcttttcatctgattcgagtggaggt---------tatacgattgtagatcatacatatgatgcagttgtagtaggagcaggaggagcaggacttagagcagcaattggactttctgaacatggatttaatactgcttgtattactaaactatttcctactcgttctcatactgttgcagctcaggggggtataaatgcagcattaggaaacatgactgaagacgactggagatggcacatgtacgacactgtgaaaggaagtgattggctaggtgatcaggatgctattcaatacatgtgtagagaggcaccgaaagcagtaatagagcttgagaactatggattaccattttctcgaactgaggatgggaaaatataccaacgggcatttggtggccagagcttggattttggaaaaggtgggcaggcctaccgctgtgcatgtgctgctgatcgaacaggacatgctttgctgcacactttgtatggccaggcaatgaaacataatacacagttctttgtagaatactttgccttggatctaatcatggatagtagtggtgcctgccagggagttattgcactaaatatggaggatgggactcttcaccggttccgttctgcctcaaccattttggctactgggggttatggaagagcatatttttctgcaacctcagcccatacttgcactggtgatggtaatgcgatggttgcacgtgctgggttgccacttgaggatcttgagtttgtccagttccatcccacgggtatctatggtgccggttgcctcattacagaa---ggatcgcgtggtgaagggggtatcctcaggaatagtgaaggagaacggttcatggaacgatatgcaccaactgcaaaggatcttgcatcaagagatgttgtatcaaggtccatgacaatggaaattcgagagggtcgtggtgtaggaccactgaaggatcacatttatcttcacctgaatcacttacctccagaagtattgaaggagagactccctggaatatctgaaactgctgccatttttgctggtgtagatgtcacaaaggaacctattcctgtgttacctactgttcactacaatatgggaggcattcctacaaattaccatggagaggtcgttactgttaaaggtgataatccagatacagttgttcctggactaatggccgctggggaggcagcatgtgcatcagttcatggtgctaatcggcttggcgcaaattctttacttgacattgttgtttttggtcgagcttgtgccaatagggttgcagagatttctaggccagggcag------aagcagaaaccattggaaagcgatgctggggagaagaccatagcatggctagacaagataaggaactcaaatggttcattgccaacttcaaagatccgtttgaatatgcagagggttatgcaaaacaatgctgctgttttccgtacccaggaaacattagaagaaggttgccagttaattgacaaaacatgggacagctatcacgatgtaaaattgaaggatcggagcctgatatggaactctgacttgatagagactatagaactggaaaaccttttgataaatgcatgtatcaccatgcattccgcagaggctaggaaagaaagcagaggagcgcatgctcgtgaagattttacgaaaagggatgatgagaactggatgaagcatactgtcggatactgggagaatgagaaggttcgactagattacaga---ccagttcatatgaacacgttggatgatgaaattgagacattccctccgaaagctcgtgtctactttcatgttgaactaggagctcgtgaaaaagctcttctggaacaagaccctacactgaagcgcttcaagtcttataagaatagtgtgcgtacactcaaaagagtcggagatgttcttactattgttgttgttgctggctgctgt---------------tatgagatttacgtcagagcagtaatgagggaagaagcacgaaaacaagaa------------------------agtgaagatgtgagtcacatgcctgtcataacagatcctgacgttaagaatgctttcaaggaattgatggctgtagattgggacgagctgccagctgctgtcatccatgatgcaaaagccgcattgtctaaaaacaccgatgacaagtctggacaggaggctttggcgaatgtcttccgtgcagctgaggctgttgagcagtttagtggccaccttatatctttgaaaatggaacttgatgatagtgttggaatgagtggagagaatgtgcgacctctgtcagatgagttctcgaacgcacttcttttggtacatcaacgctacacagattatttggaatcgtttggccctgatgagacatacttgcgaaagaaagttgagacagaattgggaacaaagttgatattcctaaagatgaggtgcagtggccttggttctgagtggggaaaggttacggttcttgggacttctggactttctgggtcatacattgaacaaagaggacccatggcagactcatcatcatcatcatcatcg---------------tcttcttcg---------------------------------------ttctttggaggacat---------------------------------------------------------------------------------tgggaa---------------------ggatggaaggaattctggagtgagagattttcatttcttgataactatcaaaag---ttcattcaggtcaaagacaaatccattccttgttggtctcaatctgatgttgatgctttcatcgctttggatcccgttcatggtcccactctgaaggctgctcgggaagcggctaagatagctgctatggggagtgctattggagcgatttcttctgcaggagctgcctggaaatattctaagagtccacatggtgctctcttatccttgggcgctggagctgtctttggttggacttttggacaggaagctgcaagtcattggctgcaactctataggctggataccatgactgctcaggtcaagtttctggattggtgggtaaataagactgagggtcgattg------------------------------------AAGAGTAATCCAATCAACAACACA------------GCA------------TCTCAAGGAATC---------------AGT---------GGTATGTTGAATGATGCCAAGGAGCTGAACAACGCTGGATTAGGGTCTGGCAAAGAAGTAGCT---GCTGCAGCAGTAGCAGCAGTTGGTGTTGTCGCA---ACAAGGAGG---------------------TATAGC---------ACCAGTAACCTTCGTCCTTTATCTCCTCATCTTCCTGTTTATAAGCCACAGAGTAGTTCTATGTCTTCAATTTTCCATCGAATATCATTTATGTACCTAGCTGGTGTGACTTCGTTTTACTATCTGATATATCTGAAGATGGGATCCATTTGCCTCACCTATGATAGTTTCAATTCAGTCTTGTATTATACATCCAAGCTTAACCCAATCTTGCTCCAGATG---TCTGCCTTATCCGTTATGTATCAGATCTTTCATTGGTTTCAGCATTTA------GGGGATTCCGGT---TCAGTT---TCA------------------------------------
>ArabidopsisThaliana
ACCTCTACAGGAGCGGAGGCGGAAACAAAA---------GCTTCCTCTGGC------GGC------------------------------GGA---------------------------------------------------AGAGGATCG---------------AACTTGAAGACTTTTCAGATCTATCGATGGAATCCAGATAATCCA------GGGAAGCCAGAGCTTCAAAATTACCAGATCGATCTCAAAGATTGTGGTCCAATGGTATTAGATGCTTTGATTAAGATCAAAAACGAAATGGATCCATCTCTTACTTTCCGT---AGATCATGCCGTGAAGGGATCTGTGGTTCATGTGCT---ATGAACATTGATGGATGTAACGGACTT---GCTTGTTTGACAAAGATTCAAGAT------GAA---GCATCGGAGACGACGATTACACCGTTG------CCTCATATGTTTGTGATTAAGGATTTGGTTGTTGATATGACTAATTTTTATAATCAGTATAAGAGTATTGAGCCGTGGTTGAAGAGGAAGACTCCAGCGTCTGTTCCT------GCT------------------AAGGAG---ATTTTGCAGAGTAAGAAGGATAGAGCTAAGCTTGATGGGATGTATGAATGTATTCTTTGTGCTTGTTGTAGCACATCTTGTCCTAGTTACTGGTGGAATCCTGAG---TCTTACCTTGGTCCAGCTGCTTTGCTACACGCTAATAGGTGGATAAGCGACAGTCGTGAT------GAG------TACACTAAGGAAAGACTTGAGGCTATT---GACGACGAGTTC------AAG---CTTTACCGT------TGCCATACAATCTTGAATTGTGCTCGTGCCTGTCCAAAGGGTTTGAACCCAGGAAAACAGATTACTCACATCAAGCAACTTCAGCGT---------------------------------------------------------------------TCCTCCGCATCCGCCACCGCC---GCCGTGAGA------------------------------------------AACCCACTGGGAAGA------------------GACCTCTCTTCAATC------------------------------------CCCTTCGCA------------------------------------------------------------------------------CAAGCCCAGAAA------------------------------------------------------------------------CTGAAA---------CCAGATTCAACCAAT---CTC------GTCACCGATCGCTCG---ATTTCGTCTTCA------------------------------------------ATTGGGCAATCTGAACTCAACAAG---GCAGCCAAATTCTCGCGT------------------------CAATCGTCTTCTCGAGGTTACACT---------------AATGGCTCTTTCTTACGCAAAATCCCTGTAGTC---------------------------------------------TTTCAC---ATACATGAAGGAATGGAAGAGATT------------------------TTGGCGGATTATGTTCACCAAGAAATGACAAGGAATTTGATTGTGATGTCTTTGGGATTG------TTCCAGATTATCGTTCTTAAAGAT------ATT---ATCTTGTTTCTTCTC---agattcttctccactggttctaccgatacgagatcctcttatacgatagtggatcacacttatgatgcggttgtggtgggagctggtggtgctggtcttagggcggcgattgggttatcggagcatggctttaacaccgcttgcattactaagcttttccccacaaggtcacatactgttgctgctcagggtggtattaatgctgcactgggaaatatgtccgaagatgactggagatggcacatgtatgacactgtcaaaggaagtgactggctaggtgatcaagatgctatccagtacatgtgtagagaggcaccaaaagcagtcattgaacttgagaattatgggctgcctttctctcgtactgaagaagggaaaatttaccagcgtgcatttggtggtcagagtcttgactttggaaaaggtggtcaggcctatcgttgtgcttgtgctgcggataggactggtcatgctctgttgcatactctctatggacaagctatgaagcataacacacagttctttgttgaatacttcgccttggatctgctcatggctagtgatggcagttgccagggtgtaattgcactaaacatggaagatggaacattgcatcgtttccgttcttctcaaacaattttggcaactggggggtacggcagagcatacttctctgcaacctcagcacatacatgcacaggggatggaaatgcaatggttgcacgggccggtcttccactgcaggacttggagtttgttcaattccatccaactggtatatatggggccggatgtctcatcaccgaa---ggatctcgaggtgaaggtggtatccttagaaacagtgaaggtgaacgttttatggaacgatatgctcctacagccaaggatcttgcatcaagagatgttgtctccagatccatgactatggaaatcagggaaggtcgtggtgtaggaccgcataaggatcatatctatctccatctgaatcatcttcctccagaagttctaaaagaaaggcttcctggaatctctgagaccgctgccatctttgctggtgttgatgttaccaaagagccaattcctgtcttacccacggttcattataacatgggtggtatcccaacaaactaccatggcgaggtagttaccatcaaaggcgatgatccagatgcagtgattcctgggctaatggctgctggggaggcagcttgtgcatctgttcatggtgccaacaggcttggtgcaaattcactgctcgacattgtcgtatttggtcgtgcttgtgcaaatagggttgcagagataagcaaaccaggggag------aaacagaaacctcttgagaaggatgcgggtgagaagactattgcatggctggacaggttgagaaactcaaacgggtctctacctacttcaactatcagattgaacatgcagaggattatgcagaacaacgcagctgtgttccgcacgcaagaaacattggaagaaggttgtcagttgattgacaaggcctgggaaagttttggggacgtccaggtgaaagatcggagtatgatatggaactcggatttgatagagacattggaactggagaaccttttgataaacgcatccataacaatgcattcagcagaagcacgaaaggaaagcagaggagcacatgctcgggaagacttcacgaaaagagaggatggagaatggatgaagcatacattgggatattgggaagatgagaaagtgagattggattatagg---cctgttcacatggacactctcgacgatgagatcgacactttccctcccaaagctcgtgtctatttccatgtggagctaggtgctcgtgagaaagctctcttggctgaggatgcatctttgaggagattcaagtcgcataagaaaggtgttcatagattgaaaagaattggagatgtgctcacagttgtcgttgtcgctggatgctgc---------------tatgagatctatgcgaga---gtgatgagaaaggaagctcaggctgca---------------------------agcgaagatgtttctcacatgcctgaaatggaagactctgatgttctgaatgcattcaaagacttgatggctgcagattgggctgagcttccttctgctgttgttaaagatgctaaaaccgcgatatcgaaaaacacagatgacaaggcagggcaagaggctttgaaaaatgtgttccgagcagctgaagctgtagaggaatttggtgggattctcacttcgattaagatggaaatcgatgatagcattggaatgagtggggagggtgtgaagcctttaccaaatgatataaccgatgcgctgcgtactgcttatcagaggtatgctgagtatctagactcctttgaacctgaagaagtctacttgaagaagaaggttgagatggagttggggactaagatgatccacttgaagatgagatgcagcgggcttggttctgaatggggaaaggttactgttcttggaacctcaggactctcgggatcttacgtggagcaaagggcc---atgggagat------------------------------------tcggagtca---------------------------------------tttgttgggaaaaat---------------------------------------------------------------------------------tggaat---------------------ggattgaaggatttctggagtgataggttatcatttttcgaaaattacaccaga---ttcaccaaa---cgcgacgcgcctcttccttcttggtcttcctccgacgtcgaggaattcattgcctccgatcccgttcatggacccaccctgaaaacggctagggaagctgtgacgtttggtgttaccggagctgcacttggagctgtctctactgctgcttttgcctggaaatactccaggagtccacatggtgctgcattgtccttcttaggaggaggtgtttttggttggacctttgggcaagaggtcgccaaccacacactgcaactctacaagttggacacaatggcagcccaagttaagttcatggaatggtgggaacgtaagtctcaa---------------------------------------------AAATCTACTGAAGCTATTGTTGGT------------GCT------------CAATTGACTCGA---------------TCTTTCCGTGCTCTTGATGTGGGAACATCGAAACGATTGTTTTCTACAATCTCAGGG---------GATATAAAG---ACAACA------------------------------CAGGAGGAA---------------------CCAAAA---------ATCAAAAGCTTTCGCCCTTTATCTCCTCACCTTTCTGTTTACCAGCCTCAGATGAACTCCATGCTATCGATTTTCAACAGAATCTCAGGGGTTTACTTGACCGGTGTCACTTTCGCTGGCTACCTTCTCTACCTGAAGATGGGTATGATCTGCCTCACCTACCCGAGTTTCTACCAAGTCCTTTACCATACACAACAGCAACTTCCAGTCATCACCTCGGTT---ACTGCATTAGCCGCTATTTATCATACTATCAAGAGTACTCACTCACTCTTG------------------ACCCAT------GAGCAGAAGAAGAAT------GTCTCAACAAACAAG
>CastillejaMiniata
cacgccacggaggcccaggct---caacag---------gtcgatctgaag------gcg------------------------------aag---------------------------------------------------tccacgtcc---------------acccccaaaaccttccaaatctatcgatggaaccccgactcgccg------cagaagccagaactccaggattatgaaattgacctcaaggactgtggccctatggtcctagacgccctgattaagatcaagaacgagatcgatccaaccctaaccttccgc---cgctcttgccgcgaggggatctgcggctcctgcgcg---atgaacatcgacggccggaatggattg---gcttgcttgacgaaaataccatct------tcc---ggtggcccctcaatgatcacccccttg------ccgcacatgttcgtgattaaggatttggtggtggatatgacgaatttctataatcagtataagtcgattgagccgtggctgaagaggaagaacccgccggagaacccg------ggg------------------aaggag---gttctgcagagcaaggaggataggaagaagctggatgggatgtacgagtgcatactgtgcgcctgctgtagcacatcttgccccagctactggtggaaccccgag---tcgtatttgggtcctgctgcgcttttgcacgccaatagatggataatggacagtcgtgat------gaa------tatacaaaggagcgtcttgatgctgta---aatgacgagttc------aag---ctgtatcga------tgccataccattttgaattgtgctaaagcttgccccaagggattgaaccccggacagcaaattcagaatatcaagaaacttgagctcgcgaac------------------------------------------------------------------------------------------------------------------------------------------------------------------------------------------------------------------------------------------------------------------------------------------------------------------------------------------------------------------------------------------------------------------------------------------------------------------------------------------------------------------------------------------------------------------------------------------------------------------------------------------------------------------------------------------------------------------------------------------------------------------------------------------------------------------------------------------------------------------------------------------------------cgcctcttctcagctcaatcgaatgggggagcgccatcctatacagtggtggaccacacctacgacgcagtcgtggttggtgcaggtggcgcagggctgagggcagcgatagggttatcggagcatgggttcaacacagcctgcattaccaagcttttccctactcgctcccatactgttgctgctcagggtggaataaatgctgcattgggaaatatgtcagaggatgattggaggtggcacatgtatgacaccgtaaagggaagtgattggctaggggaccaggatgccattcaatacatgtgcagggaagcaccaaaagcagttatagaacttgaaaattatgggctaccattttcccggactgaagatgggaagatttatcaacgtgcatttggtggccaaagcttgaattttggaaaaggtggccaagcgtatcgctgtgcatgtgctgctgatcgaactggacatgctttgttgcacactctgtatggccaggctatgaaacataatacacaattttttgtggaatactttgctctcgatctaattatgggcagtgatggtagctgccaaggcgtgattgccttaaatatggaggatggtaccttacatcgtttccgttctgcctcaacaattcttgctactgggggttatggtagagcatacttctctgcaacttctgctcacacttgcacgggagatggcaatgctatggttgctcgtgctggactgcctcttgaggatcttgagtttgttcagtttcatccaacgggcatatatggtgctgggtgtctcattactgaa---ggttctcgaggcgaaggtggtattctgagaaatagtgaaggtgaaagattcatggaaagatatgcaccaacagctaaggatcttgcatctagagatgttgtatcaagatctatgacaatggagatccgggaaggacgtggtgttggcccattgaaagatcatatctaccttcacttgaatcatttgcctccggaggtccttcaggagagacttcctggtatttccgaaactgcggccatttttgctggtgttgatgtcactaaggagccaatccccgttttaccaactgtccactataacatgggtggcattcccacaaatcaccacggggaggtggttaccatcaaaggtgacaatcctgatactgtgatccctggactatttgctgctggggaagctgcctgtgcatctgtacacggtgccaatcgactcggagcaaattctcttcttgacattgtcgtctttggtcgagcttgtgcaaatagggttgctgagatccaaagaccaggcgcg------acacaaaagccactagaaaaggatgctggagaaaagacaattggatggttggacaagcttcgtaattcaaatgggtcccttccaacctcaaatatccggctgaacatgcaacgcataatgcaaagcaatgctgctgtattccggacacaagaaacactagaagaaggctgcaagttgattgataaggcctgggagagttttcatgatgtaaagttaaaggacagaagcatgatatggaactcggacttgatagagacactcgagttagagaaccttttgattaatgcatgtatcaccatgcactctgctgaagccaggaaggaaagtagaggagctcatgcacgtgaagatttcacgaaaagagatgacgagaagtggatgaagcatacattaggatattgggaaaatgagaaagttcgacttgactatcgt---ccagttcatatgaatacgctcgatgatgaaattgaaacattccctcccaaggcacgagtgtattttcatgtcgagcttggcgctcgcgagaaggccttcttggccgaggacccatctctaaaacgattcaaatcacataagaaaactgtgagtcgtctcaaaaaagtgggcgatgttcttaccgtggtggttgtggccggatgttgt---------------tatgagatctatgttcgagcaaccatgcgagaagaaggcnnn---------------------------------agcgaagacgtctcgcatatgcctgttatgaacgacgcaaagatcgaacgtgctttcaaggacttaatggctgcaaactgggatgagcttccatcaccagtcgtcgattccgtaacaaaagcactgtctaagagtacagaggataagactgcacaggatgctcttaaaaacgtgtttcgagcagcagaggcaattgaggagtttaccgggattatcatgtcactgaaaatggaattggatgacgtcattggtatgagtggcgagaatgtgaaaccattgacagaagaatgttcaaaggcattgcagacgattttcgaaagatatgctgcatatttggcttcatttgggccagaagagagctatctgaagaagaaagtggaaatggagttgggaacaaaaatgatatacttgaaaatgaggtgtggtggccttgatgctgaatggggaaaggttacggtccttgcaacttctgggctctccggttcttatgtcgagaaaagagca---atgagcgagccccaggaa---------------------------tcgagttcg---------------------------------------ttcttcaga---------------------------------------------------------------------------------------------------------------------------------tggggtgagagattttcatttttcgataattattcgaga---tttcttgaa---cctgacaagcctttgccccactgggatagctccgttgtcgaagaattcattgcatctgatcccgtccatggccccactgtgaagacaacgaggaaagcagctaattttggtgcaataggtgctgctgttggagctgtttcaacgggtgggcttgcttggaaatggtcaaagagtcctcatggtgcggcgctgtcttttgcttttggagctgtggctggtggcacttttgggctagaagtcgctagccactggtaccagttatataagcttgatacaaaggcttcccaggttaaattctacgagtggttgcagaagagagct------------------------------------------------TCCTCTTTTCCAGATTTTGATCCA------------TTT------------TTCTGGAGGAGA---------------AGC---------CCGAGCGTGGGCCAATCCAGCGAGTACTCTTCAGTTGCATCTGGAGATGATGATGATGTTAGC---ACGAAAGCT---------------------------GAAGATACC---------------------AAGAAG---------AAAAATGTCCTTCGCCCCTTATCTCCTCATCTTCCTATCTACAAGCCCCAGCTAAGTTCGACCACTTCAATTCTCAATAGGATCTCCGGAATTTATCTAACTGCTTATGCTCTATCATTTTATCTTGTTCCTGTGAAAATGGGTTCCATTTACTTCAGCTATGAGGGTTTCTACCAATTCTTGTTTTATTCGTCGAAACTCACCGTGTTATCCACTGAGATT---GCTGCCTTAGCCTTTGCCTATCATGCGTATGCTGGAGTTCGTCATTTGCTGATGGATGTTTCGGGA---ACTGTC---TTTGATCAAAGGAAGCAAGAGGCAGCAACTTCAACAAAG
>ChristisoniaKwangtungensis
catgcatcggaggcccaggcc---cagcag---------ctcgaacccaag------gcg------------------------------aaa---------------------------------------------------cccagctcc---------------acccccaagaccttccaaatctaccgttggaaccccgattcgccg------cagaagccggagctccagaactacgaaatagacctcaatgactgcggacccatggtccttgatgccctgatcaagatcaagaacgagatcgacccgaccctgaccttccgc---cgttcgtgccgcgaggggatctgcggctcgtgcgcc---atgaatatcgacgggtgtaatgaattg---gcctgcctcacgaaaattccctcg------------ggcggagcctcgatggtcactcccctg------ccgcatatgttcgtgatcaaggatctggtggtggacatgacgaatttctacaaccagtacaagtcgattgaaccgtggctgaagaggaagaatcctccggagaatccg------ggg------------------aaggag---attcttcagagcaaggaggacaggaagaagctggatgggatgtacgagtgcattctgtgtgcctgctgcagcacatcctgccccagctactggtggaacccggag---tcttatttgggtcctgctgcgctcttgcacgccaataggtggataatggacagtcgtgac------gag------tacacaaaggagcgtcttgaggctata---aacgatgaattc------aag---ttgtatcga------tgccatacgattttgaactgtgctagagcatgccctaaaggacttaacccaggagacaaaattcagaatatcaagaaactcgagctcacaagt------------------------------------------------------------------------------------------------------------------------------------------------------------------------------------------------------------------------------------------------------------------------------------------------------------------------------------------------------------------------------------------------------------------------------------------------------------------------------------------------------------------------------------------------------------------------------------------------------------------------------------------------------------------------------------------------------------------------------------------------------------------------------------------------------------------------------------------------------------------------------------------------------cgcctgttctcagctcaatcgaatgggggaacgccatcctatacagtggtggatcacacatgtgatgcggtggtggttggcgcaggaggagcaggactgagggcggcaatagggttatccgagcatgggttcaacacagcttgcataaccaagttgttccctactcgttcccatactgttgctgcacagggtggtataaatgctgcattgggaaatatgaccgaggatgattggaggtggcatatgtatgataccgtaaagggaagtgattggctaggggaccaggatgccattcagtacatgtgcagggaagccccaaaagcagttatagaacttgaaaattatggtctaccgttttcgagaactgaagctgggaagatatatcaacgtgcatttggtggccagagcttggacttcggaaaaggtggacaagcatatcgttgtgcatgtgctgctgaccgaactggacatgctttgttgcatactctatatggccaggctatgaaacataatacgcagttttttgttgaatactttgctctggacctaattatgagtaatgatggtagctgccagggcgtgattgccttaaatatggaagatggcaccttgcatcgtttccgtgccgcctcgacaattcttgctactgggggttacggtagagcatacttttctgcaacttctgctcacatgtgcactggtgatggaagtgctatggttgcgcgtgctggactgcctcttgaggatcttgagtttgttcaattccatcccacaggcatatatggtgcggggtgtctcattactgaa---gggtcccgtggtgaaggtggtattctgagaaacagtgaaggtgaaagattcatggaacggtatgcaccaacagctaaagaccttgcatctagagatgttgtatcaagatctatgacgatggagattagggaggggcgtggtgttggacccttgaaagatcacatataccttcacttgaatcatttgcctcctgaggtcctgaaggagagacttcctggtatttccgaaactgcagccatttttgctggggttgatgttacaaaggagccaatccctgttctaccaactgtccactacaacatgggtggtatccccacaaatcactatggagaggtggttactatcaaagctggcaatcctgatgctgtgatacccggattgtttgctgctggggaagctgcgtgtgcgtctgttcacggcgccaatcggcttggagcaaattctcttctggacattgttgtctttggccgagcttgtgccaatagggttgctgagatccaaaagccaggtgag------aagcaaaaggcgctagaaaaggatgctggagagaagaccattgcgtggttggacaagattcgtaattcaaaagggtcacttcccacgtcgaaaatacggctcaacatgcaacggataatgcaaaataatgctgctgtgttccggacccaggaaacactggaagaaggctgtcgtttgattggtaacgcgtggaagagttttcatgacgtcaagttgaaggacagaaacttaacatggaacacggacttgatggagacaatagaattagaaaaccttttaattaacgcatgcatcaccatgcactctgctgaagccaggaaagaaagtagaggagctcatgcacgcgaagattatacgaaaagagacgatgagaactggatgaaacacacattaggatattgggaaaatgagaaagttcgactggactatcgg---ccagttcacatgaatacacttgatgacgaagttgaatccttccctccaaaggctcgagtgtactttcatgttgaacctggagctcgcgagaaggctctcttagaggaacacccatcactaaaacgcttcaaatcaagtaagaaaacggtgcagcttataaaacgtgcaggagatgttcttaccatcttagttgtagctggatgttgc---------------tatgagatttatgtgagggcagtgttgcgaggggaagctcgtaagnnn---------------------------agtgaagatgtttcgcatatgcctgttataaaagatctgaaaatcgaacgtgctttgaacgacttaatggccacaagttgggataagattccaccagctgttgtccaagaagtaaaaactgcattgtccaagaacacggaggacaaagctgcccacgatattcttaaaaatgtgtttcgagcagcaggggcagttgaggaattcaccgggattataatgtcactaaaaatggaattggatgactccattggccttagtggcgagaatgtgaaaccgttgactgaagaatattcaaaggcattgcagactatttttgacagatatgctgtctatctggctgcatttgggccagaagagggctatttgaagaagaaagtggagacagagttgggtacaaagatgatatacttgaaaatgaggtgtggaggtcttgatgcccagtgggggaaggttacggtccttgcgacctctggactctctggttcttatgttgagaaaagagca---atgagtgcgtcacatgaa---------------------------tctcaatct---------------------------------------ttcgtcaagagatat---------------------------------------------------------------------------------tgggaa---------------------gggtacaagcaattctggggcgacagattctcatccctagacaattattcaaaa---tttatcacc---tccgagaagcctttgccccattgggatgcctccgtcgtcgaagagttcatcgcatctgatcccgttcatggccccactctgaaaaccacaagggatgcggctagttttggtgctgtcggagcggttgttggagcactttcaactgctggacttgcttggaaatggtcaaagagtcctcatggtgccttactatcgtttgcgtttgggggtgttgttgggggaacgctggggctcgaagcgggtggccactggtaccaattatatcgactcgatacaaaggcttcacaagtcaaattctatgagtggctgcacaaaagggct------------------------------------------------CCCTCTTCTCCAGGTTTCGATCCA------------TTT------------TCATGGAGG------------------AGC---------ATGATCATGGGCCAATCGAGCCAGTACACTTCACTGACATCCGAA---------TATGTAACC---GACACTGGT---------------------ACA---AAGGAGACT---------------------CAGAAG---------AAAAACGTGCTCCGCCCTTTATCTCCCCACCTACCCATCTACAAGCCACAGCTAAGTTCAACCGCCTCCATTCTCAATAGGATATCTGGAGTTTATCTTACTGCTTATGTTCTTGGCTTTTATCTTGTTCCTATAAAATTGGGTGCTGTTAGCTTCAGCTACGAGGGTTTCTACCAGTTCTTGTTTTATTCATCCAAACTCAGCCTGCTGTCCACAGAGATT---GCTGCATTAGCCTTTGCCTATCATGCTTATGCCGGAGTTCGTCACCTGTTGATGGATGTTTCCGGA---ACTGTT---TTCGATCAAAGGAAGCAAGAGGCTGTAATTTCAACGAAG
>CinnamomumMicranthum
CTCTCCACCGAAACCCAAGCC---------------------------CGC------ACC------------------------------ACC---------------------------------------------------ACCGCCACC---------------AAAACCAAGACCTTCTCCATCTACCGCTGGAACCCAGACAACCCA------TCCAAGCCCCAGCTCCAGGACTACCAGATCGACCTCAACCAGTGCGGCCCCATGGTCCTCGACGCCCTCATCAAGATCAAGAACGAGGTCGACCCCACCCTCACCTTCCGC---CGCTCCTGCCGCGAGGGCATCTGCGGCTCCTGCGCC---ATGACCATCAACGGCTGCAACGGCCTC---GCCTGCCTCACCAAGATCGACTCC------TCC---TCCAGCCCTGCCATGATCACCCCACTC------CCCCACATGTTCGTCATCAAGGATCTTGTTGTTGATATGACCAATTTCTACAATCAGTATAAGAGCATTGAGCCGTGGCTGAAGAGGAAGAACCCGCCCCCGGAGCCT------GGG------------------AAGGAG---ATTCCGCAGAGCAAGAAGGATCGGTTGAAGCTTGATGGGATGTATGAGTGTATTCTGTGTGCTTGTTGCAGTACTTCTTGCCCTAGCTATTGGTGGAATCCTGAA---TCGTATCTCGGACCAGCGGCGCTGCTACATGCTCATAGGTGGATACAAGATAGCCGAGAT------GAG------TATACAAAGGAGCGGTTGGATGCCATA---TGTGATGAATTT------AAG---CTGTACCGA------TGCCACACAATATTGAACTGTGCTCGTGCATGCCCAAAGGGTTTGAACCCAGGAAAGCAAATTACATCAATCAAATCACTTCAGATTGTGAAAGATCTT------------------------------------TGGCACATAAATGTAGGGATCGAAGAGATTATGGCAGATCATGTTCACCAAGAA---------------ATGATC---------------------CGAAATTGGATCTTGATTGTTCCTTTT------AATCGTAATCAAAGA------------------------------------TCTTTTCTT------------------------------------------------------------------------------GTTAATCGTCTTTCT---------------------------------------------TTTCCGAACAAATCGAAGAACCTAATGGAT---------CGAACGAATATAGCC---TTG------GCTGCTACGAAACAT---ATC---------GGCCTTGCGTTGCGGAAGGAACGTTCTGTTCTGATA------AGGAGGCTGAGGCTGAGAGCA------------------------------------------------AGCAACCTCGTTTTGCCGTTTCCT---------TCACGGCACGGC------------------CCTGCTCGCCAGGAGGAATCTTTGATTCAT---------------------GGCCGGAGATCAAGGCACAGATCGATCCGAAGCGAGCAGCAAGCTACGGCTTCAAAGCCAAGCTCCGAAAACTACAGTGCGCTCCTGCAGCGAAGAAAACTCCAGTGCGCGGGAGCGCAC------TCCGGCTTTCGAGCCAGCGAAGAA------------AACTCCAGTGCGCGC---agattcctctccactgactcggtcggagggcgatcgtcttataccgtcgtagatcacacctacgacgctgttgtggttggagcgggtggcgcggggcttcgagcagcaatcggattatccgagcatgggtttaatactgcttgcattaccaagctgtttcccactcgatcgcatacggttgcagctcagggtggtataaatgcagccttaggaaatatgactgaagatgactggaggtggcacatgtacgatacagtcaaaggaagtgattggttaggtgatcaggatgctattcaatatatgtgtagagaggcacccaaagcggtcatcgagctcgaaaattatggattaccattttcccggaccgaagaaggaaaaatatatcaacgtgcatttggtggtcaaagcctggactttggaaaaggtgggcaggcctatcgctgtgcatgtgctgctgatcgaactggtcatgctttattgcacactctttatggccaggcaatgaaacataacacccaattctttgtggaatactttgctttggatcttatcatggatagtagtggtacctgccaaggggtaattgcacttaatatggaggatgggacacttcatcgaatccgtgctgcttctacaattttagcaacagggggttatggtagagcttacttctctgcaacctcagctcatacatgcacaggggatggtaatgcaatggtggcacgtgccgggttaccacttgaggatcttgagtttgtgcagttccacccaacgggtatttatggtgccgggtgcctcattactgaa---ggatctcgtggtgaaggtggtattcttaggaatagtgaaggtgagcgatttatggaacgatatgcccctactgcaaaggatcttgcatcaagagatgttgtttcaagatccatgactatggaaattcgtgaaggtcgtggtgtggggcaactgaaggatcacatatatcttcatctgaatcacttacctccagatgttctaaaggaaagacttccgggtatatcagaaactgctgccatttttgcgggtgtagatgtgaccaaggagccaatccctgttttaccgacagttcactataatatgggtggtatccccacaaattaccatggagaggtagttaacatcaaaggtgatgatccagatatggtggttcctggattaatggctgctggtgaggcagcttgtgcttcagttcatggagctaaccggctgggtgcaaactcccttcttgacatagttgtttttggccgagcttgtgcgaacagggttgctgaggtcaataagccaggagcg------aagcaaaagcctctggaaagtgatgctggggagaagacaattgcatggctagataagttacggaactcaaatggttcgctgccaacttcaaaaatccggctcaatatgcagcgggtgatgcaaaataatgctgctgtgtttcgcacacaggaaacattggaagaaggctgtcagttaattgacaaagcttgggagagctttcatgatgttcagctgcgtgatcggagtctaatatggaattctgacttgatagaaaccattgaactagagaatcttctgatcaatgcatgtatcaccatgcactcagcagaggctaggaaggagagcagaggagctcatgcccgtgaagattttacaaaaagggatgatgaaaactggatgaagcacacactgggttactgggagaatgggaaagtccggcttgcctaccga---ccagtgcacatgaacacattggatgatgaaatggagtcaatcccaccaaaagcaagagtttatttccacatagaactgggggcacgcgagaaagctctcttggaagaagaccctgcactgaagaagttcaagtcattcaaaaggagtgtctggcgcctcaaaagagttggagatgtcctgacaattgttgttgttgctggttgctgc---------------tatgaaatttatgttagagcactcatgaaaaaaaaagccgtcgatgaggcacaggcgaaaagtgagaaagca---agtgcagatgtaagccacttgcctgtcataactgaccttgatgttaaaaacgccttcaaggatttgatggctgcaagctgggatgagctcccagatgctgttatccatgatgctaaggcggcattgtcaaaagctactgaggacaaggctggccaggaagctttggcaaatgttttccgttccgctgaggctactgagaagtttgctggggttctggtatctctgagaatggagcttgatgatagcattggactaagtggcgagaaagtagggcacatgtcaagtgatcttcaagatgctttgcaagcggcatataatcgctacatgacttatcttgatgcatttggccctgatgagacctatttgcgcaagaaagtggaaatggagttgggaacaaagatgatacacttaaagatgagatgcggtggcctcggttctgagtggggaaaggta------------------------------------------------------atggcggagagctctgaatcctctgattcttct------------tcttcttctccattgaag------------------------------tatgtgaagaacaaa---------------------------------------------------------------------------------atgaag---------------------agtctaggcgagtattgggatgatagatttgcgattctcgaccactatacaaagaccttcttcacc---ccagacaagccgctgcccaaatggtccgattctgatgttgaggagttcatcgcttctgatcccgtcaatgggcctacgctgaagtgtgtaagggaagcggcaaaatttgctgccaccggcagtgccattggagcaatatcgacagcaggtcttgcatggaaatattcaaagagtccacatggtgcagttttggctttaggagcgggagctatatttggctggacctttggacaggaaattgcaaatcactggatgcaactttacaggatggacaccttggctgcccagcttgagtttttggactggtggaagaaaaggactgaagggagtcgtgatcgtgtgctc------------------------GTCCCTGGCCCGGACACTAGCCCG------------GTT------------------------------------------------------------------------------------GCCCCTGCCGGT------------GCGCCC---CCGGCGCCA---------------------GCG---GAGGAGACC------------------------------------------------GCTCCGGTGGCTTCCAATACAATAGCTGCTTCTCCT---------------------------------------------------------------------------------------------------------------------------------------------------------------TTGGGTCACAAATGG---GCAAGTTTAGCAAGACCCTTC------------GGCTCAAAGCCTGCTGCGAATGACGTTATAGGGATTGATCTG---GGT------------------------------------
>CitrusSinensis
CACGCGTCGGAAGCGGAGGCG---CAGAAG---------GTGGAGCCGAAG------GCA------------------------------AGC---------------------------------------------------GCGAACACG---------------GACACGAAGAAGTTTCAAATCTACCGATGGAACCCCGACAGCCCG------TCGAAGCCGGAGCTTAAGGAGTTCGAGATCAATCTGAAGGAGTGTGGGCCCATGGTTCTGGACGCTCTGATCAAAATCAAGAGCGAGATCGATCCTTCCTTGACCTTCCGC---CGATCTTGCCGCGAGGGGATTTGCGGCTCGTGCGCG---ATGAACATCGACGGCTGTAACGGACTC---GCGTGTCTGACGAAGATTTCGCCG------TCG---GGATCAGCATCGACGATAACGCCGTTA------CCGCACATGTTCGTGATAAAGGACTTGGTGGTGGATATGACTAATTTTTACAACCAGTACAAAAGTATAGAGCCGTGGCTGAAGAGGAAGAACCCGCCGCCCATGCCG------GGG------------------AAGGAG---ATTCCGCAGAGTAAGAAGGACAGGGCCAAGCTGGATGGGATGTACGAGTGTATTCTGTGCGCCTGCTGTAGCACATCTTGCCCCAGTTATTGGTGGACCTCTGAA---GCCTATTTGGGCCCCGCTGCTTTGCTTCATGCTAATAGGTGGATAAGTGATAGCCGTGAT------GAA------TATACCAAGGAACGTCTGGAAGCAATA---GATGATGAGTTT------AAG---CTGTACCGC------TGCCATACCATATTGAACTGTGCCCGTGCCTGCCCCAAGGGCTTGAACCCTGGAAAGCAGATAATAAATATCAAGCAACTTCAGCTAAAACGG------------------------------------------------------------------------------------------------------------------------------------------------------------------------------------------------------------------------------------------------------------------------------------------------------------------------------------------------------------------------------------------------------------------------------------------------------------------------------------------------------------------------------------------------------------------------------------------------------------------------------------------------------------------------------------------------------------------------------------------------------------------------------------------------------------------------------------------------------------------------------------------------------agattgttctccaccaattccactggagga---------tacacaatagtggatcatacatatgacgctgtagtggttggagctggcggtgctgggctgagagcagcgattgggctttcagagcatggcttcaacaccgcttgcattaccaagctcttccctactcgttctcacactgttgcggctcagggtggtattaatgctgctttaggaaacatgactgaagatgactggaggtggcacatgtatgacacagtcaagggaagtgattggttaggtgatcaggatgctattcaatatatgtgtagggaggcaccaaaagcagtgattgagctggagaattacgggttaccattttctcggacagaagatggaaaaatataccagcgtgcatttggcggtcaaagtcttgattttggaaaaggtgggcaggcgtaccgttgtgcatgtgctgctgacagaactggtcatgctctattgcataccctctatggccaggctatgaaacataatacacagttctttgtggaatattttgctttggatctaattatgaacagtgatggtacctgccaaggagtaattgctttgaatatggaggacggaacattgcatcgtttccgtgctgcttcaaccattctggccacagggggctatggtagggcctacttttctgcaacctctgctcatacatgcacaggagatggcaatgcaatggtttcgcgtgctgggctcccacttgaggatttggaatttgtacaatttcacccaactggtatatatggggctgggtgcctattactgaaggttggatctcgcggtgaaggtggtatccttagaaatagtgaaggtgaacgatttatggaacgttatgcccctacagccaaggatcttgcatcaagagatgttgtttcaagatccatgaccatggaaattcgggaaggtcgtggtgtaggacctctgaaggaccatatctatctacacttgaaccacttgcctccagatgtactcaaggagaggcttcctggtatatctgaaactgctgctattttcgctggtgttgatgtcacgaaggagcctattcctgtcttaccaactgtgcactataatatgggtggaattccaactaatcaccatggagaggtagttactatcaaaggtgatgatccagatgaagtagttcctggacttatggctgctggggaggctgcctgtgcatcagttcatggtgccaaccggctgggtgcaaattcccttcttgacattgttgttttcggtcgagcttgtgcaaatagagttgcagaaatccagaggccaggggag------aaacaaaagcctttagaaaacaatgctggtgagaggaccgttgcctggctggacaaaataagaaattcaaatggttcaataccaacttcaaaaattcggttgaatatgcaacgcgtgatgcaaaataatgccgctgtcttccgaacacaggaaacattggaggaaggttgtcaattaattgacaaggcatgggagagtttccatgatgttaagttgacagatcgtagtttgatatggaacactgacttgatagaaactatagagttggaaaaccttttgataaatgcatgcatcaccatgcattctgctgaagccaggaaagagagtagaggagctcatgcacgtgaagattttacgaaaagagatgatgagaactggatgaagcacactctgggatattgggagaatgagaaggtacgattggattacaga---ccagttcacatgaatacgctagacgatgaaatcgagtccttcccacctaaagctcgtgtatattaccacgtcgaactgggacctcgcgagaaagctcttttggcagatgatcctgttcttaagaggttcaagtcgcataagaagagtgtgtggagattgaaaaggatgggggatgttctcacaattgttgttgtagcaggttgttgc---------------tatgaaatttatgtcaaagcagtcatgcgagaagaagctaggagacaggcaagg---ggtactgaaagtgca---agtgaagatgttgctcacatgcctgtaataagagaccctgaaattcagcgtgctttcaaggacttgatggctgcagactggggtgagcttcctgcttctgtcatccatgatgcaaagagtgcgttgtccagaaataatgatgacaaggctggccaggaggtcttgaaaaatgttttcagtgctgctgaagcagttgaggaattcattgggattattatgaacattaaaatggaatttgatgatgaaattgggctaagtggtgagaatgtaaaacccttgtcaaatgaattatcctctgcaattcgtacagtttatcaacgttatgctacctacttggatgcatttggccctgatgaatcctatctgcggaagaaggtagaaacagagttgggttcaaaaatgattttcctaaagatgagatgtgccggccttggttctgagtggggaaaggttactgttcttggaacctcaggacttgcggggtcatatgttgaacagagagct---atgggagaatcatcatcatcggcatcggcatcagaa---------caacagtca---------------------------------------ttcttcaggaagcac---------------------------------------------------------------------------------tgggaa---------------------ggttacaaggagttctggggagagaggttctcgtttctcgaaaactacacaaga---ttcacaaag---cgtgagaagcctcttccttcttggtccccctctgatgtcgatgctttcatcgctaccgatcccgtccatggccccgctttgaagagtgctagggaagctgtgaactttgctctcgctggaagtttaattggagcagtatcaactgcgggtgttgcttggaagtattcaaggagtttacatggtactgggctgtctttagcagcaggagctgttttcgggtggacttttggacaggaatttgccaatcactatctgcaactttacaggatggacaccttggctgcacagtcaaagtttatggagtggtgggaagccaagtgtgcggaaaggtct---------------------------------------------------------------------------------------------------------------------------------------------------------------------------------------------------------------------------------------------------------------------------------------------------------------------------------------------------------------------------------------------------------------------------------------------------------------------------------------------------------------------------------------------------------------------------------------------------------------------------------------
>CoffeaCanephora
CACGCATCGGAGGCCGAAGCC---CAGCAA---------GCGGAACCTCAG------GCC------------------------------AAG---------------------------------------------------AAGACTCAC---------------AGCCTGAAGACCTTCCAAATCTACCGATGGAACCCGGACAACCCC------CAAAAGCCGGAGCTCAAAGATTACCACATCGACCTGAAGGAGTGTGGGCCCATGGTGTTGGACGCCCTGATTAAGATCAAGAACGAGATCGACCCATCCCTGACCTTCCGC---AGGTCTTGCCGGGAAGGGATCTGTGGGTCCTGCGCC---ATGAACATCGACGGCTGCAATGGCTTG---GCTTGCTTGACTAAGATTGATTCTGAT---GGG---TCGTCCGCCACCACAATCACGCCGCTT------CCCCATATGTTTGTGATTAAGGATTTGGTGGTGGACATGACCAACTTCTATAATCAGTACAAGTCCATTGAGCCGTGGCTGAAGAGGAAGAGCTCCCCGCCCACGCCC------GGG------------------AAGGAG---ATACCACAGTCCAAGAACGATAGGGCTAAGCTGGATGGGATGTATGAATGCATTCTGTGTGCCTGCTGTAGCACTTCCTGCCCCAGTTACTGGTGGAACCCTGAG---TCCTATCTCGGCCCTGCAGCCCTCCTCCACGCCAACCGTTGGATAATGGACAGTCGTGAT------GAA------TACACCAAAGAACGTCTGGATGCAGTG---AACGATGAGTTC------AAG---CTTTATCGA------TGCCATACAATTTTGAATTGTGCCAGGGCCTGCCCAAAGGGACTGAATCCTGGGAAGCAAATCCAAAACATCAAGAAACTTGAGCTTCTTGGTTCT---------------------------------------------------------------------------------------------------------------------------------------------------------------------------------------------------------------------------------------------------------------------------------------------------------------------------------------------------------------------------------------------------------------------------------------------------------------------------------------------------------------------------------------------------------------------------------------------------------------------------------------------------------------------------------------------------------------------------------------------------------------------------------------------------------------------------------------------------------------------------------------------------agactcttttctgctcaagcgaatgtcgcaggatcggactatactgtagttgaccacacgtatgatgcggtggtggtaggagctgggggcgctgggctgagagcagcaataggtttgtcagagcatggatttaacactgcttgcattaccaagctcttccctactcgttcccacactgttgcagctcagggtggtataaatgctgcattaggaaatatgactgaagatgactggagatggcacatgtatgatacggtgaagggaagtgactggttaggtgatcaggatgctatccaatacatgtgcagggaagcaccaaaagcagttatagagcttgaaaattatggtttaccattctctcgaactgaagatggaaaaatatatcagcgtgcatttggtggtcaaagtctggattttggaaaaggtggacaagcataccggtgtgcatgtgctgctgatcgaactggacatgccctgttgcacacactttatggccaagccatgaagcataatacacaattttttgtggagtattttgctttggatctattgatgggtagtgatggtagctgccaaggtgtaattgcactaaacatggaggatgggaccttgcatcgattccgcgctgcttcaactatactggcaactgggggatatggtagaacttacttttctgcaacctctgctcatacttgcactggtgatggcaatgctatggttgcacgtgctgggcttcctcttcaggatcttgagtttgtgcaattccacccaactggtatatatggtgctgggtgccttataactgaa---gggtctcgtggagaaggtggaattcttaggaatagtgaaggtgagcgatttatggagcggtatgctccaactgctaaggatctggcatcaagggatgttgtttcaaggtctatgacaatggaaattagagaagggcgtggcgtaggaccattgaaggatcacatttatctccacttaaatcatttacctccagaagtcctcaaagagaggcttccaggtatttctgaaacagctgccatttttgctggggttgatgtcacgaaggagccaattcctgttttacctactgtgcattataatatgggtggaattcccacaaaccatcatggggaggtggttaccattaaaggtaatgatcctgatgctgtaatcccgggtctactggctgctggagaagctgcctgtgcatctgttcatggggctaataggcttggtgcaaattctcttcttgacattgttgtttttggtcgggcttgtgcaaatagggttgcagagattcagcgacctggagag------aaacaaaaaccattggaaaagactgctggagagaagactatagcatggttggacaagctcaggaactcaaatggttcaattcctacctcaaaaatcaggttgaatatgcaaagagtgatgcagaacaatgctgctgtcttccgcacgcaagagactctcgaggaaggttgtcagttgattgacaaagcatgggatagctttcatgatgttaaattaaaggaccggaatttaatatggaactcagacttgatagagacggtagaactggaaaaccttttaattaatgcttgtattaccatgcactccgctgaagccaggaaagagagcagaggagcacatgctcgtgaagattttacgaaaagagatgatgagaactggatgaaacatacgttggggtactgggagaacgagaaggttaggctggattacaga---cctgtccacatgaatacgttggatgatgagattgaatcgttcccgccaaaggctcgcgtgtatttacacgttgaaccagggcctcgtgaaaaggctctcttagctgaggatccagcattgaagcaatttaaatcacataagaaaagcgtgaagcgcatcaaaagagttggagatgttctcactattgtagttgtagctggatgttgc---------------tatgagatctatgtcagagcagtgatgcgagaggaagcacgaaaacaggcaaaa---------gagagtgca---tctgaagatgtggctcatacacctgacataaaagactcagagatcgaatgtgcatttaaggacttaatggccgcaaactgggatgagcttcctccagcagttgtccatgatgtgaagaaagcactgtctaaaagaactgatgacaaatctagtcaggaggcattggccaacatgtttcgtgcagcagaggcggttgaggagttcactgggattcttacttcattgaagatggcaattgatgatagcattgggctaagtggtgaggatgtgaagccattgccaaaagaaatggctgatgcactagaaactgtccaccagcgctatgttgcgtatttgggcgcatttggtccagaagagggctatctaaaaaagaaagttgagactgagttaggtacaaaaatgatacacctaaagatgaggtgcagtggccttcattcagagtggggaaaggtcacagttcttgggacttctggacttgctggttcttatgttgaacaaagatct---atggctgaagctgaagcggcagaatct------------------caaaagggt---------------------------------------ttcttcaagaaacac---------------------------------------------------------------------------------tgggaa---------------------ggatacaaggagttctggtgtgaaagattttcctttttgaacaactattccaga---tttatcaag---cgtgagaagcctctcccctcttggactgattctgatgttgaagagttcattgcctctgaccctattcatggaccagttcttaaaactgctcgtgaagctgttaaatatggtgctgtaggcagtgttgtaggggcagttacaacagcaggctgggcgtggaaatactcgagaagtctccatggtgctgggctatcttttgctgctggggctgtctttggctggacatttggacaggaaatcgcaaaccaccatctgcagctctatcggttgaataccgtggctgcccagaccaaattcttggaatggtggcagaagaaagtggaagggcat---------------------------------------TCCTCTTTTCCAGGTTTCGATCCA------------TTT---------------TGGAGGAGG---------------AGC---------GTG------AGCCAATTCAGTGAGTACTCTTCGGTCGCATCCGGAGATGGTCTGAATCTGCGA---GTGACGGGC---------------------AAA---GAGGATGATGATGTCAGCCCGAAAGTTGATACAAGA---------AAAAATGTCTTTCGCCCCTTATCTCCTCATCTTCCTATATACCAGCCCCAGGTGAATTCGACGATGTCAATTTTAAACAGAATCTCCGGAGTTTATCTATCCGCATTAGTCCTGTCTTTTTATCTTGCTTCTATGAAGATGGGTTCGATTTGCTTCAGCTATGGGAGTTTCTACCAATTCTTCTTTTATTCATCGAAACTCAGCCTAATATCCGCCGAGATT---GCTGCCTTAGCCCTTTTCTATCACGTGTATGCTGGAGTTCGTCATTTGTTGATGGACGTTTCGGGA---ACCGTC---TTCTATAGATGCAGTTGT---------------------
>ConopholisAmericana
catggatcggaggcccaggcc---caacag---------gttcagtcaaag------gcg------------------------------aag---------------------------------------------------cccagctcc---------------actcccaaaaccttccaaatctaccgatggaatcccgattcgccg------cagaaacctgagctccagaattacgaaattgacctcaaggactgcggtccgatggtcctcgacgccctaatcaagataaaaaatgagatcgatccaactttgacctttcgc---cgctcgtgccgtgaaggaatatgtggttcgtgcgcg---atgaacatcgacggccggaatggtttg---gcctgtctgacgaaaataccctcg------------ggcggggacacgatgattacccctcta------ccgcatatgtttgtgattaaggatttggtggtggacatgacgaatttttataatcagtataagtcgattgagccgtggctgaagaggaagaatcctccggagactcct------ggg------------------aaggag---attttgcagagtaagaaagataggttgaagctggatgggatgtacgagtgcattctgtgtgcctgctgtagcacatcttgccccagctactggtggaacccggag---tcttatttgggtcctgctgcgcttttgcatgccaatagatggataatggacagtcgtgat------gaa------tacacaaaggagcgacttgaggctata---gatgacgagttc------aag---ctgtatcgc------tgccataccattttgaattgtgctaaagcttgccctaagggactcaatcccggacagcaaattcagaatatcaagaaactcgagctctcaagt------------------------------------------------------------------------------------------------------------------------------------------------------------------------------------------------------------------------------------------------------------------------------------------------------------------------------------------------------------------------------------------------------------------------------------------------------------------------------------------------------------------------------------------------------------------------------------------------------------------------------------------------------------------------------------------------------------------------------------------------------------------------------------------------------------------------------------------------------------------------------------------------------cgccttttctcagctcaatcgaatgggggagcaccatcgtacacagtggtggaccacacctatgatgcagtcgtggttggcgctggaggtgcaggactgagggcagcgattgggttatcggagcacgggttcaatacagcttgcatcaccaagctattccctactcgctcccatactgttgctgcacagggtggaataaatgctgcattgggaaatatgacagaggatgattggaggtggcacatgtatgacacagtaaagggaagtgattggctaggcgaccaggatgccattcagtacatgtgcagggaagcaccgaaagcagttatagaacttgaaaattatgggctaccattctcccggactgaagacgggaagatatatcaacgtgcatttggtggccaaagcttggactttggaaaaggtggacaagcatatcgttgtgcatgtgctgctgatcgaactggacatactttgttgcacactctatatggccaggctatgaaacataatacacatttttttgtggaatactttgctcttgatttacttatgggcaatgatggtagctgccaaggtgtgattgccttaaatatggaggatggcaccttacatcgtttccgtgccgtctcgacaattcttgctactgggggttatggtagagcatacttttctgcaacttctgctcacacttgcactggagat------------------------------------------------------------------------------------------------------------------------------------------------------------------------------------------------------------------------------------------------------------------------------------------------------------------------------------------------------------------------------------------------------------------------------------------------------------------------------------------------------------------------------------------------------------------------------------------------------------------------------------------------------------------------------------------------------------------------------------------------------------------------------------------------------------------------------------------------------------------------------------------------------------------------------------------------------------------------------------------------------------------------------------------------------------------------------------------------------------------------------------------------------------------tttcatgtggagccaggggctcgcgagaaggctctcttggaggaacacccatcactaaaacgcttcaaatcaactaagaaaactgtgcggcttctcaagcgtgtaggagatgttcttaccattgtagttgtagctggatgctgc---------------tatgagatttacgttaaagtgatattgcgagtggaagcccgtgaacaagcgaaa------------gacagtctgagcgaagatgttttgcatatgcctgttataaaagatccggagatcgaacgtgctttcaaggacttaatggccacagactgggatgagcttccaccatcagtcgtccattacgtaaaaaatgcattgtccaagaatacagaggacaaggttgcccaggatgttctgaaaaacgtgttccgagcagcagaagcagttgaggagttcacagggattatcatatcactgaaaatggaattggatgacgtcattggtcttagtggagagaatgtgaaaccattgacagaagaatattcaaaggcattgcagacaattttcgatagatatgctgcatatttggctgcatttgggccagaagaaagctatttgaagaagaaagtggaaatggagttgggaacaaagatgatacacttgaagatgaggtgtggtggccttgatgctgagtggggaaaggttacagtcctcgcgacctctgggctctctggttcttacgtcgagaaaagagca---atgagtgaatccgaggat---------------------------tccaaatca---------------------------------------tttttcaaaagacat---------------------------------------------------------------------------------tgggaa---------------------gggtataaggaattctggggtgagagattctcgtttcttgataattattcgaga---tttcttaac---ccggagaagcctttgccccattgggatagctctgttgtcgaagagttcattgcatctgatcccgtctatggccccactctgaagactgcaagacaagtaggtaattttggtggtgtaggtgctgccattggggcagtttcaactgctggacttgcttggaaatggtcaaggagtcctcatggtgccgcgctgtcttttgcttttggagctgtggttggcggcacttttggacttgagattggtagccactggtaccagttatataggctcgatacaaaggcttcacaggttaaattctacgagtggatgcagaaaagagca------------------------------------------------TCCTCTTTTCCAGGTTTTGATCCA------------TTT---------------TGGAAGAGG---------------AGC---------GTGAGCGTGGGCCAATTCAGTGAGTTCTCTACAGTTGCATCGGGAGCTGTGTCCGACACCAAGGAGACCACCGGT---------------------AAAGAGGATGATACT---------------------AAGAAG---------AAAAATGTCCTGCGCCCCTTATCTCCTCATCTTCCTATCTACAAGCCCCAGCTAAGTTCGACATCCTCAATTCTCAATAGAATCTCCGGAGTTTATCTATCTGCTTATGCTCTGGGCTTTTTTCTTGTTCCTGTGAAAATGGGTTCCATTTACTTTTGCTATGAAAATTTCTACCAATTCTTGTTTTATTCGTCGAAACTCAGCCTGTTATCCACCGAGATT---GCTGCCTTAGCCCTTGCCTATCACGCGTATGCTGGAATTCGTCATATACTCATGGATGTTTCGGGA---ACTGTC---TTT------------------------------------
>CuscutaAustralis
CACGCTTCCGAGGCGCATGCC---CAGACG---------GTGGACCCCAAG------GCG------------------------------ACG---------------------------------------------------GCCACCTCC---------------GACCTGAAGAAGTTCCAAATTTACCGGTGGAATCCCGACAACCCG------AAGAAGCCGGAGCTTCAGGAGTACCAGATTGATCTGAAGGATTGCGGGCCCATGGTGCTGGACGCCCTGATCAAGATAAAAAACGAGATCGACCCGTCCCTGACTTTCCGG---AGGTCGTGCCGGGAGGGAATCTGCGGGTCCTGCGCG---ATGAACGTCGACGGCCAGAACGGGCTG---GCCTGCCTGACGAAGATCTCCGCC------------GGGCCGGATTCCATGATCACGCCGCTT------CCGCACATGTTCGTGATCAAGGATCTGGTGGTGGACATGACGAATTTCTACAACCAGTACAAGTCGATCGAGCCGTGGCTGAAGAGGAAGAACCCGCCTCCTACCCCA------GGG------------------AAGGAG---ATTCCCCAGACCAAGGCAGATAGATCTAAGCTCGATGGGATGTATGAGTGCATCCTGTGCGCCTGCTGTAGCACATCCTGCCCCAGTTACTGGTGGAATCCCGAG---TCTTATCTCGGCCCCGCCGCCCTCCTCCATGCCAACCGATGGATAATGGACAGCCGAGAT------GAG------TACACAAAGGAGCGCTTGGAGGCGGTT---GACGATGAATAC------AAG---CTGTACCGT------TGCCACACGATATTGAACTGTGCCAAAGCTTGCCCGAAAGGGTTGAATCCCGGCAAGCAAATCCAGAACATCAAGGCTTTAGAGGTCAACAAGCGCTTCGCC---------------------------------TGGTGGCGCGATGTTCTACGCGAATCCACGTTCGAAGGACAT---CATACCAAA---------------GTCGTACAATTAGGA------------CCTCGATATGGTTTTATTCTG---TTT------ATCGTATCGGAGGTT------------------------------------ATGTTCTTT---------------------------------------------TTTGCTCTTTTTCGG------------------GCTTCTTCTCATTCTTCTTTGGCACCTACGGTAGAGATCGGAGGTATT------------TGGCCACCAAAGGGGATTGCGGTTTTAGAC---------CCCTGGGAGATCCCT---TTT------CTTAATACCCTTATT---CCCCCTTCATCCGGAGCTGCCGTAACTTGGGCTCATCATGCTATACTC------GCGGGGAAGGAAAAACGAGCAGTT---TACGCTTTAGTAGCTACC------------------------GTTTCACTGGCTCTAGTATTCACC---------GGCTTTCAAGGAATGGAATATTATCAAGCACCCTTCACTCTTTCGGATAGTATTTATGGTTCTACCTTTTTCTTAGCAACTGGCTTTCATGGTTTTCATGTGATTATAGGTACTATTTTCTCGATCATATGTGGT------ATTCGCCAATATCTTGGTCATCTGACCAAGGAGCATCACGTTGGCTTTGAAGCAGCTGCA------TGGTACTGGCATTTTGTAGACGTGGTTCGGTTA---TTCCCATTTGTCTCTATCcgcttcttctctgctcaatcaaatgtgggaggatcatcctatacagtagtggatcacacatatgatgcggtggtggtgggtgctggaggcgcagggcttagagcagcaattggattgtctgagcacggattcaacactgcttgcattaccaagctcttcccaactcgttctcacactgttgcagctcagggtggtataaatgctgctttaggaaatatgactgaggatgattggaggtggcacatgtatgatactgttaaaggaagtgactggctaggtgatcaggatgctatccagtacatgtgtagagaagctccagaagctgttatagagcttgagaactatgggctaccattctctcgaacagaagatgggaaaatatatcagcgtgcatttggtggccaaagtctgaattttggaaaaggtggccaagcttatcgttgtgcctgcgctgctgatcgcactggacatgctttgttgcacactctctatggccaggctatgaaacataatacccagttcttcgtggaatattttgctttggatttactaatgaacagtgatggaagctgccaaggtgtaattgcactaaatatggaggatggtaccttacatcgcttccgagctgcttctacaattttggctacagggggatatgggagagcatatttttctgcaacctctgcccatacttgcacaggagatggaaatgctatggttgcacgcgctgggctacctctccaggatcttgagtttgtacaattccatccaactggtatatatggagctggttgtctcattactgaa---ggatctcgtggtgaaggtggcattctaaggaacagtgaaggtgagcgctttatggagcgctatgcaccaaccgcgaaggatcttgcatctagggatgttgtttcaaggtctatgacaatggaaattcgagaagggcgtggagttggcccattgaaggaccacatatacctccacttgaaccatttacctccggaagttcttaaagaaaggcttcctggtatctctgaaactgctgccattttcgctggtgtagatgtgacaaaagagccaattcctgtcttgcctactgtgcattataatatgggcgggattccaactaattaccatggggaggttgtgactatcaaaggcaatgatcccgatgcggtagttcctggcctgatggctgcaggggaagctgcatgtgcatcagttcatggtgctaacaggcttggagcgaattctcttctcgacattgttgtttttggccgggcatgtgcaaatagggttgcagaaatccaaaagccaggagaa------gttcaaaaacctctggagaaagatgctggagagaagactattgcatggttggacacgcttagaaattcaaatggttcattgcccacttcaaagattcgattaaacatgcaaaggataatgcaaaacaatgccgctgttttccgcacacaagagactttagaggaaggctgcaagttaatcgacaaggcatgggagagcttcggtgaggtccagctgaaggatcgcgatttgatatggaatactgaccttatagagactatcgagctggaaaaccttttgattaatgcttgtgtcacaatgcactctgctgaggctagaaaggagagcagaggcgcacatgcccgtgaagattttactaaaagagatgacgagaaatggatgaaacattcattagggtattgggagaatgaaaaagtaagactggactacagg---ccagtccacatgaacacactggatgatgaaattgagtcgttcccacctaaggcgcgtgtgtatttacatattgaactcggtgctcgcgagaaagctcttctagcagatgacccttcactgaggcgctttaaatcaaattcaaagagcgtgcgggccctcaggagggtaggagacgcactcacgcttgtggttgcagcaggatgctgc---------------tatgaaatttacgtgaaagcctttgggagggaagaaactcgaaaggcaagcgga------------agcgca---agtgagcatgtgacacacatgccaagtctgcacgatgaagaaatcaagtgtgcttttaaagacttaatggcagcaagctgggatggaataccaaaagctgttattgatgaaacaaacaaggcattgtccaaaagtactgatgacaagcctggccagaaggccctggctaatgtttttcgcgcagcagaagccattgaagagttcattgggataataatgaacttgaaaatggcaattgatgatgccattggatcaagtggtgagaatgtgaagcctatcccaagagatatggctaatgcagtgaatacaatattccaacgttataattcatatttggatgcctttgggccggaggagggatatttaaagaagaaagttgagactgaactgggaagcaggatgatattcttgaagatgaggtgcagtggcctaggatctgactggggaaaggttacggttcttgggacgtctgggcttgctggttcttatgtcgagcaaagggcg---atgccggag------------------------------------------------------------------------------------ttc---------------------------------------------------------------------------------------------------------------------------------------------------ttttcctccctggagagctactcccgg---ttcctcaag---cgcgacaagcctcttccttcctggaccgacgccgacgtggaggagttcatttcatctgacgccgttcacggccctgcgctgaagactgctcgagaagtggctaaatttggtgctgttggaagcatagttggaggtgtgacaactactggttgggcttggaggtattctaagagtccccatggtgctttattgtctcttggatttggcgccatctgtggttggacgttcggacaagaaatcggaagccactggcatcagctttacaggtacaacaccgtgaatgcgcaagctaagttcttggaatggtggcagaataaagctggaggccagtct------------------------------------TCTATTATGGGGAGCGTCACCCCA------------TCC---GTGGCTGCTTTTTACCAGAAA---------------GGA---------TTGTTTGTTGGTGTGCCATCCAAACATCATGAGTTTTACCGGGATATTGCAGCAGACAAACAT---GACAACTTA---------------------GCT---GATGACAAT---------------------AAAAAG---------------GTCCTTCGTCCATTATCACCTCATCTTCCAGTGTATAAGCCTCAGACCAATTCAACCTCATCTATTCTTAACCGATTCTCTGGAGCTTATCTTGCTGCTCTTGTGGTTGGTTTTCATGTTCTCTACCTGAAAGCCGGCTCGGTTAGTCTCAGCTACAGTAACTTCTACCAATTCTTTTTCTATTCATCAAAACTAAGCCAACTTTCTCTCGAGATA---GCTGCTGTGGCCATGGCCTATCACGTGGTCTACGGGGTCCGTCATCTGGTGGGAGATTTCTCGCGA---TACCTC---TTTATTCACAATCTGTTTTCTACACCTTTCTGCAATCAT
>Daucuscarota
CACGCCACCGAAATCGAGTCC---CAGACC---------CGAGAGCCCACG------GCC------------------------------CGA---------------------------------------------------TCCAACCCC---------------ACGCTCAAGACCTTCCAAATCTACCGATGGAGCCCCGAAAACCCG------TCGAAGCCCCAGCTGCAGGACTACAAAATCGATCTTTCTGAATGTGGGCCCATGGTTCTAGATGCCCTTATCAAAATTAAGAACGAGCTTGACCCGTCCCTGACTTTTCGG---CGATCTTGTCGGGAGGGGATTTGTGGGTCTTGTGCT---ATGAACATTGATGGGTGTAATGGGTTG---GCTTGTTTGACAAAGATTTCGGAT------GCG---AAAGAGGCTTCGATGATCACCCCATTG------CCCCATATGTTTGTGATTAAAGATTTGGTGGTGGATATGACTAATTTTTATAATCAGTATAAGAGTATTGAGCCTTGGTTGAAGAGGAAGAGTGAGAATAAAACT---------GGG------------------AAAGAG---ATATTGCAGAGTAAGAAAGATAGGGCTAAGTTGGATGGGATGTATGAGTGTATTTTGTGTGCTTGTTGTAGTACTTCTTGTCCCAGCTATTGGTGGAATCCTGAG---TCTTATCTTGGCCCTGCTGCGCTTCTTCATGCCAATAGATGGATTATGGACAGCCGAGAT------GAA------TACACTAGTGAAAGACTCGATGCAATC---AATGATGAATTC------AAG---CTATATCGT------TGCCACACAATATTGAATTGTGCTCGTGCCTGCCCCAAGGGACTGAACCCTGGAAAGCAGATCAGCAACATCAAGAAGCTTGAGGCTAAAGGCGCA---------------------------------------TGGTGGCGCGATGTTCTACGTGAATCCACGTTGGAAGGACAT---CATACCAAA---------------GTCGTACAATTAGGA------------CCTCGATATGGTTTTATTCTG---TTT------ATCGTATCGGAGGTT------------------------------------ATGTTCCTT---------------------------------------------TTTGCTCTTTTTTGG------------------GCTTCTTCTCATTCCTCTTTGGCACCTACGGTAGAGATCGGAGGTATT------------TGGCCCCCAAAGGGGATTGGGGTTTTAGAT---------CCTCGGGAAATCCCT---TTT------CTTAATACCCTTATT---CTCCCTTCATCCGGAGCTGCCGTAACTTGGGCTCATCATGCTATACTC------GCGGGGAAGGAAAAGCGAGCTGTT---TACGCTTTAGTAGCTACC------------------------GTTTCACTGGCTCTAGTATTCACG---------GGCTTTCAAGGAATGGAATATTATCAAGCACCCTCCACTATTTCGGATAGTATTTATGGTTCTACCTTTTTCTTAGCAACGGGCTTTCATGGGTTTCATGTGATTATAGGTACTCTTTTCTTGATCGTATGTGGT------ATTCGCCAATATCTTGGTCATCTGACCAAGGAGCATCACGTTGGCTTTGAAGCAGCTGCA------TGGTACTGGCATTTTGTAGACGTGGTTCGGCTA---TTCCCATTTGTCTCTATCagattattctccactgaagcgagggtgggaggctcatcgtatactatagtggatcatacatatgatgcagtcgtggtaggtgctggtggtgctgggctcagagcagctatagggttgtctgagcacggattcaacacagcatgcattactaagctcttcccgactcgttcacacacagttgctgctcagggtggtataaatgctgcattaggtaatatgagtgaggatgactggaggtggcacatgtatgacactgtcaagggaagtgattggctaggtgaccaggatgccattcaatatatgtgtagagaagctccaaaggcagttattgagcttgagaactatggcctaccgttttccagaaccgaagaaggaaaaatttatcaacgtgcttttggtggtcaaagtctagactttggcaaaggtggacaagcctaccggtgtgcatgtgctgctgatcgaactgggcatgctttgttgcacacgttatatggtcaggccatgaagcataacacacaattctttgtggaatattttgctctggatctactcatggctagtgatggtagttgccagggtgtaattgcattaaatatggaagatggcactctgcatcgcttccagtcatcttcaacaattttggctacaggaggatatggtagggcctacttttcggctacctcggctcatacttgcaccggggatggcaatgctatggttgctcgtgctgggcttccgcttgaggatcaggagtttgtgcagttccatccaactggaatatatggtgctggctgcctcattactgaa---ggttctcgtggtgaaggaggcattctcaggaacagtgaaggtgaaagatttatggaacgttatgcccctacggccaaggaccttgcatcaagagatgttgtttcaaggtctatgacaatggaaattcgggaaggtcgtggtgtaggaccccagaaggatcacatatatctccacttgaatcacttaccaccagaggtcctgaaggagaggcttcctggtatctctgaaactgctgccatatttgctggtgttgatgttacaaaagaaccaattcctgttctacctaccgttcattataacatgggtggtattccaacaaatcatcatggagaggtcgttacagttaaaggtaatgatcccgatgcaatagttcctggacttatggctgctggggaggcagcttgtgcatctgttcatggtgccaatcgccttggagca---------------------------------------------------------------------------------aagcaaaagccattagaaaaggatgctggttccaggaccattgagtggttggaaaagataagaaattcaaatggcttacttccgacatcgaaaattcggttgaatatgcaacgaataatgcaaaacaatgctgctgtattccgcacacaagagaccttagaggaaggggtaaaattgattgatgaaacttggaatagctttcatgatgttcaggtgaaggaccgaagtttgatatggaattctgacttgatagagacactagagttggaaaacctgttgatcaatgcatctattaccatgcattctgctgaagcaagaaaagagagcagaggagcacacgcacgtgaagattttacgaaaagagatgatgagaaatggatgaagcattcactgggatattgggagaatgagaaggtacggcttgactatagg---cctgttcacatgaacacattagatgatgaaattgagactttcccacctaaagctcgtgtgtacacacacacagaaccaggtgctcgcgagaaggctctattagcacccgatcctgctctagatcgatttaaatcatacaagaagagtgtgaagcgtgttaagaagataggagatgttctcactgtcgtcgttgttgctggatgttgc---------------tacgagttatatgtaagagctacaacgcggaaa------------------------------------------agtgatgacgtgactcacatgcctgccataaatgatgctgacataaaaaccgccatcaaggatctattggctgcagattggagtgaacttccaagtgctgtcactaaggatgcaaaaagggcattgtctaaggacacagaagacaaggctggccaagagactttgaaaaatgttcttcttgcagctgaggcagttgaggaatttacaggaaagcttgtatccctgaggatggaaattgatgactctgttggattaagtggcgagaatgtgaagcctctaccagatctattctccaaagcattactgactgcttttcaacgttacaatgcatatttggaagcttttggacctgatgaggcttttttgcggaagaaagtagaaaatgagctggggacgagaatgatacacttgaaaatgcggtgtggcggtcttggttctgaatggggaaagatcacagttcttgggacttctgggctttctggttcttatgttgagcacagagca---atgtttaatatagaaaatatacagacccgcacacaaatcagt---agcaaagcctcccatcatcttcaacggatccgatccgcctcttgtttaatcctcaagaaaatg---------------------------------------------------------------------------------gcagagacaggtgactctgtttttgggagtttaaaagagtttgtgagtgatagattttggtttgtggagaaatatcataag---tttattgatggccggcacaagcctctt---tcttggtctgattctgatgtcgatgcgtttatcgcatgtgatcctgttcatggcccagctttaaagtctgctcgggaagttacaaaatttgctgctgtaggaagtgtccttggagcagctaacctcgcaggcattgcttggaaatattcaaaaagtcctcatggtactgcactatccttggcagccggagctgtcttcggttggacatttgggcatgaaattggaaatcactaccatcaactttacaggatggatagcatgggtgcacaagttaagtttttggaatgggtggagagcaagaaaggagtgtcctcg---------------------------------------------------------------------------------------------------------------------------------------------------------------------------------------------------------------------------------------------------------------------------------------------------------------------------------------------------------------------------------------------------------------------------------------------------------------------------------------------------------------------------------------------------------------------------------------------------CAGCAGAAGAAGGAAGAGCTGGCATCAACCAACAAA
>Epifagusvirginiana
catgcatcggaggcccaggcg---caacag---------gttgagccgaag------gcc------------------------------aag---------------------------------------------------cccagctcc---------------actcccaaaaccttccaaatctaccgatggaatcccgattcgccg------cagaaacccgagctccagaattacgaaattgacatcaaggactgcggtccgatggtcctcgacgccctaatcaagataaaaaacgagatcgatccaaccctgacctttcgc---cgctcgtgccgtgaaggaatctgtggttcgtgcgcg---atgaacatcgacggccggaatggattg---gcctgtctgacgaaaataccctcg------------ggtggggacacgatgattacccctcta------ccgcatatgtttgtgattaaggatttggtggtggacatgacgaatttttataatcagtataagtcgattgagccctggctgaagaggaagaatcctccggagactccg------ggg------------------aaggag---attttgcagagcaagaaggataggttgaagctggatgggatgtacgagtgcattctgtgtgcctgctgtagcacatcttgccctagctactggtggaacccggag---tcttatttgggtccagctgcgcttttgcatgccaatagatggataatggacagccgtgat------gaa------tacacaaaggagcgacttgaggctgta---gatgacgagttc------aag---ctgtatcga------tgccataccattttgaattgtgctaaagcttgccctaagggactcaatcccggacagcaaattcagaatatcaagaaactcgagctcacaagt------------------------------------------TGGTGGCGCGATGTTCTACGTGAATCCACGTTGGAAGGACAT---CATACCAAA---------------GTAGTACAATTAGGA------------CTTCGATATGGTTTTATTCTT---TTT------ATCGTATCGGAGGTT------------------------------------ATGTTCTTT---------------------------------------------TTAGCTTTTTTTTGG------------------GCTTTTTTTCATTCTTCTTTGGCACCTACGGTAGAGATCGGAGGTATT------------TGGCCCCCAAAAGGGATTGGGGTTTTAGAT---------CCTTGGGAAATCCCT---TTT------CTTAATACCCTTATT---CTCCTTTCATCCGGAGCTGCCGTAACTTGGGCTCATCATGCTATACTC------GCGGGGAAGGAAAAACGAGCAGTT---TACGCTTTAGTAGCTACC------------------------GTATTACTGGCTCTAGTATTCACT---------GGCTTTCAAGTAATGGAATAT--T---------------------------------------------------------------------------------------------------------------------------------------------------------------------------------------------------------------------------------------------cgcctcttctcagctcaatcgaatgggggagcaccatcgtatacagtggtggatcacacctatgatgcagttgtggttggcgctggaggtgcagggctgagggcagcgatagggttatcggagcatgggttcaacacagcttgcatcaccaagctattccctactcgctcccatactgttgctgcacagggtggaataaatgctgcattgggaaatatgacagaggatgattggaggtggcacatgtatgacacagtaaagggaagtgattggctaggggaccaggatgccattcagtacatgtgcagggaagcaccgaaagcagttatagaacttgaaaattatgggctaccattctcccggactgaagacgggaagatatatcaacgtgcatttggtggccaaagcttggactttggaaaaggcggacaagcatatcgttgtgcatgtgctgctgatcgaactggccatgctttgttgcacactctatatggccaggctatgaaacataatacacaattttttgtggaatactttgctcttgatttacttatgggcaatgatggtagctgccaaggtgtgattgccttaaatatggaggatggcaccttacatcgtttccgtgctgcctcgacaattcttgctactgggggttatggtagagcatacttttctgcaacttctgctcacacttgcactggagatggcaatgctatggctgcacgtgccggactgcctctcgaggatcttgagtttgttcagtttcatccaacgggcatatatggtgcagggtgtctcattactgaa---ggctcccgtggtgaaggtggtattctgaggaatagtgaaggcgaaagattcatggaacggtatgccccaacagctaaggatcttgcatctagagatgttgtatcaagatctatgacaatggagatccgagaagggcgtggtgttgggcccttgaaagatcacatctaccttcacttaaatcatttgcctcctgaggtccttaaggagagacttcctggtatttctgaaactgcagccatttttgctggtgttgatgttacaaaggagccaatccctgttttaccaactgtccactataacatgggtggaattcccacaaatcaccatggcgaggcggttaccatcaaaggtgatgatcctgatgctgtagttcctggactatttgctgctggggaagctgcctgtgcatctgttcacggcgccaatcgacttggagcaaattctcttcttgacattgttgtctttggtcgggcttgtgcaaatagggttgcagagatccaaaggccaggagag------aaacaaaagccgctagaaaaggatgctggagagaagaccattgcatggttggacaagcttcgtaattcaaatgggccccttcccacctcaaaaatccggttgaacatgcaacgtgtaatgcaaaacaatgctgctgtattccggacacaagaaacactggaggaaggctgtcagttgattgataaagcctgggagagttttcataatgtcaagttgacggacagaaccttgatatggaactcggacttgatagagacaatcgagttagaaaaccttttaattaatgcatgtataaccatgcactctgctgaagccaggaaagaaagtagaggagctcatgcacgtgaagattttacgaaaagagatgatgagaactggatgaaacatacattagcatattgggaaaatgagaaagttcgtctggaataccgg---ccagttcacatgaatacgctcgatgacgaagttgaatctttccctcccaaggct---------tttcatgtggagccaggggttcgcgagaaggctctcttggaggaacacccatcactaaaacgcttcaaatcaactaaggaaagtgtgcggcttctcaaacgcgtaggagatgttcttaccatcgtagtagtagctggatgctgc---------------tatgagatttacgttaaagcggtattgcgagaggaagcccgtgaacaagcgaaa------------tacagtctgagcgaagatgtttcgcatatgcctgttataaaagatccggagatcgaacgtgctttcaaggacttaatggccgcagactgggatgagcttccatcatcagttgtccattacgtaaaaaatgcattgtccaagaatacagaggacaaggctgcccaggatgttctgaaaaacatgttccgagcagcagaggcagttgaggagtttacagggattatcatatcactgaaaatggaattggatgatgtcattggtcttagtggcgagaatgtgaaaccattgacagaagaatattcaaaggcattgcagacaattttcgatagatatgctgcatatttggctgcatttgggccagaagagagctatttgaagaagaaagtggaaacggagttgggaacaaagatgatacacttgaagatgaggtgcggtggccttgatgcagagtggggaaaggttacagtcctcgcaacctctgggctcgctggttcttacgtcgagaaaagagca---atgagtgaatccgaggaa---------------------------tcgaaatcg---------------------------------------ttcttcaaaagacat---------------------------------------------------------------------------------tgggaa---------------------gggtataaggaattctggggtgagagattctcgtttcttgataactattcgaga---tttcttagc---cctgagaagcctttgccccattgggatagctctgttgtcgaagagttcattgcatctgatcccgtctatggccccactctgaagactgcaagacaagcaggtaattttggtggtgtaggtgctgccattggagcagttacgactgctggacttgcttggaaatggtcaaggagtcctcatggtgcggcgctgtcttttgcttttggagctgtggttggcggcacttttggacttgagatcggtagccactggtaccagttatataggctggatacaaaggcttcacaggttaaattctacgagtggatgcagaaaagagct------------------------------------------------TCCTCTTTTCCAGGTTTTGATCCA------------TTT---------------TGGAAGAGG---------------AGC---------GTGAGCGTGGGCCAATTCAGTGAGTTCTCTACAGTTGCATCGGGAGCTGTGTCCGACACCAAGGAGACCACCGGT---------------------AAAGAGGATGATACT---------------------AAGAAG---------AAAAATGTCCTGCGCCCCTTATCTCCTCATCTTCCTATCTACAAGCCCCAGCTAAGTTCGACATCCTCAATTCTCAATAGAATCTCCGGAGTTTATCTATCCGCTTATGCTCTGGGTTTTTATCTTGTTCCTATGAAAATGGGTTCCATTTACTTTAGCTATGAAAATTTCTACCAGTTCTTGTTTTATTCATCGAAACTCAGCCTGTTATCTACCGAGATT---GCTGCCTTAGCCCTTACCTATCATGCGTATGCTGGAATTCGTCATATACTCATGGATGTTTCGGGA---ACTGTC---TTT------------------------------------
>Escobedia
catgcatcggaggctcaggca---cagcag---------gttgagaccaag------tcg------------------------------gag---------------------------------------------------tcctgctcc---------------acctcaaaaaccttccaaatctaccgatggaacccagatgcgccg------cagaagccggagcttcagaactacgaaatcgacctcaaggactgcggccccatggtcctcgacgctctgatcaagatcaagaacgagatcgacccgaccctgacgttccgc---cggtcatgccgggaggggatttgtggctcttgcgcg---atgaacatcgacggacggaacggattg---gcctgcctgacgaaaatacccccg------------ggcggggccacgatgatcaccccgctg------ccgcacatgttcgtgattaaggatctggtggtggacatgacgaatttctacaaccaatacaaatcgatcgagccctggctgaagaggaagaatcctccggaaaatccg------ggg------------------aaagag---attttgcagagcaaggaggatagaaagaagctggatgggatgtacgagtgcattctgtgcgcctgctgcagcacatcttgccccagctactggtggaacccggag---tcttatttgggtcccgctgcgctcttgcacgccaataggtggataatggacagtcgtgat------gag------tacacaaaggagcgtcttgaagctata---gatgacgagttc------aag---ctgtatcgt------tgccacaccattttgaattgtgctaaagcatgccctaagggactaaacccaggaaaacaaattcagaatatcaagaaactcgagctcacaagt------------------------------------------------------------------------------------------------------------------------------------------------------------------------------------------------------------------------------------------------------------------------------------------------------------------------------------------------------------------------------------------------------------------------------------------------------------------------------------------------------------------------------------------------------------------------------------------------------------------------------------------------------------------------------------------------------------------------------------------------------------------------------------------------------------------------------------------------------------------------------------------------------cgcctcttctcagctcaatcgaatgggggagcgccatcctatacagtgatggatcacagctatgatgcggtggtggttggcgcaggaggtgccggactaagggcggcaatagggttatccgagcatgggtttaaaacagcctgcattactaagcttttccccactcgctcacatacggttgctgcacagggtggaataaatgctgcattaggaaatatgacagaggatgactggaggtggcatatgtatgataccgtaaagggaagtgattggctaggggatcaggatgccattcagtacatgtgcagggaagcacctaaagcagttatagaacttgaaaattatggtctaccgttctctaggactgaagatgggaagatatatcaacgtgcatttggtggacagagcttgaactttggaaaaggtggacaagcgtatcgttgtgcttgtgctgctgatcgaactggacatgctttgttgcatacactatatggccaggctatgaagcataatacacagttttttgtggaatactttgctctggatttagttatgagcaatgatggtagctgccagggtgtgattgccttaaatatggaagatggcaccctgcatcgtttccgtgcgacctcgacaattcttgccactgggggatacggaagagcatacttttctgcaacttctgctcacacttgcactggagatggcaatgctatggttgcacgtgctggattgcctcttgaggatcttgagttcgttcaattccatccaacaggcatatatggtgctgggtgtctcattactgaa---gggtcccgaggtgaaggtggtattctgagaaacagtgaaggtgaaagattcatggagcggtatgccccaacagctaaagaccttgcatctagagatgttgtatcaagatctatgacaatggagatccgggaagggcgtggtgttggacccttgaaagatcacatttaccttcacttgaatcatttacctcctgaggtcctaaaggagagacttcctggtatttcagaaactgcagccatttttgctggtgttgatgttacaaaggagccgatccctgttttaccaactgttcactataacatgggtgggatccccacaaatcactatggagaggtggttacaatcaaaggtgatgatcctgatgctgtggttcccggactgtttgctgctggcgaagcagcttgtgcctctgttcatggctccaatcggcttggagcaaattctcttctggacattgttgtgtttggtcgggcttgtgccaatagagttgctgagatccaaaggccaggtgag------aaacaaaagcctctagtaaaggatgctggagagaagacgattgagtggttggacaagattcgtaattctaatgggtcacttcccacatcgaaaatccggctggacatgcaacgcataatgcaaaacaatgctgctgtattccggacccaggaaacactggaagaaggctgtcagttgatcgataaggcgtgggagagttttcacgacatcaagttgaaggacagaaccttgacatggaacacggacttgatagagacaattgagttggaaaaccttttaattaatgcatgcatcaccatgcactctgctgaagccaggaaagaaagtagaggagctcatgcacgtgaagattttacgaaaagagatgatgagaactggatgaaacatacattaggatattgggaaaatgagaaggttcgactggactaccga---ccggttcacatgaataccctcgatgatgaagtcgaatccttccctccaaaggctcgagtgtactttcatgttgagcctggggctcgcgagaaggctctcttggaggaacacccatccctaaaacgcttcaaatcaactaagaaaactgtccggcttatcaaacgtgcgggagacgttcttactgtcgtagttgtagctggatgttgt---------------tatgagatttacacgagggcagtattgcgggaggaagctcgtaaannn---------------------------agtgaagatgtttctcatatgcctgttataaaagatctggagatcgaacgtgctttcaaggacttaatggccacaaattggaacgagcttctgccagcggtcgtccatgaagtaaaaactgcattgtccaagaacacagaggacaaagctgcccaggatgttcttaaaaatgtgtttatagcagcagaggcagttgaggaatttactgggattattatgtcactgaaaatggaattggacgatgtcattggccttagtggcgagaatgtgaaacctttgactgaagaatattcaaaggcattgcagactatttttgatagatatgctgtttatctggctgcgtttgggccggaagagagctatttgaagaagaaagtggaaacagagttgggaacaaagatgatatacttgaaaatgaggtgtgggggccttgatgctgagtgggggaaggttacggtccttgcaacttctggactctctggttcttatgtcgagaaaagagca---atgagtgaatcccaggaa---------------------------tcgaaatcg---------------------------------------ttcttgagaagatat---------------------------------------------------------------------------------tgggaa---------------------gggtacaaggaattctggggcgagagattctcatccctcgataattattcgaaa---tttatcaac---tccgagaagcattggccccattgggatagctcagttgtcgaagagttcattgcatctgaccctgttcatggccccattctgaaaaccacgagggatgcagctacttttggagctgtaggagctgctgttggagcagtttctactgccggccttgcttggaagtggtcaaagagtcctcatggtgctctactgtcgtttgcttttgggggcgtggtgggggtcacacttgggctggaagcggccggccactggtaccaattatataggctggatactaaggattcacaggttaaattctacgagtggctgcagagaagggct---------------------------------------------------------------------------------------------------------------------------------------------------------------------------------------------------------------------------------------------------------------------------------------------------------------------------------------------------------------------------------------------------------------------------------------------------------------------------------------------------------------------------------------------------------------------------------------------------------------------------------------------------
>Euphrasiaarctica
cacgcctccgaggcccaggcc---cagaag---------gtcgatcaaaag------gct------------------------------tcc---------------------------------------------------cctaccgcc---------------acccccaagaccttccaaatctaccgatggaaccccgactcgccg------cagaagccggagctccgggattacgaaatcgacctcaaggactgcggcccgatggtcctcgacgccctaatcaagatcaaaaacgagatcgacccaaccctaaccttccgc---cgatcgtgccgcgagggtatctgcggctcgtgcgcg---atgaacatcgacgggaagaacgggctg---gcgtgcctgacgaaaataccctcc------tcc---ggcgggccctctatggtgacgccccta------ccgcacatgttcgtggtcaaggatttggtggtggacatgacgaatttctacaaccagtataagtcgatcgagccgtggctgaagcggaagaacccacccgagaatgcg------ggg------------------aaggag---atcctgcagagcaaggaggataggaagaagctggatgggatgtacgagtgcatactgtgtgcctgctgcagcacatcctgccccagctactggtggaacccggag---tcttatttgggccccgctgcgctcttgcatgccaatNNN---------------------------------------------------------------------------------------------------------------------------------------------------------------------------------------------------------------------------------------------------------------------------------------------------------------------------------------------------------------------------------------------------------------------------------------------------------------------------------------------------------------------------------------------------------------------------------------------------------------------------------------------------------------------------------------------------------------------------------------------------------------------------------------------------------------------------------------------------------------------------------------------------------------------------------------------------------------------------------------------------------------------------------------------------------------------------------------------------------------------------------aatggcggatcaccgtcctatacagtggtggaccacacctacgatgcagtcgtggttggtgcaggaggtgcagggctgagggcagcaatagggttatctgagcatgggttcaacacagcctgcattaccaagctattccctactcgctcccatactgttgctgcacagggtggaataaatgctgcattgggaaatatgtcagaggatgattggaggtggcacatgtatgacacagtaaaaggaagtgattggctaggggaccaagatgccattcagtacatgtgcagggaagcaccaaaagcagttatagaacttgaaaattatgggctgccattttcccggactgaagacgggaagatttatcaacgtgcatttggtggtcaaagcttgaattttggaaaaggtggacaagcgtaccgttgtgcatgtgctgctgatagaacaggacacgcattgttgcacactctatatggccaggctatgaaacataacacacagttttttgtggaatactttgctcttgatttaattatgggcaatgatggtagctgccaaggtgtgattgctttaaatatggaggatggcaccttgcaccgcttccgttctgcctcaacaattcttgctactggt------------------------------------------------------------------------------------------------------------------------------------------------------------------tcccgaggtgaaggtggtattctgaggaatagcgaaggtgaaagattcatggaacggtatgctccaacagcgaaggatcttgcatctagagatgttgtatcaagatctatgactatggagatacgagaaggccgtggtgttgggcccttgaaagatcatatctaccttcacttaaatcatttgcctcccgaggtccttaaggagagacttcctggtatttctgaaacagcagccatctttgctggtgttgatgttacgaaggagccaatccctgttttgccaactgtccactataacatgggtggaattcctacaaatcactacggagaggtggttaccatcaaaggtgataatcctgattgtgtgatcccgggactgtttgctgctggggaagctgcctgtgcatctgtacacggagccaatcggcttggagcaaattctcttcttgacattgttgtctttggtcgggcttgtgcaaatagggttgcggagatccaaaggccaggagag------aaacaaaagccgctagagaaggatgctggagagaagaccattggatggttggacaagcttcgtaattcaaatgggtcccttcctacctcaaagatccggttgaacatgcaacggataatgcaaaccaatgctgctgtattccggacacaagaaacacttgaagaaggctgtcagttgatcgataaggcctgggagagctttcatgatgtccagtcgaaggacagaagcatgatatggaactcagacttgatagaaacaatcgagttagaaaaccttctaattaatgcatgtatcaccatgcactctgctgaagccaggaaagaaagtagaggagctcatgctcgtgaagattttacgaaaagagacgatgagaactggatgaaacatacattaggatactgggaaaatgagaaagttcgactggaatatcgg---cctgttcacatgaatacactcgatgatgaaatcgaaacattccctcccaaggctcgagtgtactttcatgttgagccggggactcgcgagaaggctctattggaggaacacccatcactaaagcgcttcaaatcacccaagaaagttgcgcgagttatcaaacgtgtgggagatgttcttaccattgttgttgtagctnnn------------------------------------------------------------------------------------------------agtgaagacgtttcgcatatgcctgatataaataatgcggaaatcgaacgtgctttcaacgacttgatggccgcagactgggacgatcttccgccgccagtcgtgcattatgtgaaaaaagcactgtccaacaacacagacaataaggctgcacaggatgttctgaaaaacgtgttccgggcagcagaggcagttgaggagttcacagggattatcatatcgctgaaaatggaactggatgatgtcattggtatgagtggcgag------------------------------------------------------------------------------------------------------------------------------------------------------------------------------------------gttacagtccttgcaacttctggactctctggctcttacgtcgagaaaagagca---nnngaa---------------------------------------tcgaaatcg---------------------------------------ttcttcaaaaagcag---------------------------------------------------------------------------------tggaaa---------------------gggtacaaggaattctggggcgagagattttcgtttctggataattactcgaga---ttcatcgaa---tccgacaagcctttgccccgatgggatagctccgtcgtcgaagagttcatcgaatccgatcccgtccacggcccc------aagactactagacaagcagctaattttggcgtcataggtgctgccgttggagcagtttcaactgctggacttgcttggaaatggtcaaagagtcctcatggtgccgcattgtctcttgcatttggagcagtggttggcggcactttagggcttgaagtgggtagccattggtaccagttatacaggctggatacaagcacttcacaggttaagttctacgagtggctccagaagagagct---------------------------------------------------------------------------------------------------------------------------------------------------------------------------------------------------------------------------------------------------------------------------------------------------------------------------------------------------------------------------------------------------------------------------------------------------------------------------------------------------------------------------------------------------------------------------------------------------------------------------------------------------
>GlycineMax
------------------GCC---CAGCAG---------GTGGAGCCCAAG------GCC------------------------------CGC---------------------------------------------------GAAACCCCG---------------ACCCTCAAAACCTTCCAAATCTACCGCTGGAACCCCGAAAACCCC------TCAAAGCCCGAGCTCAAGGACTACCAGATCAACCTAAAGGAGTGTGGGCCCATGGTCCTCGACGCGCTCATCAAGATCAAGAACGAGATCGACCCGAGCCTCACGTTCCGC---CGCTCGTGCCGCGAGGGGATCTGCGGCTCCTGCGCA---ATGAACATCGACGGCTGCAACGGCCTG---GCGTGCCTCACCAAGATCCCCTCGGAAAAAAAC---TCCGCCGCCACGACGATCACTCCTCTG------CCGCACATGTTCGTGATCAAGGACCTG------------------------------------AGTATCGAGCCCTGGCTG---AGGAAGAACCCACCGGTGCCG---------GGA------------------AAAGAG---ATTCTGCAGAGCAAGAAGGAGAGGGAGAAGCTCGACGGGATGTACGAGTGCATTCTCTGCGCCTGCTGTAGCACCTCTTGCCCCAGCTACTGGTGGAACCCCGAG---TCCTATCTCGGTCCCGCTGCGTTGCTCCACGCTAATAGGTGGATAAGCGACAGCCGTGAT------GAG------TACACTAAGGAGAGATTGGATGCCATT---AATGATGAATTC------AAG---CTCTATCGC------TGCCACACCATATTGAACTGTGCTCGTGCCTGCCCAAAGGGGTTGAACCCAGGAAAGCAAATCTCACATATCAAGTCACTTCAGCCTAAAGCT------------------------------------------TGGTGGCGCGATGTTCTACGTGAATCCACGTTGGAAGGACAT---CATACCAAA---------------GTCGTACAATTAGGA------------CCTCGATATGGTTCTATTCCG---TTC------ATCGTATCGGAGGTT------------------------------------ATGTTCCTT---------------------------------------------TTTGCTTTTTTTCGG------------------GCTTCTTCTCATTCTTCTTTGGCACCTACGGTAGAGATCGGAGGTATT------------TGGCCCCCTTTAGGGATTTGGGTTTTAGAT---------CCTCGGGAAATCCCT---TTT------CTTAATACCCCTATT---CTCCTTTCATCCGGAGCAGCCGTAACTTGGGCTCATCATGCTATACTC------GCGGGGAAGGAAAAACGAGCAGTT---TACGCTTTAGTAGCTACC------------------------GTTTCACTGGCTCTAGTATTCACT---------GGCTTTCAAGGAATGGAATATTATCAAGCACCCTTCACTATTTCGGATAGTATTTATGGTTCTACCTTTTTCTTAGCAACTGGCTTTCATGGTTTTCATGTGATTATAGGTACTCTTTTCTTGATCATATGTGGT------ATTCGCCAATATCTTGGTCATCTGACCAAGGAGCATCACGTTGGCTTTGAAGCAGCTGCA------TGGTACTGGCATTTTGTAGACGTGGTTCGGTTA---TTCCTATTTGTCTCTATCagatttttctctggtggtggtggtggtgggagctcctcgtacaacgtggtggatcacaagtacgatgcggtcgttgtgggcgctggcggcgcagggttgagagccgccattggactttcggagcatggcttcaacactgcttgcattacaaagctgttcccaactcgttcacacactgttgcagctcagggtggtataaatgctgcattgggaaatatgactgaagatgattggaggtggcacatgtatgacactgttaagggaagtgattggcttggggaccaagatgccatccaatatatgtgtagggaggcaccaaaagcagtcattgagcttgagaattatggattgccattttcacgaactgaagatggaagaatataccagcgtgcatttggtggtcagagcttgaacttcggaaaaggtggtcaggcatatcgttgtgcatgtgctgctgatcgaactgggcatgctttattgcacactctctatggccaagctatgaggcataatacccagttttttgtggaatattttgcattagatctattaatgaacagtgatggtacttgccaaggagtgattgccttgaatatggaggacggaacattacatcatttccaagcttcttcaacaattttggccacagggggctatggcagagcatacttttctgcaacttcagcacatacatgcactggagatggcaatgccatggttgcacgtgctgggataccacttgaggatttagagtttgtacaatttcacccaactggcatatatggagctggctgccttatcacagaa---ggttctcgtggtgaaggtggaattcttaggaatagtgaaggtgagagatttatggaacgatacgcacctactgcaaaggatcttgcatcaagagatgtagtttctaggtcaatgactatggaaatccgggaaggccgtggtgtaggacccctgaaagatcacatctatctccacttgaatcacttacccccagatgttcttaaggagaggctacctggtatctctgaaacagctgctatttttgctggtgtggatgttactaaggaacctattcctgttttgccaacagtgcattataacatgggtggtattcccacaaatcatcatggagaggtgattactattaaaggtgatgatcccgatgcagtagttcctggattaatggctgccggggaaacagcctgtgcttcagtccatggtgcaaataggcttggtgcaaattcacttcttgacattgttgtttttggtagagcttgtgcaaatagagtttcagaaatccaaaggccaggagag------aaacaaaagcctttagagaaggatgctggtatgaaaacaattgcttggctggacaaattgagaaattcaaacgggtcgttgccaacttcaaaaattcggttaaatatgcaacgaataatgcaaaacaatgctgctgtgttccgtacacaagaaacgttagaagaaggttgtcaattaattgataaagcatgggagagctttcatgatgtcaagttgaaggatcgaagtttgatatggaactctgacttgattgagaccattgagttggaaaatcttctgataaatgcctgcatcaccatgcactctgctgaagcaagaaaagagagtagaggtgctcatgcccgtgaggacttcacaaaaagagatgatgagaaatggatgaaacatactttgggatattgggataatgagaaggtgcggttagattacagg---ccggtgcacatgaatacgttggatgatgaggtggaatcattccctcctaaagctcgtgtttatttccacgtcgaaccaggggctcgtgaaaaagctctcttggcagaagatgcaactctgaaaccgttcaaatcgtacaagaagagtgtaaaaaagcttagaaaaattgggaatgcccttacaattgttgttgttgcaggatgctgt---------------tacgaagtatatgtcagagcttttacaagagaggaagctcagaaactg---------------------------agtgaagatgtgacccacatgcccaatattaaggaccctgtgctttacaatgctttcaaggatttgatggcggtaagttggagtgagcttccggattctgtcatatctgatgttaagaatgcactgtctaaaaacactgatgacaaagctggcaaggaggttgtggaaaatgtgttctgtgcagccaaggctattgaggagtttggcgggattctaatctccttgaaattggaatttgatgacagcattggaatgagtggcgaggatgtaaagccattgcctgatcatataaaaaatgctctgcataccatttttgatcgctactccacctatttgaattcctttggacccgacgagagctatctacggaagaaggtggagacagagttgggtgcaaagatgattcacttaaaaatgagatgcagtggccttggtgccgagtggggaaaggttacggttcttggaacttctggacttgcaggttcatatgttgagcaaagagca---atggcagacaac---------------------------------acacagtct---------------------------------------tac---------------------------------------------------------------------------------------------tgggaa---------------------ggctacaaagcgttttggtcagagaggttttcctttttgagcaactattcgagg---ttcatcaac---cgtgataaacccatcccttcctggtcaagctctgatgtcgaggagttcattgcttctgatcctgttcatggacccgtcctgaaaagtgctagagaagcagtgcaatttggcctcacaggaagtgctttgggagcattatttactgcaggctatgcctggaaatattcaaagagtttacatggcgctggactgtcatttttagctggaggtatatttgggtggacttttgggcatgaaatcgcaaatcacacacttcaactttacagggtagacacattggctgctgaggccaagtttctggactggtggaataagaagactggagggtat---------------------------------------TCTAGAGTTTGGGCTCAGGGTCAA------------ATG------------CCATTGGGAGTC---------------AAT---------ACTGTGATGGCTAGAAGTTTTGAGAGAAGTATGGAAGCTGGCACATTTATGAGTGACATCCCA---AGTAAAACC---------------------AGT---GAGACAAAC------------------------------------CCATCTGGTTTTCGTCCGTTATCTCCTCATCTTCCTCTTTATCAGCCCCAACTTTCTTCGACCCTCTCAATTTTCAATAGAATTGCTGGAGCTTTCCTAGCTGGTGTCATTTTGGTTTTTTATATGATCTATATGAAGTTGGGTTTGGTTAGCCTCACCTATGACTCTTTCTACCAGTTCATATTTTATTCATCGAAACTCAACCTACTTGTCATGGAGATT---TCTGCCTTAGCCGTGTCCTATCATCTGTATAGTGCAATTCGTCATTTA------------------------------TTCGAGGAGAGGAACTATGAAAATCAGCCTGCTACCAAG
>GossypiumRaimondii
TACGCTAGCGAAACAGAAGCT---CAAAAG---------GTGGAACCAAAA------GCC------------------------------GCC---------------------------------------------------GCCTCCCCC---------------AACATGAAGACCTTCCAAATCTACCGATGGAATCCAGATAATCCT------ACCAAACCCCAGCTCCAAGACTACAGAATCGACTTAAAAGAATGCGGGCCTATGGTCCTTGACGCCCTCATCAAGATCAAGAACGAGATCGACCCGTCGCTCACCTTCCGC---CGCTCCTGCCGTGAAGGAATCTGCGGCTCTTGTGCA---ATGAACATCAACGGCTGTAACGGCTTA---GCTTGTCTGACCAAGATCGAATCA------GGA---TCGTCGGAGACCACCATAACGCCTTTG------CCGCATATGTTCGTGATAAAAGATCTGGTGGTGGATATGACCAACTTTTATAATCAGTATAAGAGTATTGAACCGTGGTTGAAGAGGAAAAACCCGCCGCCGACGGCG------GGA------------------AAAGAG---ATTCCGCAGAGTAAAAAGGATAGAGCTAAGCTAGATGGGATGTATGAGTGTATTTTGTGTGCTTGTTGTAGCACTAGCTGTCCCAGCTATTGGTGGAATCCCGAG---TCTTATCTAGGTCCTGCTGCTTTGCTCCATGCAAACAGATGGATAAGCGACAGCCGTGAT------GAA------TACACAAAGGAGAGATTGGAGGCCATA---AATGATGAGTTT------AAG---CTGTATCGT------TGCCATACAATATTGAACTGTGCTCGTGCTTGTCCAAAGGGGCTGAACCCGGGAAAGCAGATCGCACACATCAAGCATCTTGAGCTTACTGCT------------------------------------------TGGTGGCGCGATGTTCTACGTGAATCCACGTTGGAAGGACAT---CATACCAAA---------------GTCGTACAATTAGGA------------CTTCGATATGGTTTTATTCTG---TTT------ATCGTATCGGAGATT------------------------------------------------------------------------------------------------------------------------------------------------------------------GGAGGTATT------------TGGCCCCCAAAAGGGATTGGGGTTTTAGAT---------CCTTGGGAAATCCCT---TTT------CTTAATACCCCTATT---CTCCTTTCATCCGGAGCTGCCGTAACTTGGGCTCATCATGCTATACTC------GCGGGGAAGGAAAAACGAGCAGTT---TATGCTTTAGTAGCTACC------------------------GTTTTTCTGGCTCTAGTATTCACT---------GGATTTCAAGGAATGGAATATTATCAAGCACCTTTCACTATTTCGGATAGTATTTATGGTTCTACCTTTTTCTTAGCAACTGGCTTTCATGGTTTTCATGTGATTATAGGTACTCTTTTCTTGATCATATGTGGT------ATTCGCCAATATCTTGGTCATCTGACTAAAGAGCATCACGTTGGCTTTGAAGCAGCTGCA------TGGTACTGGCATTTTGTAGACGTGGTTCGGTTA---TTCCCATTTGTCTCTATC------------------------------------------------------------------------------------------------------------------------------------------------------------------------------------------------------------------------atgactgaagatgactggcgatggcacatgtatgacacagttaaaggaagtgattggttaggtgatcaggatgcaattcaatatatgtgcagggaggcaccaaaagctgtgattgaacttgagaattatgggctgcctttttctcgaacagaagatgggaaaatatatcagagagcatttggtggtcaaagcctagactttggaaaaggtggacaggcttatcgttgtgcatgtgctgctgatcgaacggggcatgctctactgcacactctctatggccaagctatgaaacataatacccaattctttgtggaatattttgctctggatctattgatgaacagtgatggaagctgccagggagtgatagctttaaacatggaggacggaacactacatcgcttccaggcttcttcaacaattctggccacagggggatatggtagaacctacttttctgcaacttcagctcacacatgcactggtgatggcaatgctatggttgcacgtgctgggcttcccctccaggatttggagtttgtgcagttccatccaactggaatctatggggctgggtgcctcattactgaa---gggtctcgtggtgaaggtggcatccttagaaatagtgaaggtgaacgcttcatggaacggtatgctcctacagccaaggatcttgcttcaagggacgttgtttcgagatctatgaccatggaaatcagggaaggtcgtggtgtaggacctttgaaggatcatatctatctccacttgaatcacttgcctccagaggtgcttaaggagaggcttccaggtatctctgagactgctgccatttttgctggtgtggatgttacgaaggagcccatcccagtcttgcctactgtacattataacatgggtggaattccaacaaatcatcatggagaggtagttactatcaaaggcagtgatccagattctgtggttcctggactgatggctgctggagaggcagcctgtgcatcagttcatggtgctaatcggttgggtgcaaattcccttcttgacattgtcgtctttggtcgggcttgtgcaaaccgagttgcagagatccaaaggccagggcag------aagcagaaacctttggaaaaggatgctggtgcgagaacaatttcatggttggacaaaataagaaattctaatggttctcttccaacttcaaacattcgattaaatatgcaacgagtaatgcaaaataatgctgctgttttccgcacacaggaaacacttgaggaaggttgtcagttaattgataagacatgggaaagcttccatgatgttaagttgaaggatcgcagtttaatatggaactctgatttgatagaatctatcgagttggaaaatcttttgataaatgcctgtatcaccatgcactccgctgaagctaggaaagagagcagaggagcacatgctcgtgaagattttacgaaaagagatgatgagaactggatgaaacacacattgggttattgggagaatgagaaagtgagactggattatcgg---ccagttcacatgaacacattagatgatgaagtcgagtcattcccacctaaagctcgtgtctattttcatgttgaacttggggatcgtgagaaagctctcttggcaaaggacccttcgttaagtcgttttaaatcttataagaagagtgtgtcgacactgaagagaattggggatgttcttacagttgttgttgtagcaggttgttgc---------------tatgaaatttatgtcaaggcagtaatgcgagaagaagctaggaacaaggcaaaggctggtggtggaagtaaa---agtgaagatgcagctcatttgcctgacataaacgacactgagattctgaatgttttcaaggacttaatggctgcaagttgggatgagcttccctattcggttgtacaagatgcaaagaaagccttatcgaaaaatactgatgacaaagccggtcaggaagctttgagaaatgttttccgtgccgctgaagctgttgaagagtttggtggtattctaatcaccatgaaaatggaactcgatgacagcatcggagtgagcggagagaatgtaaaacctttatcaagcgagtttgctgctgcacttaagacagtgttccaacgatacgcgacttacttggatgcattcggtcctaacgaaacctacttgcgaaagaaggtagagaatgagttgggatcaaagatgatctacctaaagatgagatgtagtggcctaggttctgagtggggaaagattaccgttcttggtacctcgggactctctggatcttatgtggaacaaagagct---atggaagattcatca------------------------------tcaaagtcg---------------------------------------ttcttgagaaagcaa---------------------------------------------------------------------------------tgggat---------------------gaatacaaagaattctgggccgatcgatttccgttcactaatgtctattcgaga---tacatcggc---cgtgaacagtcccttccttcatggtctgaatccgatgttaacgagttcatcgcttctgatccg---------------ttgaagactgccagggaagcagcaaacatcgccttatacggaagtgctatcggagctatcacaactgcaggttttgcctggaaatactcgaagagtttacatggtgctggactgtctttcgtaggaggagccgtttttggttggacatttggacaagaaatcgcaaatcatgcgtatcaactctacaggttggacacaatggctgcacaagccaaatttatggattggtgggaaaacaagtgccggagg---------------------------------------------------------------------------------------------------------------------------------------------------------------------------------------------------------------------------------------------------------------------------------------TCAAATATCCTTCGTCCT---------CATCTTCCTATTTATAAGCCACAGCTTACTTCGACGTTTCCAATTTCCCATAGAATCTCCGGGGCTTTCCTAGCCACTATACTTTTGTTTTTTTATCTTCTTTGTCTGAAAATAGGTTTGATTTGCTTCACCTATACGAATTTCTACCAATTCTTCTTTTATTCATCAAAGCTTCTCCTAATTTCCGTCTCAATT---GCTGCCTTAGCCCTGTCCTATTATCTGTATAATGGGGTTCGTCATTTATTGACGGATTTTTCGGTA---TTTATC---TTTAAGAAGAAGACGATCGACAGAGAAGAAAGAAGT---
>HandroanthusImpetiginosus
CACGCATCGGAGGCGGAGGCT---CAACAA---------GCGGAGCCCAAG------GCG------------------------------AAA---------------------------------------------------CCAATCTCC---------------AGCCCCAAGACCTTCCAAATCTACCGATGGAACCCGGATTCTGCG------CAGAAACCTCAGCTTGAGGATTATGAAATTGACCTCAAGGAATGTGGGCCCATGGTTCTGGACGCCCTAATCAAGATCAAGAACGAGATCGATCCAACCCTGACCTTCCGC---CGCTCCTGCCGTGAGGGAATCTGCGGTTCATGCGCT---ATGAATATCGACGGCCGGAACGGTTTA---GCTTGTCTGACGAAAATATCCTCG------------GGTGGGCCTACGATGATTACCCCTTTG------CCTCATATGTATGTGATTAAGGATTTGGTGGTGGATATGACGAATTTTTATAATCAGTATAAATCGATTGATCCTTGGTTGAAGAGGAAGAACCCTCCGGAGACACCG------GGG------------------AAAGAG---GTTTTGCAGAGTAAGGAGGATAGGAAGAAGCTTGATGGGATGTACGAGTGCATTCTGTGTGCCTGCTGTAGCACATCCTGTCCCAGCTATTGGTGGAACCCTGAA---TCTTATTTGGGCCCCGCTGCGCTTTTGCATGCGAACAGATGGATAATGGACAGTCGTGAT------GAA------TACACAAAGGAGCGTCTCGATGCCATA---AACGATGAGTTC------AAG---CTGTATCGT------TGCCACACCATCTTGAATTGCGCTAAAGCTTGCCCGAAGGGACTGAATCCCGGAAAGCAAATCCAGAATATTAAGAAGCTGGAGCTAAATTCT---------------------------------------------------------------GAA---------------------------------------------------------------------------------------------------------GCAATAAATGCTTTT------------------------------------------------------------------------------------------------------------------------------------------------------------------------------------------------------------------------------------GAGTTGCCA---TTG------TTAAACACTGTCATA---CTGTTAGGATCTGGTGTAACAATTACGTATTCTCATCATTCGTTGATA------CAAGGAAATAGAAATGGCGCGTTA---TATGGAGCAATATTTACC------------------------ATAATATTAGCTTTTGTGTTCACC---------GCTTGTCAAGCAGTAGAGTATTCTGTGTCTTCATTTACCTTAACAGATGGTGCATTTGGTTCATGCTTTTATTTTGGAACAGGTTTTCACGGGTTACATGTCATAATTGGAACT---------------------------------------------------------------------------------------------------------------------------ATT---TTTTTAGCTGTAGGATTT---------------------------------------------------------------------------------------------------------------------------------------------------------------------------------------------------------------------------------------------------------------------------------------------------------------------------------------------------------------------------------------------------------------------------------------------------------------------------------------------------------------------------------------------------------------------------------------------------------------------------------------------------------------------------------------------------------------------------------------------------------------------------------------------------------------------------------------------------------------------------------------------atggaacgatatgccccaacagctaaggatcttgcatccagagatgtcgtgtcaagatctatgaccatggagatccgggaaggtcgtggtgttggccccttgaaggatcacatctaccttcacttgaatcacttgccacctgaggttcttaaggaaagacttcctggtatttctgaaactgctgccatttttgctggcgttgatgttacaaaggagccaatccctgtcttacccactgtccattataacatgggtggaattcccacaaatcaccatggagaggtggttaccatcaaaggcaacgatccggatgctgtggttcctggattatttgctgctggggaagctgcttgtgcatctgttcatggtgccaatagacttggagcaaattcacttcttgatattgttgtttttggtcgggcttgtgctaacagggttgcagagatccataggccaggagag------aaacaaaagtcactggaaaaggatgctggagagaagactatttcatggttggacaaactcaggaactcaaatggttcccttcccacctcaaaaatccggctgaacatgcaacgggtaatgcaaaacaatgcagctgtgttccgtacgcaggaaacacttgaggaagggtgtcagttgattgataaagcatgggagagttttcatgatgtgaagttgaaggacagaagcttgatatggaactcggacttgatagaaacaatcgagttggaaaaccttttgattaatgcatgcatcaccatgcactctgctgaagcaaggaaagaaagtagaggagctcatgcacgtgaagattttacgaaaagagatgacgagaactggatgaaacacacgctaggatactgggaaaatgagaaagtccggctggattacaga---ccagttcacatgaacacacttgacgatgaaattgaaactttccccccaaaggctcgtgtttattttcatgtggagccaggcgctcgcgagaaggctctcttggcagaggatccatcattaagacgctttaaatcgcataagaaaagtctgcggcgtctcaaaattatgggagatgttcttaccattgtagtcgtagctggatgttgc---------------tatgagatctacgttagagcagtcatgcgagaagaagcgcgtaaacaggcgaaa---------gagagcgtg---agcgaagatgttgcgcataaccctgttataaaagatccggagattgaacgggcttttaaggatttaatggccgcagactggaatgaactcccaccatcagttgtctatgatgtaaaggaggcattgtccaagaatactgaggacaaggctgctcaagaggtcctgaaaaatgtgttccgagcagcagaggcagttgaggagtttacagggattgtcatgacactgaaaatggaaatggatgacatgattgggggtagcggcgagaatgtgaaaccactgccagttgaatacacaaaagcgttggaaacaatctttgagagatatgcaacgtatttggcttcatttgggccagaagaaagctatttgaagaagaaagtggaaatggagttgggatcaaagctgatatacttgaaaatgaggtgtggtggccttggcgctgagtggggaaaggtcacagtccttgggacttctggactctctggttcttatgttgagcaaagatca---atgagtgaaacagaggaa---------------------------tcgaaatcg---------------------------------------ttcttcaggaaacac---------------------------------------------------------------------------------tgggga---------------------gggttcaaggaattctgggctgagagattctcatttacgaataattattcgaga---tttcttgac---cctgagaaacctttgcatgagtgggatagctctgtcgtccaagagtttatcgaatctgatcctgtccatggtccagttctgaagaaagcaaggcaagcagctcgatttggtgttgcgggtgctgctgttggagcaatttcaactgctagatttgcttggaagtggtctaggagtcctcatggtgcggcactatcatttgctttcggagctgtagttggcggcacttttggaattgaaattgcaaaccactggtaccagttatacagggtggacccaatggctgcgcaggttaaattccatgagtggttggaaaagagggct---------------------------------------------------------------------------------------------------------------------------------------------------------------------------------------------------------------------------------------------------------------------------------------------------------------------------------------------------------------------------------------------------------------------------------------------------------------------------------------------------------------------------------------------------------------------------------------------------------------GATCAAAAGAAGCAAGAATCAGCACCTGCAACAAAG
>HelianthusAnnuus
CACGCATCCGAACCACAATCC---ACACAA------------------------------------------------------------------------------------------------------------------------------------------AATCTAAAAAACTTCCAAATCTACCGCTGGAACCCTGACAACCCC------CAGAAACCAGAGCTCAAAACCTACCAGATCAACCTCAACGACTGCGGCCCCATGGTTCTCGACGCACTCATCAAGATCAAAAATGAAATCGACCCTACCTTAACCTTCCGC---AGGTCCTGCCGTGAAGGAATCTGCGGCTCATGCGCT---ATGAACATCGACGGATGTAACGGACTC---GCCTGTTTGACCAAGATTCCGTCA------------ACTGATGCCACCATGATAACGCCGTTA------CCGCATATGTTTGTGATCAAGGATCTGGTGGTGGATATGACCAATTTTTATAATCAGTATAAGAGTATTGAGCCCTGGTTGAAGCGGAAGACTCCCGTGACGGAT---------GGG------------------AAGGAG---GTTTTGCAGAGTAAGAAGGATCGGGCGAAGCTGGATGGGATGTATGAGTGTATTTTGTGTTCTTGTTGTAGCACTTCCTGCCCTAGCTATTGGTGGAATCCGGAG---TCGTATCTCGGCCCCGCTGCGCTCTTGCATGCCAATCGGTGGATCATGGACAGTCGCGAT------GAA------TATACAAAAGAGCGTCTTGATGCTGTA---AATGATGAGTTC------AAG---TTGTATCGC------TGTCATACAATTTTGAATTGTGCGCGTGCCTGCCCCAAGGGGCTGAACCCTGGGAAGCAAATCCAGAACATCAAGAGCCTTCAAACT------------------------------------------------TGGTGGCGCGATGTTCTACGTGAATCCACGTTGGAAGGACAT---CATACCAAA---------------GTCGTACAATTAGGA------------CCTCGATATGGGTTTATTCTG---TTT------ATCGTTTCGGAGGTT------------------------------------ATGTTCCTT---------------------------------------------TTTGCTCTTTTTCGG------------------GCTTCTTCTCATTCTTCTTTGGCACCTACGGTAGAGATCGGAGGTATT------------TGGCCCCCAAAAGGGATTGCGGTTTTAGAT---------CCTCGGGAAATCCCT---TTT------CTTAATACTCTTATT---CCCCTTTCATCCGGAGCTGCCGTAACTTGGGCTCATCATGCTATACTC------GCGGGGAAGGAAAAACGAGCAGTT---TACGCTTTAGTAGCTACC------------------------GTTTCACTGGCTCTAGTATTCACC---------GCCTTTCAAGGAATGGAATATTATCAAGCGCCCTCCACAATTTCGGATAGTATTTATGGTTCTACCTTTTTCTTAGCAACTGGCTTTCATGGTTTTCATGTGATTATAGGTACTCTTTTCTCGATCGTATGTGGT------ATTCGCCAATATCTTGGTCATCTGACCAAGGAGCATCACGTTGGCTTTGAAGCAGCTGCA------TGGTACTGGCATTTTGTAGACGTGGTTCGGTTA---TTCCCATTTGTCTCTATCagattcttctcatctgaatcgaaagctggaggatcagcgtatacgatagttgatcatacatacgatgcggttgtggttggagcaggaggtgcgggtttacgagctgcaattggtctatctgagcatggctttaatactgcttgtatcactaagctgtttccaactcgttctcacactgttgccgctcagggtggtataaatgcagcattaggaaacatgaccgaggatgactggaggtggcacatgtatgacaccgttaagggaagcgattggctaggtgatcaggatgctatccagtatatgtgtagagaagcaccaaaagcagttattgagcttgaaaattatggtttaccattttctcgaactgaggagggaaagatttaccaacgtgcatttggtggtcagagtcttgacttcgggaaaggtggacaagcttatcggtgtgcttgtgctgctgatagaactgggcatgcattattgcatacattgtatggtcaggccatgaaacataatacacagttctttgtggaatattttgcattggatctaatcatgggtagtgatggtagctgccaaggtgttattgctctgaacatggaagatggaacactacatcgcttccgtgcttcatcaacaatattggcaactgggggttacggcagagcctatttctcagcaacctctgctcatacttgcactggagacggaaatgctatggttgcacgtgcagggcttccccttgaggatcttgagtttgtacaatttcatccaactggtatatatggtgctgggtgcctcatcactgaa---ggatcacgtggtgaaggtggtattttaaggaacagtgaaggtgaaagatttatggagcgctatgcccctacggcaaaggatcttgcatcaagagatgttgtttcaagatctatgaccatggaaatccgtgaaggtcgtggtgtaggaccgatgaaggaccacatttatcttcacttgaatcacctaccaccagaggttctcaaggagaggcttccgggtatctctgaaactgctgccatttttgctggtgttgatgttacaaagcaaccaattccagttttacccactgtgcattacaatatgggtggaatcccaacaaattaccatggggaggttgttaccattaaaggcagtgatcccgatgcagttgttcctgggcttatggctgctggagaggcagcttgtgcctctgttcacggtgccaatcgtcttggtgctaattctcttcttgacattgttgtttttggtcgtgcctgtgcaaatagggttgcagagatccatagaccaggtgaa------acacaaaaaccattgcctaaggatgctggagagaagactattgcatggttagacaagattaggaattcaaatggctcacttcctacctcgaagattaggttgaatatgcagcgaattatgcaaaacaatgccgctgttttccgcacacaggaaactttagaagaaggttgcaatttgattgataaagcatgggagagctaccacgatgttaaattgaaagaccgaaccttgatatggaactcggacttgctggagaccatagagttggaaaaccttttgattaatgcatgtatcaccatgcattcagctgaagctaggaaagagagtagaggagctcatgcccgtgaagattttacgaaaagagatgatgagaattggatgaaacacacactaggatactgggagaacgagaaggtccgactggactacagg---ccagttcacatgaatactcttgatgacgaggtggagactttcccgccaaaagctcgtgtgtaccttcatgtagaacctggggctcgagagaaagctcttttggctaaggatccagcactagagcggttcaaatcatataggaaaggtgccgcaagcatcagaagaatcggagattaccttactatagccgttgtagctggatgttgt---------------tatgagatctatgtgagggctgtgacacgagaagaagctcgtaaagctctgaaa------------tcagag---agtgatggcttgacacacttaccagacataaaagacggtgatatcaagcttgcttttaaggaacttatggctgtaaactgggatgaattaccagacactgttgttaataaaaccaaacgagcactgtctaaaaacaccgaagacaagactagtcaagaggctttagccaaccttttacgggctgcagaggcggttgaagagttcagtgggtttcttgtgactttgaaaatggaaatcgatgatagtgttgggatgagtggcgagaatgtgaaacctttgaccgatgaagttgctaatgcactaagtgtagcgtttgggcgttattatgcatacttggactcttttggagccgatgaggggtatttgcggaagaaagttgagaatgagttggggatgaaactgatacatcttaaaatgagatgcagtggtcttggtggtgattggggaaaggtgactgttcttggaacatctggactttctggttcttatatcgagcacagagcg---atggcgacagaaggagct---------------------------tcagagcaa---------------------------------------tcgcta------------------------------------------------------------------------------------------tttcaa---------------------ggaatcaaagatttctggagcgagagattcaggatcttggatagttatcaccct---tacctccgc---cgcgaaacccctcttccgtcatggtccgccgccgatgtgcaagaattcatcgcttcagatcccgttcacggaccagttctgaagaagactcgtgatgctgtgaagtttctagctgttggaggtatagtaggaggtctgtcaactgccgcctttgcgtggaaatattcaaaaagcccccacggtgctgcactttcgctgggagcaggagcagtgtttgggatgagttttggtcaagaaattgcaaatcattcgcttcaactttacaagctagacaccatggcggcccaggtcaagttcatggaatggtggcagaagaagactcaaggacacttt------------------------------------TACTCTTTTCTGAACATCCACCCG------------TTC------------TCAGTATACGGT---------------AGT---------GTTTACAAGTCACAGATCCCGTCGATGTTATCATTTTCCAGTAGA------------ACTGCT---GCAACTCCG---------------------TCA---GTTGCGAGT---------------------TCCGTA---------ACTAGTCATGCTCGGCCGTTATCGCCTCATCTTTCGATTTACAAGCCGCAGTCGAATTCCATGTATTCGATTTTCAGTAGAATCGCTGCATCGATAATATCCGGTGTTGCCTTGCTGTTCTATTTTCTTTACATGAAAACAGGATTGATTTGCTTCACCTACAACAGTTTCTACCAGCTATTTTTCGGAGTGTCTGGATTCACTGAGTTGATCTGCTATTCA---TCAGTTCCCCTGCTTCTCCTCCATATCATCCATACAGTGAAGCAC---------------------------------TAACCTGCGAACAAGCAAGAGCTGATGCATGCTGCAAAG
>IpomoeaNil
catgcgtccgaagctcaagcg---cagcag---------gtggagtccaag------gcc------------------------------------------------------------------------------------gccgccgcc---------------aacataaaaaagttccaaatctaccggtggagtccggagaacccg------caaaaaccggagcttcaggagtaccaagtcgatctgaaggagtgcgggcccatggttctagacgctctgatcaagattaagaacgagatcgactcctcactcaccttccgg---cggtcgtgccgggagggcatctgcggctcttgcgcc---atgaatatcgacggcaagaacggacta---gcttgcctcaccaagatttcttcc------------ggctctgactccatgatcactccgctc------ccccacatgttcgtgataaaggatctggtggttgatatgaccaacttctacaaccagtataagtcaattgaaccctggctcaagaggaagactcctccccagacgccc------ggc------------------aaagag---attcctcagagcaaggccgatagagctaagctggatgggatgtacgagtgcattctctgcgcctgctgtagcacatcctgccctagttactggtggaacccagag---tcttatcttggccccgccgccctcctccatgccaacagatggataatggacagccgtgat------gaa------tataccaaggagcgccttgaagcagtt---gatcatgaattc------aag---ctttatcgc------tgccatactattttgaattgtgccaaagcttgcccaaagggactgaatcctggaaaacaaatccagaatatcaaggcactagaggttaacagacgatttgta---------------------------------------------------------------------------------------------------------------------------------------------------------------------------------------------------------------------atgttcttt---------------------------------------------tttgctctttttcgg------------------gcttcttctcattcttctttggcacctacggtagagatcggaggtatt------------tggccaccaaaggggattgcggttttagac---------ccctgggagatccct---ttt------cttaatacccttatt---cccccttcatccggagctgccgtaacttgggctcatcatgctatactc------gcggggaaggaaaaacgagcagtt---tacgctttagtagctacc------------------------gtttcactggctctagtattcacc---------ggctttcaaggaatggaatattatcaagcacccttcactatttcggatagtatttatggttctacctttttcttagcaactggctttcatggttttcatgtgattataggtactcttttctcgatcatatgtggt------attcgccaatatcttggtcatctgaccaaggagcatcacgttggctttgaagcagctgca------tggtactggcattttgtagacgtggttcggtta---ttcccatttgtctctatccgactcttctcatctcaaactaatgtgggcgggtcttcgtatacagtggttgatcacacatatgatgctgtggtggtaggtgcaggaggtgcagggcttagggcggcaatagggttgtctgagcatggattcaatacagcatgcatcaccaagctatttcctactcgttctcacactgttgcagctcagggtggtataaatgctgcattaggaaacatgactgaggatgattggaggtggcacatgtatgatacagttaaaggaagcgattggctaggtgatcaggatgctattcaatacatgtgtagggaagcaccaaaagcagttatagaacttgagaattatgggctgccattctcccgaacagaagatgggaaaatataccaacgtgcatttggtggtcagagtcttaattttggaaaaggtggacaagcatatcgttgtgcatgtgctgctgatcggactggtcatgctttgttgcatactttgtatggccaggctatgaaacataatacacagttctttgtggaatattttgcgttggatttactaatgaatagtgatggaagttgccaaggtgtaattgcactaaacatggaggatgggacattacatcgcttccgtgctgcttctactattttggccactgggggttacggtagaacatatttctctgcaacctctgctcatacgtgcacaggagatgggaatgctatggttgcacgtgctgggcttcctctccaggatcttgagtttgtgcaatttcatccaactggtatatatggagctggttgtctcatcactgaa---ggatctcgtggtgaaggtggcattctcaggaatagtgaaggtgagcgatttatggaacgatatgcaccaacagcaaaggatcttgcctcaagggatgtcgtttcaaggtctatgacaatggaaatccgagaagggcgtggtgtagggccactaaaggaccacatctacctccacttgaaccacttacccccagaggtactcaaagaaagacttcctggtatttctgaaactgctgctatttttgctggtgttgatgttacaaaggagccaattcctgttttgcccactgtgcattacaatatgggtggcgttccaacaaattaccatggagaggtggtgactattaaaggtaatgatcctgatgctgttgtgcctggcctcatggctgctggagaagcagcctgtgcatcagttcacggtgccaatcggttaggcgcaaattctcttcttgacattgttgtttttggccgggcatgtgctaatcgggtcgcagaaatccatagaccagggcaa------caacaaaagcctttggaaaaggattctggagagaagactattgcatggttggacaagcttagaaattcaaatggttcattgcccacatctaagattcggttgaatatgcaaagagtaatgcaaaacaatgctgctgttttccgtacacaagagactttacaagaaggttgtcagttgattgacaagacatgggacagtttccatgatgtgaaggtgaaggatcgaaatttgatctggaactcagaccttatagaaactattgagttggaaaacctgttgattaatgcatgtattacaatgcactctgctgaagccagaaaagaaagcagaggtgcacatgcccgtgaagattttacgacaagagatgatgagaaatggatgaaacatacattgggatattgggagaatgagaaagtaaggctagaatacagg---cctgttcacatgaatacattggatgatgaaattgagacattcccaccgaaggcgcgtgtgtatttgcatatcgaacctggtgctcgcgagaaggctctactagcagacgactcgtcactgagacgctttaaatcaaatacaaagggtgtgcgagccctcaagagggtgggagatgttctcactgttgttgtcgtagcagggtgttgt---------------tatgaaatttatgtcaaagccgtaatgagggaagaagctaggaagaaggaaagt---------ggaagctca---agcgaggatgtggcccacatgcccaatgtgcaagatgaagaaatcaggtgtgcatttaaagacttaatggctgcaagctgggatgagattccagaagctgttatcgatgaaacgaagaaggcattatccaaaagtactgatgacaaggctggccaggaggccttggctaatgttttccgcgcagcagaagccattgaggaattcattgggattctcacaaacttgaaaatggcaattgacgattctattgggttaagtggcgagaatgtgaagcctatgccaaaacatatggctaatgcactggatacaatcttccaacgctataatacatatttgaattcctttgggcccgaggagggatatttgaagaagaaagttgagaccgaactaggaggtaggatgatattcttgaagatgaggtgcagtggcctacattctgactggggaaaggtttcggttcttggaacatctggacttgctggttcttatgttgagcaaagagcg---atggcggagccg---------------------------------------------------------------------------------------------------------------------------------------------------------------------------------------------------------------------------------------ttttccttcctagacagctacaacagg---ttcctaaag---cgcgataagccgcttccttcctggaccgacgccgacgtcaaggagttcatttcctccgatcctgttcatggccccgcgctgaagactgcacgagaagtagcacaatttggtgttgttggaagcattgttggaggtattacaactgctggttgggcttggaagtattctaagagtccacatggaactgtactgtctctcggatttggtgccatctgcggttggacatttggacatgaaattggaaaccattcgttgcagctttacaggtacaacactgtgactgcacaggctaaattcttggagtggtggcaaaacaagtct------------------------------------------------tctgataaggagaacgtcacccca------------tct---gtggctgctgcttaccagaaa---------------gga---------ttatttgttggtatgccagccaaacatcgcgagtttcaacgggct---------acaatcgca---tctgacaac---------------------cta---actgatgaa---------------------gggaaa---------aag---gtccttcgcccattatcacctcatcttcctgtttatacgccccagactacttcaacttcttctattctgcatagaatctctggagcttacctagccggtgttgcttttggctttcatattctttatctgaaattaggttcagtttgcctcagctacagtgatttctaccagttcttctactatacatcaaagctcagccaactttctctcgaggta---gctgcagtagctatggcctatcatgtgataaatggggttcgtcatttagtggcagatttttcagga---tacctc---ttt------------------------------------
>LindenbergiaPhilippensis
cacgcctcggaagcccaagcc---caacag---------gccgagcccaaa------tcg------------------------------aag---------------------------------------------------cccgcatcc---------------acccccaaaaccttccaaatctaccgatggaaccccgattcccca------tccaagcccgagctgaaaagctacgaaatcgacctcaaggactgcggcccgatggtcctcgacgccctgatcaagataaaaaacgagatcgacccaaccctaaccttccgc---cggtcgtgccgcgaggggatctgcggctcgtgcgcg---atgaacatcgacggccgcaacgggttg---gcctgtttgacgaaaataccctcc------------ggcggtccctcgatggtcacccccttg------ccgcacatgttcgtgatcaaggatctggtggtggacatgacgaatttctacaatcagtataaatcgatcgagccgtggctgaagaggaagaacccgccggagactcct------ggg------------------aaggag---gtgttgcagagcaaggaggataggaagaagttggatgggatgtacgagtgcattctgtgcgcctgctgtagcacatcctgccctagctattggtggaacccggag---tcgtatctgggccccgctgcgcttttgcatgccaatagatggataatggacagccgtgat------gag------tacacaaaggagcgtctcgaggctata---gatgacgagttc------aag---ctgtatcgc------tgccacaccattttgaattgtgctaaagcttgccccaaggggcttaatcccggaaagcagattcagaatatcaagaaactcgagctcacaagt------------------------------------------------------------------------------------------------------------------------------------------------------------------------------------------------------------------------------------------------------------------------------------------------------------------------------------------------------------------------------------------------------------------------------------------------------------------------------------------------------------------------------------------------------------------------------------------------------------------------------------------------------------------------------------------------------------------------------------------------------------------------------------------------------------------------------------------------------------------------------------------------------cgcctcttctcgactcaatcgaatggggcagcgccatcgtatacagtggtggatcacacctatgatgcagtggtggttggcgcaggaggcgcagggctgagggcagcgattgggttatcggagcatggatttaacacagcctgtattaccaagttattcccgactcgttcccatactgttgctgcacagggtggaataaatgctgcattggggaatatgacagaggatgattggaggtggcacatgtatgacacagtgaagggaagtgattggctaggggatcaggacgccatccagtatatgtgtagggaagcaccgaaagcagtcatagaacttgaaaattatggactaccattttcccggactgaagatgggaagatatatcaacgtgcatttggtggccaaagcttgaactttggaaaaggtggacaagcgtatcgttgtgcatgtgctgctgatcgaactggacatgctttgttgcacactctatatggccaggctatgaaacataatacacagttttttgtggaatactttgctcttgatttaattatgggcaatgatggtagctgccaaggtgtgattgccttaaatatggaggatggcaccttacatcgtttccgtgctgcctcaacaattcttgctactgggggttatggtagagcatacttttccgcaacttctgctcacacttgcacaggagatggcaatgctatggttgcgcgtgctggactgcctctcgaggatcttgagtttgttcaatttcatccaacgggcatatatggtgctggttgtctcattactgaa---ggatcccgaggtgaaggtggtattctgaggaatagtgaaggtgaacgattcatggaacgttatgccccaacagctaaggatcttgcatctagagatgttgtatcaagatctatgacgatggagatccgagaagggcgtggtgttgggtccttgaaagatcacatctacctgcacttgaatcatttgcctccggaggtccttaaggagagacttcctggtatttctgaaacagcagccatttttgccggtgttgatgtgacaaaggagccaatccctgttttaccaactgtccattataacatgggtggaattcccacgaatcactatggagaggtggttaccatcaaaggtgatgatcctgatgcggtggttcctggactatttgctgctggggaagctgcctgtgcatctgtgcacggtgccaatcgacttggagccaattctcttcttgacattgttgtctttggtagggcttgtgcaaatagggttgcggagatccaaaagccaggagag------aaacaaaagcagctagaaaaggatgctggagagaagaccatcgcatggttggacaagcttcgtaattcaaatgggtctcttcccacctcgaaagtccggttgaacatgcaaaggataatgcaaaataatgctgctgtttttcggacacaagaaacactggaggaaggctgtcagttgattgataaagcttgggagagtttccatgatgtcaagttgaaggaccgaagcttgatatggaactcggacttgatagagacaattgagttagaaaaccttttaattaatgcatgtatcaccatgcattctgctgaagccaggaaagaaagtagaggggctcatgcacgtgaagattttacgaaaagagatgatgagaactggatgaaacatacattgggatattgggaaaatgagaaagtccgattggactaccgg---ccagttcacatgaatacactcgatgacgaagttgaaactttccctcccaaggctcgagtgtactttcatgttgagcctggcgctcgcgagaaggccctcttggcagaggacccatctctaaaacgcttcaaatcacacaagaaaggtgtgaagcttctcaaaaaagtgggagatgttcttactgtggtggttgttgctggatgctgt---------------tacgagatctacgttagggcagtcacgcgtgaagaagcccgaaaacag---------------------------agtgaagatgtttcgcacatgcctgatataaaagatccggagatcgaacgtgcttttaacgacttaatggccacaaactgggatgaactttcaccacctgttgtccatgatgtaaagaatgcattgtccaagaatactgaagacacgactgcccaagaagttctcaaaaacgtgtttcgagcagcagaggcagtcgaggagttttctgggattatcatgtcactgaaaatggaattggatgacgttattggtgttagtggcgagaatgtgaaaccactgacagaagaatattcaaaggcattgcagacaatttttgataggtatgcgtcgtatttagcttcatttgggccagaagagagctatttgaagaagaaagtggaaatggagttgggatcaaagatgatctacttaaagatgaggtgcggtgggcttgacgctgagtggggaaaggttacagtccttgcgacttctgggatatctggttcgtacgtcgagaaaagagca---atgaccgaaactcaggaa---------------------------tcgaaatcg---------------------------------------ttcttcaagagacac---------------------------------------------------------------------------------tgggaa---------------------ggatacaaggaattctggggtgagaggttttcatttctggataattactcgaga---tttcttgac---------aagcctttgcccagttgggattcctcggctgtcgaagagttcatcgcatctgatcccgtccatggccccactctgaagactactagggactcagctaattttggcgctgtaggtgctcttgttggagcagtttcaactgctggacttgcttggaagtggtcaaggagtcctcacggtgctgcattgtcttttgcttttggagctgctgttggcggtacttttgggctcgagattggtagccattggtaccagttatataggctggacacgaaggcttcacaggtcaaattctatgagtggttggaaaagagagct---------------------------------------------------CCTTTTCCAGGTTTTGAACCG------------TTA---------------TGGATGAGG---------------AGC---------TTG------GGCCAACTGAGTGAGTACTCTTCAGTTGCATCTGGAAAAGACGATGACATCGGC---AACGCCGCC---------------------GCT------------------------------------AAG---------AAGAATGTTCTTCGCCCCTTGTCTCCTCATCTGCCTATCTACAAGCCCCAGCTGAGTTCGACCACTTCTATCTTCAATAGAATCTCTGGAGTTTATCTGTCTGGTTATGCTCTGGCTTTCTATCTTGTTTCTATGAAATTGGGTTCCATTTGCTACAGCTATGAGGGTTTCTATCAATTGTTGTTTTATTCGTCGAAAATCAGTCTGTTGTCCTCTGAGATT---GCTGTCTTGGCCCTTGTCTATCATGTGTATGCTGGGATTCGTCATTTGCTCATGGATGTTTCCGGA---ACTGTC---TTTGATCGAAGTAAGCAAGAGGCAACAACTTCAACCAAG
>ManihotEsculenta
CACGCTTCGGAAGCGGAAGCC---CAGAAG---------GTGGAGCCAAAG------GCC------------------------------AGC---------------------------------------------------TCCAGTTCG---------------AACCTCAAGACCTTCCAAATCTACCGGTGGAACCCTGACAACCCG------TCAAAACCTCAACTTCAGGACTACCAGATCGACCTGAAAGAATGTGGACCCATGGTCTTGGATGCCCTCATCAAGATCAAGAACGAGATCGACCCTTCTCTCACTTTCCGC---CGATCTTGCCGCGAAGGAATCTGTGGCTCCTGTGCT---ATGAACATCGACGGCTGTAATGGGCTT---GCGTGCTTGACCAAGATCCCATCT------------GGGACCTCGTCGACGATTACTCCTTTG------CCCCATATGTTCGTGATTAAGGACTTGGTAGTGGACATGACTAATTTCTATAATCAATACAAGAGTATCGAGCCATGGCTTAAGAGAAAGAACCCTCCTCAGGTTCCG------GGG------------------AAGGAG---ATATTGCAGAGTAAGAAAGATAGGGCTAAGCTTGATGGGATGTATGAGTGTATATTGTGTGCTTGCTGTAGCACATCCTGCCCCAGCTATTGGTGGAACCCTGAG---GCTTACTTGGGGCCAGCTGCTTTGCTCCATGCTAACAGGTGGATCAGTGATAGCCGTGAT------GAA------TATACCAACGAACGACTGGAAGCAATA---AATGATGAGTTT------AAG---CTATACCGC------TGCCATACGATATTGAATTGTGCCCGTGCCTGTCCAAAAGGCTTGAACCCTGGAAAGCAAATCATGCACATTAAGCAGCTCCAGCTATTAGGTGGCGTA------------------------------------TGGTGGCGCGATGTTCTACGTGAGTCCACGTTGGAAGGACAT---CATACCAAA---------------GTCGTACAATTAGGA------------CCTCGATATGGTTTTATTCTG---TTC------ATCGTATCGGAGGTT------------------------------------ATGTTCCTT---------------------------------------------TTTGCTTTTTTTTGG------------------GCTTCTTTTCATTCTTCTTTGGCACCTACGGTAGAGATCGGAGGTATT------------TGGCCCCCAAAAGGGATTGGGGTTTTAGAT---------CCTCGGGAAATCCCT---TTT------CTTAATACCCCTATT---CTCCTTTCATCCGGAGCTGCCGTAACTTGGGCTCATCATGCTATACTC------GCGGGGAAGGAAAAACGAGCAGTT---TATGCTTTAGTAGCTACC------------------------GTTTCACTGGCTCTAGTATTCACT---------GGCTTTCAAGGAATGGAATATTATCAAGCACCCTTCACTATTTCGGATAGTATTTATGGTTCTACCTTTTTCTTAGCAACTGGCTTTCATGGTTTTCATGTGATTATAGGTACTCTATTCTTGATCATATGTGGT------ATTCGCCAATATCTTGGTCATCTGACCAAGGAGCATCACGTTGGCTTTGAAGCTGCTGCA------TGGTACTGGCATTTTGTAGACGTGGTTCGGTTA---TTCCCATTTGTTTCTATCagatttttctctactgaatccactggtggacgatcctcatacacaattgttgatcatacatatgatgcagttgtggtaggagcaggtggtgctgggttgagagctgccataggactctcagaacatggatttaacactgcttgcattaccaagctttttccaactcgttcacacaccgttgcagctcagggagaaatcaatgcagctctgggaaatatgacagaagatgattggaggtggcacatgtatgacactgtcaagggaagtgattggttaggtgatcaggatgctattcaatacatgtgtagggaggcaccaaaggcagtaattgaacttgagaactatgggctgccattttccagaacagaagatggacgaatttatcagcgtgcatttggtggtcagagtctaaattttggaaaaggtggacaggcatatcgttgtgcttgtgctgctgatcgaactgggcatgctcttttgcacactctctatggccaagctatgaaacacaatacacaattttttgtggaatattttgctttggatctactaatgaatactgatggtagctgtcaaggagtaattgcattgaatatggaggatgggacgttgcatagattccttgctgcttcaactatcttggccacagggggctatggtagagcatacttttcggcaacctcagctcatacatgcactggagatggcaattctatggttgcacgggctgggcttcctctccaggatttggagtttgttcagtttcatcctacaggcatatatggggctggctgcctaatcactgaa---ggatctcgtggtgaaggtggtatccttaggaacagtgaaggtgaacgatttatggaaagatatgctcctacagccaaggatcttgcatcaagggatgttgtttcaagatctatgaccatggagattcgggagggccgcggtgtaggacctttgaaggaccatatctatttgcatttaaaccacttgcccccagatgtactaaaagagaggcttcctggtatttctgaaactgctgccatttttgctggtgtggatgttacaaaggaacccatccctgtcttgcctactgtgcattacaatatgggtggaattcccacaaattaccatggagaggtggttactgttaaaggcaatgatcccgatgctgtagttcctggtttaatggctgctggggaggcagcctgtgcatctgttcatggtgccaatcggcttggtgcaaattctctgcttgacattgttgtttttggtcgagcttgtgcaaatcgagtagcagagatccatagaccaggggaa------aaacagaagcctttggaaaaggatgctggagagaggaccattgtgtggctagacaaactgaggaattcaaatggatcattgccaacttcacaaatccgattaaatatgcagaggataatgcaaaataatgcagctgttttccgtacacaagacacattggaagaaggttgtcagctgattgacaaagcatgggagagctttcatgatgtgaagttgaaagatcgcagtctaatatggaactctgacttgatagaaaccattgaattagaaaaccttttgataaatgcctgtatcacaatgcactctgctgaggctcggaaggagagcagaggggcacatgcccgtgaagacttcactaaaagagatgatgaaaattggatgaagcatactttgggatactgggagaatgtgaaggtacgactcgattacagg---ccagtacacatgaatacattagatgatgaaattgagtcattcccgcctaaagctcgtgtttatttccacgtcgaacctcagcctcgcgagaaagctctcttggcagaagacccagctcttaagcgattcaaatcacataagaagagtgtatggagactcaaaagagttggagatgttctcacaattgtggttgtagcaggctgttgc---------------tatgaaatctatgtcaaagcagtaatgcgggaggaggctcgaaaaaaagcaggg---------gaaagtgca---agtgaggatgtaactcacatgccagtcatacaagatcctgaaattcaaaatgttttcaaggacttaatggctgcaagttgggacgagcttcccgatactctcatccatgatgtgaagaatgcgttgtctaagaacactgatgataaagctggtcaagaaattgtgaagaatgttttcgctgcggctgaagcagttagtgaatttggtggcatgctcgtttctatgaaaatggaacttgatgacagtattggattgagtggcgaggatgtaaagcccttatcaggtgattttgccaatgctcttcgtgctgtttatcagcggtattctgcctatttggatgcctttggacctgatgaaggttatttgcggaagaaagtggagacagagttgggatcaaagatgatacacctgaagatgagatgcagtgggcttggttcagagtgggggaaggttactgttcttggcacttctggacttgctggttcttatgttgagcagagagct---atggcaggtgat---------------------------------tcacagtca---------------------------------------ttttttaggaagcac---------------------------------------------------------------------------------tgggaa---------------------ggttacaaggagttttggggtgaaagattttcctttctcgacaattattcaagg---tttatcaag---cgcgataagcctcttccttcttggtctgcttctgatgttgaagagtttattgcttcagatcctgttcatggccccactctgaagactgctagggaagcagcgcagtttggtcttacaggaagtattatcggagcagtatcaactgctggagttgcctggaaatattcaaggagtttacatggtgctgggctgtcctttcttgctggaggtgtttttggttggacctttggacaggaaattgcaaatcactggatgcaactctacaggttggacaccatggctgcacaagttaagttcatggagtggtgggagaataaatgtgatgggcggtcg---------------------------------------------------------------------------------------------------------------------------------------------------------------------------------------------------------------------------------------------------------------------------------------------------------------------------------------------------------------------------------------------------------------------------------------------------------------------------------------------------------------------------------------------------------------------------------------------------GATCAAAGGAAGCCGAATTCACCACCATCAACCAAA
>Med
------------------------------------------------------------------------------------------------------------------------------------------------------------------------------------------------------------------------------------------------------------------------------------------------------------------------------------------------------------------------------------------------------------------------------------------------------------------------------------------------------------------------------------------------------------------------------------------------------------------------------------------------------------------------------------------------------------------------------------------------------------------------------------------------------------------------------------------------------------------------------------------------------------------------------------------------------------------------------------------------------------------------------------------------------------------------------------------------------------------------------------------------------------------------------------------------------------------------------------------------------------------------------------------------------------------------------------------------------------------------------------------------------------------------------------------------------------------------------------------------------------------------------------------------------------------------------------------------------------------------------------------------------------------------------------------------------------------------------------------------------------------------------------------------------------------------------------------------------------------------------------------------------------------------------------------------------------------------------------------------------------------------------------------------------------------------------------------------------------------------------------------------------------------------------------------------------------------------------------------------------------------------------------------------------------------------------------------------------------------------------------------------------------------------------------------------------------------------------------------------------------------------------------------------------------------------------------------------------------------------------------------------------------------------------------------------------------------------------------------------------------------------------------------------------------------------------------------------------------------------------------------------------------------------------------------------------------------------------------------------------------------------------------------------------------------------------------------------------------------------------------------------------------------------------------------------------------------------------------------------------------------------------------------------------------------------------------------------------------------------------------------------------------------------------------------------------------------------------------------------------------------------------------------------------------------------------------------------------------------------------------------------------------------------------------------------------------------------------------------------------------------------------------------------------------------------------------------------------------------------------------------------------------------------------------------------------------------------------------------------------------------------------------------------------------------------------------------------------------------------------------------------------------------------------------------------------------------------------------------------------------------------------------------------------------------------------------------------------------------------------------------------------------------------------------------------------------------------------------------------------------------------------------------------------------------------------------------------------------------------------------------------------------------------------------------------------------------------------------------------------------------------------------------------------------------------------------------------------------------------------------------------------------------------------------------------------------------------------------------------------------------------------------------------------------------------------------------------------------------------------------------------------------------------------------------------------------------------------------------------------------AGTGGCTTACCTAACTTCAATTCT------------TTG------------AGATATCAGGCT---CTTGGA---CTGGAC---------ACTAATGTGCTGGCTGGAGCTAGATATGGTACTCAAGTTAGTGGCTTTATGAGTGACATCCCA---AGTAAAACC---------------------AGT---GAG---------------------------GCAAAG---------CAGTCCGGTTTTCGCCCATTATCTCCTCATCTTCCTGTTTATCAACCCCAGCTTTCTTCGACGCTTTCAATTTGCAATAGAATTGCTGGAGCTTTCCTAGCTGCTGTCACCTTACTTTTTTATATGATATACATGAAAGTGGGCTTGGTTGGTCTCACCTTTGATCCATTCTACCAGTTCGTATTCTATTCATCAAAACTCCACCTACTTGCCATTGAGATT---TCTGCCCTAGCAATGTCCTATCATCTGTATAGTGCAATTCGTCATTTA------------------------------TTC------------------------------------
>MimulusGuttatus
CACGCATCCGAGGCGGAGGCG---CAGCAG---------GTGGAGCCGAAG------GCG------------------------------AAA---------------------------------------------------ACCACCTCC---------------ACACCGAAGACCTTCCAAATCTACCGATGGAACCCCGATTCGACG------CAGAAACCAGAGCTCAAGGACTACGATATCGACCTCAAGGAATGCGGTCCGATGGTGCTCGACGCCCTAATCAAGATAAAAAACGAGATCGATCCATCCCTGACCTTCCGC---CGATCCTGCCGCGAGGGAATCTGCGGCTCCTGCGCG---ATGAACATCGACGGCCGGAACGGTTTA---GCCTGTCTGACGAAAATACCCTCG------------GGCGGCCCAACGATGGTCACGCCTCTG------CCGCACATGTTCGTGATTAAGGATTTGGTGGTGGATATGACGAATTTCTACAACCAGTACAAGTCGATTGAGCCGTGGCTGAAGAGGAAGACGCCGGCGGAGACTCCG------GCG------------------AAGGAG---ATTCTGCAGAGCAAGGATGACAGGAAGAAGCTTGATGGGATGTACGAGTGCATACTGTGTGCCTGCTGTAGCACATCCTGCCCTAGTTACTGGTGGAACCCTGAG---TCTTATTTGGGTCCGGCTGCTCTTTTGCACGCCAACAGATGGATAATGGACAGTCGAGAT------GAG------TACACAAAGGAGAGGTTGGATGCTGTA---AACGACGAGTTC------AAG---CTGTACCGG------TGCCACACCATATTGAATTGTGCTAAAGCTTGCCCCAAGGGACTCAATCCTGGAATGCAGATCCAGAATATCAAGAAACTCGAGCTCACATCTTCT---------------------------------------------------------------------------------------------------------------------------------------------------------------------------------------------------------------------------------------------------------------------------------------------------------------------------------------------------------------------------------------------------------------------------------------------------------------------------------------------------------------------------------------------------------------------------------------------------------------------------------------------------------------------------------------------------------------------------------------------------------------------------------------------------------------------------------------------------------------------------------------------------cgcctcttctcgactcaatcgaatgatgcagcgccatcctatacagtggtggatcacacatacgatgcagtcgtggtgggtgcaggaggtgctgggctgagggctgcgataggattatcggagcatggattcaacacagcttgcattaccaagctatttcctactcgttcacataccgttgcagcacagggtggaataaatgctgcgttgggaaatatgacagaggatgattggaggtggcacatgtatgacacagtaaagggaagcgattggctaggcgaccaggatgccattcagtacatgtgtagggaagcaccaaaagcagttatagaacttgaaaattatgggctaccattctcccggactgaggatggaaagatatatcaacgtgcatttggtggtcaaagcttgaatttcggaaaaggcgggcaagcgtatcggtgtgcatgtgctgctgatcgaactggacatgctttgttgcacactctatatggccaggctatgaaacataacactcaattttttgtggaatactttgcccttgatttactcatgggcagtgatggtagctgtcaaggtgtaattgccttaaatatggaggatggcaccttacatcggttccgttctgcctcaacgattcttgctactgggggttatggtagagcgtacttttctgcaacttcagctcacacttgcaccggagatggcaatgccatggtatcacgtgctgggctacctctcgaggatcttgagtttgttcagtttcatccaaccggcatttatggtgctgggtgtctcattactgaa---ggctccagaggtgaaggtggtattcttaggaacagtgaaggtgaaagattcatggaacggtacgccccaacagccaaggatcttgcatctagagatgttgtctcaagatctatgacaatggagatccgagaagggcgtggtgttggacctttgaaagaccacatctatcttcacttgaatcatttgcctccggaggttcttcaagaaagacttccaggtatttctgaaaccgccgccatttttgctggtgttgacgtcacaaaggagccaatccctgtcttaccaaccgtccattataacatgggtggaattccaacaaattaccatggagaggttgttacgatcaaaggtgacaatcccgatgctattattcctgggctattcgctgctggggaagctgcctgtgcatctgttcatggagccaatcgacttggagccaattcacttcttgacattgttgtctttggccgtgcgtgtgccaacagggttgcagagatccataagccaggagag------aaacagaagccattagagaaggacgctggagagaaaacaattgcatggttggacaagcttcggaattcaaatggttcccttcccacctcaaaaatccggttgaacatgcaaaggataatgcaaaacaatgctgctgtatttaggacacaagaaactctggaggaaggctgtaagttgattgacaaagcctgggagagtttcaatgatgtcaaggtggaggacagaagcttgatatggaactctgacttgatcgagaccattgagttggaaaacctgttgattaacgcatgcatcactatgcattcggctgaagccaggaaagaaagtagaggagctcatgcacgtgaagatttcactacaagagatgatgagaaatggatgaaacatacattaggatactgggaaaatgagaaagtccgactggattaccga---ccagttcacatgaatacgctcgatgatgaaattgaaactttccctcccaaggctcgagtgtactttcacgttgagccaggggctcgcgagaaggctctcttggcagaggactcgtcactgaaacgcttcaaatcgcctaagaaaagtgtgcgccgactcaaaattgtgggagatgttcttacagtcgttgttgtagctggatgctgc---------------tacgagatctatgttagagcagtaatgcgggaagaagcacgcaagcaggcgaac---------gagagtgct---agcgaagatatttcacatatgcctgttataaaagactcggaaatcgagcgttctttcaaggatttaatggctacaaactgggacgagattccatcctcagttatcgaggatgtaacaaaggcattgtccaagagtaccgaagacaacgctgcccaagaaaccctaaaaaatgtcttccgagcagcagaggcagttgaggagttcacaggaattattatgtctttgaaaatggaattggatgatgtcattggggttagcggcgagaatgtgaaaccactaacagaagaatactcaaaggctatgcagacgattttcaatagatatgctgcgtatttggctgcatttggaccggaagaaagctatttgaagaagaaagtggaaatggagttgggaacgaaaatgatttacttgaaaatgaggtgcggtggccttgctgctgagtggggaaaggtttcagtactcgggacttctggactctctggctcttatgttgaacaaagggcg---atgagcgaaaatcagggg---------------------------ccgatatcg---------------------------------------ttcttcaaaaatcac---------------------------------------------------------------------------------tggcag---------------------ggttacaaggaattttggggcgagagattttcatttctggataattattccaaa---attatttac---tcagagaagcctttgccccattgggatagctccgtcgttgaagagttcatcgcatctgatcccgtccacggacccactctgaagactgcaagggaagcagcacagttcggtatggtaggtgctgctgttggagcaattacaactgctggatatgcttggaagtggtcaaagagccctcatggtgctgcactttcgtttgctttcggagcagcagtaggtggaacttttggaattgaagtggctaaccactggtatcagttatataggctcgacacaatggcttcacaggttaaattcttcgagtggctgcagaagagagct---------------------------------------------------------------------------------------------------------------------------------------------------------------------------------------------------------------------------------------------------------------------------------------------------------------------------------------------------------------------------------------------------------------------------------------------------------------------------------------------------------------------------------------------------------------------------------------------------------------GATAAAAAGAAGCAAGAGTCGGCAAATTCAACCAAG
>NicotianaAttenuata
------------------------------------------------------------------------------------------------------------------------------------------------------------------------------------------------------------------------------------------------------------------------------------------------------------------------------------------------------------------------------------------------------------------------------------------------------------------------------------------------------------------------------------------------------------------------------------------------------------------------------------------------------------------------------------------------------------------------------------------------------------------------------------------------------------------------------------------------------------------------------------------------------------------------------------------------------------------------------------------------------------------------------------------TGGTGGCGCGATGTTCTACGTGAATCCACGTTCGAAGGACAT---CATACCAAA---------------GTCGTACAATTAGGA------------CCTCGATATGGTTTTATTCTG---TTT------ATCGTATCGGAGGTT------------------------------------ATGTTCTTT---------------------------------------------TTTGCTCTTTTTCGG------------------GCTTCTTCTCATTCTTCTTTGGCACCTACGGTAGAGATCGGAGGTATT------------TGGCCCCCAAAGGGGATTGCGGTTTTAGAT---------CCTTGGGAAATCCCT---TTT------CTTAATACCCTTATT---CCCCTTTCATCCGGAGCTGCCGTAACTTGGGCTCATCATGCTATACTC------GCGGGGAAGGAAAAACGAGCAGTT---TACGCTTTAGTAGCTACC------------------------GTTTCACTGGCTCTAGTATTCACA---------GGCTTTCAAGGAATGGAATATTATCAAGCACCCTTCACTATTTCGGATAGTATTTATGGTTCTACCTTTTTCTTAGCAACTGGCTTTCATGGTTTTCATGTGATTATAGGTACTATTTTCTCGATCATATGTGGT------ATTCGCCAATATCTTGGTCATCTGACCAAGGAGCATCACGTTGGCTTTGAAGCAGCTGCA------TGGTACTGGCATTTTGTAGACGTGGTTCGGTTA---TTCCTATTTGTCTCTATC---------------------------------------------------------------------------------------------------------------------------------------------------------------------------------------------------------------------------------------------------------------------------------------------------------------------------------------------------------------------------------------------------------------------------------------------------------------------------------------------------------------------------------------------------------------------------------------------------------------------------------------------------------------------------------------------------------------------------------------------------------------------------------------------------------------------------------------------------------------------------------------------------------------------------------------------------------------------------------------------------------------------------------------------------------------------------------------------------------------------------------------------------------------------------------------------------------------------------------------------------------------------------------------------------------------------------------------------------------------------------------------------------------------------------------------------------------------------------------------------------------------------------------------------------------------------------------------------------------------------------------------------------------------------------------------------------------------------------------------------------------------------------------------------------------------------------------------------------------------------------------------------------------------------------------------------------------------------------------------------------------------------------------------------------------------------------------------------------------------------------------------------------------------------------------------------------------------------------------------------------------------------------------------------------------------------------------------------------------------------------------------------------------------------------------------------------------------------------------------------------------------------------------------------------------------------------------------------------------------------------------------------------------------------------------------------------------------------------------------------------------------------------------------------------------------------------------------------------------------------------------------------------------------------------------------------------------------------------------------------------------------------------------------------------------------------------------------------------------------------------------------------------------------------------------------------------------------------------------------------------------------------------------------------------------------------------------------------------------------------------------------------------------------------------------------------------------------------------------------------------------------------------------------------------------------------------------------------------------------------------------------------------------------------------------------------------------------------------------------------------------------------------------------------------------------------------------------------------------------------------------------------------------------------------------------------------------
>Ofasciculata
tacgcatcagaggcccaggct---caacag---------gtcgagcccaag------gcg------------------------------cag---------------------------------------------------cccagctcc---------------actcccaagaccttccaaatctaccgatggaaccccgattcgccg------cagaaacccgaactgcaaaattacgaaattgatctcaaggactgcggcccgatggtccttgacgccctaatcaaaatcaagaacgagatcgatccgtccctgaccttccgc---cgctcgtgccgtgagggaatctgtggttcgtgcgcg---atgaacatcgatggccggaatggattg---gcttgtctgacgaaaataccgtcc------------ggtgggccgtcgatgattacccctctg------ccgcatatgtttgtgattaaggatttggtggttgatatgacgaatttttataatcagtacaagtcgattgagccgtggctgaagaggaaaaatccgccggagaccccg------ggg------------------aaggag---gttttgcagagcaaggaggataggaagaagctggatgggatgtacgagtgcatcNNN------------------------------------------------------------------------------------------------------------------------------------------------------------------------------------------------------------------------------------------------------------------------------------------------------------------------------------------------------------------------------------------------------------------------------------------------------------------------------------------------------------------------------------------------------------------------------------------------------------------------------------------------------------------------------------------------------------------------------------------------------------------------------------------------------------------------------------------------------------------------------------------------------------------------------------------------------------------------------------------------------------------------------------------------------------------------------------------------------------------------------------------------------------------------------------------------------cgtctgttctctgctcaatcgaatgggggagcgccatcctatacagtggtggatcacacctatgatgcagtcgtcgttggcgctggaggtgcaggtctgagagcggcgatagggttatcggaacatggattcaacacagcctgcatcaccaagctattccctactcgctcccataccgttgctgcacagggtggaataaatgccgctttgggaaatatgacagaggatgattggaggtggcacatgtatgacactgtaaagggaagtgactggctaggggaccaggatgccattcagtacatgtgcagggaagcaccgaaagcagttatagaacttgaaaattatgggctaccattctcccggactgaagatgggaagatatatcaacgtgcatttggtggccaaagtctgaattttggaaaaggtggacaagcatatcgttgtgcatgtgctgctgatcgaactggacatgctttgttgcacactctatatggccaggctatgaaacataatacacaattttttgtggaatactttgctcttgatttacttatgggcaatgatggtagctgtcaaggtgtggttgccttaaatatggaggatggcaccttacatcgtttccatactgcctcgactattcttgctactggaggttacggtagagcatacttttctgccacttctgcgcacacttgcactggagatggcaatgctatggttgcacgtgctggactgcctctcgaggatcttgagtttgttcagtttcacccaacgggcatatacggtgctgggtgtctcattacagaa---gggtcccgaggtgaaggtggtattttgaggaatagtgaaggtgaaagattcatggaacgttacgccccaacagctaaggatcttgcctccagagatgttgta------------acaatggagatccgtgaagggcgtggtgttgggcccttgaaagatcacatctatcttcacttaaatcatttgcctcctgaggtcctcaaggagagacttcctggtatttctgaaactgcagccatttttgctggtgttgatgttacaaaggagccaatccctgttttacccactgtccactataacatgggtggaattcccacaaatcaccacggagaggtggttaccatcaaaggtgatgatcctgatgctgtggttcctggactatttgctgct---------------------------------------------------------------------------------------------------------------------------------------------------------------------------------------------------------------------------------------------------------------------------------------------------------------------------------------------------------------------------------------------------------------------------------------------------------------------------------------------------------------------------------------------------------------------------------------------------------------------------------------------------tttcatgtggagccgggggctcgcgagaaggctctcttggaggaacacccatcactaaaacgcttcaaatcaactaagcaaagtgtgcggcttctcaaacgtgtaggagatgttcttacagtcgtagttgtagctggatgctgc---------------tatgagatctacgttagagcagtcatgcgagaggaagcccgtaaacaagcgaaa------------gacagcatg---------------------------------------------------------------------------------------------------------------------------------------------------gctgcccaggatgttctgaaaaacgtgttccgagcagcagaggcggttgaggagtttatggggattatcatgtcactgaaaatggaattggatgacgtcattggtcttagtggcgagaatgtgaaacctttgacgaaagaatattcgaaggcattgcagacgatttttgatagatatgctgcatatttggcttcgttcggtccagaagagagctacctgaagaagaaagtggaaatggagttgggaacaaagatgatatacttgaaaatgaggtgcggtggcctcgatgctgactggggaaaggttacagttcttgcaacttctggactctctggttcttatgtcgagaaaagagcc---atgagcgagacacaggat---------------------------tcgaaatcg---------------------------------------ttcatcagaagacac---------------------------------------------------------------------------------tgggaa---------------------gggtataaggaattctggggcgagaggttctcatttcttgataattactcgaga---tttatcaac---tccgagaagcctttgccccattgggatagctctactgtcgaagagttcattgcatctgatcccgtcaatggccccgccctgaagactgcaagacaagcagctaattttggtgctgtaggtgctgccgttggagcagtttcaactgctggacttgcttggaaatggtcaaagagtcctcatggtgccgcactgtcattggcttttggagcagtggttggcggcacttttggacttgaaatcggtagccactggtaccagttatataggctggatacaaaggcttcacaggttaagttctatgagtggttgcagaagagagct------------------------------------------------TCTTCTGTTCGAGGTTTTGATCCA------------TTT---------------TGGAGGAGG---------------AGC---------GTG------GGCCAATTCAGCGAGTACTCTTCCGTAATTGGTGCCAAAGAGGATGATGTCGTC---AGCACGAAA---------------------ACG---GATGATACT---------------------AAGAAC---------AGAAATGTCCTTCGCCCCTTATCTCCTCATCTTCCTGTCTACAAGCCCCAGCTGAGTTCGACAACTTCAATTCTCAATAGAATCTCTGGAATTTATTTATCCGCTTATGCATTGGCTTTTTATCTTGTTCCTATAAAAATGGGTTCCGTTTGCTTCAGCTATGTGGATTTCTACCAATTCTTGTTTTATTCGTCGAAACTCGGCCTGTTATCTACCGAGATT---GCTGCCTTAGCCCTATCCTATCATGCGTATTCTGGAGTTCGTCATTTACTGATGGATGTTTCAGGA---ACTATT---TCC------------------------------------
>OleaEuropaea
CACGCGTCGGAAGCCTCGGTC---CAGCAG---------GAGGAGCCTCAG------GCG------------------------------AAG---------------------------------------------------CATACCAGC---------------AACCCGAAAACCTTCCAAATTTACCGGTGGACCCCGGACAACCCG------CAGAAGCCTGAGCTGCAGAATTTCGAGATTGATCTCAAGGAGTGCGGCCCTATGGTTTTGGACGCCCTAATCAAGATCAAGAACGAGATCGACCCGACCCTGACCTTCCGC---CGCTCCTGTCGTGAGGGAATCTGCGGTTCGTGCGCT---ATGAACATCGACGGTAGAAATGGGCTT---GCTTGCTTGACCAAGATCCCATCT------------GGGCCGTCAACTATGATTAACCCCCTG------CCACACATGTTTGTGATTAAGGATCTTGTGGTTGATATGACCAATTTTTACAACCAGTATAAGTCGATTGAACCGTGGCTGAAGAGGAAGAGTCCACCGGAGACGCCA------GGG------------------AAGGAG---ATTTTGCAGAGCAAGGAGGATAGGAAGAAGCTTGATGGTATGTATGAATGCATTCTGTGCGCCTGTTGTAGTACATCCTGTCCTAGCTACTGGTGGAATCCTGAG---TCTTATCTTGGCCCGGCCGCCCTTCTCCATGCCAATAGGTGGATAATGGACAGCCGTGAT------GAG------TACACAAAGGAGCGCCTAGATGCTGTA---AACGATGAGTTC------AAA---CTCTATCGC------TGCCATACTATTTTGAATTGTGCTAAAGCTTGCCCGAAGGGACTGAATCCCGGACTGCAAATTCAGAACATCAAGAAACTCGAGCTTACAAGT------------------------------------------TGGTGGCGCAATGTTCTATGTGAATCCACGTTGGAAGAACAT---CATACCAAA---------------GTCGTACAATTAGGA------------TCTCAATATGATTTTATTCTT---TTT------ATCGTATCGGAGGGT------------------------------------TTTTTTTTT---------------------------------------------TTT------------------------------------------------------------------------------------------------------------------------------------------------------------------------------------------------------------------------------------------------------TTTGTA---TAT------------ACA------------------------------------------TTTTGC---------AAAGTCCAATAT---------------------------------------------------------------------------------------------------------------------------------------------------------------------------------------------------------------------------------ATA---ATTATATTTATCATTTAAcgcctcttttcaactcaatccaatgttggagggtcatcatacacagtggtggatcatacctatgatgctgttgtggtgggcgcaggtggtgcaggcctgcgagcggcaattgggttgtccgagcatggattcaatacagcttgcattaccaaactatttcctactcggtcccacactgttgcagctcagggtggaataaatgctgcattaggaaatatgaccgaagatgattggaggtggcacatgtatgatacagttaagggaagcgattggctaggcgatcaggacgccattcagtacatgtgtagggaagcaccaaaagcagttatagagcttgaaaattatgggctaccattctccaggactgaagatggaaagatttaccaacgtgcatttggtggtcaaagcctaaactttggaaaaggtggacaagcatatcgttgtgcatgtgctgcagatcgaactgggcatgctttgttgcatactctttatggccaggctatgaaacacaatacacaattttttgtggaatactttgccttggatttacttatgggtaaagatggtagctgccaaggtgtaattgccttgaatatggaggatgggacattacataggttccgtgctccatcaacaattctagctacagggggttatggtagggcatacttctctgctacctctgctcacacttgcactggagatggaaatgctatggttgctcgagctgggctgcctcttgaggatctggagttcgtccagttccatccaacgggtatatatggtgcaggttgtctcattactgaa---gggtctaggggtgaaggtggcattcttaggaatagtgaaggtgaaagattcatggaacgttatgccccaacagctaaggatcttgcatcaagagatgttgtttcgagatctatgacgatggagatccgggaaggacgtggtgtagggcccttgaaagatcacatctatcttcacttaaatcacttacctcctgaggttctcaaggagagacttcctggtatatctgaaactgctgctatttttgctggtgtcgatgttacaaaagagccaatccctgttttacctactgtccattataacatgggtgggatccccacgaatcattatggagaggtggttaccatcaaagatgatgatccagatgcagtgattcctggacttttagctgctggggaagctgcctgtgcatctgttcatggcgctaatcgacttggtgcaaattctcttcttgacattgttgtatttggacgggcttgtgcaaacagggttgctgagatccgtagaccaggagag------agtcaaaaaccactggaacaggatgctggagagagaactattgcatggttggacaatcttagaaattcaaatggttcccttcccacctcgaatatccggttgaacatgcaacggattatgcaaagcaatgctgctgtatttcgcacacaagaaacattagaagaaggttgtcagttgattgataaagcatgggagagctttcatgatgtcaagttgaaggacagaagcttgatatggaactcagacttgatagagactattgagttggaaaaccttttaattaatgcatgtatcactatgcactctgctgaagcgaggaaagaaagtagaggagcccatgcacgtgaagattttacgaaaagagatgatgaaaactggatgaaacatactttgggatattgggagaacgaaaaggttaggcttgcctacagg---ccagttcacatgaatacgctggatgatgaagtggagtcatttcccccaaaggcccgagtatattttcatgttgaacctggagctcgtgagaaggctctcttggccgaggacccagcactaaagtgtttcaaatcacataagaaaagtgtgcggcgcttgaaagtagtaggagatgctctcacagtgctagttgtagctggatgctgc---------------tatgaaatttatgttaaagcagtaatacgagaagaagctcgtaatcaggcgaaa---------gagaatgca------------------------------------------------------------------------------------------------------------------------------------------------------------------------------------------------------------------------------------------------------------------------------------------------------------------------------------------------------------------------------------------------------------------------------------------------------------------------------------------------------------------------------atgagtgaaacccaggac---------------------------caaaaatcg---------------------------------------ttcttcaagcgacac---------------------------------------------------------------------------------tgggaa---------------------ggttacaaggagttctgggccgagagattttcgtttttggagaactattcgaga---gttctcaac---ccagagaagccattgccccattgggatagctctgttgtggaagagtttattgcctccgatcccgtccatggtcccactctcaagactgccagggaagcagctcaatttggtgctgcaggtgcggtcctaggagcagttacaacagctggctactgttggaagtactcgcgaagtgctcatggcgcagcactggctttcggttttggagctgtcaccggcagctgttttggactcgaagttgcgaaccactggttccagctttacaggttggatacgatggctgcgcagatgaagttctacgagtggctgcagaacagagct---------------------------------------------------------------------------------------------------------------------------------------------------------------------------------------------------------------------------------------------------------------------------------------------------------------------------------------------------------------------------------------------------------------------------------------------------------------------------------------------------------------------------------------------------------------------------------------------------------------------------------------------------
>OrobancheCumana
TATGCATCGGAGGCCCAGGCC---CAACAG---------GTAGAGCCTAAG------GCG------------------------------AAG---------------------------------------------------CCCAGCTCC---------------ACCCCGAAAACCTTCCAGATCTACCGATGGAATCCCGATGCGCCG------GAGAAGCCAGAGCTGAAAAATTACGAAATTGACCTTAAGGACTGCGGCCCGATGGTTCTCGACGCGCTAATCAAGATAAAAAACGAGATCGATCCAACCCTGACCTTCCGC---CGCTCGTGCCGTGAGGGTATCTGCGGTTCGTGCGCG---ATGAACATCGACGGCCGGAACGGATTA---GCCTGCCTGACGAAAATACCTTCG------------GATGGACCCTCGATGGTCACCCCTCTG------CCGCATATGTTTGTGGTTAAGGATTTGGTGGTGGATATGACGAACTTTTACAATCAATATAAGTCGATTGAGCCATGGCTGAAGAGGAAGAATCCTCCGGAGAATCCG------GGG------------------AAGGAA---ATTCTGCAGAGCAAGGAGGACAGGAAGAAGCTGGATGGGATGTACGAGTGCATTCTCTGTGCCTGCTGTAGCACATCCTGCCCCAGCTACTGGTGGAATCCGGAG---TCCTATTTGGGTCCTGCTGCGCTTTTGCATGCTAACAGATGGATAATGGACAGTCGTGAT------GAA------TACAAAAAGGAGCGGCTCGAGGCTATA---AATGACGAGTTC------AAG---CTGTATCGG------TGCCATACCATTTTGAATTGTGCTAAAGCTTGTCCCAAGGGACTCAATCCCGGACAGCAAATTCAGAATATCAAGAAACTTGAGCTCACAAGT------------------------------------------------------------------------------------------------------------------------------------------------------------------------------------------------------------------------------------------------------------------------------------------------------------------------------------------------------------------------------------------------------------------------------------------------------------------------------------------------------------------------------------------------------------------------------------------------------------------------------------------------------------------------------------------------------------------------------------------------------------------------------------------------------------------------------------------------------------------------------------------------------cgcttcttctcagctcaatcgaatgggggagcgccatcctatacggtggtggatcacacctatgatgcagttgtggttggtgctggaggtgcagggctgagggcagcgataggtttgtcggagcatgggttcaacacagcttgcatcaccaagctatttcctactcgctcccatactgttgctgcacagggtggaataaatgctgcattgggaaatatgacagaggatgattggaggtggcacatgtatgacacggtaaagggaagtgactggctaggggaccaggatgccattcagtacatgtgcagggaagcaccgaaagcagttatagaacttgaaaattatgggctaccattctcccggactgaagacgggaagatatatcaacgtgcatttggtggccaaagcttaaattttggaaaaggtgggcaagcgtaccgttgtgcatgtgctgctgatcgaactggacatgctttgttgcacaccctatatggacaggctatgaaacataatacacaattttttgtggaatactttgctcttgatttacttatgggcaatgatggtagctgtcagggtgtggttgccttaaatatggaggatggcaccttacatcgtttccgtgctgcctcgacaattcttgctactgggggttacggtagaacatacttctctgcaacttctgctcacacttgcactggagacggcaatgctatggttgcacgtgctggactgcctcttgaggatcttgagtttgttcagtttcatccaacgggcatatatggtgctgggtgtctcattactgaa---ggatcccgaggtgaaggtgggattttgaggaatagcgaaggtgaaagattcatggaacgttatgccccaacagccaaggatcttgcatccagagatgttgtatcaagatctatgacaatggagattcgagaagggcgtggtgttggacccttgaaagatcacatctaccttcacttgaatcatttgcctcctgaggtcctcaaggagaggcttcctggtatttctgaaactgcagccatttttgctggtgttgatgttacaaaggagccaattcccgttttaccaactgtccactataacatgggtggaattcccacaaattaccatggagaggtggttactatcaaaggcgatgatcctgatgctctggttcctggactatttgctgctggagaagctgcgtgtgcatctgttcatggcgctaatagacttggagcaaattctcttcttgacattgttgtctttggtcgggcttgtgcgaacagggttgccgagatccaaaggccaggagat------aaacaaaagccgctagagaaggatgcgggagagaagaccatcgcatggctggacaagcttcgcaattcaaatggatcccttcccacctcaaagatccgtttgaacatgcagcgtataatgcaaaacaatgctgctgtattccggacacaagaaacattggaggaaggctgtcagttgattgataaagcctgggagagttttcatgatgtcaagttgacggacagaagcttgatatggaactcggacttgatagagacaattgagttggaaaaccttttaattaatgcatgtatcaccatgcactctgctgaagccaggaaagaaagtagaggggctcacgcacgtgaagattttacgaaaagagatgatgagaactggatgaaacatacattaggatattgggaaaatgagaaagtccgattggaataccga---ccagttcacatgaatacgctcgatgatgaagttgaatccttccctcccaaggctcgagtctactttcatgtggagccaggggctcgcgagaaggctcttttggcggaacacccatcgctaaaacgcttcaaatcaactaagaaaagtgtgcgggttctcaaacgtgtgggagatgttcttacaattgtagttgtagctnnn------------------------------------------------------------------------------------------------agcgaagatgtctcacatatgcctgttataaaggatccggagactgaacgagctttcaaggatttaatggccacaaactgggacaagctatcaccatcaatcgtccattgcgtaaaaaatgcattgtccaagaatacagaggacaaggctgcccaggatgttttgagaaatgtgttccgagcagcagaggcagctgaggagttttctgggattatcatatcactgaaaatggaattggatgacgtcattggtcttagtggagagaatgtgaaaccactgacagaagaatattcaaaggcactgcagacgattttcgacaaatatgctgcttatttggcttcatttgggccagaagagagttacttgaagaagaaagtggaaatggagttgggaacaaagatgatatacttgaaaatgcggtgtggtggccttgatgctgagtggggaaaggttaccgtccttgcaacttctggactctctggatcttatgtcgagaaaagagca---atgagcgaatctcaggaa---------------------------tcgaagacg---------------------------------------ttcttcagacgatac---------------------------------------------------------------------------------tgggaa---------------------gggtataaggaattctggggtgagagattctcctctattgatatctattcgaga---tttcttgat---ccttcgaagccattgccccattgggatagttctgttgtcgaggagttcatcgcatccgatcccgtccatggacccacgctgaagactacaagacaagcagctaagtttggtgctgccggtgctgctattggagcagtttcaactgctggacttgcttggaaatggtcaaggagtcctcatggcgcggcactatctttggcttttggagcagtggttggaggcacttttggacttgaagtcggtagccactggtaccagttataccggctggacacaaaggcttcacaggttaaattctatgagtggttgcagaagagagct------------------------------------------------TTCTCTTTAAAAGGTTCTGATCCA------------TTT------------TTTTGGAGGAGG---------------AGC---------TTG------GGCCAGTTCAGTGAGTACGCTTCAGTTGCATCCGCAGATGGGCTGAATCTGGGA---GCGACGGGC---------------------AAAGAGGATGATACT---------------------AATAAG---------AAAAATGTACTTCGCCCGTTATCCCCTCATCTTCCTATCTACAAGCCCCAGCTAAGTTCAACGACTTCAATTCTCAATAGAATCTCCGGAGTTTATCTATCTGCTTATGCTCTGGCTTTTTATCTTGTTCCTATGAAGTTGGGTTCCATTTACTTCAGCTATGGGTTCTTTTACCAATTCTTGTTTCATTCGTCGAAACTCAGCCTGTTATCCAGTGAGATT---GCTGCCTTGGCCCTTGCCTATCATGCCTATGCTGGAATTCGTCATTTACTGATGGATGTTTCAGGA---ACTGTC---TTT------------------------------------
>OryzaSativa
AACGCGCGGGACGCCGCCGAG---AAGCAG---------GCGGCGCTGGCT------GCG------------------------------AAGGAGGAGGAGATCAGGGACCACCGGCGCGGCGACGCCGCGGCGGCGTCGCCGGCGCCGTCG---------------ACGGTGAAGGAGTTCCGGGTGTACCGGTGGAGCCCGGACGCCCCC---TCGCGGCGGCCGCACCTGCAGTCGTACCACGTCGACCTCGCCACATGCGGTCCCATGGTGCTGGACGTCCTGCAGAAGATCAAGGCGGAGCACGACGCGACGCTGGCGTTCCGG---CGGTCGTGCCGGGAGGGCATCTGCGGGTCGTGCTCC---ATGTGCATCGACGGGGTGAACACCGTG---GCGTGCCTCAGGCCCGTGGACACCGAC---ACC---TCGTCGGCCACGACGGTGACGCCGCTG------CCCCACATGTACGTCGTGAGGGACCTCGTCGTCGACCTGACCAGCTTCTACCAGCAGTACAAGTCGGTGGAGCCGTGGCTGAAGAGGAAGACGAAGACGAAGACGGAG------ACG------------------ACGGAG---CACGCGCAGTCGCCGGAGGAGAGGAAGAGGCTGGACGGGCTGTACGAGTGCATTCTGTGCGCGTGCTGCAGCGCGGCGTGCCCGTCCTACTGGTGGAACGCGGAG---GCGTTCCTGGGGCCGGCGGCGCTGCTGCACGCGTACCGGTGGGTGTCGGACAGCCGCGAC------GAG------TACGCGGCGGAGCGGGTGCAGGCGCTGGCGGAGGGGTGGGAC------AAG---CTCTACCGC------TGCCGGATGATCAAGAGCTGCACGGCCACCTGCCCCAAGAGCCTCGACCCCGCCGCCGCCATCTCCGCCATGAAGACCCTGCACCAGCTCGGCAAGCCA------------------------------------------GCCCCCGCGCCGCGCCAACCCGCCGTG---GGGTCC---CCTCTCGGC---------------CTCTCCAAGATT---------------CCAGGATATGAACAGACATCT---CGA------CTCAGTGGTACACAA------------------------------------GTATTGCCT---------------------------------------------CGTTGGTTTTCTACT------------------GGAACATCAAATGGATCTTCTGCTCAGCAGGAG---------------------------GGAGCCACCAGAAAGGTAATGGCATTCAGC---------CCATTAGAAGCAAGC---ATC------GCCAAACCCAGAAAA---GGTCCATTGACATCTGAAAGCTGGAAAGTGAAGCAGACAGAGCTACTA------ACA------------CGATCTACG---TATTACATGATCCCAACT------------------------------------CTGCTTCTTGTA---------TCAAAGAACAGC---------------------------ATCAGTACGTCTCTTCTGGTCGCATCAGTA---------------TTCCATCAAGTCTACATGTTCTACAAGGAGATC------------------------CTTCTGGACTATGTCCATCACGATATCACCAGGAAGTGGGTTTTCATATACTTCAAGATT------CTCCTGATAATCATGGCCAAGGAA------ACA---GTTGTCTACTTCGATTTAaggctcttctccacc------------gcctcgtcgtcgtacacggtggtggatcactcgtatgacgcggtcgtggtgggagccggcggcgcggggctccgtgcggcgatcgggctctccgagcacgggttcaacacggcttgcatcaccaagctcttccccacgcggtcgcacaccgtcgcggcgcagggtggcataaatgctgctcttggaaacatgacggaagatgactggagatggcatatgtatgacactgtcaagggtagtgattggcttggtgaccaggattctattcagtatatgtgcagagaagcaccaaaagcagttatagaacttgaaaactatgggttgccattttcaagaactgaagatggaaagatataccaacgggcctttggaggccagagcttagattttgggaaaggtgggcaggcctatcgatgtgcatgtgctgctgacagaacaggacatgctatgttacacactctgtatggtcaagcaatgaagcataatactcagttctttgtagaatattttgcgctagaccttatcatggacagtgaaggcacctgtcagggggttattgctttgaacatggaggatggcactcttcaccgtttccgtgctacaaatacaattctggccacaggaggttatggcagagcctacttctcagcaacctcagctcacacatgcactggagatggcaacgctatggttgcacgtgctggtttaccacttcaggaccttgagtttgtgcagttccatcctacaggcatttatggtgctggatgccttatcactgaa---ggttcccgtggtgaaggtggtatccttaggaacagtgaaggcgagcgtttcatggaacgatatgctcctactgcaaaagatcttgcttctcgagatgttgtttcaagatctatgacaatggaaatcagagaaggccgtggtgttgggccattgaaggaccacatctatctgcatcttaaccatctgcctccagaagttcttaaggagaggcttcctggtatttctgaaactgctgctatttttgctggtgttgatgtcaccaaggagcccattcctgtcttgcctactgtgcactataatatgggtgggatcccaacaaattaccatggagaggtagtgactatgaagggtgacaatcctgattctgttgttcctggtttgatggctgcgggagaagcagcatgtgcatctgttcatggtgcaaatcgtctgggtgcaaattcacttcttgacatagttgtttttggcagagcttgtgcaaacagggtagctgaaaccgctaagccaggtgag------aagcagaaacctcttcaaaaaagtgctggagaaaagaccatagcctggttagacaagctgagaaatgcaaatggatcattgccaacttccaagatccgtctaaacatgcaacgtgttatgcaaaataatgctgctgtcttccgtacgcaagaaacactcgaggaaggttgcaaattgattaccaaggcatgggaaagttatcatgatgtgaagatcagtgaccggagtctcatatggaattcagatttgatagagaccattgagttggaaaatctcttgataaatgcatgcataaccatgcactcagcagaggctcggaaggaaagcagaggagctcatgctcgtgaagatttcacgaaaagagatgatgagcaatggatgaagcactcgctggggtactgggagaatgagaaggttcgcttggcatacagg---ccagtccacatgaacacattggacagtgaagttgagtcgttcccacccaaggcgcgtgtttatttccacgtcgagctcggcgcacgcgagaaagcgcttttggaggaggatactgctctgaagaggtttaaatcatataagaacagtgtgaaacaggtctcaaaggttgggaatattcttaccggcgttgtcctttttgcctgcgcc---------------tatgagatcgttgcactggcaaatagt------------------------------------------------agctcaaatgaaaagcatctgccggcgatatctgacccagaagttgaatctgcgtttaaggatttgatggctgctagctggactggacttccagattctcttgtaattgaagcaaagaaagctgcatccaaagctacggatgataaggctgggaaagaggctttgctaaatgtatttcgtgcagctgaggcatgtgaagaatttggtggagttctagtcaccctaagaatggctctagatgatctttgtggtataactggtgagaatgtgggccccttgcctggttatatagaagatgctgttaaatctgcatataagcgttacatgaaatatctggaatcatttggcccggaggaaaattatctacgtaagaaagtggagaatgagttggggactaaaatgatacacctgaaaatgcggtgcagtggtgtagggtccgagtggggaaagatcaccctgattggcacctcaggcatctcaggatcctatgtcgagctaagggca---atg------------------------------------------------------------------------------------------gggatccacgagcac---------------------------------------------------------------------------------gtcgag---------------------gggatcaaggcgcactgggcgaagaacttctccttcctcgactacttcaagaag---gtctacggc---cgggacaagcccctccccaagtggaccgatgccgacgtcgacgagttcatcgcctccgatcccgtctacggcccgcagctcaaggcgatgagggaatccaggaagttcgcgctcggcggggctctcgtcggcggcgcgcacctcggcggcatcgccctcaagtactccaaggccccgcacggtgtcgtcctggccaccggcttcggggcgatctgcggcgccgtcgtcggatcggaggtggcggagcactggtaccagctctacaagacggacaagcagggggccaacctaaggttcatctactggtgggaggacaaggtcgcaggaaaccagaaaagt------------------------------GGTAGCTCAGGCTCATTCAGCAGC---------ATCGAC------------AGCCTCAGACGC---------------TCC---------TCAACCCTTGAGCAAGCTAGGGGGTACACATCTCGTCCCCTAGGA---CGGCCAAAGATGCTC---CCATCTGGA---------------------TGC---CGACCCCTG---------------------CACACA---------AGCCATCCTCTGCGCCCCCTGTCACCCCACCTTCCTCTGAAGAAGCCACAGCTGAGTGCTACATTCTCTATCTCGCACCGTATATTTGGTGCTGCGTTGGGTGCTGCCATTATATCC---------ATTCCT---------------------------------------------------------------------------CTCGCCACCAAGTTC---AGC------------------------------------------CTCATGTTTGATGTC---------------------AGGCTTAGGCAACAGGACAGAGCAGCAATGGGCAAG
>Pedicularis
cacgccacggaggcccaggcg---caacag---------gccgagcagaag------gcg------------------------------aag---------------------------------------------------cccacctcg---------------acccccaaaaccttccaaatctaccgatggagccccgactcgccg------gagaagcccgaactcaagaactacgaaattgacctcaaggattgcggcccgatggtcctcgacgccctgatcaagatcaagaacgagatcgatccaaccctaaccttccgc---cgctcttgccgcgaggggatctgcggctcctgcgcg---atgaacatcgacggctgtaatggattg---gcttgcctgacgaagattccctct------tcg---gccgggccctcgatgattacccctttg------ccccacatgtttgtgattaaggatttggtggtggatatgaccaatttctataatcagtacaagtcgattgagccgtggctgaagaggaagaatcctccggagaacccg------ggg------------------aaggag---attctgcagagcaaggcggataggaagaagctggatgggatgtacgagtgcattctgtgtgcctgttgtagcacatcctgccccagctattggtggaacccggag---tcctatttgggccccgctgcgcttttgcacgctaatagatggataatggacagtcgtgat------gaa------tacacaaaggagcggctagaggctgta---gatgacgagttc------aag---ctgtatcga------tgccataccattttgaattgtgccaaggcttgccccaagggattgaatcccggacagcaaattcagaacatcaagaaacttgagctctcgact------------------------------------------------------------------------------------------------------------------------------------------------------------------------------------------------------------------------------------------------------------------------------------------------------------------------------------------------------------------------------------------------------------------------------------------------------------------------------------------------------------------------------------------------------------------------------------------------------------------------------------------------------------------------------------------------------------------------------------------------------------------------------------------------------------------------------------------------------------------------------------------------------cgcctcttctcatctcaatcgaatgggggagcgccatcatacacggtggtggaccacacctacgatgcagttgtggttggtgcaggaggtgcagggctgagggcggcgatagggttatcggagcatgggttcaatacagcctgcattaccaagctattccctactcgttcccacactgttgcagcgcagggtggaataaatgctgcattgggaaatatgtcagaggatgattggaggtggcacatgtatgacacagtgaagggaagtgattggctaggggaccaggatgccattcagtacatgtgcagggaagcaccgaaagcagttatcgagcttgaaaattatgggctaccgttctcccggactgaagacgggaaaatttatcaacgtgcatttgggggccaaagcttgaatttcggaaaaggtggccaagcctatcgctgtgcatgtgctgccgatcgaactggacatgctttgttgcacactctatatggccaggctatgaaacataatacacagttttttgtggaatattttgctctcgatttaattatgggcagtgatggtacctgccaaggtgtgattgccttgaatatggaggatggcaccttacatcgtttccgttctgcgtcaacaattcttgctactgggggttatggtagagcatacttctctgcaacctctgctcacacttgcacaggagatggtaatgctatggttgctcgtgctggactgcctcttgaggatctcgagtttgttcagtttcatccaactggcatatatggtgccgggtgtctcattactgaa---ggttcccgaggtgaaggtggtattctgagaaatagtgaaggtgaaagattcatggaacgatatgccccaacagctaaggatcttgcatcaagagatgttgtatcaagatctatgacaatggagatccgagaagggcgtggtgttggcccaatgaaagatcatatctaccttcacttgaatcatttgcctccggaggtccttcaggagagacttcctggtatttctgaaactgcagccatttttgctggtgttgatgttactaaggagccaatccccgttttaccaactgtccattataacatgggtggcattcccacaaatcaccatggagaggtgattactatcaaaggtgacaatcccgattctgtgatccctggactatttgctgctggggaagctgcctgtgcgtccgttcacggcgcgaatcgtcttggagcaaattctcttcttgacattgttgtctttggtcgggcttgtgcaaacagggttgcagagatccaaaagccaggagcg------aaacaaaagccactagaaaaggatgctggacaaaagacaatcggatggttggacaagcttcgctattcaaatgggtcccttccaacctcaaatatccggttgaacatgcaacggataatgcaaaacaatgctgctgtattccggacacaagaaacactagaagaaggctgtcaattaattgataaagcctgggagagttttcatgatgtgcagttgaaggacagaaccatgatatggaactcggacttgatagagacaatcgagttagaaaaccttttgattaatgcatgcatcaccatgcactctgctgaagccaggaaagaaagtaggggagctcatgcacgtgaagatttcacgaaaagagacgacgagacgtggatgaaacatacattaggatattgggaaaacgagaaagttcgactggactatcgg---cccgttcacatgaacacgctcgatgatgaaatagaaacgttccctcccaaggctcgagtgNNNtttcacgttgagcttggcgctcgcgagaaggcgctattggcagaggatccatctctgaaacgcttcaaatcgcataagaaaagtgttaggcgtctcaaaaaagcgggcgatgttcttacgctggtggttgtagctggatgctgt---------------tatgagatctatgttagagcaaccatgcgtgaagaaggcnnn---------------------------------agcgacgacgtttcacatatgcctgttataaacgacccggagattgaacgtgctttcaatgacttaatggcgacaaactgggatgagcttccaccatcagtagtccatcacgtaaaaaatgcactgtccaaaaatacagaggataagactactcat------cttaaaaatgtgttccgagcggcagaggcagttgaggagtttgcagggatcatcatgtcactgaaaatggaattggatgacgtcattggtgctagtggggagaatgtaaaaccattgacacaagaatattcaaaggctctgcagacgattttcgaaagatatgctgcatatttggcttcatttgggccagaagagatctatttgaagaagaaagtggaaacggagttgggaacaaagatgatatacttaaaaatgaggtgtggtggccttgatgccgactggggaaaggttacggttcttgcaacttctggactctccggttcttatgtcgagaaaagagca------------------------------------------------------------------------------------------------------------------------------------------------------------------------------------------------------------------------------------------------nnnagattttcgtttctcgacaattattcaaga---ttccttgac---tctgaaaagcctttgcctcgctgggatagctccgttgtcgaagaattcattgcatctgatcccgtccatggccccactgtgaagacagcgaggaaagtagctaattttggtgccgtaggtgctgctgctggagctatttcaacgggtgtgcttgcttggaaatggtcaaagagtcctcatggtgcggcgctatcattcgcttttggagctgtggttggtggcactcttgggctcgatgctgctagtcattggtaccagttgtataggcttgatacaaaagcttcgcaagttaaattctatgagtggttgcagaaaagggct---------------------------------------------------------------------------------------------------------------------------------------------------------------------------------------------------------------------------------------------------------------------------------------------------------------------------------------------------------------------------------------------------------------------------------------------------------------------------------------------------------------------------------------------------------------------------------------------------------------------------------------------------
>PhelipancheAegyptiaca
TACGCATCGGAGGCTCAGGCT---CAACAA---------GTCGAGCCCAAG------GCC------------------------------CAG---------------------------------------------------CCCATCTCC---------------ACCCCCAAAACCTTCCAAATCTACCGATTCAACCCCGATTCGCCG------CAGAAACCGGAGATGCGAAATTACGAGATCGACCTCAAGGACTGCGGCCCGATGGTCCTCGACGCCCTAATCAAGATCAAAAACGAGATCGACCCCACCCTGACCTTCCGG---CGGTCGTGCCGCGAGGGGATCTGCGGCTCGTGCGCG---ATGAACATCGACGGTCATAACGGATTG---GCTTGTCTGACGAAAATACCCTCG------------GAGGGGCCGTCGATGGTCACCCCCCTG------CCGCATATGTTCGTGGTCAAGGATTTGGTTGTGGACATGACGAATTTTTATAATCAGTATAAGTCGATCGAGCCGTGGCTGAAGAGGAAGAATCCGCCGGAGAATCCG------GGG------------------AAGGAG---GTTCTGCAGAGCAAGGAGGATAGGAAGAAGCTGGATGGGATGTACGAGTGCATACTGTGTGCCTGCTGTAGCACATCCTGCCCCAGCTATTGGTGGAACCCGGAG---TCGTATTTGGGCCCCGCTGCCCTTCTGCACGCCAATAGATGGATAATGGACAGTCGTGAC------GAA------TACACGAAGGAGCGCCTAGAAGCCGTA---GACGATGAGTTC------AAG---CTGTATCGT------TGCCATACCATTTTGAATTGTGCTAAAGCTTGCCCGAAGGGATTGAACCCCGGACAACAAATTCAGAATATCAAGAAACTCGAGATGACGAGT------------------------------------------TGGTGGCGCGATGTTCTACGTGAATCCACGTTGGAAGGACAT---CATACCAAA---------------GTCGTACAATTAGGA------------CCTCGATATGGTTTTATTCTT---TTT------ATCGTATCGAAGTTT------------------------------------ATGTTCTTT---------------------------------------------TTTGCTTTTTTTCGG------------------GATTCTTCTCATTATTTTTTGGCACCTACGGTAGAGATCGGAGGTATT------------TGGCCCCCAAAAGGGATTGGGGTTTTAGAT---------CCTTGGGAAATCCCT---TTT------TTGAATACCCTTATT---CCCCCTTCATCCGGAGCTGCCGTAACTTGGGCTCATCATGCTATACTC------GCGGGGAAGGAAAAACGAGCAGTT---TACGCTTTAGTAGCTACT------------------------GTTTTACTGGCTCTAGTATTCACT---------GGCTTTCAAGGAATGGAATATTATCAAGCACCCTCCACTATTTCGGATAGTATTTATGGTTCTACCTTTTTCTTAGCAACTGGCTTTCATGGTTTTCATGTGATTATAGGTACTGTTTTCTTGATCATATGTGGT------CTTCGCCAATATCTTGGTCATCTGACCAAGGAGCATCACGTTGGCTTTGAAGCAGCTGCA------TGGTACTGGCATTTTGTAGACGTGGTTCGGTTA---TTCCCATTTATCTCTATC---------------------------------------------------------------------------------------------------------------------------------------------------------------------------------------------------------------------------------------------------------------------------------------------------------------------------------------------------------------------------------------------------------------------------------------------------------------------------------------------------------------------------------------------------------------------------------------------------------------------------------------------------------------------------------------------------------------------------------------------------------------------------------------------------------------------------------------------------------------------------------------------------------------------------------------------------------------------------------------------------------------------------------------------------------------------------------------------------------------------------------------------------------------------------------------------------------------------------------------------------------------------------------------------------------------------------------------------------------------------------------------------------------------------------------------------------------------------------------------------------------------------------------------------------------------------------------------------------------------------------------------------------------------------------------------------------------------------------------------------------------------------------------------------------------------------------------------------------------------------------------------------------tttcatgtggagccgggggctcgcgagaaggctctcttggaggaacacccatcactaaaacgcttcaaatcaactaagaaaagtgtgcggattctcaaacgtgtaggagatgctcttacaattgtagttgtagctggatgctgc---------------tatgagatcttcgttaaagcagtcatgcgagaggaagctcgtaaacaaacgaag------------gacagtctgagtgaagatgtttcgcatatgcctgttataaaagatccggaggtcgaacgtgctttcaaggacttaatggccacaaactgggatgggctatcaccatcagtcgtccatgacgtaaaaaatgcattgtccaagaatatagaggatagggctgcccaggatgttctggaaaacgtgttccgagcagcggaggcagttgaggagtttacggggattatcatgtcactgaaaatggaattggatgatgtcattggtcttagtggcgagaatgtgaaaccattgacggaagaatattcaaaggcattgcagacaattttcgatagatatgctgcgtatttggctgcgttcaggccagaagagagctatttgaagaagaaagtggaaatggagttgggaacaaagatgatattcttgaaaatgagatgcggtggccttgacgccgggtggggaaaggttacagtcctggcgacttctggactctctggttcttacatcgagaaaagaaca---atgactgagtccgaggaa---------------------------tcgaaaccg---------------------------------------ttcttccaaagacac---------------------------------------------------------------------------------tgggaa---------------------gggtacaaggaattctggggcgagaggttctcatttctcgataattattcgaga---tttcttaac---tccgagaagcctttgccccattgggatagctccgttgtcgaagagttcattgcatctgatcccgtcaatggtcccactctgaaaattgccagacaagcagctaattttggtgctgtaggtgctgccgttggagcagtttcaactgctggacttgcttggaaatggtccaagagtcctcatggtgctgcgctgtcattggcttttggagcagtggttggcggcacttttggacttgaagttggtagccactggtaccagttgtataggctcgatacaaagacctcacaagttaaattctatgagtggttgcagaagagagct------------------------------------------------TCCTCTTTTCCAAGTTTTGATCCA------------TTT---------------TGGAGGAGG---------------AGC---------GTA------GGCAAATTCAGCGAGTACTCTTCAGTTGCATCCGGA------GATGATGTCGTC---AGCACAAAA---------------------GCT---GATGATACC---------------------AGGAAT---------AAAAATGTCCTTCGCCCCTTATCCCCTCATCTTCCTGTCTACAAGCCCCAGCTGAGTTCGACGTCTTCAATTCTCAATAGAATCTCCGGAGTTTATTTATCCGCTTATGCACTGGCTTTTTATCTTGTTCCTGTGAAAATGGGTTCCATTTGCTTCAGTTATGGGAATTTCTACCAATTCTTGTTTTATTCGTCTAAACTCAGCCTGTTATCCACCGAGATT---GCTGCCTTGGCCCTTGCCTATCATGTGTATGCTGGAGTTCGTCACTTGCTGATGGATGTTTCAGGA---ACTG--TCTTTCGACGACCACAAACAGCTCCGACCAATGGCGACGGCA
>Phtheirospermum
cacgccacggaggcccaggct---caacag---------gtcgagccgaag------gcg------------------------------aag---------------------------------------------------cccacctcc---------------acccccaaaaccttccaaatctaccgatggaaccccgactcgccg------cagaagcccgaactccagaattatgaaattgacctcaaggactgcggtccgatggtccttgacgcgctgatcaagatcaagaacgagatcgatccaaccctaaccttccgc---cgctcgtgccgcgaggggatctgcggctcgtgcgcg---atgaacatcgacggacggaacggattg---gcctgcctgacgaaaataccctca------tcg---ggcgggccctcgatgatcaccccgctg------ccgcacatgtttgtgattaaggatttggtggtggatatgacgaatttctataatcagtataagtcgattgagccgtggctgaagaggaagaacccaccggagaatccg------ggg------------------aaggag---attctgcagagcaaggaagacaggaagaagctggatggcatgtatgagtgcattctgtgtgcctgctgtagcacatcctgccccagttactggtggaacccggag---tcttatttgggccccgctgcgcttttgcatgccaatagatggataatggacagtcgtgat------gaa------tacacaaaggagcgtcttgaggctgta---gatgatgagttc------aag---ctgtatcgt------tgccataccattttgaattgtgctaaagcttgccccaagggattgaaccctgggcagcaaattcagaatatcaagaaactcgagctcgcgagc------------------------------------------TTGTGGCGCAATGTTCTACGTGAATCCATGTTGGAAGGACAT---CATACAAAA---------------GTCGTACAATTAGGG------------CCTCCATATGGTTTTATTATT---TTT------ATCGTATTGGAGGTT------------------------------------ATGTTCTTT---------------------------------------------TTTTCTTTGTTTCGG------------------GCTTCTTCTCATTCTTCTTTGGCACTTACGGTAGAGATCGGATGTATT------------TGGCCCCTAAAAGGTATTGGGGTTTTAGAT---------CCTTGGGAAATCCCT---TTT------CTTAATACCCTTATT---CCCCCTTCATCCGGAGCTGCCGTAACTTGGGCTCATCATGATATACTC------GCAGGGAAGGAAAAACGAGCAGTT---TATACTTTAGTAGTTACC------------------------GTTTTACTGGCTCTAGTATTCACT---------GGNTTTCAAGGAATGGAATATTATCAAGCACCC---------------------------------------------------------------------------------------TGTTTTGCATGTAAT------------------------------------------------------------------------------------------------------TGT---TGTGTTTTTTCTAGTATTcgcctcttctcagctcaatcgaatgggggagcgccatcctatacagtggtggaccacacctacgatgcagtcgtggttggtgcaggaggtgcagggctgagggcggcaatagggttatcggagcatgggttcaacacggcctgcattaccaagctattccctactcgctcccacactgttgctgcacagggtggaataaatgctgcattgggaaatatgacagaggatgattggaggtggcacatgtatgacacagtaaagggaagtgattggctaggggaccaggatgccattcagtacatgtgcagggaagcaccgaaagcagttatagaacttgaaaattatgggctaccattttcccggactgaagacgggaagatttatcaacgtgcatttggtggccaaagcttgaattttggaaaaggtggccaagcgtatcgttgtgcatgtgctgctgatcgaactggacatgctttgttgcacactctgtatggccaggctatgaaacataatacgcaattttttgtggaatactttgctctcgatttaattatgggcagtgatggtagctgccaaggtgtgattgccttaaatatggaggatggaaccttgcatcgtttccgttctgcctcaacaattcttgctactgggggttacggtagagcatacttttctgcaacttctgctcacacctgcacgggagatggcaatgctatggttgctcgtgctggacttcctctcgaggatcttgagtttgttcagtttcatccaacaggcatatatggtgctgggtgtctcattaccgaa---ggttcccgaggtgaaggtggtattctgagaaatagtgaaggtgaaagattcatggaacggtatgccccaacagctaaggatcttgcatctagagatgttgtatcaagatctatgacaatggagatccgagaagggcgtggtgttggcccattgaaagatcatatctaccttcacttgaatcatttgcctccggaggtccttcaggagagacttcctggtatttccgaaactgcagccatttttgctggtgttgatgttactaaggagccaatccccgttttaccgactgtccactataacatgggtggcattcccacaaatcaccatggagaggtggttaccatcaaaggtgacaatcctgatactgtgatccctggactatttgctgctggggaagctgcctgtgcatccgttcacggcgccaatcgactcggagcaaattctcttcttgacattgtcgtcttcggtcgggcttgtgcaaatagggttgccgagatccaaaggccaggtgcg------aaacaaaagccactagaaaaggatgctggagaaaagacaatcggatggttggacaagcttcgcaattcaaatgggtcccttccaacctcaaatatccggttgaacatgcaacgtataatgcaaagcaatgctgctgtattccggacacaagaaacactagaagaaggctgtcagttgattgacaaggcctgggagagttttcatgatgtgaagttgaaggacagaagcatgatatggaactcggacttgatagagacaatcgagttagaaaaccttttaattaatgcgtgtatcaccatgcactctgctgaagccaggaaagaaagtagaggagctcatgcacgtgaagatttcacgaaaagagatgatgagaagtggatgaagcatacattaggatattgggaaaatgagaaagtgcgactcgactatcgt---ccagttcacatgaatacgctcgatgacgaaattgaaacgttccctcccaaggctcgagtgtat------------------------------------------------------------------------------------------------------------------------------------------------------------------------------------------------------------------------------------------agcgaaaacatttcgcatatgcctgtcataaacgacccggagatcgaacgtgctctcaacgacttaatggcgacaaactgggatgagcttccaccatcagtcgtccattacgtaaaaaatgcactgtccaagaatacagaggataagactgcacaggatgttcttaaaaatgtattccgagcagcagaggcagttgaggagttcacagggattatcatgtcgctgaaaatggaattggatgacgtcattggtcttagtggcgagaatgtgaaaccattgacagaagaatgttcaaaggcattgcagacgattttcgaaagatatgctgcgtatttggcttcatttgggccagaagagatctacttgaagaagaaagtggaaacggagttgggaacaaagatgatatacttgaaaatgaggtgtggtggccttgatgctgagtggggaaaggta------------------------------------------------------atgagcgagtcccaggaa---------------------------tcgagttcg---------------------------------------ttcatcagaagacat---------------------------------------------------------------------------------tgggaa---------------------gggtataaggaattctggggtgagagattttcatttatcgataattattcgaga---tttcttgac---cctgacaagcctttgccccactgggatagctccgttgtcgaagaattcattgcatctgatcccgtccacggccccactgtgaagacaacgaggaaagcagctaattttggtgcagtaggtgctgctgttggagctatttccacgggtgggcttgcttggaaatggtcaaagagtcctcatggtgcggcgctgtcttttgcttttggagctgtggctggtggcactcttgggctcgaagtcgctagccactggtaccagttgtataggcttgatacaaaggcttcccaggttaaattctacgagtggttacagaagagagct------------------------------------------------TCCTCTTTCCCAGATTTTGATCCA------------TTT------------TTCTGGAGGAGG---------------AGC---------GTGAGCGGGGCCCAATTCAACGAGTACTCTTCTGCTGCATCTGGAGATGATGATGATATCAGC---ACAAAAGCT---------------------GCT---GACGATACC---------------------AAGAAG---------AAAAATGTCCTTCGCCCCTTATCGCCTCATCTTCCTATCTACAAGCCCCAGCTAAGTTCCACCACTTCAATTCTCAATAGAATCTCCGGAATTTATCTAACCGCTTACGCTCTGTCATATTATCTTGTACCCATCAAAATGGGTTCCGTTTACTTCAGCTATGAGGGTTTCTACCAATTCTTGTTTTATTCATCGAAACTCACTCTGTTGTCCACCGAGATT---GCTGCCTTAGCCTTTGCCTATCATGCGTATGCTGGAGTTCGTCATTTGCTGATGGATGTTTCGGGA---ACTGTC---TTTGATCAGAGGAAGCAAGAGGCAGCAACTTCAACCAAG
>PopulusTrichocarpa
CAAGCCACGGCGGCGGCGGCGGTGGCAGAA---------GCCAAACCAGTT------GAG------------------------------CAG---------------------------------------------------CCAACAAACCCTACTCAACCACAACATCTGAAAACATTCCAAATCTACCGATGGAACCCAGACAACCCA------ACCAAACCAGAGCTCCAAAACTACGAAGTAGACCTGAACAAGTGCGGTCCGATGGTGCTAGATGCTTTGATCAAGATAAAAAACGAGATCGACCCAACGCTGACATTTCGT---CGATCATGTCGTGAAGGAATTTGTGGGTCCTGTGCA---ATGAATATGGATGGGTGTAATGGGCTT---GCTTGCTTGACAAAGATTGATAAG------TCT---GGACCGCCTAGTATGATCAATCCGTTG------CCACACATGTTTGTGATCAAAGATCTGGTTGTGGATATGACTAATTTTTATAATCAGTATAAGAGTATTGAGCCTTGGTTGAAGAGGAAGAATCCACCACCTGTTAAA------GGG------------------AAGGAG---ATTCTGCAGACTAAGAAAGATAGGGCTAAGCTTGATGGGATGTACGAGTGTATTTTGTGTGCTTGTTGTAGTACTTCTTGCCCTAGCTATTGGTGGAATCCTGAG---TCTTATTTGGGCCCTGCTGCTTTGCTTCATGCTAATAGGTGGATCATGGATAGCCGTGAT------GAA------TATACCAAGGAGCGCCTGGACGCAGTC---AATGATGAGTTT------AAG---CTCTATCGT------TGCCATACCATATTGAATTGTGCCCGTGCCTGCCCCAAGGGATTGAACCCTGGGAAGCAGATTCAAAATATCAAGAAGCTTGAGCGGAGC---------------------------------------------TGGTGGCGCGATGTTCTACGTGAGTCCACGTTGGAAGGACAT---CATACCAAA---------------GTCGTACAATTAGGA------------CTTCGATATGGTTTTATTCTG---TTC------ATCGTATCGGAGGTT------------------------------------ATGTTCTTT---------------------------------------------TTTGCTTTTTTTTGG------------------GCTTTTTTTCATTCTTCTTTGGCGCCTACGGTAGAGATCGGAGGTATT------------TGGCCCCCAAAAGGGATTGGGGTTTTAGAT---------CCTTGGGAAATCCCT---TTT------CTTAATACCCTTATT---CTCCTTTCATCCGGAGCTGCCGTAACTTGGGCTCATCATGCTATACTC------GCGGGGAAGGAAAAACGAGCAGTT---TATGCTTTAGCAGCTACC------------------------GTTTTACTGGCTCTAGTATTCACT---------GGCTTTCAAGGAATGGAATATTATCAAGCACCCTTCACTATTTCGGATAGTATTTATGGTTCTACCTTTTTCTTAGCAACTGGCTTTCATGGTTTTCATGTGATTATAGGTACTCTTTTCTTGATCATATGTGGT------ATTCGCCAATATCTTGGTCATCTGACCAAGGAGCATCACGTTGGCTTTGAAGCAGCTGCA------TGGTACTGGCATTTTGTAGACGTGGTTTGGTTA---TTCCTATTTGTTTCTATCagatttttctccaccgatactactggggggagatcctcgtacacggttgtggatcatacttatgatgcggttgtggtaggagctggcggtgcgggattgagagctgctattggactttcagagcatggattcaacacggcttgcattaccaagctttttcccactcgttcgcacaccgttgcggctcagggtggtattaatgccgctctgggaaatatgactgaagatgattggagatggcacatgtacgacactgtcaagggaagtgactggttgggtgatcaggatgccatacaatacatgtgtagggaggcgccaaaagcagtcattgaacttgagaactatggtttaccattttctcgaacagaagatggaaaaatttatcagcgtgcatttgggggtcaaagtctagattttggaaaaggtgggcaggcatatcgttgtgcatgtgctgctgatagaactgggcatgctcttttgcatactctctatggccaggctatgaaacacaatacacaattcttcgtggaatattttgctctggatctaataatgaataatgacggtagctgccaaggagtaattgcattgaatatggaagatgggacattgcatcgattccgtgctgcgtcaacaattctggccacagggggatacggtagaacatacttttctgcaacctcagctcatacatgcactggagatggaaatgcaatggttgcacgggccgggattccacttgaggatctggagtttgttcagtttcatcctacaggcatatatggggctgggtgcctcattacagaa---ggatctcgtggtgaaggtggcatccttaggaatagtgaaggtgagcgatttatggaaaggtatgcacctacagccaaggatcttgcttcaagagatgttgtttcaagatccatgaccatggaaattcgggaaggtcgcggtgtaggacctttgaaggaccatatctatctgcacttgaatcacttgcccccagatgtgctcaaggagaggcttcctggtatttctgaaactgctgccatttttgctggtgtggatgttacaaaggaacccatcccagtgttaccaactgtgcattataacatgggtggaatccccacaaattaccatggagaggtagtaaccattaaaggtgatgatccagatgctgttattcctggactaatggctgctggtgaggcagcctgtgcttcagttcatggtgccaaccgacttggtgcaaattctcttcttgacattgttgtgtttggccgagcttgtgcaaatagagtagctgagatccatagaccaggggag------aaacagaaacctttggaaaaggatgctggggagagaactattgcacggctggataaactaagaaattcaaatggatcaattccaacttcacaaattcggttaaatatgcagaggataatgcagagcaatgctgcagtgtttcgcacgcaagaaacattggaagagggttgtcatttgattgataaagcatgggaaagctttcatgatgttaaagtgaaagatcggagtttaatatggaactctgacttgatcgagactgtagagttggaaaaccttttgataaatgcctgtataactatgcactctgctgaagccaggaaagagagcagaggagcacatgcccgtgaagacttcactaaaagagatgatgagaaatggatgaagcacactctggggtattgggagaaggagaaggtccgacttgattacagg---ccagttcacatgaacacattggatgatgaggttgagaccttcccaccaaaggctcgtgtttatttccatgttgaacctggtcctcgcgagaaagctctcttggctgaagaccctgctcttaagtggttcaaatcacataagaagagtgtgtggagactcaaaagagctggagatgttctgactcttgttgttgtagcaggctgttgc---------------tatgaaatttatgtcaaagcagtgatgcgggaagaagatcggaaagaggcaaag---------aaaagtgca---agcgaggatgtaactcactttcctgacattaaagatcctgaaattttaaatgttttcaaggacttgatggctacaaattgggatgagctccctaatgcagttgtcagtgatgcaaagaaagcattgtctaaaaacactgatgacaaggttggccaggagatcctgaagaatgttttccgtgcagctgaagctgttgaagaatttggtggtaagatcatgtctctgaaaatggaacttgatgacatcattggattgagtggcgagaatgtaaaacctttgccggagttgcatgctaatgcaattcgtactttttatcaacggtatgctgcgtatttggactcatttgggcctggtgaaggttatttgaggaagaaagtagagacagagttgggatcaaggatgatatacttaaagatgagatgctgcggccttggtgctgagtgggggaaggttacggttcttggcacttctgggcttgctggctcttatgttgagcaaagagct---atgggagaaccatcagacctacaacat------------------cagcaatca---------------------------------------tttttcaagaaacac---------------------------------------------------------------------------------tgggaa---------------------gggtttacagaattttggggagatagattttcgtttgttgaaaactatgcaaga---ttcctcagg---cgtgataaaccaatcccttcttggtctgattctgatgttcaagaattcattgcttcagatcatattcatggccccactctgaggactgctagggaagcagtaaactttggacttacaggaagtgtaattggagcagtatcaacagcaggtgttgcctggaaatattcaaggagcttgcatggtgctgggctgtcctttctagctggaggtgtttttgggtggacatttggacatgaagttggaaaccactggctacaactctacaggttggataccatggcagcacaggttaagttcattgagtggtgggagaaaaaatgtggagag------------------------------------------AGGGCAACCCCTTCATTCACCCCA------------AAGATAGGAGCCAGGATCTTTGGAAAG---------------AGC---------CCGAGCAAGGGAGTTAACCCAGACAAGGCAGTGGCTATGGGAGGTGGCATGTCTCAGATTGAG---ATGACCTCT---------------------GACATTGATCAACAT---------------------AATACC---------ATGAATATCCTTCGTCCATTATCTCCTCATCTTCCTATTTATAGGCCCCAGGTTAATTCGACATTTTCCATTGTCAATAGAATCTCAGGGGCTTTCCTATCTACTATAGTTTTGTGTTTTTATTTTATTTGTCTGAAAACGGGTTTGATTTGCTTCAACTATTATAATTTCTACCAATTCCTCTTTTATTCATCCAAGCTGATCCTAACCTCCATCGATGTTACCGCTGCCCTCGCCCTGGCCTATCATCTTTTTTACGGGGTTCGTCATTTATTGCAT---------------------------------------------------------------
>PrunusPersica
ATGGCGTCGGAGGTCCAGGCC---CAGCAA---------GTGGACCTCAAG------GCC------------------------------CAA---------------------------------------------------GACAAGACG---------------AGCTTGAAAACGTTCTCAATCTACCGGTGGAACCCAGAAAACCCG------AAGAAGCCGGAGCTCCGTGAGTACGAGATCGACCTCAAGGAGTGTGGGCCCATGGTGCTCGACGCCCTCATTAAGATCAAGAACGAGATGGACCCCAGCCTCACCTTCCGT---CGATCTTGCCGTGAAGGGATCTGCGGCTCCTGCGCC---ATGAACATCGACGGCTGTAACGGGCTC---GCTTGCTTGACGAAGATAGCGCCGTCGTCTTCC---GTCGGAGCGACGACGATAACGCCGTTG------CCGCACATGTTTGTGATAAAGGACCTGGTGGTGGACATGACCAACTTCTACAATCAGTACAAGAGCATAGAGCCGTGGCTGAAGAGGAAGAGCCCGCCTACTGAGCCC------GGG------------------AAGGAG---ATTCGCCAGAGCAAGAAGGATAGGGCTAAGCTGGATGGGATGTACGAGTGCATATTGTGTGCCTGCTGTAGCACATCCTGCCCCAGCTACTGGTGGAACCCGGAG---ACTTATTTGGGCCCCGCCGCCTTACTCCACGCCAATCGGTGGATAAGTGACAGTCGTGAC------GAA------TATACAAAGGAGCGACTGGATGCGATA---AATGATGAGTTC------AAG---CTCTATCGC------TGCCATACCATATTGAACTGCGCTCGTGCCTGCCCAAAGGGTTTGAACCCTGGAAAGCAGATCACACATATCAAGCAGCTCCAGTTAGGAGTTGGTGCT------------------------------------------------------------------------------------------------------------------------------------------------------------------------------------------------------------------------------------------------------------------------------------------------------------------------------------------------------------------------------------------------------------------------------------------------------------------------------------------------------------------------------------------------------------------------------------------------------------------------------------------------------------------------------------------------------------------------------------------------------------------------------------------------------------------------------------------------------------------------------------------------aggctcttctccactgaatccgctacagggcgctcttcgtacactgtggtggaccacacttatgatgcagtggttgtcggggctggtggtgcagggctgagagcagccataggactttcagagcatggatttaataccgcttgcattacgaagctattcccaactcgttcacatactgttgcagcccagggtggcataaatgctgcattagggaatatgacagaggatgactggagatggcacatgtatgacacagtcaagggaagcgattggctgggtgatcaagatgccatccagtatatgtgtagagaggctccaaaagctgtgattgaacttgaaaattatggattgccattttctcgaactgaagatggaagaatatatcagcgtgcatttggtgggcaaagccttgacttcggaaaaggtggacaagcataccgctgtgcttgtgctgctgacagaactggtcatgctctattacatactctctatggacaagctatgaagcataatacacaattttttgtcgaatatttcgctttggatcttctaatgaacagtgatgggagctgccaaggagttattgcattaaatatggaggacgggactttgcatcggttccaagcagcatcaacaattttggccacagggggttacggtagagcatatttctctgcaacctcagctcatacctgcactggagatggtaatgccatggtcgcacgtgctggactccctcttcaggatttggagtttgtgcagtttcaccctactggtatatatggtgctgggtgcctcatcactgaa---ggatcacgaggggaaggtggtatccttaggaacagtgaaggtgagcgatttatggaacgatatgcccctacagcgaaagaccttgcttctagggatgttgtgtcaagatctatgactatggaaatccgggagggtcgtggtgtaggacctttgaaggaccacatctatctccacttgaatcatttgcccccagatgtactcaaggagaggcttcctggtatctctgaaactgctgccatttttgctggcgtggacgttacaaaagagcctattcccgtcttacctactgtgcattataatatgggtggaattccgaccaattatcatggagaggtcgttaccaaaaaaggtgatgacccagatgtaataattcctgggttaatggcagctggggaggcagcctgtgcatctgtgcatggtgccaatcggcttggtgcaaattcactccttgacattgttgtttttggccgagcttgtgcaaatagagttgcagagatccataaaccaggggag------aaacaacagcctctggaaaaggattctggtgagcagaccattgcatggttggacaaaataaggaattcaaatggttcactaccaacttcgcaaatccggttgaatatgcaacgaataatgcaaaataatgctgctgtgttccgcacacaagaaacattagaagaaggttctcagttgattgacaaggcatgggagagttttgataatgttcaagtgaaggatcggagtttgatatggaactccgacttgatagagactatagagttggaaaaccttttgataaatgcctgtgtcaccatgcattccgctgaagccaggaaagagagcagaggagcacatgctcgtgaagacttcacgaaaagggatgatgagaagtggatgaaacatactctaggatactgggaaaatgagaaggtccgactagactacaga---ccagttcacttgaacacattagacgatgaaatcgagtcattcccacctaaagctcgtgtctacttccatgtcgaaccagggcctcgcgagaaagctctcttggcagaggacccatctctaaaacgattcaaatcgcataagaagggtgtggcgagaattaaaagacttggagatgttcttaccgttgtcgttgttgctagctgctgc---------------tatgaaatatatgtaagagcagtgatgcgagaagaggctaggaaacaggcaggggcttcaggtgcaagtgca---agtgatgatttgagtcacatgcctcccattaaagaccctgagctgctcaatgttttcaaagatttgatggctgcaagttgggataagctacctgatagtgttgtccatgatgcaaaggctgcagtttccaagaataccgatgaccagactggcaaggagtctgtcactaatgtcttccgtgcagccgaagctgttgaggagttcggtgggatgattacaacattgaagatggaactcgatgacagcattggtttgagtggagagaatgttaagcccttgtcagatgagtacgtgaatgcactaaagacaatttacaaccgctatactgcctatttggatgcatttgggcctgaggagacttatttgcggaagaaggtagagacagagttgggaaccaagttgatatacttgaagatgagatgcagtggcataggctctgagtggggaaggatcactgttctcggaacttctggactttccgggtcatatgttgagcaaagagct---atggccgattcttcgtca---------------------------ccacagtct---------------------------------------ttcttcaaaaagcat---------------------------------------------------------------------------------tgggac---------------------ggttacaaggatttctggtgcgagaggttctccttcctcagcaactactccaag---ttcgtcaag---cgcgataagcctcttccaccttggtctgagtctgatgtcgaagctttcattgcttttgaccctgttcatggccccgctctgaagactgctagggaagcagtgaactttggtcttacaggaagtgttattggagcagtatcaactgctggcgtttcgtggaaatattcaaggagtttgcatggtgctggactatcctttctagctggaggtgtttttggttggacatttggacacgaaattgcaaaccactggctgcaactttacaggttggacacattggctgcacaaactaagttcctggagtggtgggaagacaagaatgagagacggtct---------------------------------------------------------------------------------------------------------------------------------------------------------------------------------------------------------------------------------------------------------------------------------------------------------------------------------------------------------------------------------------------------------------------------------------------------------------------------------------------------------------------------------------------------------------------------------------------------GAGCCAAGGAAGGCAGATGCATCCACTTCAAGCAAA
>SesamumIndicum
CACGCCTCGGAGGCCCAGGCC---CAACAG---------GTGGAGCCCAAG------GCG------------------------------ACG---------------------------------------------------TCCAATTCC---------------ACCCCGAAGACCTTCCAAATCTACCGATGGAACCCGGACTCTCCC------AACAAACCGGAGCTCCAGGACTACGAGATTGACCTCAAGGACTGCGGACCGATGATCCTGGACGCCTTAATCAAGATAAAAAACGAGATCGATCCCACCCTGACCTTCCGA---CGCTCCTGCCGTGAGGGAATCTGCGGTTCGTGCGCT---ATGAACATCGACGGCCGGAACGGTTTA---GCTTGTCTGACGAAAATTCCCCCG------------GGTGGGCCTACTATGATTACTCCTCTT------CCGCATATGTTCGTGATTAAGGATTTGGTCGTGGATATGACGAATTTCTACAACCAGTATAAGTCGATTGAGCCGTGGTTGAAGAGGAAGAGCCCGCCGGAGACTCCT------GGG------------------AAGGAG---ATTCTGCAGAGCAAGGAGGATAGGAAGAAGCTTGATGGGATGTACGAATGCATTCTCTGCGCCTGCTGTAGTACATCTTGTCCTAGCTACTGGTGGAACCCGGAG---TCTTATTTGGGTCCCGCTGCGCTTTTGCACGCGAATAGGTGGATAATGGACAGTCGTGAT------GAA------TACACAAAGGAGCGCCTTGACGCCATA---AATGATGAGTTC------AAG---CTGTATCGC------TGCCATACCATTTTGAATTGTGCTAAAGCTTGCCCCAAGGGACTGAATCCTGGGATGCAAATCCAAAATATCAAGAAACTCGAACTGAGTTCC------------------------------------------GGGGTGCAATCTGAAAAAAGGGGAGGAAGCGGGGATGGAGCT---GAGTTCAAG---------------------------------------------AGAGAACCATTTGAAGCG---AGG------AGGATGGAAGAGAAA------------------------------------ATT------------------------------------------------------------------------------------------------TCATTG------------------------------------------------------------------------------------------------------------------------------------------ACTGGCGAACTAAAATGGATAGCTGCTGGGAGAATT------GCGACTGATGAATCGCGATCA------------------GCCGCT------------------------GATTCCCTTGCCGTTGGATTCGTGCCTCAAGACTCTGCCACTGGGACTCGGTCGGAAGAATCTACTGCGGCCATCTCTACCCACCTTTATGAACACACCAGGTCGCTA---------------------------------------ATC------------------------TTGAGGTCGCAACACCTTCCACTCATTCCCAGGATGCATGTCATGAGGTCGCGGGAAATT------------------------------------ATG---TTG---------CAGTTT------------------------------gcgccgtcctatacagtggtggatcacacctatgatgccgtggtcgtaggcgcaggaggtgcggggctgcgtgctgcgataggattatcggagcatggttttaatacagcctgcattaccaagctattccctactcgctcccacacagttgcggcacagggtgggataaatgctgcactaggaaatatgacagaagatgattggaggtggcacatgtatgacacggttaaaggaagtgattggctaggtgaccaggacgccattcagtacatgtgccgtgaagcaccaaaagcagttatcgagcttgaaaattatgggttaccattttcccggacagaagatgggaagatatatcaacgtgcatttggtggtcaaagcctcaattttggaaaaggtggacaggcatatcgttgtgcttgtgctgctgaccggactgggcatgctttgttgcacactctgtatggccaggctatgaaacataacacacaattttttgtggaatacttcgcccttgatttactcatgggcaatgatggtagctgcctaggtgtaattgccttaaacatggaggatggcaccttgcaccggttccgtgctgcctctacaattctggcaactgggggttatggtagagcatacttttctgcgacatctgctcacacttgcactggagatggcaatgctatggttgctcgggcaggactgccactccaggatcttgaatttgttcagtttcatccaacgggcatatatggtgctgggtgtctcatcactgaa---gggtcccgaggtgaaggtggtattcttaggaatagtgaaggtgaacgattcatggaacgatatgctccaacagctaaagatcttgcatctagagatgttgtatcaagatctatgaccatggagatccgtgaagggcgtggtgttggacccttgaaggatcatatctaccttcacttgaatcacttgcctcctgaggtccttaaggaaagacttcctggcatttccgaaacagcagctatttttgctggtgtggatgttacaaaggagccaatccctgtcctaccaactgtccattataacatgggtggaattcccacaaatcaccatggagaggtggttaccatcaaagatgatgatccagatgctgtgattcctggattatttgccgctggagaagctgcttgcgcatcagttcatggtgccaatcgactgggagcaaattcacttcttgatattgttgtttttggtcgggcttgtgctaacagagtcgcggagatccaaagaccaggagac------aaacaaaagccactcggaaaggatgctggagaaaaaactattgcatggttggacaaacttaggaactcaaatggttcccttccaacctccaaaatccggttgaacatgcaacgggtaatgcaaaacaatgctgctgtcttccggacacaggaaacacttgaggaaggttgtcagttgattgataaagcatgggacagttttcatgacgtgaagttgaaggacagaagcttgatatggaactcagacttgatagaaactattgagttagaaaaccttttgattaatgcatgcatcaccatgcactctgctgaagcaaggaaagaaagtcgaggagctcatgcacgtgaagattttacgaaaagagatgatgagaactggatgaagcatacactaggatactgggaaaatgagaaagttcggctcgactacagg---ccagttcacatgaacacacttgatgatgaagttgaatcgttccccccaaaggctcgtgtgtattttcatgtcgagcctggcgctcgggagaaggctctcttggcggaggatccatctctaaaacgcttcaaatcacataagaaaagtctgaggagtctcaaaatggtgggagatgttcttaccattgtggtggtagctggatgctgc---------------tacgagatctacgttagagcagtcatgcgagaagaagcccggaaagaaaaatcg------------agtgca---agcgaagatgttgcgcatatgcctgttataaaagacccagagattgaacgtgcttttaaggacttaatggccacaaactggaatgagctcccacctgcagtcgttgaagatgtaaagaatgcattgtctaagaatactgaggacaaggctgcccaggatgttctgaaaaacgtattccgagcagcagaggcggttgaggaattcacaggaattatcatgtcactgaaaatggagatggatgatgccattggggctagcggcgagaatgtgaaacaactgccagaagaatatgtgaaggcaatgcagacaatcttcaacagatatgcttcatatttggctgcttttgggccagaagagacctatttgaagaagaaagtggaaatggagttgggatcaaagatgatatatttgaaaatgaggtgcagtggcctcaatgctgagtggggaaaggttacagtcctgggaacttctggactctctggttcttatgttgagcaaagggca---atgaccgaaacaaaggaa---------------------------acaaaatcg---------------------------------------ttcttgaggcagtac---------------------------------------------------------------------------------tgggaa---------------------gagtacaaggaattctgggctgagagattctcatttctggataattattcaaga---tttcttcac---cctgagaagccattgccgcattgggacagctctgttgtggaagagtttattgcatctgaccccgtccatggccccgtgcttaaaactgccagggaagcagctaaatttggtgttgtaagtgctgcagttggagcagtttcaacagctggatatgcttggaggtggtcaaagagtcctcatggtactgcactgtcgtttgctttcggagctgtagttggtgggacttttggacttgaaattgctaaccactggcaccagctatataggttggatacaatgggttcacaggttaaattctacgagtggctgcagaatagagctggagggaattat---------------------------------------------------------------------------------------------------------------------------------------------------------------------------------------------------------------------------------------------------------------------------------------------------------------------------------------------------------------------------------------------------------------------------------------------------------------------------------------------------------------------------------------------------------------------------------------------------------------------------------------
>SolanumTuberosum
CACGCTTCCGACTCCCAAGCA---CAACAG---------GTAGAATCTAAG------CCC------------------------------------------------------------------------------------------------------------AATCTCAAGTCATTTCAAATTTACCGATGGACTCCAGACAACCCA------GGGAAACCCGAGCTCAAAGAATACAAAATCGATCTGAAGGAATGCGGACCTATGGTTTTAGATGCCCTAATCAAAATCAAGAATGAAATTGACCCTACACTTACCTTCAGG---AGATCCTGTAGAGAAGGGATCTGTGGGTCCTGTGCT---ATGAATATCGACGGATGTAATGGACTC---GCTTGTTTGACCAAGATCTCGTCG------------GATTCTGAATCGACGATTACGCCGTTG------CCACATATGTTTGTGATTAAGGATCTGGTGGTGGATATGACTAATTTCTATAATCAGTATAAGTCTATTGAGCCTTGGCTTAAGAGGAAGACACCTGCACCAACGCCT------GGG------------------AAGGAG---ATACCACAGAGCAAGAGCGATAGGGCTAAGTTGGATGGAATGTACGAGTGTATTCTATGTGCTTGCTGTAGCACATCATGCCCTAGCTACTGGTGGAATCCAGAG---TCTTATCTTGGTCCCGCTGCACTCCTCCATGCCAACCGATGGATCATGGATAGCCGTGAT------GAA------TTTACTCAGGAGCGCCTGGATGCAGTT---AATGATGAATTC------AAG---CTTTATCGC------TGCCATACTATTCTGAACTGTTCTCGTGCTTGCCCAAAGGGCTTAAATCCTGGGAAGCATATTCAGAACATCAAGAAGCTGGAGATGGCACCT------------------------------------------------------------------------------------------------------------------------------------------------------------------------------------------------------------------------------------------------------------------------------------------------------------------------------------------------------------------------------------------------------------------------------------------------------------------------------------------------------------------------------------------------------------------------------------------------------------------------------------------------------------------------------------------------------------------------------------------------------------------------------------------------------------------------------------------------------------------------------------------------------cgactcttctcctcacaaactaatgtgggaggctcgtcctacacgatagtggatcacacatacgatgcggtggtggtcggtgcaggcggtgctgggcttcgtgcagcaatagggttgtctgagcatggattcaatactgcttgcataaccaagctctttcctactcgatctcacactgttgcagctcagggtggtataaatgctgcattaggcaacatgacagaagacgattggaggtggcacatgtatgatacagtcaaaggaagtgattggttaggtgatcaggatgctatccaatacatgtgtagagaagcaccaaaagcagttatagagcttgagaattatggtttgcctttctctcgaacagaagatggtaaaatatatcaacgtgcatttggtggtcaaagcctggactttggaaaaggaggacaagcctatcgttgtgcatgtgctgcggatcggactgggcatgctctattgcatactctttatggccaggccatgaagcataatacacagttttttgtggaatatttcgctttggatttactaatgaacagtgatgggagctgccaaggtgtaatagcactaaatatggaggatggcaccttgcatcgattccgtgctgccaatacaattttggccaccgggggttatggccgagcttacttctcggcaacatctgctcatacttgcaccggagatggtaatgctatggttgcgcgcgctgggcttcctcttcaggatcttgagtttgtgcaatttcatccaactggtatatatggagctggttgcctcattactgaa---ggatctcgcggtgaaggtggtatcctgaggaatagtgagggtgagcgatttatggaaaggtatgccccaactgccaaggatcttgcgtcaagagatgttgtttccagatctatgactatggaaattcgagaagggcgtggtgtaggacctttgaaggaccatatctatcttcacctcaatcacttacctccagaggttcttaaggagagacttccgggtatctctgaaacagctgccattttcgctggtgttgatgtgactaaggagccaattcctgttttacctaccgtgcattataatatgggaggaatcccaactaattaccatggacaggtggtcactaaaaaaggggatgatccagatgctgtgatccctggactgatggctgctggtgaagcagcatgtgcatctgttcatggtgccaatcgtcttggtgcaaattctcttctagatattgttgtttttggacgggcatgtgctaatagggttgcagagatccaaaaaccaggtgag------gaacagaagccacttgaaaaggatgctggagagaggaccatcgcatggttggacaagattaggaactcaaatggttcattgcccacctcaaatataaggctgaacatgcaaagagttatgcaaaacaatgctgctgtcttccgcacacaagagacattagaggaaggttgccagctcattgacaaaacatgggagagtttccatgatgttcagttgaaggacagaggtttaatatggaacacagatcttatagagactattgagttggaaaaccttttaattaatgcatgcatcaccatgcactcagccgaggcaagaaaagaaagcagaggagctcatgctcgtgaagattttacgaaaagagatgatgagaagtggatgaaacataccataggattttgggaagacgagaaagttcggctagaatacaga---ccagtgcatatgaacactctagatgacgaagtcgagtcgttcccaccaaaggctcgtgtctacatccatatcgaacccggggctcgcgagaaggctctcttggcagcggatccctccttgaaacgctttaaatcacataaacaaagtgtgcgaaccctcaaaagg------------------------------------------------------------------------------------------------------------------------------------agtgaggatgtaactcacatgcctaagatagaagattcggaggtcaaacgcgcttttaaagacttgatggctgcaagctggcatgagctcccagatcctgtcgtctatgatgcaaagaatgcactgtccaaaactactgacgacaaggctggccaggaagctttggcgaatgttttccgtgctgctgaggcagttgaggagttcactgggattcttacatctctgaaaatggatatcgatgatgctatcggtttaagtggtgaagatgtgaagcctttgtcaaaagaattctctgatgcactgcacacaatatttcaacgctacaacgcatacatgagtgcctttgggccagaggaggaatatttgaggaagaaagttgagatggagctggggactaggatgatacacttaaagatgcgatgcagtggcctcgatgctgcatggggaaaggttacggtacttgggacttctggacttgctggttcttatgttgagcaaagagca---atggctgaggattcatcatca------------------------tcccagtcc---------------------------------------ttcctgaggaggcat---------------------------------------------------------------------------------tgggaa---------------------ggatacaaggagttttggggcgagagattttcctttttggacaactattcaagg---ttcatcaag---cgcgacaagccactcccttcttggtctgattctgatgtcgaggaattcattgcttctgacccacttcacggacccactctgaggactgctagggaagcagcaaagattagtgctgtaggaggcattattggagctgtttcaactgcaggtgttacttggaagtattccaggagtttgcatggtactgcactgtctcttggagctggcgctgtctttggctggacatttggacaggaagttgctaaccactggctgcagctatacaggcttgacaccatggctgcccaggttaaattcatggaatggtggcagaacaaggttgaaggacag------------------------------------------------------------------------------------------------------------------------------------------------------------------------------------------------------------------------------------------------------------------------------------ATGAATATCCTTCGCCCCCTATCTCCTCATCTTCCTATTTATAAGCCACAGCTTACTTCGACGTTTTCAATTTCCCATAGAATCTCCGGAGCTTTCCTAGCCACTATAGTTTTCTTTTTTTATCTTCTTTGTCTGAAAATAGGTTTGATTTGCTTCACCTATGAGAATTTCTACCAATTCTTCTTTTATTCATCAAAGCTCATCCTAATCTCTGTCGAGACT---ACTGCCTTAGCCCTGTCCTATCATCTGTATAATGGAGTTCGTCATTTATTGACGGATTTTTCGGGA---TTTTTC---TTT------------------------------------
>SorghumBicolor
AACGCCCGCGAGGCCGCCGAG---GGGCAG---------GCCCGGCTGTCC------GCGGAGGAGGAGGACCGCCGCAAGCGCGACGGCAGG---------------------------------------------------GCAACGACG---------------ACGGTGAAGGAGTTCCAGGTGTACCGGTGGAACCCGGACTCGCCG---GCGGGGCGGCCGTTCCTGCAGTCCTACCTGGTGGACCTGGCCAGCTGCGGGCCCATGGTGCTGGAC---------AAGATCAAGGCGGAGCAGGACTCGACGCTGGCGTTCCGG---CGGTCGTGCCGGGAGGGCATCTGCGGGTCGTGCTCC---ATGAGCATCGACGGCGTGAACACGGTG---GCGTGCCTCAAGCCCGTGGACGCGGAC---ACG---TCGCGGCCGAGCATGGTCACGCCGCTG------CCGCACATGTACGTGGTCAAGGACCTCGTCGTGGACCTCACCAACTTCTACCAGCAGTACAGGTCCGTGGAGCCGTGGCTCAAGACCAAGAGGAGGGCGTCGTCGGCGTCCGAGGGCGAAGCAACGACGACGCGCCGCGAG---CACCTGCAGTCGCCGGCGCAGCGGAAGAAGCTGGACGGGCTGTACGAGTGCATCCTGTGCGCGTGCTGCAGCACGGCGTGCCCGTCCTACTGGTGGAACTCGGAG---GCGTTCCTGGGCCCCGCCGCGCTGCTGCACGCCTACCGCTGGGTCTCCGACAGCCGGGAC------GAC------TACGGCCGGGAGCGGATACAGTCGCTGTCGGAAGGGTGGGAC------AAG---ATGTACAGG------TGCAGGATGATCAAGAGCTGCACGGCGACGTGCCCCAAGAGCCTCGACCCCGCCGCCGCCATCTCCGCCATGAAGGCATTGCACCAGCTCCGCAAGGCC---------------------------------------------------GGGTATGAGCGAACT---------TCA---CGACTCAGT---------------AGCACACAAGTATTC------------CCTCGCTGGTTTTCT---------------------GCCGGA---------------------------------------------------------------------------------------------------------------------------------GCATCCAATGGATCTTCTGTGCAGCAGATGCAGGAA------------------------AGTGCCTCGACAAAGGTGACGGCATTCAGC---------CCATTAGAAGCAACT------------------------ATC---ACCAAACCCAGACGCAGTCCATTGACATATGAAAGCTTGAAAGTGAGG------GTAACTGAGCTAGCTAGAGGA------------GCTACGTATGTT------------------------ATGATCCCAGCTCTGCTTTTCACG---------TCAAAGAATACC---------------------------ATTACCACTTCTCTTCTGGTCATGCCAGTT---------------TTCCATCAAATCTACATGTTCCACAAGGAGATC------------------------CTGCTGGACTATGTCCACCATGACGTTACCAGGAAGTGGGCTTTGATCTACTTCAAGATT------CTTCTACTGATCATGTCTAAGGAT------ACA---ATTGTCTACTTAGATCTAaggctcttctctacg---------------agctcgtcctacacggtggtggatcacacctatgatgctgttgtcgtgggagccggaggtgcggggctcagggcagcgattggcctctcggagcatgggttcaacactgcctgcatcaccaagctcttccccacacgatcacatacagtggctgctcagggaggcataaatgctgctcttggcaacatgagtgaagatgactggagatggcatatgtatgatacagtcaaaggaagtgactggttgggcgaccaagattctattcagtatatgtgcagagaggcaccaaaagctgttatagaacttgagaactatggcttaccattttccagaaccgaagatggaaaaatttatcaacgcgcctttggtggacaaagcttagattttggaaaaggtgggcaagcctatcggtgtgcatgtgcagccgatagaacagggcatgctatgctacacacactatatggtcaagcaatgaagcataatactcagttttttgttgaatattttgcactggaccttctcatggacaatgaaggcatctgccaaggtgtaattgcgctaaacatggaggatggtacccttcatcgttttcgtgctgcaaatacaattctagccactggaggttatggtagagcctacttttcagcaacttcagctcacacatgtactggtgatggcaacgctatggttgcacgtgccggattaccccttcaggatcttgagtttgtgcagttccatcctacaggcatttatggtgctggatgcctgataacagaa---ggttcccgaggtgaaggtggtattcttcggaacagtgaaggtgagagatttatggaacgatatgctccaactgctaaagatcttgcatctcgtgatgttgtttcgagatcgatgacaatggaaattagggagggccgtggtgtaggaccactgaaggaccatatctatctgcacctcaaccatcttcctccagaagttctcaaggaaaggcttcctggtatatctgaaactgctgcgatttttgctggtgttgatgtcaccaaagagccgattcctgttttgcctactgtgcactataacatgggtggtatcccaacaaactatcatggggaggtgctgcatatcaagggtgatgatccagatgcagttgttcctggtctgatggctgctggggaagctgcttgtgcatctgttcacggcgctaacaggcttggtgcaaattcacttcttgatatagttgtatttggcagggcttgtgcaaacagggttgctgagatatccaaaccaggagag------aagcagaagcctcttggaaaaggtgttggagaaaatactattgcttggttggataagttgaggaatgcaaatggatctttacctacttcaaagattcgtctcaacatgcaacgggttatgcaaaacaatgctgcagttttccgcacacaagaaactcttgaggaaggctgtgaactgattagcaaagcatgggagagtttccatgatgtcaagatcagtgacagaagtctcatatggaattcagacttgattgagaccatagaattggaaaacctgctaataaatgcatgcataaccatgtattcagcagaggctcgcaaagagagcagaggagctcatgcccgtgaagatttttcgacaagagatgatgagagctggatgaagcacaccctagggtattgggagaacgagaaggttagactagcctacagg---ccagttcacatgaataccttggacgatgaagttcaatctttcccaccgaaagcacgtgtttactaccacgccgagctcggcgctcgcgagaaagcgcttttggaggaggatgttgctttgaagaggttcaaatcatacaagaacagtgtgaaacaggtctccaagattgggaatgctctcacttttgctgttgtgcttgcttgcagc---------------tatgagcttgctgttttcacgataaacagaaaa------------------------------------------agttcaaatgaaaagcacttgcctgcaatatctgatccagagatagaatctgcatttaaggacttgttggctgctagttggaatgaacttccagattctctcgtagaggaagcaaagaaagcagtatctaaagccaccgatgacaatgctggtcaagaggctttgaaaaatgtatttcgtgcagctgaggcatgtgaagaatttagtggaaccttggttaccctaagaatggctcttgatgatctttgtggcctgactggtgaaaatgtgggtcccttgcctggttatattgaagatgctgttaaagctgcatataatcgctacatgacatatctggagtcctttggccctgaggaaaattatctaagaaagaaggtggagactgagttggggacaaaaatgatacacctcaaaatgagatgcagtggcataggttctgaatggggaaagatctccctgattggcacctcagggatctcaggttcctacgttgagctaagggca---atg------------------------------------------------------------------------------------------gggatcggtgagcac---------------------------------------------------------------------------------ttcgag---------------------ggcttgaagcagcactgggcgagcaacctcgccttcctcgactacttcaagaag---gtctacggc---cgcgccgagcccctccccaagtggaccgacgccgacgtcgacgagttcatcgcctccgaccccgtctacgggccccagctcaaggccctgcgggagtcgaggaagttcgcgctcgccgggggcttcatcggcgccgcccacctcggaggcgtcgcgctcaagttctccaaggcgccgcacggcgtcctgttggcgaccgggttcggggcgatcaccggcgccgtgctgggatctgaggtggcggagcactggtaccagctctacaagatggacaggcagggggccaaccttaggttcatctactggtgggaggacaaggtctcaggtttgttcttgtccttgtgccatcttgtcctctctttcctcataCAGTTTGCACCCCTGGAGACTCCA------------TTT------------GCCCTCCGTGGT---------------GTT---------CTT------GGTAGTTCAAGCTCATATCCTGAGCAAGCCAGGGGCTCTTCTCCTCTAGCTGCT---CTGCCACCA---------------------AAG---ATGTCTACT---------------------CCTGGA---------AATCGGCTCCTGCGCCCACTGTCGCCTCATCTTCCTCTGAAGAAGCCACAGTTCAGCGCTACTTTCTCTATCTCGCACCGTATCTTCGGAGTCGCGTTGGGAGTTGCCATCATATCC---------GTCCCC---------------------------------------------------------------------------CTCGCCACCAAGTTC---AGCCTGATG---------------------------------------------------------------------TTTAGGCTTAGGCAGCAGGACAGAGCCGCGATGGGCCGA
>StrigaAsiatica
CATGCGTCGGAGGCCCAGGCC---CAGCAG---------GTCGAGCCCAAG------GCA------------------------------AAG---------------------------------------------------CCCTCCTCC---------------ACCCCCAAGACCTTCCAAATCTACCGATGGAACCCCGATTCGCCG------CAGAAGCCCGAGCTCCAGAACTACGAAATCGACCTCAAGGACTGCGGCCCCATGGTCCTCGACGCCCTGATCAAGATTAAGAACGAGATCGACCCGACCCTGACCTTCCGC---CGATCGTGCCGCGAGGGGATCTGCGGCTCCTGCGCG---ATGAACATCGACGGGCGAAATGGATTG---GCCTGCCTGACGAAGATACCCTCG------------GGCGGAGCCACGATGATCACCCCTCTG------CCGCACATGTTCGTGATTAAGGATCTGGTGGTGGACATGACGAATTTTTACAACCAGTACAAGTCGATCGAGCCCTGGCTGAAGAGGAAAAATCCTCCGGAGAATCCG------GGG------------------AAGGAG---GTTCTGCAGAGCAAGGAGGATAGGAAGAAGTTGGATGGGATGTACGAGTGCATCCTGTGCGCCTGCTGCAGCACCTCCTGCCCCAGTTACTGGTGGAACCCGGAG---TCTTATTTGGGTCCCGCTGCTCTCTTGCACGCCAATAGATGGATAATGGACAGTCGTGAT------GAG------TACACAAAGGAGCGTCTTGAGGCTATA---GATGACGAGTTT------AAG---CTGTATCGT------TGCCATACCATTTTGAATTGTGCTAAAGCATGCCCTAAGGGTCTGAACCCAGGAAAACAAATTCAGAATATCAAGAAACTCGAGCTCACAAGT------------------------------------------TGGTGGCGCGATGTTCTACGTGAATCCACGTTGGAAGGACAT---CATACCAAA---------------GTCGTACAATTAGGA------------CCTCGATATGGTTTTATTCTT---TTT------ATCGTATCGGAGGTT------------------------------------ATGTTCTTT---------------------------------------------TTTGCTTTTTTTCGG------------------GCTTCTTCTCATTCTTCTTTGGCACCTACGGTAGAGATCGGAGGTATT------------TGGCCCCCAAAAGGGATTGGGGTTTTAGAT---------CCTTGGGAAATCCCT---TTT------CTTAATACCCTTATT---CCCCCTTCATCCGGAGCTGCCGTAACTTGGGCTCATCATGCTATACTC------GCGGGGAAGGAAAAAAGAGCAGTT---TATGCTTTAGTAGCTACC------------------------GTTTTACTGGCTCTAGTATTCACT---------GGCTTTCAAGGAATGGAATATTATCAAGCACCCTCCACTATTTCGGATAGTATTTATGGTTCTACCTTTTTCTTAGCAACTGGCTTTCATGGTTTTCATGTGATTATAGGTACTCTTTTCTTGATCATATGTGGT------ATTCGACAATATCTTGGTCATCTGACCAAGGAGCATCACGTTGGCTTTGAAGCAGCTGCA------TGGTACTGGCATTTTGTAGACGTGGTTTGGTTA---TTCCCATTTGTCTCTATCcgcctcttctctgctcaatcgaatgggggaactcaatcctatacagttgtggatcacacctacgatgcggtggtggttggtgccggcggtgcaggactgagggccgcaatagggttatccgagcaagggttttacacagcctgcattaccaagctattccctactcgctcccatacggttgctgcacag------------------------------------gatgattggcggtggcatatgtacgatacagtgaagggaagtgattggctaggagaccaggacgcaattcagtacatgtgcagagaagcaccaaaagcagttatcgaacttgagaattatggtctgccgttctcccggacggaagatgggaagatttatcagcgtgcatttggtggccagagcttgaactttggaaaaggtggacaagcatatcgttgtgcatgtgctgctgatcgaactggacatgctttgttgcatactctatatggccaagctatgaaacataatacaaagttttttgttgaatactttgctctggatttaattatgagcaatgatggtagctgccagggtgtgattgctttaaatatggaggatggcaccttgcatcgtttccgtgctatgtcgacaattcttgctactgggggttatggcagagcatacttttctgcaacttctgctcacacttgcacaggagatggcaatgctatg---------------------------gatcttgagtttgttcaattccatccaacaggcatatatggtgctgggtgtctcattactgaa---gggtcccgaggtgaaggtggtattctgaggaacagtgaaggtgaaagattcatggagcggtatgccccaactgctaaggaccttgcatctagagatgttgtatcaagatctatgacgatggagatccgggaagggcgtggtgttgggcccttgaaagatcacatctaccttcacttgaatcatttgcctcctgaagtcctaaaggagagacttcctggtatttcagaaactgcagccatatttgctggtgttgatgttacaaaggagccaatccctgttttgccgactgtccactataacatgggcgggatccccacaaatcactatggagaggtggttaccattaaaggtgatgatcctgattatgaggttcccggactgtatgctgctggggaagctgcctgtgcttctgttcatggtgccaatcgccttggagcaaattctcttctggacattgttgtctttggtcgtgcttgtgctaatagggttgctgagatccaaaagccaggtgag------aaacaaaagccactagaaaaggatgctggagagaagaccattgcatggttggacaagattcgtaattcaaatgggtcacttcccacatcaaaaatccggcttaacatgcaacgcataatgcaaaacaacgctgctgtatttcggacccaagaaacgctggaagaaggctgtcagttgattgataaggcttgggagagttttcatgacgtcaagttgaaggacagaaccttgatatggaactcggacttgatagagacaattgagttggaaaaccttttaattaatgcatgcatcaccatgcactctgctgaagccaggaaagaaagtagaggagcccatgcacgtgaagattttacgaaaagagatgatgagaactggatgaaacatacattaggatattgggaaaacgagaaagttaaactggactaccga---ccagttcacatgaatacacttgatgatgaagttgaatcatttcctccaaaagctcgagtatac------------------------------------------------------------------------------------------------------------------------------------------------------------------------------------------------------------------------------------------agtgaagatgtttcgcatatgcctgttataaatgatctggagattgagcgtgctttcaaagacttaatggccacaaattgggatgaacttccatcagaaatcgtccatggcgtaaaaaatgcattgtccaagaacacagaggacaaagctgcacaggaagttcttacaaatgtgtttcgagcagctgaggcggttgaggaatttaccggcattataatgtccctaaaaatggaattagatgacgtcattggccttagtggcgagaatgtgaaaccattgagtgaagaatattcaaaggcattgcagacgatttttgatagatatgcagtttatctggctgcatttgggccagaagagagctacttgaagaagaaagtggaaacggagttgggaacaaagatgatatacttgaaaatgaggtgtggtggcctcgatgctaagtggggaaaggttacggttttggcaacttctggactctctggttcttatgttgagaaacgagca---atgagtgaatcccatgaa---------------------------tcgcaatcg---------------------------------------ttcctcagaagatac---------------------------------------------------------------------------------tgggaa---------------------gggtacaaggagttctgggctgagagattcccatctctcgacaattactcgaaa---tttataatc---tccgagaagcctttgccccattgggatagctctgttgtcgaggagttcgtcgcatctgatcccgttcatggccctactctgaaagccacaagagatgcagctaattttggtgttttaggagctgctattggagcagtttcaactggtggacttgcttggaagtggtcgaaaagtcctcacggggcatttctgtcatttgcactcgggggtgtcgttggggccacacttgggcttgaagcggccggccactggtatcaactgtataggttggatacaaaggcttcacaggtaaaattttacgagtggctgcagaaaagggct------------------------------------------------TCCTCTTCTACAGGTTTCGACCCG------------TTT------------TATTGGAGGAGG---------------AAC---------ATGATCAATGGCCAATCGAGCCAATACTCTACTGTTGCAGCCGGA---------GATGTGGCA---GACACCGGT---------------------AAA---GAGGAGAAT---------------------CTGAAG---------AAAAACGTGCTCCGGCCTTTATCTCCTCATCTCCCCATCTACAAGCCCCAGCTAAGTTCGACCACCTCAATTCTCAATAGGATATCCGGAGTTTATCTGACTGCTTATGTTCTGGGTTTTTATCTTGTTCCTATAAAACTGGGTTCTGTTAGCTTCAGCTATGAGGGTTTCTATCAGTTCTTGTTCTATTCTTCAAAACTCAGCCTGTTGTCCACTGAGATT---GCTGCATTAGCCTTTGCCTATCATGCTTATGCTGGGATCCGTCACCTGTTGATGGATGTTTCGGGA---ACTGTT---TTCGATCAGAGGAAGCAAGAGGCTGCAATTTCTACCAAG
>TheobromaCacao
TACGCCAGTGAAGCGGAAGCT---GAAAAG---------GGGGAC---------------------------------------------GCC---------------------------------------------------GCCACGACC---------------AATATGAAAACCTTCCAAATCTACCGATGGAACCCAGATAACCCG------TCAAAACCCCAACTCCAAGACTACAAAATCGACCTAAAAGAATGCGGGCCCATGGTCCTCGACGCCCTAATTAAGATCAAGAACGAGATCGACCCATCGCTTACCTTCCGC---CGCTCCTGCCGTGAAGGAATCTGCGGCTCCTGCGCG---ATGAACATCAATGGCTGTAACGGGTTA---GCTTGTCTGACCAAGATCGAATCA------GGA---TCGTCGGAGACGACGATCACGCCATTG------CCACATATGTTTGTGATAAAAGATCTGGTGGTGGATATGACCAACTTTTATAATCAGTATAAGAGTATTGAGCCTTGGTTGAAGAGAAAGAATCCGCCGCCGACAGCA------GGG------------------AAAGAG---ATTCCGCAGAGTAAGAAGGATAGAGCCAAGTTGGATGGGATGTATGAGTGTATTTTGTGTGCCTGTTGTAGTACCAGTTGTCCTAGTTATTGGTGGAATCCTGAA---TCTTATTTGGGTCCTGCTGCTTTGCTTCATGCTAACAGATGGATAAGTGACAGCCGTGAT------GAA------TACACAAAGGAGAGATTGGAGGCCATA---AATGATGAGTTC------AAG---CTGTATCGT------TGCCATACGATATTGAACTGTGCTCGTGCTTGCCCTAAGGGCCTGAACCCAGGAAAGCAGATCACACACATCAAACAGCTTCAGCTGTTGGGTAGTGCT------------------------------------------------------------------------------------------------------------------------------------------------------------------------------------------------------------------------------------------------------------------------------------------------------------------------------------------------------------------------------------------------------------------------------------------------------------------------------------------------------------------------------------------------------------------------------------------------------------------------------------------------------------------------------------------------------------------------------------------------------------------------------------------------------------------------------------------------------------------------------------------------aaattcctcgacaacgaatctgta------cgatccccttataccatagtggatcatacatatgatgcggtggtggttggtgccggtggtgcgggtctaagagcagccataggtctttcagagcatggattcaatactgcttgcattaccaagcttttcccaactcgttcacatactgttgcggctcagggtggtataaatgctgctttggggaatatgactgaagatgactggcgatggcacatgtatgacacagttaaaggaagtgattggttaggtgatcaggatgctattcaatatatgtgcagggaggcaccaaaagctgttattgaacttgagaattatgggttgcctttttctcgaacagaagatgggaaaatatatcagcgtgcctttggcggtcaaagccttgactttggaaaaggtggacaggcttatcgttgtgcatgtgctgctgatagaaccgggcatgctctattgcactctctctatggccaagctatgaaacataatacccaattctttgttgaatattttgctttggatctgttgatgaatagtgatgggagctgccagggagtgatagctttgaacatggaggatggaacgctacatagatttcgtgctgtttcgacaattctggctactgggggatatggtagagcctacttttctgcaacctcggctcacacatgcactggtgatggcaatgctatggttgctcgtgctgggcttcccctccaggatttggagtttgtgcaatttcacccaacgggaatctatggggctgggtgcctcatcactgaa---gggtctcgtggtgaaggtggtattcttagaaatagtgaaggtgaacgctttatggaacggtatgcccctacggccaaggatcttgcttcaagggatgttgtttcaagatctatgaccatggaaatcagggaaggtcgtggtgtaggacctttgaaggatcatatctatctccacttgaatcacttacccccagaggtgctcaaggagaggcttccaggtatctctgagacagctgccatttttgctggtgtggatgttacaaaggagcccatccctgtcttgcctactgtacattataatatgggtggaattcccacaaatcaccatggagaggttgttactgtcagaggcagcaatcccgattctgtggttcctggactaatggctgctggagaggcagcctgtgcatctgttcatggtgccaatcggttgggtgcaaactcccttcttgatattgttgtctttggtcgggcttgtgcaaatagagttgcagagatccatagaccaggggag------aagctgaaacctttggagaaggatgccagtgagaaaacaattgcatggctggacaaaataagaaactcaaatggttctcttccaacttcaaaaattcgattgaatatgcaacgagtaatgcaaaacaatgccgctgttttccgcacacaggaaacattagaagaaggttgtcagttaattgatgaggcatgggaaagtttccatgatgttaagttgaaggatcgaagtctaatatggaactctgatttgatagagactatcgagctggaaaatcttttgataaatgcctgtatcactatgcattctgctgaagctaggaaagagagcagaggtgcacatgcccgtgaagattttacgaaaagagatgatgagaactggatgaaacacacattgggctattgggagaatgagaaggttcgactggattaccgg---ccagttcacatgaacacattagatgatgagattgagtcattcccacctaaagcccgtgtgtatcttcacgttgaaccgggggctcgtgaaagagctctcttggcagaggatccttctctaaggcgatttaaatcttataagaagagtgtgtggcgagtgaagagaatcggggatgttctgacagttgttgttgtagcaggttgttgc---------------tatgaaatttacgtcaaggcagtaatgcgagaagaagcccggaaccaggcaaaggctgctggtggaagtaaa---agtgaagatgtaactcacatgcctgccataaaagaccctgaaattcagaatgtcttcaaggatttaatggctgcaagttgggatgaagttccgtattcagttgtgcaggatgcaaagaaagccttgtccaaaaatactgatgacaaggctggccaggaggctttgaaaaatattttccgagctgctgaagcagttgaagagtttggtggcgttctgatgagcatgaaaatggaacttgatgacagcattggattgagtggagagaatgtaaagcctttgtcagatgagtttgtaaacgcacttcgcacagtttatcaacgatatacaacgtacttggatgcatttggtcctgatgaaacctatttgcgaaagaaggtagagacagagttgggatcaaagatgatctacctaaagatgagatgtagtggtcttggttctgagtggggaaaggttactgttcttggaacctctggactttctggatcttatgtggagcaaagagct---atgggggagtcatca------------------------------tcagagtca---------------------------------------ttcttgaagaagtac---------------------------------------------------------------------------------tgggaa---------------------ggctacagagacttctgggcagagcgatttccgttcactgaaatctattcaaga---ttcatcaaa---cgtgaagagtctcttcctccttggtctgaatccgatgtccatgagttcatcgcttctgatcccgttcatggccccaccttgaagactgctaggaatgcaacaaacattgccttagcaggaggtgccattggagcaatatcaactgctggtttggcctggaaatattcaaggagtttacatggtgctggactgtctttcgcagcaggagctgtctttggttggacatttggacaagaaattgcaaaccactggtatcaactctacaggttggacacaatggctgcgcaggtcaaatttctggagtggtgggaaagcaagtgtcagaggcggtct---------------------------------------------------------------------------------------------------------------------------------------------------------------------------------------------------------------------------------------------------------------------------------------------------------------------------------------------------------------------------------------------------------------------------------------------------------------------------------------------------------------------------------------------------------------------------------------------------------------------------------------
>VacciniumCorymbosum
CACGCATCGGAAGTATCAGCC---CAAAAG---------GCCGAC---GAA------CCC------------------------------AAA---------------------------------------------------CCCACCGCC---------------AACCTCAAGACCTTCCAAATCTACCGATGGAACCCAGACAACCCA------ACCAAACCAGAGCTCAAATCCTACCAGATCAACCTCAACGAATGTGGGCCCATGGTCCTCGACGCCCTCATCAAGATCAAGAACGAGATCGACCCTACCCTAACCTTCCGC---CGCTCCTGCCGCGAGGGCATCTGCGGCTCCTGCGCC---ATGAACATCGACGGCTGCAACGGCCTC---GCCTGCCTCACCAAGATTCCGTCG------CCC---TCGACGGACTCTACGGTGACGCCGCTG------CCGCACATGTTTGTGGTGAAGGATCTGGTGGTGGACATGACCAATTTCTACAACCAGTATAAGAGTATTGAGCCGTGGTTGAAGAGGAAGAATCCGCCTGAGGAGAAG------GGG------------------AAGGAG---TTTTTGCAGACGAAGAAGGATAGGGCGAAGCTTGATGGGATGTATGAGTGTATTTTGTGTGCTTGCTGTAGCACGTCGTGCCCTAGTTACTGGTGGAATCCTGAG---TCGTATCTTGGCCCCGCCGCCCTCCTCCATGCCAATCGGTGGATAATGGACAGTCGTGAT------GAA------TATACCAAGGAACGCCTCGATGCAATA---TGTGATGAGTTC------AAG---CTGTATCGC------TGCCATACAATACTGAACTGTGCACGTGCTTGCCCTAAAGGACTCAACCCTGGAAAACAAATTATAAACATCAAACAGCTACAGATTGCGAAGGGTATC------------------------------------TGGTGGCGCGATGTTCTACGTGAATCCACGTTGGAAGGACAT---CATACCAAA---------------GTCGTACAATTAGGA------------CTTCGATATGGTTTTATTCTG---TTT------ATCGTATCGGAGGTT------------------------------------ATGTTCTTT---------------------------------------------TTTGCTTTTTTTTGG------------------GCTTTTTTTCATTCTTCTTTGGCACCTACGGTAGAGATCGGAGGTATT------------TGGCCCCCAAAAGGGATTTGGGTTTTAGAT---------CCTTGGGAAATCCCT---TTT------CTTAATACCCTTATT---CTCCTTTCATCCGGAGCTGCCGTAACTTGGGCTCATCATGCTATACTC------GCGGGGAAAGAAAAACGAGCAGTT---TACGCTTTAGTAGCTACC------------------------GTTTTACTGGCTCTAGTATTCACT---------GGCTTTCAAGGAATGGAATATTATCAAGCACCCTTCACTATTTCGGATAGTATTTATGGTTCTACCTTTTACTTAGCAACTGGCTTTCATGGTTTTCATGTGATTATAGGTACTCTTTTCTTGATCATATGTGGT------ATTCGCCAATATCTTGGTCATCTGACCAAAGAGCATCACGTTGGCTTTGAAGCAGCTGCA------TGGTACTGGCATTTTGTAGACGTG------------------------------agatccttctccactgaatcaatcgggggaagatcctcatatactgtggttgatcatacgtatgatgcggtggtcgtgggcgcaggaggtgcagggctcagagcagccatagggctttctgaacatggattcaataccgcttgcattaccaagctattccctactcgctcacatactgttgcagcacagggaggtataaatgctgcactggggaatatgacggaagatgactggaggtggcacatgtatgatacagtgaaaggcagtgactggctaggtgaccaggatgctattcaatacatgtgcagggaggcaccgaaagcagtcatagagcttgagaactatgggttaccattttcccgaactgaagatggtaaaatatatcaaagggcatttggtggtcaaagtttgaacttcggcaaaggtggacaagcatatcgctgcgcgtgtgctgctgatcgtacagggcatgctctcttgcatactctttatggccaagctatgaaacacaatacacaatttttcgttgaatattttgctctagatctcttgatgggtagagatggtagctgccaaggagtaattgcattaaatatggaggatgggactttgcatcggtttcgtgcagcatctacaattctggccacagggggctatgggagggcatacttttctgcaacctcagctcatacgtgcactggagatggcaatgccatggttgcacgtgctgggcttcctctagaggatcttgagtttgtgcagtttcacccaaccggcatatatggtgctgggtgcctcatcacagaa---ggatctcgtggtgaaggtggtattctgaggaacagtgaaggtgaacgatttatggaacggtatgcacctactgccaaggatcttgcttcaagagacgttgtttcaagatcaatgactatggaaatccgggaaggacgtggtgtaggaccccataaggaccacatttacctccacttaaatcacttgccccccgaagtcctcaaggagagacttcccggcatctctgaaactgctgccatctttgctggcgttgatgttacaaaggagccaatccctgtcttgcccactgttcattacaatatgggtggaattcccactaattaccacggggaggtagttaccactaaaggtgatgatccagatgcagtggttcctggactaatggctgcgggagaggctgcctgtgcatcagttcatggtgcaaataggctcggtgcaaattctcttcttgatattgttgtgtttggg------------------------------------------gag------aaacaaaaacctttcgaaaaggatgccggtgagaacactattgcatggttggacaagctaaggaatgccaagggttcaattccaacttcaaaaatccggttgaatatgcaacggattatgcaaaataatgctgctgtgttccgaacacaagaaaccttggaggaaggttgtcagttaatcgataaagcgtgggaaagctttcacgatgtgaagttggaggatcggagtttgatatggaactcagacctcatagagacgatagagttagaaaacctcttgatcaatgcatgcgttaccatgcattctgcagaagccaggaaagaaagcaggggtgcacatgcccgcgaagattttacgaaaagagatgatgaaaactggatgaaacacacattaggattttgggagaatgagaaggttcggctagactacagg---ccagtccacatgaataccctagacgacgagattgagtcattcccacccaaagctcgtgtttatttccacgttgaaccaggccctcgggagaaggcgctactagcagaagatccatcattaaagcctttcaaatctcataagaaaagtgtgtggcggctcaaaagaattggggatgttctcacaattgttgttgtagctgggtgttgc---------------tatgagatttatgtcaaagcagtaatgcgagaagaagcccggaaacaagcaagt---------gagagtgcatatagtgaggatgtgacccacttgcctgacataaaggaccctgatgttctaattgttttcaaggacttaatggctacaagttgggatgaaattccagatacagtcattaatgatgcaaagaaggccttgtctaaaaacacggacgacaaggctggccaagaggtcttggcgaatgtgttccgtgctgccgaggcagctgaggaatttggagggctgcttgtatctctgaggatggcgattgacgacagcattggattgagcggagaggacgtaaagccattgccggaggaatttgtgaatgcgctgcgtacagcctatcagaggtacactgcatatttggattcttttgggccggatgaggaatatttgcgtaagaaagttgagactgagcttgggacaaagatgatacacttgaagatgaggtgcgctggtataggttctgagtggggaaagattacagttctcgggacttctgggctttcaggttcctatgttgagcaaagagct---atgggggaaagtgcagattcatca---------------------tcccaatcg---------------------------------------ttcttgaagaggcac---------------------------------------------------------------------------------tgggaa---------------------------------------gagaatagattctcgatcctcgataactattccagg---ttcataaaa---cgcgaccagccactcccctcttggtcctcctccgatgtcgacgagttcgcggcttccgatcccgtccacggccccactctgaggacggcccgtgaagcagcaaaatatggtgctgcaggaagtgttattggagcagtttcaattgcagcttttgcttggaaatactcgaagagtccacatggagctgcattatcctttggcgcgggagctgtgtttggttggacattcggacaggaatttgcaaatcactggctgcaactttacaggttggataccatggctgcacaggtcaagttcttggagtggtgggagaagaagtctgctggacgggct------------------------------------TCGCCCCACCCGTATTTTGCTTCT------------GAT------------TCCCTGGCTACT---------------GCA---------CGTGACATGGGTAAGATCCCAGACATCCCAGCTGCTGTGGCAGCTCCACAGGATGACTTCTCC---TCCCTTCCA---------------------CAG---GATGACTCT---------------------GCTAGTGTTAATATCATGAATATCCTTCGCCCGTTATCTCCTCATCTTCCTATTTATAAGCCACAACTCACTTCGACGTTTTCAATTTTCCATAGAATCACCGGAGCTTTCCTATCCACTATGGTTTTGGGTTTTTATCTTGTTTGTCTGAAAGCAGGTTTGATTTGCTTCACCTTTGAGAGTTTCTACCAATTCTTATTTTCTTCATCAAAGCTCATCCTACTCTCCCTCGAGATT---AGTACCTTAGCCCTGTCCTATCATTTGTTTCATGGAGTTCGTCATTTATTGACGGATTTTTCAGGA---AATCTC---TTTGAGCCGAGGAAGCAAGATGGAGCTCCTTCAACCAAG
>VitisVinifera
------------------------------------------------------------------------------------------------------------------------------------------------------------------------------------------------------------------------------------------------------------------------------ATGGTTCTCGACGCCCTAATCAAGATCAAGAACGAAATGGATCCGACACTCACTTTCCGC---CGATCGTGCCGGGAGGGCATTTGCGGGTCGTGCGCG---ATGAATATCGACGGTTGCAACGGCCTG---GCCTGTCTCACGAAGATCCCCTCT------------GGCGAGTCGTCTACGGTCACGCCGTTG------CCGCATATGTTCGTGATAAAAGATCTGGTGGTGGACATGACGAATTTCTATAACCAGTACAAGAGCATAGAGCCGTGGTTGAAGAGGAAGACCCCACCACCGACGCCG------GGG------------------AAGGAG---ATTCCCCAGAGCAAGAAGGATCGGGCCAAGCTTGACGGGATGTACGAGTGCATTCTATGCGCTTGCTGTAGCACATCCTGCCCCAGCTACTGGTGGAACCCCGAG---TCATATCTGGGTCCGGCTGCTCTGCTCCACGCTAATAGGTGGATTAGTGATAGCCGTGAC------GAA------TACACCAAGGAGAGGCTTGATGCAGTA---TGTGATGAATTC------AAG---CTTTACCGC------TGTCATACGATATTGAACTGTGCCCGGGCCTGCCCAAAGGGATTGAATCCTGGAAAGCAGATTGCAACAATTAAGCAGCGACACATTGCAGATGCCATT------------------------------------------------------------------------------------------------------------------------------------------------------------------------------------------------------------------------------------------------------------------------------------------------------------------------------------------------------------------------------------------------------------------------------------------------------------------------------------------------------------------------------------------------------------------------------------------------------------------------------------------------------------------------------------------------------------------------------------------------------------------------------------------------------------------------------------------------------------------------------------------------agattcttctctactgaatcgactgggggaacctcttcatatactattgtcgatcatacatatgatgcagttgttgtaggagctggtggggcagggcttagagctgccataggactatctgagcatgggttcaacactgcttgcattacaaagcttttcccaactcggtcacacacagttgcagctcagggtggtataaatgctgcattaggaaacatgaccgaagatgactggagatggcacatgtatgacactgtcaagggaagtgactggttaggtgaccaggatgctattcagtacatgtgtagggaggcaccaaaagcagtgatagagcttgagaactatggtttacccttttctcgaactgaagatgggagaatatatcaacgtgcatttggtggtcaaagcctgaactttggaaaaggtggacaggcatatcgttgtgcatgtgctgccgatcgaactgggcatgctttgttgcatactctatatggccaggctatgaaacataatacacaattttttgtagagtactttgcattggatcttttaatggataatgatggtgcatgccaaggtgtaattgcattaaatatggaggatgggacattacataggttccaagctgcttcaacaattctagccacagggggctatggtagaacatacttctctgcaacctcggcccatacatgcactggtgatggtaatgccatggttgcacgtgccgggctccctcttcaggatctcgaatttgtgcagtttcacccaacaggtatatatggtgctgggtgccttattactgaa---ggatcccgtggtgaaggtggtatcctgaggaatagtgaaggtgaacggtttatggaacgatatgcccctacagcgaaggatcttgcatcaagagatgttgtttcaagatctatgacaatggaaatccgagaaggtcgtggtgtaggacctctgaaagaccatatctacctccacttgaaccacttacctccagaagttctgaaggaacggcttcctggtatctctgaaactgctgccatttttgctggagtagatgttacaaaggagcccatccctgttttacccactgttcactataacatgggaggaattcccacaaattaccatggagaggtattaacaattaaaggcaatgatcccgatgcagtagttcctggactaatggctgctggtgaggctgcctgtgcatcagtccatggtgccaatcgccttggtgcaaattctcttcttgacattgttgtttttggtcgggcttgtgcaaatagggttgcagagatccataaaccaggggaa------aaacaaaaaccgttggaaaaggattctggggaaaagacaattgcatggctggacaaactaaggaattcaaatggctcaattccgacctcaaaaatccgtttaaatatgcagcgagtaatgcaaaataatgctgctgtcttccgcacacaagaaacattagaggaaggttgtaagttgattgacaaagcatgggagagctttcatgatgtacagttgaaggataggagtctgatatggaactctgacttgtcagagaccatagagttggaaaatcttttgataaacgcatgtatcaccatgcattctgccgaggccaggaaagagagcagaggagcgcatgcccgtgaagattttacgaaaagagatgatgagaactggataaggcacactttgggatattgggaaaatgagaaggttcggctagattacagg---ccagttcacatgaacccattggacgatgagattgagtcgatcccacctaaagcacgcgtatatttccacgtcgagcccgggcctcgcgagaaagctctcttggcggacaacccatctctaaagcgattcaaatcacacaagaggaatgtgtggcgacttaaaagggttggagatgttctcacaatcgttgttgtagctggctgttgc---------------tatgaaatttatgtgaaagcagtgatgcgagaagaagctaggaaacaggcagct---gcaaatgagattgca---agtgaagatgtatctcacctgcctgtcataaaagatcctgaaattcagaccgttttcaaggatttaatggctgcaagttgggatgagctgccagattctgtcattagtagtgcaaataaggtcctgtccaaaaatacagacgacaaggctggccaggaggccttggcaaatgttttccgtgcagctgaggcagctgtggagtttggtgggattcttgtaactttaaggatggaaattgatgacctcgttggtatcagtggcgagaatgtaaagcctttgccagatgagtttgtaaatgctctggttacggttttcaagcgttacactacctatttggattcatttgggcctgatgaagcctttttgcggaagaaagtggagatggagttgggaacaaagatgatacacttaaagctgaggtgcagtgaccttggtgctgagtggggaaaggtgactcttcttgggacatcagggctttctgggtcttatgttgagcaaagagccccgatggcggattca---------------------------------tcaccttcg---------------------------------------ttcttcaggaggcac---------------------------------------------------------------------------------tgggaa---------------------ggctggaaagattactggggcgaaaggtttgccatcctcgacaactacgccaaa---tttgtcaat---cgtgataaacccatccccaaatggtctgattctgatgttgaagagttcatcgcttctgatcccgtctatggtcccactctgagaactactagggaagcagcgaagtttgctgttgcaggagctgttattggagcagtatcaactgctgctgtttcctggaagtattcaaggagcccacatggtgcggcactatcatttgctgcagggggtgtgtttggtgtgacatttggacaggaatttgcaagccactggctgcaactttacaggctggacaccttgggcgcagaggtgaagtttttggagtggtgggagcgcaaaatcggaggacggtct---------------------------------------------------------------------------------------------------------------------------------------------------------------------------------------------------------------------------------------------------------------------------------------------------------------------------------------------------------------------------------------------------------------------------------------------------------------------------------------------------------------------------------------------------------------------------------------------------GAGAAGGTGAAGAATGACCAGGGATCAACAAACAAG
