# Supplementary material for: Altered Mitochondrial Respiration Is Associated With Loss of Nuclear‐Encoded OXPHOS Genes in Parasitic Broomrapes
Source: Ecol Evol. 2025 Jul 6;15(7):e71737. doi: 10.1002/ece3.71737 (PMC12230201; doi:10.1002/ece3.71737)
Supplement: Supplementary file 1 — Appendix S1. [file ECE3-15-e71737-s003.tgz › Orobanchaceae_O2K_Supplementary_v3/Data_S1/DataS1/CII/OG0004874.one2one.fas]

>AmborellaTrichopoda
atgtggcgt---tgcgtctctggt------gcccttcgccttgctcat---------gca
aagggatcaatctctaatggacct---attcaa---actctactctcccgatctctttcg
tcatcttctaccacgggt------tcttacacaatcgtggatcacacatatgatgcggtc
gtggtaggagcaggtggtgcagggcttagagcggccattggactttcagagcatggcttt
aacactgcctgtattaccaagcttttccctacacgttctcatactgttgctgctcagggt
ggaattaatgcagcattggggaatatgactgaggatgattggaggtggcatatgtatgac
actgtcaaaggaagtgattggttaggtgatcaagatgctattcagtatatgtgtagagag
gcgcctaaagcagtcatagagctagaaaattatggattgccattttcacgaaccgatgaa
ggaaaaatttatcaacgtgcatttggtggtcaaagcttgaattttgggaaaggtggacag
gcctaccgttgtgcatgtgctgctgatcgaaccggtcatgctttgcttcatacattgtat
gggcaggcaatgaaacataacacacaattttttgtggaatactttgcattggatcttctt
atggatagtgatggctcttgccagggggtgattgcactcaacatggaggatggtactcta
catcgattccgtgcttgttccacaattttagcgacagggggttatgggagagcttacttc
tctgcaacatcagctcatacatgcactggtgatggcaatgcaatggtgtcacgagctgga
catggactagaggatcttgaatttgtgcagttccatccaacagggatctatggtgctggt
tgtctcattactgaa---ggatcacgcggagaaggtggtatacttaggaatagtgaagga
gaaagatttatggaaagatatgccccaactgccaaagatcttgcatccagggatgttgtt
tcaagatccatgaccatggagattcgtgaaggtcgtggtataggacctctgaaggaccac
atctatctccacttgaatcaccttccaccagatgtacttaaggaaagacttcctggtata
tcagaaactgctgctatctttgcaggagttgatgttaccaaggagccaatccctgtgata
cccactgttcattataatatgggtggcatcccaacaaattaccatggagaggtggtggat
attaagggagacgaccccaatgctgtagttcctggacttatggcagctggtgaagcagct
tgtgcatcagtgcatggtgctaacaggcttggtgccaattcccttctggatattgttgta
ttcggccgagcttgtgccaatagggtcgcggagatatataagccaggtgag------aag
caaaagcctttacccagtgatgctggacagaagactattgcttggttagacaagctaagg
aactctaatggttccttgcctacttcaaagattcgtctcaatatgcagcgggtgatgcag
acccacgctgcagtttttcgcacccaggaaacattggaagaggggtgtactttgattgat
aaagcatgggagagtttccatgatgttaagctgcatgacaggagcctgatatggaactct
gacttgatagaaactattgaactagaaaaccttttgataaatgcatgtataacaatgcac
tctgccgaggctaggaaggagagcaggggtgcacatgcccgtgaagatttcccgatgaga
gatgatgaaaactggatgaagcatacattggggtactgggaaaatgggaaggtcgggcta
gcatacaga---cctgttcacatgtacacattggatgaagaagtcgaaccattccctccg
aaagcacgtgtatat
>OryzaSativa
atgtggcgcggctgcgtctcgcgt------ggcctcaggagcctc------------tcc
aagggcaagggctcctcctcctcc---gcccccgtctccgccgccgctaggctcttctcc
acc------------gcctcgtcgtcgtacacggtggtggatcactcgtatgacgcggtc
gtggtgggagccggcggcgcggggctccgtgcggcgatcgggctctccgagcacgggttc
aacacggcttgcatcaccaagctcttccccacgcggtcgcacaccgtcgcggcgcagggt
ggcataaatgctgctcttggaaacatgacggaagatgactggagatggcatatgtatgac
actgtcaagggtagtgattggcttggtgaccaggattctattcagtatatgtgcagagaa
gcaccaaaagcagttatagaacttgaaaactatgggttgccattttcaagaactgaagat
ggaaagatataccaacgggcctttggaggccagagcttagattttgggaaaggtgggcag
gcctatcgatgtgcatgtgctgctgacagaacaggacatgctatgttacacactctgtat
ggtcaagcaatgaagcataatactcagttctttgtagaatattttgcgctagaccttatc
atggacagtgaaggcacctgtcagggggttattgctttgaacatggaggatggcactctt
caccgtttccgtgctacaaatacaattctggccacaggaggttatggcagagcctacttc
tcagcaacctcagctcacacatgcactggagatggcaacgctatggttgcacgtgctggt
ttaccacttcaggaccttgagtttgtgcagttccatcctacaggcatttatggtgctgga
tgccttatcactgaa---ggttcccgtggtgaaggtggtatccttaggaacagtgaaggc
gagcgtttcatggaacgatatgctcctactgcaaaagatcttgcttctcgagatgttgtt
tcaagatctatgacaatggaaatcagagaaggccgtggtgttgggccattgaaggaccac
atctatctgcatcttaaccatctgcctccagaagttcttaaggagaggcttcctggtatt
tctgaaactgctgctatttttgctggtgttgatgtcaccaaggagcccattcctgtcttg
cctactgtgcactataatatgggtgggatcccaacaaattaccatggagaggtagtgact
atgaagggtgacaatcctgattctgttgttcctggtttgatggctgcgggagaagcagca
tgtgcatctgttcatggtgcaaatcgtctgggtgcaaattcacttcttgacatagttgtt
tttggcagagcttgtgcaaacagggtagctgaaaccgctaagccaggtgag------aag
cagaaacctcttcaaaaaagtgctggagaaaagaccatagcctggttagacaagctgaga
aatgcaaatggatcattgccaacttccaagatccgtctaaacatgcaacgtgttatgcaa
aataatgctgctgtcttccgtacgcaagaaacactcgaggaaggttgcaaattgattacc
aaggcatgggaaagttatcatgatgtgaagatcagtgaccggagtctcatatggaattca
gatttgatagagaccattgagttggaaaatctcttgataaatgcatgcataaccatgcac
tcagcagaggctcggaaggaaagcagaggagctcatgctcgtgaagatttcacgaaaaga
gatgatgagcaatggatgaagcactcgctggggtactgggagaatgagaaggttcgcttg
gcatacagg---ccagtccacatgaacacattggacagtgaagttgagtcgttcccaccc
aaggcgcgtgtttat
>SorghumBicolor
atgtggcgcggctgcgtgtcgcgg------ggcctccgg------------------aag
gtcaaggccgccgcctcggcctcc------------------------aggctcttctct
acg---------------agctcgtcctacacggtggtggatcacacctatgatgctgtt
gtcgtgggagccggaggtgcggggctcagggcagcgattggcctctcggagcatgggttc
aacactgcctgcatcaccaagctcttccccacacgatcacatacagtggctgctcaggga
ggcataaatgctgctcttggcaacatgagtgaagatgactggagatggcatatgtatgat
acagtcaaaggaagtgactggttgggcgaccaagattctattcagtatatgtgcagagag
gcaccaaaagctgttatagaacttgagaactatggcttaccattttccagaaccgaagat
ggaaaaatttatcaacgcgcctttggtggacaaagcttagattttggaaaaggtgggcaa
gcctatcggtgtgcatgtgcagccgatagaacagggcatgctatgctacacacactatat
ggtcaagcaatgaagcataatactcagttttttgttgaatattttgcactggaccttctc
atggacaatgaaggcatctgccaaggtgtaattgcgctaaacatggaggatggtaccctt
catcgttttcgtgctgcaaatacaattctagccactggaggttatggtagagcctacttt
tcagcaacttcagctcacacatgtactggtgatggcaacgctatggttgcacgtgccgga
ttaccccttcaggatcttgagtttgtgcagttccatcctacaggcatttatggtgctgga
tgcctgataacagaa---ggttcccgaggtgaaggtggtattcttcggaacagtgaaggt
gagagatttatggaacgatatgctccaactgctaaagatcttgcatctcgtgatgttgtt
tcgagatcgatgacaatggaaattagggagggccgtggtgtaggaccactgaaggaccat
atctatctgcacctcaaccatcttcctccagaagttctcaaggaaaggcttcctggtata
tctgaaactgctgcgatttttgctggtgttgatgtcaccaaagagccgattcctgttttg
cctactgtgcactataacatgggtggtatcccaacaaactatcatggggaggtgctgcat
atcaagggtgatgatccagatgcagttgttcctggtctgatggctgctggggaagctgct
tgtgcatctgttcacggcgctaacaggcttggtgcaaattcacttcttgatatagttgta
tttggcagggcttgtgcaaacagggttgctgagatatccaaaccaggagag------aag
cagaagcctcttggaaaaggtgttggagaaaatactattgcttggttggataagttgagg
aatgcaaatggatctttacctacttcaaagattcgtctcaacatgcaacgggttatgcaa
aacaatgctgcagttttccgcacacaagaaactcttgaggaaggctgtgaactgattagc
aaagcatgggagagtttccatgatgtcaagatcagtgacagaagtctcatatggaattca
gacttgattgagaccatagaattggaaaacctgctaataaatgcatgcataaccatgtat
tcagcagaggctcgcaaagagagcagaggagctcatgcccgtgaagatttttcgacaaga
gatgatgagagctggatgaagcacaccctagggtattgggagaacgagaaggttagacta
gcctacagg---ccagttcacatgaataccttggacgatgaagttcaatctttcccaccg
aaagcacgtgtttac
>CinnamomumMicranthum
atgtggcgt---tgcatctctcgc------ggccttcgactctcc------------tcg
aagaagacctcgatcggaaacgaa------------ccttctcttttcagattcctctcc
actgactcggtcggagggcgatcgtcttataccgtcgtagatcacacctacgacgctgtt
gtggttggagcgggtggcgcggggcttcgagcagcaatcggattatccgagcatgggttt
aatactgcttgcattaccaagctgtttcccactcgatcgcatacggttgcagctcagggt
ggtataaatgcagccttaggaaatatgactgaagatgactggaggtggcacatgtacgat
acagtcaaaggaagtgattggttaggtgatcaggatgctattcaatatatgtgtagagag
gcacccaaagcggtcatcgagctcgaaaattatggattaccattttcccggaccgaagaa
ggaaaaatatatcaacgtgcatttggtggtcaaagcctggactttggaaaaggtgggcag
gcctatcgctgtgcatgtgctgctgatcgaactggtcatgctttattgcacactctttat
ggccaggcaatgaaacataacacccaattctttgtggaatactttgctttggatcttatc
atggatagtagtggtacctgccaaggggtaattgcacttaatatggaggatgggacactt
catcgaatccgtgctgcttctacaattttagcaacagggggttatggtagagcttacttc
tctgcaacctcagctcatacatgcacaggggatggtaatgcaatggtggcacgtgccggg
ttaccacttgaggatcttgagtttgtgcagttccacccaacgggtatttatggtgccggg
tgcctcattactgaa---ggatctcgtggtgaaggtggtattcttaggaatagtgaaggt
gagcgatttatggaacgatatgcccctactgcaaaggatcttgcatcaagagatgttgtt
tcaagatccatgactatggaaattcgtgaaggtcgtggtgtggggcaactgaaggatcac
atatatcttcatctgaatcacttacctccagatgttctaaaggaaagacttccgggtata
tcagaaactgctgccatttttgcgggtgtagatgtgaccaaggagccaatccctgtttta
ccgacagttcactataatatgggtggtatccccacaaattaccatggagaggtagttaac
atcaaaggtgatgatccagatatggtggttcctggattaatggctgctggtgaggcagct
tgtgcttcagttcatggagctaaccggctgggtgcaaactcccttcttgacatagttgtt
tttggccgagcttgtgcgaacagggttgctgaggtcaataagccaggagcg------aag
caaaagcctctggaaagtgatgctggggagaagacaattgcatggctagataagttacgg
aactcaaatggttcgctgccaacttcaaaaatccggctcaatatgcagcgggtgatgcaa
aataatgctgctgtgtttcgcacacaggaaacattggaagaaggctgtcagttaattgac
aaagcttgggagagctttcatgatgttcagctgcgtgatcggagtctaatatggaattct
gacttgatagaaaccattgaactagagaatcttctgatcaatgcatgtatcaccatgcac
tcagcagaggctaggaaggagagcagaggagctcatgcccgtgaagattttacaaaaagg
gatgatgaaaactggatgaagcacacactgggttactgggagaatgggaaagtccggctt
gcctaccga---ccagtgcacatgaacacattggatgatgaaatggagtcaatcccacca
aaagcaagagtttat
>AquilegiaCoerulea
atgtggcgt---tgcgtttctcgtcagctcggattaacatcttcgtta---------tcg
aagaaatctccgatctcaaatgaagttcttaaa---cgtctaacttcaagattcttttca
tctgattcgagtggaggt---------tatacgattgtagatcatacatatgatgcagtt
gtagtaggagcaggaggagcaggacttagagcagcaattggactttctgaacatggattt
aatactgcttgtattactaaactatttcctactcgttctcatactgttgcagctcagggg
ggtataaatgcagcattaggaaacatgactgaagacgactggagatggcacatgtacgac
actgtgaaaggaagtgattggctaggtgatcaggatgctattcaatacatgtgtagagag
gcaccgaaagcagtaatagagcttgagaactatggattaccattttctcgaactgaggat
gggaaaatataccaacgggcatttggtggccagagcttggattttggaaaaggtgggcag
gcctaccgctgtgcatgtgctgctgatcgaacaggacatgctttgctgcacactttgtat
ggccaggcaatgaaacataatacacagttctttgtagaatactttgccttggatctaatc
atggatagtagtggtgcctgccagggagttattgcactaaatatggaggatgggactctt
caccggttccgttctgcctcaaccattttggctactgggggttatggaagagcatatttt
tctgcaacctcagcccatacttgcactggtgatggtaatgcgatggttgcacgtgctggg
ttgccacttgaggatcttgagtttgtccagttccatcccacgggtatctatggtgccggt
tgcctcattacagaa---ggatcgcgtggtgaagggggtatcctcaggaatagtgaagga
gaacggttcatggaacgatatgcaccaactgcaaaggatcttgcatcaagagatgttgta
tcaaggtccatgacaatggaaattcgagagggtcgtggtgtaggaccactgaaggatcac
atttatcttcacctgaatcacttacctccagaagtattgaaggagagactccctggaata
tctgaaactgctgccatttttgctggtgtagatgtcacaaaggaacctattcctgtgtta
cctactgttcactacaatatgggaggcattcctacaaattaccatggagaggtcgttact
gttaaaggtgataatccagatacagttgttcctggactaatggccgctggggaggcagca
tgtgcatcagttcatggtgctaatcggcttggcgcaaattctttacttgacattgttgtt
tttggtcgagcttgtgccaatagggttgcagagatttctaggccagggcag------aag
cagaaaccattggaaagcgatgctggggagaagaccatagcatggctagacaagataagg
aactcaaatggttcattgccaacttcaaagatccgtttgaatatgcagagggttatgcaa
aacaatgctgctgttttccgtacccaggaaacattagaagaaggttgccagttaattgac
aaaacatgggacagctatcacgatgtaaaattgaaggatcggagcctgatatggaactct
gacttgatagagactatagaactggaaaaccttttgataaatgcatgtatcaccatgcat
tccgcagaggctaggaaagaaagcagaggagcgcatgctcgtgaagattttacgaaaagg
gatgatgagaactggatgaagcatactgtcggatactgggagaatgagaaggttcgacta
gattacaga---ccagttcatatgaacacgttggatgatgaaattgagacattccctccg
aaagctcgtgtctac
>VitisVinifera
atgtggcgg---tgcgtttctcgt------ggccttcgcttccgttcttcg---gattcg
aagcgatccctcaccagcgaatat---ctgaaa---cctcacatttccagattcttctct
actgaatcgactgggggaacctcttcatatactattgtcgatcatacatatgatgcagtt
gttgtaggagctggtggggcagggcttagagctgccataggactatctgagcatgggttc
aacactgcttgcattacaaagcttttcccaactcggtcacacacagttgcagctcagggt
ggtataaatgctgcattaggaaacatgaccgaagatgactggagatggcacatgtatgac
actgtcaagggaagtgactggttaggtgaccaggatgctattcagtacatgtgtagggag
gcaccaaaagcagtgatagagcttgagaactatggtttacccttttctcgaactgaagat
gggagaatatatcaacgtgcatttggtggtcaaagcctgaactttggaaaaggtggacag
gcatatcgttgtgcatgtgctgccgatcgaactgggcatgctttgttgcatactctatat
ggccaggctatgaaacataatacacaattttttgtagagtactttgcattggatctttta
atggataatgatggtgcatgccaaggtgtaattgcattaaatatggaggatgggacatta
cataggttccaagctgcttcaacaattctagccacagggggctatggtagaacatacttc
tctgcaacctcggcccatacatgcactggtgatggtaatgccatggttgcacgtgccggg
ctccctcttcaggatctcgaatttgtgcagtttcacccaacaggtatatatggtgctggg
tgccttattactgaa---ggatcccgtggtgaaggtggtatcctgaggaatagtgaaggt
gaacggtttatggaacgatatgcccctacagcgaaggatcttgcatcaagagatgttgtt
tcaagatctatgacaatggaaatccgagaaggtcgtggtgtaggacctctgaaagaccat
atctacctccacttgaaccacttacctccagaagttctgaaggaacggcttcctggtatc
tctgaaactgctgccatttttgctggagtagatgttacaaaggagcccatccctgtttta
cccactgttcactataacatgggaggaattcccacaaattaccatggagaggtattaaca
attaaaggcaatgatcccgatgcagtagttcctggactaatggctgctggtgaggctgcc
tgtgcatcagtccatggtgccaatcgccttggtgcaaattctcttcttgacattgttgtt
tttggtcgggcttgtgcaaatagggttgcagagatccataaaccaggggaa------aaa
caaaaaccgttggaaaaggattctggggaaaagacaattgcatggctggacaaactaagg
aattcaaatggctcaattccgacctcaaaaatccgtttaaatatgcagcgagtaatgcaa
aataatgctgctgtcttccgcacacaagaaacattagaggaaggttgtaagttgattgac
aaagcatgggagagctttcatgatgtacagttgaaggataggagtctgatatggaactct
gacttgtcagagaccatagagttggaaaatcttttgataaacgcatgtatcaccatgcat
tctgccgaggccaggaaagagagcagaggagcgcatgcccgtgaagattttacgaaaaga
gatgatgagaactggataaggcacactttgggatattgggaaaatgagaaggttcggcta
gattacagg---ccagttcacatgaacccattggacgatgagattgagtcgatcccacct
aaagcacgcgtatat
>ArabidopsisThaliana
atgtggcgc---tgcgtctctcgt------ggctttcgagctcctgct---------tca
aagacctcttcactctttgatggc---gtctctggatctcgcttttccagattcttctcc
actggttctaccgatacgagatcctcttatacgatagtggatcacacttatgatgcggtt
gtggtgggagctggtggtgctggtcttagggcggcgattgggttatcggagcatggcttt
aacaccgcttgcattactaagcttttccccacaaggtcacatactgttgctgctcagggt
ggtattaatgctgcactgggaaatatgtccgaagatgactggagatggcacatgtatgac
actgtcaaaggaagtgactggctaggtgatcaagatgctatccagtacatgtgtagagag
gcaccaaaagcagtcattgaacttgagaattatgggctgcctttctctcgtactgaagaa
gggaaaatttaccagcgtgcatttggtggtcagagtcttgactttggaaaaggtggtcag
gcctatcgttgtgcttgtgctgcggataggactggtcatgctctgttgcatactctctat
ggacaagctatgaagcataacacacagttctttgttgaatacttcgccttggatctgctc
atggctagtgatggcagttgccagggtgtaattgcactaaacatggaagatggaacattg
catcgtttccgttcttctcaaacaattttggcaactggggggtacggcagagcatacttc
tctgcaacctcagcacatacatgcacaggggatggaaatgcaatggttgcacgggccggt
cttccactgcaggacttggagtttgttcaattccatccaactggtatatatggggccgga
tgtctcatcaccgaa---ggatctcgaggtgaaggtggtatccttagaaacagtgaaggt
gaacgttttatggaacgatatgctcctacagccaaggatcttgcatcaagagatgttgtc
tccagatccatgactatggaaatcagggaaggtcgtggtgtaggaccgcataaggatcat
atctatctccatctgaatcatcttcctccagaagttctaaaagaaaggcttcctggaatc
tctgagaccgctgccatctttgctggtgttgatgttaccaaagagccaattcctgtctta
cccacggttcattataacatgggtggtatcccaacaaactaccatggcgaggtagttacc
atcaaaggcgatgatccagatgcagtgattcctgggctaatggctgctggggaggcagct
tgtgcatctgttcatggtgccaacaggcttggtgcaaattcactgctcgacattgtcgta
tttggtcgtgcttgtgcaaatagggttgcagagataagcaaaccaggggag------aaa
cagaaacctcttgagaaggatgcgggtgagaagactattgcatggctggacaggttgaga
aactcaaacgggtctctacctacttcaactatcagattgaacatgcagaggattatgcag
aacaacgcagctgtgttccgcacgcaagaaacattggaagaaggttgtcagttgattgac
aaggcctgggaaagttttggggacgtccaggtgaaagatcggagtatgatatggaactcg
gatttgatagagacattggaactggagaaccttttgataaacgcatccataacaatgcat
tcagcagaagcacgaaaggaaagcagaggagcacatgctcgggaagacttcacgaaaaga
gaggatggagaatggatgaagcatacattgggatattgggaagatgagaaagtgagattg
gattatagg---cctgttcacatggacactctcgacgatgagatcgacactttccctccc
aaagctcgtgtctat
>PrunusPersica
atgtggcgg---tgcgtttctcgt------cgacttggcgttccttct---------tcc
cagagatccgtctccagtgactct---cttaga---tctcacttctccaggctcttctcc
actgaatccgctacagggcgctcttcgtacactgtggtggaccacacttatgatgcagtg
gttgtcggggctggtggtgcagggctgagagcagccataggactttcagagcatggattt
aataccgcttgcattacgaagctattcccaactcgttcacatactgttgcagcccagggt
ggcataaatgctgcattagggaatatgacagaggatgactggagatggcacatgtatgac
acagtcaagggaagcgattggctgggtgatcaagatgccatccagtatatgtgtagagag
gctccaaaagctgtgattgaacttgaaaattatggattgccattttctcgaactgaagat
ggaagaatatatcagcgtgcatttggtgggcaaagccttgacttcggaaaaggtggacaa
gcataccgctgtgcttgtgctgctgacagaactggtcatgctctattacatactctctat
ggacaagctatgaagcataatacacaattttttgtcgaatatttcgctttggatcttcta
atgaacagtgatgggagctgccaaggagttattgcattaaatatggaggacgggactttg
catcggttccaagcagcatcaacaattttggccacagggggttacggtagagcatatttc
tctgcaacctcagctcatacctgcactggagatggtaatgccatggtcgcacgtgctgga
ctccctcttcaggatttggagtttgtgcagtttcaccctactggtatatatggtgctggg
tgcctcatcactgaa---ggatcacgaggggaaggtggtatccttaggaacagtgaaggt
gagcgatttatggaacgatatgcccctacagcgaaagaccttgcttctagggatgttgtg
tcaagatctatgactatggaaatccgggagggtcgtggtgtaggacctttgaaggaccac
atctatctccacttgaatcatttgcccccagatgtactcaaggagaggcttcctggtatc
tctgaaactgctgccatttttgctggcgtggacgttacaaaagagcctattcccgtctta
cctactgtgcattataatatgggtggaattccgaccaattatcatggagaggtcgttacc
aaaaaaggtgatgacccagatgtaataattcctgggttaatggcagctggggaggcagcc
tgtgcatctgtgcatggtgccaatcggcttggtgcaaattcactccttgacattgttgtt
tttggccgagcttgtgcaaatagagttgcagagatccataaaccaggggag------aaa
caacagcctctggaaaaggattctggtgagcagaccattgcatggttggacaaaataagg
aattcaaatggttcactaccaacttcgcaaatccggttgaatatgcaacgaataatgcaa
aataatgctgctgtgttccgcacacaagaaacattagaagaaggttctcagttgattgac
aaggcatgggagagttttgataatgttcaagtgaaggatcggagtttgatatggaactcc
gacttgatagagactatagagttggaaaaccttttgataaatgcctgtgtcaccatgcat
tccgctgaagccaggaaagagagcagaggagcacatgctcgtgaagacttcacgaaaagg
gatgatgagaagtggatgaaacatactctaggatactgggaaaatgagaaggtccgacta
gactacaga---ccagttcacttgaacacattagacgatgaaatcgagtcattcccacct
aaagctcgtgtctac
>CitrusSinensis
atgtggcgc---tgcgtttctcgt------ggccttggcttatcttcttat---cgttca
aaacgatcagtctccaatgactct---ctcaga---tctcatttctccagattgttctcc
accaattccactggagga---------tacacaatagtggatcatacatatgacgctgta
gtggttggagctggcggtgctgggctgagagcagcgattgggctttcagagcatggcttc
aacaccgcttgcattaccaagctcttccctactcgttctcacactgttgcggctcagggt
ggtattaatgctgctttaggaaacatgactgaagatgactggaggtggcacatgtatgac
acagtcaagggaagtgattggttaggtgatcaggatgctattcaatatatgtgtagggag
gcaccaaaagcagtgattgagctggagaattacgggttaccattttctcggacagaagat
ggaaaaatataccagcgtgcatttggcggtcaaagtcttgattttggaaaaggtgggcag
gcgtaccgttgtgcatgtgctgctgacagaactggtcatgctctattgcataccctctat
ggccaggctatgaaacataatacacagttctttgtggaatattttgctttggatctaatt
atgaacagtgatggtacctgccaaggagtaattgctttgaatatggaggacggaacattg
catcgtttccgtgctgcttcaaccattctggccacagggggctatggtagggcctacttt
tctgcaacctctgctcatacatgcacaggagatggcaatgcaatggtttcgcgtgctggg
ctcccacttgaggatttggaatttgtacaatttcacccaactggtatatatggggctggg
tgcctattactgaaggttggatctcgcggtgaaggtggtatccttagaaatagtgaaggt
gaacgatttatggaacgttatgcccctacagccaaggatcttgcatcaagagatgttgtt
tcaagatccatgaccatggaaattcgggaaggtcgtggtgtaggacctctgaaggaccat
atctatctacacttgaaccacttgcctccagatgtactcaaggagaggcttcctggtata
tctgaaactgctgctattttcgctggtgttgatgtcacgaaggagcctattcctgtctta
ccaactgtgcactataatatgggtggaattccaactaatcaccatggagaggtagttact
atcaaaggtgatgatccagatgaagtagttcctggacttatggctgctggggaggctgcc
tgtgcatcagttcatggtgccaaccggctgggtgcaaattcccttcttgacattgttgtt
ttcggtcgagcttgtgcaaatagagttgcagaaatccagaggccaggggag------aaa
caaaagcctttagaaaacaatgctggtgagaggaccgttgcctggctggacaaaataaga
aattcaaatggttcaataccaacttcaaaaattcggttgaatatgcaacgcgtgatgcaa
aataatgccgctgtcttccgaacacaggaaacattggaggaaggttgtcaattaattgac
aaggcatgggagagtttccatgatgttaagttgacagatcgtagtttgatatggaacact
gacttgatagaaactatagagttggaaaaccttttgataaatgcatgcatcaccatgcat
tctgctgaagccaggaaagagagtagaggagctcatgcacgtgaagattttacgaaaaga
gatgatgagaactggatgaagcacactctgggatattgggagaatgagaaggtacgattg
gattacaga---ccagttcacatgaatacgctagacgatgaaatcgagtccttcccacct
aaagctcgtgtatat
>TheobromaCacao
atgtggcgc---tgcgtttctcgt------agccttcgagttccatac---------tcg
aagagatcggtctcatatgactct---cttaga---tctcacatttccaaattcctcgac
aacgaatctgta------cgatccccttataccatagtggatcatacatatgatgcggtg
gtggttggtgccggtggtgcgggtctaagagcagccataggtctttcagagcatggattc
aatactgcttgcattaccaagcttttcccaactcgttcacatactgttgcggctcagggt
ggtataaatgctgctttggggaatatgactgaagatgactggcgatggcacatgtatgac
acagttaaaggaagtgattggttaggtgatcaggatgctattcaatatatgtgcagggag
gcaccaaaagctgttattgaacttgagaattatgggttgcctttttctcgaacagaagat
gggaaaatatatcagcgtgcctttggcggtcaaagccttgactttggaaaaggtggacag
gcttatcgttgtgcatgtgctgctgatagaaccgggcatgctctattgcactctctctat
ggccaagctatgaaacataatacccaattctttgttgaatattttgctttggatctgttg
atgaatagtgatgggagctgccagggagtgatagctttgaacatggaggatggaacgcta
catagatttcgtgctgtttcgacaattctggctactgggggatatggtagagcctacttt
tctgcaacctcggctcacacatgcactggtgatggcaatgctatggttgctcgtgctggg
cttcccctccaggatttggagtttgtgcaatttcacccaacgggaatctatggggctggg
tgcctcatcactgaa---gggtctcgtggtgaaggtggtattcttagaaatagtgaaggt
gaacgctttatggaacggtatgcccctacggccaaggatcttgcttcaagggatgttgtt
tcaagatctatgaccatggaaatcagggaaggtcgtggtgtaggacctttgaaggatcat
atctatctccacttgaatcacttacccccagaggtgctcaaggagaggcttccaggtatc
tctgagacagctgccatttttgctggtgtggatgttacaaaggagcccatccctgtcttg
cctactgtacattataatatgggtggaattcccacaaatcaccatggagaggttgttact
gtcagaggcagcaatcccgattctgtggttcctggactaatggctgctggagaggcagcc
tgtgcatctgttcatggtgccaatcggttgggtgcaaactcccttcttgatattgttgtc
tttggtcgggcttgtgcaaatagagttgcagagatccatagaccaggggag------aag
ctgaaacctttggagaaggatgccagtgagaaaacaattgcatggctggacaaaataaga
aactcaaatggttctcttccaacttcaaaaattcgattgaatatgcaacgagtaatgcaa
aacaatgccgctgttttccgcacacaggaaacattagaagaaggttgtcagttaattgat
gaggcatgggaaagtttccatgatgttaagttgaaggatcgaagtctaatatggaactct
gatttgatagagactatcgagctggaaaatcttttgataaatgcctgtatcactatgcat
tctgctgaagctaggaaagagagcagaggtgcacatgcccgtgaagattttacgaaaaga
gatgatgagaactggatgaaacacacattgggctattgggagaatgagaaggttcgactg
gattaccgg---ccagttcacatgaacacattagatgatgagattgagtcattcccacct
aaagcccgtgtgtat
>GossypiumRaimondii
------------------------------------------------------------
------------------------------------------------------------
------------------------------------------------------------
------------------------------------------------------------
------------------------------------------------------------
------------------------atgactgaagatgactggcgatggcacatgtatgac
acagttaaaggaagtgattggttaggtgatcaggatgcaattcaatatatgtgcagggag
gcaccaaaagctgtgattgaacttgagaattatgggctgcctttttctcgaacagaagat
gggaaaatatatcagagagcatttggtggtcaaagcctagactttggaaaaggtggacag
gcttatcgttgtgcatgtgctgctgatcgaacggggcatgctctactgcacactctctat
ggccaagctatgaaacataatacccaattctttgtggaatattttgctctggatctattg
atgaacagtgatggaagctgccagggagtgatagctttaaacatggaggacggaacacta
catcgcttccaggcttcttcaacaattctggccacagggggatatggtagaacctacttt
tctgcaacttcagctcacacatgcactggtgatggcaatgctatggttgcacgtgctggg
cttcccctccaggatttggagtttgtgcagttccatccaactggaatctatggggctggg
tgcctcattactgaa---gggtctcgtggtgaaggtggcatccttagaaatagtgaaggt
gaacgcttcatggaacggtatgctcctacagccaaggatcttgcttcaagggacgttgtt
tcgagatctatgaccatggaaatcagggaaggtcgtggtgtaggacctttgaaggatcat
atctatctccacttgaatcacttgcctccagaggtgcttaaggagaggcttccaggtatc
tctgagactgctgccatttttgctggtgtggatgttacgaaggagcccatcccagtcttg
cctactgtacattataacatgggtggaattccaacaaatcatcatggagaggtagttact
atcaaaggcagtgatccagattctgtggttcctggactgatggctgctggagaggcagcc
tgtgcatcagttcatggtgctaatcggttgggtgcaaattcccttcttgacattgtcgtc
tttggtcgggcttgtgcaaaccgagttgcagagatccaaaggccagggcag------aag
cagaaacctttggaaaaggatgctggtgcgagaacaatttcatggttggacaaaataaga
aattctaatggttctcttccaacttcaaacattcgattaaatatgcaacgagtaatgcaa
aataatgctgctgttttccgcacacaggaaacacttgaggaaggttgtcagttaattgat
aagacatgggaaagcttccatgatgttaagttgaaggatcgcagtttaatatggaactct
gatttgatagaatctatcgagttggaaaatcttttgataaatgcctgtatcaccatgcac
tccgctgaagctaggaaagagagcagaggagcacatgctcgtgaagattttacgaaaaga
gatgatgagaactggatgaaacacacattgggttattgggagaatgagaaagtgagactg
gattatcgg---ccagttcacatgaacacattagatgatgaagtcgagtcattcccacct
aaagctcgtgtctat
>GlycineMax
atgtggcgg---tgcgtggctcgt------gctattcgcgtaccagct---------tcg
gagagatccatacctaatcaccaaccacttaga---tctcacatttcaagatttttctct
ggtggtggtggtggtgggagctcctcgtacaacgtggtggatcacaagtacgatgcggtc
gttgtgggcgctggcggcgcagggttgagagccgccattggactttcggagcatggcttc
aacactgcttgcattacaaagctgttcccaactcgttcacacactgttgcagctcagggt
ggtataaatgctgcattgggaaatatgactgaagatgattggaggtggcacatgtatgac
actgttaagggaagtgattggcttggggaccaagatgccatccaatatatgtgtagggag
gcaccaaaagcagtcattgagcttgagaattatggattgccattttcacgaactgaagat
ggaagaatataccagcgtgcatttggtggtcagagcttgaacttcggaaaaggtggtcag
gcatatcgttgtgcatgtgctgctgatcgaactgggcatgctttattgcacactctctat
ggccaagctatgaggcataatacccagttttttgtggaatattttgcattagatctatta
atgaacagtgatggtacttgccaaggagtgattgccttgaatatggaggacggaacatta
catcatttccaagcttcttcaacaattttggccacagggggctatggcagagcatacttt
tctgcaacttcagcacatacatgcactggagatggcaatgccatggttgcacgtgctggg
ataccacttgaggatttagagtttgtacaatttcacccaactggcatatatggagctggc
tgccttatcacagaa---ggttctcgtggtgaaggtggaattcttaggaatagtgaaggt
gagagatttatggaacgatacgcacctactgcaaaggatcttgcatcaagagatgtagtt
tctaggtcaatgactatggaaatccgggaaggccgtggtgtaggacccctgaaagatcac
atctatctccacttgaatcacttacccccagatgttcttaaggagaggctacctggtatc
tctgaaacagctgctatttttgctggtgtggatgttactaaggaacctattcctgttttg
ccaacagtgcattataacatgggtggtattcccacaaatcatcatggagaggtgattact
attaaaggtgatgatcccgatgcagtagttcctggattaatggctgccggggaaacagcc
tgtgcttcagtccatggtgcaaataggcttggtgcaaattcacttcttgacattgttgtt
tttggtagagcttgtgcaaatagagtttcagaaatccaaaggccaggagag------aaa
caaaagcctttagagaaggatgctggtatgaaaacaattgcttggctggacaaattgaga
aattcaaacgggtcgttgccaacttcaaaaattcggttaaatatgcaacgaataatgcaa
aacaatgctgctgtgttccgtacacaagaaacgttagaagaaggttgtcaattaattgat
aaagcatgggagagctttcatgatgtcaagttgaaggatcgaagtttgatatggaactct
gacttgattgagaccattgagttggaaaatcttctgataaatgcctgcatcaccatgcac
tctgctgaagcaagaaaagagagtagaggtgctcatgcccgtgaggacttcacaaaaaga
gatgatgagaaatggatgaaacatactttgggatattgggataatgagaaggtgcggtta
gattacagg---ccggtgcacatgaatacgttggatgatgaggtggaatcattccctcct
aaagctcgtgtttat
>ManihotEsculenta
atgtggcgg---ttcgttgctcgt------ggtcttcgcgttccttcctctttttcttct
aagaaaccgctctctaatgactct---cttgga---tctcacatttccagatttttctct
actgaatccactggtggacgatcctcatacacaattgttgatcatacatatgatgcagtt
gtggtaggagcaggtggtgctgggttgagagctgccataggactctcagaacatggattt
aacactgcttgcattaccaagctttttccaactcgttcacacaccgttgcagctcaggga
gaaatcaatgcagctctgggaaatatgacagaagatgattggaggtggcacatgtatgac
actgtcaagggaagtgattggttaggtgatcaggatgctattcaatacatgtgtagggag
gcaccaaaggcagtaattgaacttgagaactatgggctgccattttccagaacagaagat
ggacgaatttatcagcgtgcatttggtggtcagagtctaaattttggaaaaggtggacag
gcatatcgttgtgcttgtgctgctgatcgaactgggcatgctcttttgcacactctctat
ggccaagctatgaaacacaatacacaattttttgtggaatattttgctttggatctacta
atgaatactgatggtagctgtcaaggagtaattgcattgaatatggaggatgggacgttg
catagattccttgctgcttcaactatcttggccacagggggctatggtagagcatacttt
tcggcaacctcagctcatacatgcactggagatggcaattctatggttgcacgggctggg
cttcctctccaggatttggagtttgttcagtttcatcctacaggcatatatggggctggc
tgcctaatcactgaa---ggatctcgtggtgaaggtggtatccttaggaacagtgaaggt
gaacgatttatggaaagatatgctcctacagccaaggatcttgcatcaagggatgttgtt
tcaagatctatgaccatggagattcgggagggccgcggtgtaggacctttgaaggaccat
atctatttgcatttaaaccacttgcccccagatgtactaaaagagaggcttcctggtatt
tctgaaactgctgccatttttgctggtgtggatgttacaaaggaacccatccctgtcttg
cctactgtgcattacaatatgggtggaattcccacaaattaccatggagaggtggttact
gttaaaggcaatgatcccgatgctgtagttcctggtttaatggctgctggggaggcagcc
tgtgcatctgttcatggtgccaatcggcttggtgcaaattctctgcttgacattgttgtt
tttggtcgagcttgtgcaaatcgagtagcagagatccatagaccaggggaa------aaa
cagaagcctttggaaaaggatgctggagagaggaccattgtgtggctagacaaactgagg
aattcaaatggatcattgccaacttcacaaatccgattaaatatgcagaggataatgcaa
aataatgcagctgttttccgtacacaagacacattggaagaaggttgtcagctgattgac
aaagcatgggagagctttcatgatgtgaagttgaaagatcgcagtctaatatggaactct
gacttgatagaaaccattgaattagaaaaccttttgataaatgcctgtatcacaatgcac
tctgctgaggctcggaaggagagcagaggggcacatgcccgtgaagacttcactaaaaga
gatgatgaaaattggatgaagcatactttgggatactgggagaatgtgaaggtacgactc
gattacagg---ccagtacacatgaatacattagatgatgaaattgagtcattcccgcct
aaagctcgtgtttat
>PopulusTrichocarpa
atgtggcgg---tgcgtggctcgt------ggccttcgccttccttgt---------tca
accaagagatcatctaatgactct---tttaga---tctcacatttccagatttttctcc
accgatactactggggggagatcctcgtacacggttgtggatcatacttatgatgcggtt
gtggtaggagctggcggtgcgggattgagagctgctattggactttcagagcatggattc
aacacggcttgcattaccaagctttttcccactcgttcgcacaccgttgcggctcagggt
ggtattaatgccgctctgggaaatatgactgaagatgattggagatggcacatgtacgac
actgtcaagggaagtgactggttgggtgatcaggatgccatacaatacatgtgtagggag
gcgccaaaagcagtcattgaacttgagaactatggtttaccattttctcgaacagaagat
ggaaaaatttatcagcgtgcatttgggggtcaaagtctagattttggaaaaggtgggcag
gcatatcgttgtgcatgtgctgctgatagaactgggcatgctcttttgcatactctctat
ggccaggctatgaaacacaatacacaattcttcgtggaatattttgctctggatctaata
atgaataatgacggtagctgccaaggagtaattgcattgaatatggaagatgggacattg
catcgattccgtgctgcgtcaacaattctggccacagggggatacggtagaacatacttt
tctgcaacctcagctcatacatgcactggagatggaaatgcaatggttgcacgggccggg
attccacttgaggatctggagtttgttcagtttcatcctacaggcatatatggggctggg
tgcctcattacagaa---ggatctcgtggtgaaggtggcatccttaggaatagtgaaggt
gagcgatttatggaaaggtatgcacctacagccaaggatcttgcttcaagagatgttgtt
tcaagatccatgaccatggaaattcgggaaggtcgcggtgtaggacctttgaaggaccat
atctatctgcacttgaatcacttgcccccagatgtgctcaaggagaggcttcctggtatt
tctgaaactgctgccatttttgctggtgtggatgttacaaaggaacccatcccagtgtta
ccaactgtgcattataacatgggtggaatccccacaaattaccatggagaggtagtaacc
attaaaggtgatgatccagatgctgttattcctggactaatggctgctggtgaggcagcc
tgtgcttcagttcatggtgccaaccgacttggtgcaaattctcttcttgacattgttgtg
tttggccgagcttgtgcaaatagagtagctgagatccatagaccaggggag------aaa
cagaaacctttggaaaaggatgctggggagagaactattgcacggctggataaactaaga
aattcaaatggatcaattccaacttcacaaattcggttaaatatgcagaggataatgcag
agcaatgctgcagtgtttcgcacgcaagaaacattggaagagggttgtcatttgattgat
aaagcatgggaaagctttcatgatgttaaagtgaaagatcggagtttaatatggaactct
gacttgatcgagactgtagagttggaaaaccttttgataaatgcctgtataactatgcac
tctgctgaagccaggaaagagagcagaggagcacatgcccgtgaagacttcactaaaaga
gatgatgagaaatggatgaagcacactctggggtattgggagaaggagaaggtccgactt
gattacagg---ccagttcacatgaacacattggatgatgaggttgagaccttcccacca
aaggctcgtgtttat
>Actinidiaeriantha
atgtggcgg---tgcgtttctcgt------ggccttcgtcttcct------------tcg
aagagatggatctccagcgaatcc---atcaag------gacattcaaagatctttctcc
actgaaacgactgggggaagatcctcatatactgtggttgatcatacatatgatgcggtt
gttgtaggcgcaggaggtgccggcctcagagcagccatagggctttctgagcatggattt
aatacagcttgcattaccaagctatttcctactcgctcacataccgttgcagcacagggt
ggtataaatgctgccattggt---------------------------------------
---------------------------gaccaggatgctattcaatatatgtgtagagag
gcaccaaaagcagtcatagagcttgagaactatgggttaccattctcccgaactgaagat
ggtaaaatatatcaaagggcatttggtggtcaaagcttgaactttgggaaaggtggacaa
gcatatcgttgcgcgtgcgctgctgatcgaacagggcatgctctcttgcacactctttat
ggccaagctatgaaacacaatacccaattttttgttgaatattttgctctggatctgata
atgggcagtgatggtagctgccaaggagtaattgcattaaatatggaggatggaacattg
catcggttccgtgcagcatcgacaattctggccacagggggttatggtagggcatacttt
tctgcaacctcagctcatacatgcactggtgatggaaatgcgatggttgcacgtgctggg
atccctcttgaggatcttgagtttgttcagttccacccaacaggtatatacggtgctggg
tgtctcatcacggaa---ggatctcgtggtgaaggcgggattctgaggaacagtgaaggt
gagagatttatggaacgatatgcccctactgccaaagatcttgcatcaagagatgttgtt
tcaagatctatgaccatggaaatccgagaagaacgtggtgta------------------
------------------------------gaagtcctcaaggagagacttcctggcatc
tctgaaactgctgccatctttgctggtgttgatgttacaaaggagccaatccctgtttta
cctactgttcattataatatgggtggaattccaactaactaccatggagaggcagttacc
attaaaggtgatgatccagatgcagtggttcctggcctaatggctgccggagaggcagcc
tgtgcctcagttcatggtgccaatcggcttggtgcaaattctcttcttgatattgttgtg
tttggtcgg---------------------------------------gag------aaa
caaaaacctttggagaaggatgctggtgagaagactattgcatggttggacaagctaagg
aattcagatggttcaattccaacttcgaaaatccggttgaatatgcagcgagttatgcaa
aataatgctgctgttttccggacacaagaaacattggaggaa------------------
------------------------------------------------------------
---------gaaactatagagttagaaaaccttttgatcaatgcatgtattaccatgcat
tctgctgaggctaggaaagaaagcagaggggcacatgcccgtgaagattttacgaaaaga
gacgatgagaagtggatgaaacacacattgggatattgggagaatgagaaggttcgtctc
gattacagg---ccagttcatatgaacacattagatgacgagatcgaatcattcccaccc
aaagctcgcgtatat
>VacciniumCorymbosum
atgtggcgg---cacgttgctcgt------ggacttcgattgcca------------tcg
aaaagatggatctccagcgacgtt---------------------caaagatccttctcc
actgaatcaatcgggggaagatcctcatatactgtggttgatcatacgtatgatgcggtg
gtcgtgggcgcaggaggtgcagggctcagagcagccatagggctttctgaacatggattc
aataccgcttgcattaccaagctattccctactcgctcacatactgttgcagcacaggga
ggtataaatgctgcactggggaatatgacggaagatgactggaggtggcacatgtatgat
acagtgaaaggcagtgactggctaggtgaccaggatgctattcaatacatgtgcagggag
gcaccgaaagcagtcatagagcttgagaactatgggttaccattttcccgaactgaagat
ggtaaaatatatcaaagggcatttggtggtcaaagtttgaacttcggcaaaggtggacaa
gcatatcgctgcgcgtgtgctgctgatcgtacagggcatgctctcttgcatactctttat
ggccaagctatgaaacacaatacacaatttttcgttgaatattttgctctagatctcttg
atgggtagagatggtagctgccaaggagtaattgcattaaatatggaggatgggactttg
catcggtttcgtgcagcatctacaattctggccacagggggctatgggagggcatacttt
tctgcaacctcagctcatacgtgcactggagatggcaatgccatggttgcacgtgctggg
cttcctctagaggatcttgagtttgtgcagtttcacccaaccggcatatatggtgctggg
tgcctcatcacagaa---ggatctcgtggtgaaggtggtattctgaggaacagtgaaggt
gaacgatttatggaacggtatgcacctactgccaaggatcttgcttcaagagacgttgtt
tcaagatcaatgactatggaaatccgggaaggacgtggtgtaggaccccataaggaccac
atttacctccacttaaatcacttgccccccgaagtcctcaaggagagacttcccggcatc
tctgaaactgctgccatctttgctggcgttgatgttacaaaggagccaatccctgtcttg
cccactgttcattacaatatgggtggaattcccactaattaccacggggaggtagttacc
actaaaggtgatgatccagatgcagtggttcctggactaatggctgcgggagaggctgcc
tgtgcatcagttcatggtgcaaataggctcggtgcaaattctcttcttgatattgttgtg
tttggg------------------------------------------gag------aaa
caaaaacctttcgaaaaggatgccggtgagaacactattgcatggttggacaagctaagg
aatgccaagggttcaattccaacttcaaaaatccggttgaatatgcaacggattatgcaa
aataatgctgctgtgttccgaacacaagaaaccttggaggaaggttgtcagttaatcgat
aaagcgtgggaaagctttcacgatgtgaagttggaggatcggagtttgatatggaactca
gacctcatagagacgatagagttagaaaacctcttgatcaatgcatgcgttaccatgcat
tctgcagaagccaggaaagaaagcaggggtgcacatgcccgcgaagattttacgaaaaga
gatgatgaaaactggatgaaacacacattaggattttgggagaatgagaaggttcggcta
gactacagg---ccagtccacatgaataccctagacgacgagattgagtcattcccaccc
aaagctcgtgtttat
>Daucuscarota
atgtggcga---gcggtgtctcgt------ggcttccgcattccg------------gcg
aagagatccggcgccggcgaagct---ttgaag---cctcac------agattattctcc
actgaagcgagggtgggaggctcatcgtatactatagtggatcatacatatgatgcagtc
gtggtaggtgctggtggtgctgggctcagagcagctatagggttgtctgagcacggattc
aacacagcatgcattactaagctcttcccgactcgttcacacacagttgctgctcagggt
ggtataaatgctgcattaggtaatatgagtgaggatgactggaggtggcacatgtatgac
actgtcaagggaagtgattggctaggtgaccaggatgccattcaatatatgtgtagagaa
gctccaaaggcagttattgagcttgagaactatggcctaccgttttccagaaccgaagaa
ggaaaaatttatcaacgtgcttttggtggtcaaagtctagactttggcaaaggtggacaa
gcctaccggtgtgcatgtgctgctgatcgaactgggcatgctttgttgcacacgttatat
ggtcaggccatgaagcataacacacaattctttgtggaatattttgctctggatctactc
atggctagtgatggtagttgccagggtgtaattgcattaaatatggaagatggcactctg
catcgcttccagtcatcttcaacaattttggctacaggaggatatggtagggcctacttt
tcggctacctcggctcatacttgcaccggggatggcaatgctatggttgctcgtgctggg
cttccgcttgaggatcaggagtttgtgcagttccatccaactggaatatatggtgctggc
tgcctcattactgaa---ggttctcgtggtgaaggaggcattctcaggaacagtgaaggt
gaaagatttatggaacgttatgcccctacggccaaggaccttgcatcaagagatgttgtt
tcaaggtctatgacaatggaaattcgggaaggtcgtggtgtaggaccccagaaggatcac
atatatctccacttgaatcacttaccaccagaggtcctgaaggagaggcttcctggtatc
tctgaaactgctgccatatttgctggtgttgatgttacaaaagaaccaattcctgttcta
cctaccgttcattataacatgggtggtattccaacaaatcatcatggagaggtcgttaca
gttaaaggtaatgatcccgatgcaatagttcctggacttatggctgctggggaggcagct
tgtgcatctgttcatggtgccaatcgccttggagca------------------------
---------------------------------------------------------aag
caaaagccattagaaaaggatgctggttccaggaccattgagtggttggaaaagataaga
aattcaaatggcttacttccgacatcgaaaattcggttgaatatgcaacgaataatgcaa
aacaatgctgctgtattccgcacacaagagaccttagaggaaggggtaaaattgattgat
gaaacttggaatagctttcatgatgttcaggtgaaggaccgaagtttgatatggaattct
gacttgatagagacactagagttggaaaacctgttgatcaatgcatctattaccatgcat
tctgctgaagcaagaaaagagagcagaggagcacacgcacgtgaagattttacgaaaaga
gatgatgagaaatggatgaagcattcactgggatattgggagaatgagaaggtacggctt
gactatagg---cctgttcacatgaacacattagatgatgaaattgagactttcccacct
aaagctcgtgtgtac
>HelianthusAnnuus
atgtggcgg---tgcgtatcacgt------ggtcttcgcattcca------------tcc
cggagatccacctccggcggttct---------------ttttcacacagattcttctca
tctgaatcgaaagctggaggatcagcgtatacgatagttgatcatacatacgatgcggtt
gtggttggagcaggaggtgcgggtttacgagctgcaattggtctatctgagcatggcttt
aatactgcttgtatcactaagctgtttccaactcgttctcacactgttgccgctcagggt
ggtataaatgcagcattaggaaacatgaccgaggatgactggaggtggcacatgtatgac
accgttaagggaagcgattggctaggtgatcaggatgctatccagtatatgtgtagagaa
gcaccaaaagcagttattgagcttgaaaattatggtttaccattttctcgaactgaggag
ggaaagatttaccaacgtgcatttggtggtcagagtcttgacttcgggaaaggtggacaa
gcttatcggtgtgcttgtgctgctgatagaactgggcatgcattattgcatacattgtat
ggtcaggccatgaaacataatacacagttctttgtggaatattttgcattggatctaatc
atgggtagtgatggtagctgccaaggtgttattgctctgaacatggaagatggaacacta
catcgcttccgtgcttcatcaacaatattggcaactgggggttacggcagagcctatttc
tcagcaacctctgctcatacttgcactggagacggaaatgctatggttgcacgtgcaggg
cttccccttgaggatcttgagtttgtacaatttcatccaactggtatatatggtgctggg
tgcctcatcactgaa---ggatcacgtggtgaaggtggtattttaaggaacagtgaaggt
gaaagatttatggagcgctatgcccctacggcaaaggatcttgcatcaagagatgttgtt
tcaagatctatgaccatggaaatccgtgaaggtcgtggtgtaggaccgatgaaggaccac
atttatcttcacttgaatcacctaccaccagaggttctcaaggagaggcttccgggtatc
tctgaaactgctgccatttttgctggtgttgatgttacaaagcaaccaattccagtttta
cccactgtgcattacaatatgggtggaatcccaacaaattaccatggggaggttgttacc
attaaaggcagtgatcccgatgcagttgttcctgggcttatggctgctggagaggcagct
tgtgcctctgttcacggtgccaatcgtcttggtgctaattctcttcttgacattgttgtt
tttggtcgtgcctgtgcaaatagggttgcagagatccatagaccaggtgaa------aca
caaaaaccattgcctaaggatgctggagagaagactattgcatggttagacaagattagg
aattcaaatggctcacttcctacctcgaagattaggttgaatatgcagcgaattatgcaa
aacaatgccgctgttttccgcacacaggaaactttagaagaaggttgcaatttgattgat
aaagcatgggagagctaccacgatgttaaattgaaagaccgaaccttgatatggaactcg
gacttgctggagaccatagagttggaaaaccttttgattaatgcatgtatcaccatgcat
tcagctgaagctaggaaagagagtagaggagctcatgcccgtgaagattttacgaaaaga
gatgatgagaattggatgaaacacacactaggatactgggagaacgagaaggtccgactg
gactacagg---ccagttcacatgaatactcttgatgacgaggtggagactttcccgcca
aaagctcgtgtgtac
>CoffeaCanephora
atgtggcgg---tgcgtgtcgcgt------ggtcttggcatttct------------ccc
aagagatccatcgccggcgactct---ttccgg---ccgctcattaacagactcttttct
gctcaagcgaatgtcgcaggatcggactatactgtagttgaccacacgtatgatgcggtg
gtggtaggagctgggggcgctgggctgagagcagcaataggtttgtcagagcatggattt
aacactgcttgcattaccaagctcttccctactcgttcccacactgttgcagctcagggt
ggtataaatgctgcattaggaaatatgactgaagatgactggagatggcacatgtatgat
acggtgaagggaagtgactggttaggtgatcaggatgctatccaatacatgtgcagggaa
gcaccaaaagcagttatagagcttgaaaattatggtttaccattctctcgaactgaagat
ggaaaaatatatcagcgtgcatttggtggtcaaagtctggattttggaaaaggtggacaa
gcataccggtgtgcatgtgctgctgatcgaactggacatgccctgttgcacacactttat
ggccaagccatgaagcataatacacaattttttgtggagtattttgctttggatctattg
atgggtagtgatggtagctgccaaggtgtaattgcactaaacatggaggatgggaccttg
catcgattccgcgctgcttcaactatactggcaactgggggatatggtagaacttacttt
tctgcaacctctgctcatacttgcactggtgatggcaatgctatggttgcacgtgctggg
cttcctcttcaggatcttgagtttgtgcaattccacccaactggtatatatggtgctggg
tgccttataactgaa---gggtctcgtggagaaggtggaattcttaggaatagtgaaggt
gagcgatttatggagcggtatgctccaactgctaaggatctggcatcaagggatgttgtt
tcaaggtctatgacaatggaaattagagaagggcgtggcgtaggaccattgaaggatcac
atttatctccacttaaatcatttacctccagaagtcctcaaagagaggcttccaggtatt
tctgaaacagctgccatttttgctggggttgatgtcacgaaggagccaattcctgtttta
cctactgtgcattataatatgggtggaattcccacaaaccatcatggggaggtggttacc
attaaaggtaatgatcctgatgctgtaatcccgggtctactggctgctggagaagctgcc
tgtgcatctgttcatggggctaataggcttggtgcaaattctcttcttgacattgttgtt
tttggtcgggcttgtgcaaatagggttgcagagattcagcgacctggagag------aaa
caaaaaccattggaaaagactgctggagagaagactatagcatggttggacaagctcagg
aactcaaatggttcaattcctacctcaaaaatcaggttgaatatgcaaagagtgatgcag
aacaatgctgctgtcttccgcacgcaagagactctcgaggaaggttgtcagttgattgac
aaagcatgggatagctttcatgatgttaaattaaaggaccggaatttaatatggaactca
gacttgatagagacggtagaactggaaaaccttttaattaatgcttgtattaccatgcac
tccgctgaagccaggaaagagagcagaggagcacatgctcgtgaagattttacgaaaaga
gatgatgagaactggatgaaacatacgttggggtactgggagaacgagaaggttaggctg
gattacaga---cctgtccacatgaatacgttggatgatgagattgaatcgttcccgcca
aaggctcgcgtgtat
>CuscutaAustralis
atgtggcgc---tgcgtgtcgcgt------ggccttcgcaactgc------------tct
aagagatcaatccccggcgactcc---------------catttccggcgcttcttctct
gctcaatcaaatgtgggaggatcatcctatacagtagtggatcacacatatgatgcggtg
gtggtgggtgctggaggcgcagggcttagagcagcaattggattgtctgagcacggattc
aacactgcttgcattaccaagctcttcccaactcgttctcacactgttgcagctcagggt
ggtataaatgctgctttaggaaatatgactgaggatgattggaggtggcacatgtatgat
actgttaaaggaagtgactggctaggtgatcaggatgctatccagtacatgtgtagagaa
gctccagaagctgttatagagcttgagaactatgggctaccattctctcgaacagaagat
gggaaaatatatcagcgtgcatttggtggccaaagtctgaattttggaaaaggtggccaa
gcttatcgttgtgcctgcgctgctgatcgcactggacatgctttgttgcacactctctat
ggccaggctatgaaacataatacccagttcttcgtggaatattttgctttggatttacta
atgaacagtgatggaagctgccaaggtgtaattgcactaaatatggaggatggtacctta
catcgcttccgagctgcttctacaattttggctacagggggatatgggagagcatatttt
tctgcaacctctgcccatacttgcacaggagatggaaatgctatggttgcacgcgctggg
ctacctctccaggatcttgagtttgtacaattccatccaactggtatatatggagctggt
tgtctcattactgaa---ggatctcgtggtgaaggtggcattctaaggaacagtgaaggt
gagcgctttatggagcgctatgcaccaaccgcgaaggatcttgcatctagggatgttgtt
tcaaggtctatgacaatggaaattcgagaagggcgtggagttggcccattgaaggaccac
atatacctccacttgaaccatttacctccggaagttcttaaagaaaggcttcctggtatc
tctgaaactgctgccattttcgctggtgtagatgtgacaaaagagccaattcctgtcttg
cctactgtgcattataatatgggcgggattccaactaattaccatggggaggttgtgact
atcaaaggcaatgatcccgatgcggtagttcctggcctgatggctgcaggggaagctgca
tgtgcatcagttcatggtgctaacaggcttggagcgaattctcttctcgacattgttgtt
tttggccgggcatgtgcaaatagggttgcagaaatccaaaagccaggagaa------gtt
caaaaacctctggagaaagatgctggagagaagactattgcatggttggacacgcttaga
aattcaaatggttcattgcccacttcaaagattcgattaaacatgcaaaggataatgcaa
aacaatgccgctgttttccgcacacaagagactttagaggaaggctgcaagttaatcgac
aaggcatgggagagcttcggtgaggtccagctgaaggatcgcgatttgatatggaatact
gaccttatagagactatcgagctggaaaaccttttgattaatgcttgtgtcacaatgcac
tctgctgaggctagaaaggagagcagaggcgcacatgcccgtgaagattttactaaaaga
gatgacgagaaatggatgaaacattcattagggtattgggagaatgaaaaagtaagactg
gactacagg---ccagtccacatgaacacactggatgatgaaattgagtcgttcccacct
aaggcgcgtgtgtat
>IpomoeaNil
atgtggcgc---tgtgtgtcgcgt------ggcctgcgcattcca------------tcc
gacagatcaatcgccggccgttct---------------catttccggcgactcttctca
tctcaaactaatgtgggcgggtcttcgtatacagtggttgatcacacatatgatgctgtg
gtggtaggtgcaggaggtgcagggcttagggcggcaatagggttgtctgagcatggattc
aatacagcatgcatcaccaagctatttcctactcgttctcacactgttgcagctcagggt
ggtataaatgctgcattaggaaacatgactgaggatgattggaggtggcacatgtatgat
acagttaaaggaagcgattggctaggtgatcaggatgctattcaatacatgtgtagggaa
gcaccaaaagcagttatagaacttgagaattatgggctgccattctcccgaacagaagat
gggaaaatataccaacgtgcatttggtggtcagagtcttaattttggaaaaggtggacaa
gcatatcgttgtgcatgtgctgctgatcggactggtcatgctttgttgcatactttgtat
ggccaggctatgaaacataatacacagttctttgtggaatattttgcgttggatttacta
atgaatagtgatggaagttgccaaggtgtaattgcactaaacatggaggatgggacatta
catcgcttccgtgctgcttctactattttggccactgggggttacggtagaacatatttc
tctgcaacctctgctcatacgtgcacaggagatgggaatgctatggttgcacgtgctggg
cttcctctccaggatcttgagtttgtgcaatttcatccaactggtatatatggagctggt
tgtctcatcactgaa---ggatctcgtggtgaaggtggcattctcaggaatagtgaaggt
gagcgatttatggaacgatatgcaccaacagcaaaggatcttgcctcaagggatgtcgtt
tcaaggtctatgacaatggaaatccgagaagggcgtggtgtagggccactaaaggaccac
atctacctccacttgaaccacttacccccagaggtactcaaagaaagacttcctggtatt
tctgaaactgctgctatttttgctggtgttgatgttacaaaggagccaattcctgttttg
cccactgtgcattacaatatgggtggcgttccaacaaattaccatggagaggtggtgact
attaaaggtaatgatcctgatgctgttgtgcctggcctcatggctgctggagaagcagcc
tgtgcatcagttcacggtgccaatcggttaggcgcaaattctcttcttgacattgttgtt
tttggccgggcatgtgctaatcgggtcgcagaaatccatagaccagggcaa------caa
caaaagcctttggaaaaggattctggagagaagactattgcatggttggacaagcttaga
aattcaaatggttcattgcccacatctaagattcggttgaatatgcaaagagtaatgcaa
aacaatgctgctgttttccgtacacaagagactttacaagaaggttgtcagttgattgac
aagacatgggacagtttccatgatgtgaaggtgaaggatcgaaatttgatctggaactca
gaccttatagaaactattgagttggaaaacctgttgattaatgcatgtattacaatgcac
tctgctgaagccagaaaagaaagcagaggtgcacatgcccgtgaagattttacgacaaga
gatgatgagaaatggatgaaacatacattgggatattgggagaatgagaaagtaaggcta
gaatacagg---cctgttcacatgaatacattggatgatgaaattgagacattcccaccg
aaggcgcgtgtgtat
>SolanumTuberosum
atgtggcgc---tgtgtgtcgcgt------ggtcttcgcgcttcc------------tcc
aacagatctatctccggcggcggc------------ggccattttcgccgactcttctcc
tcacaaactaatgtgggaggctcgtcctacacgatagtggatcacacatacgatgcggtg
gtggtcggtgcaggcggtgctgggcttcgtgcagcaatagggttgtctgagcatggattc
aatactgcttgcataaccaagctctttcctactcgatctcacactgttgcagctcagggt
ggtataaatgctgcattaggcaacatgacagaagacgattggaggtggcacatgtatgat
acagtcaaaggaagtgattggttaggtgatcaggatgctatccaatacatgtgtagagaa
gcaccaaaagcagttatagagcttgagaattatggtttgcctttctctcgaacagaagat
ggtaaaatatatcaacgtgcatttggtggtcaaagcctggactttggaaaaggaggacaa
gcctatcgttgtgcatgtgctgcggatcggactgggcatgctctattgcatactctttat
ggccaggccatgaagcataatacacagttttttgtggaatatttcgctttggatttacta
atgaacagtgatgggagctgccaaggtgtaatagcactaaatatggaggatggcaccttg
catcgattccgtgctgccaatacaattttggccaccgggggttatggccgagcttacttc
tcggcaacatctgctcatacttgcaccggagatggtaatgctatggttgcgcgcgctggg
cttcctcttcaggatcttgagtttgtgcaatttcatccaactggtatatatggagctggt
tgcctcattactgaa---ggatctcgcggtgaaggtggtatcctgaggaatagtgagggt
gagcgatttatggaaaggtatgccccaactgccaaggatcttgcgtcaagagatgttgtt
tccagatctatgactatggaaattcgagaagggcgtggtgtaggacctttgaaggaccat
atctatcttcacctcaatcacttacctccagaggttcttaaggagagacttccgggtatc
tctgaaacagctgccattttcgctggtgttgatgtgactaaggagccaattcctgtttta
cctaccgtgcattataatatgggaggaatcccaactaattaccatggacaggtggtcact
aaaaaaggggatgatccagatgctgtgatccctggactgatggctgctggtgaagcagca
tgtgcatctgttcatggtgccaatcgtcttggtgcaaattctcttctagatattgttgtt
tttggacgggcatgtgctaatagggttgcagagatccaaaaaccaggtgag------gaa
cagaagccacttgaaaaggatgctggagagaggaccatcgcatggttggacaagattagg
aactcaaatggttcattgcccacctcaaatataaggctgaacatgcaaagagttatgcaa
aacaatgctgctgtcttccgcacacaagagacattagaggaaggttgccagctcattgac
aaaacatgggagagtttccatgatgttcagttgaaggacagaggtttaatatggaacaca
gatcttatagagactattgagttggaaaaccttttaattaatgcatgcatcaccatgcac
tcagccgaggcaagaaaagaaagcagaggagctcatgctcgtgaagattttacgaaaaga
gatgatgagaagtggatgaaacataccataggattttgggaagacgagaaagttcggcta
gaatacaga---ccagtgcatatgaacactctagatgacgaagtcgagtcgttcccacca
aaggctcgtgtctac
>OleaEuropaea
atgtggcgg---tgcgtgtcgcgt------ggcctccgcattcca------------tcg
aagaaatctacggactgcaactcc------------------ctccgacgcctcttttca
actcaatccaatgttggagggtcatcatacacagtggtggatcatacctatgatgctgtt
gtggtgggcgcaggtggtgcaggcctgcgagcggcaattgggttgtccgagcatggattc
aatacagcttgcattaccaaactatttcctactcggtcccacactgttgcagctcagggt
ggaataaatgctgcattaggaaatatgaccgaagatgattggaggtggcacatgtatgat
acagttaagggaagcgattggctaggcgatcaggacgccattcagtacatgtgtagggaa
gcaccaaaagcagttatagagcttgaaaattatgggctaccattctccaggactgaagat
ggaaagatttaccaacgtgcatttggtggtcaaagcctaaactttggaaaaggtggacaa
gcatatcgttgtgcatgtgctgcagatcgaactgggcatgctttgttgcatactctttat
ggccaggctatgaaacacaatacacaattttttgtggaatactttgccttggatttactt
atgggtaaagatggtagctgccaaggtgtaattgccttgaatatggaggatgggacatta
cataggttccgtgctccatcaacaattctagctacagggggttatggtagggcatacttc
tctgctacctctgctcacacttgcactggagatggaaatgctatggttgctcgagctggg
ctgcctcttgaggatctggagttcgtccagttccatccaacgggtatatatggtgcaggt
tgtctcattactgaa---gggtctaggggtgaaggtggcattcttaggaatagtgaaggt
gaaagattcatggaacgttatgccccaacagctaaggatcttgcatcaagagatgttgtt
tcgagatctatgacgatggagatccgggaaggacgtggtgtagggcccttgaaagatcac
atctatcttcacttaaatcacttacctcctgaggttctcaaggagagacttcctggtata
tctgaaactgctgctatttttgctggtgtcgatgttacaaaagagccaatccctgtttta
cctactgtccattataacatgggtgggatccccacgaatcattatggagaggtggttacc
atcaaagatgatgatccagatgcagtgattcctggacttttagctgctggggaagctgcc
tgtgcatctgttcatggcgctaatcgacttggtgcaaattctcttcttgacattgttgta
tttggacgggcttgtgcaaacagggttgctgagatccgtagaccaggagag------agt
caaaaaccactggaacaggatgctggagagagaactattgcatggttggacaatcttaga
aattcaaatggttcccttcccacctcgaatatccggttgaacatgcaacggattatgcaa
agcaatgctgctgtatttcgcacacaagaaacattagaagaaggttgtcagttgattgat
aaagcatgggagagctttcatgatgtcaagttgaaggacagaagcttgatatggaactca
gacttgatagagactattgagttggaaaaccttttaattaatgcatgtatcactatgcac
tctgctgaagcgaggaaagaaagtagaggagcccatgcacgtgaagattttacgaaaaga
gatgatgaaaactggatgaaacatactttgggatattgggagaacgaaaaggttaggctt
gcctacagg---ccagttcacatgaatacgctggatgatgaagtggagtcatttccccca
aaggcccgagtatat
>HandroanthusImpetiginosus
------------------------------------------------------------
------------------------------------------------------------
------------------------------------------------------------
------------------------------------------------------------
------------------------------------------------------------
------------------------------------------------------------
------------------------------------------------------------
------------------------------------------------------------
------------------------------------------------------------
------------------------------------------------------------
------------------------------------------------------------
------------------------------------------------------------
------------------------------------------------------------
------------------------------------------------------------
------------------------------------------------------------
------------------------------------------------------------
---------atggaacgatatgccccaacagctaaggatcttgcatccagagatgtcgtg
tcaagatctatgaccatggagatccgggaaggtcgtggtgttggccccttgaaggatcac
atctaccttcacttgaatcacttgccacctgaggttcttaaggaaagacttcctggtatt
tctgaaactgctgccatttttgctggcgttgatgttacaaaggagccaatccctgtctta
cccactgtccattataacatgggtggaattcccacaaatcaccatggagaggtggttacc
atcaaaggcaacgatccggatgctgtggttcctggattatttgctgctggggaagctgct
tgtgcatctgttcatggtgccaatagacttggagcaaattcacttcttgatattgttgtt
tttggtcgggcttgtgctaacagggttgcagagatccataggccaggagag------aaa
caaaagtcactggaaaaggatgctggagagaagactatttcatggttggacaaactcagg
aactcaaatggttcccttcccacctcaaaaatccggctgaacatgcaacgggtaatgcaa
aacaatgcagctgtgttccgtacgcaggaaacacttgaggaagggtgtcagttgattgat
aaagcatgggagagttttcatgatgtgaagttgaaggacagaagcttgatatggaactcg
gacttgatagaaacaatcgagttggaaaaccttttgattaatgcatgcatcaccatgcac
tctgctgaagcaaggaaagaaagtagaggagctcatgcacgtgaagattttacgaaaaga
gatgacgagaactggatgaaacacacgctaggatactgggaaaatgagaaagtccggctg
gattacaga---ccagttcacatgaacacacttgacgatgaaattgaaactttcccccca
aaggctcgtgtttat
>SesamumIndicum
atg---cga---------------------------------------------------
------------------------------------------------------------
------------------gcgccgtcctatacagtggtggatcacacctatgatgccgtg
gtcgtaggcgcaggaggtgcggggctgcgtgctgcgataggattatcggagcatggtttt
aatacagcctgcattaccaagctattccctactcgctcccacacagttgcggcacagggt
gggataaatgctgcactaggaaatatgacagaagatgattggaggtggcacatgtatgac
acggttaaaggaagtgattggctaggtgaccaggacgccattcagtacatgtgccgtgaa
gcaccaaaagcagttatcgagcttgaaaattatgggttaccattttcccggacagaagat
gggaagatatatcaacgtgcatttggtggtcaaagcctcaattttggaaaaggtggacag
gcatatcgttgtgcttgtgctgctgaccggactgggcatgctttgttgcacactctgtat
ggccaggctatgaaacataacacacaattttttgtggaatacttcgcccttgatttactc
atgggcaatgatggtagctgcctaggtgtaattgccttaaacatggaggatggcaccttg
caccggttccgtgctgcctctacaattctggcaactgggggttatggtagagcatacttt
tctgcgacatctgctcacacttgcactggagatggcaatgctatggttgctcgggcagga
ctgccactccaggatcttgaatttgttcagtttcatccaacgggcatatatggtgctggg
tgtctcatcactgaa---gggtcccgaggtgaaggtggtattcttaggaatagtgaaggt
gaacgattcatggaacgatatgctccaacagctaaagatcttgcatctagagatgttgta
tcaagatctatgaccatggagatccgtgaagggcgtggtgttggacccttgaaggatcat
atctaccttcacttgaatcacttgcctcctgaggtccttaaggaaagacttcctggcatt
tccgaaacagcagctatttttgctggtgtggatgttacaaaggagccaatccctgtccta
ccaactgtccattataacatgggtggaattcccacaaatcaccatggagaggtggttacc
atcaaagatgatgatccagatgctgtgattcctggattatttgccgctggagaagctgct
tgcgcatcagttcatggtgccaatcgactgggagcaaattcacttcttgatattgttgtt
tttggtcgggcttgtgctaacagagtcgcggagatccaaagaccaggagac------aaa
caaaagccactcggaaaggatgctggagaaaaaactattgcatggttggacaaacttagg
aactcaaatggttcccttccaacctccaaaatccggttgaacatgcaacgggtaatgcaa
aacaatgctgctgtcttccggacacaggaaacacttgaggaaggttgtcagttgattgat
aaagcatgggacagttttcatgacgtgaagttgaaggacagaagcttgatatggaactca
gacttgatagaaactattgagttagaaaaccttttgattaatgcatgcatcaccatgcac
tctgctgaagcaaggaaagaaagtcgaggagctcatgcacgtgaagattttacgaaaaga
gatgatgagaactggatgaagcatacactaggatactgggaaaatgagaaagttcggctc
gactacagg---ccagttcacatgaacacacttgatgatgaagttgaatcgttcccccca
aaggctcgtgtgtat
>MimulusGuttatus
atgtggcgg---tgcgtgtcccgt------ggcctccgcattccg------------tcg
aggaaatccacatccgccgactcc------------------atccgccgcctcttctcg
actcaatcgaatgatgcagcgccatcctatacagtggtggatcacacatacgatgcagtc
gtggtgggtgcaggaggtgctgggctgagggctgcgataggattatcggagcatggattc
aacacagcttgcattaccaagctatttcctactcgttcacataccgttgcagcacagggt
ggaataaatgctgcgttgggaaatatgacagaggatgattggaggtggcacatgtatgac
acagtaaagggaagcgattggctaggcgaccaggatgccattcagtacatgtgtagggaa
gcaccaaaagcagttatagaacttgaaaattatgggctaccattctcccggactgaggat
ggaaagatatatcaacgtgcatttggtggtcaaagcttgaatttcggaaaaggcgggcaa
gcgtatcggtgtgcatgtgctgctgatcgaactggacatgctttgttgcacactctatat
ggccaggctatgaaacataacactcaattttttgtggaatactttgcccttgatttactc
atgggcagtgatggtagctgtcaaggtgtaattgccttaaatatggaggatggcacctta
catcggttccgttctgcctcaacgattcttgctactgggggttatggtagagcgtacttt
tctgcaacttcagctcacacttgcaccggagatggcaatgccatggtatcacgtgctggg
ctacctctcgaggatcttgagtttgttcagtttcatccaaccggcatttatggtgctggg
tgtctcattactgaa---ggctccagaggtgaaggtggtattcttaggaacagtgaaggt
gaaagattcatggaacggtacgccccaacagccaaggatcttgcatctagagatgttgtc
tcaagatctatgacaatggagatccgagaagggcgtggtgttggacctttgaaagaccac
atctatcttcacttgaatcatttgcctccggaggttcttcaagaaagacttccaggtatt
tctgaaaccgccgccatttttgctggtgttgacgtcacaaaggagccaatccctgtctta
ccaaccgtccattataacatgggtggaattccaacaaattaccatggagaggttgttacg
atcaaaggtgacaatcccgatgctattattcctgggctattcgctgctggggaagctgcc
tgtgcatctgttcatggagccaatcgacttggagccaattcacttcttgacattgttgtc
tttggccgtgcgtgtgccaacagggttgcagagatccataagccaggagag------aaa
cagaagccattagagaaggacgctggagagaaaacaattgcatggttggacaagcttcgg
aattcaaatggttcccttcccacctcaaaaatccggttgaacatgcaaaggataatgcaa
aacaatgctgctgtatttaggacacaagaaactctggaggaaggctgtaagttgattgac
aaagcctgggagagtttcaatgatgtcaaggtggaggacagaagcttgatatggaactct
gacttgatcgagaccattgagttggaaaacctgttgattaacgcatgcatcactatgcat
tcggctgaagccaggaaagaaagtagaggagctcatgcacgtgaagatttcactacaaga
gatgatgagaaatggatgaaacatacattaggatactgggaaaatgagaaagtccgactg
gattaccga---ccagttcacatgaatacgctcgatgatgaaattgaaactttccctccc
aaggctcgagtgtac
>Phtheirospermum
atgtggcgg---tgcgtgtcccgt------ggcctc---------------------tct
aagagttccacctccgccaactcc------------------atccgccgcctcttctca
gctcaatcgaatgggggagcgccatcctatacagtggtggaccacacctacgatgcagtc
gtggttggtgcaggaggtgcagggctgagggcggcaatagggttatcggagcatgggttc
aacacggcctgcattaccaagctattccctactcgctcccacactgttgctgcacagggt
ggaataaatgctgcattgggaaatatgacagaggatgattggaggtggcacatgtatgac
acagtaaagggaagtgattggctaggggaccaggatgccattcagtacatgtgcagggaa
gcaccgaaagcagttatagaacttgaaaattatgggctaccattttcccggactgaagac
gggaagatttatcaacgtgcatttggtggccaaagcttgaattttggaaaaggtggccaa
gcgtatcgttgtgcatgtgctgctgatcgaactggacatgctttgttgcacactctgtat
ggccaggctatgaaacataatacgcaattttttgtggaatactttgctctcgatttaatt
atgggcagtgatggtagctgccaaggtgtgattgccttaaatatggaggatggaaccttg
catcgtttccgttctgcctcaacaattcttgctactgggggttacggtagagcatacttt
tctgcaacttctgctcacacctgcacgggagatggcaatgctatggttgctcgtgctgga
cttcctctcgaggatcttgagtttgttcagtttcatccaacaggcatatatggtgctggg
tgtctcattaccgaa---ggttcccgaggtgaaggtggtattctgagaaatagtgaaggt
gaaagattcatggaacggtatgccccaacagctaaggatcttgcatctagagatgttgta
tcaagatctatgacaatggagatccgagaagggcgtggtgttggcccattgaaagatcat
atctaccttcacttgaatcatttgcctccggaggtccttcaggagagacttcctggtatt
tccgaaactgcagccatttttgctggtgttgatgttactaaggagccaatccccgtttta
ccgactgtccactataacatgggtggcattcccacaaatcaccatggagaggtggttacc
atcaaaggtgacaatcctgatactgtgatccctggactatttgctgctggggaagctgcc
tgtgcatccgttcacggcgccaatcgactcggagcaaattctcttcttgacattgtcgtc
ttcggtcgggcttgtgcaaatagggttgccgagatccaaaggccaggtgcg------aaa
caaaagccactagaaaaggatgctggagaaaagacaatcggatggttggacaagcttcgc
aattcaaatgggtcccttccaacctcaaatatccggttgaacatgcaacgtataatgcaa
agcaatgctgctgtattccggacacaagaaacactagaagaaggctgtcagttgattgac
aaggcctgggagagttttcatgatgtgaagttgaaggacagaagcatgatatggaactcg
gacttgatagagacaatcgagttagaaaaccttttaattaatgcgtgtatcaccatgcac
tctgctgaagccaggaaagaaagtagaggagctcatgcacgtgaagatttcacgaaaaga
gatgatgagaagtggatgaagcatacattaggatattgggaaaatgagaaagtgcgactc
gactatcgt---ccagttcacatgaatacgctcgatgacgaaattgaaacgttccctccc
aaggctcgagtgtat
>CastillejaMiniata
atgtggagg---tgcgtgtcccgt------ggcctc---------------------acc
aagaactccacctccgccaactcc------------------atccgccgcctcttctca
gctcaatcgaatgggggagcgccatcctatacagtggtggaccacacctacgacgcagtc
gtggttggtgcaggtggcgcagggctgagggcagcgatagggttatcggagcatgggttc
aacacagcctgcattaccaagcttttccctactcgctcccatactgttgctgctcagggt
ggaataaatgctgcattgggaaatatgtcagaggatgattggaggtggcacatgtatgac
accgtaaagggaagtgattggctaggggaccaggatgccattcaatacatgtgcagggaa
gcaccaaaagcagttatagaacttgaaaattatgggctaccattttcccggactgaagat
gggaagatttatcaacgtgcatttggtggccaaagcttgaattttggaaaaggtggccaa
gcgtatcgctgtgcatgtgctgctgatcgaactggacatgctttgttgcacactctgtat
ggccaggctatgaaacataatacacaattttttgtggaatactttgctctcgatctaatt
atgggcagtgatggtagctgccaaggcgtgattgccttaaatatggaggatggtacctta
catcgtttccgttctgcctcaacaattcttgctactgggggttatggtagagcatacttc
tctgcaacttctgctcacacttgcacgggagatggcaatgctatggttgctcgtgctgga
ctgcctcttgaggatcttgagtttgttcagtttcatccaacgggcatatatggtgctggg
tgtctcattactgaa---ggttctcgaggcgaaggtggtattctgagaaatagtgaaggt
gaaagattcatggaaagatatgcaccaacagctaaggatcttgcatctagagatgttgta
tcaagatctatgacaatggagatccgggaaggacgtggtgttggcccattgaaagatcat
atctaccttcacttgaatcatttgcctccggaggtccttcaggagagacttcctggtatt
tccgaaactgcggccatttttgctggtgttgatgtcactaaggagccaatccccgtttta
ccaactgtccactataacatgggtggcattcccacaaatcaccacggggaggtggttacc
atcaaaggtgacaatcctgatactgtgatccctggactatttgctgctggggaagctgcc
tgtgcatctgtacacggtgccaatcgactcggagcaaattctcttcttgacattgtcgtc
tttggtcgagcttgtgcaaatagggttgctgagatccaaagaccaggcgcg------aca
caaaagccactagaaaaggatgctggagaaaagacaattggatggttggacaagcttcgt
aattcaaatgggtcccttccaacctcaaatatccggctgaacatgcaacgcataatgcaa
agcaatgctgctgtattccggacacaagaaacactagaagaaggctgcaagttgattgat
aaggcctgggagagttttcatgatgtaaagttaaaggacagaagcatgatatggaactcg
gacttgatagagacactcgagttagagaaccttttgattaatgcatgtatcaccatgcac
tctgctgaagccaggaaggaaagtagaggagctcatgcacgtgaagatttcacgaaaaga
gatgacgagaagtggatgaagcatacattaggatattgggaaaatgagaaagttcgactt
gactatcgt---ccagttcatatgaatacgctcgatgatgaaattgaaacattccctccc
aaggcacgagtgtat
>Pedicularis
atgtggcgg---tgcgtgtcccgt------ggcctc---------------------gcc
aagaattccaactccgccaactcc------------------atccgccgcctcttctca
tctcaatcgaatgggggagcgccatcatacacggtggtggaccacacctacgatgcagtt
gtggttggtgcaggaggtgcagggctgagggcggcgatagggttatcggagcatgggttc
aatacagcctgcattaccaagctattccctactcgttcccacactgttgcagcgcagggt
ggaataaatgctgcattgggaaatatgtcagaggatgattggaggtggcacatgtatgac
acagtgaagggaagtgattggctaggggaccaggatgccattcagtacatgtgcagggaa
gcaccgaaagcagttatcgagcttgaaaattatgggctaccgttctcccggactgaagac
gggaaaatttatcaacgtgcatttgggggccaaagcttgaatttcggaaaaggtggccaa
gcctatcgctgtgcatgtgctgccgatcgaactggacatgctttgttgcacactctatat
ggccaggctatgaaacataatacacagttttttgtggaatattttgctctcgatttaatt
atgggcagtgatggtacctgccaaggtgtgattgccttgaatatggaggatggcacctta
catcgtttccgttctgcgtcaacaattcttgctactgggggttatggtagagcatacttc
tctgcaacctctgctcacacttgcacaggagatggtaatgctatggttgctcgtgctgga
ctgcctcttgaggatctcgagtttgttcagtttcatccaactggcatatatggtgccggg
tgtctcattactgaa---ggttcccgaggtgaaggtggtattctgagaaatagtgaaggt
gaaagattcatggaacgatatgccccaacagctaaggatcttgcatcaagagatgttgta
tcaagatctatgacaatggagatccgagaagggcgtggtgttggcccaatgaaagatcat
atctaccttcacttgaatcatttgcctccggaggtccttcaggagagacttcctggtatt
tctgaaactgcagccatttttgctggtgttgatgttactaaggagccaatccccgtttta
ccaactgtccattataacatgggtggcattcccacaaatcaccatggagaggtgattact
atcaaaggtgacaatcccgattctgtgatccctggactatttgctgctggggaagctgcc
tgtgcgtccgttcacggcgcgaatcgtcttggagcaaattctcttcttgacattgttgtc
tttggtcgggcttgtgcaaacagggttgcagagatccaaaagccaggagcg------aaa
caaaagccactagaaaaggatgctggacaaaagacaatcggatggttggacaagcttcgc
tattcaaatgggtcccttccaacctcaaatatccggttgaacatgcaacggataatgcaa
aacaatgctgctgtattccggacacaagaaacactagaagaaggctgtcaattaattgat
aaagcctgggagagttttcatgatgtgcagttgaaggacagaaccatgatatggaactcg
gacttgatagagacaatcgagttagaaaaccttttgattaatgcatgcatcaccatgcac
tctgctgaagccaggaaagaaagtaggggagctcatgcacgtgaagatttcacgaaaaga
gacgacgagacgtggatgaaacatacattaggatattgggaaaacgagaaagttcgactg
gactatcgg---cccgttcacatgaacacgctcgatgatgaaatagaaacgttccctccc
aaggctcgagtgNNN
>Euphrasiaarctica
------------------------------------------------------------
------------------------------------------------------------
---------aatggcggatcaccgtcctatacagtggtggaccacacctacgatgcagtc
gtggttggtgcaggaggtgcagggctgagggcagcaatagggttatctgagcatgggttc
aacacagcctgcattaccaagctattccctactcgctcccatactgttgctgcacagggt
ggaataaatgctgcattgggaaatatgtcagaggatgattggaggtggcacatgtatgac
acagtaaaaggaagtgattggctaggggaccaagatgccattcagtacatgtgcagggaa
gcaccaaaagcagttatagaacttgaaaattatgggctgccattttcccggactgaagac
gggaagatttatcaacgtgcatttggtggtcaaagcttgaattttggaaaaggtggacaa
gcgtaccgttgtgcatgtgctgctgatagaacaggacacgcattgttgcacactctatat
ggccaggctatgaaacataacacacagttttttgtggaatactttgctcttgatttaatt
atgggcaatgatggtagctgccaaggtgtgattgctttaaatatggaggatggcaccttg
caccgcttccgttctgcctcaacaattcttgctactggt---------------------
------------------------------------------------------------
------------------------------------------------------------
---------------------tcccgaggtgaaggtggtattctgaggaatagcgaaggt
gaaagattcatggaacggtatgctccaacagcgaaggatcttgcatctagagatgttgta
tcaagatctatgactatggagatacgagaaggccgtggtgttgggcccttgaaagatcat
atctaccttcacttaaatcatttgcctcccgaggtccttaaggagagacttcctggtatt
tctgaaacagcagccatctttgctggtgttgatgttacgaaggagccaatccctgttttg
ccaactgtccactataacatgggtggaattcctacaaatcactacggagaggtggttacc
atcaaaggtgataatcctgattgtgtgatcccgggactgtttgctgctggggaagctgcc
tgtgcatctgtacacggagccaatcggcttggagcaaattctcttcttgacattgttgtc
tttggtcgggcttgtgcaaatagggttgcggagatccaaaggccaggagag------aaa
caaaagccgctagagaaggatgctggagagaagaccattggatggttggacaagcttcgt
aattcaaatgggtcccttcctacctcaaagatccggttgaacatgcaacggataatgcaa
accaatgctgctgtattccggacacaagaaacacttgaagaaggctgtcagttgatcgat
aaggcctgggagagctttcatgatgtccagtcgaaggacagaagcatgatatggaactca
gacttgatagaaacaatcgagttagaaaaccttctaattaatgcatgtatcaccatgcac
tctgctgaagccaggaaagaaagtagaggagctcatgctcgtgaagattttacgaaaaga
gacgatgagaactggatgaaacatacattaggatactgggaaaatgagaaagttcgactg
gaatatcgg---cctgttcacatgaatacactcgatgatgaaatcgaaacattccctccc
aaggctcgagtgtac
>LindenbergiaPhilippensis
atgtggcgg---tgcgtgtcccgt------agcctc---------------------acc
aagaaatccacctccgtcagctca------------------attcaccgcctcttctcg
actcaatcgaatggggcagcgccatcgtatacagtggtggatcacacctatgatgcagtg
gtggttggcgcaggaggcgcagggctgagggcagcgattgggttatcggagcatggattt
aacacagcctgtattaccaagttattcccgactcgttcccatactgttgctgcacagggt
ggaataaatgctgcattggggaatatgacagaggatgattggaggtggcacatgtatgac
acagtgaagggaagtgattggctaggggatcaggacgccatccagtatatgtgtagggaa
gcaccgaaagcagtcatagaacttgaaaattatggactaccattttcccggactgaagat
gggaagatatatcaacgtgcatttggtggccaaagcttgaactttggaaaaggtggacaa
gcgtatcgttgtgcatgtgctgctgatcgaactggacatgctttgttgcacactctatat
ggccaggctatgaaacataatacacagttttttgtggaatactttgctcttgatttaatt
atgggcaatgatggtagctgccaaggtgtgattgccttaaatatggaggatggcacctta
catcgtttccgtgctgcctcaacaattcttgctactgggggttatggtagagcatacttt
tccgcaacttctgctcacacttgcacaggagatggcaatgctatggttgcgcgtgctgga
ctgcctctcgaggatcttgagtttgttcaatttcatccaacgggcatatatggtgctggt
tgtctcattactgaa---ggatcccgaggtgaaggtggtattctgaggaatagtgaaggt
gaacgattcatggaacgttatgccccaacagctaaggatcttgcatctagagatgttgta
tcaagatctatgacgatggagatccgagaagggcgtggtgttgggtccttgaaagatcac
atctacctgcacttgaatcatttgcctccggaggtccttaaggagagacttcctggtatt
tctgaaacagcagccatttttgccggtgttgatgtgacaaaggagccaatccctgtttta
ccaactgtccattataacatgggtggaattcccacgaatcactatggagaggtggttacc
atcaaaggtgatgatcctgatgcggtggttcctggactatttgctgctggggaagctgcc
tgtgcatctgtgcacggtgccaatcgacttggagccaattctcttcttgacattgttgtc
tttggtagggcttgtgcaaatagggttgcggagatccaaaagccaggagag------aaa
caaaagcagctagaaaaggatgctggagagaagaccatcgcatggttggacaagcttcgt
aattcaaatgggtctcttcccacctcgaaagtccggttgaacatgcaaaggataatgcaa
aataatgctgctgtttttcggacacaagaaacactggaggaaggctgtcagttgattgat
aaagcttgggagagtttccatgatgtcaagttgaaggaccgaagcttgatatggaactcg
gacttgatagagacaattgagttagaaaaccttttaattaatgcatgtatcaccatgcat
tctgctgaagccaggaaagaaagtagaggggctcatgcacgtgaagattttacgaaaaga
gatgatgagaactggatgaaacatacattgggatattgggaaaatgagaaagtccgattg
gactaccgg---ccagttcacatgaatacactcgatgacgaagttgaaactttccctccc
aaggctcgagtgtac
>StrigaAsiatica
atgtggcgg---tgtgtgtcccgt------ggcctcaccatccct------------tcc
aacaaatccgcctccgtcaagtcc------------------attactcgcctcttctct
gctcaatcgaatgggggaactcaatcctatacagttgtggatcacacctacgatgcggtg
gtggttggtgccggcggtgcaggactgagggccgcaatagggttatccgagcaagggttt
tacacagcctgcattaccaagctattccctactcgctcccatacggttgctgcacag---
---------------------------------gatgattggcggtggcatatgtacgat
acagtgaagggaagtgattggctaggagaccaggacgcaattcagtacatgtgcagagaa
gcaccaaaagcagttatcgaacttgagaattatggtctgccgttctcccggacggaagat
gggaagatttatcagcgtgcatttggtggccagagcttgaactttggaaaaggtggacaa
gcatatcgttgtgcatgtgctgctgatcgaactggacatgctttgttgcatactctatat
ggccaagctatgaaacataatacaaagttttttgttgaatactttgctctggatttaatt
atgagcaatgatggtagctgccagggtgtgattgctttaaatatggaggatggcaccttg
catcgtttccgtgctatgtcgacaattcttgctactgggggttatggcagagcatacttt
tctgcaacttctgctcacacttgcacaggagatggcaatgctatg---------------
------------gatcttgagtttgttcaattccatccaacaggcatatatggtgctggg
tgtctcattactgaa---gggtcccgaggtgaaggtggtattctgaggaacagtgaaggt
gaaagattcatggagcggtatgccccaactgctaaggaccttgcatctagagatgttgta
tcaagatctatgacgatggagatccgggaagggcgtggtgttgggcccttgaaagatcac
atctaccttcacttgaatcatttgcctcctgaagtcctaaaggagagacttcctggtatt
tcagaaactgcagccatatttgctggtgttgatgttacaaaggagccaatccctgttttg
ccgactgtccactataacatgggcgggatccccacaaatcactatggagaggtggttacc
attaaaggtgatgatcctgattatgaggttcccggactgtatgctgctggggaagctgcc
tgtgcttctgttcatggtgccaatcgccttggagcaaattctcttctggacattgttgtc
tttggtcgtgcttgtgctaatagggttgctgagatccaaaagccaggtgag------aaa
caaaagccactagaaaaggatgctggagagaagaccattgcatggttggacaagattcgt
aattcaaatgggtcacttcccacatcaaaaatccggcttaacatgcaacgcataatgcaa
aacaacgctgctgtatttcggacccaagaaacgctggaagaaggctgtcagttgattgat
aaggcttgggagagttttcatgacgtcaagttgaaggacagaaccttgatatggaactcg
gacttgatagagacaattgagttggaaaaccttttaattaatgcatgcatcaccatgcac
tctgctgaagccaggaaagaaagtagaggagcccatgcacgtgaagattttacgaaaaga
gatgatgagaactggatgaaacatacattaggatattgggaaaacgagaaagttaaactg
gactaccga---ccagttcacatgaatacacttgatgatgaagttgaatcatttcctcca
aaagctcgagtatac
>Aeginetiaindica
atgtggcgg---tctgtatcccgt------aacatcaccatcccg------------tcc
aacaaatcgacccccgtcaaatcc------------------atccgccgcctgttctca
gctcaatcgaatggtggaacgccatcctatacagtggtggatcacacatgtgatgcggtg
gtggttggcgcaggaggagcaggactgagggcggcaatagggttatccgagcatggattc
aacacagcttgcataaccaagctgttccctactcgttcccatactgttgctgcacagggt
ggtataaatgctgcattgggaaatatgaccgaggatgattggaggtggcatatgtatgat
accgtaaagggaagtgattggctaggggaccaggacgccattcagtacatgtgcagggaa
gccccaaaagcagttatagaacttgaaaattatggtctaccgttctccagaactgaagat
gggaagatatatcaacgtgcatttggtggccagagcttggactttggaaaaggtggacaa
gcatatcgttgtgcatgtgctgctgaccgaactggacatgctttgttgcatactctatat
ggccaggctatgaaacataatacacagttttttgttgaatactttgctctggatttaatt
atgagtaatgatggtagctgccagggcgtgattgccttaaatatggaggatggcaccttg
catcgtttccgtgctgcctcgacaattcttgctactgggggttacggtagagcatacttt
tctgcaacttctgctcacacttgcactggtgatggcaatgctatggttgcacgtgctgga
ctgcctcttgaggatcttgagtttgttcaattccatccaacaggcatatatggtgctggg
tgcctcattactgaa---gggtcccgtggggaaggtggtattctgagaaacagtgaaggt
gaaagattcatggaacggtatgcaccaacagctaaggaccttgcatctagagatgttgta
tcaagatctatgacgatggagattagggaggggcgtggtgttggacccttgaaagatcac
atataccttcatttgaatcatttgcctcctgaggtcctgaaggagagacttcctggtatt
tccgaaactgcagccatttttgctggggttgatgttacaaaggagccaattcctgttcta
ccaactgtccactataacatgggtgggatccccacaaatcactacggagaggtggttact
atcaaagctgacaatcctgatgctgtgatacccggattgtttgctgctggggaggctgcg
tgtgcgtctgttcatggcgccaatcggcttggtgcaaattctcttctggacattgttgtc
tttggccgagcttgtgccaataggattgctgagatccaaaagccaggtgag------aaa
caaaaggagctagaaaaggatgctggagagaagaccattgcgtggttggacaagattcgt
aattcgaaagggtcacttcccacgtcgaaaatacggctcaacatgcaacggataatgcaa
actaatgctgctgtattccggacccaggaaacactggaagaaggctgtcatttgattgat
aacgtgtggaagagttttcatgacgtcaagttgaaggacagagacttaacatggaacacg
gacttgatagagacaatcgaattggaaaaccttttaattaacgcatgcatcaccatgcac
tctgctgaagccaggaaagaaagtagaggagctcatgcacgcgaagattatacgaaaaga
gacgatgagaagtggatgaaacacacattaggatattgggaaaatgagaaagttcgactg
gattatcgg---ccagttcacatgaatacacttgatgacgaagttgaatccttccctcca
aaggctcgagtgtac
>ChristisoniaKwangtungensis
atgtggcgg---tgtgtatcccgt------aagatcaccatcccg------------tcc
aacaaatcgacccccgtcaaatcc------------------atccggcgcctgttctca
gctcaatcgaatgggggaacgccatcctatacagtggtggatcacacatgtgatgcggtg
gtggttggcgcaggaggagcaggactgagggcggcaatagggttatccgagcatgggttc
aacacagcttgcataaccaagttgttccctactcgttcccatactgttgctgcacagggt
ggtataaatgctgcattgggaaatatgaccgaggatgattggaggtggcatatgtatgat
accgtaaagggaagtgattggctaggggaccaggatgccattcagtacatgtgcagggaa
gccccaaaagcagttatagaacttgaaaattatggtctaccgttttcgagaactgaagct
gggaagatatatcaacgtgcatttggtggccagagcttggacttcggaaaaggtggacaa
gcatatcgttgtgcatgtgctgctgaccgaactggacatgctttgttgcatactctatat
ggccaggctatgaaacataatacgcagttttttgttgaatactttgctctggacctaatt
atgagtaatgatggtagctgccagggcgtgattgccttaaatatggaagatggcaccttg
catcgtttccgtgccgcctcgacaattcttgctactgggggttacggtagagcatacttt
tctgcaacttctgctcacatgtgcactggtgatggaagtgctatggttgcgcgtgctgga
ctgcctcttgaggatcttgagtttgttcaattccatcccacaggcatatatggtgcgggg
tgtctcattactgaa---gggtcccgtggtgaaggtggtattctgagaaacagtgaaggt
gaaagattcatggaacggtatgcaccaacagctaaagaccttgcatctagagatgttgta
tcaagatctatgacgatggagattagggaggggcgtggtgttggacccttgaaagatcac
atataccttcacttgaatcatttgcctcctgaggtcctgaaggagagacttcctggtatt
tccgaaactgcagccatttttgctggggttgatgttacaaaggagccaatccctgttcta
ccaactgtccactacaacatgggtggtatccccacaaatcactatggagaggtggttact
atcaaagctggcaatcctgatgctgtgatacccggattgtttgctgctggggaagctgcg
tgtgcgtctgttcacggcgccaatcggcttggagcaaattctcttctggacattgttgtc
tttggccgagcttgtgccaatagggttgctgagatccaaaagccaggtgag------aag
caaaaggcgctagaaaaggatgctggagagaagaccattgcgtggttggacaagattcgt
aattcaaaagggtcacttcccacgtcgaaaatacggctcaacatgcaacggataatgcaa
aataatgctgctgtgttccggacccaggaaacactggaagaaggctgtcgtttgattggt
aacgcgtggaagagttttcatgacgtcaagttgaaggacagaaacttaacatggaacacg
gacttgatggagacaatagaattagaaaaccttttaattaacgcatgcatcaccatgcac
tctgctgaagccaggaaagaaagtagaggagctcatgcacgcgaagattatacgaaaaga
gacgatgagaactggatgaaacacacattaggatattgggaaaatgagaaagttcgactg
gactatcgg---ccagttcacatgaatacacttgatgacgaagttgaatccttccctcca
aaggctcgagtgtac
>Alectravogelii
atgtggcgg---cgcgtgacccgt------ggcctcaccaccccg------------tcg
aacaaatccgcctccgtcaaatcc------------------atccgccgcctcttctca
gctcaatcgaatgggggagcgccatcatatacagtgatggatcacagctatgatgcggtg
gtggttggtgcaggaggtgccggactaagggcggcaatagggttatccgagcatgggttt
aaaacagcctgcattactaagcttttccccactcgctcccatacggttgctgcacagggt
ggaataaatgctgcattaggaaatatgacagaggatgactggaggtggcatatgtatgac
accgtaaagggaagtgattggctaggggatcaggatgccattcagtacatgtgcagggaa
gcaccaaaagcagttatagaacttgaaaattatggtctaccgttctctaggactgaagat
gggaagatatatcaacgtgcatttggtggacagagcttgaactttggaaaaggtggacaa
gcgtatcgttgtgcttgtgctgctgatcgaaccggacatgctttgttgcatacactatac
ggccaggctatgaaacataacacccagttttttgtggaatactttgctctggatttaatt
atgagcaatgatggtagctgccagggtgtgattgccttaaatatggaagatggcaccctg
catcgtttcagtgcggcctcgacaattcttgctactgggggttacggtagagcatacttt
tctgcaacttctgctcacacttgcactggagatggcaatgctatggttgctcgtgctgga
ttgcctcttgaggatcttgagttcgttcaattccatccaacaggcatatatggtgctggg
tgtctcattaccgaa---gggtcccgaggtgaaggtggtattctgagaaacagtgaaggt
gaaagattcatggagaggtatgccccaacagctaaagaccttgcatctagagatgttgta
tcaagatctatgacgatggagatccgggaagggcgtggtgttggacccttgaaagatcac
atttaccttcacttaaatcatttgcctcctgaggtcctaaaggagagacttcctggtatc
tcagaaactgcagccattttcgctggtgttgatgttacgaaggagccgatccccgtttta
ccaactgttcactataacatgggtgggatccccacaaatcactatggagaggtggttacc
atcaatggtgatgatcctgatgctgtggttcccggactgtttgctgctggcgaagcagct
tgtgcctctgttcatggcgccaatcggcttggagcaaattctcttctcgacattgttgtc
tttggtcgcgcttgtgccaatagagttgctgagatccaaaggccaggtgag------aaa
caaaagcctctagaaaaggattctggagagaagaccattgcgtggttggacaagattcgt
aattcgaatgggtcacttcccacatcgaaaatccggctgaacatgcaacgcataatgcaa
agcaatgctgctgtattcaggacccaggaaacactggaagaaggctgtcagttgattgac
aaggcgtgggacagttttcatgatgtcaagttgaaggacagatccttgacatggaataca
gacttgatagagacaattgagttggaaaatcttttaattaatgcatgcatcaccatgcac
tctgctgaagccaggaaagaaagtagaggagctcatgcacgtgaagattttacgaaaaga
gatgatgagaactggatgaagcatacattaggatattgggaaaatgagaaagttcgactg
gactaccga---ccagttcacatgaataccctcgacgatgaaatcgaatccttccctcca
aaggctcgagtgtac
>Escobedia
atgtggcgg---tgtgtgtcccgt------ggcctcaccattccc------------tcc
aacaaatccgcctccgtcaaatcc------------------atccgccgcctcttctca
gctcaatcgaatgggggagcgccatcctatacagtgatggatcacagctatgatgcggtg
gtggttggcgcaggaggtgccggactaagggcggcaatagggttatccgagcatgggttt
aaaacagcctgcattactaagcttttccccactcgctcacatacggttgctgcacagggt
ggaataaatgctgcattaggaaatatgacagaggatgactggaggtggcatatgtatgat
accgtaaagggaagtgattggctaggggatcaggatgccattcagtacatgtgcagggaa
gcacctaaagcagttatagaacttgaaaattatggtctaccgttctctaggactgaagat
gggaagatatatcaacgtgcatttggtggacagagcttgaactttggaaaaggtggacaa
gcgtatcgttgtgcttgtgctgctgatcgaactggacatgctttgttgcatacactatat
ggccaggctatgaagcataatacacagttttttgtggaatactttgctctggatttagtt
atgagcaatgatggtagctgccagggtgtgattgccttaaatatggaagatggcaccctg
catcgtttccgtgcgacctcgacaattcttgccactgggggatacggaagagcatacttt
tctgcaacttctgctcacacttgcactggagatggcaatgctatggttgcacgtgctgga
ttgcctcttgaggatcttgagttcgttcaattccatccaacaggcatatatggtgctggg
tgtctcattactgaa---gggtcccgaggtgaaggtggtattctgagaaacagtgaaggt
gaaagattcatggagcggtatgccccaacagctaaagaccttgcatctagagatgttgta
tcaagatctatgacaatggagatccgggaagggcgtggtgttggacccttgaaagatcac
atttaccttcacttgaatcatttacctcctgaggtcctaaaggagagacttcctggtatt
tcagaaactgcagccatttttgctggtgttgatgttacaaaggagccgatccctgtttta
ccaactgttcactataacatgggtgggatccccacaaatcactatggagaggtggttaca
atcaaaggtgatgatcctgatgctgtggttcccggactgtttgctgctggcgaagcagct
tgtgcctctgttcatggctccaatcggcttggagcaaattctcttctggacattgttgtg
tttggtcgggcttgtgccaatagagttgctgagatccaaaggccaggtgag------aaa
caaaagcctctagtaaaggatgctggagagaagacgattgagtggttggacaagattcgt
aattctaatgggtcacttcccacatcgaaaatccggctggacatgcaacgcataatgcaa
aacaatgctgctgtattccggacccaggaaacactggaagaaggctgtcagttgatcgat
aaggcgtgggagagttttcacgacatcaagttgaaggacagaaccttgacatggaacacg
gacttgatagagacaattgagttggaaaaccttttaattaatgcatgcatcaccatgcac
tctgctgaagccaggaaagaaagtagaggagctcatgcacgtgaagattttacgaaaaga
gatgatgagaactggatgaaacatacattaggatattgggaaaatgagaaggttcgactg
gactaccga---ccggttcacatgaataccctcgatgatgaagtcgaatccttccctcca
aaggctcgagtgtac
>ConopholisAmericanaamericana
atgtggcgg---tgcgtgtctcgt------ggcctaaccagtccc------------tcc
aagaaatccacctccgtcaacgcc------------------atccgccgccttttctca
gctcaatcgaatgggggagcaccatcgtacacagtggtggaccacacctatgatgcagtc
gtggttggcgctggaggtgcaggactgagggcagcgattgggttatcggagcacgggttc
aatacagcttgcatcaccaagctattccctactcgctcccatactgttgctgcacagggt
ggaataaatgctgcattgggaaatatgacagaggatgattggaggtggcacatgtatgac
acagtaaagggaagtgattggctaggcgaccaggatgccattcagtacatgtgcagggaa
gcaccgaaagcagttatagaacttgaaaattatgggctaccattctcccggactgaagac
gggaagatatatcaacgtgcatttggtggccaaagcttggactttggaaaaggtggacaa
gcatatcgttgtgcatgtgctgctgatcgaactggacatactttgttgcacactctatat
ggccaggctatgaaacataatacacatttttttgtggaatactttgctcttgatttactt
atgggcaatgatggtagctgccaaggtgtgattgccttaaatatggaggatggcacctta
catcgtttccgtgccgtctcgacaattcttgctactgggggttatggtagagcatacttt
tctgcaacttctgctcacacttgcactggagat---------------------------
------------------------------------------------------------
------------------------------------------------------------
------------------------------------------------------------
------------------------------------------------------------
------------------------------------------------------------
------------------------------------------------------------
------------------------------------------------------------
------------------------------------------------------------
------------------------------------------------------------
------------------------------------------------------------
------------------------------------------------------------
------------------------------------------------------------
------------------------------------------------------------
------------------------------------------------------------
------------------------------------------------------------
------------------------------------------------------------
------------------------------------------------------------
------------------------------------------------------------
---------------
>Epifagusvirginiana
atgtggcgg---tgcgtctctcgt------ggcctcaccagtccc------------tcc
aagaaatccacctccgtcaactcc------------------atccgccgcctcttctca
gctcaatcgaatgggggagcaccatcgtatacagtggtggatcacacctatgatgcagtt
gtggttggcgctggaggtgcagggctgagggcagcgatagggttatcggagcatgggttc
aacacagcttgcatcaccaagctattccctactcgctcccatactgttgctgcacagggt
ggaataaatgctgcattgggaaatatgacagaggatgattggaggtggcacatgtatgac
acagtaaagggaagtgattggctaggggaccaggatgccattcagtacatgtgcagggaa
gcaccgaaagcagttatagaacttgaaaattatgggctaccattctcccggactgaagac
gggaagatatatcaacgtgcatttggtggccaaagcttggactttggaaaaggcggacaa
gcatatcgttgtgcatgtgctgctgatcgaactggccatgctttgttgcacactctatat
ggccaggctatgaaacataatacacaattttttgtggaatactttgctcttgatttactt
atgggcaatgatggtagctgccaaggtgtgattgccttaaatatggaggatggcacctta
catcgtttccgtgctgcctcgacaattcttgctactgggggttatggtagagcatacttt
tctgcaacttctgctcacacttgcactggagatggcaatgctatggctgcacgtgccgga
ctgcctctcgaggatcttgagtttgttcagtttcatccaacgggcatatatggtgcaggg
tgtctcattactgaa---ggctcccgtggtgaaggtggtattctgaggaatagtgaaggc
gaaagattcatggaacggtatgccccaacagctaaggatcttgcatctagagatgttgta
tcaagatctatgacaatggagatccgagaagggcgtggtgttgggcccttgaaagatcac
atctaccttcacttaaatcatttgcctcctgaggtccttaaggagagacttcctggtatt
tctgaaactgcagccatttttgctggtgttgatgttacaaaggagccaatccctgtttta
ccaactgtccactataacatgggtggaattcccacaaatcaccatggcgaggcggttacc
atcaaaggtgatgatcctgatgctgtagttcctggactatttgctgctggggaagctgcc
tgtgcatctgttcacggcgccaatcgacttggagcaaattctcttcttgacattgttgtc
tttggtcgggcttgtgcaaatagggttgcagagatccaaaggccaggagag------aaa
caaaagccgctagaaaaggatgctggagagaagaccattgcatggttggacaagcttcgt
aattcaaatgggccccttcccacctcaaaaatccggttgaacatgcaacgtgtaatgcaa
aacaatgctgctgtattccggacacaagaaacactggaggaaggctgtcagttgattgat
aaagcctgggagagttttcataatgtcaagttgacggacagaaccttgatatggaactcg
gacttgatagagacaatcgagttagaaaaccttttaattaatgcatgtataaccatgcac
tctgctgaagccaggaaagaaagtagaggagctcatgcacgtgaagattttacgaaaaga
gatgatgagaactggatgaaacatacattagcatattgggaaaatgagaaagttcgtctg
gaataccgg---ccagttcacatgaatacgctcgatgacgaagttgaatctttccctccc
aaggct---------
>OrobancheCumanamana
atgtggcgt---tgcgtatcccgt------ggcctcaccattccc------------tct
aagaaatccacctccttcaactcc------------------atccgccgcttcttctca
gctcaatcgaatgggggagcgccatcctatacggtggtggatcacacctatgatgcagtt
gtggttggtgctggaggtgcagggctgagggcagcgataggtttgtcggagcatgggttc
aacacagcttgcatcaccaagctatttcctactcgctcccatactgttgctgcacagggt
ggaataaatgctgcattgggaaatatgacagaggatgattggaggtggcacatgtatgac
acggtaaagggaagtgactggctaggggaccaggatgccattcagtacatgtgcagggaa
gcaccgaaagcagttatagaacttgaaaattatgggctaccattctcccggactgaagac
gggaagatatatcaacgtgcatttggtggccaaagcttaaattttggaaaaggtgggcaa
gcgtaccgttgtgcatgtgctgctgatcgaactggacatgctttgttgcacaccctatat
ggacaggctatgaaacataatacacaattttttgtggaatactttgctcttgatttactt
atgggcaatgatggtagctgtcagggtgtggttgccttaaatatggaggatggcacctta
catcgtttccgtgctgcctcgacaattcttgctactgggggttacggtagaacatacttc
tctgcaacttctgctcacacttgcactggagacggcaatgctatggttgcacgtgctgga
ctgcctcttgaggatcttgagtttgttcagtttcatccaacgggcatatatggtgctggg
tgtctcattactgaa---ggatcccgaggtgaaggtgggattttgaggaatagcgaaggt
gaaagattcatggaacgttatgccccaacagccaaggatcttgcatccagagatgttgta
tcaagatctatgacaatggagattcgagaagggcgtggtgttggacccttgaaagatcac
atctaccttcacttgaatcatttgcctcctgaggtcctcaaggagaggcttcctggtatt
tctgaaactgcagccatttttgctggtgttgatgttacaaaggagccaattcccgtttta
ccaactgtccactataacatgggtggaattcccacaaattaccatggagaggtggttact
atcaaaggcgatgatcctgatgctctggttcctggactatttgctgctggagaagctgcg
tgtgcatctgttcatggcgctaatagacttggagcaaattctcttcttgacattgttgtc
tttggtcgggcttgtgcgaacagggttgccgagatccaaaggccaggagat------aaa
caaaagccgctagagaaggatgcgggagagaagaccatcgcatggctggacaagcttcgc
aattcaaatggatcccttcccacctcaaagatccgtttgaacatgcagcgtataatgcaa
aacaatgctgctgtattccggacacaagaaacattggaggaaggctgtcagttgattgat
aaagcctgggagagttttcatgatgtcaagttgacggacagaagcttgatatggaactcg
gacttgatagagacaattgagttggaaaaccttttaattaatgcatgtatcaccatgcac
tctgctgaagccaggaaagaaagtagaggggctcacgcacgtgaagattttacgaaaaga
gatgatgagaactggatgaaacatacattaggatattgggaaaatgagaaagtccgattg
gaataccga---ccagttcacatgaatacgctcgatgatgaagttgaatccttccctccc
aaggctcgagtctac
>Ofasciculata
atgtggcgg---tgcgtgtccggt------ggcctcaccattgcc------------tcc
aagaaatccacctccttcaacttc------------------atccaccgtctgttctct
gctcaatcgaatgggggagcgccatcctatacagtggtggatcacacctatgatgcagtc
gtcgttggcgctggaggtgcaggtctgagagcggcgatagggttatcggaacatggattc
aacacagcctgcatcaccaagctattccctactcgctcccataccgttgctgcacagggt
ggaataaatgccgctttgggaaatatgacagaggatgattggaggtggcacatgtatgac
actgtaaagggaagtgactggctaggggaccaggatgccattcagtacatgtgcagggaa
gcaccgaaagcagttatagaacttgaaaattatgggctaccattctcccggactgaagat
gggaagatatatcaacgtgcatttggtggccaaagtctgaattttggaaaaggtggacaa
gcatatcgttgtgcatgtgctgctgatcgaactggacatgctttgttgcacactctatat
ggccaggctatgaaacataatacacaattttttgtggaatactttgctcttgatttactt
atgggcaatgatggtagctgtcaaggtgtggttgccttaaatatggaggatggcacctta
catcgtttccatactgcctcgactattcttgctactggaggttacggtagagcatacttt
tctgccacttctgcgcacacttgcactggagatggcaatgctatggttgcacgtgctgga
ctgcctctcgaggatcttgagtttgttcagtttcacccaacgggcatatacggtgctggg
tgtctcattacagaa---gggtcccgaggtgaaggtggtattttgaggaatagtgaaggt
gaaagattcatggaacgttacgccccaacagctaaggatcttgcctccagagatgttgta
------------acaatggagatccgtgaagggcgtggtgttgggcccttgaaagatcac
atctatcttcacttaaatcatttgcctcctgaggtcctcaaggagagacttcctggtatt
tctgaaactgcagccatttttgctggtgttgatgttacaaaggagccaatccctgtttta
cccactgtccactataacatgggtggaattcccacaaatcaccacggagaggtggttacc
atcaaaggtgatgatcctgatgctgtggttcctggactatttgctgct------------
------------------------------------------------------------
------------------------------------------------------------
------------------------------------------------------------
------------------------------------------------------------
------------------------------------------------------------
------------------------------------------------------------
------------------------------------------------------------
------------------------------------------------------------
------------------------------------------------------------
------------------------------------------------------------
---------------
