# Supplementary material for: Altered Mitochondrial Respiration Is Associated With Loss of Nuclear‐Encoded OXPHOS Genes in Parasitic Broomrapes
Source: Ecol Evol. 2025 Jul 6;15(7):e71737. doi: 10.1002/ece3.71737 (PMC12230201; doi:10.1002/ece3.71737)
Supplement: Supplementary file 1 — Appendix S1. [file ECE3-15-e71737-s003.tgz › Orobanchaceae_O2K_Supplementary_v3/Data_S1/DataS1/CII/OG0009246.filter.fas]

>CastillejaMiniata_TRINITY_DN5837_c0_g1_i2 len=830 path=[1:0-116 2:117-141 3:142-189 5:190-220 6:221-265 8:266-289 9:290-297 11:298-338 13:339-340 14:341-405 15:406-430 17:431-476 19:477-489 20:490-508 21:509-520 23:521-523 25:524-555 27:556-649 29:650-663 30:664-693 32:694-727 34:728-829]
ATGGCTTCATTAGTA---GCT------CTTAAGAGG------------GTAGTCTCAATC------------------------TCTTCG------------------------TCCCGC---------------------------------TCTCTCAGTCAC---CTCCTC---------------------CGTCCGGCCGCTGCGTCTGCGGAT---------GTCGAT---CGCCGCTCCGATCGTCCTCGCCGCGGA---TTATCCTCTTTTCCAGATTTTGATCCA------------TTT------------TTCTGGAGGAGA---------------AGC---------CCGAGCGTGGGCCAATCCAGCGAGTACTCTTCAGTTGCATCTGGAGATGATGATGATGTTAGC---ACGAAAGCT---------------------------GAAGATACC---------------------AAGAAG---------AAAAATGTCCTTCGCCCCTTATCTCCTCATCTTCCTATCTACAAGCCCCAGCTAAGTTCGACCACTTCAATTCTCAATAGGATCTCCGGAATTTATCTAACTGCTTATGCTCTATCATTTTATCTTGTTCCTGTGAAAATGGGTTCCATTTACTTCAGCTATGAGGGTTTCTACCAATTCTTGTTTTATTCGTCGAAACTCACCGTGTTATCCACTGAGATT---GCTGCCTTAGCCTTTGCCTATCATGCGTATGCTGGAGTTCGTCATTTGCTGATGGATGTTTCGGGA---ACTGTC---TTT
>CastillejaMiniata_TRINITY_DN5837_c0_g1_i5 len=725 path=[1:0-116 2:117-141 3:142-189 5:190-220 6:221-265 8:266-289 9:290-297 12:298-337 14:338-402 15:403-427 17:428-473 18:474-486 20:487-505 21:506-517 23:518-520 25:521-552 27:553-646 29:647-660 30:661-690 32:691-724]
ATGGCTTCATTAGTA---GCT------CTTAAGAGG------------GTAGTCTCAATC------------------------TCTTCG------------------------TCCCGC---------------------------------TCTCTCAGTCAC---CTCCTC---------------------CGTCCGGCCGCTGCGTCTGCGGAT---------GTCGAT---CGCCGCTCCGATCGTCCTCGCCGCGGA---TTATCCTCTTTTCCAGATTTTGATCCA------------TTT------------TTCTGGAGGAGA---------------AGC---------CCGAGCGTGGGCCAATCCAGCGAGTACTCTTCAGTTGCATCTGGA---GATGATGATGTCAGC---ACGAAAGCT---------------------------GAAGGTACC---------------------AAGAAG---------AAAAATGTCCTTCGCCCCTTATCTCCTCATCTTCCTATCTACAAGCCCCAGCTAAGTTCGACCACTTCAATTCTCAATAGGATCTCCGGAATTTATCTAACTGCTTATGCTCTATCATTTTATCTTATTCCTGTGAAACTGGGTTCCATTTACTTCAGCTATGAGGGTTTCTACCAATTCTTGTTTTATTCGTCGAAACTCACCGTGTTATCCACTGAGATT---GCTGCCTTAGCCTTTGCCTATCATGCGTATGCTGGAGTTCGTCATTTGCTGATGGATGTTTCGGGA---ACTGTC---TTT
>CastillejaMiniata_TRINITY_DN5837_c0_g1_i3 len=405 path=[3:0-47 5:48-78 6:79-123 8:124-147 9:148-155 11:156-196 13:197-198 14:199-263 21:264-275 23:276-278 25:279-310 27:311-404]
------------------------------------------------------------------------------------------------------------------------------------------------------------------------------------------------------------------------GAT---------GTCGAT---CGCCGCTCCGATCGTCCTCGCCGCGGA---TTATCCTCTTTTCCAGATTTTGATCCA------------TTT------------TTCTGGAGGAGA---------------AGC---------CCGAGCGTGGGCCAATCCAGCGAGTACTCTTCAGTTGCATCTGGAGATGATGATGATGTTAGC---ACGAAAGCT---------------------------GAAGATACC---------------------AAGAAG---------AAAAATGTCCTTCGCCCCTTATCTCCTCATCTTCCTATCTACAAGCCCCAGCTAAC-------------------------------------------------------------------------------------------------------TATGAGGGTTTCTACCAATTCTTGTTTTATTCGTCGAAACTCACCGTGTTATCCACTGAGATT---GCTGCCTTAGCCTTTGCCTATCATGCGTATGCTGGAGTTCGTCATTTGCTGATGGATGTTTCGGGA---ACTGTC---TTT
>LindenbergiaPhilippensis.16G007000.1 pacid=51285601 locus=Liphi.16G007000 ID=Liphi.16G007000.1.v1.1 annot-version=v1.1
ATGGCTTCATCGCTA---GCG------CTTAAGAGG------------CTAATT------------------------------TATTCA------------------------ACTCGC---------------------------------TCTCTCAATCCC---CTTCTC---------------------CGTCCAGCTTCTTCATCG---AAT---------GTTTTC---AATGTCAATCGTCCTCCTTTTCCAGGT------------------GGTTTTGAACCG------------TTA---------------TGGATGAGG---------------AGC---------TTG------GGCCAACTGAGTGAGTACTCTTCAGTTGCATCTGGAAAAGACGATGACATCGGC---AACGCCGCC---------------------------------------------------------GCTAAG---------AAGAATGTTCTTCGCCCCTTGTCTCCTCATCTGCCTATCTACAAGCCCCAGCTGAGTTCGACCACTTCTATCTTCAATAGAATCTCTGGAGTTTATCTGTCTGGTTATGCTCTGGCTTTCTATCTTGTTTCTATGAAATTGGGTTCCATTTGCTACAGCTATGAGGGTTTCTATCAATTGTTGTTTTATTCGTCGAAAATCAGTCTGTTGTCCTCTGAGATT---GCTGTCTTGGCCCTTGTCTATCATGTGTATGCTGGGATTCGTCATTTGCTCATGGATGTTTCCGGA---ACTGTC---TTT
>LindenbergiaPhilippensis_scaffold-WUZV-2061010-Lindenbergia_philippensis-flower
ATGGCTTCATCGCTA---GCG------CTTAAGAGG------------CTAATTTAT------------------------------TCA------------------------ACTCGC---------------------------------TCTCTCAATCCC---CTTCTC---------------------CGTCCAGCTTCTTCATCGAATAAT---------GTC---------------AATCGTCCT------------------CCTTTTCCAGGTTTTGAACCG------------TTA---------------TGGATGAGG---------------AGC---------TTG------GGCCAACTGAGTGAGTACTCTTCAGTTGCATCTGGAAAAGACGATGACATCGGC---AACGCCGCC---------------------GCT------------------------------------AAG---------AAGAATGTTCTTCGCCCCTTGTCTCCTCATCTGCCTATCTACAAGCCCCAGCTGAGTTCGACCACTTCTATCTTCAATAGAATCTCTGGAGTTTATCTGTCTGGTTATGCTCTGGCTTTCTATCTTGTTTCTATGAAATTGGGTTCCATTTGCTACAGCTATGAGGGTTTCTATCAATTGTTGTTTTATTCGTCGAAAATCAGTCTGTTGTCCTCTGAGATT---GCTGTCTTGGCCCTTGTCTATCATGTGTATGCTGGGATTCGTCATTTGCTCATGGATGTTTCCGGA---ACTGTC---TTT
>IpomoeaNil_INIL14g03767.t1
atggcgacttcc------gcc------gtgctcaga------------tccctccgccgccgcgatctggcttcctcttccctctctgcc------------------------tacaaa---------------------------------actttcactgcc---aatacc---------------------aattcatcattggcatcatcaggt---------attgct---aggcaaagttcaaaagccaactcccat---agctctgataaggagaacgtcacccca------------tct---gtggctgctgcttaccagaaa---------------gga---------ttatttgttggtatgccagccaaacatcgcgagtttcaacgggct---------acaatcgca---tctgacaac---------------------cta---actgatgaa---------------------gggaaa---------aag---gtccttcgcccattatcacctcatcttcctgtttatacgccccagactacttcaacttcttctattctgcatagaatctctggagcttacctagccggtgttgcttttggctttcatattctttatctgaaattaggttcagtttgcctcagctacagtgatttctaccagttcttctactatacatcaaagctcagccaactttctctcgaggta---gctgcagtagctatggcctatcatgtgataaatggggttcgtcatttagtggcagatttttcagga---tacctc---ttt
>CinnamomumMicranthum_RWR84796.1
---------------------------ATGGATATT------------------------------------------------GGGGTG------------------------------------------------------------------------------TTCTGG---------------------AGC------------------TCC---------GTGGTG---ATGCTA------------------------GTTGTCCCTGGCCCGGACACTAGCCCG------------GTT------------------------------------------------------------------------------------GCCCCTGCCGGT------------GCGCCC---CCGGCGCCA---------------------GCG---GAGGAGACC------------------------------------------------GCTCCGGTGGCTTCCAATACAATAGCTGCTTCTCCT---------------------------------------------------------------------------------------------------------------------------------------------------------------TTGGGTCACAAATGG---GCAAGTTTAGCAAGACCCTTC------------GGCTCAAAGCCTGCTGCGAATGACGTTATAGGGATTGATCTG---GGT
>CastillejaMiniata_TRINITY_DN5837_c0_g1_i7 len=779 path=[1:0-116 2:117-141 3:142-189 5:190-220 6:221-265 8:266-289 9:290-297 11:298-338 13:339-340 14:341-405 15:406-430 17:431-476 19:477-489 20:490-508 21:509-520 23:521-523 24:524-524 26:525-555 27:556-649 28:650-778]
ATGGCTTCATTAGTA---GCT------CTTAAGAGG------------GTAGTCTCAATC------------------------TCTTCG------------------------TCCCGC---------------------------------TCTCTCAGTCAC---CTCCTC---------------------CGTCCGGCCGCTGCGTCTGCGGAT---------GTCGAT---CGCCGCTCCGATCGTCCTCGCCGCGGA---TTATCCTCTTTTCCAGATTTTGATCCA------------TTT------------TTCTGGAGGAGA---------------AGC---------CCGAGCGTGGGCCAATCCAGCGAGTACTCTTCAGTTGCATCTGGAGATGATGATGATGTTAGC---ACGAAAGCT---------------------------GAAGATACC---------------------AAGAAG---------AAAAATGTCCTTCGCCCCTTATCTCCTCATCTTCCTATCTACAAGCCCCAGCTAAGTTCGACCACTTCAATTCTCAATAGGATCTCCGGAATTTATCTAACTGCTTATGCTCTATCATTTTATCTTGTTCCTGTGAAAATGGGTTCCATTTACTTCAGCTATGAGGGTTTCTATCAATTCTTGTTTTATTCATCGAAATTCACCCTGTTATCCACTGAGATT---GCTGCCTTAGCCTTTGCCTATCATGCGTATGCTGGAGTTCGTCATTTGCTGATGGATGTTTCGGGA---ACTGTC---TTT
>CuscutaAustralis_C006N0564E0.1
ATGGCGACCTCC------GCC------GTGCTCAGA------------TCCATCCGCCGCCGCGATCCAGCTTCCTCTCTCATCTCCGCC------------------------TACAAA---------------------------------AACTTCAGTGCA---AATACC---------------------AGTTCATCATGTGCACCAGCAAGC---------CTTGCT---AGGAACAGCTCAAAATCTAACTCCCAT---GGCTCTATTATGGGGAGCGTCACCCCA------------TCC---GTGGCTGCTTTTTACCAGAAA---------------GGA---------TTGTTTGTTGGTGTGCCATCCAAACATCATGAGTTTTACCGGGATATTGCAGCAGACAAACAT---GACAACTTA---------------------GCT---GATGACAAT---------------------AAAAAG---------------GTCCTTCGTCCATTATCACCTCATCTTCCAGTGTATAAGCCTCAGACCAATTCAACCTCATCTATTCTTAACCGATTCTCTGGAGCTTATCTTGCTGCTCTTGTGGTTGGTTTTCATGTTCTCTACCTGAAAGCCGGCTCGGTTAGTCTCAGCTACAGTAACTTCTACCAATTCTTTTTCTATTCATCAAAACTAAGCCAACTTTCTCTCGAGATA---GCTGCTGTGGCCATGGCCTATCACGTGGTCTACGGGGTCCGTCATCTGGTGGGAGATTTCTCGCGA---TACCTC---TTT
>CastillejaMiniata_TRINITY_DN5837_c0_g1_i4 len=792 path=[0:0-129 2:130-154 4:155-202 5:203-233 7:234-278 8:279-302 10:303-351 13:352-353 14:354-418 15:419-443 16:444-489 19:490-502 20:503-521 21:522-533 22:534-537 26:538-568 27:569-662 28:663-791]
ATGGCTTCATCACTA---GCT------CTTAAGAGG------------CTGCTCTCAATC------------------------TCATCG------------------------TCCCGC---------------------------------TCTCTCAACCAC---TTTCTC---------------------CGTCCGGCCGCTGCGTCTGCGGAT---------GTCGAT---CGCCGCACCGATCGTCCTCGCCGCGGA---TTATCCTCTTTTCCAGATTTTGATCCG------------TTT------------TTCTGGAGGAGG---------------AGC---------GTGAACGCTGGACAATTCAGCGAGTACTCTTCAGTTGCATCCATTGAGGATGATGATGTCAGC---ATAAAAGCT---------------------------GATGATACC---------------------AAGAAG---------AAAAATGTCCTTCGCCCCTTATCTCCTCATCTTCCTATCTACAAGCCCCAGCTAAGTTCGACCACTTCAATTCTCAATAGAATCTCCGGAGTTTATCTAACCGCTTATGCTCTGTCATTTTATCTCGTTCCTGTGAAAATGGGTTCCATTTACTTCAGCTATGAGGGTTTTTACCAATTCTTGTTTTATTCATCGAAATTCACCCTGTTATCCACTGAGATT---GCTGCCTTAGCCTTTGCCTATCATGCGTATGCTGGAGTTCGTCATTTGCTGATGGATGTTTCGGGA---ACTGTC---TTT
>SorghumBicolor_Sobic.006G013000.1
CTCCCATCCTCTTTG---TCC------GCACCTCGC------------TCTCCACGA---------------------------CACTTG------------------------ACGCAC---------------------------------CTACCATCTCCG---TCCATCTGCGGCGTCGGCGGCGAAGGAAGAACGGAAGCGACGGCCACGTGG---------GCAGGC---GGCGAGCAGGAGAAGCCCAACAGCAAT---GCTCGATTTGCACCCTTGGATACTCCA------------TTT------------GCTCTCCGTGGAGCTCTTGGTAGTACTAGT---------TCAAATCTTGAGCAAACCAGGGGCTACGCATCTTCCCCCCTAGCA---CGGCCCAAGATATCT---GCACCTGGA---------------------AGC---CGACCCCTG---------------------CACACA---------AGTCGCCCCCTGCGCCCACTGTCACCCCACCTTCCTCTGAAGAAGCCGCAGTTCAGCGCTACTTTCTCTATCTCGCACCGAATTTTCGGTGTCGCATTGGGAGTTGCCATCATATCT---------GTCCCT---------------------------------------------------------------------------CTCGCCACCAAGTTC---AGCCTGATG---------------------------------------------------------------------TTT
>SorghumBicolor_Sobic.001G206700.1
GCACCGCCGCCCCCC---GCC------TCCAGACGC------------GTCCCTCCG---------------------------GCGGAG------------------------AATCGG---------------------------------TCCCGAGCTCGC---TTCGTT---------------------CGGATCTTCTGTGTAGCCAGCAAG------------------GAGGCCTCTCCATCTCCTAACAGCAAC---ACTCAGTTTGCACCCCTGGAGACTCCA------------TTT------------GCCCTCCGTGGT---------------GTT---------CTT------GGTAGTTCAAGCTCATATCCTGAGCAAGCCAGGGGCTCTTCTCCTCTAGCTGCT---CTGCCACCA---------------------AAG---ATGTCTACT---------------------CCTGGA---------AATCGGCTCCTGCGCCCACTGTCGCCTCATCTTCCTCTGAAGAAGCCACAGTTCAGCGCTACTTTCTCTATCTCGCACCGTATCTTCGGAGTCGCGTTGGGAGTTGCCATCATATCC---------GTCCCC---------------------------------------------------------------------------CTCGCCACCAAGTTC---AGCCTGATG---------------------------------------------------------------------TTT
>Alectravogelii_TRINITY_DN530_c0_g1_i12 len=1436 path=[3:0-899 33:900-932 34:933-1065 37:1066-1161 38:1162-1435]
ATGGCTTCATCATTG---GTT------CTCAAGAGG------------CTGCTCTCA---------------------------TCATCG------------------------ACCCGC---------------------------------TCTGCGAATCCC---CTCCTC---------------------CGCCAATCAGCCGCCGCATCCAAT---------GCTTTC---CAGGCCTCCGATCGCCCTCGCCGCCAC---TTTTCCTCATCCCCAGATTTTGACCCG------------TTC------------TCTCGGAGAAGA---------------AGC---------CTGAACGAAGGCCAATCGAGTCAGTACTCTTCAGCTGCAGCAGGA---------GATCTGGCC---GATAGTAGT---------------------AAA---GAGGAGACT---------------------CTGAAG---------AAAAACGTGCTCCGCCCTTTATCTCCTCACCTCCCAATCTACAAGCCCCAGCTAAGTTCGACCACCTCAATTCTCAATAGGATATCGGCAGTTTATCTTTCTGCTTATGTTCTGGGTTTCTATATTGTTCCTATAAAATTGGGTGCTGTTGGCTTCAGCTATGAGGGTTTCTACCAGTTCTTGTTCTATTCGTCCAAACTCAGCCTTCTGTCAACTGAGATC---GCTGCCTTAGCTTTTGCCTATCATGCTTATGCTGGTGTCCGTCATCTGTTGATGGATGTTTCTGGT---ACTGTT---TTC
>Med_Med_4g048070.1
TTATCTTCCTCTTCT---TCT------CTTTCTTCA------------ACCTTCTCT---------------------------TCCATC------------------------CCTCGC---------------------------------TCCACCGGATCC---CTC------------------------TCTCCCGCTGCCCCCGCCGCAGAA---------CAATTC---CACCGCACCACCACCACTAAGGGACAT---TTCAGTGGCTTACCTAACTTCAATTCT------------TTG------------AGATATCAGGCT---CTTGGA---CTGGAC---------ACTAATGTGCTGGCTGGAGCTAGATATGGTACTCAAGTTAGTGGCTTTATGAGTGACATCCCA---AGTAAAACC---------------------AGT---GAG---------------------------GCAAAG---------CAGTCCGGTTTTCGCCCATTATCTCCTCATCTTCCTGTTTATCAACCCCAGCTTTCTTCGACGCTTTCAATTTGCAATAGAATTGCTGGAGCTTTCCTAGCTGCTGTCACCTTACTTTTTTATATGATATACATGAAAGTGGGCTTGGTTGGTCTCACCTTTGATCCATTCTACCAGTTCGTATTCTATTCATCAAAACTCCACCTACTTGCCATTGAGATT---TCTGCCCTAGCAATGTCCTATCATCTGTATAGTGCAATTCGTCATTTA------------------------------TTC
>AquilegiaCoerulea_PIA32369.1
ATGGCTTCTTCGTCA---TCGATGATTTTGAAAAGGAGATCTTCAGACATCTTGAAC---------------------------AACAAA------------------------TTCAAA---------------------------------TTGTTTCACCAAACATTTCTT---------------------CGTTCTTCTGCTACTACTGCAGGT---------GTTCGT---CACTTCTCAGATAGGAGCGATCGATTA---ATGAAGAGTAATCCAATCAACAACACA------------GCA------------TCTCAAGGAATC---------------AGT---------GGTATGTTGAATGATGCCAAGGAGCTGAACAACGCTGGATTAGGGTCTGGCAAAGAAGTAGCT---GCTGCAGCAGTAGCAGCAGTTGGTGTTGTCGCA---ACAAGGAGG---------------------TATAGC---------ACCAGTAACCTTCGTCCTTTATCTCCTCATCTTCCTGTTTATAAGCCACAGAGTAGTTCTATGTCTTCAATTTTCCATCGAATATCATTTATGTACCTAGCTGGTGTGACTTCGTTTTACTATCTGATATATCTGAAGATGGGATCCATTTGCCTCACCTATGATAGTTTCAATTCAGTCTTGTATTATACATCCAAGCTTAACCCAATCTTGCTCCAGATG---TCTGCCTTATCCGTTATGTATCAGATCTTTCATTGGTTTCAGCATTTA------GGGGATTCCGGT---TCAGTT---TCA
>SolanumTuberosum_PGSC0003DMT400021489
---------------------------------------------------------------------------------------------------------------------------------------------------------------------------------------------------------------------------------------------------------------------------------------------------------------------------------------------------------------------------------------------------------------------------------------------------------------------------------------------------------------------------ATGAATATCCTTCGCCCCCTATCTCCTCATCTTCCTATTTATAAGCCACAGCTTACTTCGACGTTTTCAATTTCCCATAGAATCTCCGGAGCTTTCCTAGCCACTATAGTTTTCTTTTTTTATCTTCTTTGTCTGAAAATAGGTTTGATTTGCTTCACCTATGAGAATTTCTACCAATTCTTCTTTTATTCATCAAAGCTCATCCTAATCTCTGTCGAGACT---ACTGCCTTAGCCCTGTCCTATCATCTGTATAATGGAGTTCGTCATTTATTGACGGATTTTTCGGGA---TTTTTC---TTT
>Actinidiaeriantha_DTZ79_22g12430
---------------------------ATGAAA---------------------------------------------------------------------------------GTCAGG---------------------------------------------------------------------------AAAGAA---------------GAA---------ACCTTT---TATCATCCCGATCGGGCTCGGGGAGGT------------------------------------------CTC------------TATTGGGGCAGG---------------AAT---------------------------------------GAA---------------------AGACTTGTT---AGCTCAGCT---------------------TGG---------------------------------ATCAGG---------------------AGG------------------------------------------------------------------------------------------------------------------------------GGTTTGATTTGCTTCACCTATGAGAATTTCTACCAATTCTTATTTTATTCATCAAAGCTCATCCTAATCTCCGTCGAGATT---ACTGCCTTAGCCCTGTCCTATCATTTGTATAATGGAGTTCGTCATTTATTGACGGATTTCTCGGGA---TTTCTC---TTT
>Phtheirospermum_Pjv1_00023381
ATGGCTTCATCAGTA---GCT------CTTAAGAGG------------CTGGTCTCAGTC------------------------TCATCG------------------------GCCCGC---------------------------------TCTCTTAATCAC---CTCCTC---------------------CGTCCGACCGCTGTGTCTGCGATA---------TTGCCG---ATGTCGATCGCTGCTCCGTCCACCATT---GCCGCGGATTATCCTATTTTTGATCCA------------TTT------------TTCTGGAGGAGG---------------AGC---------GTGAGCATGGGCCAATTCAACGAGTTCTCTTCGGCTGCATCTGGAGATGATGATGACGTAAGC---ACAAAAGCT---------------------GCT---GACGAGACC---------------------AAGAAG---------AAAAATGTCCTTCATCCCTTATCACTTCATCTTTCTATCTACAAGCCCCAGCTAAGTTCCACCACT------------------------------------------------------------------------------------------------------------------------------------------------------------------------------------------------------------------------------------------------
>GossypiumRaimondii_KJB72076
ATGACCACGATGATC---GCC------GTCGTGCTG------------ACGGTTTCT---------------------------TCCCAGATCTGCAGGGGCGGCGCCAGGGGGCCAAAA---------------------------------AAGGTAAAT------TTTCAC---------------------TTTAGTTCTTACAGAAATTATAAA---------ATTATG---ATTCAGTCATTTTGCCCCAAGAAAAAA---ATTCCTGCA------GATTTTGATCCT------------TTG------------TCTCCAACAAGG---------------AGC---------CTGAACATGATGGATCAAGTCAAGGGGAATCGATTTCTCTCCACA---------GACATTCCA---GGGCTTGGG---------------------AGC---GAG---------------------------GCCAAA---------GAATCAAACCTTCGCCCGTTATCTCCTCATCTTCCTATTTATAAGCCACAACTTTCTGCGACTCTTTCAATTACCAATAGGATCTCCGGGGTTTTCCTAACTACTGCACTTTTGTTCTCTTATCTTCTTTCTCTGAAAATGGGTTCAATTTGCTTCACCTATTCGAATTTCTACCAATTCTTCTTTTATTCAGCAAAGCTTGCCCCAGTTACCGTCTCAATT---GCTGCATTGGCCGTTTCCTATCATCTGTGTTATGGGGTTCGTCATTTATTGGCGGACTTTTCGGGA---AAGCTG---AGG
>GossypiumRaimondii_KJB72075
ATGGCTTCTTCTCTA---GCT------CTTAAGAGG------------CTCGTCTCA---------------------------TCCAAC---------------------------------------------------------------ATCCTCCCTAGC---TCCTTA---------------------CGCGTCGCCATCGCTCCATCCAAC---------ACCAAC---------GCCGCCACGCCTCGTCGTGCT---GACGGTTTCTTCCCAGATTTTGATCCT------------TTG------------TCTCCAACAAGG---------------AGC---------CTGAACATGATGGATCAAGTCAAGGGGAATCGATTTCTCTCCACA---------GACATTCCA---GGGCTTGGG---------------------AGC---GAG---------------------------GCCAAA---------GAATCAAACCTTCGCCCGTTATCTCCTCATCTTCCTATTTATAAGCCACAACTTTCTGCGACTCTTTCAATTACCAATAGGATCTCCGGGGTTTTCCTAACTACTGCACTTTTGTTCTCTTATCTTCTTTCTCTGAAAATGGGTTCAATTTGCTTCACCTATTCGAATTTCTACCAATTCTTCTTTTATTCAGCAAAGCTTGCCCCAGTTACCGTCTCAATT---GCTGCATTGGCCGTTTCCTATCATCTGTGTTATGGGGTTCGTCATTTATTGGCGGACTTTTCGGGA---AAGCTG---AGG
>GossypiumRaimondii_KJB72077
ATGGCTTCTTCTCTA---GCT------CTTAAGAGG------------CTCGTCTCA---------------------------TCCAAC---------------------------------------------------------------ATCCTCCCTAGC---TCCTTA---------------------CGCGTCGCCATCGCTCCATCCAAC---------ACCAAC---------GCCGCCACGCCTCGTCGTGCT---GACGGTTTCTTCCCAGATTTTGATCCT------------TTG------------TCTCCAACAAGG---------------AGC---------CTGAACATGATGGATCAAGTCAAGGGGAATCGATTTCTCTCCACA---------GACATTCCA---GGGCTTGGG---------------------AGC---GAG---------------------------GCCAAA---------GAATCAAACCTTCGCCCGTTATCTCCTCATCTTCCTATTTATAAGCCACAACTTTCTGCGACTCTTTCAATTACCAATAGGATCTCCGGGGTTTTCCTAACTACTGCACTTTTGTTCTCTTATCTTCTTTCTCTGAAAATGGGTTCAATTTGCTTCACCTATTCGAATTTCTACCAATTCTTCTTTTATTCAGCAAAGCTTGCCCCAGTTACCGTCTCAATT---GCTGCATTGGCCGTTTCCTATCATCTGTGTTATGGGGTTCGTCATTTATTGGCGGACTTTTCGGGA---AAGCTG---AGG
>OryzaSativa_LOC_Os02g02940.1
---------------------------------------------------------------------------------------------------------------------------------------------------------------------------ATG---------------------GAGAAGTATCACAGCAACTCCCGA---------TTTGCT---CCCTTCAGAGATGCTCCACGTGGTGCC---CTTGGTAGCTCAGGCTCATTCAGCAGC---------ATCGAC------------AGCCTCAGACGC---------------TCC---------TCAACCCTTGAGCAAGCTAGGGGGTACACATCTCGTCCCCTAGGA---CGGCCAAAGATGCTC---CCATCTGGA---------------------TGC---CGACCCCTG---------------------CACACA---------AGCCATCCTCTGCGCCCCCTGTCACCCCACCTTCCTCTGAAGAAGCCACAGCTGAGTGCTACATTCTCTATCTCGCACCGTATATTTGGTGCTGCGTTGGGTGCTGCCATTATATCC---------ATTCCT---------------------------------------------------------------------------CTCGCCACCAAGTTC---AGC------------------------------------------CTCATGTTTGATGTC---------------------
>OryzaSativa_LOC_Os07g33680.1
---------------------------------------------------------------------------------------------------------------------------------------------------------------------------ATG---------------------GAGAAGTACCAGAGCAAGGCCCGG---------TTTGCA---CCCCTCAGTGATGCTCCACGCGGTGCC---CTTGGTAGCTCAAACTCATTCAACAAC---------ATAGAT------------CATCTGAGACAA---------------TCC---------TCAAGTTCTGGACAAGCTAGGAGCTACACATCTTCACCCCTAGGA---AGACCAAAGATGTTC---CCATCTGGA---------------------AAC---CGACTCCTG---------------------CACACA---------AGTCGTCCCCTGCGCCCACTGTCACCCCATCTCCCTTTGAAGAAGCCGCAGCTGAGTGCTACGTTCTCAATCTCACACCGTATTTTTGGTGCTGCCCTGGGAGCTGTCATTATATCC---------ATTCCT---------------------------------------------------------------------------CTTGCCACCAAATTC---AGC------------------------------------------CTCATGTTTGATGTC---------------------
>Alectravogelii_TRINITY_DN530_c0_g2_i2 len=1314 path=[0:0-271 2:272-1313]
ATGGCTTCTTCACTG---CCT------CTCAAGAGG------------CTGCTTTCA---------------------------TCATCG------------------------ACCCGC---------------------------------TATCGGAATCCC---TTCCTC---------------------CGCCAATCGGCCGCCTCATCCAAT---------GCTCTT---CATGCCTCCGATCGTCCTCGCTGCCGC---TTTTCCTCTTCTCCAGATTTTGACCCG------------TTT------------TCTTGGAGGAGG---------------AGC---------TTGTTTGTGGGCCAATCGAGTCAGTACTCTTCAGTCGCATCTGGA---------GATATGGCC---GACACTGTT---------------------AAA---GATGAGACA---------------------CGGAAG---------AAAAACGTGCTACGCCCTTTATCTCCTCACCTTCCCATCTACAAGCCTCAGCTAAGTTCGACCACCTCAATTCTCAATAGGATATCCGGAATTTATCTGTCGTCATATATTCTGGGTTTTTATCTTGTTCCTATAAAATTGGGTGCTGTTGGCTTTAGCTATGAGGGTTTCAACCAGTTCTTGTTCTATTCATCCAAACTCAGCCTGCTGTCCACCGAGATT---GCAGCCTTAGCCTTCGCCTATCACGCTTATTCTGGGTTCCGTCATCTGTTGATGGATGTTTCAGGA---ACTGTT---TTT
>CastillejaMiniata_TRINITY_DN5837_c0_g1_i8 len=907 path=[1:0-116 2:117-141 3:142-189 5:190-220 6:221-265 8:266-289 9:290-297 11:298-338 13:339-340 14:341-405 15:406-430 17:431-476 19:477-489 20:490-508 21:509-520 23:521-523 25:524-555 27:556-649 29:650-663 31:664-696 32:697-730 33:731-906]
ATGGCTTCATTAGTA---GCT------CTTAAGAGG------------GTAGTCTCAATC------------------------TCTTCG------------------------TCCCGC---------------------------------TCTCTCAGTCAC---CTCCTC---------------------CGTCCGGCCGCTGCGTCTGCGGAT---------GTCGAT---CGCCGCTCCGATCGTCCTCGCCGCGGA---TTATCCTCTTTTCCAGATTTTGATCCA------------TTT------------TTCTGGAGGAGA---------------AGC---------CCGAGCGTGGGCCAATCCAGCGAGTACTCTTCAGTTGCATCTGGAGATGATGATGATGTTAGC---ACGAAAGCT---------------------------GAAGATACC---------------------AAGAAG---------AAAAATGTCCTTCGCCCCTTATCTCCTCATCTTCCTATCTACAAGCCCCAGCTAAGTTCGACCACTTCAATTCTCAATAGGATCTCCGGAATTTATCTAACTGCTTATGCTCTATCATTTTATCTTGTTCCTGTGAAAATGGGTTCCATTTACTTCAGCTATGAGGGTTTCTACCAATTCTTGTTTTATTCGTCGAAACTCACCGTGTTATCCACTGAGATT---GCTGCCTTAGCCTTTGCCTATCATGCGTATGCTGGAGTTCGTCATTTGCTGATGGATGTTTCGGGA---ACTGTC---TTT
>StrigaAsiatica_TRINITY_DN15947_c0_g2_i1 len=1183 path=[1:0-330 2:331-361 4:362-643 5:644-674 6:675-1182]
ATGGCTTCATCACGG---GCT------CTCAAAAGG------------CTGCTCTCA---------------------------TCATCG------------------------ACCCGC---------------------------------TCTCTGAATCCC---TTCCTC---------------------CGCCAATCAGCGGCCTTATACGAC---------GCTCTC---AATGCCTCCGATCGTCCTCGCCGCCAC---TTTTCCTCTTCCCCTGGTTTCGACCCG------------TTT------------TCTTGGAGGAGA---------------AGC---------ATGAGCATGGGCCAATCGAGTCAGTACTCTTCTGTCTCATATGGA---------GATGTGGCC---CACACTGGT---------------------AAA---GAGGAGAAG---------------------CCGAAG---------AAAAACGTGCTCCGCCCTTTATCTCCTCATCTCCCTATCTACAAGCCCCAGCTAAGTTCAACCACCTCAATTCTTAATAGGATATCCGGAGTTTATCTTTCGGCTTATTTTCTGGGTTTCTATCTCGTTCCAATAAAATTGGGTGCTGTTAGCTTCAGCTATGAGGGTTTCTATCAATTCTTGTTCTATTCATCAAAACTAAGCCTTTTGTCCACTGAGATT---GCTGCCTTAGCTTTTGCCTATCATGCTTATGCCGGGGTCCGTCATCTGTTGATGGATGTTTCCGGA---ACTGTT---TTC
>Ofasciculata_scaffold-PHOQ-2002972-Orobanche_fasciculata-stem
ATGGCTTCATCACTACTAGCA------ATTAAGAGG------------CTGGTCTCAGTC------------------------TCATCG------------------------ACTCGCTGC------------------------------TCTCTCAATCCC---CTCCTT---------------------CGCTCTTCA------------AAT---------GCTTTC---CATGTCTCTGATCGTCCTCCTCGCCACGACTTATCTTCTGTTCGAGGTTTTGATCCA------------TTT---------------TGGAGGAGG---------------AGC---------GTG------GGCCAATTCAGCGAGTACTCTTCCGTAATTGGTGCCAAAGAGGATGATGTCGTC---AGCACGAAA---------------------ACG---GATGATACT---------------------AAGAAC---------AGAAATGTCCTTCGCCCCTTATCTCCTCATCTTCCTGTCTACAAGCCCCAGCTGAGTTCGACAACTTCAATTCTCAATAGAATCTCTGGAATTTATTTATCCGCTTATGCATTGGCTTTTTATCTTGTTCCTATAAAAATGGGTTCCGTTTGCTTCAGCTATGTGGATTTCTACCAATTCTTGTTTTATTCGTCGAAACTCGGCCTGTTATCTACCGAGATT---GCTGCCTTAGCCCTATCCTATCATGCGTATTCTGGAGTTCGTCATTTACTGATGGATGTTTCAGGA---ACTATT---TCC
>CoffeaCanephora_Cc02_g04270
ATGGCTTCGTCACTA---GCT------CTTAAGAGG------------CTGGTCTCA---------------------------TCGAGC---------------GGCCTTCTCAGCCGG---------------------------------TCTCTCAATCCC---CTCATC---------------------CGTCCGGCTGCTTCCGCTGCGGAC---------GTCGTCGGCCGCCGCTCCGATCGTCCTCGCCGCGAA---TTATCCTCTTTTCCAGGTTTCGATCCA------------TTT---------------TGGAGGAGG---------------AGC---------GTG------AGCCAATTCAGTGAGTACTCTTCGGTCGCATCCGGAGATGGTCTGAATCTGCGA---GTGACGGGC---------------------AAA---GAGGATGATGATGTCAGCCCGAAAGTTGATACAAGA---------AAAAATGTCTTTCGCCCCTTATCTCCTCATCTTCCTATATACCAGCCCCAGGTGAATTCGACGATGTCAATTTTAAACAGAATCTCCGGAGTTTATCTATCCGCATTAGTCCTGTCTTTTTATCTTGCTTCTATGAAGATGGGTTCGATTTGCTTCAGCTATGGGAGTTTCTACCAATTCTTCTTTTATTCATCGAAACTCAGCCTAATATCCGCCGAGATT---GCTGCCTTAGCCCTTTTCTATCACGTGTATGCTGGAGTTCGTCATTTGTTGATGGACGTTTCGGGA---ACCGTC---TTC
>Aeginetiaindica_TRINITY_DN1590_c0_g1_i2 len=1157 path=[3:0-113 6:114-221 7:222-244 8:245-807 10:808-973 11:974-1156]
ATGGCTTCATTGCTT---GTT------CTCAAGAGG------------CTACTCTCA---------------------------TCATCG------------------------ACCCGA---------------------------------CCTCTGAGTCCA---CTCCTC---------------------CGCCAATCAGCCGTCTCAATCAAC---------AATCTC---CATCCCGCTGATCGTCCTGGCCGCCAC---TTTTCCACTTCTCCAGGTTTCGACGTG------------TTT------------TCTTGGAGGGGG---------------AGC---------ATGAACCTTGGCCAATCAAGTCAGTACACTTCAGCCTCATCCGGA---------GAATTTGCC---GAGACCAGG---------------------AAA---GAGGAAACT---------------------CCGAAG---------AAAAACGTCCTCCGTCCTTTATCTCCTCACCTCACCATCTACAAGCCCCAGCTAAGTTCGACAACCTCAATACTCAATAGGATATCGGCTGTTTATCTTACGGCTTATGTTCTTGGCTTCTATCTTGTTCCTATAAAACTGGGTGGTGTTAGCTTCAGCTATGATGGCTTCTACCAGTTCTTGTTCTATTCGTCGAAGCTCGGCCTCTTGTCCACTGAGATT---GCTGCCGTAGCCCTCGCCTATCATGCTTATTCCGGTGTTCGTCATGTGATGATGGATGTTTCCGGA---AGTGTT---TTC
>PopulusTrichocarpa_Potri.015G078000.1
ATGGCCACCGCT------GCT------CTCCTCCGC------------TCTCTACGACGCCGTGACGTCGCCTCCGCTCCTCTTTCGTCC------------------------TACAGA---------------------------------AGCTTGACTAAT---GATGTG---------------------AGTCCAAAGTGGGCTTCTTCTAAT---------TTCAGC---CAAAATAGTGCAAAACCTGCTGAAGGA---TGTAGGATAACCCCCTCATTCTCCCCAAAGATAGTAGCTGGG------------ATCTTTGGAAAG---------------AGC---------CCAAGCAAGGGA---GTAAACCCAGTTGGGGCAGTGGCTATGGGAGGCACGCCTCAAATTGAG---GTGACCTCT---------------------GACATTGATCAACCT---------------------AATACC---------TCACATATCCTTCGCCCATTATCTCCTCATCTTCCTATTTATAGCCCCCAGGTTCATTCAACATTTTCCATTGTCAATAGAATCTCCGGGGCTTACCTATCTGCTCTAGTTTTGTTTTTTTGTCTTATTTGTCTGAAAGCGGGTTCGATTTGCTTCACCCATTATAATTTCTACCAATTCCTCTTTTATTCATCCAAGCTGATCCTACCTGTCGTCGATGTTACTGCCGCCCTTGCCCTGACCTATCATCTGTTTTATGGGGTTCGTCATTTACTGCAC---------------------------
>PopulusTrichocarpa_Potri.001G285100.1
ATGGCCACCGCC------GCT------CTCCTCCGC------------TCTCTACGACGTCGTGACGTGGCCTCCGCTCCTCTCTCAACC------------------------TACAGA---------------------------------TGCGTGACTAAT---AATGTG---------------------AAGCCATCGTGGGCTCCTTCTAAT---------TTCAAC---CAAAATAGTGCAAAACCTGCTGAAGGA---TCTAGGGCAACCCCTTCATTCACCCCA------------AAGATAGGAGCCAGGATCTTTGGAAAG---------------AGC---------CCGAGCAAGGGAGTTAACCCAGACAAGGCAGTGGCTATGGGAGGTGGCATGTCTCAGATTGAG---ATGACCTCT---------------------GACATTGATCAACAT---------------------AATACC---------ATGAATATCCTTCGTCCATTATCTCCTCATCTTCCTATTTATAGGCCCCAGGTTAATTCGACATTTTCCATTGTCAATAGAATCTCAGGGGCTTTCCTATCTACTATAGTTTTGTGTTTTTATTTTATTTGTCTGAAAACGGGTTTGATTTGCTTCAACTATTATAATTTCTACCAATTCCTCTTTTATTCATCCAAGCTGATCCTAACCTCCATCGATGTTACCGCTGCCCTCGCCCTGGCCTATCATCTTTTTTACGGGGTTCGTCATTTATTGCAT---------------------------
>VacciniumCorymbosum_VaccDscaff38-augustus-gene-100.20-mRNA-1
AGAGCAAATCCGATC---GGA------GTGAAAAAG------------ATGTTGAGAGTT------------------------GCGGGG------------------------AGGAGG---------------------------------ATCTCTTCTTCT---TTCTTA---------------------TGCAGGTCCGCTCATTCATCAAAT---------CCGGTC---AACGCTTCAGATTCACCCAGATCCGTC---TATTCGCCCCACCCGTATTTTGCTTCT------------GAT------------TCCCTGGCTACT---------------GCA---------CGTGACATGGGTAAGATCCCAGACATCCCAGCTGCTGTGGCAGCTCCACAGGATGACTTCTCC---TCCCTTCCA---------------------CAG---GATGACTCT---------------------GCTAGTGTTAATATCATGAATATCCTTCGCCCGTTATCTCCTCATCTTCCTATTTATAAGCCACAACTCACTTCGACGTTTTCAATTTTCCATAGAATCACCGGAGCTTTCCTATCCACTATGGTTTTGGGTTTTTATCTTGTTTGTCTGAAAGCAGGTTTGATTTGCTTCACCTTTGAGAGTTTCTACCAATTCTTATTTTCTTCATCAAAGCTCATCCTACTCTCCCTCGAGATT---AGTACCTTAGCCCTGTCCTATCATTTGTTTCATGGAGTTCGTCATTTATTGACGGATTTTTCAGGA---AATCTC---TTT
>CoffeaCanephora_Cc00_g01610
---------------------------------------------------------------------------------------------------------------------------------------------------------------------------------------------------------------------------------------------------------------------------------------------------------------------------------------------------------------------------------------------------------------------------------------------------------------------------------------------------------------------------ATGAATATCCTTCGACCCAACTCTCCTCATCTTCCTATTTATAAGCCACAGCTTACTTCGACGTTTTCAATTTCCCATAGAATCTCCGGAGCTTTCCTAGCCACTATAGTTTTGTTTTTTTATCTTCTTTGTCTGAAAATAGGTTTGATTTGCTTCACCTATGAGAATTTCTACCAATTCTTCTTTTATTCATCAAAGCTCATCCTAATCTCCGCCGAGATT---ACTGCCTTAGCCCTGTCCTATCATCTGTATAATGGAGTTCGTCATTTATTG---------ACGGGA---TTTCTC---TTT
>ArabidopsisThaliana_AT4G32210.1
ATGGCTGCCACG------GCT------CTTTTCCGA------------TCGATTCGTCGACGCGACGTCGTCTCCGCGCCTCTTTCCGTT------------------------TACAAA---------------------------------TCCCTTGCTGGT---AATGCT---------------------CAACCTTCCTGGGGTAGTTCAAGT---------TTCTCC---AGAGCTGGGTCAAAACCTAGAGAGAAG---TCAAAATCTACTGAAGCTATTGTTGGT------------GCT------------CAATTGACTCGA---------------TCTTTCCGTGCTCTTGATGTGGGAACATCGAAACGATTGTTTTCTACAATCTCAGGG---------GATATAAAG---ACAACA------------------------------CAGGAGGAA---------------------CCAAAA---------ATCAAAAGCTTTCGCCCTTTATCTCCTCACCTTTCTGTTTACCAGCCTCAGATGAACTCCATGCTATCGATTTTCAACAGAATCTCAGGGGTTTACTTGACCGGTGTCACTTTCGCTGGCTACCTTCTCTACCTGAAGATGGGTATGATCTGCCTCACCTACCCGAGTTTCTACCAAGTCCTTTACCATACACAACAGCAACTTCCAGTCATCACCTCGGTT---ACTGCATTAGCCGCTATTTATCATACTATCAAGAGTACTCACTCACTCTTG------------------ACCCAT------
>ArabidopsisThaliana_AT5G09600.1
ATGGCTGCCACG------GCT------CTTTTCCGA------------TCGATTCGCCGACGCGACGTCGTCTCCGCGCCTCTTTCCGTT------------------------TACAAA---------------------------------TCCCTTGCTGGT---AATGCT---------------------CAACCTTCCTGGGGTAGTTCAAGT---------TTCTCC---AGAGCTGGGTCAAAACCTAGAGAGAAG---TCAAAATCTACTGAAGCTATTGTTGGT------------GCT------------CAATTGACTCGA---------------TCTTTCCGTGCTCTTGATGTGGGAACATCGAAACGATTGTTTTCTACAATCTCAGGG---------GATATAAAG---ACAACA------------------------------CAGGAGGAA---------------------CCAAAA---------ATCAAAAGCTTTCGCCCTTTATCTCCTCACCTTTCTGTTTACCAGCCTCAGATGAACTCCATGCTATCGATTTTCAACAGAATCTCAGGGGTTTACTTGACCGGTGTCACTTTCGCTGGCTACCTTCTCTACCTGAAGATGGGTATGATCTGCCTCACCTACCCGAGTTTCTACCAAGTCCTTTACCATACACAACAGCAACTTCCAGTCATCACCTCGGTT---ACTGCATTAGCCGCTATTTATCATACTATCAAGAGTACTCACTCACTCTTG------------------ACCCAT------
>GossypiumRaimondii_KJB09800
ATGGTATTTAAGGAA---AAG------AAAGAGATT------------TTATTAAAA---------------------------CTTTCA------------------------TCTTTC---------------------------------CTATGTAATGAT---CTAATC---------------------AGA------------------CGT---------GCTAAT---CGTAGT------------------------------------------------------------------------------------------------------------------------------------------------------------------------------------------------------------------------------------------------------------------------TCAAATATCCTTCGTCCT---------CATCTTCCTATTTATAAGCCACAGCTTACTTCGACGTTTCCAATTTCCCATAGAATCTCCGGGGCTTTCCTAGCCACTATACTTTTGTTTTTTTATCTTCTTTGTCTGAAAATAGGTTTGATTTGCTTCACCTATACGAATTTCTACCAATTCTTCTTTTATTCATCAAAGCTTCTCCTAATTTCCGTCTCAATT---GCTGCCTTAGCCCTGTCCTATTATCTGTATAATGGGGTTCGTCATTTATTGACGGATTTTTCGGTA---TTTATC---TTT
>GlycineMax_Glyma.06G305600.1.p
CTCTCTTCCTCTTCC---TCTTCTTCTCTTTCTAGA------------ACCTTCCCC---------------------------TCTCTC------------------------CCTCGC---------------------CCTCAGATTGGAGCCATCTCTCCC---CTCCCCGATCTCTTCCAC---------CGCAACACCGCCACCATGCCTAAT---------TCTTCG---AGGTACAAAGCTTCTGGAGCTAGATAT---GTCTCTAGAGTTTGGGCTCAGGGTCAA------------ATG------------CCATTGGGAGTC---------------AAT---------ACTGTGATGGCTAGAAGTTTTGAGAGAAGTATGGAAGCTGGCACATTTATGAGTGACATCCCA---AGTAAAACC---------------------AGT---GAGACAAAC------------------------------------CCATCTGGTTTTCGTCCGTTATCTCCTCATCTTCCTCTTTATCAGCCCCAACTTTCTTCGACCCTCTCAATTTTCAATAGAATTGCTGGAGCTTTCCTAGCTGGTGTCATTTTGGTTTTTTATATGATCTATATGAAGTTGGGTTTGGTTAGCCTCACCTATGACTCTTTCTACCAGTTCATATTTTATTCATCGAAACTCAACCTACTTGTCATGGAGATT---TCTGCCTTAGCCGTGTCCTATCATCTGTATAGTGCAATTCGTCATTTA------------------------------TTC
>GlycineMax_Glyma.12G099000.1.p
CTCTCTTCCTCATCT---TCA------CTTTCTAGA------------ACCTTCCCC---------------------------TCTCTC------------------------TCACGCTCCGGCCCCACACTTGACCTCCCTCAGATCGGAGCCATCTCTCCC---CTCCCCGATCTCTTCCAC---------CGCAACACCGCTACCATGCCTAAT---------TCTCCG---AGGTACAAAGCTTCTGGAGCTAGATGT---GTCTCTGGAGTTTGGGCTCAGGGTCCA------------ATG------------CGATTGGTAGTC---------------AAT---------ACCGTGATGGCTAGAAGTTTTGAGAGAAGTATGGAAGCTGGCACATTTATGAGTGACATCCCA---AGTAAAACC---------------------AGT---GAGACAAAC------------------------------------CTATCTGGTTTTCGTCCGCTATCTCCTCATCTTCCTCTTTATCAGCCCCAACTTTCTTCGACCCTCTCAATTTTCAATAGAATTGCTGGAGCTTTCCTAGCCGGTGTCATTTTGCTTTTTTATATGATCTATATGAAATTGGGTTTGGTTAGCCTCACCTATGACTCTTTCTACCAGTTCATATTTTATTCATCAAAACTCAACCTGCTTGTCATGGAGATT---TCTGCCTTAGCCGTGTCCTATCATCTGTATAGTGCAATTCGTCATTTA------------------------------TTC
>Alectravogelii_TRINITY_DN530_c0_g2_i1 len=1438 path=[0:0-271 1:272-395 2:396-1437]
ATGGCTTCTTCACTG---CCT------CTCAAGAGG------------CTGCTTTCA---------------------------TCATCG------------------------ACCCGC---------------------------------TATCGGAATCCC---TTCCTC---------------------CGCCAATCGGCCGCCTCATCCAAT---------GCTCTT---CATGCCTCCGATCGTCCTCGCTGCCGC---TTTTCCTCTTCTCCAGGTTTTGACCCG------------TTT------------TCTTGGAGGAGG---------------AGC---------TTGTTTGTGGGCCAATCGAGTCAGTACTCTTCAGTCGCATCTGGA---------GATATGGCC---GACACTGTT---------------------AAA---GATGAGACA---------------------CGGAAG---------AAAAACGTGCTACGCCCTTTATCTCCTCACCTTCCCATCTACAAGCCTCAGCTAAGTTCGACCACCTCAATTCTCAATAGGATATCCGGAATTTATCTGTCGTCATATATTCTGGGTTTTTATCTTGTTCCTATAAAATTGGGTGCTGTTGGCTTTAGCTATGAGGGTTTCAACCAGTTCTTGTTCTATTCATCCAAACTCAGCCTGCTGTCCACCGAGATT---GCAGCCTTAGCCTTCGCCTATCACGCTTATTCTGGGTTCCGTCATCTGTTGATGGATGTTTCAGGA---ACTGTT---TTT
>Epifagusvirginiana_scaffold-XMOG-2058186-Epifagus_virginiana-buds
ATGGCTTCATCACTA---CCT------CTTAAGAGG------------CTGCTCTCA---------------------------TCATCA------------TCGACCCTTCTCAGCCGC---------------------------------TCTCTCAATCCC---CTCCTC---------------------CGTCAATCAGCTGCTTCATCAAAT---------GTCGAT---CGCCGC------------------GAC---TTATCCTCTTTTCCAGGTTTTGATCCA------------TTT---------------TGGAAGAGG---------------AGC---------GTGAGCGTGGGCCAATTCAGTGAGTTCTCTACAGTTGCATCGGGAGCTGTGTCCGACACCAAGGAGACCACCGGT---------------------AAAGAGGATGATACT---------------------AAGAAG---------AAAAATGTCCTGCGCCCCTTATCTCCTCATCTTCCTATCTACAAGCCCCAGCTAAGTTCGACATCCTCAATTCTCAATAGAATCTCCGGAGTTTATCTATCCGCTTATGCTCTGGGTTTTTATCTTGTTCCTATGAAAATGGGTTCCATTTACTTTAGCTATGAAAATTTCTACCAGTTCTTGTTTTATTCATCGAAACTCAGCCTGTTATCTACCGAGATT---GCTGCCTTAGCCCTTACCTATCATGCGTATGCTGGAATTCGTCATATACTCATGGATGTTTCGGGA---ACTGTC---TTT
>ConopholisAmericana_scaffold-FAMO-2095009-Conopholis_americana
ATGGCTTCATCACTA---GCT------CTTAAGAGG------------CTGGTCTCA---------------------------TCATCG---------------ACCCTTCTCAGCCGC---------------------------------TCTCTCAATCCC---CTCCTC---------------------CGTCAATCAGCTGCCTCATCAAAT---------GTCGAT---CGCCGCTCCGATCGTCCTCGCCGCGAC---TTATCCTCTTTTCCAGGTTTTGATCCA------------TTT---------------TGGAAGAGG---------------AGC---------GTGAGCGTGGGCCAATTCAGTGAGTTCTCTACAGTTGCATCGGGAGCTGTGTCCGACACCAAGGAGACCACCGGT---------------------AAAGAGGATGATACT---------------------AAGAAG---------AAAAATGTCCTGCGCCCCTTATCTCCTCATCTTCCTATCTACAAGCCCCAGCTAAGTTCGACATCCTCAATTCTCAATAGAATCTCCGGAGTTTATCTATCTGCTTATGCTCTGGGCTTTTTTCTTGTTCCTGTGAAAATGGGTTCCATTTACTTTTGCTATGAAAATTTCTACCAATTCTTGTTTTATTCGTCGAAACTCAGCCTGTTATCCACCGAGATT---GCTGCCTTAGCCCTTGCCTATCACGCGTATGCTGGAATTCGTCATATACTCATGGATGTTTCGGGA---ACTGTC---TTT
>OrobancheCumanamana_GWHTBHPV044794	Protein=GWHPBHPV044794	Gene=GWHGBHPV033175	Type=mRNA	Position=GWHBHPV00000015: 36184624-36185050, 36185282-36186693: +	transl_table=1	OriSeqID=T78542N0C14	OriID=T78542N0C14G01356.1	OriGeneID=T78542N0C14G01356
ATGGCTTCATCACTA---GCT------GTTAAGAGG------------GTGGTCTCA---------------------------TCAGCG---------------AGCCTTGTCACCCGA---------------------------------TCTCTTAATCCC---TTCATC---------------------CGTCAATCAGCTGCGTCATTAAATGGTTTCGATGTCGAT---CGCCGCTCCAACCGCCCTCGCCGCGAC---TTATTCTCTTTAAAAGGTTCTGATCCA------------TTT------------TTTTGGAGGAGG---------------AGC---------TTG------GGCCAGTTCAGTGAGTACGCTTCAGTTGCATCCGCAGATGGGCTGAATCTGGGA---GCGACGGGC---------------------AAAGAGGATGATACT---------------------AATAAG---------AAAAATGTACTTCGCCCGTTATCCCCTCATCTTCCTATCTACAAGCCCCAGCTAAGTTCAACGACTTCAATTCTCAATAGAATCTCCGGAGTTTATCTATCTGCTTATGCTCTGGCTTTTTATCTTGTTCCTATGAAGTTGGGTTCCATTTACTTCAGCTATGGGTTCTTTTACCAATTCTTGTTTCATTCGTCGAAACTCAGCCTGTTATCCAGTGAGATT---GCTGCCTTGGCCCTTGCCTATCATGCCTATGCTGGAATTCGTCATTTACTGATGGATGTTTCAGGA---ACTGTC---TTT
>ChristisoniaKwangtungensis_TRINITY_DN79411_c0_g1_i1 len=220 path=[0:0-219]
---------------------------------------------------------------------------------------------------------------------------------------------------------------------------------------------------------------------------------------------------------------------------------------------------------------------------------------------------------------------------------GGCCAAATCAGTGAGTACTCTTCAGTTGCATCTGGAGGTGGGCTGAATCTGGGA---GCGATGGGC---------------------AAAGAGGATGATACT---------------------AAGAAG---------AAAAGTATTCTTCGCCCCTTATCTCCTCATCTTCCTATCTACAAGCCCCAGCTAAGTTCGACCACTTCGATTCTCAATAGAATCTCCGGAATTTATCTATCCGCTTATGTTCTGGCTTTTTATCTTGTC-C-------------------------------------------------------------------------------------------------------------------------------------------------------------------------------
>ChristisoniaKwangtungensis_TRINITY_DN9943_c0_g1_i2 len=892 path=[0:0-251 2:252-891]
ATGGCTTCATCCGTG---GCT------CTCAAGAGA------------ATGCTCTCG---------------------------TCGTCG------------------------GCCCGC---------------------------------TATCGGAATCCA---CTC------------------------CGCCACTCAGCCGCCTCATTCAAT---------TCCCTC---CGTACCGCCGATCGTCCTCGCCGCCAT---TTTCCCTCTTCTCCAGGTTTCGATCCA------------TTT------------TCATGGAGG------------------AGC---------ATGATCATGGGCCAATCGAGCCAGTACACTTCACTGACATCCGAA---------TATGTAACC---GACACTGGT---------------------ACA---AAGGAGACT---------------------CAGAAG---------AAAAACGTGCTCCGCCCTTTATCTCCCCACCTACCCATCTACAAGCCACAGCTAAGTTCAACCGCCTCCATTCTCAATAGGATATCTGGAGTTTATCTTACTGCTTATGTTCTTGGCTTTTATCTTGTTCCTATAAAATTGGGTGCTGTTAGCTTCAGCTACGAGGGTTTCTACCAGTTCTTGTTTTATTCATCCAAACTCAGCCTGCTGTCCACAGAGATT---GCTGCATTAGCCTTTGCCTATCATGCTTATGCCGGAGTTCGTCACCTGTTGATGGATGTTTCCGGA---ACTGTT---TTC
>ChristisoniaKwangtungensis_TRINITY_DN9943_c0_g1_i1 len=1253 path=[0:0-251 1:252-612 2:613-1252]
ATGGCTTCATCCGTG---GCT------CTCAAGAGA------------ATGCTCTCG---------------------------TCGTCG------------------------GCCCGC---------------------------------TATCGGAATCCA---CTC------------------------CGCCACTCAGCCGCCTCATTCAAT---------TCCCTC---CGTACCGCCGATCGTCCTCGCCGCCAT---TTTCCCTCTTCTCCAGGTTTCGATCCA------------TTT------------TCATGGAGG------------------AGC---------ATGATCATGGGCCAATCGAGCCAGTACACTTCACTGACATCCGAA---------TATGTAACC---GACACTGGT---------------------ACA---AAGGAGACT---------------------CAGAAG---------AAAAACGTGCTCCGCCCTTTATCTCCCCACCTACCCATCTACAAGCCACAGCTAAGTTCAACCGCCTCCATTCTCAATAGGATATCTGGAGTTTATCTTACTGCTTATGTTCTTGGCTTTTATCTTGTTCCTATAAAATTGGGTGCTGTTAGCTTCAGCTACGAGGGTTTCTACCAGTTCTTGTTTTATTCATCCAAACTCAGCCTGCTGTCCACAGAGATT---GCTGCATTAGCCTTTGCCTATCATGCTTATGCCGGAGTTCGTCACCTGTTGATGGATGTTTCCGGA---ACTGTT---TTC
>Phtheirospermum_Pjv1_00020520
ATGGCTTCATCAGTA---GCT------CTTAAGAGG------------CTTGTCTCAGTC------------------------TCATCG------------------------GCCCGC---------------------------------TCTCTCAATCAC---CTA------------------------CGTCCGGCCGCCGCGTCTGCGGAT---------GTCGAT---CGCTGCTCCGATCGTCCTCGCCGCGGA---TTATCCTCTTTCCCAGATTTTGATCCA------------TTT------------TTCTGGAGGAGG---------------AGC---------GTGAGCGGGGCCCAATTCAACGAGTACTCTTCTGCTGCATCTGGAGATGATGATGATATCAGC---ACAAAAGCT---------------------GCT---GACGATACC---------------------AAGAAG---------AAAAATGTCCTTCGCCCCTTATCGCCTCATCTTCCTATCTACAAGCCCCAGCTAAGTTCCACCACTTCAATTCTCAATAGAATCTCCGGAATTTATCTAACCGCTTACGCTCTGTCATATTATCTTGTACCCATCAAAATGGGTTCCGTTTACTTCAGCTATGAGGGTTTCTACCAATTCTTGTTTTATTCATCGAAACTCACTCTGTTGTCCACCGAGATT---GCTGCCTTAGCCTTTGCCTATCATGCGTATGCTGGAGTTCGTCATTTGCTGATGGATGTTTCGGGA---ACTGTC---TTT
>Phtheirospermum_lcl|BMAC01001613.1_cds_GFQ07621.1_29055 [locus_tag=PHJA_002906200] [protein=succinate dehydrogenase cytochrome b560 subunit] [partial=5',3'] [protein_id=GFQ07621.1] [location=complement(<5387..>5683)] [gbkey=CDS]
---------------------------------------------------------------------------------------------------------------------------------------------------------------------------------------------------------------------------------------------------------------------------------------------------------------------------------------------------------------------------------------------------------------------------------------------AAAGCT---------------------GCT---GATGATACG---------------------AAGAAG---------CAAAATGTCCTTCGCCCTTTATCTCCTCATCTCCCTATCTACAAGCCCCAGCTAAGTTCGACCACTTCAATTCTCAATAGAATCTCAGGAATTTATCTAACCGCTTATGCTCTGTCATTTTATCTTGTTCCTGTGAAAATGGGTTCCATTTACTTCAGCTATGAGGGTTTCTACCAATTCTTGTTTTATTCATCGAAACTCACCCTGTTATCCACCGAGATT---GCTGCCTTAGCTTTTGCCTATCATGCGTATGCTGGGGTTCGTCATTTGCTG------------------------------
>Phtheirospermum_Pjv1_00029354
---------------------------------------------------------------------------------------------------------------------------------------------------------------------------------------------------------------------------------------------------------------------------------------------------------------------------------------------------------------------------------------------------------------------------------------------AAAGCT---------------------GCT---GATGATACG---------------------AAGAAG---------CAAAATGTCCTTCGCCCTTTATCTCCTCATCTCCCTATCTACAAGCCCCAGCTAAGTTCGACCACTTCAATTCTCAATAGAATCTCAGGAATTTATCTAACCGCTTATGCTCTGTCATTTTATCTTGTTCCTGTGAAAATGGGTTCCATTTACTTCAGCTATGAGGGTTTCTACCAATTCTTGTTTTATTCATCGAAACTCACCCTGTTATCCACCGAGATT---GCTGCCTTAGCTTTTGCCTATCATGCGTATGCTGGGGTTCGTCATTTGCTG------------------------------
>Phtheirospermum_lcl|BMAC01000713.1_cds_GFQ01849.1_23283 [locus_tag=PHJA_002328900] [protein=succinate dehydrogenase cytochrome b560 subunit] [protein_id=GFQ01849.1] [location=complement(join(249489..249943,250086..250254))] [gbkey=CDS]
ATGGCTTCATCAGTA---GCT------CTTAAGAGG------------CTTGTCTCAGTC------------------------TCATCG------------------------GCCCGC---------------------------------TCTCTCAATCAC---CTA------------------------CGTCCGGCCGCCGCGTCTGCGGAT---------GTCGAT---CGCTGCTCCGATCGTCCTCGCCGCGGA---TTATCCTCTTTCCCAGATTTTGATCCA------------TTT------------TTCTGGAGGAGG---------------AGC---------GTGAGCGGGGCCCAATTCAACGAGTACTCTTCTGCTGCATCTGGAGATGATGATGATATCAGC---ACAAAAGCT---------------------GCT---GACGATACC---------------------AAGAAG---------AAAAATGTCCTTCGCCCCTTATCGCCTCATCTTCCTATCTACAAGCCCCAGCTAAGTTCCACCACTTCAATTCTCAATAGAATCTCCGGAATTTATCTAACCGCTTACGCTCTGTCATATTATCTTGTACCCATCAAAATGGGTTCCGTTTACTTCAGCTATGAGGGTTTCTACCAATTCTTGTTTTATTCATCGAAACTCACTCTGTTGTCCACCGAGATT---GCTGCCTTAGCCTTTGCCTATCATGCGTATGCTGGAGTTCGTCATTTGCTGATGGATGTTTCGGGA---ACTGTC---TTT
>Phtheirospermumheirospermum_TRINITY_DN17482_c0_g1_i2 len=1450 path=[0:0-184 2:185-255 3:256-315 5:316-386 6:387-498 8:499-551 9:552-613 11:614-668 12:669-723 14:724-775 16:776-861 17:862-927 18:928-1449]
ATGGCTTCATCAGTA---GCT------CTTAAGAGG------------CTTGTCTCAGTC------------------------TCATCG------------------------GCCCGC---------------------------------TCTCTCAATCAC---CTCCTC---------------------CGTCCGGCCGCTGCGTCTGCGGAT---------GTCGAT---CGCTGCTCCGATCGTCCTCGCCGCGGA---TTATCCTCTTTCCCAGATTTTGATCCA------------TTT------------TTCTGGAGGAGG---------------AGC---------GTGAGCGGGGCCCAATTCAACGAGTACTCTTCTGCTGCATCTGGAGATGATGATGATATCAGC---ACAAAAGCT---------------------GCT---GACGATACC---------------------AAGAAG---------AAAAATGTCCTTCGCCCCTTATCGCCTCATCTTCCTATCTACAAGCCCCAGCTAAGTTCGACCACTTCAATTCTCAATAGAATCTCCGGAATTTATCTAACCGCTTACGCTCTGTCATATTATCTTGTACCCATCAAAATGGGTTCCGTTTACTTCAGCTATGAGGGTTTCTACCAATTCTTGTTTTATTCATCGAAACTCACTCTGTTGTCCACCGAGATT---GCTGCCTTAGCCTTTGCCTATCATGCGTATGCTGGAGTTCGTCATTTGCTGATGGATGTTTCGGGA---ACTGTC---TTT
>Phtheirospermum_Pjv1_00029353
---------------------------------------------------------------------------------------------------------------------------------------------------------------------------------------------------------------------------------------------------------------------------------------------------------------------------------------------------------------------------------------------------------------------GATGATGATGATGTCAGC---ACGAAAGCT---------------------GCT---GATGATACG---------------------AAGAAG---------CAAAATGTCCTTCGCCCTTTATCTCCTCATCTCCCTATCTACAAGCCCCAGCTAAGTTCGACCACTTCAATTCTCAATAGAATCTCAGGAATTTATCTAACCGCTTATGCTCTGTCATTTTATCTTGTTCCTGTGAAAATGGGTTCCATTTACTTCAGCTATGAGGGTTTCTACCAATTCTTGTTTTATTCATCGAAACTCACCCTGTTATCCACCGAGATT---GCTGCCTTAGCTTTTGCCTATCATGCGTATGCTGGGGTTCGTCATTTGCTGATG---------------------------
>Phtheirospermum_lcl|BMAC01001613.1_cds_GFQ07620.1_29054 [locus_tag=PHJA_002906100] [protein=succinate dehydrogenase cytochrome b560 subunit] [partial=5'] [protein_id=GFQ07620.1] [location=<3436..3813] [gbkey=CDS]
---------------------------------------------------------------------------------------------------------------------------------------------------------------------------------------------------------------------------------------------------------------------------------------------------------------------------------------------------------------------------------------------------------------------GATGATGATGATGTCAGC---ACGAAAGCT---------------------GCT---GATGATACG---------------------AAGAAG---------CAAAATGTCCTTCGCCCTTTATCTCCTCATCTCCCTATCTACAAGCCCCAGCTAAGTTCGACCACTTCAATTCTCAATAGAATCTCAGGAATTTATCTAACCGCTTATGCTCTGTCATTTTATCTTGTTCCTGTGAAAATGGGTTCCATTTACTTCAGCTATGAGGGTTTCTACCAATTCTTGTTTTATTCATCGAAACTCACCCTGTTATCCACCGAGATT---GCTGCCTTAGCTTTTGCCTATCATGCGTATGCTGGGGTTCGTCATTTGCTGATG---------------------------
>Phtheirospermum_Pjv1_00027088
---------------------------------------------------------------------------------------------------------------------------------------------------------------------------------------------------------------------------------------------------------------------------------------------------------------------------------------------------------------------------------------------------------------------GATGATGATGATGTCAGC---ACGAAAGCT---------------------GCT---GATGATACG---------------------AAGAAG---------CAAAATGTCCTTCGCCCTTTATCTCCTCATCTCCCTATCTACAAGCCCCAGCTAAGTTCGACCACTTCAATTCTCAATAGAATCTCAGGAATTTATCTAACCGCTTATGCTCTGTCATTTTATCTTGTTCCTGTGAAAATGGGTTCCATTTACTTCAGCTATGAGGGTTTCTACCAATTCTTGTTTTATTCATCGAAACTCACCCTGTTATCCACCGAGATT---GCTGCCTTAGCTTTTGCCTATCATGCGTATGCTGGGGTTCGTCATTTGCTGATGGATGTTTCGGGA---ACTGTC---TTT
>Phtheirospermum_lcl|BMAC01000963.1_cds_GFQ04643.1_26077 [locus_tag=PHJA_002608300] [protein=succinate dehydrogenase cytochrome b560 subunit] [partial=5'] [protein_id=GFQ04643.1] [location=<57382..57750] [gbkey=CDS]
---------------------------------------------------------------------------------------------------------------------------------------------------------------------------------------------------------------------------------------------------------------------------------------------------------------------------------------------------------------------------------------------------------------------GATGATGATGATGTCAGC---ACGAAAGCT---------------------GCT---GATGATACG---------------------AAGAAG---------CAAAATGTCCTTCGCCCTTTATCTCCTCATCTCCCTATCTACAAGCCCCAGCTAAGTTCGACCACTTCAATTCTCAATAGAATCTCAGGAATTTATCTAACCGCTTATGCTCTGTCATTTTATCTTGTTCCTGTGAAAATGGGTTCCATTTACTTCAGCTATGAGGGTTTCTACCAATTCTTGTTTTATTCATCGAAACTCACCCTGTTATCCACCGAGATT---GCTGCCTTAGCTTTTGCCTATCATGCGTATGCTGGGGTTCGTCATTTGCTGATGGATGTTTCGGGA---ACTGTC---TTT
>Phtheirospermumheirospermum_TRINITY_DN17482_c0_g1_i3 len=1125 path=[1:0-170 2:171-241 4:242-274 5:275-345 7:346-454 8:455-507 10:508-569 11:570-624 13:625-679 14:680-731 15:732-813 17:814-879 19:880-1124]
ATGGCTTCATCAGTA---GCT------CTTAGGAGG------------CTGGTCTCAATC------------------------TCATCG------------------------GCCCGC---------------------------------TCTCTCAATCAC---CTCCTC---------------------CGTCCGGCCGCTGCGTCTGCGGAT---------GTCGAT---CGC------------------CGCGGA---TTATCCTCCTTTCCAGATTTTGATCCA------------TTT------------TTCTGGAGGAGG---------------AGC---------GTGAGCGGGGCCCAATTCAACGAGTACTCTTCTGCTGCATCCGGAGATGATGATGATGTCAGC---ACGAAAGCT---------------------GCT---GATGATACG---------------------AAGAAG---------CAAAATGTCCTTCGCCCTTTATCTCCTCATCTCCCTATCTACAAGCCCCAGCTAAGTTCGACCACTTCAATTCTCAATAGAATCTCAGGAATTTATCTAACCGCTTATGCTCTGTCATTTTATCTTGTTCCTGTGAAAATGGGTTCCATTTACTTCAGCTATGAGGGTTTCTACCAATTCTTGTTTTATTCATCGAAACTCACCCTGTTATCCACCGAGATT---GCTGCCTTAGCTTTTGCCTATCATGCGTATGCTGGGGTTCGTCATTTGCTGATGGATGTTTCGGGA---ACTGTC---TTT
>Phtheirospermumheirospermum_TRINITY_DN17482_c0_g1_i4 len=1169 path=[0:0-184 2:185-255 3:256-315 5:316-386 6:387-498 8:499-551 10:552-613 11:614-668 13:669-723 14:724-775 15:776-857 17:858-923 19:924-1168]
ATGGCTTCATCAGTA---GCT------CTTAAGAGG------------CTTGTCTCAGTC------------------------TCATCG------------------------GCCCGC---------------------------------TCTCTCAATCAC---CTCCTC---------------------CGTCCGGCCGCTGCGTCTGCGGAT---------GTCGAT---CGCTGCTCCGATCGTCCTCGCCGCGGA---TTATCCTCTTTCCCAGATTTTGATCCA------------TTT------------TTCTGGAGGAGG---------------AGC---------GTGAGCGGGGCCCAATTCAACGAGTACTCTTCTGCTGCATCTGGAGATGATGATGATATCAGC---ACAAAAGCT---------------------GCT---GACGATACC---------------------AAGAAG---------AAAAATGTCCTTCGCCCCTTATCGCCTCATCTTCCTATCTACAAGCCCCAGCTAAGTTCGACCACTTCAATTCTCAATAGAATCTCAGGAATTTATCTAACCGCTTATGCTCTGTCATTTTATCTTGTTCCTGTGAAAATGGGTTCCATTTACTTCAGCTATGAGGGTTTCTACCAATTCTTGTTTTATTCATCGAAACTCACCCTGTTATCCACCGAGATT---GCTGCCTTAGCTTTTGCCTATCATGCGTATGCTGGGGTTCGTCATTTGCTGATGGATGTTTCGGGA---ACTGTC---TTT
>StrigaAsiatica_SGA_v2.0_scaffold104G30278
ATGGCTTCATCACGG---GCT------CTCAAAAGG------------CTGCTCTCA---------------------------TCATCG------------------------ACCCGC---------------------------------TCTCTGAATCCC---TTCCTC---------------------CGCCAATCAGCGGCCTTATACGAC---------GCTCTC---AATGCCTCCGATCGTCCTCGCCGCCAC---TTTTCCTCTTCCCCTGGTTTCGACCCG------------TTT------------TCTTGGAGGAGA---------------AGC---------ATGAGCATGGGCCAATCGAGTCAGTACTCTTCTGTCTCATATGGA---------GATGTGGCC---CACACTGGT---------------------AAA---GAGGAGAAG---------------------CCGAAG---------AAAAACGTGCTCCGCCCTTTATCTCCTCATCTCCCTATCTACAAGCCCCAGCTAAGTTCAACCACCTCAATTCTTAATAGGATATCCGGAGTTTATCTTTCGGCTTATTTTCTGGGTTTCTATCTCGTTCCAATAAAATTGGGTGCTGTTAGCTTCAGCTATGAGGGTTTCTATCAATTCTTGTTCTATTCATCAAAACTAAGCCTTTTGTCCACTGAGATT---GCTGCCTTAGCTTTTGCCTATCATGCTTATGCCGGGGTCCGTCATCTGTTGATGGATGTTTCCGGA---ACTGTT---TTC
>StrigaAsiatica_lcl|BKCP01000447.1_cds_GER25769.1_1303 [locus_tag=STAS_01353] [protein=succinate dehydrogenase subunit 3] [protein_id=GER25769.1] [location=join(1229851..1229998,1230457..1230884)] [gbkey=CDS]
ATGGCTTCATCACGG---GCT------CTCAAAAGG------------CTGCTCTCA---------------------------TCATCG------------------------ACCCGC---------------------------------TCTCTGAATCCC---TTCCTC---------------------CGCCAATCAGCGGCCTTATACGAC---------GCTCTC---AATGCCTCCGATCGTCCTCGCCGCCAC---TTTTCCTCTTCCCCTGGTTTCGACCCG------------TTT------------TCTTGGAGGAGA---------------AGC---------ATGAGCATGGGCCAATCGAGTCAGTACTCTTCTGTCTCATATGGA---------GATGTGGCC---CACACTGGT---------------------AAA---GAGGAGAAG---------------------CCGAAG---------AAAAACGTGCTCCGCCCTTTATCTCCTCATCTCCCTATCTACAAGCCCCAGCTAAGTTCAACCACCTCAATTCTTAATAGGATATCCGGAGTTTATCTTTCGGCTTATTTTCTGGGTTTCTATCTCGTTCCAATAAAATTGGGTGCTGTTAGCTTCAGCTATGAGGGTTTCTATCAATTCTTGTTCTATTCATCAAAACTAAGCCTTTTGTCCACTGAGATT---GCTGCCTTAGCTTTTGCCTATCATGCTTATGCCGGGGTCCGTCATCTGTTGATGGATGTTTCCGGA---ACTGTT---TTC
>StrigaAsiatica_TRINITY_DN15947_c0_g2_i3 len=1050 path=[1:0-330 2:331-361 4:362-643 5:644-674 7:675-1049]
ATGGCTTCATCACGG---GCT------CTCAAAAGG------------CTGCTCTCA---------------------------TCATCG------------------------ACCCGC---------------------------------TCTCTGAATCCC---TTCCTC---------------------CGCCAATCAGCGGCCTTATACGAC---------GCTCTC---AATGCCTCCGATCGTCCTCGCCGCCAC---TTTTCCTCTTCCCCTGGTTTCGACCCG------------TTT------------TCTTGGAGGAGA---------------AGC---------ATGAGCATGGGCCAATCGAGTCAGTACTCTTCTGTCTCATATGGA---------GATGTGGCC---CACACTGGT---------------------AAA---GAGGAGAAG---------------------CCGAAG---------AAAAACGTGCTCCGCCCTTTATCTCCTCATCTCCCTATCTACAAGCCCCAGCTAAGTTCAACCACCTCAATTCTTAATAGGATATCCGGAGTTTATCTTTCGGCTTATTTTCTGGGTTTCTATCTCGTTCCAATAAAATTGGGTGCTGTTAGCTTCAGCTATGAGGGTTTCTATCAGTTCTTGTTCTATTCTTCAAAACTCAGCCTGTTGTCCACTGAGATT---GCTGCATTAGCCTTTGCCTATCATGCTTATGCTGGGATCCGTCACCTGTTGATGGATGTTTCGGGA---ACTGTT---TTC
>StrigaAsiatica_SGA_v2.0_scaffold36G14284
ATGGCTTCGTCAATG---GCG------CTCAAGAGG------------CTACTTTCA---------------------------TCATCA------------------------GCCCGA---------------------------------TCTCTGAATCCC---CTCCTC---------------------CGCCAGTCAGCCGCAGCATCCAAT---------GCTCTC---CACGCCTCCGATCGTCCTCGCCGCCGCGACTATTCCTCTTCTACAGGTTTCGACCCG------------TTT------------TATTGGAGGAGG---------------AAC---------ATGATCAATGGCCAATCGAGCCAATACTCTACTGTTGCAGCCGGA---------GATGTGGCA---GACACCGGT---------------------AAA---GAGGAGAAT---------------------CTGAAG---------AAAAACGTGCTCCGGCCTTTATCTCCTCATCTCCCCATCTACAAGCCCCAGCTAAGTTCGACCACCTCAATTCTCAATAGGATATCCGGAGTTTATCTGACTGCTTATGTTCTGGGTTTTTATCTTGTTCCTATAAAACTGGGTTCTGTTAGCTTCAGCTATGAGGGTTTCTATCAGTTCTTGTTCTATTCTTCAAAACTCAGCCTGTTGTCCACTGAGATT---GCTGCATTAGCCTTTGCCTATCATGCTTATGCTGGGATCCGTCACCTGTTGATGGATGTTTCGGGA---ACTGTT---TTC
>StrigaAsiatica_lcl|BKCP01006737.1_cds_GER43673.1_19207 [locus_tag=STAS_20530] [protein=succinate dehydrogenase subunit 3] [protein_id=GER43673.1] [location=join(158820..158970,159369..159796)] [gbkey=CDS]
ATGGCTTCGTCAATG---GCG------CTCAAGAGG------------CTACTTTCA---------------------------TCATCA------------------------GCCCGA---------------------------------TCTCTGAATCCC---CTCCTC---------------------CGCCAGTCAGCCGCAGCATCCAAT---------GCTCTC---CACGCCTCCGATCGTCCTCGCCGCCGCGACTATTCCTCTTCTACAGGTTTCGACCCG------------TTT------------TATTGGAGGAGG---------------AAC---------ATGATCAATGGCCAATCGAGCCAATACTCTACTGTTGCAGCCGGA---------GATGTGGCA---GACACCGGT---------------------AAA---GAGGAGAAT---------------------CTGAAG---------AAAAACGTGCTCCGGCCTTTATCTCCTCATCTCCCCATCTACAAGCCCCAGCTAAGTTCGACCACCTCAATTCTCAATAGGATATCCGGAGTTTATCTGACTGCTTATGTTCTGGGTTTTTATCTTGTTCCTATAAAACTGGGTTCTGTTAGCTTCAGCTATGAGGGTTTCTATCAGTTCTTGTTCTATTCTTCAAAACTCAGCCTGTTGTCCACTGAGATT---GCTGCATTAGCCTTTGCCTATCATGCTTATGCTGGGATCCGTCACCTGTTGATGGATGTTTCGGGA---ACTGTT---TTC
>StrigaAsiatica_TRINITY_DN15947_c0_g2_i2 len=881 path=[0:0-158 2:159-189 3:190-474 5:475-505 7:506-880]
ATGGCTTCGTCAATG---GCG------CTCAAGAGG------------CTACTTTCA---------------------------TCATCA------------------------GCCCGA---------------------------------TCTCTGAATCCC---CTCCTC---------------------CGCCAGTCAGCCGCAGCATCCAAT---------GCTCTC---CACGCCTCCGATCGTCCTCGCCGCCGCGACTATTCCTCTTCTACAGGTTTCGACCCG------------TTT------------TATTGGAGGAGG---------------AAC---------ATGATCAATGGCCAATCGAGCCAATACTCTACTGTTGCAGCCGGA---------GATGTGGCA---GACACCGGT---------------------AAA---GAGGAGAAT---------------------CTGAAG---------AAAAACGTGCTCCGGCCTTTATCTCCTCATCTCCCCATCTACAAGCCCCAGCTAAGTTCGACCACCTCAATTCTCAATAGGATATCCGGAGTTTATCTGACTGCTTATGTTCTGGGTTTTTATCTTGTTCCTATAAAACTGGGTTCTGTTAGCTTCAGCTATGAGGGTTTCTATCAGTTCTTGTTCTATTCTTCAAAACTCAGCCTGTTGTCCACTGAGATT---GCTGCATTAGCCTTTGCCTATCATGCTTATGCTGGGATCCGTCACCTGTTGATGGATGTTTCGGGA---ACTGTT---TTC
>Alectravogelii_TRINITY_DN530_c0_g1_i14 len=1425 path=[3:0-899 33:900-932 34:933-1065 35:1066-1091 36:1092-1223 37:1224-1319 39:1320-1424]
ATGGCTTCATCATTG---GTT------CTCAAGAGG------------CTGCTCTCA---------------------------TCATCG------------------------ACCCGC---------------------------------TCTGCGAATCCC---CTCCTC---------------------CGCCAATCAGCCGCCGCATCCAAT---------GCTTTC---CAGGCCTCCGATCGCCCTCGCCGCCAC---TTTTCCTCATCCCCAGATTTTGACCCG------------TTC------------TCTCGGAGAAGA---------------AGC---------CTGAACGAAGGCCAATCGAGTCAGTACTCTTCAGCTGCAGCAGGA---------GATCTGGCC---GATAGTAGT---------------------AAA---GAGGAGACT---------------------CTGAAG---------AAAAACGTGCTCCGCCCTTTATCTCCTCACCTCCCAATCTACAAGCCCCAGCTAAGTTCGACCACCTCAATTCTCAATAGGATATCGGCAGTTTATCTTTCTGCTTATGTTCTGGGTTTCTATATTGTTCCTATAAAATTGGGTGCTGTTGGCTTCAGCTATGAGGGTTTCTACCAGTTCTTGTTCTATTCGTCCAAACTCAGCCTTCTGTCAACTGAGATC---GCTGCCTTAGCTTTTGCCTATCATGCTTATGCTGGTGTCCGTCATCTGTTGATGGATGTTTCTGGT---ACTGTT---TTC
>PhelipancheAegyptiaca_GWHTBHPU041975	Protein=GWHPBHPU041975	Gene=GWHGBHPU041975	Type=mRNA	Position=GWHBHPU00000567: 562015-562858, 562981-563280: -	transl_table=1	OriSeqID=T99112N1C0566	OriID=T99112N1C0566G00005.1	OriGeneID=T99112N1C0566G00005
ATGGCTTCATCACTATTAGCT------CTTAAGAGG------------CTGGTCTCTACC------------------------TCATCG------------------------ACCCGC---------------------------------TCTCTCAATCCC---CTCCTC---------------------CGGTCTGCG------------AAT---------GTTCTC---CATGTCTCCGACCGCCCTTCCCGCCACGACTCATCCTCTTTTCCAAGTTTTGATCCA------------TTT---------------TGGAGGAGG---------------AGC---------GTA------GGCAAATTCAGCGAGTACTCTTCAGTTGCATCCGGA------GATGATGTCGTC---AGCACAAAA---------------------GCT---GATGATACC---------------------AGGAAT---------AAAAATGTCCTTCGCCCCTTATCCCCTCATCTTCCTGTCTACAAGCCCCAGCTGAGTTCGACGTCTTCAATTCTCAATAGAATCTCCGGAGTTTATTTATCCGCTTATGCACTGGCTTTTTATCTTGTTCCTGTGAAAATGGGTTCCATTTGCTTCAGTTATGGGAATTTCTACCAATTCTTGTTTTATTCGTCTAAACTCAGCCTGTTATCCACCGAGATT---GCTGCCTTGGCCCTTGCCTATCATGTGTATGCTGGAGTTCGTCACTTGCTGATGGATGTTTCAGGA---ACTG--TCTTTC
>PhelipancheAegyptiaca_GWHTBHPU041992	Protein=GWHPBHPU041992	Gene=GWHGBHPU041992	Type=mRNA	Position=GWHBHPU00000569: 420063-420362, 420486-421223: +	transl_table=1	OriSeqID=T99112N1C0568	OriID=T99112N1C0568G00003.1	OriGeneID=T99112N1C0568G00003
ATGGCTTCATCACTATTAGCT------CTTAAGAGG------------CTGGTCTCTACC------------------------TCATCG------------------------ACCCGC---------------------------------TCCCTCAATCCC---CTCCTC---------------------CGGTCTACG------------AAT---------GTTCTC---CATGTCTCCGACCGCCCTTCCCGCCACGACTCATCCTCTTTTCCAAGTTTTGATCCA------------TTT---------------TGGAGGAGG---------------AGC---------GTA------GGCAAATTCAGCGAGTACTCTTCAGTTGCATCCGGA------GATGATGTCGTC---AGCACAAAA---------------------GCT---GATGATACC---------------------AGGAAT---------AAAAATGTCCTTCGCCCCTTATCCCCTCATCTTCCTGTCTACAAGCCCCAGCTGAGTTCGACGTCTTCAATTCTCAATAGAATCTCCGGAGTTTATTTATCCGCTTATGCACTGGCTTTTTATCTCGTTCCTGTGAAAATGGGTTCCATTTGCTTCAGCTATGGGAATTTCTACCAATTCTTGTTTTATTCGTCGAAACTCAGCCTGTTATCCACCGAGATT---GCTGCCTTGGCCCTTGCCTATCATGTGTATGCTGGAGTTCGTCATTTGCTGATGGATGTTTCAGGA---TCTG--TCTTTC
>Aeginetiaindica_TRINITY_DN1590_c0_g1_i1 len=1207 path=[0:0-260 5:261-278 7:279-301 8:302-864 9:865-1023 11:1024-1206]
ATGGCTTCATTGCTT---GTT------CTCAAGAGG------------CTACTCTCA---------------------------TCATCG------------------------ACCCGA---------------------------------CCTCTGAGTCCA---CTCCTC---------------------CGCCAATCAGCCGTCTCAATCAAC---------AATCTC---CATCCCGCTGATCGTCCTGGCCGCCAC---TTTTCCACTTCTCCAGGTTTCGACGTG------------TTT------------TCTTGGAGGGGG---------------AGC---------ATGAACCTTGGCCAATCAAGTCAGTACACTTCAGCCTCATCCGGA---------GAATTTGCC---GAGACCAGG---------------------AAA---GAGGAAACT---------------------CCGAAG---------AAAAACGTCCTCCGTCCTTTATCTCCTCACCTCACCATCTACAAGCCCCAGCTAAGTTCGACAACCTCAATACTCAATAGGATATCGGCTGTTTATCTTACGGCTTATGTTCTTGGCTTCTATCTTGTTCCTATAAAACTGGGTGGTGTTAGCTTCAGCTATGATGGCTTCTACCAGTTCTTGTTCTATTCGTCGAAGCTCGGCCTCTTGTCCACTGAGATT---GCTGCCGTAGCCCTCGCCTATCATGCTTATTCCGGTGTTCGTCATGTGATGATGGATGTTTCCGGA---AGTGTT---TTC
>Aeginetiaindica_TRINITY_DN1590_c0_g1_i4 len=1189 path=[0:0-260 4:261-283 8:284-846 9:847-1005 11:1006-1188]
ATGGCTTCATTGCTG---GTT------CTCAAGAGG------------CTACTCTCA---------------------------TCATCG------------------------ACCCGA---------------------------------CCTCTGAGTCCA---CTCCTC---------------------CGCCAATCAGCCGTCTCAATCAAC---------AATCTC---CATCCCGCTGATCGTCCTGGCCGCCAC---TTTTCCACTTCTCCAGGTTTCGACGTG------------TTT------------TCTTGGAGGGGG---------------AGC---------ATGAACCTTGGCCAATCAAGTCAGTACACTTCAGCCTCATCCGGA---------GAATTTGCC---GAGACCAGG---------------------AAA---GAGGAAACT---------------------CCGAAG---------AAAAACGTCCTCCGTCCTTTATCTCCTCACCTCACCATCTACAAGCCCCAGCTAAGTTCGACAACCTCAATACTCAATAGGATATCGGCTGTTTATCTTACGGCTTATGTTCTTGGCTTCTATCTTGTTCCTATAAAACTGGGTGGTGTTAGCTTCAGCTATGATGGCTTCTACCAGTTCTTGTTCTATTCGTCGAAGCTCGGCCTCTTGTCCACTGAGATT---GCTGCCGTAGCCCTCGCCTATCATGCTTATTCCGGTGTTCGTCATGTGATGATGGATGTTTCCGGA---AGTGTT---TTC
>Aeginetiaindica_TRINITY_DN1590_c0_g1_i3 len=1233 path=[2:0-286 5:287-304 7:305-327 8:328-890 9:891-1049 11:1050-1232]
ATGGCTTCATTGCTT---GTT------CTCAAGAGG------------CTACTCTCA---------------------------TCATCG------------------------ACCCGA---------------------------------CCTCTGAGTCCA---CTCCTC---------------------CGCCAATCAGCCGTCTCAATCAAC---------AATCTC---CATCCCGCTGATCGTCCTGGCCGCCAC---TTTTCCACTTCTCCAGGTTTCGACGTG------------TTT------------TCTTGGAGGGGG---------------AGC---------ATGAACCTTGGCCAATCAAGTCAGTACACTTCAGCCTCATCCGGA---------GAATTTGCC---GAGACCAGG---------------------AAA---GAGGAAACT---------------------CCGAAG---------AAAAACGTCCTCCGTCCTTTATCTCCTCACCTCACCATCTACAAGCCCCAGCTAAGTTCGACAACCTCAATACTCAATAGGATATCGGCTGTTTATCTTACGGCTTATGTTCTTGGCTTCTATCTTGTTCCTATAAAACTGGGTGGTGTTAGCTTCAGCTATGATGGCTTCTACCAGTTCTTGTTCTATTCGTCGAAGCTCGGCCTCTTGTCCACTGAGATT---GCTGCCGTAGCCCTCGCCTATCATGCTTATTCCGGTGTTCGTCATGTGATGATGGATGTTTCCGGA---AGTGTT---TTC
>HelianthusAnnuus_OTG10197.1
ATGGCTCGCTCCTTT---TCAAAC---GCCAAACGT------------CTCTCATCCTTCTTCGGTGATCAGCTTTCCGTCGTTATCTCC------------------------AAGCGA---------------------------------GGACTCGCCGCC---GCACCA---------------------CACGGCGGTGCAACCGCCGGCGAA---------TCGACG---AAACCGGCACCTAGGGTTCGATCGAATCAGGTTTACTCTTTTCTGAACATCCACCCG------------TTC------------TCAGTATACGGT---------------AGT---------GTTTACAAGTCACAGATCCCGTCGATGTTATCATTTTCCAGTAGA------------ACTGCT---GCAACTCCG---------------------TCA---GTTGCGAGT---------------------TCCGTA---------ACTAGTCATGCTCGGCCGTTATCGCCTCATCTTTCGATTTACAAGCCGCAGTCGAATTCCATGTATTCGATTTTCAGTAGAATCGCTGCATCGATAATATCCGGTGTTGCCTTGCTGTTCTATTTTCTTTACATGAAAACAGGATTGATTTGCTTCACCTACAACAGTTTCTACCAGCTATTTTTCGGAGTGTCTGGATTCACTGAGTTGATCTGCTATTCA---TCAGTTCCCCTGCTTCTCCTCCATATCATCCATACAGTGAAGCAC---------------------------------TAA
