# Supplementary material for: Altered Mitochondrial Respiration Is Associated With Loss of Nuclear‐Encoded OXPHOS Genes in Parasitic Broomrapes
Source: Ecol Evol. 2025 Jul 6;15(7):e71737. doi: 10.1002/ece3.71737 (PMC12230201; doi:10.1002/ece3.71737)
Supplement: Supplementary file 1 — Appendix S1. [file ECE3-15-e71737-s003.tgz › Orobanchaceae_O2K_Supplementary_v3/Data_S1/DataS1/CII/OG0010649.one2one.fas]

>OryzaSativa
ATGATCTACCGCAACTGGTCGCTGCTCTCCTCCACCGTCGTCATCTGGGGCGGCGTCGCC
ACCGCCGGCCTCGCCGGGATCTTCCTCTTCGGCGGCAAGGAG------------------
------AAATTCCAGAAC---TATCTTTGCCGTGAA------GGTGAGAGGCTTAGGCAA
CAGGACAGAGCAGCAATGGGCAAG
>SorghumBicolor
ATGATCTACCGCAACTGGTCGCTGCTCTCGTCGACGGTCGTCATCTGGGGCGGCGTCGCC
ACCGCCGGCCTCGCCGGGATCTTCCTCTTCGGCGGCAAGGAG------------------
------AAATTCAATAAC---TATCTGTGCCGCGAA------GGCGAGAGGCTTAGGCAG
CAGGACAGAGCCGCGATGGGCCGA
>Daucuscarota
ATGATATACAGGAAATGGAGTCTCCTCACCGGCCCTCCTGCCATCGCCGGCGCCGTCGTC
GGTTCCGTCGTTGTTTTCCAGCTCCTCTTCGGCAAATCAGGC------------------
------TCGTCTGTTAGA---------------------------TTGCAGCAGAAGAAG
GAAGAGCTGGCATCAACCAACAAA
>HelianthusAnnuus
ATGATATACAGAAAATGGAGTTTGCTCACCGGTCCGGCGATGCTATTCGGCGGTGTCGCC
GGCGCTACTGTCGCCCTCTATCTCACCTTCCGTAAACAAGAC------------------
------CAGTTTACTAAA---------------------------ACGCCTGCGAACAAG
CAAGAGCTGATGCATGCTGCAAAG
>ArabidopsisThaliana
ATGATTTACCGAAAGTGGAGTTTGCTGTCCGGCCCACCGGTTATCCTCGGCGGAGCGGTA
ATTGCTGCCGTCGCCGTCGGATTCGTC---TTGCAAAACGTA------------------
------ACG------AAA---------------------------GGGGAGCAGAAGAAG
AAT------GTCTCAACAAACAAG
>CoffeaCanephora
ATGATACACAGGAAATGGAGTTTGCTAACAGGCCCAGTTGCCATTCTGGGTTCAATCGTC
GGCGCTGTTGTCGTCGCCAACTACCTCTTCATCGAAAATGTT------------------
------TTGGCTTGGTTC---------------------------GTTTATAGATGCAGT
TGT---------------------
>GlycineMax
ATGATCTATCGGAAGTGGAGTCTCCTTACCGGCCCGGTCACCATCCTCGGCGGCGTAGTC
GTCGCCATCGCCGCCGCCAACGTTATCTTCGTCAAGAATGAT------------------
------CCATTCCTCCAA---------------------------CCAGAGGAGAGGAAC
TATGAAAATCAGCCTGCTACCAAG
>HandroanthusImpetiginosus
ATGATTTACAGAAAGTGGAGTCTTCTCACCGGCCCCGCTACCATTCTCGCCGGAATAGTT
GGGACCGTCGTCGTTGCCGACCTCGTCTTCGTTGAAAACGGT------------------
------TGGTTACGTAAG---------------------------ACAGATCAAAAGAAG
CAAGAATCAGCACCTGCAACAAAG
>ManihotEsculenta
ATGATTTACCGAAAATGGAGTCTCCTAACTGGCCCAGTGGCAATCTTGGGTGGGATCGTC
GCTACGGTGGTCGCTGCCAACCTACTTTTTGTCGAGAATGAT------------------
------CCATTTCTTAAA---------------------------CCAGATCAAAGGAAG
CCGAATTCACCACCATCAACCAAA
>ManihotEsculenta
ATGATACACCGAAAATGGAGTCTACTAACTGGTCCAGTGGCAATCTTGGGCGGGATCGTT
GCAACGGTGGTCGTCGCCAACTTAATCTTCGTTAAGGATGAC------------------
------CCATTTCTTAAA---------------------------CCAAAGAAAAAGAAC
CAAGATTCACCACCATCAACCAAA
>MimulusGuttatus
ATGATTTACCGAAAATGGAGTCTGCTAACCGGCCCGACTGCTATTCTCGCCGGAATAATT
GGGACCGTCGTCGTCGCCGACCTCCTCTTCGTCGAGAACGAT------------------
------TGGTTACTCAAG---------------------------AGTGATAAAAAGAAG
CAAGAGTCGGCAAATTCAACCAAG
>PrunusPersica
ATGATATACCGGAAATGGAGCCTGTTAACTGGACCAGTCGCGATATTGGGAGGCATAGTG
GGCACCGTAGTCGTCGGCCACTACCTTCTCATTGAGAACGAT------------------
------TGGATG---AAG---------------------------TCGGAGCCAAGGAAG
GCAGATGCATCCACTTCAAGCAAA
>VitisVinifera
ATGATATACCGAAAATGGAGTCTGCTAACTGGCCCAGTTGCCATATTGGCAGCGATAGCT
GTGCCTGTCACTATTATCAACTACATCATCGTTAAAGACGAT------------------
------TTGTTCCCTAGC---------------------------CCGGAGAAGGTGAAG
AATGACCAGGGATCAACAAACAAG
>CuscutaAustralis
ATGATACACCGAAAGTGGAGCCTGTTAACGGGACCAACAGCGGTCGTCGGAGCGGTCGTC
GGCGTTATCGTCGTCTCCCACTTTATCTTCGTCCAGAATGTA------------------
------ACTTTCTTTTCC---------------------------TCGATTCACAATCTG
TTTTCTACACCTTTCTGCAATCAT
>Actinidiaeriantha
ATGATATACCGCAAATGGAGTCTGCTAACGGGACCACCTGCGATACTGGGAGCGATCGTC
GCTACTGTGGTCGTCGCTAACTACCTCTTCGTCGAAAACGGT------------------
------CCCTTCCTTAAA---------------------------GTGGAGCCGAGGAAG
CAAGACACAAATCCTTCAACCAAG
>Actinidiaeriantha
ATGATATACCGCAAATGGAGCCTGCTAACGGGACCACCTGCGATACTGGGATCGATCGTA
GCCACTGTGGTCGTCGCTAATTACCTCTTCGTCGAAAACGGC------------------
------CCCTTCCTTAAA---------------------------GTGGAGTCGAGGAAG
CAAGATACAAATCCGTCAACCAAG
>GossypiumRaimondii
ATGATTTACCGAAAATGGAGTTTGCTGACAGGACCAGTCTCCATCCTTGGCGGAATCGTT
GGAGCCACTGTGGTTGCCCACCTAATCTTCCTTGAC---GAT------------------
------CCATATCTTAAA---------------------------CCCAAGAAGAAGACG
ATCGACAGAGAAGAAAGAAGT---
>VacciniumCorymbosum
ATGATATACCGCAAATGGAGTCTGCTAACTGGACCAGCTTGGATTTTCGGATCAATCGTC
GCCACTGTCGTCGTCGCCAACTACCTCTTCGTCCAAAACGAC------------------
------CCATTTCTTAAA---------------------------GTGGAGCCGAGGAAG
CAAGATGGAGCTCCTTCAACCAAG
>VacciniumCorymbosum
ATGATACACAGGAAATGGAGTCTGCTTACGGGTCCAGCTGCTATGTTGGGAGGAATCGTA
GCGACTGTGGTTGTTGCCAATTTCCTCTTCGTCAAAAACGAT------------------
------GGATTGTACATT---------------------------AAATCTGAAAGTCCT
TCAACGACCACATATACGATGCAA
>PhelipancheAegyptiaca
ATGATATACAGAAAATGGAGTTTGCTCACCGGCCCGGCCGCCGTTCTCGCCGGAATAATT
GGGACCGTCGTCGTCGCCGACCTCCTCTTTGTTGAAAACGAT------------------
------CTACTGCGCCGG---TGTACATCTCCGGTC---------GTTGACGACCACAAA
CAGCTCCGACCAATGGCGACGGCA
>Alectravogelii
ATGATACACAGAAAATGGAGTTTGCTAACCGGCCCGGCGACCATTCTTGCCGGAATAGTC
GGCACCGTCGTCATCGCCGATCTCCTCTTCGTTGAAAACGAT------------------
------TGGTTCCGCAAG---------------------------ACGGATCAAAGGAAG
CAAGAGACTGCAGTTTCAACCAAG
>CastillejaMiniata
ATGATTCACAGAAAATGGAGTTTGCTCACCGGCCCAGCCACAATTCTCGCCGGAATAATT
GGGAGTGTCGTCGTCGCCGATCTCCTATTCGTTGAAAACGAC------------------
------TGGTTACGCAAG---------------------------ACGGATCAAAGGAAG
CAAGAGGCAGCAACTTCAACAAAG
>ChristisoniaKwangtungensis
ATGATACACAGAAAATGGAGTTTGCTTACCGGCCCGACAACCATTCTCGCTGGAATAATT
GTCACAGTCGTGGTCGCCGACCTCCTCTTCGTTGAAAACGAT------------------
------TGGTTACGCAAG---------------------------ACAGATCAAAGGAAG
CAAGAGGCTGTAATTTCAACGAAG
>LindenbergiaPhilippensis
ATGATACACAGAAAATGGAGTTTGCTTACCGGTCCGGTCACCATTCTCGCCGGAATTGTT
GGGACTGTCGTCGTCGCCGACCTCATCTTCGTTGAAAACGAT------------------
------TGGTTACGCAAG---------------------------ACTGATCGAAGTAAG
CAAGAGGCAACAACTTCAACCAAG
>Phtheirospermum
ATGATACACAGAAAATGGAGTTTGCTCACCGGCCCAACAACCATTCTCGCCGGAATAATT
GGGACTGTCGTCGTCGCCGACCTCCTCTTCGTTGAAAACGAC------------------
------TGGTTACGCAAG---------------------------ACAGATCAGAGGAAG
CAAGAGGCAGCAACTTCAACCAAG
>StrigaAsiatica
ATGATACACAGAAAATGGAGTTTGCTGACCGGTCCGGCAACCATCCTCGCCGGAATAATC
GGCACAGTCGTCGCCGCCGATCTCCTCTTCGTTGAAAACGAT------------------
------TGGTTACGCAAG---------------------------ACGGATCAGAGGAAG
CAAGAGGCTGCAATTTCTACCAAG
>LindenbergiaPhilippensis
ATGATACACAGGAAGTGGAGTCTGCTCACCGGACCGGCCCCCCCCCCCCCCCCCATTGTG
GGGACCATCGTCGTCGCCGATCTCCTCTTCGTTGAAAATGGT------------------
------TGGTTACGAAAG---GGTAAG------------------GCAGATGAAAAGAAG
CCAGAACCTGTTCGGCCTATTAGA
>Epifagusvirginiana
ATGATACACAGAAAATGGAGTTTGCTCACCGGCCCAGCTGTCATTCTCGCCGGAATAGTT
GGGACTGTCGTCGTCGCCGACCTCCTCTTCGTTGAAAACGAT------------------
------TGGTTACGCAAG---------------------------ACGGATCAAAGGAAG
CAAGAGGCAGCAACTTCAACAAAG
