# Supplementary material for: Altered Mitochondrial Respiration Is Associated With Loss of Nuclear‐Encoded OXPHOS Genes in Parasitic Broomrapes
Source: Ecol Evol. 2025 Jul 6;15(7):e71737. doi: 10.1002/ece3.71737 (PMC12230201; doi:10.1002/ece3.71737)
Supplement: Supplementary file 1 — Appendix S1. [file ECE3-15-e71737-s003.tgz › Orobanchaceae_O2K_Supplementary_v3/Data_S1/DataS1/CII/OG0009050.filter.hyphy.fas]

>AmborellaTrichopoda_ERN20067.1
gagaagaaggagttttggggagagaggttcgctttcctggagagctacaagaag---atctttggc---cgagacacgcccctcccgagctggtctgatgccgatgttcaggaatttgttgactcagatccgctctatggacctcagctgaagagcgcaaggcaagcagccaagatagcggccactggaagtcttattggagcagtgtccacggctggggttgcttggaaatattcaaaaagtccacatggggcattgttgtcatttggagctggggctgtgtttggctggacctttgggcaggaaatagcaaaccactggcttgagctctacaggatggacactatggctgctcagctcaggtttttggattggtgggagaagaaatgc
>CinnamomumMicranthum_RWR84699.1
agtctaggcgagtattgggatgatagatttgcgattctcgaccactatacaaagaccttcttcacc---ccagacaagccgctgcccaaatggtccgattctgatgttgaggagttcatcgcttctgatcccgtcaatgggcctacgctgaagtgtgtaagggaagcggcaaaatttgctgccaccggcagtgccattggagcaatatcgacagcaggtcttgcatggaaatattcaaagagtccacatggtgcagttttggctttaggagcgggagctatatttggctggacctttggacaggaaattgcaaatcactggatgcaactttacaggatggacaccttggctgcccagcttgagtttttggactggtggaagaaaaggact
>OryzaSativa_LOC_Os08g02080.1
gggatcaaggcgcactgggcgaagaacttctccttcctcgactacttcaagaag---gtctacggc---cgggacaagcccctccccaagtggaccgatgccgacgtcgacgagttcatcgcctccgatcccgtctacggcccgcagctcaaggcgatgagggaatccaggaagttcgcgctcggcggggctctcgtcggcggcgcgcacctcggcggcatcgccctcaagtactccaaggccccgcacggtgtcgtcctggccaccggcttcggggcgatctgcggcgccgtcgtcggatcggaggtggcggagcactggtaccagctctacaagacggacaagcagggggccaacctaaggttcatctactggtgggaggacaaggtc
>SorghumBicolor_Sobic.007G013900.1
ggcttgaagcagcactgggcgagcaacctcgccttcctcgactacttcaagaag---gtctacggc---cgcgccgagcccctccccaagtggaccgacgccgacgtcgacgagttcatcgcctccgaccccgtctacgggccccagctcaaggccctgcgggagtcgaggaagttcgcgctcgccgggggcttcatcggcgccgcccacctcggaggcgtcgcgctcaagttctccaaggcgccgcacggcgtcctgttggcgaccgggttcggggcgatcaccggcgccgtgctgggatctgaggtggcggagcactggtaccagctctacaagatggacaggcagggggccaaccttaggttcatctactggtgggaggacaaggtc
>AquilegiaCoerulea_PIA43808.1
ggatggaaggaattctggagtgagagattttcatttcttgataactatcaaaag---ttcattcaggtcaaagacaaatccattccttgttggtctcaatctgatgttgatgctttcatcgctttggatcccgttcatggtcccactctgaaggctgctcgggaagcggctaagatagctgctatggggagtgctattggagcgatttcttctgcaggagctgcctggaaatattctaagagtccacatggtgctctcttatccttgggcgctggagctgtctttggttggacttttggacaggaagctgcaagtcattggctgcaactctataggctggataccatgactgctcaggtcaagtttctggattggtgggtaaataagact
>Daucuscarota_DCAR_021985
agtttaaaagagtttgtgagtgatagattttggtttgtggagaaatatcataag---tttattgatggccggcacaagcctctt---tcttggtctgattctgatgtcgatgcgtttatcgcatgtgatcctgttcatggcccagctttaaagtctgctcgggaagttacaaaatttgctgctgtaggaagtgtccttggagcagctaacctcgcaggcattgcttggaaatattcaaaaagtcctcatggtactgcactatccttggcagccggagctgtcttcggttggacatttgggcatgaaattggaaatcactaccatcaactttacaggatggatagcatgggtgcacaagttaagtttttggaatgggtggagagcaagaaa
>HelianthusAnnuus_OTG26859.1
ggaatcaaagatttctggagcgagagattcaggatcttggatagttatcaccct---tacctccgc---cgcgaaacccctcttccgtcatggtccgccgccgatgtgcaagaattcatcgcttcagatcccgttcacggaccagttctgaagaagactcgtgatgctgtgaagtttctagctgttggaggtatagtaggaggtctgtcaactgccgcctttgcgtggaaatattcaaaaagcccccacggtgctgcactttcgctgggagcaggagcagtgtttgggatgagttttggtcaagaaattgcaaatcattcgcttcaactttacaagctagacaccatggcggcccaggtcaagttcatggaatggtggcagaagaagact
>ArabidopsisThaliana_AT1G08480.1
ggattgaaggatttctggagtgataggttatcatttttcgaaaattacaccaga---ttcaccaaa---cgcgacgcgcctcttccttcttggtcttcctccgacgtcgaggaattcattgcctccgatcccgttcatggacccaccctgaaaacggctagggaagctgtgacgtttggtgttaccggagctgcacttggagctgtctctactgctgcttttgcctggaaatactccaggagtccacatggtgctgcattgtccttcttaggaggaggtgtttttggttggacctttgggcaagaggtcgccaaccacacactgcaactctacaagttggacacaatggcagcccaagttaagttcatggaatggtgggaacgtaagtct
>CitrusSinensis_orange1.1g031724m
ggttacaaggagttctggggagagaggttctcgtttctcgaaaactacacaaga---ttcacaaag---cgtgagaagcctcttccttcttggtccccctctgatgtcgatgctttcatcgctaccgatcccgtccatggccccgctttgaagagtgctagggaagctgtgaactttgctctcgctggaagtttaattggagcagtatcaactgcgggtgttgcttggaagtattcaaggagtttacatggtactgggctgtctttagcagcaggagctgttttcgggtggacttttggacaggaatttgccaatcactatctgcaactttacaggatggacaccttggctgcacagtcaaagtttatggagtggtgggaagccaagtgt
>CoffeaCanephora_Cc01_g07910
ggatacaaggagttctggtgtgaaagattttcctttttgaacaactattccaga---tttatcaag---cgtgagaagcctctcccctcttggactgattctgatgttgaagagttcattgcctctgaccctattcatggaccagttcttaaaactgctcgtgaagctgttaaatatggtgctgtaggcagtgttgtaggggcagttacaacagcaggctgggcgtggaaatactcgagaagtctccatggtgctgggctatcttttgctgctggggctgtctttggctggacatttggacaggaaatcgcaaaccaccatctgcagctctatcggttgaataccgtggctgcccagaccaaattcttggaatggtggcagaagaaagtg
>GlycineMax_Glyma.20G018300.1.p
ggctacaaagcgttttggtcagagaggttttcctttttgagcaactattcgagg---ttcatcaac---cgtgataaacccatcccttcctggtcaagctctgatgtcgaggagttcattgcttctgatcctgttcatggacccgtcctgaaaagtgctagagaagcagtgcaatttggcctcacaggaagtgctttgggagcattatttactgcaggctatgcctggaaatattcaaagagtttacatggcgctggactgtcatttttagctggaggtatatttgggtggacttttgggcatgaaatcgcaaatcacacacttcaactttacagggtagacacattggctgctgaggccaagtttctggactggtggaataagaagact
>HandroanthusImpetiginosus_PIN00824.1
gggttcaaggaattctgggctgagagattctcatttacgaataattattcgaga---tttcttgac---cctgagaaacctttgcatgagtgggatagctctgtcgtccaagagtttatcgaatctgatcctgtccatggtccagttctgaagaaagcaaggcaagcagctcgatttggtgttgcgggtgctgctgttggagcaatttcaactgctagatttgcttggaagtggtctaggagtcctcatggtgcggcactatcatttgctttcggagctgtagttggcggcacttttggaattgaaattgcaaaccactggtaccagttatacagggtggacccaatggctgcgcaggttaaattccatgagtggttggaaaagagggct
>IpomoeaNil_INIL08g20881.t1
---------------------------ttttccttcctagacagctacaacagg---ttcctaaag---cgcgataagccgcttccttcctggaccgacgccgacgtcaaggagttcatttcctccgatcctgttcatggccccgcgctgaagactgcacgagaagtagcacaatttggtgttgttggaagcattgttggaggtattacaactgctggttgggcttggaagtattctaagagtccacatggaactgtactgtctctcggatttggtgccatctgcggttggacatttggacatgaaattggaaaccattcgttgcagctttacaggtacaacactgtgactgcacaggctaaattcttggagtggtggcaaaacaagtct
>ManihotEsculenta_Manes.11G103800.1.p
ggttacaaggagttttggggtgaaagattttcctttctcgacaattattcaagg---tttatcaag---cgcgataagcctcttccttcttggtctgcttctgatgttgaagagtttattgcttcagatcctgttcatggccccactctgaagactgctagggaagcagcgcagtttggtcttacaggaagtattatcggagcagtatcaactgctggagttgcctggaaatattcaaggagtttacatggtgctgggctgtcctttcttgctggaggtgtttttggttggacctttggacaggaaattgcaaatcactggatgcaactctacaggttggacaccatggctgcacaagttaagttcatggagtggtgggagaataaatgt
>MimulusGuttatus_Migut.D02371.1.p
ggttacaaggaattttggggcgagagattctcgtttctggataattattccaaa---attatttac---tcagagaagcctttgccccattgggatagctccgtcgttgaagagttcatcgcatctgatcccgtccacggacccactctgaagactgcgagggaagcagcacagttcggtatggtaggtgctgctgttggagcaattacaactgctggatatgcttggaagtggtcaaagagccctcatggtgctgcactttcgtttgctttcggagcagcagtaggtggaacttttggaattgaagtggctaaccactggtaccagttgtataggctcgacacaatggcttcacaggttaaattcttcgagtggctgcagaagagagct
>MimulusGuttatus_Migut.D02374.1.p
ggttacaaggaattttggggcgagagattttcatttctggataattattccaaa---attatttac---tcagagaagcctttgccccattgggatagctccgtcgttgaagagttcatcgcatctgatcccgtccacggacccactctgaagactgcaagggaagcagcacagttcggtatggtaggtgctgctgttggagcaattacaactgctggatatgcttggaagtggtcaaagagccctcatggtgctgcactttcgtttgctttcggagcagcagtaggtggaacttttggaattgaagtggctaaccactggtatcagttatataggctcgacacaatggcttcacaggttaaattcttcgagtggctgcagaagagagct
>OleaEuropaea_Oeu031444.1
ggttacaaggagttctgggccgagagattttcgtttttggagaactattcgaga---gttctcaac---ccagagaagccattgccccattgggatagctctgttgtggaagagtttattgcctccgatcccgtccatggtcccactctcaagactgccagggaagcagctcaatttggtgctgcaggtgcggtcctaggagcagttacaacagctggctactgttggaagtactcgcgaagtgctcatggcgcagcactggctttcggttttggagctgtcaccggcagctgttttggactcgaagttgcgaaccactggttccagctttacaggttggatacgatggctgcgcagatgaagttctacgagtggctgcagaacagagct
>Phtheirospermum_Pjv1_00010586
gggtataaggaattctggggtgagagattttcatttatcgataattattcgaga---tttcttgac---cctgacaagcctttgccccactgggatagctccgttgtcgaagaattcattgcatctgatcccgtccacggccccactgtgaagacaacgaggaaagcagctaattttggtgcagtaggtgctgctgttggagctatttccacgggtgggcttgcttggaaatggtcaaagagtcctcatggtgcggcgctgtcttttgcttttggagctgtggctggtggcactcttgggctcgaagtcgctagccactggtaccagttgtataggcttgatacaaaggcttcccaggttaaattctacgagtggttacagaagagagct
>PrunusPersica_Prupe.6G148300.1.p
ggttacaaggatttctggtgcgagaggttctccttcctcagcaactactccaag---ttcgtcaag---cgcgataagcctcttccaccttggtctgagtctgatgtcgaagctttcattgcttttgaccctgttcatggccccgctctgaagactgctagggaagcagtgaactttggtcttacaggaagtgttattggagcagtatcaactgctggcgtttcgtggaaatattcaaggagtttgcatggtgctggactatcctttctagctggaggtgtttttggttggacatttggacacgaaattgcaaaccactggctgcaactttacaggttggacacattggctgcacaaactaagttcctggagtggtgggaagacaagaat
>PopulusTrichocarpa_Potri.009G001100.1
gggtttacagaattttggggagatagattttcgtttgttgaaaactatgcaaga---ttcctcagg---cgtgataaaccaatcccttcttggtctgattctgatgttcaagaattcattgcttcagatcatattcatggccccactctgaggactgctagggaagcagtaaactttggacttacaggaagtgtaattggagcagtatcaacagcaggtgttgcctggaaatattcaaggagcttgcatggtgctgggctgtcctttctagctggaggtgtttttgggtggacatttggacatgaagttggaaaccactggctacaactctacaggttggataccatggcagcacaggttaagttcattgagtggtgggagaaaaaatgt
>SesamumIndicum_SIN_1010627
gggtacaaggaattctggggtgagagattttcatttctggataattactccaga---tttctttac---cctgagaagccgttgccccattgggacagttccgttgtcgaagagttcatcgcgtcggatcccatccatggccccactctgaagactgcaagggaagcaactaaatttggtgttgtaggtgctgttgttggagcagtttcaactgctggatatgcttggaagtggtcaagaagtcctcatggtgctgcactgtcctttgctttcggcgctgctgttggaggcacttttggacttgaaattgctaatcactggtaccagttatataggctcgatacaatggcttcacaggttaaattctatgagtggctgcagaaaagagct
>SesamumIndicum_SIN_1015128
gagtacaaggaattctgggctgagagattctcatttctggataattattcaaga---tttcttcac---cctgagaagccattgccgcattgggacagctctgttgtggaagagtttattgcatctgaccccgtccatggccccgtgcttaaaactgccagggaagcagctaaatttggtgttgtaagtgctgcagttggagcagtttcaacagctggatatgcttggaggtggtcaaagagtcctcatggtactgcactgtcgtttgctttcggagctgtagttggtgggacttttggacttgaaattgctaaccactggcaccagctatataggttggatacaatgggttcacaggttaaattctacgagtggctgcagaatagagct
>SolanumTuberosum_PGSC0003DMT400007733
ggatacaaggagttttggggtgagagattctccttcttggaaaactattcaagg---ttcatcaaa---cgcgataagccattaccgtcgtggtctgaagctgatgtggaggagttcattgcttctgagccagttcatggaccaacactgaagactgctagggaagcagcaaagtttggtgctgtaggaggcctacttggagctgtttcaactgcaggagttacatggaagtactcaaggagtctgcatggtactgcattgtcccttggagctggagccgtctttggctggacatttggacaggaagttgccaaccactggctgcagctatacaggatggatacaatggcttcacaggttaagttcatggaatggtggcagaacaaagtt
>SolanumTuberosum_PGSC0003DMT400015105
ggatacaaggagttttggggcgagagattttcctttttggacaactattcaagg---ttcatcaag---cgcgacaagccactcccttcttggtctgattctgatgtcgaggaattcattgcttctgacccacttcacggacccactctgaggactgctagggaagcagcaaagattagtgctgtaggaggcattattggagctgtttcaactgcaggtgttacttggaagtattccaggagtttgcatggtactgcactgtctcttggagctggcgctgtctttggctggacatttggacaggaagttgctaaccactggctgcagctatacaggcttgacaccatggctgcccaggttaaattcatggaatggtggcagaacaaggtt
>StrigaAsiatica_SGA_v2.0_scaffold114G31950
gggtacaaggagttctgggctgagagattcccatctctcgacaattactcgaaa---tttataatc---tccgagaagcctttgccccattgggatagctctgttgtcgaggagttcgtcgcatctgatcccgttcatggccctactctgaaagccacaagagatgcagctaattttggtgttttaggagctgctattggagcagtttcaactggtggacttgcttggaagtggtcgaaaagtcctcacggggcatttctgtcatttgcactcgggggtgtcgttggggccacacttgggcttgaagcggccggccactggtatcaactgtataggttggatacaaaggcttcacaggtaaaattttacgagtggctgcagaaaagggct
>VitisVinifera_GSVIVT01028464001
ggctggaaagattactggggcgaaaggtttgccatcctcgacaactacgccaaa---tttgtcaat---cgtgataaacccatccccaaatggtctgattctgatgttgaagagttcatcgcttctgatcccgtctatggtcccactctgagaactactagggaagcagcgaagtttgctgttgcaggagctgttattggagcagtatcaactgctgctgtttcctggaagtattcaaggagcccacatggtgcggcactatcatttgctgcagggggtgtgtttggtgtgacatttggacaggaatttgcaagccactggctgcaactttacaggctggacaccttgggcgcagaggtgaagtttttggagtggtgggagcgcaaaatc
>CuscutaAustralis_C023N0325E0.1
---------------------------ttttcctccctggagagctactcccgg---ttcctcaag---cgcgacaagcctcttccttcctggaccgacgccgacgtggaggagttcatttcatctgacgccgttcacggccctgcgctgaagactgctcgagaagtggctaaatttggtgctgttggaagcatagttggaggtgtgacaactactggttgggcttggaggtattctaagagtccccatggtgctttattgtctcttggatttggcgccatctgtggttggacgttcggacaagaaatcggaagccactggcatcagctttacaggtacaacaccgtgaatgcgcaagctaagttcttggaatggtggcagaataaagct
>Actinidiaeriantha_DTZ79_15g01160
gggtataaagagttctggactgagagattttcgttcctcgataactactcgagg---ttcgtcaaa---cgcgatcacccactcccctcttggtccgatgccgatgtggaacagttcatcgcctccgataccgtacatggccccactctgaggacggctcgtgaagcagttaaatatggtgctacaggaagtgttattggagcagtttcaactgcagcttttgcttggaaatattcaaggagtctgcatggtgctgcactgtcttttggtgcgggagctatgtttggttggacatttggacatgaatttgcaaatcactggctgcagctttacaggttggataccatggctgcacaggtcaagttcttggactggtgggagaagaaatct
>GossypiumRaimondii_KJB21706
gaatacaaagaattctgggccgatcgatttccgttcactaatgtctattcgaga---tacatcggc---cgtgaacagtcccttccttcatggtctgaatccgatgttaacgagttcatcgcttctgatccggttcatggacccaccttgaagactgccagggaagcagcaaacatcgccttatacggaagtgctatcggagctatcacaactgcaggttttgcctggaaatactcgaagagtttacatggtgctggactgtctttcgtaggaggagccgtttttggttggacatttggacaagaaatcgcaaatcatgcgtatcaactctacaggttggacacaatggctgcacaagccaaatttatggattggtgggaaaacaagtgc
>GossypiumRaimondii_KJB21707
gaatacaaagaattctgggccgatcgatttccgttcactaatgtctattcgaga---tacatcggc---cgtgaacagtcccttccttcatggtctgaatccgatgttaacgagttcatcgcttctgatccg---------------ttgaagactgccagggaagcagcaaacatcgccttatacggaagtgctatcggagctatcacaactgcaggttttgcctggaaatactcgaagagtttacatggtgctggactgtctttcgtaggaggagccgtttttggttggacatttggacaagaaatcgcaaatcatgcgtatcaactctacaggttggacacaatggctgcacaagccaaatttatggattggtgggaaaacaagtgc
>TheobromaCacao_Thecc1EG041185t1
ggctacagagacttctgggcagagcgatttccgttcactgaaatctattcaaga---ttcatcaaa---cgtgaagagtctcttcctccttggtctgaatccgatgtccatgagttcatcgcttctgatcccgttcatggccccaccttgaagactgctaggaatgcaacaaacattgccttagcaggaggtgccattggagcaatatcaactgctggtttggcctggaaatattcaaggagtttacatggtgctggactgtctttcgcagcaggagctgtctttggttggacatttggacaagaaattgcaaaccactggtatcaactctacaggttggacacaatggctgcgcaggtcaaatttctggagtggtgggaaagcaagtgt
>VacciniumCorymbosum_VaccDscaff11-augustus-gene-89.27-mRNA-1
------------------------------------------------------------------------------------------------------------------------------------------------atgctgaggacggcccgtgaagcagcaaaatatggtgctgcaggaagtgttattggagcagtttcaattgcagcttttgcttggaaatactcgaagagtccacatggagctgcattatcctttggtgcgggagctgtgtttggttggacattcggacaggaatttgcaaatcactggctgcaactttaccggttggataccatggctgcacaggtcaagttcttggagtggtgggagaagaagtct
>VacciniumCorymbosum_VaccDscaff15-snap-gene-98.26-mRNA-1
------------------gagaatagattctcgatcctcgataactattccagg---ttcataaaa---cgcgaccagccactcccctcttggtcctcctccgatgtcgacgagttcgcggcttccgatcccgtccacggccccactctgaggacggcccgtgaagcagcaaaatatggtgctgcaggaagtgttattggagcagtttcaattgcagcttttgcttggaaatactcgaagagtccacatggagctgcattatcctttggcgcgggagctgtgtttggttggacattcggacaggaatttgcaaatcactggctgcaactttacaggttggataccatggctgcacaggtcaagttcttggagtggtgggagaagaagtct
>VacciniumCorymbosum_VaccDscaff19-snap-gene-183.30-mRNA-1
gagtat------------------agattctcgatcctcgataactattccagg---ttcataaaa---cgcgaccagccacttccctcttggtcctcctccgatgtcgacgagttcgcggcttccgatcctgtccacggccccactctgaggacggcccgtgaagcagcaaaatatggtgctgcaggaagtgttattggagcagtttcaattgcagcttttgcttggaaatactcgaagagtccacatggagctgcattgacctttggtgcgggagctgtgtttggttggacattcggacaggaatttgcaaatcactggctgcaactttacaggttggataccatggctgcacaggtcaagttcttggagtggtgggagaagaagtct
>Aeginetiaindica
gggtacacacaattctggtgcgatagattctcatccctagaaaattactcaaag---ttcatcacc---tccaacacgcctttgccccattgggatgcctccgtcgtcgaagagttcatcacatctgatcccgttcatggccccactgtaaaaaccacaagggatgcagctaattttggtgctgttggagctgttgttggagcactttcaactgctggacttgcttggaaatggtcaaagagtcctcatggtgccttgctctcgtttgcgtttgggggtgttgtcggtgccacgcttgggctggaagcgggtagccactggtaccagttgtatcgactcgatacaaaggcttcacaagtgaaattctatgagtggctgcagaaaagggct
>Alectravogelii
ggttacaaggagttctggggcgagagattctcatccctcggtaattactcgaaa---ttcatcgac---accgagaagcttttgccccattgggatggctctgttgttgaagagttcattgcatctgatcccgttcatggccacattctgaaaaccacgagggatgcagctaattttggtgctgttggagctgctgttggagcagtttcgactgctggacttgcttggaagtggtcaaagagtccccatggtgccttactgtcatttgcgcttgggggtggtgttggtgccacactgggactggaagcggctggccattggtaccaattatataggctcgatacaaaagcttcacaggttaaattctatgagtggttgcagaaaagggct
>CastillejaMiniata_TRINITY_DN3608_c0_g1_i1
---------------tggggtgagagattttcatttttcgataattattcgaga---tttcttgaa---cctgacaagcctttgccccactgggatagctccgttgtcgaagaattcattgcatctgatcccgtccatggccccactgtgaagacaacgaggaaagcagctaattttggtgcaataggtgctgctgttggagctgtttcaacgggtgggcttgcttggaaatggtcaaagagtcctcatggtgcggcgctgtcttttgcttttggagctgtggctggtggcacttttgggctagaagtcgctagccactggtaccagttatataagcttgatacaaaggcttcccaggttaaattctacgagtggttgcagaagagagct
>ChristisoniaKwangtungensis_TRINITY_DN12441_c2_g1_i1
gggtacaagcaattctggggcgacagattctcatccctagacaattattcaaaa---tttatcacc---tccgagaagcctttgccccattgggatgcctccgtcgtcgaagagttcatcgcatctgatcccgttcatggccccactctgaaaaccacaagggatgcggctagttttggtgctgtcggagcggttgttggagcactttcaactgctggacttgcttggaaatggtcaaagagtcctcatggtgccttactatcgtttgcgtttgggggtgttgttgggggaacgctggggctcgaagcgggtggccactggtaccaattatatcgactcgatacaaaggcttcacaagtcaaattctatgagtggctgcacaaaagggct
>ConopholisAmericanaamericana_2094582
gggtataaggaattctggggtgagagattctcgtttcttgataattattcgaga---tttcttaac---ccggagaagcctttgccccattgggatagctctgttgtcgaagagttcattgcatctgatcccgtctatggccccactctgaagactgcaagacaagtaggtaattttggtggtgtaggtgctgccattggggcagtttcaactgctggacttgcttggaaatggtcaaggagtcctcatggtgccgcgctgtcttttgcttttggagctgtggttggcggcacttttggacttgagattggtagccactggtaccagttatataggctcgatacaaaggcttcacaggttaaattctacgagtggatgcagaaaagagca
>Epifagusvirginiana_2007629-buds
gggtataaggaattctggggtgagagattctcgtttcttgataactattcgaga---tttcttagc---cctgagaagcctttgccccattgggatagctctgttgtcgaagagttcattgcatctgatcccgtctatggccccactctgaagactgcaagacaagcaggtaattttggtggtgtaggtgctgccattggagcagttacgactgctggacttgcttggaaatggtcaaggagtcctcatggtgcggcgctgtcttttgcttttggagctgtggttggcggcacttttggacttgagatcggtagccactggtaccagttatataggctggatacaaaggcttcacaggttaaattctacgagtggatgcagaaaagagct
>Escobedia_TRINITY_DN1038_c0_g1_i5
gggtacaaggaattctggggcgagagattctcatccctcgataattattcgaaa---tttatcaac---tccgagaagcattggccccattgggatagctcagttgtcgaagagttcattgcatctgaccctgttcatggccccattctgaaaaccacgagggatgcagctacttttggagctgtaggagctgctgttggagcagtttctactgccggccttgcttggaagtggtcaaagagtcctcatggtgctctactgtcgtttgcttttgggggcgtggtgggggtcacacttgggctggaagcggccggccactggtaccaattatataggctggatactaaggattcacaggttaaattctacgagtggctgcagagaagggct
>Euphrasiaarctica
gggtacaaggaattctggggcgagagattttcgtttctggataattactcgaga---ttcatcgaa---tccgacaagcctttgccccgatgggatagctccgtcgtcgaagagttcatcgaatccgatcccgtccacggcccc------aagactactagacaagcagctaattttggcgtcataggtgctgccgttggagcagtttcaactgctggacttgcttggaaatggtcaaagagtcctcatggtgccgcattgtctcttgcatttggagcagtggttggcggcactttagggcttgaagtgggtagccattggtaccagttatacaggctggatacaagcacttcacaggttaagttctacgagtggctccagaagagagct
>LindenbergiaPhilippensis_16G027400.1
ggatacaaggaattctggggtgagaggttttcatttctggataattactcgaga---tttcttgac---------aagcctttgcccagttgggattcctcggctgtcgaagagttcatcgcatctgatcccgtccatggccccactctgaagactactagggactcagctaattttggcgctgtaggtgctcttgttggagcagtttcaactgctggacttgcttggaagtggtcaaggagtcctcacggtgctgcattgtcttttgcttttggagctgctgttggcggtacttttgggctcgagattggtagccattggtaccagttatataggctggacacgaaggcttcacaggtcaaattctatgagtggttggaaaagagagct
>OrobancheCumanamana_GWHTBHPV019955
gggtataaggaattctggggtgagagattctcctctattgatatctattcgaga---tttcttgat---ccttcgaagccattgccccattgggatagttctgttgtcgaggagttcatcgcatccgatcccgtccatggacccacgctgaagactacaagacaagcagctaagtttggtgctgccggtgctgctattggagcagtttcaactgctggacttgcttggaaatggtcaaggagtcctcatggcgcggcactatctttggcttttggagcagtggttggaggcacttttggacttgaagtcggtagccactggtaccagttataccggctggacacaaaggcttcacaggttaaattctatgagtggttgcagaagagagct
>Ofasciculata_stem
gggtataaggaattctggggcgagaggttctcatttcttgataattactcgaga---tttatcaac---tccgagaagcctttgccccattgggatagctctactgtcgaagagttcattgcatctgatcccgtcaatggccccgccctgaagactgcaagacaagcagctaattttggtgctgtaggtgctgccgttggagcagtttcaactgctggacttgcttggaaatggtcaaagagtcctcatggtgccgcactgtcattggcttttggagcagtggttggcggcacttttggacttgaaatcggtagccactggtaccagttatataggctggatacaaaggcttcacaggttaagttctatgagtggttgcagaagagagct
>PhelipancheAegyptiaca_GWHTBHPU010351
gggtacaaggaattctggggcgagaggttctcatttctcgataattattcgaga---tttcttaac---tccgagaagcctttgccccattgggatagctccgttgtcgaagagttcattgcatctgatcccgtcaatggtcccactctgaaaattgccagacaagcagctaattttggtgctgtaggtgctgccgttggagcagtttcaactgctggacttgcttggaaatggtccaagagtcctcatggtgctgcgctgtcattggcttttggagcagtggttggcggcacttttggacttgaagttggtagccactggtaccagttgtataggctcgatacaaagacctcacaagttaaattctatgagtggttgcagaagagagct
>Pedicularis
---------------------nnnagattttcgtttctcgacaattattcaaga---ttccttgac---tctgaaaagcctttgcctcgctgggatagctccgttgtcgaagaattcattgcatctgatcccgtccatggccccactgtgaagacagcgaggaaagtagctaattttggtgccgtaggtgctgctgctggagctatttcaacgggtgtgcttgcttggaaatggtcaaagagtcctcatggtgcggcgctatcattcgcttttggagctgtggttggtggcactcttgggctcgatgctgctagtcattggtaccagttgtataggcttgatacaaaagcttcgcaagttaaattctatgagtggttgcagaaaagggct
>Phtheirospermum_GFP89461.1_10896
gggtataaggaattctggggtgagagattttcatttatcgataattattcgaga---tttcttgac---cctgacaagcctttgccccactgggatagctccgttgtcgaagaattcattgcatctgatcccgtccacggccccactgtgaagacaacgaggaaagcagctaattttggtgcagtaggtgctgctgttggagctatttccacgggtgggcttgcttggaaatggtcaaagagtcctcatggtgcggcgctgtcttttgcttttggagctgtggctggtggcactcttgggctcgaagtcgctagccactggtaccagttgtataggcttgatacaaaggcttcccaggttaaattctacgagtggttacagaagagagct
>StrigaAsiatica_GER27171.1_2705
gggtacaaggagttctgggctgagagattcccatctctcgacaattactcgaaa---tttataatc---tccgagaagcctttgccccattgggatagctctgttgtcgaggagttcgtcgcatctgatcccgttcatggccctactctgaaagccacaagagatgcagctaattttggtgttttaggagctgctattggagcagtttcaactggtggacttgcttggaagtggtcgaaaagtcctcacggggcatttctgtcatttgcactcgggggtgtcgttggggccacacttgggcttgaagcggccggccactggtatcaactgtataggttggatacaaaggcttcacaggtaaaattttacgagtggctgcagaaaagggct
