# Supplementary material for: Altered Mitochondrial Respiration Is Associated With Loss of Nuclear‐Encoded OXPHOS Genes in Parasitic Broomrapes
Source: Ecol Evol. 2025 Jul 6;15(7):e71737. doi: 10.1002/ece3.71737 (PMC12230201; doi:10.1002/ece3.71737)
Supplement: Supplementary file 1 — Appendix S1. [file ECE3-15-e71737-s003.tgz › Orobanchaceae_O2K_Supplementary_v3/Data_S1/DataS1/CII/OG0009246.one2one.fas]

>Actinidiaeriantha_DTZ79_22g12430
---------------------------ATGAAA---------------------------------------------------------------------------------GTCAGG---------------------------------------------------------------------------AAAGAA---------------GAA---------ACCTTT---TATCATCCCGATCGGGCTCGGGGAGGT------------------------------------------CTC------------TATTGGGGCAGG---------------AAT---------------------------------------GAA---------------------AGACTTGTT---AGCTCAGCT---------------------TGG---------------------------------ATCAGG---------------------AGG------------------------------------------------------------------------------------------------------------------------------GGTTTGATTTGCTTCACCTATGAGAATTTCTACCAATTCTTATTTTATTCATCAAAGCTCATCCTAATCTCCGTCGAGATT---ACTGCCTTAGCCCTGTCCTATCATTTGTATAATGGAGTTCGTCATTTATTGACGGATTTCTCGGGA---TTTCTC---TTT
>Aeginetiaindica_TRINITY_DN1590_c0_g1_i1 len=1207 path=[0:0-260 5:261-278 7:279-301 8:302-864 9:865-1023 11:1024-1206]
ATGGCTTCATTGCTT---GTT------CTCAAGAGG------------CTACTCTCA---------------------------TCATCG------------------------ACCCGA---------------------------------CCTCTGAGTCCA---CTCCTC---------------------CGCCAATCAGCCGTCTCAATCAAC---------AATCTC---CATCCCGCTGATCGTCCTGGCCGCCAC---TTTTCCACTTCTCCAGGTTTCGACGTG------------TTT------------TCTTGGAGGGGG---------------AGC---------ATGAACCTTGGCCAATCAAGTCAGTACACTTCAGCCTCATCCGGA---------GAATTTGCC---GAGACCAGG---------------------AAA---GAGGAAACT---------------------CCGAAG---------AAAAACGTCCTCCGTCCTTTATCTCCTCACCTCACCATCTACAAGCCCCAGCTAAGTTCGACAACCTCAATACTCAATAGGATATCGGCTGTTTATCTTACGGCTTATGTTCTTGGCTTCTATCTTGTTCCTATAAAACTGGGTGGTGTTAGCTTCAGCTATGATGGCTTCTACCAGTTCTTGTTCTATTCGTCGAAGCTCGGCCTCTTGTCCACTGAGATT---GCTGCCGTAGCCCTCGCCTATCATGCTTATTCCGGTGTTCGTCATGTGATGATGGATGTTTCCGGA---AGTGTT---TTC
>Alectravogelii_TRINITY_DN530_c0_g1_i12 len=1436 path=[3:0-899 33:900-932 34:933-1065 37:1066-1161 38:1162-1435]
ATGGCTTCATCATTG---GTT------CTCAAGAGG------------CTGCTCTCA---------------------------TCATCG------------------------ACCCGC---------------------------------TCTGCGAATCCC---CTCCTC---------------------CGCCAATCAGCCGCCGCATCCAAT---------GCTTTC---CAGGCCTCCGATCGCCCTCGCCGCCAC---TTTTCCTCATCCCCAGATTTTGACCCG------------TTC------------TCTCGGAGAAGA---------------AGC---------CTGAACGAAGGCCAATCGAGTCAGTACTCTTCAGCTGCAGCAGGA---------GATCTGGCC---GATAGTAGT---------------------AAA---GAGGAGACT---------------------CTGAAG---------AAAAACGTGCTCCGCCCTTTATCTCCTCACCTCCCAATCTACAAGCCCCAGCTAAGTTCGACCACCTCAATTCTCAATAGGATATCGGCAGTTTATCTTTCTGCTTATGTTCTGGGTTTCTATATTGTTCCTATAAAATTGGGTGCTGTTGGCTTCAGCTATGAGGGTTTCTACCAGTTCTTGTTCTATTCGTCCAAACTCAGCCTTCTGTCAACTGAGATC---GCTGCCTTAGCTTTTGCCTATCATGCTTATGCTGGTGTCCGTCATCTGTTGATGGATGTTTCTGGT---ACTGTT---TTC
>AquilegiaCoerulea_PIA32369.1
ATGGCTTCTTCGTCA---TCGATGATTTTGAAAAGGAGATCTTCAGACATCTTGAAC---------------------------AACAAA------------------------TTCAAA---------------------------------TTGTTTCACCAAACATTTCTT---------------------CGTTCTTCTGCTACTACTGCAGGT---------GTTCGT---CACTTCTCAGATAGGAGCGATCGATTA---ATGAAGAGTAATCCAATCAACAACACA------------GCA------------TCTCAAGGAATC---------------AGT---------GGTATGTTGAATGATGCCAAGGAGCTGAACAACGCTGGATTAGGGTCTGGCAAAGAAGTAGCT---GCTGCAGCAGTAGCAGCAGTTGGTGTTGTCGCA---ACAAGGAGG---------------------TATAGC---------ACCAGTAACCTTCGTCCTTTATCTCCTCATCTTCCTGTTTATAAGCCACAGAGTAGTTCTATGTCTTCAATTTTCCATCGAATATCATTTATGTACCTAGCTGGTGTGACTTCGTTTTACTATCTGATATATCTGAAGATGGGATCCATTTGCCTCACCTATGATAGTTTCAATTCAGTCTTGTATTATACATCCAAGCTTAACCCAATCTTGCTCCAGATG---TCTGCCTTATCCGTTATGTATCAGATCTTTCATTGGTTTCAGCATTTA------GGGGATTCCGGT---TCAGTT---TCA
>ArabidopsisThaliana_AT4G32210.1
ATGGCTGCCACG------GCT------CTTTTCCGA------------TCGATTCGTCGACGCGACGTCGTCTCCGCGCCTCTTTCCGTT------------------------TACAAA---------------------------------TCCCTTGCTGGT---AATGCT---------------------CAACCTTCCTGGGGTAGTTCAAGT---------TTCTCC---AGAGCTGGGTCAAAACCTAGAGAGAAG---TCAAAATCTACTGAAGCTATTGTTGGT------------GCT------------CAATTGACTCGA---------------TCTTTCCGTGCTCTTGATGTGGGAACATCGAAACGATTGTTTTCTACAATCTCAGGG---------GATATAAAG---ACAACA------------------------------CAGGAGGAA---------------------CCAAAA---------ATCAAAAGCTTTCGCCCTTTATCTCCTCACCTTTCTGTTTACCAGCCTCAGATGAACTCCATGCTATCGATTTTCAACAGAATCTCAGGGGTTTACTTGACCGGTGTCACTTTCGCTGGCTACCTTCTCTACCTGAAGATGGGTATGATCTGCCTCACCTACCCGAGTTTCTACCAAGTCCTTTACCATACACAACAGCAACTTCCAGTCATCACCTCGGTT---ACTGCATTAGCCGCTATTTATCATACTATCAAGAGTACTCACTCACTCTTG------------------ACCCAT------
>CastillejaMiniata_TRINITY_DN5837_c0_g1_i2 len=830 path=[1:0-116 2:117-141 3:142-189 5:190-220 6:221-265 8:266-289 9:290-297 11:298-338 13:339-340 14:341-405 15:406-430 17:431-476 19:477-489 20:490-508 21:509-520 23:521-523 25:524-555 27:556-649 29:650-663 30:664-693 32:694-727 34:728-829]
ATGGCTTCATTAGTA---GCT------CTTAAGAGG------------GTAGTCTCAATC------------------------TCTTCG------------------------TCCCGC---------------------------------TCTCTCAGTCAC---CTCCTC---------------------CGTCCGGCCGCTGCGTCTGCGGAT---------GTCGAT---CGCCGCTCCGATCGTCCTCGCCGCGGA---TTATCCTCTTTTCCAGATTTTGATCCA------------TTT------------TTCTGGAGGAGA---------------AGC---------CCGAGCGTGGGCCAATCCAGCGAGTACTCTTCAGTTGCATCTGGAGATGATGATGATGTTAGC---ACGAAAGCT---------------------------GAAGATACC---------------------AAGAAG---------AAAAATGTCCTTCGCCCCTTATCTCCTCATCTTCCTATCTACAAGCCCCAGCTAAGTTCGACCACTTCAATTCTCAATAGGATCTCCGGAATTTATCTAACTGCTTATGCTCTATCATTTTATCTTGTTCCTGTGAAAATGGGTTCCATTTACTTCAGCTATGAGGGTTTCTACCAATTCTTGTTTTATTCGTCGAAACTCACCGTGTTATCCACTGAGATT---GCTGCCTTAGCCTTTGCCTATCATGCGTATGCTGGAGTTCGTCATTTGCTGATGGATGTTTCGGGA---ACTGTC---TTT
>ChristisoniaKwangtungensis_TRINITY_DN9943_c0_g1_i1 len=1253 path=[0:0-251 1:252-612 2:613-1252]
ATGGCTTCATCCGTG---GCT------CTCAAGAGA------------ATGCTCTCG---------------------------TCGTCG------------------------GCCCGC---------------------------------TATCGGAATCCA---CTC------------------------CGCCACTCAGCCGCCTCATTCAAT---------TCCCTC---CGTACCGCCGATCGTCCTCGCCGCCAT---TTTCCCTCTTCTCCAGGTTTCGATCCA------------TTT------------TCATGGAGG------------------AGC---------ATGATCATGGGCCAATCGAGCCAGTACACTTCACTGACATCCGAA---------TATGTAACC---GACACTGGT---------------------ACA---AAGGAGACT---------------------CAGAAG---------AAAAACGTGCTCCGCCCTTTATCTCCCCACCTACCCATCTACAAGCCACAGCTAAGTTCAACCGCCTCCATTCTCAATAGGATATCTGGAGTTTATCTTACTGCTTATGTTCTTGGCTTTTATCTTGTTCCTATAAAATTGGGTGCTGTTAGCTTCAGCTACGAGGGTTTCTACCAGTTCTTGTTTTATTCATCCAAACTCAGCCTGCTGTCCACAGAGATT---GCTGCATTAGCCTTTGCCTATCATGCTTATGCCGGAGTTCGTCACCTGTTGATGGATGTTTCCGGA---ACTGTT---TTC
>CinnamomumMicranthum_RWR84796.1
---------------------------ATGGATATT------------------------------------------------GGGGTG------------------------------------------------------------------------------TTCTGG---------------------AGC------------------TCC---------GTGGTG---ATGCTA------------------------GTTGTCCCTGGCCCGGACACTAGCCCG------------GTT------------------------------------------------------------------------------------GCCCCTGCCGGT------------GCGCCC---CCGGCGCCA---------------------GCG---GAGGAGACC------------------------------------------------GCTCCGGTGGCTTCCAATACAATAGCTGCTTCTCCT---------------------------------------------------------------------------------------------------------------------------------------------------------------TTGGGTCACAAATGG---GCAAGTTTAGCAAGACCCTTC------------GGCTCAAAGCCTGCTGCGAATGACGTTATAGGGATTGATCTG---GGT
>CoffeaCanephora_Cc02_g04270
ATGGCTTCGTCACTA---GCT------CTTAAGAGG------------CTGGTCTCA---------------------------TCGAGC---------------GGCCTTCTCAGCCGG---------------------------------TCTCTCAATCCC---CTCATC---------------------CGTCCGGCTGCTTCCGCTGCGGAC---------GTCGTCGGCCGCCGCTCCGATCGTCCTCGCCGCGAA---TTATCCTCTTTTCCAGGTTTCGATCCA------------TTT---------------TGGAGGAGG---------------AGC---------GTG------AGCCAATTCAGTGAGTACTCTTCGGTCGCATCCGGAGATGGTCTGAATCTGCGA---GTGACGGGC---------------------AAA---GAGGATGATGATGTCAGCCCGAAAGTTGATACAAGA---------AAAAATGTCTTTCGCCCCTTATCTCCTCATCTTCCTATATACCAGCCCCAGGTGAATTCGACGATGTCAATTTTAAACAGAATCTCCGGAGTTTATCTATCCGCATTAGTCCTGTCTTTTTATCTTGCTTCTATGAAGATGGGTTCGATTTGCTTCAGCTATGGGAGTTTCTACCAATTCTTCTTTTATTCATCGAAACTCAGCCTAATATCCGCCGAGATT---GCTGCCTTAGCCCTTTTCTATCACGTGTATGCTGGAGTTCGTCATTTGTTGATGGACGTTTCGGGA---ACCGTC---TTC
>ConopholisAmericana_scaffold-FAMO-2095009-Conopholis_americana
ATGGCTTCATCACTA---GCT------CTTAAGAGG------------CTGGTCTCA---------------------------TCATCG---------------ACCCTTCTCAGCCGC---------------------------------TCTCTCAATCCC---CTCCTC---------------------CGTCAATCAGCTGCCTCATCAAAT---------GTCGAT---CGCCGCTCCGATCGTCCTCGCCGCGAC---TTATCCTCTTTTCCAGGTTTTGATCCA------------TTT---------------TGGAAGAGG---------------AGC---------GTGAGCGTGGGCCAATTCAGTGAGTTCTCTACAGTTGCATCGGGAGCTGTGTCCGACACCAAGGAGACCACCGGT---------------------AAAGAGGATGATACT---------------------AAGAAG---------AAAAATGTCCTGCGCCCCTTATCTCCTCATCTTCCTATCTACAAGCCCCAGCTAAGTTCGACATCCTCAATTCTCAATAGAATCTCCGGAGTTTATCTATCTGCTTATGCTCTGGGCTTTTTTCTTGTTCCTGTGAAAATGGGTTCCATTTACTTTTGCTATGAAAATTTCTACCAATTCTTGTTTTATTCGTCGAAACTCAGCCTGTTATCCACCGAGATT---GCTGCCTTAGCCCTTGCCTATCACGCGTATGCTGGAATTCGTCATATACTCATGGATGTTTCGGGA---ACTGTC---TTT
>CuscutaAustralis_C006N0564E0.1
ATGGCGACCTCC------GCC------GTGCTCAGA------------TCCATCCGCCGCCGCGATCCAGCTTCCTCTCTCATCTCCGCC------------------------TACAAA---------------------------------AACTTCAGTGCA---AATACC---------------------AGTTCATCATGTGCACCAGCAAGC---------CTTGCT---AGGAACAGCTCAAAATCTAACTCCCAT---GGCTCTATTATGGGGAGCGTCACCCCA------------TCC---GTGGCTGCTTTTTACCAGAAA---------------GGA---------TTGTTTGTTGGTGTGCCATCCAAACATCATGAGTTTTACCGGGATATTGCAGCAGACAAACAT---GACAACTTA---------------------GCT---GATGACAAT---------------------AAAAAG---------------GTCCTTCGTCCATTATCACCTCATCTTCCAGTGTATAAGCCTCAGACCAATTCAACCTCATCTATTCTTAACCGATTCTCTGGAGCTTATCTTGCTGCTCTTGTGGTTGGTTTTCATGTTCTCTACCTGAAAGCCGGCTCGGTTAGTCTCAGCTACAGTAACTTCTACCAATTCTTTTTCTATTCATCAAAACTAAGCCAACTTTCTCTCGAGATA---GCTGCTGTGGCCATGGCCTATCACGTGGTCTACGGGGTCCGTCATCTGGTGGGAGATTTCTCGCGA---TACCTC---TTT
>Epifagusvirginiana_scaffold-XMOG-2058186-Epifagus_virginiana-buds
ATGGCTTCATCACTA---CCT------CTTAAGAGG------------CTGCTCTCA---------------------------TCATCA------------TCGACCCTTCTCAGCCGC---------------------------------TCTCTCAATCCC---CTCCTC---------------------CGTCAATCAGCTGCTTCATCAAAT---------GTCGAT---CGCCGC------------------GAC---TTATCCTCTTTTCCAGGTTTTGATCCA------------TTT---------------TGGAAGAGG---------------AGC---------GTGAGCGTGGGCCAATTCAGTGAGTTCTCTACAGTTGCATCGGGAGCTGTGTCCGACACCAAGGAGACCACCGGT---------------------AAAGAGGATGATACT---------------------AAGAAG---------AAAAATGTCCTGCGCCCCTTATCTCCTCATCTTCCTATCTACAAGCCCCAGCTAAGTTCGACATCCTCAATTCTCAATAGAATCTCCGGAGTTTATCTATCCGCTTATGCTCTGGGTTTTTATCTTGTTCCTATGAAAATGGGTTCCATTTACTTTAGCTATGAAAATTTCTACCAGTTCTTGTTTTATTCATCGAAACTCAGCCTGTTATCTACCGAGATT---GCTGCCTTAGCCCTTACCTATCATGCGTATGCTGGAATTCGTCATATACTCATGGATGTTTCGGGA---ACTGTC---TTT
>GlycineMax_Glyma.06G305600.1.p
CTCTCTTCCTCTTCC---TCTTCTTCTCTTTCTAGA------------ACCTTCCCC---------------------------TCTCTC------------------------CCTCGC---------------------CCTCAGATTGGAGCCATCTCTCCC---CTCCCCGATCTCTTCCAC---------CGCAACACCGCCACCATGCCTAAT---------TCTTCG---AGGTACAAAGCTTCTGGAGCTAGATAT---GTCTCTAGAGTTTGGGCTCAGGGTCAA------------ATG------------CCATTGGGAGTC---------------AAT---------ACTGTGATGGCTAGAAGTTTTGAGAGAAGTATGGAAGCTGGCACATTTATGAGTGACATCCCA---AGTAAAACC---------------------AGT---GAGACAAAC------------------------------------CCATCTGGTTTTCGTCCGTTATCTCCTCATCTTCCTCTTTATCAGCCCCAACTTTCTTCGACCCTCTCAATTTTCAATAGAATTGCTGGAGCTTTCCTAGCTGGTGTCATTTTGGTTTTTTATATGATCTATATGAAGTTGGGTTTGGTTAGCCTCACCTATGACTCTTTCTACCAGTTCATATTTTATTCATCGAAACTCAACCTACTTGTCATGGAGATT---TCTGCCTTAGCCGTGTCCTATCATCTGTATAGTGCAATTCGTCATTTA------------------------------TTC
>GossypiumRaimondii_KJB09800
ATGGTATTTAAGGAA---AAG------AAAGAGATT------------TTATTAAAA---------------------------CTTTCA------------------------TCTTTC---------------------------------CTATGTAATGAT---CTAATC---------------------AGA------------------CGT---------GCTAAT---CGTAGT------------------------------------------------------------------------------------------------------------------------------------------------------------------------------------------------------------------------------------------------------------------------TCAAATATCCTTCGTCCT---------CATCTTCCTATTTATAAGCCACAGCTTACTTCGACGTTTCCAATTTCCCATAGAATCTCCGGGGCTTTCCTAGCCACTATACTTTTGTTTTTTTATCTTCTTTGTCTGAAAATAGGTTTGATTTGCTTCACCTATACGAATTTCTACCAATTCTTCTTTTATTCATCAAAGCTTCTCCTAATTTCCGTCTCAATT---GCTGCCTTAGCCCTGTCCTATTATCTGTATAATGGGGTTCGTCATTTATTGACGGATTTTTCGGTA---TTTATC---TTT
>HelianthusAnnuus_OTG10197.1
ATGGCTCGCTCCTTT---TCAAAC---GCCAAACGT------------CTCTCATCCTTCTTCGGTGATCAGCTTTCCGTCGTTATCTCC------------------------AAGCGA---------------------------------GGACTCGCCGCC---GCACCA---------------------CACGGCGGTGCAACCGCCGGCGAA---------TCGACG---AAACCGGCACCTAGGGTTCGATCGAATCAGGTTTACTCTTTTCTGAACATCCACCCG------------TTC------------TCAGTATACGGT---------------AGT---------GTTTACAAGTCACAGATCCCGTCGATGTTATCATTTTCCAGTAGA------------ACTGCT---GCAACTCCG---------------------TCA---GTTGCGAGT---------------------TCCGTA---------ACTAGTCATGCTCGGCCGTTATCGCCTCATCTTTCGATTTACAAGCCGCAGTCGAATTCCATGTATTCGATTTTCAGTAGAATCGCTGCATCGATAATATCCGGTGTTGCCTTGCTGTTCTATTTTCTTTACATGAAAACAGGATTGATTTGCTTCACCTACAACAGTTTCTACCAGCTATTTTTCGGAGTGTCTGGATTCACTGAGTTGATCTGCTATTCA---TCAGTTCCCCTGCTTCTCCTCCATATCATCCATACAGTGAAGCAC---------------------------------TAA
>IpomoeaNil_INIL14g03767.t1
atggcgacttcc------gcc------gtgctcaga------------tccctccgccgccgcgatctggcttcctcttccctctctgcc------------------------tacaaa---------------------------------actttcactgcc---aatacc---------------------aattcatcattggcatcatcaggt---------attgct---aggcaaagttcaaaagccaactcccat---agctctgataaggagaacgtcacccca------------tct---gtggctgctgcttaccagaaa---------------gga---------ttatttgttggtatgccagccaaacatcgcgagtttcaacgggct---------acaatcgca---tctgacaac---------------------cta---actgatgaa---------------------gggaaa---------aag---gtccttcgcccattatcacctcatcttcctgtttatacgccccagactacttcaacttcttctattctgcatagaatctctggagcttacctagccggtgttgcttttggctttcatattctttatctgaaattaggttcagtttgcctcagctacagtgatttctaccagttcttctactatacatcaaagctcagccaactttctctcgaggta---gctgcagtagctatggcctatcatgtgataaatggggttcgtcatttagtggcagatttttcagga---tacctc---ttt
>LindenbergiaPhilippensis_scaffold-WUZV-2061010-Lindenbergia_philippensis-flower
ATGGCTTCATCGCTA---GCG------CTTAAGAGG------------CTAATTTAT------------------------------TCA------------------------ACTCGC---------------------------------TCTCTCAATCCC---CTTCTC---------------------CGTCCAGCTTCTTCATCGAATAAT---------GTC---------------AATCGTCCT------------------CCTTTTCCAGGTTTTGAACCG------------TTA---------------TGGATGAGG---------------AGC---------TTG------GGCCAACTGAGTGAGTACTCTTCAGTTGCATCTGGAAAAGACGATGACATCGGC---AACGCCGCC---------------------GCT------------------------------------AAG---------AAGAATGTTCTTCGCCCCTTGTCTCCTCATCTGCCTATCTACAAGCCCCAGCTGAGTTCGACCACTTCTATCTTCAATAGAATCTCTGGAGTTTATCTGTCTGGTTATGCTCTGGCTTTCTATCTTGTTTCTATGAAATTGGGTTCCATTTGCTACAGCTATGAGGGTTTCTATCAATTGTTGTTTTATTCGTCGAAAATCAGTCTGTTGTCCTCTGAGATT---GCTGTCTTGGCCCTTGTCTATCATGTGTATGCTGGGATTCGTCATTTGCTCATGGATGTTTCCGGA---ACTGTC---TTT
>Med_Med_4g048070.1
TTATCTTCCTCTTCT---TCT------CTTTCTTCA------------ACCTTCTCT---------------------------TCCATC------------------------CCTCGC---------------------------------TCCACCGGATCC---CTC------------------------TCTCCCGCTGCCCCCGCCGCAGAA---------CAATTC---CACCGCACCACCACCACTAAGGGACAT---TTCAGTGGCTTACCTAACTTCAATTCT------------TTG------------AGATATCAGGCT---CTTGGA---CTGGAC---------ACTAATGTGCTGGCTGGAGCTAGATATGGTACTCAAGTTAGTGGCTTTATGAGTGACATCCCA---AGTAAAACC---------------------AGT---GAG---------------------------GCAAAG---------CAGTCCGGTTTTCGCCCATTATCTCCTCATCTTCCTGTTTATCAACCCCAGCTTTCTTCGACGCTTTCAATTTGCAATAGAATTGCTGGAGCTTTCCTAGCTGCTGTCACCTTACTTTTTTATATGATATACATGAAAGTGGGCTTGGTTGGTCTCACCTTTGATCCATTCTACCAGTTCGTATTCTATTCATCAAAACTCCACCTACTTGCCATTGAGATT---TCTGCCCTAGCAATGTCCTATCATCTGTATAGTGCAATTCGTCATTTA------------------------------TTC
>Ofasciculata_scaffold-PHOQ-2002972-Orobanche_fasciculata-stem
ATGGCTTCATCACTACTAGCA------ATTAAGAGG------------CTGGTCTCAGTC------------------------TCATCG------------------------ACTCGCTGC------------------------------TCTCTCAATCCC---CTCCTT---------------------CGCTCTTCA------------AAT---------GCTTTC---CATGTCTCTGATCGTCCTCCTCGCCACGACTTATCTTCTGTTCGAGGTTTTGATCCA------------TTT---------------TGGAGGAGG---------------AGC---------GTG------GGCCAATTCAGCGAGTACTCTTCCGTAATTGGTGCCAAAGAGGATGATGTCGTC---AGCACGAAA---------------------ACG---GATGATACT---------------------AAGAAC---------AGAAATGTCCTTCGCCCCTTATCTCCTCATCTTCCTGTCTACAAGCCCCAGCTGAGTTCGACAACTTCAATTCTCAATAGAATCTCTGGAATTTATTTATCCGCTTATGCATTGGCTTTTTATCTTGTTCCTATAAAAATGGGTTCCGTTTGCTTCAGCTATGTGGATTTCTACCAATTCTTGTTTTATTCGTCGAAACTCGGCCTGTTATCTACCGAGATT---GCTGCCTTAGCCCTATCCTATCATGCGTATTCTGGAGTTCGTCATTTACTGATGGATGTTTCAGGA---ACTATT---TCC
>OrobancheCumanamana_GWHTBHPV044794	Protein=GWHPBHPV044794	Gene=GWHGBHPV033175	Type=mRNA	Position=GWHBHPV00000015: 36184624-36185050, 36185282-36186693: +	transl_table=1	OriSeqID=T78542N0C14	OriID=T78542N0C14G01356.1	OriGeneID=T78542N0C14G01356
ATGGCTTCATCACTA---GCT------GTTAAGAGG------------GTGGTCTCA---------------------------TCAGCG---------------AGCCTTGTCACCCGA---------------------------------TCTCTTAATCCC---TTCATC---------------------CGTCAATCAGCTGCGTCATTAAATGGTTTCGATGTCGAT---CGCCGCTCCAACCGCCCTCGCCGCGAC---TTATTCTCTTTAAAAGGTTCTGATCCA------------TTT------------TTTTGGAGGAGG---------------AGC---------TTG------GGCCAGTTCAGTGAGTACGCTTCAGTTGCATCCGCAGATGGGCTGAATCTGGGA---GCGACGGGC---------------------AAAGAGGATGATACT---------------------AATAAG---------AAAAATGTACTTCGCCCGTTATCCCCTCATCTTCCTATCTACAAGCCCCAGCTAAGTTCAACGACTTCAATTCTCAATAGAATCTCCGGAGTTTATCTATCTGCTTATGCTCTGGCTTTTTATCTTGTTCCTATGAAGTTGGGTTCCATTTACTTCAGCTATGGGTTCTTTTACCAATTCTTGTTTCATTCGTCGAAACTCAGCCTGTTATCCAGTGAGATT---GCTGCCTTGGCCCTTGCCTATCATGCCTATGCTGGAATTCGTCATTTACTGATGGATGTTTCAGGA---ACTGTC---TTT
>OryzaSativa_LOC_Os02g02940.1
---------------------------------------------------------------------------------------------------------------------------------------------------------------------------ATG---------------------GAGAAGTATCACAGCAACTCCCGA---------TTTGCT---CCCTTCAGAGATGCTCCACGTGGTGCC---CTTGGTAGCTCAGGCTCATTCAGCAGC---------ATCGAC------------AGCCTCAGACGC---------------TCC---------TCAACCCTTGAGCAAGCTAGGGGGTACACATCTCGTCCCCTAGGA---CGGCCAAAGATGCTC---CCATCTGGA---------------------TGC---CGACCCCTG---------------------CACACA---------AGCCATCCTCTGCGCCCCCTGTCACCCCACCTTCCTCTGAAGAAGCCACAGCTGAGTGCTACATTCTCTATCTCGCACCGTATATTTGGTGCTGCGTTGGGTGCTGCCATTATATCC---------ATTCCT---------------------------------------------------------------------------CTCGCCACCAAGTTC---AGC------------------------------------------CTCATGTTTGATGTC---------------------
>PhelipancheAegyptiaca_GWHTBHPU041975	Protein=GWHPBHPU041975	Gene=GWHGBHPU041975	Type=mRNA	Position=GWHBHPU00000567: 562015-562858, 562981-563280: -	transl_table=1	OriSeqID=T99112N1C0566	OriID=T99112N1C0566G00005.1	OriGeneID=T99112N1C0566G00005
ATGGCTTCATCACTATTAGCT------CTTAAGAGG------------CTGGTCTCTACC------------------------TCATCG------------------------ACCCGC---------------------------------TCTCTCAATCCC---CTCCTC---------------------CGGTCTGCG------------AAT---------GTTCTC---CATGTCTCCGACCGCCCTTCCCGCCACGACTCATCCTCTTTTCCAAGTTTTGATCCA------------TTT---------------TGGAGGAGG---------------AGC---------GTA------GGCAAATTCAGCGAGTACTCTTCAGTTGCATCCGGA------GATGATGTCGTC---AGCACAAAA---------------------GCT---GATGATACC---------------------AGGAAT---------AAAAATGTCCTTCGCCCCTTATCCCCTCATCTTCCTGTCTACAAGCCCCAGCTGAGTTCGACGTCTTCAATTCTCAATAGAATCTCCGGAGTTTATTTATCCGCTTATGCACTGGCTTTTTATCTTGTTCCTGTGAAAATGGGTTCCATTTGCTTCAGTTATGGGAATTTCTACCAATTCTTGTTTTATTCGTCTAAACTCAGCCTGTTATCCACCGAGATT---GCTGCCTTGGCCCTTGCCTATCATGTGTATGCTGGAGTTCGTCACTTGCTGATGGATGTTTCAGGA---ACTG--TCTTTC
>Phtheirospermum_lcl|BMAC01000713.1_cds_GFQ01849.1_23283 [locus_tag=PHJA_002328900] [protein=succinate dehydrogenase cytochrome b560 subunit] [protein_id=GFQ01849.1] [location=complement(join(249489..249943,250086..250254))] [gbkey=CDS]
ATGGCTTCATCAGTA---GCT------CTTAAGAGG------------CTTGTCTCAGTC------------------------TCATCG------------------------GCCCGC---------------------------------TCTCTCAATCAC---CTA------------------------CGTCCGGCCGCCGCGTCTGCGGAT---------GTCGAT---CGCTGCTCCGATCGTCCTCGCCGCGGA---TTATCCTCTTTCCCAGATTTTGATCCA------------TTT------------TTCTGGAGGAGG---------------AGC---------GTGAGCGGGGCCCAATTCAACGAGTACTCTTCTGCTGCATCTGGAGATGATGATGATATCAGC---ACAAAAGCT---------------------GCT---GACGATACC---------------------AAGAAG---------AAAAATGTCCTTCGCCCCTTATCGCCTCATCTTCCTATCTACAAGCCCCAGCTAAGTTCCACCACTTCAATTCTCAATAGAATCTCCGGAATTTATCTAACCGCTTACGCTCTGTCATATTATCTTGTACCCATCAAAATGGGTTCCGTTTACTTCAGCTATGAGGGTTTCTACCAATTCTTGTTTTATTCATCGAAACTCACTCTGTTGTCCACCGAGATT---GCTGCCTTAGCCTTTGCCTATCATGCGTATGCTGGAGTTCGTCATTTGCTGATGGATGTTTCGGGA---ACTGTC---TTT
>PopulusTrichocarpa_Potri.001G285100.1
ATGGCCACCGCC------GCT------CTCCTCCGC------------TCTCTACGACGTCGTGACGTGGCCTCCGCTCCTCTCTCAACC------------------------TACAGA---------------------------------TGCGTGACTAAT---AATGTG---------------------AAGCCATCGTGGGCTCCTTCTAAT---------TTCAAC---CAAAATAGTGCAAAACCTGCTGAAGGA---TCTAGGGCAACCCCTTCATTCACCCCA------------AAGATAGGAGCCAGGATCTTTGGAAAG---------------AGC---------CCGAGCAAGGGAGTTAACCCAGACAAGGCAGTGGCTATGGGAGGTGGCATGTCTCAGATTGAG---ATGACCTCT---------------------GACATTGATCAACAT---------------------AATACC---------ATGAATATCCTTCGTCCATTATCTCCTCATCTTCCTATTTATAGGCCCCAGGTTAATTCGACATTTTCCATTGTCAATAGAATCTCAGGGGCTTTCCTATCTACTATAGTTTTGTGTTTTTATTTTATTTGTCTGAAAACGGGTTTGATTTGCTTCAACTATTATAATTTCTACCAATTCCTCTTTTATTCATCCAAGCTGATCCTAACCTCCATCGATGTTACCGCTGCCCTCGCCCTGGCCTATCATCTTTTTTACGGGGTTCGTCATTTATTGCAT---------------------------
>SolanumTuberosum_PGSC0003DMT400021489
---------------------------------------------------------------------------------------------------------------------------------------------------------------------------------------------------------------------------------------------------------------------------------------------------------------------------------------------------------------------------------------------------------------------------------------------------------------------------------------------------------------------------ATGAATATCCTTCGCCCCCTATCTCCTCATCTTCCTATTTATAAGCCACAGCTTACTTCGACGTTTTCAATTTCCCATAGAATCTCCGGAGCTTTCCTAGCCACTATAGTTTTCTTTTTTTATCTTCTTTGTCTGAAAATAGGTTTGATTTGCTTCACCTATGAGAATTTCTACCAATTCTTCTTTTATTCATCAAAGCTCATCCTAATCTCTGTCGAGACT---ACTGCCTTAGCCCTGTCCTATCATCTGTATAATGGAGTTCGTCATTTATTGACGGATTTTTCGGGA---TTTTTC---TTT
>SorghumBicolor_Sobic.001G206700.1
GCACCGCCGCCCCCC---GCC------TCCAGACGC------------GTCCCTCCG---------------------------GCGGAG------------------------AATCGG---------------------------------TCCCGAGCTCGC---TTCGTT---------------------CGGATCTTCTGTGTAGCCAGCAAG------------------GAGGCCTCTCCATCTCCTAACAGCAAC---ACTCAGTTTGCACCCCTGGAGACTCCA------------TTT------------GCCCTCCGTGGT---------------GTT---------CTT------GGTAGTTCAAGCTCATATCCTGAGCAAGCCAGGGGCTCTTCTCCTCTAGCTGCT---CTGCCACCA---------------------AAG---ATGTCTACT---------------------CCTGGA---------AATCGGCTCCTGCGCCCACTGTCGCCTCATCTTCCTCTGAAGAAGCCACAGTTCAGCGCTACTTTCTCTATCTCGCACCGTATCTTCGGAGTCGCGTTGGGAGTTGCCATCATATCC---------GTCCCC---------------------------------------------------------------------------CTCGCCACCAAGTTC---AGCCTGATG---------------------------------------------------------------------TTT
>StrigaAsiatica_lcl|BKCP01006737.1_cds_GER43673.1_19207 [locus_tag=STAS_20530] [protein=succinate dehydrogenase subunit 3] [protein_id=GER43673.1] [location=join(158820..158970,159369..159796)] [gbkey=CDS]
ATGGCTTCGTCAATG---GCG------CTCAAGAGG------------CTACTTTCA---------------------------TCATCA------------------------GCCCGA---------------------------------TCTCTGAATCCC---CTCCTC---------------------CGCCAGTCAGCCGCAGCATCCAAT---------GCTCTC---CACGCCTCCGATCGTCCTCGCCGCCGCGACTATTCCTCTTCTACAGGTTTCGACCCG------------TTT------------TATTGGAGGAGG---------------AAC---------ATGATCAATGGCCAATCGAGCCAATACTCTACTGTTGCAGCCGGA---------GATGTGGCA---GACACCGGT---------------------AAA---GAGGAGAAT---------------------CTGAAG---------AAAAACGTGCTCCGGCCTTTATCTCCTCATCTCCCCATCTACAAGCCCCAGCTAAGTTCGACCACCTCAATTCTCAATAGGATATCCGGAGTTTATCTGACTGCTTATGTTCTGGGTTTTTATCTTGTTCCTATAAAACTGGGTTCTGTTAGCTTCAGCTATGAGGGTTTCTATCAGTTCTTGTTCTATTCTTCAAAACTCAGCCTGTTGTCCACTGAGATT---GCTGCATTAGCCTTTGCCTATCATGCTTATGCTGGGATCCGTCACCTGTTGATGGATGTTTCGGGA---ACTGTT---TTC
>VacciniumCorymbosum_VaccDscaff38-augustus-gene-100.20-mRNA-1
AGAGCAAATCCGATC---GGA------GTGAAAAAG------------ATGTTGAGAGTT------------------------GCGGGG------------------------AGGAGG---------------------------------ATCTCTTCTTCT---TTCTTA---------------------TGCAGGTCCGCTCATTCATCAAAT---------CCGGTC---AACGCTTCAGATTCACCCAGATCCGTC---TATTCGCCCCACCCGTATTTTGCTTCT------------GAT------------TCCCTGGCTACT---------------GCA---------CGTGACATGGGTAAGATCCCAGACATCCCAGCTGCTGTGGCAGCTCCACAGGATGACTTCTCC---TCCCTTCCA---------------------CAG---GATGACTCT---------------------GCTAGTGTTAATATCATGAATATCCTTCGCCCGTTATCTCCTCATCTTCCTATTTATAAGCCACAACTCACTTCGACGTTTTCAATTTTCCATAGAATCACCGGAGCTTTCCTATCCACTATGGTTTTGGGTTTTTATCTTGTTTGTCTGAAAGCAGGTTTGATTTGCTTCACCTTTGAGAGTTTCTACCAATTCTTATTTTCTTCATCAAAGCTCATCCTACTCTCCCTCGAGATT---AGTACCTTAGCCCTGTCCTATCATTTGTTTCATGGAGTTCGTCATTTATTGACGGATTTTTCAGGA---AATCTC---TTT
