# Supplementary material for: Altered Mitochondrial Respiration Is Associated With Loss of Nuclear‐Encoded OXPHOS Genes in Parasitic Broomrapes
Source: Ecol Evol. 2025 Jul 6;15(7):e71737. doi: 10.1002/ece3.71737 (PMC12230201; doi:10.1002/ece3.71737)
Supplement: Supplementary file 1 — Appendix S1. [file ECE3-15-e71737-s003.tgz › Orobanchaceae_O2K_Supplementary_v3/Data_S1/DataS1/CII/OG0007335.filter.hyphy.tre]

('AmborellaTrichopoda_ERN13758.1':0.2727719917,('CinnamomumMicranthum_RWR92529.1':0.2867006659,((('AquilegiaCoerulea_PIA56397.1':0.000001063,'AquilegiaCoerulea_PIA56398.1':0.0492087276)'58':0.00000283,(('AquilegiaCoerulea_PIA56399.1':0,'AquilegiaCoerulea_PIA56401.1':0):0.000001063,'AquilegiaCoerulea_PIA56400.1':0.000001063)'81':0.000001063)'100':0.2899787987,(((('Daucuscarota_DCAR_015085':0.3095355496,'HelianthusAnnuus_OTG27760.1':0.3166088846)'81':0.0524065731,((('OleaEuropaea_jgi_chr7_451_Oeuropaea|451|v1.0':0.0816019571,(('HandroanthusImpetiginosus_PIN23928.1':0.0950928457,(('MimulusGuttatus_Migut.D01835.1.p':0.0038852332,'MimulusGuttatus_D1679.1':0.0204073864)'100':0.13163256,((((((((('Phtheirospermum_Pjv1_00002248':0.000001063,'Phtheirospermum_GFP80125.1_1560':0.000001063)'100':0.0381880606,'Pedicularis_TRINITY_DN10776_c0_g1_i2':0.0631870313)'100':0.0087161067,'CastillejaMiniata_TRINITY_DN3034_c0_g1_i2':0.0617065242)'88':0.0153029789,'Euphrasiaarctica':0.1258908718)'81':0.0125534712,('OrobancheCumanamana_GWHTBHPV019155.p1'{Foreground}:0.0726414728,'Ofasciculata_flower_buds.p1'{Foreground}:0.0700313067)'33':0.0004957085)'36':0.0024276934,(((('StrigaAsiatica_SGA_v2.0_scaffold114G31897':0.000001063,'StrigaAsiatica_GER27131.1_2665.p1':0.000001063)'100':0.1023728146,('Alectravogelii_TRINITY_DN832_c0_g1_i2':0.0458926929,'Escobedia_TRINITY_DN1247_c0_g1_i2':0.0196629911)'100':0.0241898837)'86':0.0095586852,('Aeginetiaindica_TRINITY_DN677_c0_g1_i5':0.0453641908,'ChristisoniaKwangtungensis_TRINITY_DN66794_c1_g1_i1':0.0158815682)'100':0.0634723848)'96':0.017073611,'StrigaAsiatica_SGA_v2.0_scaffold7G04073':0.0985547846)'100':0.0529350051)'41':0.0068600867,('ConopholisAmericanaamericana_2006838Coopholis_americaa.p1'{Foreground}:0.0235897069,'Epifagusvirginiana_2059201Epifagus_virgiiaabuds.p1'{Foreground}:0.0258918306)'100'{Foreground}:0.0211155304)'61':0.0074172662,'PhelipancheAegyptiaca_GWHTBHPU024931.p1'{Foreground}:0.0708845446)'94':0.0113520478,'LindenbergiaPhilippensis_2062253Lidebergia_philippesisflower.p1':0.1048064966)'100':0.0329564698)'95':0.0168065823)'91':0.0095030861,'SesamumIndicum_SIN_1006015':0.0832364405)'100':0.0596158136)'100':0.0939344531,'CoffeaCanephora_Cc10_g04350':0.225926538)'98':0.0575973177,(('IpomoeaNil_INIL15g27953.t1':0.0769743286,'CuscutaAustralis_C033N0082E0.1':0.120492572)'100':0.152488881,('SolanumTuberosum_PGSC0003DMT400020707':0.099948669,'SolanumTuberosum_PGSC0003DMT400039927':0.1570192706)'100':0.0609572195)'98':0.0251647961)'99':0.0787995342)'89':0.0377699774,(('Actinidiaeriantha_DTZ79_04g03200':0.0152226364,'Actinidiaeriantha_DTZ79_21g03560':0.0541940059)'100':0.0654073562,'VacciniumCorymbosum_VaccDscaff12-augustus-gene-89.29-mRNA-1':0.127325128)'100':0.0925219608)'95':0.058601675,((((('ArabidopsisThaliana_AT1G47420.1':0.4959683844,'CitrusSinensis_orange1.1g026246m':0.1937954501)'51':0.0452011109,(('GossypiumRaimondii_KJB63814':0.0000025717,'GossypiumRaimondii_KJB63815':0.0271818833)'100':0.1458351077,'TheobromaCacao_Thecc1EG033877t1':0.0503670267)'100':0.1068545914)'39':0.02799578,(('ManihotEsculenta_Manes.05G171800.1.p':0.1363723063,'PopulusTrichocarpa_Potri.014G032400.1':0.1676348041)'94':0.026647146,'ManihotEsculenta_Manes.18G032800.1.p':0.1707679953)'99':0.0500398772)'91':0.0449319292,(('GlycineMax_Glyma.14G081700.1.p':0.0507843234,'GlycineMax_Glyma.17G243600.1.p':0.032903808)'100':0.2437821115,'PrunusPersica_Prupe.1G439200.1.p':0.2694696211)'79':0.0591311046)'74':0.0185194777,'VitisVinifera_GSVIVT01009527001':0.2046208574)'78':0.0285905274)'88':0.0465245929)'100':0.1201447226)'99':0.0882819837,('OryzaSativa_LOC_Os04g34100.1':0.149205356,('SorghumBicolor_Sobic.001G132100.1':0.0223177672,'SorghumBicolor_Sobic.003G340700.1':0.0228700338)'99':0.0697632856)'100':0.4734843955):0;
