# Supplementary material for: Altered Mitochondrial Respiration Is Associated With Loss of Nuclear‐Encoded OXPHOS Genes in Parasitic Broomrapes
Source: Ecol Evol. 2025 Jul 6;15(7):e71737. doi: 10.1002/ece3.71737 (PMC12230201; doi:10.1002/ece3.71737)
Supplement: Supplementary file 1 — Appendix S1. [file ECE3-15-e71737-s003.tgz › Orobanchaceae_O2K_Supplementary_v3/Data_S1/DataS1/CII/OG0004319.one2one.fas]

>Actinidiaeriantha_DTZ79_29g12530
ATGATTGAATCTCAGAGG---------------CAT------TCTTATCATTTG------GTAGATCCAAGTCCA---------------TGGCCTATTTCGGGTTCACTCGGA------------------GCTTTGGCA------------ACC------ACCGTAGGAGGT------------------GTGATGTACATGCACTCATTT------------------------CAAGGG---GGTGCAACACTTCTC---------------------------------------AGTTTGGGC------------------CTAATATTTCTCCTATATACCATGTTT------------GTATGGTGGCGCGATGTTCTACGTGAATCCACGTTGGAAGGACAT---CATACCAAA---------------GTCGTACAATTAGGA------------CTTCGATATGGTTTTCTTCTG---TTT------ATCGTATCGGAGGTT------------------------------------ATGTTCCTT---------------------------------------------TTTGCTTTTTTTCGG------------------GCTTCTTCTCATTCTTCTTTGGCACCTACGGTAGAGATCGGAGGTATT------------TGGCCCCCAAAAGGGATTGGGGTTTTAGAT---------CCTTGGGAAATCCCT---TTT------CTTAATACCCTTATT---CCCCCTTCATCCGGAGCTGCCGTAACTTGGGCTCATCATGCTATACTC------GCGGGGAAAGAAAAACGAGCAGTT---TACGCTTTAGTAGCTACC------------------------GTTTCACTGGCTCTAGTATTCACT---------GGCTTTCAAGGAATGGAATATTATCAAGCACCCTTCACTATTTCGGATAGTATTTATGGTTCTACCTTTTACTTAGCAACTGGCTTTCATGGTTTTCATGTTCTTATAGGTACTCTTTTCTCGATCATATGTGGT------ATTCGCCAATATCTTGGTCATCTGACCAAGGAGCATCACGTTGGCTTTGAAGCAGCTGCA------TGGTACTGGCATTTTGTAGACGTGGTTCGGTTA---TTCCCATTTGTCTCTATC
>AmborellaTrichopoda_ERM97691.1
------------------------------------------------------------------------------------------------------------------------------------------------------------------------------------------------------------------------------------------------------------------------------------------------------------------------------------------------------------------------------------------------------------------------------------------------------------------------------------------------------------------------------------------------------------------------------------------------------------------------------------------------------------------------------------------------------------------------------------------------ATGGAT---------CAAACTAATCCTTGT---TGG------CTGCTTACAAAACAT---ATT---------GGCCTTGCATTGCGGAAGGAACGTTATGATAAGGAA------GCTGAGACTGAGAGCAAGCAA------------------------------------------------CCTCGTTTTGCCGTTCCCTTCACG---------GCACGGCCCTGC---------------TCGCCTGGAGCAATC------------------------------------------TTTGATTCATGGCCGGCGACCAAGGCACAGATC---------------GGT------CCGAGCGAGCCT---------------------------------------------------------------------TGTCAGTCAGGCGACTTC---TTCTTGTTC---------
>AmborellaTrichopoda_ERM97692.1
---------------------------------------------------------------------------------------------------------------------------------------------------------------------------------------------------------ATGAACCCATTT------------------------CAAGGG---GGTGCAACACTTCTC---------------------------------------AGATTTGGC------------------CTTCTCTTTATCCTATATACCATGTTC------------GTATGGTGGCGCGATGTTCTACATGAATCCACGTTGGAAGGACAT---CATACCAAA---------------GTCGTA-A-TTAGGA------------CCTCGATATGGTTCTATTTCG---TTC------GTCGTATCGGAGGTC------------------------------------ATGTTCCTT---------------------------------------------TTTGCTCTTTTTCGA------------------GCTTCTTCTCATTCTTTTTTAGCACCAACGGTAGAGATCGGAGGTATT------------TGG-TT------------------TTAGAT---------CCTCGGGAAATCCCT---TTT------CTTAATACCCCAATT---CTCCCTTCATCAGGAGCTGTCATAACTTGGGCTCATCATGCAATACTC------GTAGGGAAGGAAAAACGAGCAATT---TACGCTTTAGTAGCTACC------------------------GTTTCACTAGCTTTAATATCCACA---------GGGTTTCGAGGAATGGAATATTACCAAGCACCTCCCACTATTTCGAATACTATTTATGGTTCTACCTTTTCTTCAGCAACTGGCTTTCATGGTTTCCATGTGATTATTGGCACTCTTTTCTCGATCATATGTGGT------ATTCACCAATATCTTGGTCATCTGACCAAGGAGCATCACATTGGCTTTGTAGCAGCTGCA------------------------------------------------------------
>AquilegiaCoerulea_PIA41067.1
ATGATTGAATCTCAGAGG---------------CAT------TATTATCATTTG------GTAGATCCAAGTCCA---------------TGGCCTATTTCGGGTTCACTCGGA------------------GCTTTGGCA------------ACC------ACCGTAGGAGGT------------------GTGATGTACATGCACCCATTT------------------------CAAGGG---GGTGCAACACTTCTC---------------------------------------AGTTTGGGC------------------TTCATTTTTATCCTATATACCATGTTC------------GTATGGTGGCGCGATGTTCTACGTGAATCCACGTTGGAAGGACAT---CATACCAAA---------------GTAGTACAATTAGGA------------CCTCGATATGGTTCTATTCCG---TTC------ATCGTATCGGAGGTT------------------------------------ATGTTCCTT---------------------------------------------TTTGCTCTTTTTTGG------------------GCTTCTTCTCATTCTTCTTTGGCACCTACGGTAGAGATCGGAGGTATT------------TGGCCCCCAAAAGGGATTTGGGTTTTAGAT---------CCTCGGGAAATCCCT---TTT------CTTAATACCCCTATT---CCCCCTTCATCCGGAGCTGCCGTAACTTGGGCTCATCATGCTATACTC------GCGGGGAAGGAAAAACGAGCAGTT---TACGCTTTAGTAGCTACC------------------------GTTTCACTGGCTCTAGTATCCACT---------GCCTTTCAAGGAATGGAATATTACCAAGCACCCTCCACTATTTCGGATAGTATTTATGGTTCTACCTTTTCCTTAGCAACTGGCTTTCATGGTTTTCATGTGATTATAGGTACTCTTTTCTCGATCATATGTGGT------ATTCGCCAATATCTTGGTCATCTGACCAAGGAGCATCACGTTGGCTTTGAAGCAGCTGCA------TGGTACTGGCATTTTGTAGACGTGGTTCGGTTA---TTCCTATTTGTCTCTATC
>ArabidopsisThaliana_AT2G46505.1
ATG------TCTCTCCGC---------------CGC------ACT------ATC------CTC---------------------------------------------------------------------GATCTCCAC------------CGT---------------------------------------------------------------------------------CAAACC---CAGAGAGCCACTCTC---------------------------------------TCAAAGTCT------------------CTACCTTTC------TCGATGAGTCAC------------ATC---------------------TCCTCCGCATCCGCCACCGCC---GCCGTGAGA------------------------------------------AACCCACTGGGAAGA------------------GACCTCTCTTCAATC------------------------------------CCCTTCGCA------------------------------------------------------------------------------CAAGCCCAGAAA------------------------------------------------------------------------CTGAAA---------CCAGATTCAACCAAT---CTC------GTCACCGATCGCTCG---ATTTCGTCTTCA------------------------------------------ATTGGGCAATCTGAACTCAACAAG---GCAGCCAAATTCTCGCGT------------------------CAATCGTCTTCTCGAGGTTACACT---------------AATGGCTCTTTCTTACGCAAAATCCCTGTAGTC---------------------------------------------TTTCAC---ATACATGAAGGAATGGAAGAGATT------------------------TTGGCGGATTATGTTCACCAAGAAATGACAAGGAATTTGATTGTGATGTCTTTGGGATTG------TTCCAGATTATCGTTCTTAAAGAT------ATT---ATCTTGTTTCTTCTC---
>CinnamomumMicranthum_RWR98004.1
ATG------AAGGAACGA---------------ATA------AGTGGATTGAGG------AATGAAAGCTCGAAG---------------ACAAAGAGAACCGGGCTTTTCCAA------------------AGAATGACT------------GCA------GCTTTCCCACCC------------------CCTTTGATTAGCATTTCAAAA------------------------AAAGTA---TATACTTCCCTACCT---------------------------------------AATCTCTCT------------------TTA------------------------------------TTCTGGCACATAAATGTAGGGATCGAAGAGATTATGGCAGATCATGTTCACCAAGAA---------------ATGATC---------------------CGAAATTGGATCTTGATTGTTCCTTTT------AATCGTAATCAAAGA------------------------------------TCTTTTCTT------------------------------------------------------------------------------GTTAATCGTCTTTCT---------------------------------------------TTTCCGAACAAATCGAAGAACCTAATGGAT---------CGAACGAATATAGCC---TTG------GCTGCTACGAAACAT---ATC---------GGCCTTGCGTTGCGGAAGGAACGTTCTGTTCTGATA------AGGAGGCTGAGGCTGAGAGCA------------------------------------------------AGCAACCTCGTTTTGCCGTTTCCT---------TCACGGCACGGC------------------CCTGCTCGCCAGGAGGAATCTTTGATTCAT---------------------GGCCGGAGATCAAGGCACAGATCGATCCGAAGCGAGCAGCAAGCTACGGCTTCAAAGCCAAGCTCCGAAAACTACAGTGCGCTCCTGCAGCGAAGAAAACTCCAGTGCGCGGGAGCGCAC------TCCGGCTTTCGAGCCAGCGAAGAA------------AACTCCAGTGCGCGC---
>CuscutaAustralis_C135M0005G0.1
ATGATTGAATCTCAGAGG---------------CAT------TCTTATCATTTG------GTAGATCCAAGTCCA---------------TGGCCTATTTCGGGTTCACTCGGA------------------GCTTTGGCA------------ACA------ACCGTAGGAGGT------------------GTGATGTACATGCACTCATTT------------------------CAAGGG---GGTGCAACACTTCTA---------------------------------------AGTTTGGGC------------------CTCCTATTTATCCTATATACCATGTTC------------GTATGGTGGCGCGATGTTCTACGCGAATCCACGTTCGAAGGACAT---CATACCAAA---------------GTCGTACAATTAGGA------------CCTCGATATGGTTTTATTCTG---TTT------ATCGTATCGGAGGTT------------------------------------ATGTTCTTT---------------------------------------------TTTGCTCTTTTTCGG------------------GCTTCTTCTCATTCTTCTTTGGCACCTACGGTAGAGATCGGAGGTATT------------TGGCCACCAAAGGGGATTGCGGTTTTAGAC---------CCCTGGGAGATCCCT---TTT------CTTAATACCCTTATT---CCCCCTTCATCCGGAGCTGCCGTAACTTGGGCTCATCATGCTATACTC------GCGGGGAAGGAAAAACGAGCAGTT---TACGCTTTAGTAGCTACC------------------------GTTTCACTGGCTCTAGTATTCACC---------GGCTTTCAAGGAATGGAATATTATCAAGCACCCTTCACTCTTTCGGATAGTATTTATGGTTCTACCTTTTTCTTAGCAACTGGCTTTCATGGTTTTCATGTGATTATAGGTACTATTTTCTCGATCATATGTGGT------ATTCGCCAATATCTTGGTCATCTGACCAAGGAGCATCACGTTGGCTTTGAAGCAGCTGCA------TGGTACTGGCATTTTGTAGACGTGGTTCGGTTA---TTCCCATTTGTCTCTATC
>Daucuscarota_DCAR_032446
ATGATTGAATCTCAGAGG---------------CAT------TCTTATCATTTG------GTAGATCCAAGTCCA---------------TGGCCTATTTCGGGTTCCCTCGGA------------------GCTTTGGCA------------ACC------ACCGTAGGAGGT------------------GTGATGTACATGCACCCATTT------------------------CAAGGG---GGTGCAACACTTCTC---------------------------------------AGTTTGGGC------------------CTCATATTTCTCCTATATACTATGTTC------------GTATGGTGGCGCGATGTTCTACGTGAATCCACGTTGGAAGGACAT---CATACCAAA---------------GTCGTACAATTAGGA------------CCTCGATATGGTTTTATTCTG---TTT------ATCGTATCGGAGGTT------------------------------------ATGTTCCTT---------------------------------------------TTTGCTCTTTTTTGG------------------GCTTCTTCTCATTCCTCTTTGGCACCTACGGTAGAGATCGGAGGTATT------------TGGCCCCCAAAGGGGATTGGGGTTTTAGAT---------CCTCGGGAAATCCCT---TTT------CTTAATACCCTTATT---CTCCCTTCATCCGGAGCTGCCGTAACTTGGGCTCATCATGCTATACTC------GCGGGGAAGGAAAAGCGAGCTGTT---TACGCTTTAGTAGCTACC------------------------GTTTCACTGGCTCTAGTATTCACG---------GGCTTTCAAGGAATGGAATATTATCAAGCACCCTCCACTATTTCGGATAGTATTTATGGTTCTACCTTTTTCTTAGCAACGGGCTTTCATGGGTTTCATGTGATTATAGGTACTCTTTTCTTGATCGTATGTGGT------ATTCGCCAATATCTTGGTCATCTGACCAAGGAGCATCACGTTGGCTTTGAAGCAGCTGCA------TGGTACTGGCATTTTGTAGACGTGGTTCGGCTA---TTCCCATTTGTCTCTATC
>Epifagusvirginiana_scaffold-XMOG-2007778-Epifagus_virginiana-buds
ATGATTGAATCTCAGAGG---------------CAT------TCTTATCATTTG------GTAGATCCAAGTCCA---------------TGGCCTATTTCGGGTTCACTCGGA------------------GCTTTGGCA------------ACA------ACCGTAGGAGGT------------------GTGATGTACATGCACTCATTT------------------------CAAGGG---GGTGCAACACTTCTC---------------------------------------AGTTTGGGC------------------CTCATATTTCTCCTATATACCATGTTC------------GTATGGTGGCGCGATGTTCTACGTGAATCCACGTTGGAAGGACAT---CATACCAAA---------------GTAGTACAATTAGGA------------CTTCGATATGGTTTTATTCTT---TTT------ATCGTATCGGAGGTT------------------------------------ATGTTCTTT---------------------------------------------TTAGCTTTTTTTTGG------------------GCTTTTTTTCATTCTTCTTTGGCACCTACGGTAGAGATCGGAGGTATT------------TGGCCCCCAAAAGGGATTGGGGTTTTAGAT---------CCTTGGGAAATCCCT---TTT------CTTAATACCCTTATT---CTCCTTTCATCCGGAGCTGCCGTAACTTGGGCTCATCATGCTATACTC------GCGGGGAAGGAAAAACGAGCAGTT---TACGCTTTAGTAGCTACC------------------------GTATTACTGGCTCTAGTATTCACT---------GGCTTTCAAGTAATGGAATAT--T---------------------------------------------------------------------------------------------------------------------------------------------------------------------------------------------------------------------------------------------
>GlycineMax_Glyma.12G155300.1.p
ATGATTGAATCTCAGAGG---------------CAT------TCTTATCATTTG------GTAGATCCAAGTCCA---------------TGGCCTATTTCGGGTTCACTCGGA------------------GCTTTGGCA------------ACC------ACCGTAGGAGGT------------------GTGATGTACATGCACTCATTT------------------------CAAGGG---GGTGCAACACTTCTC---------------------------------------AGTTTGGGC------------------CTAATATTTATCCTATATACCATGTTT------------GTATGGTGGCGCGATGTTCTACGTGAATCCACGTTGGAAGGACAT---CATACCAAA---------------GTCGTACAATTAGGA------------CCTCGATATGGTTCTATTCCG---TTC------ATCGTATCGGAGGTT------------------------------------ATGTTCCTT---------------------------------------------TTTGCTTTTTTTCGG------------------GCTTCTTCTCATTCTTCTTTGGCACCTACGGTAGAGATCGGAGGTATT------------TGGCCCCCTTTAGGGATTTGGGTTTTAGAT---------CCTCGGGAAATCCCT---TTT------CTTAATACCCCTATT---CTCCTTTCATCCGGAGCAGCCGTAACTTGGGCTCATCATGCTATACTC------GCGGGGAAGGAAAAACGAGCAGTT---TACGCTTTAGTAGCTACC------------------------GTTTCACTGGCTCTAGTATTCACT---------GGCTTTCAAGGAATGGAATATTATCAAGCACCCTTCACTATTTCGGATAGTATTTATGGTTCTACCTTTTTCTTAGCAACTGGCTTTCATGGTTTTCATGTGATTATAGGTACTCTTTTCTTGATCATATGTGGT------ATTCGCCAATATCTTGGTCATCTGACCAAGGAGCATCACGTTGGCTTTGAAGCAGCTGCA------TGGTACTGGCATTTTGTAGACGTGGTTCGGTTA---TTCCTATTTGTCTCTATC
>GossypiumRaimondii_KJB09757
ATGATTGAATCTCAGAGG---------------CAT------TCTTATCATTTG------GTAGATCCAAGTCCA---------------TGGCCTATTTCGGGTTCACTCGGA------------------GCTTTGGCA------------ACC------ACCGTAGGAGGT------------------GTGATGTACATGCACTCATTT------------------------CAAGGG---GGTGCAAGACTTCTC---------------------------------------AGTTTGGGC------------------CTCATATTTATCCTATATACCATGTTC------------GTATGGTGGCGCGATGTTCTACGTGAATCCACGTTGGAAGGACAT---CATACCAAA---------------GTCGTACAATTAGGA------------CTTCGATATGGTTTTATTCTG---TTT------ATCGTATCGGAGATT------------------------------------------------------------------------------------------------------------------------------------------------------------------GGAGGTATT------------TGGCCCCCAAAAGGGATTGGGGTTTTAGAT---------CCTTGGGAAATCCCT---TTT------CTTAATACCCCTATT---CTCCTTTCATCCGGAGCTGCCGTAACTTGGGCTCATCATGCTATACTC------GCGGGGAAGGAAAAACGAGCAGTT---TATGCTTTAGTAGCTACC------------------------GTTTTTCTGGCTCTAGTATTCACT---------GGATTTCAAGGAATGGAATATTATCAAGCACCTTTCACTATTTCGGATAGTATTTATGGTTCTACCTTTTTCTTAGCAACTGGCTTTCATGGTTTTCATGTGATTATAGGTACTCTTTTCTTGATCATATGTGGT------ATTCGCCAATATCTTGGTCATCTGACTAAAGAGCATCACGTTGGCTTTGAAGCAGCTGCA------TGGTACTGGCATTTTGTAGACGTGGTTCGGTTA---TTCCCATTTGTCTCTATC
>HandroanthusImpetiginosus_PIM96995.1
---------------------------------------------------------------------------------------------------------------------------------------------------------------------------------------------------------------------------------------------ATGGGT---------------------------------------------------------------------------------------------------------------------------GTA---------------------GAA---------------------------------------------------------------------------------------------------------GCAATAAATGCTTTT------------------------------------------------------------------------------------------------------------------------------------------------------------------------------------------------------------------------------------GAGTTGCCA---TTG------TTAAACACTGTCATA---CTGTTAGGATCTGGTGTAACAATTACGTATTCTCATCATTCGTTGATA------CAAGGAAATAGAAATGGCGCGTTA---TATGGAGCAATATTTACC------------------------ATAATATTAGCTTTTGTGTTCACC---------GCTTGTCAAGCAGTAGAGTATTCTGTGTCTTCATTTACCTTAACAGATGGTGCATTTGGTTCATGCTTTTATTTTGGAACAGGTTTTCACGGGTTACATGTCATAATTGGAACT---------------------------------------------------------------------------------------------------------------------------ATT---TTTTTAGCTGTAGGATTT
>HelianthusAnnuus_OTF84703.1
ATGATTGAATCTCAGAGG---------------CAC------TCTTATCATTTG------GTAGATCCAAGTCCA---------------TGGCCTATTTCGGGTTCACTCGGA------------------GCTTTGGCA------------ACC------ACCGTAGGAGGT------------------GTGATGTACATGCACTCATTT------------------------CAAGGG---GGTGCAACACTTCTC---------------------------------------AGTTTGGGC------------------CTAATCTTTATCCTATATACCATGTTC------------GTATGGTGGCGCGATGTTCTACGTGAATCCACGTTGGAAGGACAT---CATACCAAA---------------GTCGTACAATTAGGA------------CCTCGATATGGGTTTATTCTG---TTT------ATCGTTTCGGAGGTT------------------------------------ATGTTCCTT---------------------------------------------TTTGCTCTTTTTCGG------------------GCTTCTTCTCATTCTTCTTTGGCACCTACGGTAGAGATCGGAGGTATT------------TGGCCCCCAAAAGGGATTGCGGTTTTAGAT---------CCTCGGGAAATCCCT---TTT------CTTAATACTCTTATT---CCCCTTTCATCCGGAGCTGCCGTAACTTGGGCTCATCATGCTATACTC------GCGGGGAAGGAAAAACGAGCAGTT---TACGCTTTAGTAGCTACC------------------------GTTTCACTGGCTCTAGTATTCACC---------GCCTTTCAAGGAATGGAATATTATCAAGCGCCCTCCACAATTTCGGATAGTATTTATGGTTCTACCTTTTTCTTAGCAACTGGCTTTCATGGTTTTCATGTGATTATAGGTACTCTTTTCTCGATCGTATGTGGT------ATTCGCCAATATCTTGGTCATCTGACCAAGGAGCATCACGTTGGCTTTGAAGCAGCTGCA------TGGTACTGGCATTTTGTAGACGTGGTTCGGTTA---TTCCCATTTGTCTCTATC
>IpomoeaNil_INIL09g30305.t1
---------------------------------------------------------------------------------------------------------------------------------------------------------------------------------------------------------------------------------------------------------------------------------------------------------------------------------------------------------------------------------------------------------------------------------------------------------------------------------------------------------------------------------------------------------------------atgttcttt---------------------------------------------tttgctctttttcgg------------------gcttcttctcattcttctttggcacctacggtagagatcggaggtatt------------tggccaccaaaggggattgcggttttagac---------ccctgggagatccct---ttt------cttaatacccttatt---cccccttcatccggagctgccgtaacttgggctcatcatgctatactc------gcggggaaggaaaaacgagcagtt---tacgctttagtagctacc------------------------gtttcactggctctagtattcacc---------ggctttcaaggaatggaatattatcaagcacccttcactatttcggatagtatttatggttctacctttttcttagcaactggctttcatggttttcatgtgattataggtactcttttctcgatcatatgtggt------attcgccaatatcttggtcatctgaccaaggagcatcacgttggctttgaagcagctgca------tggtactggcattttgtagacgtggttcggtta---ttcccatttgtctctatc
>ManihotEsculenta_M.esculenta_v7.1|Manes.04G062576.1 CDS
ATGATTGAATCTCAGAGG---------------CAT------TCTTATCATTTG------GTAGATCCAAGTCCA---------------TGGCCTATTTCGGGTTCACTCGGA------------------ACTTTGGCA------------ACC------ACCGTAGGAGGT------------------GTGATGTACATGCACTCATTT------------------------CAAGGG---GGTGCAACACTTCTC---------------------------------------AGTTTGGGC------------------CTCATATTTATCCTATATACCATGTTT------------GTATGGTGGCGCGATGTTCTACGTGAGTCCACGTTGGAAGGACAT---CATACCAAA---------------GTCGTACAATTAGGA------------CCTCGATATGGTTTTATTCTG---TTC------ATCGTATCGGAGGTT------------------------------------ATGTTCCTT---------------------------------------------TTTGCTTTTTTTTGG------------------GCTTCTTTTCATTCTTCTTTGGCACCTACGGTAGAGATCGGAGGTATT------------TGGCCCCCAAAAGGGATTGGGGTTTTAGAT---------CCTCGGGAAATCCCT---TTT------CTTAATACCCCTATT---CTCCTTTCATCCGGAGCTGCCGTAACTTGGGCTCATCATGCTATACTC------GCGGGGAAGGAAAAACGAGCAGTT---TATGCTTTAGTAGCTACC------------------------GTTTCACTGGCTCTAGTATTCACT---------GGCTTTCAAGGAATGGAATATTATCAAGCACCCTTCACTATTTCGGATAGTATTTATGGTTCTACCTTTTTCTTAGCAACTGGCTTTCATGGTTTTCATGTGATTATAGGTACTCTATTCTTGATCATATGTGGT------ATTCGCCAATATCTTGGTCATCTGACCAAGGAGCATCACGTTGGCTTTGAAGCTGCTGCA------TGGTACTGGCATTTTGTAGACGTGGTTCGGTTA---TTCCCATTTGTTTCTATC
>NicotianaAttenuata_Nta00g02420.1 gene=Nta00g02420
ATGATTGAATCTCAGAGG---------------CAT------TCTTATCATTTG------GTAGATCCAAGTCCA---------------TGGCCTATTTCGGGTTCACTCGGA------------------GCTTTGGCA------------ACA------ACCGTAGGAGGT------------------GTGATGTACATGCACTCATTT------------------------CAAGGG---GGTGCAACACTTCTC---------------------------------------AGTTTGGGC------------------CTCATATTTATCCTATATACCATGTTC------------GTATGGTGGCGCGATGTTCTACGTGAATCCACGTTCGAAGGACAT---CATACCAAA---------------GTCGTACAATTAGGA------------CCTCGATATGGTTTTATTCTG---TTT------ATCGTATCGGAGGTT------------------------------------ATGTTCTTT---------------------------------------------TTTGCTCTTTTTCGG------------------GCTTCTTCTCATTCTTCTTTGGCACCTACGGTAGAGATCGGAGGTATT------------TGGCCCCCAAAGGGGATTGCGGTTTTAGAT---------CCTTGGGAAATCCCT---TTT------CTTAATACCCTTATT---CCCCTTTCATCCGGAGCTGCCGTAACTTGGGCTCATCATGCTATACTC------GCGGGGAAGGAAAAACGAGCAGTT---TACGCTTTAGTAGCTACC------------------------GTTTCACTGGCTCTAGTATTCACA---------GGCTTTCAAGGAATGGAATATTATCAAGCACCCTTCACTATTTCGGATAGTATTTATGGTTCTACCTTTTTCTTAGCAACTGGCTTTCATGGTTTTCATGTGATTATAGGTACTATTTTCTCGATCATATGTGGT------ATTCGCCAATATCTTGGTCATCTGACCAAGGAGCATCACGTTGGCTTTGAAGCAGCTGCA------TGGTACTGGCATTTTGTAGACGTGGTTCGGTTA---TTCCTATTTGTCTCTATC
>OleaEuropaea_Oeu000568.1
ATGATTGAATTTGAGAGG---------------CAT------TCTTATCCTTTG------ATATATCCAAGTCCA---------------CGGCTTACTTCAGGTTCACTCATA------------------GCTTTGGCA------------ACA------ACCATAAGAGGT------------------GTGATGTACATGCACTCATTT------------------------CGACGG---GGTGCAACACTTCTC---------------------------------------AGTTTGGAC------------------CTCATATTTATCCTATATACCATGTTC------------GTATGGTGGCGCAATGTTCTATGTGAATCCACGTTGGAAGAACAT---CATACCAAA---------------GTCGTACAATTAGGA------------TCTCAATATGATTTTATTCTT---TTT------ATCGTATCGGAGGGT------------------------------------TTTTTTTTT---------------------------------------------TTT------------------------------------------------------------------------------------------------------------------------------------------------------------------------------------------------------------------------------------------------------TTTGTA---TAT------------ACA------------------------------------------TTTTGC---------AAAGTCCAATAT---------------------------------------------------------------------------------------------------------------------------------------------------------------------------------------------------------------------------------ATA---ATTATATTTATCATTTAA
>OryzaSativa_LOC_Os01g70980.1
ATG------GCGTCGCGC------------------------------CTCCTC------GCCCGATCCAAAGCC---------------CTAGCGCTCGCCCTGTCCCGCGCC------------------GACGCGGCG------------GCGCCGGGGCCCGCCGCCGGA------------------GTGCAGTGGCTCCGCACGCTG------------------------TCCTCC---CTCCCCCGCGATCCG---------------------------------------GCCGCCGCC------------------GCCTCCCCC---------------------------------------GCCCCCGCGCCGCGCCAACCCGCCGTG---GGGTCC---CCTCTCGGC---------------CTCTCCAAGATT---------------CCAGGATATGAACAGACATCT---CGA------CTCAGTGGTACACAA------------------------------------GTATTGCCT---------------------------------------------CGTTGGTTTTCTACT------------------GGAACATCAAATGGATCTTCTGCTCAGCAGGAG---------------------------GGAGCCACCAGAAAGGTAATGGCATTCAGC---------CCATTAGAAGCAAGC---ATC------GCCAAACCCAGAAAA---GGTCCATTGACATCTGAAAGCTGGAAAGTGAAGCAGACAGAGCTACTA------ACA------------CGATCTACG---TATTACATGATCCCAACT------------------------------------CTGCTTCTTGTA---------TCAAAGAACAGC---------------------------ATCAGTACGTCTCTTCTGGTCGCATCAGTA---------------TTCCATCAAGTCTACATGTTCTACAAGGAGATC------------------------CTTCTGGACTATGTCCATCACGATATCACCAGGAAGTGGGTTTTCATATACTTCAAGATT------CTCCTGATAATCATGGCCAAGGAA------ACA---GTTGTCTACTTCGATTTA
>PhelipancheAegyptiaca_GWHTBHPU005844
ATGATTGAATCTCAGAGG---------------CAT------TCTTATCATTTG------GTAGATCCAAGTCCA---------------TGGCCTATTTCGGGTTCACTCGGA------------------GCTTTGGCA------------ACA------ACCGTAGGAGGT------------------GTGATGTACATGCACTCATTT------------------------CAAGGG---GGTGCAACACTTCTC---------------------------------------AGTTTGGGC------------------CTCATCTTTATCCTATATACCATGTTC------------GTATGGTGGCGCGATGTTCTACGTGAATCCACGTTGGAAGGACAT---CATACCAAA---------------GTCGTACAATTAGGA------------CCTCGATATGGTTTTATTCTT---TTT------ATCGTATCGAAGTTT------------------------------------ATGTTCTTT---------------------------------------------TTTGCTTTTTTTCGG------------------GATTCTTCTCATTATTTTTTGGCACCTACGGTAGAGATCGGAGGTATT------------TGGCCCCCAAAAGGGATTGGGGTTTTAGAT---------CCTTGGGAAATCCCT---TTT------TTGAATACCCTTATT---CCCCCTTCATCCGGAGCTGCCGTAACTTGGGCTCATCATGCTATACTC------GCGGGGAAGGAAAAACGAGCAGTT---TACGCTTTAGTAGCTACT------------------------GTTTTACTGGCTCTAGTATTCACT---------GGCTTTCAAGGAATGGAATATTATCAAGCACCCTCCACTATTTCGGATAGTATTTATGGTTCTACCTTTTTCTTAGCAACTGGCTTTCATGGTTTTCATGTGATTATAGGTACTGTTTTCTTGATCATATGTGGT------CTTCGCCAATATCTTGGTCATCTGACCAAGGAGCATCACGTTGGCTTTGAAGCAGCTGCA------TGGTACTGGCATTTTGTAGACGTGGTTCGGTTA---TTCCCATTTATCTCTATC
>Phtheirospermum_Pjv1_00028529
ATGATTGAATCTCAGAGG---------------CAT------TCTTATCATTTG------GTAGATCCAAGTCCA---------------TGGNCTATTTCGGGTTCACTCGGA------------------GCTTTGGCA------------ACA------ACCGTAGGAGGT------------------GTGATGTACATGCACTCATTT------------------------CAAGGG---GGTGCAACACTTCTC---------------------------------------AGTTTGGGC------------------CTCATATTTATCCTATATACCATGTTT------------GTATTGTGGCGCAATGTTCTACGTGAATCCATGTTGGAAGGACAT---CATACAAAA---------------GTCGTACAATTAGGG------------CCTCCATATGGTTTTATTATT---TTT------ATCGTATTGGAGGTT------------------------------------ATGTTCTTT---------------------------------------------TTTTCTTTGTTTCGG------------------GCTTCTTCTCATTCTTCTTTGGCACTTACGGTAGAGATCGGATGTATT------------TGGCCCCTAAAAGGTATTGGGGTTTTAGAT---------CCTTGGGAAATCCCT---TTT------CTTAATACCCTTATT---CCCCCTTCATCCGGAGCTGCCGTAACTTGGGCTCATCATGATATACTC------GCAGGGAAGGAAAAACGAGCAGTT---TATACTTTAGTAGTTACC------------------------GTTTTACTGGCTCTAGTATTCACT---------GGNTTTCAAGGAATGGAATATTATCAAGCACCC---------------------------------------------------------------------------------------TGTTTTGCATGTAAT------------------------------------------------------------------------------------------------------TGT---TGTGTTTTTTCTAGTATT
>PopulusTrichocarpa_P.trichocarpa v4.1|Potri.007G062402.1 CDS
ATGATTGAATCTCAGAGG---------------CAT------TCTTATCATTTG------GTAGATCCAAGTCCA---------------TGGCCTATTTCGGGTTCACTCGGA------------------GCTTTGGCA------------ACC------ACCGTTGGAGGT------------------GTGATGTACATGCACTCATTT------------------------CAAGGG---GGTGCAACACTTCTC---------------------------------------AGTTTGGGC------------------CTCCTATTTATCCTATATACTATGTTT------------GTATGGTGGCGCGATGTTCTACGTGAGTCCACGTTGGAAGGACAT---CATACCAAA---------------GTCGTACAATTAGGA------------CTTCGATATGGTTTTATTCTG---TTC------ATCGTATCGGAGGTT------------------------------------ATGTTCTTT---------------------------------------------TTTGCTTTTTTTTGG------------------GCTTTTTTTCATTCTTCTTTGGCGCCTACGGTAGAGATCGGAGGTATT------------TGGCCCCCAAAAGGGATTGGGGTTTTAGAT---------CCTTGGGAAATCCCT---TTT------CTTAATACCCTTATT---CTCCTTTCATCCGGAGCTGCCGTAACTTGGGCTCATCATGCTATACTC------GCGGGGAAGGAAAAACGAGCAGTT---TATGCTTTAGCAGCTACC------------------------GTTTTACTGGCTCTAGTATTCACT---------GGCTTTCAAGGAATGGAATATTATCAAGCACCCTTCACTATTTCGGATAGTATTTATGGTTCTACCTTTTTCTTAGCAACTGGCTTTCATGGTTTTCATGTGATTATAGGTACTCTTTTCTTGATCATATGTGGT------ATTCGCCAATATCTTGGTCATCTGACCAAGGAGCATCACGTTGGCTTTGAAGCAGCTGCA------TGGTACTGGCATTTTGTAGACGTGGTTTGGTTA---TTCCTATTTGTTTCTATC
>SesamumIndicum_SIN_1007209
ATG---------------------------------------------------------------------------------------------------------------------------------AAGCTAGCG------------GAT------GAGGTTGGAGAA------------------GTG------------CAGAGG------------------------AGTGGG---AGGTTGGCGCGGAAA---------------------------------------AGAGCTCGC------------------CTGCAGAAG---------------------------------GGGGTGCAATCTGAAAAAAGGGGAGGAAGCGGGGATGGAGCT---GAGTTCAAG---------------------------------------------AGAGAACCATTTGAAGCG---AGG------AGGATGGAAGAGAAA------------------------------------ATT------------------------------------------------------------------------------------------------TCATTG------------------------------------------------------------------------------------------------------------------------------------------ACTGGCGAACTAAAATGGATAGCTGCTGGGAGAATT------GCGACTGATGAATCGCGATCA------------------GCCGCT------------------------GATTCCCTTGCCGTTGGATTCGTGCCTCAAGACTCTGCCACTGGGACTCGGTCGGAAGAATCTACTGCGGCCATCTCTACCCACCTTTATGAACACACCAGGTCGCTA---------------------------------------ATC------------------------TTGAGGTCGCAACACCTTCCACTCATTCCCAGGATGCATGTCATGAGGTCGCGGGAAATT------------------------------------ATG---TTG---------CAGTTT
>SorghumBicolor_Sobic.003G418400.1
ATGGCGTCGGTGCTGATC---------------CGA------TCCAAATCCCTG------GCGCACGCCTTCTCG---------------CGCGCCGTCGCCGCTGACCCGGCT------------------GCCGCCGCC------------GCC------GCCCCGTCGCAG---------------------------------CGCCAA------------------------ACATCG---GTCTGCTCCCCTCTC---------------------------------------GACCTCCCC------------------AAGATTCTA------------------------------------------------GGGTATGAGCGAACT---------TCA---CGACTCAGT---------------AGCACACAAGTATTC------------CCTCGCTGGTTTTCT---------------------GCCGGA---------------------------------------------------------------------------------------------------------------------------------GCATCCAATGGATCTTCTGTGCAGCAGATGCAGGAA------------------------AGTGCCTCGACAAAGGTGACGGCATTCAGC---------CCATTAGAAGCAACT------------------------ATC---ACCAAACCCAGACGCAGTCCATTGACATATGAAAGCTTGAAAGTGAGG------GTAACTGAGCTAGCTAGAGGA------------GCTACGTATGTT------------------------ATGATCCCAGCTCTGCTTTTCACG---------TCAAAGAATACC---------------------------ATTACCACTTCTCTTCTGGTCATGCCAGTT---------------TTCCATCAAATCTACATGTTCCACAAGGAGATC------------------------CTGCTGGACTATGTCCACCATGACGTTACCAGGAAGTGGGCTTTGATCTACTTCAAGATT------CTTCTACTGATCATGTCTAAGGAT------ACA---ATTGTCTACTTAGATCTA
>StrigaAsiatica_SGA_v2.0_scaffold575G53003
ATGATTGAATCTCAGAGG---------------CAT------TCTTATCATTTG------GTAGATCCAAGTCCA---------------TGGCCTATTTCGGGTTCACTCGGA------------------GCTTTGGCA------------ACA------ACCGTAGGAGGT------------------GTGATGTACATGCACTCATTT------------------------CAAGGG---GGTGCAACACTTCTC---------------------------------------AGTTTGGGC------------------CTCATATTTATCCTATATACCATGTTC------------GTATGGTGGCGCGATGTTCTACGTGAATCCACGTTGGAAGGACAT---CATACCAAA---------------GTCGTACAATTAGGA------------CCTCGATATGGTTTTATTCTT---TTT------ATCGTATCGGAGGTT------------------------------------ATGTTCTTT---------------------------------------------TTTGCTTTTTTTCGG------------------GCTTCTTCTCATTCTTCTTTGGCACCTACGGTAGAGATCGGAGGTATT------------TGGCCCCCAAAAGGGATTGGGGTTTTAGAT---------CCTTGGGAAATCCCT---TTT------CTTAATACCCTTATT---CCCCCTTCATCCGGAGCTGCCGTAACTTGGGCTCATCATGCTATACTC------GCGGGGAAGGAAAAAAGAGCAGTT---TATGCTTTAGTAGCTACC------------------------GTTTTACTGGCTCTAGTATTCACT---------GGCTTTCAAGGAATGGAATATTATCAAGCACCCTCCACTATTTCGGATAGTATTTATGGTTCTACCTTTTTCTTAGCAACTGGCTTTCATGGTTTTCATGTGATTATAGGTACTCTTTTCTTGATCATATGTGGT------ATTCGACAATATCTTGGTCATCTGACCAAGGAGCATCACGTTGGCTTTGAAGCAGCTGCA------TGGTACTGGCATTTTGTAGACGTGGTTTGGTTA---TTCCCATTTGTCTCTATC
>VacciniumCorymbosum_VaccDscaff24-snap-gene-343.34-mRNA-1
ATGATTGAATCTCAGAGG---------------CAT------TCTTATCATTTG------GTAGATCCAAGTCCA---------------TGGCCTATTTCGGGTTCACTCGGA------------------GCTTTGGCA------------ACC------ACCGTAGGAGGT------------------GTGATGTACATGCACTCATTT------------------------CAAGGG---GGTGCAACACTTCTC---------------------------------------AGTTTGGGC------------------CTCATATTTATCCTATATACCATGTTT------------GTATGGTGGCGCGATGTTCTACGTGAATCCACGTTGGAAGGACAT---CATACCAAA---------------GTCGTACAATTAGGA------------CTTCGATATGGTTTTATTCTG---TTT------ATCGTATCGGAGGTT------------------------------------ATGTTCTTT---------------------------------------------TTTGCTTTTTTTTGG------------------GCTTTTTTTCATTCTTCTTTGGCACCTACGGTAGAGATCGGAGGTATT------------TGGCCCCCAAAAGGGATTTGGGTTTTAGAT---------CCTTGGGAAATCCCT---TTT------CTTAATACCCTTATT---CTCCTTTCATCCGGAGCTGCCGTAACTTGGGCTCATCATGCTATACTC------GCGGGGAAAGAAAAACGAGCAGTT---TACGCTTTAGTAGCTACC------------------------GTTTTACTGGCTCTAGTATTCACT---------GGCTTTCAAGGAATGGAATATTATCAAGCACCCTTCACTATTTCGGATAGTATTTATGGTTCTACCTTTTACTTAGCAACTGGCTTTCATGGTTTTCATGTGATTATAGGTACTCTTTTCTTGATCATATGTGGT------ATTCGCCAATATCTTGGTCATCTGACCAAAGAGCATCACGTTGGCTTTGAAGCAGCTGCA------TGGTACTGGCATTTTGTAGACGTG------------------------------
