# Supplementary material for: Altered Mitochondrial Respiration Is Associated With Loss of Nuclear‐Encoded OXPHOS Genes in Parasitic Broomrapes
Source: Ecol Evol. 2025 Jul 6;15(7):e71737. doi: 10.1002/ece3.71737 (PMC12230201; doi:10.1002/ece3.71737)
Supplement: Supplementary file 1 — Appendix S1. [file ECE3-15-e71737-s003.tgz › Orobanchaceae_O2K_Supplementary_v3/Data_S1/DataS1/CII/OG0009050.filter.fas.treefile]

(AmborellaTrichopoda_ERN20067.1:0.3596436063,(CinnamomumMicranthum_RWR84699.1:0.2802683194,(((AquilegiaCoerulea_PIA43808.1:0.2562155316,Daucuscarota_DCAR_021985:0.4748077916)23:0.0259517393,((((HelianthusAnnuus_OTG26859.1:0.4224860257,ArabidopsisThaliana_AT1G08480.1:0.2340909171)71:0.0961763246,(Actinidiaeriantha_DTZ79_15g01160:0.0698113215,((VacciniumCorymbosum_VaccDscaff11-augustus-gene-89.27-mRNA-1:0.0137499410,VacciniumCorymbosum_VaccDscaff15-snap-gene-98.26-mRNA-1:0.0035578342)95:0.0017001338,VacciniumCorymbosum_VaccDscaff19-snap-gene-183.30-mRNA-1:0.0150068735)100:0.0879296396)99:0.0943212192)60:0.0328325754,(((CoffeaCanephora_Cc01_g07910:0.2173943379,(IpomoeaNil_INIL08g20881.t1:0.0985220750,CuscutaAustralis_C023N0325E0.1:0.1151624210)100:0.1725701673)70:0.0409944748,((HandroanthusImpetiginosus_PIN00824.1:0.1436942583,((((MimulusGuttatus_Migut.D02371.1.p:0.0086431595,MimulusGuttatus_Migut.D02374.1.p:0.0062153812)100:0.1261359033,SesamumIndicum_SIN_1010627:0.0603430021)94:0.0115852157,SesamumIndicum_SIN_1015128:0.1123134289)53:0.0149125515,((((((Phtheirospermum_Pjv1_00010586:0.0000011007,Phtheirospermum_GFP89461.1_10896:0.0000011007)100:0.0124185300,Pedicularis:0.1007121312)98:0.0091639358,CastillejaMiniata_TRINITY_DN3608_c0_g1_i1:0.0151810469)100:0.0765184140,((ConopholisAmericanaamericana_2094582:0.0266297877,Epifagusvirginiana_2007629-buds:0.0123338878)100:0.0414686713,((Euphrasiaarctica:0.1424655642,(Ofasciculata_stem:0.0352714928,PhelipancheAegyptiaca_GWHTBHPU010351:0.0586249591)90:0.0167158518)56:0.0111469443,OrobancheCumanamana_GWHTBHPV019955:0.0999173985)53:0.0045523618)57:0.0140102570)49:0.0072824981,(((StrigaAsiatica_SGA_v2.0_scaffold114G31950:0.0000011007,StrigaAsiatica_GER27171.1_2705:0.0000011007)100:0.1078279247,((Aeginetiaindica:0.0649605898,ChristisoniaKwangtungensis_TRINITY_DN12441_c2_g1_i1:0.0404964096)100:0.0714468606,Alectravogelii:0.0657155487)97:0.0166747709)93:0.0075771089,Escobedia_TRINITY_DN1038_c0_g1_i5:0.0637818955)100:0.1012421819)78:0.0156766702,LindenbergiaPhilippensis_16G027400.1:0.1032278574)98:0.0237032780)65:0.0113796487)91:0.0548828279,OleaEuropaea_Oeu031444.1:0.1861594923)100:0.2158851829)35:0.0135269506,(SolanumTuberosum_PGSC0003DMT400007733:0.1070920777,SolanumTuberosum_PGSC0003DMT400015105:0.0562546405)100:0.0851434074)28:0.0409178051)23:0.0088149416,((CitrusSinensis_orange1.1g031724m:0.1685778705,((GossypiumRaimondii_KJB21706:0.0000011007,GossypiumRaimondii_KJB21707:0.0000011007)100:0.1596896233,TheobromaCacao_Thecc1EG041185t1:0.0497305474)100:0.1258846711)93:0.0360725809,((GlycineMax_Glyma.20G018300.1.p:0.2771373564,PrunusPersica_Prupe.6G148300.1.p:0.0949712928)95:0.0485782191,(ManihotEsculenta_Manes.11G103800.1.p:0.0727513447,PopulusTrichocarpa_Potri.009G001100.1:0.1839672985)93:0.0168028024)80:0.0218211682)75:0.0415171262)24:0.0251630208)96:0.0470502392,VitisVinifera_GSVIVT01028464001:0.1892961797)91:0.0697619421)56:0.1098260248,(OryzaSativa_LOC_Os08g02080.1:0.0825382047,SorghumBicolor_Sobic.007G013900.1:0.1236068183)100:0.8799889848);
