# Supplementary material for: Altered Mitochondrial Respiration Is Associated With Loss of Nuclear‐Encoded OXPHOS Genes in Parasitic Broomrapes
Source: Ecol Evol. 2025 Jul 6;15(7):e71737. doi: 10.1002/ece3.71737 (PMC12230201; doi:10.1002/ece3.71737)
Supplement: Supplementary file 1 — Appendix S1. [file ECE3-15-e71737-s003.tgz › Orobanchaceae_O2K_Supplementary_v3/Data_S1/DataS1/CII/OG0009246.filter.hyphy.tre]

('CinnamomumMicranthum_RWR84796.1':3.2295126054,(((((((('IpomoeaNil_INIL14g03767.t1':0.1071646137,'CuscutaAustralis_C006N0564E0.1':0.1861648532)'100':0.3863202936,('ArabidopsisThaliana_AT4G32210.1':0.0018099357,'ArabidopsisThaliana_AT5G09600.1':0.0000010013)'100':0.7944900887)'89':0.0814572403,('PopulusTrichocarpa_Potri.015G078000.1':0.1168487614,'PopulusTrichocarpa_Potri.001G285100.1':0.0614929576)'100':0.232984293)'92':0.2197860913,(('SolanumTuberosum_PGSC0003DMT400021489':0.0238402606,(('Actinidiaeriantha_DTZ79_22g12430':0.1324580792,'CoffeaCanephora_Cc00_g01610':0.0218237775)'92':0.0115731575,'GossypiumRaimondii_KJB09800':0.2412260855)'78':0.0072965339)'95':0.0412711787,'VacciniumCorymbosum_VaccDscaff38-augustus-gene-100.20-mRNA-1':0.3774028713)'93':0.1193867955)'63':0.0662200998,(('Med_Med_4g048070.1':0.2630332493,('GlycineMax_Glyma.06G305600.1.p':0.0127112806,'GlycineMax_Glyma.12G099000.1.p':0.0270258705)'100':0.1795572097)'100':0.4410433416,('GossypiumRaimondii_KJB72076':0.2004894985,('GossypiumRaimondii_KJB72075':0.0000010013,'GossypiumRaimondii_KJB72077':0.0000010013)'97':0.0124815657)'100':0.3267757709)'84':0.0910178902)'59':0.0406283147,(((((((('LindenbergiaPhilippensis.16G007000.1':0.010417372,'LindenbergiaPhilippensis_scaffold-WUZV-2061010-Lindenbergia_philippensis-flower':0.0000021185)'100':0.2049736933,((((('Alectravogelii_TRINITY_DN530_c0_g1_i12':0.0000029457,'Alectravogelii_TRINITY_DN530_c0_g1_i14':0.0000029981)'100':0.0690683251,((('Aeginetiaindica_TRINITY_DN1590_c0_g1_i2':0,'Aeginetiaindica_TRINITY_DN1590_c0_g1_i3':0):0.000002691,'Aeginetiaindica_TRINITY_DN1590_c0_g1_i1':0.0000010013)'100':0.0018529156,'Aeginetiaindica_TRINITY_DN1590_c0_g1_i4':0.0000020942)'100':0.1384188665)'65':0.0180293393,((((('StrigaAsiatica_TRINITY_DN15947_c0_g2_i1':0,'StrigaAsiatica_lcl|BKCP01000447.1_cds_GER25769.1_1303':0):0.0000010013,'StrigaAsiatica_SGA_v2.0_scaffold104G30278':0.0000020343)'100':0.0189898762,'StrigaAsiatica_TRINITY_DN15947_c0_g2_i3':0.0000027216)'100':0.0537574967,(('StrigaAsiatica_SGA_v2.0_scaffold36G14284':0,'StrigaAsiatica_TRINITY_DN15947_c0_g2_i2':0):0.0000010013,'StrigaAsiatica_lcl|BKCP01006737.1_cds_GER43673.1_19207':0.0000010013)'100':0.0656685759)'86':0.0150405597,('ChristisoniaKwangtungensis_TRINITY_DN9943_c0_g1_i2':0.0000010013,'ChristisoniaKwangtungensis_TRINITY_DN9943_c0_g1_i1':0.0000010013)'100':0.1127359726)'47':0.0074498137)'86':0.0059061322,('Alectravogelii_TRINITY_DN530_c0_g2_i2':0.0018831182,'Alectravogelii_TRINITY_DN530_c0_g2_i1':0.0000024823)'100':0.0775599838)'100':0.1361263925,('Ofasciculata_scaffold-PHOQ-2002972-Orobanche_fasciculata-stem'{Foreground}:0.0932897485,('PhelipancheAegyptiaca_GWHTBHPU041975'{Foreground}:0.0064370223,'PhelipancheAegyptiaca_GWHTBHPU041992'{Foreground}:0.0072546978)'100'{Foreground}:0.0482230568)'98'{Foreground}:0.0366357188)'62':0.0068666293)'69':0.0263878042,((((('CastillejaMiniata_TRINITY_DN5837_c0_g1_i5':0.0074071296,'CastillejaMiniata_TRINITY_DN5837_c0_g1_i3':0.0027347285)'92':0.0000010013,('CastillejaMiniata_TRINITY_DN5837_c0_g1_i2':0.0000010013,'CastillejaMiniata_TRINITY_DN5837_c0_g1_i8':0.0000010013)'__reroot_top_clade':0)'88':0.0036549367,'CastillejaMiniata_TRINITY_DN5837_c0_g1_i7':0.0036750056)'97':0.0295485297,(('Phtheirospermum_Pjv1_00023381':0.1676973603,((('Phtheirospermum_Pjv1_00020520':0.0000010013,'Phtheirospermum_lcl|BMAC01000713.1_cds_GFQ01849.1_23283':0.0000010013)'100':0.0054577487,'Phtheirospermumheirospermum_TRINITY_DN17482_c0_g1_i2':0.0000010013)'85':0.0220215419,'Phtheirospermumheirospermum_TRINITY_DN17482_c0_g1_i4':0.0000010013)'77':0.0056140068)'55':0.0085623065,((((('Phtheirospermum_lcl|BMAC01001613.1_cds_GFQ07621.1_29055':0.0000010013,'Phtheirospermum_Pjv1_00029354':0.0000010013)'95':0.0000010013,'Phtheirospermum_Pjv1_00029353':0.0000010013)'25':0.0000010013,'Phtheirospermum_lcl|BMAC01001613.1_cds_GFQ07620.1_29054':0.0000010013)'91':0.0000010013,('Phtheirospermum_Pjv1_00027088':0.0000010013,'Phtheirospermum_lcl|BMAC01000963.1_cds_GFQ04643.1_26077':0.0000010013)'54':0.0000010013)'89':0.0000021364,'Phtheirospermumheirospermum_TRINITY_DN17482_c0_g1_i3':0.0000028642)'100':0.0128818136)'99':0.0200031768)'100':0.0031645765,'CastillejaMiniata_TRINITY_DN5837_c0_g1_i4':0.037471317)'95':0.0550781331)'100':0.0164352094,('Epifagusvirginiana_scaffold-XMOG-2058186-Epifagus_virginiana-buds'{Foreground}:0.0143558676,'ConopholisAmericana_scaffold-FAMO-2095009-Conopholis_americana'{Foreground}:0.0116799043)'98'{Foreground}:0.0589611675)'64':0.0257997096,'OrobancheCumanamana_GWHTBHPV044794'{Foreground}:0.0811817324)'79':0.002578597,'ChristisoniaKwangtungensis_TRINITY_DN79411_c0_g1_i1':0.0568608521)'75':0.0315535467,(('SorghumBicolor_Sobic.006G013000.1':0.0000024814,('OryzaSativa_LOC_Os02g02940.1':0.0727653822,'OryzaSativa_LOC_Os07g33680.1':0.0972357092)'86':0.4164787219)'74':0.2533042601,'SorghumBicolor_Sobic.001G206700.1':0.3860842859)'99':1.310748657)'75':0.0326000823,'CoffeaCanephora_Cc02_g04270':0.0836921183)'81':0.2075993006)'81':0.2195245138,'AquilegiaCoerulea_PIA32369.1':0.6397553548)'54':0.2289758858,'HelianthusAnnuus_OTG10197.1':1.0773228403)'30':3.2295126054)'new_root';
