# Supplementary material for: Altered Mitochondrial Respiration Is Associated With Loss of Nuclear‐Encoded OXPHOS Genes in Parasitic Broomrapes
Source: Ecol Evol. 2025 Jul 6;15(7):e71737. doi: 10.1002/ece3.71737 (PMC12230201; doi:10.1002/ece3.71737)
Supplement: Supplementary file 1 — Appendix S1. [file ECE3-15-e71737-s003.tgz › Orobanchaceae_O2K_Supplementary_v3/Data_S1/DataS1/CII/OG0003084.one2one.fas]

>AmborellaTrichopoda
ATGAAGGAAGCAGGTCCCTCTCCCTCTCCCTCTCCCTCTCAAGCC---GAGGAG------
TTG---------------------------------CTCCGAAAT---GGATAT------
------------ATG------AGAAGATGGCGA---------------------------
AATCCA---CTG------AATTTT------------------------------------
---------------------CAGTGCTTGAGGAACAGCAACGAGAGAGCTCAGGAAATG
GCAGCTAAAAGCCAG---------GCCACAGTGAAA------GAG---------------
---------------AAA------------------------------------------
---------GTGGGAAAA---------------AAGTTGAAGGATTTCAAGGTATTCAGG
TGGAACCCAGAAAAACCG------GAGAGGCCATACCTTCAGTCTTTCCATTTGGACCTC
AACCAATGTGGCCCCATGGTACTG------------------------------------
---------TACAGT---------------------------------------------
------------------------------------------------------------
------------------------------------AAACAT------------------
------------------------------------------------------------
------------------------------GGG------------------TATTTT---
------------------------------------------------------------
---------------------------------------CCTTTT---------------
---------------------------TGG------------AGAGAG------ATG---
---------------------------------------------------AAA------
------------------------------------------------------------
------------------------------------------------------------
---------------------------
>OryzaSativa
ACC---------------------------------------CTT---ACCGCT------
CTA---------------------------------GTTAGAAGG---ACGCTG------
------------CCG------AGGCTGGCCTCG------GCG------------------
AAGGAC---GGC------AGCGGC------------------GGCGGCTTCGCCGACGGC
CACTTCCCCTCCCTCCGCGGCCACCCCGCC------GCGCGCGCCAACGCGCGGGACGCC
GCCGAG---AAGCAG---------GCGGCGCTGGCT------GCG---------------
---------------AAGGAGGAGGAGATCAGGGACCACCGGCGCGGCGACGCCGCGGCG
GCGTCGCCGGCGCCGTCG---------------ACGGTGAAGGAGTTCCGGGTGTACCGG
TGGAGCCCGGACGCCCCC---TCGCGGCGGCCGCACCTGCAGTCGTACCACGTCGACCTC
GCCACATGCGGTCCCATGGTGCTGGACGTCCTGCAGAAGATCAAGGCGGAGCACGACGCG
ACGCTGGCGTTCCGG---CGGTCGTGCCGGGAGGGCATCTGCGGGTCGTGCTCC---ATG
TGCATCGACGGGGTGAACACCGTG---GCGTGCCTCAGGCCCGTGGACACCGAC---ACC
---TCGTCGGCCACGACGGTGACGCCGCTG------CCCCACATGTACGTCGTGAGGGAC
CTCGTCGTCGACCTGACCAGCTTCTACCAGCAGTACAAGTCGGTGGAGCCGTGGCTGAAG
AGGAAGACGAAGACGAAGACGGAG------ACG------------------ACGGAG---
CACGCGCAGTCGCCGGAGGAGAGGAAGAGGCTGGACGGGCTGTACGAGTGCATTCTGTGC
GCGTGCTGCAGCGCGGCGTGCCCGTCCTACTGGTGGAACGCGGAG---GCGTTCCTGGGG
CCGGCGGCGCTGCTGCACGCGTACCGGTGGGTGTCGGACAGCCGCGAC------GAG---
---TACGCGGCGGAGCGGGTGCAGGCGCTGGCGGAGGGGTGGGAC------AAG---CTC
TACCGC------TGCCGGATGATCAAGAGCTGCACGGCCACCTGCCCCAAGAGCCTCGAC
CCCGCCGCCGCCATCTCCGCCATGAAGACCCTGCACCAGCTCGGCAAGCCA---------
---------------------------
>SorghumBicolor
ATG---------------------------------------------------------
------------------------------------CTGCGGAGG---ACGCTG------
------------CCG------GCGTTGCGCTCG------GTG------------------
AAGGAT---GGC------GCGGCA------------GGGCAGGCCGGCAAGGTCGACGCG
CACTTCCCGTCGCTGCGTGGACACCCGGCG------GCGCGCGCCAACGCCCGCGAGGCC
GCCGAG---GGGCAG---------GCCCGGCTGTCC------GCGGAGGAGGAGGACCGC
CGCAAGCGCGACGGCAGG------------------------------------------
---------GCAACGACG---------------ACGGTGAAGGAGTTCCAGGTGTACCGG
TGGAACCCGGACTCGCCG---GCGGGGCGGCCGTTCCTGCAGTCCTACCTGGTGGACCTG
GCCAGCTGCGGGCCCATGGTGCTGGAC---------AAGATCAAGGCGGAGCAGGACTCG
ACGCTGGCGTTCCGG---CGGTCGTGCCGGGAGGGCATCTGCGGGTCGTGCTCC---ATG
AGCATCGACGGCGTGAACACGGTG---GCGTGCCTCAAGCCCGTGGACGCGGAC---ACG
---TCGCGGCCGAGCATGGTCACGCCGCTG------CCGCACATGTACGTGGTCAAGGAC
CTCGTCGTGGACCTCACCAACTTCTACCAGCAGTACAGGTCCGTGGAGCCGTGGCTCAAG
ACCAAGAGGAGGGCGTCGTCGGCGTCCGAGGGCGAAGCAACGACGACGCGCCGCGAG---
CACCTGCAGTCGCCGGCGCAGCGGAAGAAGCTGGACGGGCTGTACGAGTGCATCCTGTGC
GCGTGCTGCAGCACGGCGTGCCCGTCCTACTGGTGGAACTCGGAG---GCGTTCCTGGGC
CCCGCCGCGCTGCTGCACGCCTACCGCTGGGTCTCCGACAGCCGGGAC------GAC---
---TACGGCCGGGAGCGGATACAGTCGCTGTCGGAAGGGTGGGAC------AAG---ATG
TACAGG------TGCAGGATGATCAAGAGCTGCACGGCGACGTGCCCCAAGAGCCTCGAC
CCCGCCGCCGCCATCTCCGCCATGAAGGCATTGCACCAGCTCCGCAAGGCC---------
---------------------------
>GlycineMax
------------------------------------------------------------
------------------------------------------------------------
------------------------------------------------------------
------------------------------------------------------------
------------------------------------------------------------
---GCC---CAGCAG---------GTGGAGCCCAAG------GCC---------------
---------------CGC------------------------------------------
---------GAAACCCCG---------------ACCCTCAAAACCTTCCAAATCTACCGC
TGGAACCCCGAAAACCCC------TCAAAGCCCGAGCTCAAGGACTACCAGATCAACCTA
AAGGAGTGTGGGCCCATGGTCCTCGACGCGCTCATCAAGATCAAGAACGAGATCGACCCG
AGCCTCACGTTCCGC---CGCTCGTGCCGCGAGGGGATCTGCGGCTCCTGCGCA---ATG
AACATCGACGGCTGCAACGGCCTG---GCGTGCCTCACCAAGATCCCCTCGGAAAAAAAC
---TCCGCCGCCACGACGATCACTCCTCTG------CCGCACATGTTCGTGATCAAGGAC
CTG------------------------------------AGTATCGAGCCCTGGCTG---
AGGAAGAACCCACCGGTGCCG---------GGA------------------AAAGAG---
ATTCTGCAGAGCAAGAAGGAGAGGGAGAAGCTCGACGGGATGTACGAGTGCATTCTCTGC
GCCTGCTGTAGCACCTCTTGCCCCAGCTACTGGTGGAACCCCGAG---TCCTATCTCGGT
CCCGCTGCGTTGCTCCACGCTAATAGGTGGATAAGCGACAGCCGTGAT------GAG---
---TACACTAAGGAGAGATTGGATGCCATT---AATGATGAATTC------AAG---CTC
TATCGC------TGCCACACCATATTGAACTGTGCTCGTGCCTGCCCAAAGGGGTTGAAC
CCAGGAAAGCAAATCTCACATATCAAGTCACTTCAGCCTAAAGCT---------------
---------------------------
>CitrusSinensis
ATG---------------------------------------GCG---ACCGGT------
CTA---------------------------------ATTCGGCGA---GCGATT------
------------TCA------TCTTCCGCGGCA------GTG------------------
GCTCAA---CCG------GCTAGG------------------------------------
---------------------TTACTGACG------GCTCGGTTCCACGCGTCGGAAGCG
GAGGCG---CAGAAG---------GTGGAGCCGAAG------GCA---------------
---------------AGC------------------------------------------
---------GCGAACACG---------------GACACGAAGAAGTTTCAAATCTACCGA
TGGAACCCCGACAGCCCG------TCGAAGCCGGAGCTTAAGGAGTTCGAGATCAATCTG
AAGGAGTGTGGGCCCATGGTTCTGGACGCTCTGATCAAAATCAAGAGCGAGATCGATCCT
TCCTTGACCTTCCGC---CGATCTTGCCGCGAGGGGATTTGCGGCTCGTGCGCG---ATG
AACATCGACGGCTGTAACGGACTC---GCGTGTCTGACGAAGATTTCGCCG------TCG
---GGATCAGCATCGACGATAACGCCGTTA------CCGCACATGTTCGTGATAAAGGAC
TTGGTGGTGGATATGACTAATTTTTACAACCAGTACAAAAGTATAGAGCCGTGGCTGAAG
AGGAAGAACCCGCCGCCCATGCCG------GGG------------------AAGGAG---
ATTCCGCAGAGTAAGAAGGACAGGGCCAAGCTGGATGGGATGTACGAGTGTATTCTGTGC
GCCTGCTGTAGCACATCTTGCCCCAGTTATTGGTGGACCTCTGAA---GCCTATTTGGGC
CCCGCTGCTTTGCTTCATGCTAATAGGTGGATAAGTGATAGCCGTGAT------GAA---
---TATACCAAGGAACGTCTGGAAGCAATA---GATGATGAGTTT------AAG---CTG
TACCGC------TGCCATACCATATTGAACTGTGCCCGTGCCTGCCCCAAGGGCTTGAAC
CCTGGAAAGCAGATAATAAATATCAAGCAACTTCAGCTAAAACGG---------------
---------------------------
>ManihotEsculenta
ATG---------------------------------------GCT---ACTGGA------
TTG---------------------------------CTCAGGAGA---GGGGTT------
------------TCAATCGCCAGGGTTGCCTCA------ACG------------------
ACGCCGTTTACC------TCCAGA------------------------------------
---------------------TTTGTGCCG------GCTAGGTTTCACGCTTCGGAAGCG
GAAGCC---CAGAAG---------GTGGAGCCAAAG------GCC---------------
---------------AGC------------------------------------------
---------TCCAGTTCG---------------AACCTCAAGACCTTCCAAATCTACCGG
TGGAACCCTGACAACCCG------TCAAAACCTCAACTTCAGGACTACCAGATCGACCTG
AAAGAATGTGGACCCATGGTCTTGGATGCCCTCATCAAGATCAAGAACGAGATCGACCCT
TCTCTCACTTTCCGC---CGATCTTGCCGCGAAGGAATCTGTGGCTCCTGTGCT---ATG
AACATCGACGGCTGTAATGGGCTT---GCGTGCTTGACCAAGATCCCATCT---------
---GGGACCTCGTCGACGATTACTCCTTTG------CCCCATATGTTCGTGATTAAGGAC
TTGGTAGTGGACATGACTAATTTCTATAATCAATACAAGAGTATCGAGCCATGGCTTAAG
AGAAAGAACCCTCCTCAGGTTCCG------GGG------------------AAGGAG---
ATATTGCAGAGTAAGAAAGATAGGGCTAAGCTTGATGGGATGTATGAGTGTATATTGTGT
GCTTGCTGTAGCACATCCTGCCCCAGCTATTGGTGGAACCCTGAG---GCTTACTTGGGG
CCAGCTGCTTTGCTCCATGCTAACAGGTGGATCAGTGATAGCCGTGAT------GAA---
---TATACCAACGAACGACTGGAAGCAATA---AATGATGAGTTT------AAG---CTA
TACCGC------TGCCATACGATATTGAATTGTGCCCGTGCCTGTCCAAAAGGCTTGAAC
CCTGGAAAGCAAATCATGCACATTAAGCAGCTCCAGCTATTAGGTGGCGTA---------
---------------------------
>TheobromaCacao
ATG---------------------------------------GCG---ACCACT------
TTG---------------------------------ATTCGACGG---GCAATG------
---AGTATGACGTCA------CGCGTGTCGTCGTCAACTGTG------------------
GCTCCG---GCG------TTGAGG------------------------------------
---------------------CTTGTGGTG------ACGCGTCCCTACGCCAGTGAAGCG
GAAGCT---GAAAAG---------GGGGAC------------------------------
---------------GCC------------------------------------------
---------GCCACGACC---------------AATATGAAAACCTTCCAAATCTACCGA
TGGAACCCAGATAACCCG------TCAAAACCCCAACTCCAAGACTACAAAATCGACCTA
AAAGAATGCGGGCCCATGGTCCTCGACGCCCTAATTAAGATCAAGAACGAGATCGACCCA
TCGCTTACCTTCCGC---CGCTCCTGCCGTGAAGGAATCTGCGGCTCCTGCGCG---ATG
AACATCAATGGCTGTAACGGGTTA---GCTTGTCTGACCAAGATCGAATCA------GGA
---TCGTCGGAGACGACGATCACGCCATTG------CCACATATGTTTGTGATAAAAGAT
CTGGTGGTGGATATGACCAACTTTTATAATCAGTATAAGAGTATTGAGCCTTGGTTGAAG
AGAAAGAATCCGCCGCCGACAGCA------GGG------------------AAAGAG---
ATTCCGCAGAGTAAGAAGGATAGAGCCAAGTTGGATGGGATGTATGAGTGTATTTTGTGT
GCCTGTTGTAGTACCAGTTGTCCTAGTTATTGGTGGAATCCTGAA---TCTTATTTGGGT
CCTGCTGCTTTGCTTCATGCTAACAGATGGATAAGTGACAGCCGTGAT------GAA---
---TACACAAAGGAGAGATTGGAGGCCATA---AATGATGAGTTC------AAG---CTG
TATCGT------TGCCATACGATATTGAACTGTGCTCGTGCTTGCCCTAAGGGCCTGAAC
CCAGGAAAGCAGATCACACACATCAAACAGCTTCAGCTGTTGGGTAGTGCT---------
---------------------------
>GossypiumRaimondii
ATG---------------------------------------GCG---ACCAGT------
TTG---------------------------------ATTCGACGG---GCGATG------
---AATATGGCATCA------CGAGTGTCATCACCAACGGTG------------------
GCTCCG---GCG------TCGAGG------------------------------------
---------------------ATGGTGGTG------GTTAGGCCGTACGCTAGCGAAACA
GAAGCT---CAAAAG---------GTGGAACCAAAA------GCC---------------
---------------GCC------------------------------------------
---------GCCTCCCCC---------------AACATGAAGACCTTCCAAATCTACCGA
TGGAATCCAGATAATCCT------ACCAAACCCCAGCTCCAAGACTACAGAATCGACTTA
AAAGAATGCGGGCCTATGGTCCTTGACGCCCTCATCAAGATCAAGAACGAGATCGACCCG
TCGCTCACCTTCCGC---CGCTCCTGCCGTGAAGGAATCTGCGGCTCTTGTGCA---ATG
AACATCAACGGCTGTAACGGCTTA---GCTTGTCTGACCAAGATCGAATCA------GGA
---TCGTCGGAGACCACCATAACGCCTTTG------CCGCATATGTTCGTGATAAAAGAT
CTGGTGGTGGATATGACCAACTTTTATAATCAGTATAAGAGTATTGAACCGTGGTTGAAG
AGGAAAAACCCGCCGCCGACGGCG------GGA------------------AAAGAG---
ATTCCGCAGAGTAAAAAGGATAGAGCTAAGCTAGATGGGATGTATGAGTGTATTTTGTGT
GCTTGTTGTAGCACTAGCTGTCCCAGCTATTGGTGGAATCCCGAG---TCTTATCTAGGT
CCTGCTGCTTTGCTCCATGCAAACAGATGGATAAGCGACAGCCGTGAT------GAA---
---TACACAAAGGAGAGATTGGAGGCCATA---AATGATGAGTTT------AAG---CTG
TATCGT------TGCCATACAATATTGAACTGTGCTCGTGCTTGTCCAAAGGGGCTGAAC
CCGGGAAAGCAGATCGCACACATCAAGCATCTTGAGCTTACTGCT---------------
---------------------------
>PrunusPersica
ATG---------------------------------------GCG------GGG------
TTG---------------------------------ATACGGAGG---GCCATA---GCC
GCAGGTGTTTCATCT------GCATCGAGATCG------ACA------------------
GCGGCG---TCG------TTTCGG------------------------------------
---------------------TATGTGGTG------GTGCGGGGCATGGCGTCGGAGGTC
CAGGCC---CAGCAA---------GTGGACCTCAAG------GCC---------------
---------------CAA------------------------------------------
---------GACAAGACG---------------AGCTTGAAAACGTTCTCAATCTACCGG
TGGAACCCAGAAAACCCG------AAGAAGCCGGAGCTCCGTGAGTACGAGATCGACCTC
AAGGAGTGTGGGCCCATGGTGCTCGACGCCCTCATTAAGATCAAGAACGAGATGGACCCC
AGCCTCACCTTCCGT---CGATCTTGCCGTGAAGGGATCTGCGGCTCCTGCGCC---ATG
AACATCGACGGCTGTAACGGGCTC---GCTTGCTTGACGAAGATAGCGCCGTCGTCTTCC
---GTCGGAGCGACGACGATAACGCCGTTG------CCGCACATGTTTGTGATAAAGGAC
CTGGTGGTGGACATGACCAACTTCTACAATCAGTACAAGAGCATAGAGCCGTGGCTGAAG
AGGAAGAGCCCGCCTACTGAGCCC------GGG------------------AAGGAG---
ATTCGCCAGAGCAAGAAGGATAGGGCTAAGCTGGATGGGATGTACGAGTGCATATTGTGT
GCCTGCTGTAGCACATCCTGCCCCAGCTACTGGTGGAACCCGGAG---ACTTATTTGGGC
CCCGCCGCCTTACTCCACGCCAATCGGTGGATAAGTGACAGTCGTGAC------GAA---
---TATACAAAGGAGCGACTGGATGCGATA---AATGATGAGTTC------AAG---CTC
TATCGC------TGCCATACCATATTGAACTGCGCTCGTGCCTGCCCAAAGGGTTTGAAC
CCTGGAAAGCAGATCACACATATCAAGCAGCTCCAGTTAGGAGTTGGTGCT---------
---------------------------
>VitisVinifera
------------------------------------------------------------
------------------------------------------------------------
------------------------------------------------------------
------------------------------------------------------------
------------------------------------------------------------
------------------------------------------------------------
------------------------------------------------------------
------------------------------------------------------------
------------------------------------------------------------
---------------ATGGTTCTCGACGCCCTAATCAAGATCAAGAACGAAATGGATCCG
ACACTCACTTTCCGC---CGATCGTGCCGGGAGGGCATTTGCGGGTCGTGCGCG---ATG
AATATCGACGGTTGCAACGGCCTG---GCCTGTCTCACGAAGATCCCCTCT---------
---GGCGAGTCGTCTACGGTCACGCCGTTG------CCGCATATGTTCGTGATAAAAGAT
CTGGTGGTGGACATGACGAATTTCTATAACCAGTACAAGAGCATAGAGCCGTGGTTGAAG
AGGAAGACCCCACCACCGACGCCG------GGG------------------AAGGAG---
ATTCCCCAGAGCAAGAAGGATCGGGCCAAGCTTGACGGGATGTACGAGTGCATTCTATGC
GCTTGCTGTAGCACATCCTGCCCCAGCTACTGGTGGAACCCCGAG---TCATATCTGGGT
CCGGCTGCTCTGCTCCACGCTAATAGGTGGATTAGTGATAGCCGTGAC------GAA---
---TACACCAAGGAGAGGCTTGATGCAGTA---TGTGATGAATTC------AAG---CTT
TACCGC------TGTCATACGATATTGAACTGTGCCCGGGCCTGCCCAAAGGGATTGAAT
CCTGGAAAGCAGATTGCAACAATTAAGCAGCGACACATTGCAGATGCCATT---------
---------------------------
>CinnamomumMicranthum
ATG---------------------------------------GCG---ACTCGC------
CTC---------------------------------CTCCGCAGA---GCCCTC------
------------TCC------------------------GCC------------------
ACCCCG---TCC------------------------------------------------
---------------------------CTC------TCCCGCTCCCTCTCCACCGAAACC
CAAGCC---------------------------CGC------ACC---------------
---------------ACC------------------------------------------
---------ACCGCCACC---------------AAAACCAAGACCTTCTCCATCTACCGC
TGGAACCCAGACAACCCA------TCCAAGCCCCAGCTCCAGGACTACCAGATCGACCTC
AACCAGTGCGGCCCCATGGTCCTCGACGCCCTCATCAAGATCAAGAACGAGGTCGACCCC
ACCCTCACCTTCCGC---CGCTCCTGCCGCGAGGGCATCTGCGGCTCCTGCGCC---ATG
ACCATCAACGGCTGCAACGGCCTC---GCCTGCCTCACCAAGATCGACTCC------TCC
---TCCAGCCCTGCCATGATCACCCCACTC------CCCCACATGTTCGTCATCAAGGAT
CTTGTTGTTGATATGACCAATTTCTACAATCAGTATAAGAGCATTGAGCCGTGGCTGAAG
AGGAAGAACCCGCCCCCGGAGCCT------GGG------------------AAGGAG---
ATTCCGCAGAGCAAGAAGGATCGGTTGAAGCTTGATGGGATGTATGAGTGTATTCTGTGT
GCTTGTTGCAGTACTTCTTGCCCTAGCTATTGGTGGAATCCTGAA---TCGTATCTCGGA
CCAGCGGCGCTGCTACATGCTCATAGGTGGATACAAGATAGCCGAGAT------GAG---
---TATACAAAGGAGCGGTTGGATGCCATA---TGTGATGAATTT------AAG---CTG
TACCGA------TGCCACACAATATTGAACTGTGCTCGTGCATGCCCAAAGGGTTTGAAC
CCAGGAAAGCAAATTACATCAATCAAATCACTTCAGATTGTGAAAGATCTT---------
---------------------------
>VacciniumCorymbosum
ATG---------------------------------------GCG---ACTGGT------
TTA---------------------------------GTCCGTCGA---GCGTTT------
------------TCC------AGGGTCCAATCC---------------------------
TCGCCG---GCG------GCGAAA------------------------------------
---------------------CTAGTCTGC------ATCCGATCCCACGCATCGGAAGTA
TCAGCC---CAAAAG---------GCCGAC---GAA------CCC---------------
---------------AAA------------------------------------------
---------CCCACCGCC---------------AACCTCAAGACCTTCCAAATCTACCGA
TGGAACCCAGACAACCCA------ACCAAACCAGAGCTCAAATCCTACCAGATCAACCTC
AACGAATGTGGGCCCATGGTCCTCGACGCCCTCATCAAGATCAAGAACGAGATCGACCCT
ACCCTAACCTTCCGC---CGCTCCTGCCGCGAGGGCATCTGCGGCTCCTGCGCC---ATG
AACATCGACGGCTGCAACGGCCTC---GCCTGCCTCACCAAGATTCCGTCG------CCC
---TCGACGGACTCTACGGTGACGCCGCTG------CCGCACATGTTTGTGGTGAAGGAT
CTGGTGGTGGACATGACCAATTTCTACAACCAGTATAAGAGTATTGAGCCGTGGTTGAAG
AGGAAGAATCCGCCTGAGGAGAAG------GGG------------------AAGGAG---
TTTTTGCAGACGAAGAAGGATAGGGCGAAGCTTGATGGGATGTATGAGTGTATTTTGTGT
GCTTGCTGTAGCACGTCGTGCCCTAGTTACTGGTGGAATCCTGAG---TCGTATCTTGGC
CCCGCCGCCCTCCTCCATGCCAATCGGTGGATAATGGACAGTCGTGAT------GAA---
---TATACCAAGGAACGCCTCGATGCAATA---TGTGATGAGTTC------AAG---CTG
TATCGC------TGCCATACAATACTGAACTGTGCACGTGCTTGCCCTAAAGGACTCAAC
CCTGGAAAACAAATTATAAACATCAAACAGCTACAGATTGCGAAGGGTATC---------
---------------------------
>Actinidiaeriantha
ATG---------------------------------------GCG---ACCGGT------
TTG---------------------------------GTCCGACGA---GCGGTC------
------------TCT------AGGGTTCACTCC---------------------------
TCGCCT---GCG------GCGAAG------------------------------------
---------------------CTGCTCTGC------GCCCGAGCCCACGCGTCGGAGCCC
CAAGTC---CAACAT---------GCCGAGCCGAAG------GCC---------------
---------------CGA------------------------------------------
---------CCCGAATCC---------------AACCTCAAGACCTTCCAGATCTACCGG
TGGAGCCCGGACGACCCG------AAGAAGCCGGAGCTCCGGGACTACCAGATCGACCTG
AAGGAGTGCGGGCCCATGGTCCTCGACGCCCTCATCAAGATCAAGAACGAGATGGACCCC
ACCCTCACCTTCCGC---CGATCGTGCCGCGAGGGGATCTGCGGCTCATGCGCC---ATG
AACATCGACGGCTGTAACGGCCTC---GCCTGCCTCACCAAGATCCCGTCA------GGG
---TCGTCGATGGCGACGATCACGCCGCTG------CCGCACATGTTCGTGATCAAGGAT
CTGGTGGTGGACATGACCAATTTCTACAATCAGTACAAGAGCATCGAGCCGTGGCTGAAG
CGGAAGAGCCCGGCGCCGGAGCAG------GGG------------------AAGGAG---
ATCCCGCAGAGCAAGAAGGATAGGGCCAAGCTGGATGGGATGTACGAGTGCATATTGTGC
GCCTGCTGTAGCACATCCTGCCCCAGCTACTGGTGGAACCCCGAA---TCCTATCTCGGC
CCTGCCGCTCTCCTCCACGCCAATAGGTGGATAATGGACAGCCGTGAT------GAA---
---TACACCAAGGAGCGTCTTGATGCAATA---TGTGATGAGTTC------AAG---CTA
TATCGT------TGCCACACCATATTGAATTGTGCCCGTGCTTGTCCAAAAGGCCTAAAC
CCTGGAAAACAAATCACAAACATCAAACAACTTCAGCTTGCAAAGGTTAAGGTTCTTTGG
GTTGTGGACGACCTCTGGGAACTGGAC
>AquilegiaCoerulea
ATG---------------------------------------GCA---ACTAAT------
TTG---------------------------------GTTCGAAGA---ACGATTCTATCA
TCATCATTATTATCT------AGGGTTTCAACA------ACA------------------
ACAACA---ACA------ACAACA------------------------------------
------CCATCAACATGGAAACTATTATCA------ATTCGAGCTTTTGCATCTGAAGCA
GAAGCA---CAACAA---------ATTGAACCAAAA------GCC---------------
---------------AAA------------------------------------------
---------GATTCATCA---------------AAGATGAAAACTTTTTCAATTTATCGA
TGGAATCCAGATAACCCA------TCAAAACCCCAACTTGAAGATTTTCAAATCGATCTT
AAAGATTGTGGTCCAATGGTTCTTGATGCTTTACTTAAGATTAAGAATGAAATTGATCCA
ACTTTAACATTTCGT---AGATCTTGTCGTGAAGGTATTTGTGGTTCTTGTGCT---ATG
AATATTGATGGTTGTAATGGTTTA---GCTTGTTTAACTAAGATTGAATCT------ACA
---ACACCAACAAGTACTGTTACTCCATTA------CCTCATATGTTTGTTATTAAAGAT
CTTGTCGTTGATATGACTAATTTTTATAATCAATATAAGAGTATTGAACCTTGGTTGAAG
AGGAAGACACCTGCTGAGACACCT------GCT------------------AAGGAG---
ATTTTGCAGAGTAAGAAGGATAGGGCTAAGCTTGATGGGATGTATGAATGTATTTTATGT
GCTTGTTGCAGTACTTCTTGTCCTAGTTATTGGTGGAATCCTGAA---TCTTATCTTGGA
CCTGCTGCGCTTCTTCACGCTCATAGATGGATTAGTGACAGTCGTGAT------GAG---
---TACACTACGGAGCGTTTGGATGCGATA---AACGATGAGTTC------AAG---CTG
TACCGC------TGCCACACAATCTTAAATTGTGCTCGTGCCTGTCCTAAGGGGTTGAAT
CCTGGAAAGCAGATTAGTGCCATCAAGCATAAGAACGAGTTTGGTGCTCGC---------
---------------------------
>ArabidopsisThaliana
ATG---------------------------------------GCG---TCTGGT------
TTG---------------------------------ATCGGAAGA---TTGGTT------
------------GGA------ACGAAACCGTCG---AAATTA------------------
GCCACG---GCG------GCGAGG------------------------------------
---------------------TTAATTCCG------GCGAGATGGACCTCTACAGGAGCG
GAGGCGGAAACAAAA---------GCTTCCTCTGGC------GGC---------------
---------------GGA------------------------------------------
---------AGAGGATCG---------------AACTTGAAGACTTTTCAGATCTATCGA
TGGAATCCAGATAATCCA------GGGAAGCCAGAGCTTCAAAATTACCAGATCGATCTC
AAAGATTGTGGTCCAATGGTATTAGATGCTTTGATTAAGATCAAAAACGAAATGGATCCA
TCTCTTACTTTCCGT---AGATCATGCCGTGAAGGGATCTGTGGTTCATGTGCT---ATG
AACATTGATGGATGTAACGGACTT---GCTTGTTTGACAAAGATTCAAGAT------GAA
---GCATCGGAGACGACGATTACACCGTTG------CCTCATATGTTTGTGATTAAGGAT
TTGGTTGTTGATATGACTAATTTTTATAATCAGTATAAGAGTATTGAGCCGTGGTTGAAG
AGGAAGACTCCAGCGTCTGTTCCT------GCT------------------AAGGAG---
ATTTTGCAGAGTAAGAAGGATAGAGCTAAGCTTGATGGGATGTATGAATGTATTCTTTGT
GCTTGTTGTAGCACATCTTGTCCTAGTTACTGGTGGAATCCTGAG---TCTTACCTTGGT
CCAGCTGCTTTGCTACACGCTAATAGGTGGATAAGCGACAGTCGTGAT------GAG---
---TACACTAAGGAAAGACTTGAGGCTATT---GACGACGAGTTC------AAG---CTT
TACCGT------TGCCATACAATCTTGAATTGTGCTCGTGCCTGTCCAAAGGGTTTGAAC
CCAGGAAAACAGATTACTCACATCAAGCAACTTCAGCGT---------------------
---------------------------
>PopulusTrichocarpa
ATG---------------------------------------GCA---ACTGGG------
TTG---------------------------------CTCAAGAGAGGAGCCATT------
------------TCA------ACGGCTAAGATC------TCA------------------
TCATTA---ACC------TCAAGA------------------------------------
---------------------TTTATACCA------TCTCGCCTCCAAGCCACGGCGGCG
GCGGCGGTGGCAGAA---------GCCAAACCAGTT------GAG---------------
---------------CAG------------------------------------------
---------CCAACAAACCCTACTCAACCACAACATCTGAAAACATTCCAAATCTACCGA
TGGAACCCAGACAACCCA------ACCAAACCAGAGCTCCAAAACTACGAAGTAGACCTG
AACAAGTGCGGTCCGATGGTGCTAGATGCTTTGATCAAGATAAAAAACGAGATCGACCCA
ACGCTGACATTTCGT---CGATCATGTCGTGAAGGAATTTGTGGGTCCTGTGCA---ATG
AATATGGATGGGTGTAATGGGCTT---GCTTGCTTGACAAAGATTGATAAG------TCT
---GGACCGCCTAGTATGATCAATCCGTTG------CCACACATGTTTGTGATCAAAGAT
CTGGTTGTGGATATGACTAATTTTTATAATCAGTATAAGAGTATTGAGCCTTGGTTGAAG
AGGAAGAATCCACCACCTGTTAAA------GGG------------------AAGGAG---
ATTCTGCAGACTAAGAAAGATAGGGCTAAGCTTGATGGGATGTACGAGTGTATTTTGTGT
GCTTGTTGTAGTACTTCTTGCCCTAGCTATTGGTGGAATCCTGAG---TCTTATTTGGGC
CCTGCTGCTTTGCTTCATGCTAATAGGTGGATCATGGATAGCCGTGAT------GAA---
---TATACCAAGGAGCGCCTGGACGCAGTC---AATGATGAGTTT------AAG---CTC
TATCGT------TGCCATACCATATTGAATTGTGCCCGTGCCTGCCCCAAGGGATTGAAC
CCTGGGAAGCAGATTCAAAATATCAAGAAGCTTGAGCGGAGC------------------
---------------------------
>Daucuscarota
ATG---------------------------------------GCG---ACCAGC------
CTT---------------------------------CTCCGGCGC---GCAATC------
------------ACG------AAA---CCCCAT------CTG------------------
ACCCAG---CTC------TCAAAA------------------------------------
---------------------CTGCAAATT------TTTAGGGCCCACGCCACCGAAATC
GAGTCC---CAGACC---------CGAGAGCCCACG------GCC---------------
---------------CGA------------------------------------------
---------TCCAACCCC---------------ACGCTCAAGACCTTCCAAATCTACCGA
TGGAGCCCCGAAAACCCG------TCGAAGCCCCAGCTGCAGGACTACAAAATCGATCTT
TCTGAATGTGGGCCCATGGTTCTAGATGCCCTTATCAAAATTAAGAACGAGCTTGACCCG
TCCCTGACTTTTCGG---CGATCTTGTCGGGAGGGGATTTGTGGGTCTTGTGCT---ATG
AACATTGATGGGTGTAATGGGTTG---GCTTGTTTGACAAAGATTTCGGAT------GCG
---AAAGAGGCTTCGATGATCACCCCATTG------CCCCATATGTTTGTGATTAAAGAT
TTGGTGGTGGATATGACTAATTTTTATAATCAGTATAAGAGTATTGAGCCTTGGTTGAAG
AGGAAGAGTGAGAATAAAACT---------GGG------------------AAAGAG---
ATATTGCAGAGTAAGAAAGATAGGGCTAAGTTGGATGGGATGTATGAGTGTATTTTGTGT
GCTTGTTGTAGTACTTCTTGTCCCAGCTATTGGTGGAATCCTGAG---TCTTATCTTGGC
CCTGCTGCGCTTCTTCATGCCAATAGATGGATTATGGACAGCCGAGAT------GAA---
---TACACTAGTGAAAGACTCGATGCAATC---AATGATGAATTC------AAG---CTA
TATCGT------TGCCACACAATATTGAATTGTGCTCGTGCCTGCCCCAAGGGACTGAAC
CCTGGAAAGCAGATCAGCAACATCAAGAAGCTTGAGGCTAAAGGCGCA------------
---------------------------
>HelianthusAnnuus
ATG---------------------------------------GCG---ACCGGT------
CTC---------------------------------GTCCGTCGT---GCTTTT------
------------TCT------AGGGTTCACTCA---------------------------
TTACCG---CCA------GCAACC------------------------------------
---------------------CTCCTACTC------TCCCGAGCACACGCATCCGAACCA
CAATCC---ACACAA---------------------------------------------
------------------------------------------------------------
---------------------------------AATCTAAAAAACTTCCAAATCTACCGC
TGGAACCCTGACAACCCC------CAGAAACCAGAGCTCAAAACCTACCAGATCAACCTC
AACGACTGCGGCCCCATGGTTCTCGACGCACTCATCAAGATCAAAAATGAAATCGACCCT
ACCTTAACCTTCCGC---AGGTCCTGCCGTGAAGGAATCTGCGGCTCATGCGCT---ATG
AACATCGACGGATGTAACGGACTC---GCCTGTTTGACCAAGATTCCGTCA---------
---ACTGATGCCACCATGATAACGCCGTTA------CCGCATATGTTTGTGATCAAGGAT
CTGGTGGTGGATATGACCAATTTTTATAATCAGTATAAGAGTATTGAGCCCTGGTTGAAG
CGGAAGACTCCCGTGACGGAT---------GGG------------------AAGGAG---
GTTTTGCAGAGTAAGAAGGATCGGGCGAAGCTGGATGGGATGTATGAGTGTATTTTGTGT
TCTTGTTGTAGCACTTCCTGCCCTAGCTATTGGTGGAATCCGGAG---TCGTATCTCGGC
CCCGCTGCGCTCTTGCATGCCAATCGGTGGATCATGGACAGTCGCGAT------GAA---
---TATACAAAAGAGCGTCTTGATGCTGTA---AATGATGAGTTC------AAG---TTG
TATCGC------TGTCATACAATTTTGAATTGTGCGCGTGCCTGCCCCAAGGGGCTGAAC
CCTGGGAAGCAAATCCAGAACATCAAGAGCCTTCAAACT---------------------
---------------------------
>SolanumTuberosum
ATG---------------------------------------GCG---ACTGGT------
TTA---------------------------------ATCCGACGA---GCGATT------
------------TCT------AGGGTTCAGTCA------TCA------------------
GCACCG---GCG------GCGAGG------------------------------------
---------------------CTACTCGTC------GCCAGAGCTCACGCTTCCGACTCC
CAAGCA---CAACAG---------GTAGAATCTAAG------CCC---------------
------------------------------------------------------------
---------------------------------AATCTCAAGTCATTTCAAATTTACCGA
TGGACTCCAGACAACCCA------GGGAAACCCGAGCTCAAAGAATACAAAATCGATCTG
AAGGAATGCGGACCTATGGTTTTAGATGCCCTAATCAAAATCAAGAATGAAATTGACCCT
ACACTTACCTTCAGG---AGATCCTGTAGAGAAGGGATCTGTGGGTCCTGTGCT---ATG
AATATCGACGGATGTAATGGACTC---GCTTGTTTGACCAAGATCTCGTCG---------
---GATTCTGAATCGACGATTACGCCGTTG------CCACATATGTTTGTGATTAAGGAT
CTGGTGGTGGATATGACTAATTTCTATAATCAGTATAAGTCTATTGAGCCTTGGCTTAAG
AGGAAGACACCTGCACCAACGCCT------GGG------------------AAGGAG---
ATACCACAGAGCAAGAGCGATAGGGCTAAGTTGGATGGAATGTACGAGTGTATTCTATGT
GCTTGCTGTAGCACATCATGCCCTAGCTACTGGTGGAATCCAGAG---TCTTATCTTGGT
CCCGCTGCACTCCTCCATGCCAACCGATGGATCATGGATAGCCGTGAT------GAA---
---TTTACTCAGGAGCGCCTGGATGCAGTT---AATGATGAATTC------AAG---CTT
TATCGC------TGCCATACTATTCTGAACTGTTCTCGTGCTTGCCCAAAGGGCTTAAAT
CCTGGGAAGCATATTCAGAACATCAAGAAGCTGGAGATGGCACCT---------------
---------------------------
>CoffeaCanephora
ATG---------------------------------------GCG---ACTGGA------
TTG---------------------------------GTCCGACGA---GCAATA------
------------GCT------AGGGTTCAGTCG------TCG------------------
GCTCCG---GCG------GCAAAA------------------------------------
---------------------CTGGTGATA------ACCAGGGCCCACGCATCGGAGGCC
GAAGCC---CAGCAA---------GCGGAACCTCAG------GCC---------------
---------------AAG------------------------------------------
---------AAGACTCAC---------------AGCCTGAAGACCTTCCAAATCTACCGA
TGGAACCCGGACAACCCC------CAAAAGCCGGAGCTCAAAGATTACCACATCGACCTG
AAGGAGTGTGGGCCCATGGTGTTGGACGCCCTGATTAAGATCAAGAACGAGATCGACCCA
TCCCTGACCTTCCGC---AGGTCTTGCCGGGAAGGGATCTGTGGGTCCTGCGCC---ATG
AACATCGACGGCTGCAATGGCTTG---GCTTGCTTGACTAAGATTGATTCTGAT---GGG
---TCGTCCGCCACCACAATCACGCCGCTT------CCCCATATGTTTGTGATTAAGGAT
TTGGTGGTGGACATGACCAACTTCTATAATCAGTACAAGTCCATTGAGCCGTGGCTGAAG
AGGAAGAGCTCCCCGCCCACGCCC------GGG------------------AAGGAG---
ATACCACAGTCCAAGAACGATAGGGCTAAGCTGGATGGGATGTATGAATGCATTCTGTGT
GCCTGCTGTAGCACTTCCTGCCCCAGTTACTGGTGGAACCCTGAG---TCCTATCTCGGC
CCTGCAGCCCTCCTCCACGCCAACCGTTGGATAATGGACAGTCGTGAT------GAA---
---TACACCAAAGAACGTCTGGATGCAGTG---AACGATGAGTTC------AAG---CTT
TATCGA------TGCCATACAATTTTGAATTGTGCCAGGGCCTGCCCAAAGGGACTGAAT
CCTGGGAAGCAAATCCAAAACATCAAGAAACTTGAGCTTCTTGGTTCT------------
---------------------------
>IpomoeaNil
atg---------------------------------------gcg---actggt------
ttg---------------------------------gtccgacga---gcgata------
------------tcg------aggtttgagtct---------------------------
tctcct---gcg------gcgaag------------------------------------
---------------------cagatattt------ggtcgtgcccatgcgtccgaagct
caagcg---cagcag---------gtggagtccaag------gcc---------------
------------------------------------------------------------
---------gccgccgcc---------------aacataaaaaagttccaaatctaccgg
tggagtccggagaacccg------caaaaaccggagcttcaggagtaccaagtcgatctg
aaggagtgcgggcccatggttctagacgctctgatcaagattaagaacgagatcgactcc
tcactcaccttccgg---cggtcgtgccgggagggcatctgcggctcttgcgcc---atg
aatatcgacggcaagaacggacta---gcttgcctcaccaagatttcttcc---------
---ggctctgactccatgatcactccgctc------ccccacatgttcgtgataaaggat
ctggtggttgatatgaccaacttctacaaccagtataagtcaattgaaccctggctcaag
aggaagactcctccccagacgccc------ggc------------------aaagag---
attcctcagagcaaggccgatagagctaagctggatgggatgtacgagtgcattctctgc
gcctgctgtagcacatcctgccctagttactggtggaacccagag---tcttatcttggc
cccgccgccctcctccatgccaacagatggataatggacagccgtgat------gaa---
---tataccaaggagcgccttgaagcagtt---gatcatgaattc------aag---ctt
tatcgc------tgccatactattttgaattgtgccaaagcttgcccaaagggactgaat
cctggaaaacaaatccagaatatcaaggcactagaggttaacagacgatttgta------
---------------------------
>CuscutaAustralis
ATG---------------------------------------GCG---TCTGGT------
TTG---------------------------------GTCCGACGA---GCGATA------
------------TCT------AGGGTTCCGTCG---------------------------
TCACCG---GCGGCAGCGGCGAAG------------------------------------
---------------------CTTGTTCTG------GCAAGAGCTCACGCTTCCGAGGCG
CATGCC---CAGACG---------GTGGACCCCAAG------GCG---------------
---------------ACG------------------------------------------
---------GCCACCTCC---------------GACCTGAAGAAGTTCCAAATTTACCGG
TGGAATCCCGACAACCCG------AAGAAGCCGGAGCTTCAGGAGTACCAGATTGATCTG
AAGGATTGCGGGCCCATGGTGCTGGACGCCCTGATCAAGATAAAAAACGAGATCGACCCG
TCCCTGACTTTCCGG---AGGTCGTGCCGGGAGGGAATCTGCGGGTCCTGCGCG---ATG
AACGTCGACGGCCAGAACGGGCTG---GCCTGCCTGACGAAGATCTCCGCC---------
---GGGCCGGATTCCATGATCACGCCGCTT------CCGCACATGTTCGTGATCAAGGAT
CTGGTGGTGGACATGACGAATTTCTACAACCAGTACAAGTCGATCGAGCCGTGGCTGAAG
AGGAAGAACCCGCCTCCTACCCCA------GGG------------------AAGGAG---
ATTCCCCAGACCAAGGCAGATAGATCTAAGCTCGATGGGATGTATGAGTGCATCCTGTGC
GCCTGCTGTAGCACATCCTGCCCCAGTTACTGGTGGAATCCCGAG---TCTTATCTCGGC
CCCGCCGCCCTCCTCCATGCCAACCGATGGATAATGGACAGCCGAGAT------GAG---
---TACACAAAGGAGCGCTTGGAGGCGGTT---GACGATGAATAC------AAG---CTG
TACCGT------TGCCACACGATATTGAACTGTGCCAAAGCTTGCCCGAAAGGGTTGAAT
CCCGGCAAGCAAATCCAGAACATCAAGGCTTTAGAGGTCAACAAGCGCTTCGCC------
---------------------------
>OleaEuropaea
ATG---------------------------------------GCC---ACTGGT------
TTG---------------------------------CTCCGGCGA---GTGATA------
------------ATT------AGAGTTCCGGCG------ACG------------------
GTGCAG---GGG------GCGAGA------------------------------------
---------------------ATAAGCCTG------AACCGGGCACACGCGTCGGAAGCC
TCGGTC---CAGCAG---------GAGGAGCCTCAG------GCG---------------
---------------AAG------------------------------------------
---------CATACCAGC---------------AACCCGAAAACCTTCCAAATTTACCGG
TGGACCCCGGACAACCCG------CAGAAGCCTGAGCTGCAGAATTTCGAGATTGATCTC
AAGGAGTGCGGCCCTATGGTTTTGGACGCCCTAATCAAGATCAAGAACGAGATCGACCCG
ACCCTGACCTTCCGC---CGCTCCTGTCGTGAGGGAATCTGCGGTTCGTGCGCT---ATG
AACATCGACGGTAGAAATGGGCTT---GCTTGCTTGACCAAGATCCCATCT---------
---GGGCCGTCAACTATGATTAACCCCCTG------CCACACATGTTTGTGATTAAGGAT
CTTGTGGTTGATATGACCAATTTTTACAACCAGTATAAGTCGATTGAACCGTGGCTGAAG
AGGAAGAGTCCACCGGAGACGCCA------GGG------------------AAGGAG---
ATTTTGCAGAGCAAGGAGGATAGGAAGAAGCTTGATGGTATGTATGAATGCATTCTGTGC
GCCTGTTGTAGTACATCCTGTCCTAGCTACTGGTGGAATCCTGAG---TCTTATCTTGGC
CCGGCCGCCCTTCTCCATGCCAATAGGTGGATAATGGACAGCCGTGAT------GAG---
---TACACAAAGGAGCGCCTAGATGCTGTA---AACGATGAGTTC------AAA---CTC
TATCGC------TGCCATACTATTTTGAATTGTGCTAAAGCTTGCCCGAAGGGACTGAAT
CCCGGACTGCAAATTCAGAACATCAAGAAACTCGAGCTTACAAGT---------------
---------------------------
>SesamumIndicum
ATG---------------------------------------GCG---AGTGGA------
TTG---------------------------------CTCCGACGG---GCGATA------
------------TCT------AGGGTTCCTGCT------GCG------------------
TCGTCG---GCG------GCGAGA------------------------------------
---------------------GTTGTTGTA------TTCCGGGCCCACGCCTCGGAGGCC
CAGGCC---CAACAG---------GTGGAGCCCAAG------GCG---------------
---------------ACG------------------------------------------
---------TCCAATTCC---------------ACCCCGAAGACCTTCCAAATCTACCGA
TGGAACCCGGACTCTCCC------AACAAACCGGAGCTCCAGGACTACGAGATTGACCTC
AAGGACTGCGGACCGATGATCCTGGACGCCTTAATCAAGATAAAAAACGAGATCGATCCC
ACCCTGACCTTCCGA---CGCTCCTGCCGTGAGGGAATCTGCGGTTCGTGCGCT---ATG
AACATCGACGGCCGGAACGGTTTA---GCTTGTCTGACGAAAATTCCCCCG---------
---GGTGGGCCTACTATGATTACTCCTCTT------CCGCATATGTTCGTGATTAAGGAT
TTGGTCGTGGATATGACGAATTTCTACAACCAGTATAAGTCGATTGAGCCGTGGTTGAAG
AGGAAGAGCCCGCCGGAGACTCCT------GGG------------------AAGGAG---
ATTCTGCAGAGCAAGGAGGATAGGAAGAAGCTTGATGGGATGTACGAATGCATTCTCTGC
GCCTGCTGTAGTACATCTTGTCCTAGCTACTGGTGGAACCCGGAG---TCTTATTTGGGT
CCCGCTGCGCTTTTGCACGCGAATAGGTGGATAATGGACAGTCGTGAT------GAA---
---TACACAAAGGAGCGCCTTGACGCCATA---AATGATGAGTTC------AAG---CTG
TATCGC------TGCCATACCATTTTGAATTGTGCTAAAGCTTGCCCCAAGGGACTGAAT
CCTGGGATGCAAATCCAAAATATCAAGAAACTCGAACTGAGTTCC---------------
---------------------------
>HandroanthusImpetiginosus
ATG---------------------------------------GCG---ACTGGA------
TTG---------------------------------GTCCGACGA---GCGATA------
------------TCT------AGGGTTCCGGCG------GTG------------------
TCACCG---GCG------GCTAGA------------------------------------
---------------------GCAATTATC------TTCCGGGCCCACGCATCGGAGGCG
GAGGCT---CAACAA---------GCGGAGCCCAAG------GCG---------------
---------------AAA------------------------------------------
---------CCAATCTCC---------------AGCCCCAAGACCTTCCAAATCTACCGA
TGGAACCCGGATTCTGCG------CAGAAACCTCAGCTTGAGGATTATGAAATTGACCTC
AAGGAATGTGGGCCCATGGTTCTGGACGCCCTAATCAAGATCAAGAACGAGATCGATCCA
ACCCTGACCTTCCGC---CGCTCCTGCCGTGAGGGAATCTGCGGTTCATGCGCT---ATG
AATATCGACGGCCGGAACGGTTTA---GCTTGTCTGACGAAAATATCCTCG---------
---GGTGGGCCTACGATGATTACCCCTTTG------CCTCATATGTATGTGATTAAGGAT
TTGGTGGTGGATATGACGAATTTTTATAATCAGTATAAATCGATTGATCCTTGGTTGAAG
AGGAAGAACCCTCCGGAGACACCG------GGG------------------AAAGAG---
GTTTTGCAGAGTAAGGAGGATAGGAAGAAGCTTGATGGGATGTACGAGTGCATTCTGTGT
GCCTGCTGTAGCACATCCTGTCCCAGCTATTGGTGGAACCCTGAA---TCTTATTTGGGC
CCCGCTGCGCTTTTGCATGCGAACAGATGGATAATGGACAGTCGTGAT------GAA---
---TACACAAAGGAGCGTCTCGATGCCATA---AACGATGAGTTC------AAG---CTG
TATCGT------TGCCACACCATCTTGAATTGCGCTAAAGCTTGCCCGAAGGGACTGAAT
CCCGGAAAGCAAATCCAGAATATTAAGAAGCTGGAGCTAAATTCT---------------
---------------------------
>MimulusGuttatus
ATG---------------------------------------GCG---ACTGGA------
TTG---------------------------------GTCCGACGA---GCGTTA------
------------TCT------AGGGTTCCGTCC------GTT------------------
TCCCCG---GCG------GCGAGA------------------------------------
---------------------GCCATAATT------TACCGATCCCACGCATCCGAGGCG
GAGGCG---CAGCAG---------GTGGAGCCGAAG------GCG---------------
---------------AAA------------------------------------------
---------ACCACCTCC---------------ACACCGAAGACCTTCCAAATCTACCGA
TGGAACCCCGATTCGACG------CAGAAACCAGAGCTCAAGGACTACGATATCGACCTC
AAGGAATGCGGTCCGATGGTGCTCGACGCCCTAATCAAGATAAAAAACGAGATCGATCCA
TCCCTGACCTTCCGC---CGATCCTGCCGCGAGGGAATCTGCGGCTCCTGCGCG---ATG
AACATCGACGGCCGGAACGGTTTA---GCCTGTCTGACGAAAATACCCTCG---------
---GGCGGCCCAACGATGGTCACGCCTCTG------CCGCACATGTTCGTGATTAAGGAT
TTGGTGGTGGATATGACGAATTTCTACAACCAGTACAAGTCGATTGAGCCGTGGCTGAAG
AGGAAGACGCCGGCGGAGACTCCG------GCG------------------AAGGAG---
ATTCTGCAGAGCAAGGATGACAGGAAGAAGCTTGATGGGATGTACGAGTGCATACTGTGT
GCCTGCTGTAGCACATCCTGCCCTAGTTACTGGTGGAACCCTGAG---TCTTATTTGGGT
CCGGCTGCTCTTTTGCACGCCAACAGATGGATAATGGACAGTCGAGAT------GAG---
---TACACAAAGGAGAGGTTGGATGCTGTA---AACGACGAGTTC------AAG---CTG
TACCGG------TGCCACACCATATTGAATTGTGCTAAAGCTTGCCCCAAGGGACTCAAT
CCTGGAATGCAGATCCAGAATATCAAGAAACTCGAGCTCACATCTTCT------------
---------------------------
>OrobancheCumana
ATG---------------------------------------GCG---ACTGGG------
TTG---------------------------------GTCCGACGG---TCGATA------
------------TCT------AGGGTTCCGGCT------GTA------------------
TTACCG---GCG------GCGAGA------------------------------------
---------------------GCTATCCTT------TGTCGCGCTTATGCATCGGAGGCC
CAGGCC---CAACAG---------GTAGAGCCTAAG------GCG---------------
---------------AAG------------------------------------------
---------CCCAGCTCC---------------ACCCCGAAAACCTTCCAGATCTACCGA
TGGAATCCCGATGCGCCG------GAGAAGCCAGAGCTGAAAAATTACGAAATTGACCTT
AAGGACTGCGGCCCGATGGTTCTCGACGCGCTAATCAAGATAAAAAACGAGATCGATCCA
ACCCTGACCTTCCGC---CGCTCGTGCCGTGAGGGTATCTGCGGTTCGTGCGCG---ATG
AACATCGACGGCCGGAACGGATTA---GCCTGCCTGACGAAAATACCTTCG---------
---GATGGACCCTCGATGGTCACCCCTCTG------CCGCATATGTTTGTGGTTAAGGAT
TTGGTGGTGGATATGACGAACTTTTACAATCAATATAAGTCGATTGAGCCATGGCTGAAG
AGGAAGAATCCTCCGGAGAATCCG------GGG------------------AAGGAA---
ATTCTGCAGAGCAAGGAGGACAGGAAGAAGCTGGATGGGATGTACGAGTGCATTCTCTGT
GCCTGCTGTAGCACATCCTGCCCCAGCTACTGGTGGAATCCGGAG---TCCTATTTGGGT
CCTGCTGCGCTTTTGCATGCTAACAGATGGATAATGGACAGTCGTGAT------GAA---
---TACAAAAAGGAGCGGCTCGAGGCTATA---AATGACGAGTTC------AAG---CTG
TATCGG------TGCCATACCATTTTGAATTGTGCTAAAGCTTGTCCCAAGGGACTCAAT
CCCGGACAGCAAATTCAGAATATCAAGAAACTTGAGCTCACAAGT---------------
---------------------------
>ConopholisAmericanaamericana
atg---------------------------------------gcg---actggg------
ttg---------------------------------gtcagacga---gcgata------
------------tgt------agggtt---------------------------------
---ccg---gct------gcgcga------------------------------------
---------------------tctatcatc------ttccgcgcccatggatcggaggcc
caggcc---caacag---------gttcagtcaaag------gcg---------------
---------------aag------------------------------------------
---------cccagctcc---------------actcccaaaaccttccaaatctaccga
tggaatcccgattcgccg------cagaaacctgagctccagaattacgaaattgacctc
aaggactgcggtccgatggtcctcgacgccctaatcaagataaaaaatgagatcgatcca
actttgacctttcgc---cgctcgtgccgtgaaggaatatgtggttcgtgcgcg---atg
aacatcgacggccggaatggtttg---gcctgtctgacgaaaataccctcg---------
---ggcggggacacgatgattacccctcta------ccgcatatgtttgtgattaaggat
ttggtggtggacatgacgaatttttataatcagtataagtcgattgagccgtggctgaag
aggaagaatcctccggagactcct------ggg------------------aaggag---
attttgcagagtaagaaagataggttgaagctggatgggatgtacgagtgcattctgtgt
gcctgctgtagcacatcttgccccagctactggtggaacccggag---tcttatttgggt
cctgctgcgcttttgcatgccaatagatggataatggacagtcgtgat------gaa---
---tacacaaaggagcgacttgaggctata---gatgacgagttc------aag---ctg
tatcgc------tgccataccattttgaattgtgctaaagcttgccctaagggactcaat
cccggacagcaaattcagaatatcaagaaactcgagctctcaagt---------------
---------------------------
>Epifagusvirginiana
atg---------------------------------------gcg---actggg------
ttg---------------------------------gtcagacga---gcgata------
------------tct------agggttccagcc------gta------------------
tcaccg---gcg------gcgcga------------------------------------
---------------------gctatcatc------ttccgcgcccatgcatcggaggcc
caggcg---caacag---------gttgagccgaag------gcc---------------
---------------aag------------------------------------------
---------cccagctcc---------------actcccaaaaccttccaaatctaccga
tggaatcccgattcgccg------cagaaacccgagctccagaattacgaaattgacatc
aaggactgcggtccgatggtcctcgacgccctaatcaagataaaaaacgagatcgatcca
accctgacctttcgc---cgctcgtgccgtgaaggaatctgtggttcgtgcgcg---atg
aacatcgacggccggaatggattg---gcctgtctgacgaaaataccctcg---------
---ggtggggacacgatgattacccctcta------ccgcatatgtttgtgattaaggat
ttggtggtggacatgacgaatttttataatcagtataagtcgattgagccctggctgaag
aggaagaatcctccggagactccg------ggg------------------aaggag---
attttgcagagcaagaaggataggttgaagctggatgggatgtacgagtgcattctgtgt
gcctgctgtagcacatcttgccctagctactggtggaacccggag---tcttatttgggt
ccagctgcgcttttgcatgccaatagatggataatggacagccgtgat------gaa---
---tacacaaaggagcgacttgaggctgta---gatgacgagttc------aag---ctg
tatcga------tgccataccattttgaattgtgctaaagcttgccctaagggactcaat
cccggacagcaaattcagaatatcaagaaactcgagctcacaagt---------------
---------------------------
>Ofasciculata
atg---------------------------------------gcg---actggg------
ttg---------------------------------gtccgacga---gcgata------
------------tct------agg------------------------------------
gttccg---gcg------gcgaga------------------------------------
---------------------tccttcagt------tcccgcgcttacgcatcagaggcc
caggct---caacag---------gtcgagcccaag------gcg---------------
---------------cag------------------------------------------
---------cccagctcc---------------actcccaagaccttccaaatctaccga
tggaaccccgattcgccg------cagaaacccgaactgcaaaattacgaaattgatctc
aaggactgcggcccgatggtccttgacgccctaatcaaaatcaagaacgagatcgatccg
tccctgaccttccgc---cgctcgtgccgtgagggaatctgtggttcgtgcgcg---atg
aacatcgatggccggaatggattg---gcttgtctgacgaaaataccgtcc---------
---ggtgggccgtcgatgattacccctctg------ccgcatatgtttgtgattaaggat
ttggtggttgatatgacgaatttttataatcagtacaagtcgattgagccgtggctgaag
aggaaaaatccgccggagaccccg------ggg------------------aaggag---
gttttgcagagcaaggaggataggaagaagctggatgggatgtacgagtgcatcNNN---
------------------------------------------------------------
------------------------------------------------------------
------------------------------------------------------------
------------------------------------------------------------
------------------------------------------------------------
---------------------------
>Phtheirospermum
atg---------------------------------------gcg---actgga------
ttg---------------------------------gtccgacga---gcaata------
------------tct------agggtcccgtcc------gca------------------
tcaccg---gcg------gcgaga------------------------------------
---------------------gccatcatc------tgccgcgcccacgccacggaggcc
caggct---caacag---------gtcgagccgaag------gcg---------------
---------------aag------------------------------------------
---------cccacctcc---------------acccccaaaaccttccaaatctaccga
tggaaccccgactcgccg------cagaagcccgaactccagaattatgaaattgacctc
aaggactgcggtccgatggtccttgacgcgctgatcaagatcaagaacgagatcgatcca
accctaaccttccgc---cgctcgtgccgcgaggggatctgcggctcgtgcgcg---atg
aacatcgacggacggaacggattg---gcctgcctgacgaaaataccctca------tcg
---ggcgggccctcgatgatcaccccgctg------ccgcacatgtttgtgattaaggat
ttggtggtggatatgacgaatttctataatcagtataagtcgattgagccgtggctgaag
aggaagaacccaccggagaatccg------ggg------------------aaggag---
attctgcagagcaaggaagacaggaagaagctggatggcatgtatgagtgcattctgtgt
gcctgctgtagcacatcctgccccagttactggtggaacccggag---tcttatttgggc
cccgctgcgcttttgcatgccaatagatggataatggacagtcgtgat------gaa---
---tacacaaaggagcgtcttgaggctgta---gatgatgagttc------aag---ctg
tatcgt------tgccataccattttgaattgtgctaaagcttgccccaagggattgaac
cctgggcagcaaattcagaatatcaagaaactcgagctcgcgagc---------------
---------------------------
>CastillejaMiniata
atg---------------------------------------gcg---acagga------
ttg---------------------------------atccgacga---gctata------
------------tct------aggactccgtcc------gtt------------------
tcatcg---gcg------gcgaga------------------------------------
---------------------gccatcatc------tcccgcgcccacgccacggaggcc
caggct---caacag---------gtcgatctgaag------gcg---------------
---------------aag------------------------------------------
---------tccacgtcc---------------acccccaaaaccttccaaatctatcga
tggaaccccgactcgccg------cagaagccagaactccaggattatgaaattgacctc
aaggactgtggccctatggtcctagacgccctgattaagatcaagaacgagatcgatcca
accctaaccttccgc---cgctcttgccgcgaggggatctgcggctcctgcgcg---atg
aacatcgacggccggaatggattg---gcttgcttgacgaaaataccatct------tcc
---ggtggcccctcaatgatcacccccttg------ccgcacatgttcgtgattaaggat
ttggtggtggatatgacgaatttctataatcagtataagtcgattgagccgtggctgaag
aggaagaacccgccggagaacccg------ggg------------------aaggag---
gttctgcagagcaaggaggataggaagaagctggatgggatgtacgagtgcatactgtgc
gcctgctgtagcacatcttgccccagctactggtggaaccccgag---tcgtatttgggt
cctgctgcgcttttgcacgccaatagatggataatggacagtcgtgat------gaa---
---tatacaaaggagcgtcttgatgctgta---aatgacgagttc------aag---ctg
tatcga------tgccataccattttgaattgtgctaaagcttgccccaagggattgaac
cccggacagcaaattcagaatatcaagaaacttgagctcgcgaac---------------
---------------------------
>Pedicularis
atg---------------------------------------gcg---actgga------
ttg---------------------------------gtccgacga---gcgata------
------------tct------cggatgccgtcc------gta------------------
tcgccg---gcg------gcgaga------------------------------------
---------------------gccatcatc------tatcgggcccacgccacggaggcc
caggcg---caacag---------gccgagcagaag------gcg---------------
---------------aag------------------------------------------
---------cccacctcg---------------acccccaaaaccttccaaatctaccga
tggagccccgactcgccg------gagaagcccgaactcaagaactacgaaattgacctc
aaggattgcggcccgatggtcctcgacgccctgatcaagatcaagaacgagatcgatcca
accctaaccttccgc---cgctcttgccgcgaggggatctgcggctcctgcgcg---atg
aacatcgacggctgtaatggattg---gcttgcctgacgaagattccctct------tcg
---gccgggccctcgatgattacccctttg------ccccacatgtttgtgattaaggat
ttggtggtggatatgaccaatttctataatcagtacaagtcgattgagccgtggctgaag
aggaagaatcctccggagaacccg------ggg------------------aaggag---
attctgcagagcaaggcggataggaagaagctggatgggatgtacgagtgcattctgtgt
gcctgttgtagcacatcctgccccagctattggtggaacccggag---tcctatttgggc
cccgctgcgcttttgcacgctaatagatggataatggacagtcgtgat------gaa---
---tacacaaaggagcggctagaggctgta---gatgacgagttc------aag---ctg
tatcga------tgccataccattttgaattgtgccaaggcttgccccaagggattgaat
cccggacagcaaattcagaacatcaagaaacttgagctctcgact---------------
---------------------------
>StrigaAsiatica
ATG---------------------------------------GCA---ACTGGT------
TTG---------------------------------GTCCGACGA---GCGATA------
------------TCT------AGGGTTCCGGCC------GTA------------------
TCTCCG---GCC------GCTAGG------------------------------------
---------------------GCCATCATC------TGCCGCGCCCATGCGTCGGAGGCC
CAGGCC---CAGCAG---------GTCGAGCCCAAG------GCA---------------
---------------AAG------------------------------------------
---------CCCTCCTCC---------------ACCCCCAAGACCTTCCAAATCTACCGA
TGGAACCCCGATTCGCCG------CAGAAGCCCGAGCTCCAGAACTACGAAATCGACCTC
AAGGACTGCGGCCCCATGGTCCTCGACGCCCTGATCAAGATTAAGAACGAGATCGACCCG
ACCCTGACCTTCCGC---CGATCGTGCCGCGAGGGGATCTGCGGCTCCTGCGCG---ATG
AACATCGACGGGCGAAATGGATTG---GCCTGCCTGACGAAGATACCCTCG---------
---GGCGGAGCCACGATGATCACCCCTCTG------CCGCACATGTTCGTGATTAAGGAT
CTGGTGGTGGACATGACGAATTTTTACAACCAGTACAAGTCGATCGAGCCCTGGCTGAAG
AGGAAAAATCCTCCGGAGAATCCG------GGG------------------AAGGAG---
GTTCTGCAGAGCAAGGAGGATAGGAAGAAGTTGGATGGGATGTACGAGTGCATCCTGTGC
GCCTGCTGCAGCACCTCCTGCCCCAGTTACTGGTGGAACCCGGAG---TCTTATTTGGGT
CCCGCTGCTCTCTTGCACGCCAATAGATGGATAATGGACAGTCGTGAT------GAG---
---TACACAAAGGAGCGTCTTGAGGCTATA---GATGACGAGTTT------AAG---CTG
TATCGT------TGCCATACCATTTTGAATTGTGCTAAAGCATGCCCTAAGGGTCTGAAC
CCAGGAAAACAAATTCAGAATATCAAGAAACTCGAGCTCACAAGT---------------
---------------------------
>StrigaAsiatica
atg---------------------------------------gca---actggt------
ttg---------------------------------gtccgacga---gcgata------
------------tct------agggttccggcc------gta------------------
tctccg---gcc------gctagg------------------------------------
---------------------gccatcatc------tgccgcgcccatgcgtcggaggcc
caggcc---cagcag---------gtcgagcccaag------gca---------------
---------------aag------------------------------------------
---------ccctcctcc---------------acccccaagaccttccaaatctaccga
tggaaccccgattcgccg------cagaagcccgagctccagaactacgaaatcgacctc
aaggactgcggccccatggtcctcgacgccctgatcaagattaagaacgagatcgacccg
accctgaccttccgc---cgatcgtgccgcgaggggatctgcggctcctgcgcg---atg
aacatcgacgggcgaaatggattg---gcctgcctgacgaagataccctcg---------
---ggcggagccacgatgatcacccctctg------ccgcacatgttcgtgattaaggat
ctggtggtggacatgacgaatttttacaaccagtacaagtcgatcgagccctggctgaag
aggaaaaatcctccggagaatccg------ggg------------------aaggag---
gttctgcagagcaaggaggataggaagaagttggatgggatgtacgagtgcatcctgtgc
gcctgctgcagcacctcctgccccagttactggtggaacccggag---tcttatttgggt
cccgctgctctcttgcacgccaatagatggataatggacagtcgtgat------gag---
---tacacaaaggagcgtcttgaggctata---gatgacgagttt------aag---ctg
tatcgt------tgccataccattttgaattgtgctaaagcatgccctaagggactaaac
ccaggaaaacaaattcagaatatcaagaaactcgagctcacaagt---------------
---------------------------
>Alectravogelii
atg---------------------------------------gcg---gctggg------
ttg---------------------------------gtccgacga---gcgata------
------------tct------aggattccggct------gta------------------
tcaccg---gcg------gcgagg------------------------------------
---------------------attgttatc------ttccgcgcccatgcatcggaggcc
caggaa---cagcag---------gttgagaccaag------gcg---------------
---------------aag------------------------------------------
---------accagctcc---------------acctccaagaccttccaaatctaccga
tggaaccccgatgcgccg------cagaagccggagcttcagaactacgaaatcgacctc
aaggactgcggccccatggtactcgacgctctgatcaagatcaagaacgagatcgacccg
accctgacgttccgc---cgctcgtgccgtgagggtatttgcggctcatgcgcg---atg
aacatcgacggacggaacggattg---gcctgcctgacgaaaataccctcg---------
---ggcggggccacgatgatcaccccgctg------ccgcacatgttcgtgattaaggat
ctggtggtggacatgacgaatttctacaaccagtacaagtcgatcgaaccgtggctgaag
aggaagaatccaccggagaatcag------ggg------------------aaggaa---
attctgcagagcaaggaggataggaagaagctcgatgggatgtacgagtgcattctgtgc
gcctgctgcagcacatcctgtcccagctactggtggaacccagag---tcttatttgggt
cccgctgctctcttgcacgccaataggtggataatggacagtcgtgat------gag---
---tacacaaaggagcgtcttgaagctata---gatgacgagttc------aag---ctg
tatcgt------tgccacaccattttgaattgtgctaaagcatgccctaagggactaaac
ccaggaaaacaaattcagaatatcaagaagctcgagctcacaagt---------------
---------------------------
>Escobedia
atg---------------------------------------gcg---gctggg------
ttg---------------------------------gtccgacga---gcgata------
------------tct------aggattccggct------gta------------------
tcaccg---gcg------gtgagg------------------------------------
---------------------actgtcatc------ttccgcgcccatgcatcggaggct
caggca---cagcag---------gttgagaccaag------tcg---------------
---------------gag------------------------------------------
---------tcctgctcc---------------acctcaaaaaccttccaaatctaccga
tggaacccagatgcgccg------cagaagccggagcttcagaactacgaaatcgacctc
aaggactgcggccccatggtcctcgacgctctgatcaagatcaagaacgagatcgacccg
accctgacgttccgc---cggtcatgccgggaggggatttgtggctcttgcgcg---atg
aacatcgacggacggaacggattg---gcctgcctgacgaaaatacccccg---------
---ggcggggccacgatgatcaccccgctg------ccgcacatgttcgtgattaaggat
ctggtggtggacatgacgaatttctacaaccaatacaaatcgatcgagccctggctgaag
aggaagaatcctccggaaaatccg------ggg------------------aaagag---
attttgcagagcaaggaggatagaaagaagctggatgggatgtacgagtgcattctgtgc
gcctgctgcagcacatcttgccccagctactggtggaacccggag---tcttatttgggt
cccgctgcgctcttgcacgccaataggtggataatggacagtcgtgat------gag---
---tacacaaaggagcgtcttgaagctata---gatgacgagttc------aag---ctg
tatcgt------tgccacaccattttgaattgtgctaaagcatgccctaagggactaaac
ccaggaaaacaaattcagaatatcaagaaactcgagctcacaagt---------------
---------------------------
>Aeginetiaindica
atg---------------------------------------gcg---actgga------
ttg---------------------------------gtccgacga---gcgata------
------------tct------agggtgccgtcc------ata------------------
tcgccg---acg------gcgagg------------------------------------
---------------------gctatcatc------tgccgtgcccatgcgtcggaggcc
caggcc---cagcag---------gtcgaacccaag------gcg---------------
---------------aag------------------------------------------
---------tccagctcc---------------acccccaagaccttccaaatctaccgt
tggaaccccgattcgccg------cagaagccggagctccagagctacgaaatcgacctc
aatgactgcggccccatggtcctcgatgccctgatcaagatcaagaacgagatcgacccg
accctgaccttccgc---cgctcgtgccgcgaggggatctgcggctcgtgcgcc---atg
aacatcgatgggtgcaatggattg---gcctgcctgacgaaaataccctcg---------
---ggcggagcttcgaaggtaaccccgctt------cctcatatgttcgtgatcaaggat
ctggtggtggacatgacgaatttctacaaccagtacaagtcgattgagccatggctgaag
aggaagaatcctccagagaatccg------ggg------------------aaggag---
attcttcagagcaaggaggataggaagaagctggatgggatgtacgagtgcattctgtgt
gcctgctgcagcacatcctgccccagctactggtggaacccggag---tcttatttgggt
cctgctgcgctcttgcacgccaataggtggataatggacagtcgtgac------gag---
---tacacgaaggagcgacttgaggctgta---aacgacgaattc------aag---ctg
tatcga------tgccataccattttgaactgtgctagagcatgccctaaaggactgaac
ccaggacaccaaattcagaatatcaagaaactcgagctcacaagt---------------
---------------------------
>ChristisoniaKwangtungensis
atg---------------------------------------gcg---acttgt------
ttg---------------------------------gtccgacga---gcgata------
------------tcc------agggtgccggcc------ata------------------
tcgcca---acg------gcgagg------------------------------------
---------------------gctatcatc------tgccgtgcccatgcatcggaggcc
caggcc---cagcag---------ctcgaacccaag------gcg---------------
---------------aaa------------------------------------------
---------cccagctcc---------------acccccaagaccttccaaatctaccgt
tggaaccccgattcgccg------cagaagccggagctccagaactacgaaatagacctc
aatgactgcggacccatggtccttgatgccctgatcaagatcaagaacgagatcgacccg
accctgaccttccgc---cgttcgtgccgcgaggggatctgcggctcgtgcgcc---atg
aatatcgacgggtgtaatgaattg---gcctgcctcacgaaaattccctcg---------
---ggcggagcctcgatggtcactcccctg------ccgcatatgttcgtgatcaaggat
ctggtggtggacatgacgaatttctacaaccagtacaagtcgattgaaccgtggctgaag
aggaagaatcctccggagaatccg------ggg------------------aaggag---
attcttcagagcaaggaggacaggaagaagctggatgggatgtacgagtgcattctgtgt
gcctgctgcagcacatcctgccccagctactggtggaacccggag---tcttatttgggt
cctgctgcgctcttgcacgccaataggtggataatggacagtcgtgac------gag---
---tacacaaaggagcgtcttgaggctata---aacgatgaattc------aag---ttg
tatcga------tgccatacgattttgaactgtgctagagcatgccctaaaggacttaac
ccaggagacaaaattcagaatatcaagaaactcgagctcacaagt---------------
---------------------------
>Euphrasiaarctica
atg---------------------------------------gcg---actgga------
ttg---------------------------------gtccgacga---gcgata------
------------acc------agggctccgtcc------gta------------------
tctccg---gcg------gcccga------------------------------------
---------------------tcgatcctc------ttccgcgcccacgcctccgaggcc
caggcc---cagaag---------gtcgatcaaaag------gct---------------
---------------tcc------------------------------------------
---------cctaccgcc---------------acccccaagaccttccaaatctaccga
tggaaccccgactcgccg------cagaagccggagctccgggattacgaaatcgacctc
aaggactgcggcccgatggtcctcgacgccctaatcaagatcaaaaacgagatcgaccca
accctaaccttccgc---cgatcgtgccgcgagggtatctgcggctcgtgcgcg---atg
aacatcgacgggaagaacgggctg---gcgtgcctgacgaaaataccctcc------tcc
---ggcgggccctctatggtgacgccccta------ccgcacatgttcgtggtcaaggat
ttggtggtggacatgacgaatttctacaaccagtataagtcgatcgagccgtggctgaag
cggaagaacccacccgagaatgcg------ggg------------------aaggag---
atcctgcagagcaaggaggataggaagaagctggatgggatgtacgagtgcatactgtgt
gcctgctgcagcacatcctgccccagctactggtggaacccggag---tcttatttgggc
cccgctgcgctcttgcatgccaatNNN---------------------------------
------------------------------------------------------------
------------------------------------------------------------
------------------------------------------------------------
---------------------------
>LindenbergiaPhilippensis
atg---------------------------------------gcg---attgga------
ttg---------------------------------gtccgacga---gcgata------
------------tct------agggttccggcc------atc------------------
tcccct---gcg------gcgcgg------------------------------------
---------------------gccgtcacc------ttccgcgcccacgcctcggaagcc
caagcc---caacag---------gccgagcccaaa------tcg---------------
---------------aag------------------------------------------
---------cccgcatcc---------------acccccaaaaccttccaaatctaccga
tggaaccccgattcccca------tccaagcccgagctgaaaagctacgaaatcgacctc
aaggactgcggcccgatggtcctcgacgccctgatcaagataaaaaacgagatcgaccca
accctaaccttccgc---cggtcgtgccgcgaggggatctgcggctcgtgcgcg---atg
aacatcgacggccgcaacgggttg---gcctgtttgacgaaaataccctcc---------
---ggcggtccctcgatggtcacccccttg------ccgcacatgttcgtgatcaaggat
ctggtggtggacatgacgaatttctacaatcagtataaatcgatcgagccgtggctgaag
aggaagaacccgccggagactcct------ggg------------------aaggag---
gtgttgcagagcaaggaggataggaagaagttggatgggatgtacgagtgcattctgtgc
gcctgctgtagcacatcctgccctagctattggtggaacccggag---tcgtatctgggc
cccgctgcgcttttgcatgccaatagatggataatggacagccgtgat------gag---
---tacacaaaggagcgtctcgaggctata---gatgacgagttc------aag---ctg
tatcgc------tgccacaccattttgaattgtgctaaagcttgccccaaggggcttaat
cccggaaagcagattcagaatatcaagaaactcgagctcacaagt---------------
---------------------------
>PhelipancheAegyptiaca
ATG---------------------------------------GCG---ATTGGG------
TTA---------------------------------CTCCGACGA---GCAGTA------
------------TCT------AGGGTTCCGTCC------ATA------------------
TCACCG---GCG------GCGAGA------------------------------------
---------------------ACCTTCATC------TTCCGCCCCTACGCATCGGAGGCT
CAGGCT---CAACAA---------GTCGAGCCCAAG------GCC---------------
---------------CAG------------------------------------------
---------CCCATCTCC---------------ACCCCCAAAACCTTCCAAATCTACCGA
TTCAACCCCGATTCGCCG------CAGAAACCGGAGATGCGAAATTACGAGATCGACCTC
AAGGACTGCGGCCCGATGGTCCTCGACGCCCTAATCAAGATCAAAAACGAGATCGACCCC
ACCCTGACCTTCCGG---CGGTCGTGCCGCGAGGGGATCTGCGGCTCGTGCGCG---ATG
AACATCGACGGTCATAACGGATTG---GCTTGTCTGACGAAAATACCCTCG---------
---GAGGGGCCGTCGATGGTCACCCCCCTG------CCGCATATGTTCGTGGTCAAGGAT
TTGGTTGTGGACATGACGAATTTTTATAATCAGTATAAGTCGATCGAGCCGTGGCTGAAG
AGGAAGAATCCGCCGGAGAATCCG------GGG------------------AAGGAG---
GTTCTGCAGAGCAAGGAGGATAGGAAGAAGCTGGATGGGATGTACGAGTGCATACTGTGT
GCCTGCTGTAGCACATCCTGCCCCAGCTATTGGTGGAACCCGGAG---TCGTATTTGGGC
CCCGCTGCCCTTCTGCACGCCAATAGATGGATAATGGACAGTCGTGAC------GAA---
---TACACGAAGGAGCGCCTAGAAGCCGTA---GACGATGAGTTC------AAG---CTG
TATCGT------TGCCATACCATTTTGAATTGTGCTAAAGCTTGCCCGAAGGGATTGAAC
CCCGGACAACAAATTCAGAATATCAAGAAACTCGAGATGACGAGT---------------
---------------------------
