# Supplementary material for: Altered Mitochondrial Respiration Is Associated With Loss of Nuclear‐Encoded OXPHOS Genes in Parasitic Broomrapes
Source: Ecol Evol. 2025 Jul 6;15(7):e71737. doi: 10.1002/ece3.71737 (PMC12230201; doi:10.1002/ece3.71737)
Supplement: Supplementary file 1 — Appendix S1. [file ECE3-15-e71737-s003.tgz › Orobanchaceae_O2K_Supplementary_v3/Data_S1/DataS1/CII/OG0004874.filter.hyphy.tre]

('AmborellaTrichopoda_ERN17489.1':0.10574957565,(((((((((((((('ConopholisAmericanaamericana_-2007938-Conopholis_americana'{Foreground}:0.0183577877,'Epifagusvirginiana_2008397Epifagus_virginianabuds'{Foreground}:0.0062161702)'100'{Foreground}:0.0117146386,('OrobancheCumanamana_GWHTBHPV000332'{Foreground}:0.032172386,('Ofasciculata_2015866-Orobanche_fasciculata-stem'{Foreground}:0.0091661977,('Ofasciculata_2015865-Orobanche_fasciculata-stem'{Foreground}:0.0000021878,'Ofasciculata_2015867-Orobanche_fasciculata-stem'{Foreground}:0.0024266199)'100'{Foreground}:0.0128299435)'__reroot_top_clade':0)'100'{Foreground}:0.0082525556)'99'{Foreground}:0.004221217,(((((('Phtheirospermum_Pjv1_00027313':0.0000010894,'Phtheirospermum_GFQ06666.1_28100':0.0000010894)'100':0.0137517134,'CastillejaMiniata_TRINITY_DN522_c0_g1_i7':0.0298912262)'100':0.0070039932,'Pedicularis':0.038481132)'100':0.0181401614,'Euphrasiaarctica':0.0460521906)'100':0.0138896974,'LindenbergiaPhilippensis_04G135900.1':0.0428178063)'80':0.0030143341,(('StrigaAsiatica_SGA_v2.0_scaffold3G01839':0.0005546599,'StrigaAsiatica_GER41279.1_16813':0.0000010894)'100':0.0463486289,(('Aeginetiaindica':0.0107251353,'ChristisoniaKwangtungensis':0.0176205739)'100':0.0445393767,('Alectravogelii_TRINITY_DN333_c0_g1_i6':0.0222403799,'Escobedia_TRINITY_DN395_c0_g1_i40':0.0135501751)'100':0.0210978731)'99':0.0065003667)'100':0.0364853341)'69':0.0017612027)'96':0.0174346162,(('HandroanthusImpetiginosus_PIN00468.1':0.0483424432,('MimulusGuttatus_Migut.L00517.1.p':0.0056975206,'MimulusGuttatus_L0476.1':0.0081253115)'100':0.0686180971)'77':0.0047464259,'SesamumIndicum_SIN_1002030':0.0758481559)'61':0.0000028844)'100':0.0177751241,('HandroanthusImpetiginosus_PIN24135.1':0.0470999893,'SesamumIndicum_SIN_1025512':0.0529003865)'99':0.027005784)'99':0.0308868955,((('OleaEuropaea_Oeu020073.1':0.0848129489,'OleaEuropaea_Oeu056760.1':0.0231918941)'68':0.0000021413,'OleaEuropaea_Oeu056742.1':0.4594083893)'96':0.0141781751,'OleaEuropaea_Oeu042258.3':0.0394365978)'100':0.0507609749)'100':0.0537802949,((('IpomoeaNil_INIL02g40524.t1':0.0386546933,'CuscutaAustralis_C009N0194E0.1':0.0752620245)'100':0.0303011327,('IpomoeaNil_INIL11g26528.t1':0.024907279,'IpomoeaNil_INIL11g39626.t1':0.1616409154)'100':0.0444875459)'100':0.0302929344,'SolanumTuberosum_PGSC0003DMT400038576':0.1237852637)'100':0.0237701992)'100':0.0091948572,'CoffeaCanephora_Cc07_g09450':0.113383165)'91':0.0206409472,(('Daucuscarota_DCAR_017270':0.0630092905,'Daucuscarota_DCAR_021442':0.048596397)'100':0.0985045088,('HelianthusAnnuus_OTF93203.1':0.1053119026,'HelianthusAnnuus_OTG15535.1':0.0856620095)'100':0.0565253369)'98':0.0230715169)'100':0.0273111749,((('Actinidiaeriantha_DTZ79_09g07410':0.0092029006,'Actinidiaeriantha_DTZ79_14g13240':0.0429145736)'100':0.0356807899,'VacciniumCorymbosum_VaccDscaff13-snap-gene-159.19-mRNA-1':0.076868752)'99':0.0220762832,'Actinidiaeriantha_DTZ79_27g06800':0.1347443948)'99':0.0347594846)'100':0.0078848169,(((('ArabidopsisThaliana_AT2G18450.1':0.1977278671,'ArabidopsisThaliana_AT5G66760.1':0.1712290251)'99':0.0660749914,(('GossypiumRaimondii_KJB17788':0.0502480374,'TheobromaCacao_Thecc1EG000401t1':0.0380073582)'95':0.0073677178,('GossypiumRaimondii_KJB48415':0.0000025555,('GossypiumRaimondii_KJB48416':0.000536011,'GossypiumRaimondii_KJB48417':0.0000010894)'70':0.00000223)'100':0.0530430667)'100':0.0545732158)'64':0.014401617,'CitrusSinensis_orange1.1g046556m':0.1033348489)'59':0.0104700263,(((('GlycineMax_Glyma.01G175600.1.p':0.0085589659,'GlycineMax_Glyma.11G067800.1.p':0.0114279374)'100':0.0666710423,'GlycineMax_Glyma.02G057400.1.p':0.0691200165)'100':0.0785294761,(('ManihotEsculenta_Manes.01G134800.1.p':0.0455894411,'ManihotEsculenta_Manes.02G093200.1.p':0.0406268588)'100':0.0411413563,('PopulusTrichocarpa_Potri.005G123900.1':0.0421497202,'PopulusTrichocarpa_Potri.007G026400.1':0.0382182057)'100':0.0434382723)'100':0.0308332199)'74':0.0056341397,'PrunusPersica_Prupe.7G153600.1.p':0.1212089224)'57':0.0078846675)'99':0.0280521523)'95':0.0141460145,'VitisVinifera_GSVIVT01018976001':0.0856349499)'95':0.0403843514,(('OryzaSativa_LOC_Os07g04240.1':0.0730306929,'SorghumBicolor_Sobic.002G028700.1':0.0657188546)'97':0.0503751399,'SorghumBicolor_Sobic.001G072000.1':0.1111576594)'100':0.1692467994)'99':0.014919113,('CinnamomumMicranthum_RWR95715.1':0.1205904367,(('AquilegiaCoerulea_PIA52622.1':0.0000010894,(('AquilegiaCoerulea_PIA52623.1':0.0000010894,'AquilegiaCoerulea_PIA52625.1':0.000002497)'35':0.0000015051,'AquilegiaCoerulea_PIA52624.1':0.0000010894)'27':0.0000021768)'59':0.0011534698,'AquilegiaCoerulea_PIA52626.1':0.0000017077)'100':0.1361597921)'52':0.0193320732)'48':0.10574957565)'new_root';
