# Supplementary material for: Altered Mitochondrial Respiration Is Associated With Loss of Nuclear‐Encoded OXPHOS Genes in Parasitic Broomrapes
Source: Ecol Evol. 2025 Jul 6;15(7):e71737. doi: 10.1002/ece3.71737 (PMC12230201; doi:10.1002/ece3.71737)
Supplement: Supplementary file 1 — Appendix S1. [file ECE3-15-e71737-s003.tgz › Orobanchaceae_O2K_Supplementary_v3/Data_S1/DataS1/CII/OG0007335.filter.hyphy.fas]

>AmborellaTrichopoda_ERN13758.1
agtgcagacgtgagtcagttacctgtaataactgaccctgatatcttactcccatttaaggatttaattgccgcaagttgggatgagctccccgatactgtagtttatgatgccaagaaagcactatcaaaatccactgatgacaaggctggtcaggaagctttggcaaatgtttttagggcagcggatgctgttgagcagtttggtggagtccttgtatctctcagaatggaactcgatgatgaaactggaattactggcgaggctgtgggtcccttgtcagatgagcatcaagatgctatgcatgcagcatataagcggtacatggcatacttggactcttttgggcccgatgagacatatctgagaaagaaggttgagacagagctggggacaaagatgatacatctaaagatgcgatgtggtggccttgattctggatggggaaagatcacggttcttgggacctcgggactttcaggttcctatgttgaacaaagggct
>CinnamomumMicranthum_RWR92529.1
agtgcagatgtaagccacttgcctgtcataactgaccttgatgttaaaaacgccttcaaggatttgatggctgcaagctgggatgagctcccagatgctgttatccatgatgctaaggcggcattgtcaaaagctactgaggacaaggctggccaggaagctttggcaaatgttttccgttccgctgaggctactgagaagtttgctggggttctggtatctctgagaatggagcttgatgatagcattggactaagtggcgagaaagtagggcacatgtcaagtgatcttcaagatgctttgcaagcggcatataatcgctacatgacttatcttgatgcatttggccctgatgagacctatttgcgcaagaaagtggaaatggagttgggaacaaagatgatacacttaaagatgagatgcggtggcctcggttctgagtggggaaaggta---------------------------------------------------
>OryzaSativa_LOC_Os04g34100.1
agctcaaatgaaaagcatctgccggcgatatctgacccagaagttgaatctgcgtttaaggatttgatggctgctagctggactggacttccagattctcttgtaattgaagcaaagaaagctgcatccaaagctacggatgataaggctgggaaagaggctttgctaaatgtatttcgtgcagctgaggcatgtgaagaatttggtggagttctagtcaccctaagaatggctctagatgatctttgtggtataactggtgagaatgtgggccccttgcctggttatatagaagatgctgttaaatctgcatataagcgttacatgaaatatctggaatcatttggcccggaggaaaattatctacgtaagaaagtggagaatgagttggggactaaaatgatacacctgaaaatgcggtgcagtggtgtagggtccgagtggggaaagatcaccctgattggcacctcaggcatctcaggatcctatgtcgagctaagggca
>SorghumBicolor_Sobic.001G132100.1
agttcaaatgaaaagcacttgcctgcaatatctgatccagagatagaatctgcatttaaggacttgttggctgctagttggaatgaacttccagattctctcgtagaggaagcaaagaaagcagtatctaaagccaccgatgacaatgctggtcaagaggctttgaaaaatgtatttcgtgcagctgaggcatgtgaagaatttagtggaaccttggttaccctaagaatggctcttgatgatctttgtggcctgactggtgaaaatgtgggtcccttgcctggttatattgaagatgctgttaaagctgcatataatcgctacatgacatatctggagtcctttggccctgaggaaaattatctaagaaagaaggtggagactgagttggggacaaaaatgatacacctcaaaatgagatgcagtggcataggttctgaatggggaaagatctccctgattggcacctcagggatctcaggttcctacgttgagctaagggca
>SorghumBicolor_Sobic.003G340700.1
agttcaaatgaaaaacacttgcctgcaatatctgatccagagatagaagctgcatttaaggatttgttggctgctagttggaatgaacttccagattctctcatagaagaagcaaagaaagcagaatctaaagccaccaatgataaggctggtcaagaggctttgaaaaatgtatttcgtgcagctgaggcatgtgaagaatttagtggaaccttggttaccctaagaatggctcttgatgatctttgcggcctgactggcgaaaatgtgggtcccttacctggttatattgaagatgctgttaaagctgcatataatcgctacatgacatatctggagtcctttggccctgaggaaaattatctaagaaagaaggtggagactgagttggggacaaaaatgatacacctcaaaatgagatgcagtggcataggttccgagtggggaaagatctccctgattggcacctcagggatctcgggttcctatgttgagctaagggca
>AquilegiaCoerulea_PIA56397.1
agtgaagatgtgagtcacatgcctgtcataacagatcctgacgttaagaatgctttcaaggaattgatggctgtagattgggacgagctgccagctgctgtcatccatgatgcaaaagccgcattgtctaaaaacaccgatgacaagtctggacaggaggctttggcgaatgtcttccgtgcagctgaggctgttgagcagtttagtggccaccttatatctttgaaaatggaacttgatgatagtgttggaatgagtggagag-------------------atgagttctcgaacgcacttcttttggtacatcaacgctacacagattatttggaatcgtttggccctgatgagacatacttgcgaaagaaagttgagacagaattgggaacaaagttg--a---------------------------------------------------------------------------------------------------
>AquilegiaCoerulea_PIA56398.1
agtgaagatgtgagtcacatgcctgtcataacagatcctgacgttaagaatgctttcaaggaattgatggctgtagattgggacgagctgccagctgctgtcatccatgatgcaaaagccgcattgtctaaaaacaccgatgacaagtctggacaggaggctttggcgaatgtcttccgtgcagctgaggctgttgagcagtttagtggccaccttatatctttgaaaatggaacttgatgatagtgttggaatgagtggagagaatgtgcgacctctgtcagatgagttctcgaacgcacttcttttggtacatcaacgctacacagattatttggaatcgtttggccctgatgagacatacttgcgaaagaaagttgagacagaattgggaacaaagttgatattcctaaagatgaggtgcagtggccttggttctgagtggggaaaggtaatgttattcttatttgtggtgcttaatttaatctttgaactagagagg---
>AquilegiaCoerulea_PIA56399.1
agtgaagatgtgagtcacatgcctgtcataacagatcctgacgttaagaatgctttcaaggaattgatggctgtagattgggacgagctgccagctgctgtcatccatgatgcaaaagccgcattgtctaaaaacaccgatgacaagtctggacaggaggctttggcgaatgtcttccgtgcagctgaggctgttgagcagtttagtggccaccttatatctttgaaaatggaacttgatgatagtgttggaatgagtggagagaatgtgcgacctctgtcagatgagttctcgaacgcacttcttttggtacatcaacgctacacagattatttggaatcgtttggccctgatgagacatacttgcgaaagaaagttgagacagaattgggaacaaagttgatattcctaaagatgaggtgcagtggccttggttctgagtggggaaaggttacggttcttgggacttctggactttctgggtcatacattgaacaaagagga
>AquilegiaCoerulea_PIA56400.1
agtgaagatgtgagtcacatgcctgtcataacagatcctgacgttaagaatgctttcaaggaattgatggctgtagattgggacgagctgccagctgctgtcatccatgatgcaaaagccgcattgtctaaaaacaccgatgacaagtctggacaggaggctttggcgaatgtcttccgtgcagctgaggctgttgagcagtttagtggccaccttatatctttgaaaatggaacttgatgatagtgttggaatgagtggagagaatgtgcgacctctgtcagatgagttctcgaacgcacttcttttggtacatcaacgctacacagattatttggaatcgtttggccctgatgagacatacttgcgaaagaaagttgagacagaattgggaacaaagttgatattcctaaagatgaggtgcagtggccttggttctgagtggggaaaggttacggttcttgggacttctggactttctgggtcatacattgaacaaagagga
>AquilegiaCoerulea_PIA56401.1
agtgaagatgtgagtcacatgcctgtcataacagatcctgacgttaagaatgctttcaaggaattgatggctgtagattgggacgagctgccagctgctgtcatccatgatgcaaaagccgcattgtctaaaaacaccgatgacaagtctggacaggaggctttggcgaatgtcttccgtgcagctgaggctgttgagcagtttagtggccaccttatatctttgaaaatggaacttgatgatagtgttggaatgagtggagagaatgtgcgacctctgtcagatgagttctcgaacgcacttcttttggtacatcaacgctacacagattatttggaatcgtttggccctgatgagacatacttgcgaaagaaagttgagacagaattgggaacaaagttgatattcctaaagatgaggtgcagtggccttggttctgagtggggaaaggttacggttcttgggacttctggactttctgggtcatacattgaacaaagagga
>Daucuscarota_DCAR_015085
agtgatgacgtgactcacatgcctgccataaatgatgctgacataaaaaccgccatcaaggatctattggctgcagattggagtgaacttccaagtgctgtcactaaggatgcaaaaagggcattgtctaaggacacagaagacaaggctggccaagagactttgaaaaatgttcttcttgcagctgaggcagttgaggaatttacaggaaagcttgtatccctgaggatggaaattgatgactctgttggattaagtggcgagaatgtgaagcctctaccagatctattctccaaagcattactgactgcttttcaacgttacaatgcatatttggaagcttttggacctgatgaggcttttttgcggaagaaagtagaaaatgagctggggacgagaatgatacacttgaaaatgcggtgtggcggtcttggttctgaatggggaaagatcacagttcttgggacttctgggctttctggttcttatgttgagcacagagca
>OleaEuropaea_jgi_chr7_451_Oeuropaea|451|v1.0
agcgaagatgttgcacatatgcctgtcataaaagaccctgagattgagcgggcattcaaggacttaatggccacaaactgggatgaactcccacctgctgttgtccatggtgtaaaaaaggctttgtctaagaatactgatgacaaggctgctcaagaagccctgaccaatgttttccgagcagcagaggcagttgaagagtttacaggtattctcatgtcactgaagatggaaatggatgatgccattgggatgagtggcgag-----------------------------------------------------gagatatgctgcttatttggacgcatttgggccagaggagagctatttgaagaagaaagtggagaatgagttgggaacaaagatgatatacttgaaaatgaggtgcagcggcctcgattctgagtggggaaag------------------------------------------------------
>HelianthusAnnuus_OTG27760.1
agtgatggcttgacacacttaccagacataaaagacggtgatatcaagcttgcttttaaggaacttatggctgtaaactgggatgaattaccagacactgttgttaataaaaccaaacgagcactgtctaaaaacaccgaagacaagactagtcaagaggctttagccaaccttttacgggctgcagaggcggttgaagagttcagtgggtttcttgtgactttgaaaatggaaatcgatgatagtgttgggatgagtggcgagaatgtgaaacctttgaccgatgaagttgctaatgcactaagtgtagcgtttgggcgttattatgcatacttggactcttttggagccgatgaggggtatttgcggaagaaagttgagaatgagttggggatgaaactgatacatcttaaaatgagatgcagtggtcttggtggtgattggggaaaggtgactgttcttggaacatctggactttctggttcttatatcgagcacagagcg
>ArabidopsisThaliana_AT1G47420.1
agcgaagatgtttctcacatgcctgaaatggaagactctgatgttctgaatgcattcaaagacttgatggctgcagattgggctgagcttccttctgctgttgttaaagatgctaaaaccgcgatatcgaaaaacacagatgacaaggcagggcaagaggctttgaaaaatgtgttccgagcagctgaagctgtagaggaatttggtgggattctcacttcgattaagatggaaatcgatgatagcattggaatgagtggggagggtgtgaagcctttaccaaatgatataaccgatgcgctgcgtactgcttatcagaggtatgctgagtatctagactcctttgaacctgaagaagtctacttgaagaagaaggttgagatggagttggggactaagatgatccacttgaagatgagatgcagcgggcttggttctgaatggggaaaggttactgttcttggaacctcaggactctcgggatcttacgtggagcaaagggcc
>CitrusSinensis_orange1.1g026246m
agtgaagatgttgctcacatgcctgtaataagagaccctgaaattcagcgtgctttcaaggacttgatggctgcagactggggtgagcttcctgcttctgtcatccatgatgcaaagagtgcgttgtccagaaataatgatgacaaggctggccaggaggtcttgaaaaatgttttcagtgctgctgaagcagttgaggaattcattgggattattatgaacattaaaatggaatttgatgatgaaattgggctaagtggtgagaatgtaaaacccttgtcaaatgaattatcctctgcaattcgtacagtttatcaacgttatgctacctacttggatgcatttggccctgatgaatcctatctgcggaagaaggtagaaacagagttgggttcaaaaatgattttcctaaagatgagatgtgccggccttggttctgagtggggaaaggttactgttcttggaacctcaggacttgcggggtcatatgttgaacagagagct
>CoffeaCanephora_Cc10_g04350
tctgaagatgtggctcatacacctgacataaaagactcagagatcgaatgtgcatttaaggacttaatggccgcaaactgggatgagcttcctccagcagttgtccatgatgtgaagaaagcactgtctaaaagaactgatgacaaatctagtcaggaggcattggccaacatgtttcgtgcagcagaggcggttgaggagttcactgggattcttacttcattgaagatggcaattgatgatagcattgggctaagtggtgaggatgtgaagccattgccaaaagaaatggctgatgcactagaaactgtccaccagcgctatgttgcgtatttgggcgcatttggtccagaagagggctatctaaaaaagaaagttgagactgagttaggtacaaaaatgatacacctaaagatgaggtgcagtggccttcattcagagtggggaaaggtcacagttcttgggacttctggacttgctggttcttatgttgaacaaagatct
>GlycineMax_Glyma.14G081700.1.p
agtgaagatttgacccatgtgcccaatattaaggaccctgcactttacaatgctttcaaggatttgatggcagtaagttggagtgagcttccggattctgttgtatctgatgttaagaatgtgttgtctaaaaacactgatgacaaagctggcaaggaggctgtggaaaatgtgtttcgcgcagccgaggctattgaggagtttggtgggattctagtctccttgaaattggaatttgatgacagcattggattaagtggcgaggatgtaaagccattgcctgatcatataaaaaatgctctgtgtaccacttttgatcgctactccacctatttgaattcctttggacctgatgagaactacctgcggaagaaggtggagacggaattgggtgcaaagatgattcacctaaaaatgagatgcagtggccttggtgctgaatggggaaaggttacggttcttggcacctctggacttgcaggttcatatgttgagcaaagagca
>GlycineMax_Glyma.17G243600.1.p
agtgaagatgtgacccacatgcccaatattaaggaccctgtgctttacaatgctttcaaggatttgatggcggtaagttggagtgagcttccggattctgtcatatctgatgttaagaatgcactgtctaaaaacactgatgacaaagctggcaaggaggttgtggaaaatgtgttctgtgcagccaaggctattgaggagtttggcgggattctaatctccttgaaattggaatttgatgacagcattggaatgagtggcgaggatgtaaagccattgcctgatcatataaaaaatgctctgcataccatttttgatcgctactccacctatttgaattcctttggacccgacgagagctatctacggaagaaggtggagacagagttgggtgcaaagatgattcacttaaaaatgagatgcagtggccttggtgccgagtggggaaaggttacggttcttggaacttctggacttgcaggttcatatgttgagcaaagagca
>HandroanthusImpetiginosus_PIN23928.1
agcgaagatgttgcgcataaccctgttataaaagatccggagattgaacgggcttttaaggatttaatggccgcagactggaatgaactcccaccatcagttgtctatgatgtaaaggaggcattgtccaagaatactgaggacaaggctgctcaagaggtcctgaaaaatgtgttccgagcagcagaggcagttgaggagtttacagggattgtcatgacactgaaaatggaaatggatgacatgattgggggtagcggcgagaatgtgaaaccactgccagttgaatacacaaaagcgttggaaacaatctttgagagatatgcaacgtatttggcttcatttgggccagaagaaagctatttgaagaagaaagtggaaatggagttgggatcaaagctgatatacttgaaaatgaggtgtggtggccttggcgctgagtggggaaaggtcacagtccttgggacttctggactctctggttcttatgttgagcaaagatca
>IpomoeaNil_INIL15g27953.t1
agcgaggatgtggcccacatgcccaatgtgcaagatgaagaaatcaggtgtgcatttaaagacttaatggctgcaagctgggatgagattccagaagctgttatcgatgaaacgaagaaggcattatccaaaagtactgatgacaaggctggccaggaggccttggctaatgttttccgcgcagcagaagccattgaggaattcattgggattctcacaaacttgaaaatggcaattgacgattctattgggttaagtggcgagaatgtgaagcctatgccaaaacatatggctaatgcactggatacaatcttccaacgctataatacatatttgaattcctttgggcccgaggagggatatttgaagaagaaagttgagaccgaactaggaggtaggatgatattcttgaagatgaggtgcagtggcctacattctgactggggaaaggtttcggttcttggaacatctggacttgctggttcttatgttgagcaaagagcg
>ManihotEsculenta_Manes.05G171800.1.p
agtgaggacgtaactcacatccctgtcatacaggatccagaaattcgaaatgttttcaaggacttgatggttgcaagttggtatgagctttatgataatgtg------------aagaaagcattgtctaaaaacacttatgacaaagctggccaagaagttttgaagaatgtcttccgtgcagctgaagcagttgaggaattcggcggcacgctcatttctatgaaaatggaacttgatgacagcatcggattgagtggcgagctatta------------------------------------------------------------------------------------------------------------------------------------------------------------------------------------------------------------------------------------------
>ManihotEsculenta_Manes.18G032800.1.p
agtgaggatgtaactcacatgccagtcatacaagatcctgaaattcaaaatgttttcaaggacttaatggctgcaagttgggacgagcttcccgatactctcatccatgatgtgaagaatgcgttgtctaagaacactgatgataaagctggtcaagaaattgtgaagaatgttttcgctgcggctgaagcagttagtgaatttggtggcatgctcgtttctatgaaaatggaacttgatgacagtattggattgagtggcgaggatgtaaagcccttatcaggtgattttgccaatgctcttcgtgctgtttatcagcggtattctgcctatttggatgcctttggacctgatgaaggttatttgcggaagaaagtggagacagagttgggatcaaagatgatacacctgaagatgagatgcagtgggcttggttcagagtgggggaaggttactgttcttggcacttctggacttgctggttcttatgttgagcagagagct
>MimulusGuttatus_Migut.D01835.1.p
agcgaagatatttcacatatgcctgttataaaagactcggaaatcgagcgttctttcaaggatttaatggctacaaactgggacgagattccatcctcagttatcgaggatgtaacaaaggcattgtccaagagtaccgaagacaacgctgcccaagaaaccctaaaaaatgtcttccgagcagcagaggcagttgaggagttcacaggaattattatgtctttgaaaatggaattggatgatgtcattggggttagcggcgagaatgtgaaaccactaacagaagaatactcaaaggctatgcagacgattttcaatagatatgctgcgtatttggctgcatttggaccggaagaaagctatttgaagaagaaagtggaaatggagttgggaacgaaaatgatttacttgaaaatgaggtgcggtggccttgctgctgagtggggaaaggtttcagtactcgggacttctggactctctggctcttatgttgaacaaagggcg
>Phtheirospermum_Pjv1_00002248
agcgaaaacatttcgcatatgcctgtcataaacgacccggagatcgaacgtgctctcaacgacttaatggcgacaaactgggatgagcttccaccatcagtcgtccattacgtaaaaaatgcactgtccaagaatacagaggataagactgcacaggatgttcttaaaaatgtattccgagcagcagaggcagttgaggagttcacagggattatcatgtcgctgaaaatggaattggatgacgtcattggtcttagtggcgagaatgtgaaaccattgacagaagaatgttcaaaggcattgcagacgattttcgaaagatatgctgcgtatttggcttcatttgggccagaagagatctacttgaagaagaaagtggaaacggagttgggaacaaagatgatatacttgaaaatgaggtgtggtggccttgatgctgagtggggaaaggta---------------------------------------------------
>PrunusPersica_Prupe.1G439200.1.p
agtgatgatttgagtcacatgcctcccattaaagaccctgagctgctcaatgttttcaaagatttgatggctgcaagttgggataagctacctgatagtgttgtccatgatgcaaaggctgcagtttccaagaataccgatgaccagactggcaaggagtctgtcactaatgtcttccgtgcagccgaagctgttgaggagttcggtgggatgattacaacattgaagatggaactcgatgacagcattggtttgagtggagagaatgttaagcccttgtcagatgagtacgtgaatgcactaaagacaatttacaaccgctatactgcctatttggatgcatttgggcctgaggagacttatttgcggaagaaggtagagacagagttgggaaccaagttgatatacttgaagatgagatgcagtggcataggctctgagtggggaaggatcactgttctcggaacttctggactttccgggtcatatgttgagcaaagagct
>PopulusTrichocarpa_Potri.014G032400.1
agcgaggatgtaactcactttcctgacattaaagatcctgaaattttaaatgttttcaaggacttgatggctacaaattgggatgagctccctaatgcagttgtcagtgatgcaaagaaagcattgtctaaaaacactgatgacaaggttggccaggagatcctgaagaatgttttccgtgcagctgaagctgttgaagaatttggtggtaagatcatgtctctgaaaatggaacttgatgacatcattggattgagtggcgagaatgtaaaacctttgccggagttgcatgctaatgcaattcgtactttttatcaacggtatgctgcgtatttggactcatttgggcctggtgaaggttatttgaggaagaaagtagagacagagttgggatcaaggatgatatacttaaagatgagatgctgcggccttggtgctgagtgggggaaggttacggttcttggcacttctgggcttgctggctcttatgttgagcaaagagct
>SesamumIndicum_SIN_1006015
agcgaagatgttgcgcatatgcctgttataaaagacccagagattgaacgtgcttttaaggacttaatggccacaaactggaatgagctcccacctgcagtcgttgaagatgtaaagaatgcattgtctaagaatactgaggacaaggctgcccaggatgttctgaaaaacgtattccgagcagcagaggcggttgaggaattcacaggaattatcatgtcactgaaaatggagatggatgatgccattggggctagcggcgagaatgtgaaacaactgccagaagaatatgtgaaggcaatgcagacaatcttcaacagatatgcttcatatttggctgcttttgggccagaagagacctatttgaagaagaaagtggaaatggagttgggatcaaagatgatatatttgaaaatgaggtgcagtggcctcaatgctgagtggggaaaggttacagtcctgggaacttctggactctctggttcttatgttgagcaaagggca
>SolanumTuberosum_PGSC0003DMT400020707
agtgaggatgtaactcacatgcctaagatagaagattcggaggtcaaacgcgcttttaaagacttgatggctgcaagctggcatgagctcccagatcctgtcgtctatgatgcaaagaatgcactgtccaaaactactgacgacaaggctggccaggaagctttggcgaatgttttccgtgctgctgaggcagttgaggagttcactgggattcttacatctctgaaaatggatatcgatgatgctatcggtttaagtggtgaagatgtgaagcctttgtcaaaagaattctctgatgcactgcacacaatatttcaacgctacaacgcatacatgagtgcctttgggccagaggaggaatatttgaggaagaaagttgagatggagctggggactaggatgatacacttaaagatgcgatgcagtggcctcgatgctgcatggggaaaggttacggtacttgggacttctggacttgctggttcttatgttgagcaaagagca
>SolanumTuberosum_PGSC0003DMT400039927
agtgaggatgtggcccacatgcctgacatagaagatctggagatcaaacgagcttttaaggacttgatggctgcaagctgggatgagctccccaatgcagttgttggtgatgcagagaatgcattgacaaaaagtactgatgacaaagctggtcaggaagccttgattaatgttttccgtgcagcagaggcagtggaggagttcacagggattctcacatctctgaaaatggagatggatgacgcgattggtttaagtggtgagaatgtgaagcctatgtcaaaagaattctctgaagcattccaaacaatacttcaacgttacaacacctacttgagtgcttttgggttagaagaggtatacttgaagaagaaagtggagatggaactagggacaaagatgatacacttgaaaatgagatgcagtggccttgattctgaatggggaaaggttacagtacttgggacttcaggactggctggttcctatgttgagcaaagagca
>StrigaAsiatica_SGA_v2.0_scaffold114G31897
agtgaagatgttacgcatatgcctgttataaaagatcaggagattgagcgtgctttcaaggacttaatggccacaaattgggatgagctttcaccagcaattgtccatgacgttaaaaatgcattgtcaaagaacactgaggacaaagctgctcaggatgttcttaaaaacgtttttcgggcagcagaggcagttgaggaatttactgggattatcatgtcgctgaaaatggaattggacgatgtcattggccttagtggcgagaatgtgaaaccgctgaccgaagaatattcaaaggcattgcagactattttcgatagatatgcggtgtatctggctgcgtttggaccagaagagacatatttgaagaagaaagtggaaactgagttgggaacaaaaatgatatacttgaaaatgaggtgtgggggccttgatgctgagtgggggaaggtcacggtccttgcaacttctggactttctggttcttatgttgagaaaagagca
>StrigaAsiatica_SGA_v2.0_scaffold7G04073
agtgaagatgtttcgcatatgcctgttataaatgatctggagattgagcgtgctttcaaagacttaatggccacaaattgggatgaacttccatcagaaatcgtccatggcgtaaaaaatgcattgtccaagaacacagaggacaaagctgcacaggaagttcttacaaatgtgtttcgagcagctgaggcggttgaggaatttaccggcattataatgtccctaaaaatggaattagatgacgtcattggccttagtggcgagaatgtgaaaccattgagtgaagaatattcaaaggcattgcagacgatttttgatagatatgcagtttatctggctgcatttgggccagaagagagctacttgaagaagaaagtggaaacggagttgggaacaaagatgatatacttgaaaatgaggtgtggtggcctcgatgctaagtggggaaaggttacggttttggcaacttctggactctctggttcttatgttgagaaacgagca
>VitisVinifera_GSVIVT01009527001
agtgaagatgtatctcacctgcctgtcataaaagatcctgaaattcagaccgttttcaaggatttaatggctgcaagttgggatgagctgccagattctgtcattagtagtgcaaataaggtcctgtccaaaaatacagacgacaaggctggccaggaggccttggcaaatgttttccgtgcagctgaggcagctgtggagtttggtgggattcttgtaactttaaggatggaaattgatgacctcgttggtatcagtggcgagaatgtaaagcctttgccagatgagtttgtaaatgctctggttacggttttcaagcgttacactacctatttggattcatttgggcctgatgaagcctttttgcggaagaaagtggagatggagttgggaacaaagatgatacacttaaagctgaggtgcagtgaccttggtgctgagtggggaaaggtgactcttcttgggacatcagggctttctgggtcttatgttgagcaaagagcc
>CuscutaAustralis_C033N0082E0.1
agtgagcatgtgacacacatgccaagtctgcacgatgaagaaatcaagtgtgcttttaaagacttaatggcagcaagctgggatggaataccaaaagctgttattgatgaaacaaacaaggcattgtccaaaagtactgatgacaagcctggccagaaggccctggctaatgtttttcgcgcagcagaagccattgaagagttcattgggataataatgaacttgaaaatggcaattgatgatgccattggatcaagtggtgagaatgtgaagcctatcccaagagatatggctaatgcagtgaatacaatattccaacgttataattcatatttggatgcctttgggccggaggagggatatttaaagaagaaagttgagactgaactgggaagcaggatgatattcttgaagatgaggtgcagtggcctaggatctgactggggaaaggttacggttcttgggacgtctgggcttgctggttcttatgtcgagcaaagggcg
>Actinidiaeriantha_DTZ79_04g03200
agtgacgatgtaacccacttgcctgacataaaggaccctgaaattctaattgtttttaaggacttaatggctgcaagttgggatgagattccagatacagttgtccatgatgcaaataaggccttgtccaaaaatacagatgacaaggctggccaggaggccttggcaaatgttttccgtgcagctgaggctgctgaggagtttggtgggatgcttgtatctttgaggatggcaattgatgacagcattggattgagcggcgagaatgtgaagcccttgtcggatgaatttgtaaatgcgttgcgtacagcctatcaaaggtacactgcttatttggatgcttttgggccagatgagtcgtatttgcgtaagaaagttgagacagaacttggtacaaagatgatacacttgaagatgaggtgcagcggtattggttctgagtggggaaagattacggttctcgggacttctgggctttcaggttcctatgttgaacatagagct
>Actinidiaeriantha_DTZ79_21g03560
------------------------------------------------------------------atggctgcaagttgggatgagattcctgatacagttgtccatgatgcaaataaggccttgtccaaaaatacagacgacaaggctggccaggaggcattggcaaatattttccgtgcagctgaggctgccgaggagtttggtgggatgcttgtatctttgaggatggcaattgatgacagcattggatttgag---------------------------------------------cggcgagcctatcaaaggtacactgcttatttggatgcttttgggccagatgagtcttatttgcataagaaagttgagacagagcttggtacaaagatgatacacttgaagatgaggtgcagtggtattgattctgagtggggaaagattacagttctcgggacttctgggctttcaggttcctatgttgaacatagagct
>GossypiumRaimondii_KJB63814
agtgaagatgcagctcatttgcctgacataaacgacactgagattctgaatgttttcaaggacttaatggctgcaagttgggatgagcttccctattcggttgtacaagatgcaaagaaagccttatcgaaaaatactgatgacaaagccggtcaggaagctttgagaaatgttttccgtgccgctgaagctgttgaagagtttggtggtattctaatcaccatgaaaatggaactcgatgacagcatcggagtgagcggagagaatgtaaaacctttatcaagcgagtttgctgctgcacttaagacagtgttccaacgatacgcgacttacttggatgcattcggtcctaacgaaacctacttgcgaaagaaggtagagaatgagttgggatcaaagatgatctacctaaagatgagatgtagtggcctaggttctgagtggggaaagattaccgttcttggtacctcgggactctctggatcttatgtggaacaaagagct
>GossypiumRaimondii_KJB63815
agtgaagatgcagctcatttgcctgacataaacgacactgagattctgaatgttttcaaggacttaatggctgcaagttgggatgagcttccctattcggttgtacaagatgcaaagaaagccttatcgaaaaatactgatgacaaagccggtcaggaagctttgagaaatgttttccgtgccgctgaagctgttgaagagtttggtggtattctaatcaccatgaaaatggaactcgatgacagcatcggagtgagcggagagaatgtaaaacctttatcaagcgagtttgctgctgcacttaagacagtgttccaacgatacgcgacttacttggatgcattcggtcctaacgaaacctacttgcgaaagaaggtagagaatgagttgggatcaaagatgatctacctaaagatgagatgtagtggcctaggttctgagtggggaaaggtaataaacttatttacagcatatcta---------------------------
>TheobromaCacao_Thecc1EG033877t1
agtgaagatgtaactcacatgcctgccataaaagaccctgaaattcagaatgtcttcaaggatttaatggctgcaagttgggatgaagttccgtattcagttgtgcaggatgcaaagaaagccttgtccaaaaatactgatgacaaggctggccaggaggctttgaaaaatattttccgagctgctgaagcagttgaagagtttggtggcgttctgatgagcatgaaaatggaacttgatgacagcattggattgagtggagagaatgtaaagcctttgtcagatgagtttgtaaacgcacttcgcacagtttatcaacgatatacaacgtacttggatgcatttggtcctgatgaaacctatttgcgaaagaaggtagagacagagttgggatcaaagatgatctacctaaagatgagatgtagtggtcttggttctgagtggggaaaggttactgttcttggaacctctggactttctggatcttatgtggagcaaagagct
>VacciniumCorymbosum_VaccDscaff12-augustus-gene-89.29-mRNA-1
agtgaggatgtgacccacttgcctgacataaaggaccctgatgttctaattgttttcaaggacttaatggctacaagttgggatgaaattccagatacagtcattaatgatgcaaagaaggccttgtctaaaaacacggacgacaaggctggccaagaggtcttggcgaatgtgttccgtgctgccgaggcagctgaggaatttggagggctgcttgtatctctgaggatggcgattgacgacagcattggattgagcggagaggacgtaaagccattgccggaggaatttgtgaatgcgctgcgtacagcctatcagaggtacactgcatatttggattcttttgggccggatgaggaatatttgcgtaagaaagttgagactgagcttgggacaaagatgatacacttgaagatgaggtgcgctggtataggttctgagtggggaaagattacagttctcgggacttctgggctttcaggttcctatgttgagcaaagagct
>ConopholisAmericanaamericana_2006838Coopholis_americaa.p1
agcgaagatgttttgcatatgcctgttataaaagatccggagatcgaacgtgctttcaaggacttaatggccacagactgggatgagcttccaccatcagtcgtccattacgtaaaaaatgcattgtccaagaatacagaggacaaggttgcccaggatgttctgaaaaacgtgttccgagcagcagaagcagttgaggagttcacagggattatcatatcactgaaaatggaattggatgacgtcattggtcttagtggagagaatgtgaaaccattgacagaagaatattcaaaggcattgcagacaattttcgatagatatgctgcatatttggctgcatttgggccagaagaaagctatttgaagaagaaagtggaaatggagttgggaacaaagatgatacacttgaagatgaggtgtggtggccttgatgctgagtggggaaaggttacagtcctcgcgacctctgggctctctggttcttacgtcgagaaaagagca
>Epifagusvirginiana_2059201Epifagus_virgiiaabuds.p1
agcgaagatgtttcgcatatgcctgttataaaagatccggagatcgaacgtgctttcaaggacttaatggccgcagactgggatgagcttccatcatcagttgtccattacgtaaaaaatgcattgtccaagaatacagaggacaaggctgcccaggatgttctgaaaaacatgttccgagcagcagaggcagttgaggagtttacagggattatcatatcactgaaaatggaattggatgatgtcattggtcttagtggcgagaatgtgaaaccattgacagaagaatattcaaaggcattgcagacaattttcgatagatatgctgcatatttggctgcatttgggccagaagagagctatttgaagaagaaagtggaaacggagttgggaacaaagatgatacacttgaagatgaggtgcggtggccttgatgcagagtggggaaaggttacagtcctcgcaacctctgggctcgctggttcttacgtcgagaaaagagca
>Aeginetiaindica_TRINITY_DN677_c0_g1_i5
agtgaagatgtttcgcatatgcctgttataaaagatctgcaaatcgaacgtgctttgaacgacttaatggccacaagttgggatgagattccaccggctgttgtctatgaagtaaaaaatgcattgtccaagaactcggaggacaaagctgccaacgagattcttaaaaacgtgtttcgagcagcagaggcagtcgaggaattcaccgggattataatgtcactaaaaatggaattggacgacgccattggcattagtggcgagaatgtgaaaccgttgaccgaagaatattcaaaagcattgcagactattttcgacagatatgatgtctatctggctgcattcgggccagaagagggctatttgaagaagaaagtggaaaacgagttgggtacaaagatgatacacttgaaaatgaggtgtggaggtcttgatgcccagtgggggaaggttacagtccttgcgacttctggactctccggttcttatgttgagaaaagagcg
>Alectravogelii_TRINITY_DN832_c0_g1_i2
agtgaagatgtttctcatatgcctgttataaaagatctggaggtcgaacgtgctttcaaggacttaatggccacaaattggaacgaggttccgccagcggtcgtccatgaagtaaaaaacgcattgtccaaaaacacagaagacaaagctgcccaggatgttcttaaaaatgtgtttatagcagcagaggcagttgaggaattttccgggattattatgtcactgaaaatggaattggacgatattattggtcttagtggcgagaatgtgaaaccgttgactgaagaatattcaaaggcaatgcagactatttttgatagatatgctgtgtatctggctgcgtttgggcctgaagagagctatttgaagaagaaagtcgaaacagagttgggaacaaagatgatatacttgaaaatgagatgtgggggccttgatgctgagtgggggaaggttactgtcctagcaacttctggactctctggttcttatgtcgagaaaagagca
>CastillejaMiniata_TRINITY_DN3034_c0_g1_i2
agcgaagacgtctcgcatatgcctgttatgaacgacgcaaagatcgaacgtgctttcaaggacttaatggctgcaaactgggatgagcttccatcaccagtcgtcgattccgtaacaaaagcactgtctaagagtacagaggataagactgcacaggatgctcttaaaaacgtgtttcgagcagcagaggcaattgaggagtttaccgggattatcatgtcactgaaaatggaattggatgacgtcattggtatgagtggcgagaatgtgaaaccattgacagaagaatgttcaaaggcattgcagacgattttcgaaagatatgctgcatatttggcttcatttgggccagaagagagctatctgaagaagaaagtggaaatggagttgggaacaaaaatgatatacttgaaaatgaggtgtggtggccttgatgctgaatggggaaaggttacggtccttgcaacttctgggctctccggttcttatgtcgagaaaagagca
>ChristisoniaKwangtungensis_TRINITY_DN66794_c1_g1_i1
agtgaagatgtttcgcatatgcctgttataaaagatctgaaaatcgaacgtgctttgaacgacttaatggccacaagttgggataagattccaccagctgttgtccaagaagtaaaaactgcattgtccaagaacacggaggacaaagctgcccacgatattcttaaaaatgtgtttcgagcagcaggggcagttgaggaattcaccgggattataatgtcactaaaaatggaattggatgactccattggccttagtggcgagaatgtgaaaccgttgactgaagaatattcaaaggcattgcagactatttttgacagatatgctgtctatctggctgcatttgggccagaagagggctatttgaagaagaaagtggagacagagttgggtacaaagatgatatacttgaaaatgaggtgtggaggtcttgatgcccagtgggggaaggttacggtccttgcgacctctggactctctggttcttatgttgagaaaagagca
>Escobedia_TRINITY_DN1247_c0_g1_i2
agtgaagatgtttctcatatgcctgttataaaagatctggagatcgaacgtgctttcaaggacttaatggccacaaattggaacgagcttctgccagcggtcgtccatgaagtaaaaactgcattgtccaagaacacagaggacaaagctgcccaggatgttcttaaaaatgtgtttatagcagcagaggcagttgaggaatttactgggattattatgtcactgaaaatggaattggacgatgtcattggccttagtggcgagaatgtgaaacctttgactgaagaatattcaaaggcattgcagactatttttgatagatatgctgtttatctggctgcgtttgggccggaagagagctatttgaagaagaaagtggaaacagagttgggaacaaagatgatatacttgaaaatgaggtgtgggggccttgatgctgagtgggggaaggttacggtccttgcaacttctggactctctggttcttatgtcgagaaaagagca
>Euphrasiaarctica
agtgaagacgtttcgcatatgcctgatataaataatgcggaaatcgaacgtgctttcaacgacttgatggccgcagactgggacgatcttccgccgccagtcgtgcattatgtgaaaaaagcactgtccaacaacacagacaataaggctgcacaggatgttctgaaaaacgtgttccgggcagcagaggcagttgaggagttcacagggattatcatatcgctgaaaatggaactggatgatgtcattggtatgagtggcgag------------------------------------------------------------------------------------------------------------------------------------------------------------------------------------------gttacagtccttgcaacttctggactctctggctcttacgtcgagaaaagagca
>LindenbergiaPhilippensis_2062253Lidebergia_philippesisflower.p1
agtgaagatgtttcgcacatgcctgatataaaagatccggagatcgaacgtgcttttaacgacttaatggccacaaactgggatgaactttcaccacctgttgtccatgatgtaaagaatgcattgtccaagaatactgaagacacgactgcccaagaagttctcaaaaacgtgtttcgagcagcagaggcagtcgaggagttttctgggattatcatgtcactgaaaatggaattggatgacgttattggtgttagtggcgagaatgtgaaaccactgacagaagaatattcaaaggcattgcagacaatttttgataggtatgcgtcgtatttagcttcatttgggccagaagagagctatttgaagaagaaagtggaaatggagttgggatcaaagatgatctacttaaagatgaggtgcggtgggcttgacgctgagtggggaaaggttacagtccttgcgacttctgggatatctggttcgtacgtcgagaaaagagca
>MimulusGuttatus_D1679.1
agcgaagatatttcacatatgcctgttataaaagactcggaaatcgagcgttctttcaaggatttaatggcaacgaactgggacgagattccatcctcagttatcgaggatgtgacaaaggcattgtccaagagtaccgaagacaacactgcccaagaaaccctaaaaaatgtcttccgagcagcagaggcagttgaggagttcacaggaattattatgtctttgaaaatggaattggatgatgtcattggggttagcggcgagaatgtgaaatcactaacagaagaatactcaaaggcaatgcagacgattttcaatagatatgctgcgtatttggctgcatttggaccggaagaaagctatttgaagaagaaagtggaaatggagttgggaacgaaaatgatttacttgaaaatgaggtgcggtggccttgctgctgagtggggaaaggtttcagtactcgggacttctggactctctggctcatatgttgagcaaagggcg
>OrobancheCumanamana_GWHTBHPV019155.p1
agcgaagatgtctcacatatgcctgttataaaggatccggagactgaacgagctttcaaggatttaatggccacaaactgggacaagctatcaccatcaatcgtccattgcgtaaaaaatgcattgtccaagaatacagaggacaaggctgcccaggatgttttgagaaatgtgttccgagcagcagaggcagctgaggagttttctgggattatcatatcactgaaaatggaattggatgacgtcattggtcttagtggagagaatgtgaaaccactgacagaagaatattcaaaggcactgcagacgattttcgacaaatatgctgcttatttggcttcatttgggccagaagagagttacttgaagaagaaagtggaaatggagttgggaacaaagatgatatacttgaaaatgcggtgtggtggccttgatgctgagtggggaaaggttaccgtccttgcaacttctggactctctggatcttatgtcgagaaaagagca
>Ofasciculata_flower_buds.p1
---------------------------------------------------------------------------------------------------------------------------------------------------gctgcccaggatgttctgaaaaacgtgttccgagcagcagaggcggttgaggagtttatggggattatcatgtcactgaaaatggaattggatgacgtcattggtcttagtggcgagaatgtgaaacctttgacgaaagaatattcgaaggcattgcagacgatttttgatagatatgctgcatatttggcttcgttcggtccagaagagagctacctgaagaagaaagtggaaatggagttgggaacaaagatgatatacttgaaaatgaggtgcggtggcctcgatgctgactggggaaaggttacagttcttgcaacttctggactctctggttcttatgtcgagaaaagagcc
>PhelipancheAegyptiaca_GWHTBHPU024931.p1
agtgaagatgtttcgcatatgcctgttataaaagatccggaggtcgaacgtgctttcaaggacttaatggccacaaactgggatgggctatcaccatcagtcgtccatgacgtaaaaaatgcattgtccaagaatatagaggatagggctgcccaggatgttctggaaaacgtgttccgagcagcggaggcagttgaggagtttacggggattatcatgtcactgaaaatggaattggatgatgtcattggtcttagtggcgagaatgtgaaaccattgacggaagaatattcaaaggcattgcagacaattttcgatagatatgctgcgtatttggctgcgttcaggccagaagagagctatttgaagaagaaagtggaaatggagttgggaacaaagatgatattcttgaaaatgagatgcggtggccttgacgccgggtggggaaaggttacagtcctggcgacttctggactctctggttcttacatcgagaaaagaaca
>Pedicularis_TRINITY_DN10776_c0_g1_i2
agcgacgacgtttcacatatgcctgttataaacgacccggagattgaacgtgctttcaatgacttaatggcgacaaactgggatgagcttccaccatcagtagtccatcacgtaaaaaatgcactgtccaaaaatacagaggataagactactcat------cttaaaaatgtgttccgagcggcagaggcagttgaggagtttgcagggatcatcatgtcactgaaaatggaattggatgacgtcattggtgctagtggggagaatgtaaaaccattgacacaagaatattcaaaggctctgcagacgattttcgaaagatatgctgcatatttggcttcatttgggccagaagagatctatttgaagaagaaagtggaaacggagttgggaacaaagatgatatacttaaaaatgaggtgtggtggccttgatgccgactggggaaaggttacggttcttgcaacttctggactctccggttcttatgtcgagaaaagagca
>Phtheirospermum_GFP80125.1_1560
agcgaaaacatttcgcatatgcctgtcataaacgacccggagatcgaacgtgctctcaacgacttaatggcgacaaactgggatgagcttccaccatcagtcgtccattacgtaaaaaatgcactgtccaagaatacagaggataagactgcacaggatgttcttaaaaatgtattccgagcagcagaggcagttgaggagttcacagggattatcatgtcgctgaaaatggaattggatgacgtcattggtcttagtggcgagaatgtgaaaccattgacagaagaatgttcaaaggcattgcagacgattttcgaaagatatgctgcgtatttggcttcatttgggccagaagagatctacttgaagaagaaagtggaaacggagttgggaacaaagatgatatacttgaaaatgaggtgtggtggccttgatgctgagtggggaaaggta---------------------------------------------------
>StrigaAsiatica_GER27131.1_2665.p1
agtgaagatgttacgcatatgcctgttataaaagatcaggagattgagcgtgctttcaaggacttaatggccacaaattgggatgagctttcaccagcaattgtccatgacgttaaaaatgcattgtcaaagaacactgaggacaaagctgctcaggatgttcttaaaaacgtttttcgggcagcagaggcagttgaggaatttactgggattatcatgtcgctgaaaatggaattggacgatgtcattggccttagtggcgagaatgtgaaaccgctgaccgaagaatattcaaaggcattgcagactattttcgatagatatgcggtgtatctggctgcgtttggaccagaagagacatatttgaagaagaaagtggaaactgagttgggaacaaaaatgatatacttgaaaatgaggtgtgggggccttgatgctgagtgggggaaggtcacggtccttgcaacttctggactttctggttcttatgttgagaaaagagca
