# Supplementary material for: Altered Mitochondrial Respiration Is Associated With Loss of Nuclear‐Encoded OXPHOS Genes in Parasitic Broomrapes
Source: Ecol Evol. 2025 Jul 6;15(7):e71737. doi: 10.1002/ece3.71737 (PMC12230201; doi:10.1002/ece3.71737)
Supplement: Supplementary file 1 — Appendix S1. [file ECE3-15-e71737-s003.tgz › Orobanchaceae_O2K_Supplementary_v3/Data_S1/DataS1/CII/OG0010649.trimmed.fas]

>OryzaSativa
AGGCTTAGGCAACAGGACAGAGCAGCAATGGGCAAG
>SorghumBicolor
AGGCTTAGGCAGCAGGACAGAGCCGCGATGGGCCGA
>Daucuscarota
CAGCAGAAGAAGGAAGAGCTGGCATCAACCAACAAA
>HelianthusAnnuus
CCTGCGAACAAGCAAGAGCTGATGCATGCTGCAAAG
>ArabidopsisThaliana
GAGCAGAAGAAGAAT------GTCTCAACAAACAAG
>CoffeaCanephora
TATAGATGCAGTTGT---------------------
>GlycineMax
GAGGAGAGGAACTATGAAAATCAGCCTGCTACCAAG
>HandroanthusImpetiginosus
GATCAAAAGAAGCAAGAATCAGCACCTGCAACAAAG
>ManihotEsculenta
GATCAAAGGAAGCCGAATTCACCACCATCAACCAAA
>MimulusGuttatus
GATAAAAAGAAGCAAGAGTCGGCAAATTCAACCAAG
>PrunusPersica
GAGCCAAGGAAGGCAGATGCATCCACTTCAAGCAAA
>VitisVinifera
GAGAAGGTGAAGAATGACCAGGGATCAACAAACAAG
>CuscutaAustralis
ATTCACAATCTGTTTTCTACACCTTTCTGCAATCAT
>Actinidiaeriantha
GAGCCGAGGAAGCAAGACACAAATCCTTCAACCAAG
>GossypiumRaimondii
AAGAAGAAGACGATCGACAGAGAAGAAAGAAGT---
>VacciniumCorymbosum
GAGCCGAGGAAGCAAGATGGAGCTCCTTCAACCAAG
>PhelipancheAegyptiaca
GACGACCACAAACAGCTCCGACCAATGGCGACGGCA
>Alectravogelii
GATCAAAGGAAGCAAGAGACTGCAGTTTCAACCAAG
>CastillejaMiniata
GATCAAAGGAAGCAAGAGGCAGCAACTTCAACAAAG
>ChristisoniaKwangtungensis
GATCAAAGGAAGCAAGAGGCTGTAATTTCAACGAAG
>LindenbergiaPhilippensis
GATCGAAGTAAGCAAGAGGCAACAACTTCAACCAAG
>Phtheirospermum
GATCAGAGGAAGCAAGAGGCAGCAACTTCAACCAAG
>StrigaAsiatica
GATCAGAGGAAGCAAGAGGCTGCAATTTCTACCAAG
