# Supplementary material for: Altered Mitochondrial Respiration Is Associated With Loss of Nuclear‐Encoded OXPHOS Genes in Parasitic Broomrapes
Source: Ecol Evol. 2025 Jul 6;15(7):e71737. doi: 10.1002/ece3.71737 (PMC12230201; doi:10.1002/ece3.71737)
Supplement: Supplementary file 1 — Appendix S1. [file ECE3-15-e71737-s003.tgz › Orobanchaceae_O2K_Supplementary_v3/Data_S1/DataS1/CII/OG0009246.trimmed.fas]

>Actinidiaeriantha
------------------------------------CTC------------TATTGGGGC
AGG---------------AAT---------------------------------------
GAA---------------------AGACTTGTT---AGCTCAGCT---------------
------TGG---------------------------------ATCAGG------------
---------AGG------------------------------------------------
------------------------------------------------------------
------------------GGTTTGATTTGCTTCACCTATGAGAATTTCTACCAATTCTTA
TTTTATTCATCAAAGCTCATCCTAATCTCCGTCGAGATT---ACTGCCTTAGCCCTGTCC
TATCATTTGTATAATGGAGTTCGTCATTTATTGACGGATTTCTCGGGA---TTTCTC---
TTT
>Aeginetiaindica
TCCACTTCTCCAGGTTTCGACGTG------------TTT------------TCTTGGAGG
GGG---------------AGC---------ATGAACCTTGGCCAATCAAGTCAGTACACT
TCAGCCTCATCCGGA---------GAATTTGCC---GAGACCAGG---------------
------AAA---GAGGAAACT---------------------CCGAAG---------AAA
AACGTCCTCCGTCCTTTATCTCCTCACCTCACCATCTACAAGCCCCAGCTAAGTTCGACA
ACCTCAATACTCAATAGGATATCGGCTGTTTATCTTACGGCTTATGTTCTTGGCTTCTAT
CTTGTTCCTATAAAACTGGGTGGTGTTAGCTTCAGCTATGATGGCTTCTACCAGTTCTTG
TTCTATTCGTCGAAGCTCGGCCTCTTGTCCACTGAGATT---GCTGCCGTAGCCCTCGCC
TATCATGCTTATTCCGGTGTTCGTCATGTGATGATGGATGTTTCCGGA---AGTGTT---
TTC
>Alectravogelii
TCCTCATCCCCAGATTTTGACCCG------------TTC------------TCTCGGAGA
AGA---------------AGC---------CTGAACGAAGGCCAATCGAGTCAGTACTCT
TCAGCTGCAGCAGGA---------GATCTGGCC---GATAGTAGT---------------
------AAA---GAGGAGACT---------------------CTGAAG---------AAA
AACGTGCTCCGCCCTTTATCTCCTCACCTCCCAATCTACAAGCCCCAGCTAAGTTCGACC
ACCTCAATTCTCAATAGGATATCGGCAGTTTATCTTTCTGCTTATGTTCTGGGTTTCTAT
ATTGTTCCTATAAAATTGGGTGCTGTTGGCTTCAGCTATGAGGGTTTCTACCAGTTCTTG
TTCTATTCGTCCAAACTCAGCCTTCTGTCAACTGAGATC---GCTGCCTTAGCTTTTGCC
TATCATGCTTATGCTGGTGTCCGTCATCTGTTGATGGATGTTTCTGGT---ACTGTT---
TTC
>AquilegiaCoerulea
AAGAGTAATCCAATCAACAACACA------------GCA------------TCTCAAGGA
ATC---------------AGT---------GGTATGTTGAATGATGCCAAGGAGCTGAAC
AACGCTGGATTAGGGTCTGGCAAAGAAGTAGCT---GCTGCAGCAGTAGCAGCAGTTGGT
GTTGTCGCA---ACAAGGAGG---------------------TATAGC---------ACC
AGTAACCTTCGTCCTTTATCTCCTCATCTTCCTGTTTATAAGCCACAGAGTAGTTCTATG
TCTTCAATTTTCCATCGAATATCATTTATGTACCTAGCTGGTGTGACTTCGTTTTACTAT
CTGATATATCTGAAGATGGGATCCATTTGCCTCACCTATGATAGTTTCAATTCAGTCTTG
TATTATACATCCAAGCTTAACCCAATCTTGCTCCAGATG---TCTGCCTTATCCGTTATG
TATCAGATCTTTCATTGGTTTCAGCATTTA------GGGGATTCCGGT---TCAGTT---
TCA
>ArabidopsisThaliana
AAATCTACTGAAGCTATTGTTGGT------------GCT------------CAATTGACT
CGA---------------TCTTTCCGTGCTCTTGATGTGGGAACATCGAAACGATTGTTT
TCTACAATCTCAGGG---------GATATAAAG---ACAACA------------------
------------CAGGAGGAA---------------------CCAAAA---------ATC
AAAAGCTTTCGCCCTTTATCTCCTCACCTTTCTGTTTACCAGCCTCAGATGAACTCCATG
CTATCGATTTTCAACAGAATCTCAGGGGTTTACTTGACCGGTGTCACTTTCGCTGGCTAC
CTTCTCTACCTGAAGATGGGTATGATCTGCCTCACCTACCCGAGTTTCTACCAAGTCCTT
TACCATACACAACAGCAACTTCCAGTCATCACCTCGGTT---ACTGCATTAGCCGCTATT
TATCATACTATCAAGAGTACTCACTCACTCTTG------------------ACCCAT---
---
>CastillejaMiniata
TCCTCTTTTCCAGATTTTGATCCA------------TTT------------TTCTGGAGG
AGA---------------AGC---------CCGAGCGTGGGCCAATCCAGCGAGTACTCT
TCAGTTGCATCTGGAGATGATGATGATGTTAGC---ACGAAAGCT---------------
------------GAAGATACC---------------------AAGAAG---------AAA
AATGTCCTTCGCCCCTTATCTCCTCATCTTCCTATCTACAAGCCCCAGCTAAGTTCGACC
ACTTCAATTCTCAATAGGATCTCCGGAATTTATCTAACTGCTTATGCTCTATCATTTTAT
CTTGTTCCTGTGAAAATGGGTTCCATTTACTTCAGCTATGAGGGTTTCTACCAATTCTTG
TTTTATTCGTCGAAACTCACCGTGTTATCCACTGAGATT---GCTGCCTTAGCCTTTGCC
TATCATGCGTATGCTGGAGTTCGTCATTTGCTGATGGATGTTTCGGGA---ACTGTC---
TTT
>ChristisoniaKwangtungensis
CCCTCTTCTCCAGGTTTCGATCCA------------TTT------------TCATGGAGG
------------------AGC---------ATGATCATGGGCCAATCGAGCCAGTACACT
TCACTGACATCCGAA---------TATGTAACC---GACACTGGT---------------
------ACA---AAGGAGACT---------------------CAGAAG---------AAA
AACGTGCTCCGCCCTTTATCTCCCCACCTACCCATCTACAAGCCACAGCTAAGTTCAACC
GCCTCCATTCTCAATAGGATATCTGGAGTTTATCTTACTGCTTATGTTCTTGGCTTTTAT
CTTGTTCCTATAAAATTGGGTGCTGTTAGCTTCAGCTACGAGGGTTTCTACCAGTTCTTG
TTTTATTCATCCAAACTCAGCCTGCTGTCCACAGAGATT---GCTGCATTAGCCTTTGCC
TATCATGCTTATGCCGGAGTTCGTCACCTGTTGATGGATGTTTCCGGA---ACTGTT---
TTC
>CinnamomumMicranthum
GTCCCTGGCCCGGACACTAGCCCG------------GTT---------------------
------------------------------------------------------------
---GCCCCTGCCGGT------------GCGCCC---CCGGCGCCA---------------
------GCG---GAGGAGACC---------------------------------------
---------GCTCCGGTGGCTTCCAATACAATAGCTGCTTCTCCT---------------
------------------------------------------------------------
------------------------------------------------------------
------------------------TTGGGTCACAAATGG---GCAAGTTTAGCAAGACCC
TTC------------GGCTCAAAGCCTGCTGCGAATGACGTTATAGGGATTGATCTG---
GGT
>CoffeaCanephora
TCCTCTTTTCCAGGTTTCGATCCA------------TTT---------------TGGAGG
AGG---------------AGC---------GTG------AGCCAATTCAGTGAGTACTCT
TCGGTCGCATCCGGAGATGGTCTGAATCTGCGA---GTGACGGGC---------------
------AAA---GAGGATGATGATGTCAGCCCGAAAGTTGATACAAGA---------AAA
AATGTCTTTCGCCCCTTATCTCCTCATCTTCCTATATACCAGCCCCAGGTGAATTCGACG
ATGTCAATTTTAAACAGAATCTCCGGAGTTTATCTATCCGCATTAGTCCTGTCTTTTTAT
CTTGCTTCTATGAAGATGGGTTCGATTTGCTTCAGCTATGGGAGTTTCTACCAATTCTTC
TTTTATTCATCGAAACTCAGCCTAATATCCGCCGAGATT---GCTGCCTTAGCCCTTTTC
TATCACGTGTATGCTGGAGTTCGTCATTTGTTGATGGACGTTTCGGGA---ACCGTC---
TTC
>ConopholisAmericana
TCCTCTTTTCCAGGTTTTGATCCA------------TTT---------------TGGAAG
AGG---------------AGC---------GTGAGCGTGGGCCAATTCAGTGAGTTCTCT
ACAGTTGCATCGGGAGCTGTGTCCGACACCAAGGAGACCACCGGT---------------
------AAAGAGGATGATACT---------------------AAGAAG---------AAA
AATGTCCTGCGCCCCTTATCTCCTCATCTTCCTATCTACAAGCCCCAGCTAAGTTCGACA
TCCTCAATTCTCAATAGAATCTCCGGAGTTTATCTATCTGCTTATGCTCTGGGCTTTTTT
CTTGTTCCTGTGAAAATGGGTTCCATTTACTTTTGCTATGAAAATTTCTACCAATTCTTG
TTTTATTCGTCGAAACTCAGCCTGTTATCCACCGAGATT---GCTGCCTTAGCCCTTGCC
TATCACGCGTATGCTGGAATTCGTCATATACTCATGGATGTTTCGGGA---ACTGTC---
TTT
>CuscutaAustralis
TCTATTATGGGGAGCGTCACCCCA------------TCC---GTGGCTGCTTTTTACCAG
AAA---------------GGA---------TTGTTTGTTGGTGTGCCATCCAAACATCAT
GAGTTTTACCGGGATATTGCAGCAGACAAACAT---GACAACTTA---------------
------GCT---GATGACAAT---------------------AAAAAG------------
---GTCCTTCGTCCATTATCACCTCATCTTCCAGTGTATAAGCCTCAGACCAATTCAACC
TCATCTATTCTTAACCGATTCTCTGGAGCTTATCTTGCTGCTCTTGTGGTTGGTTTTCAT
GTTCTCTACCTGAAAGCCGGCTCGGTTAGTCTCAGCTACAGTAACTTCTACCAATTCTTT
TTCTATTCATCAAAACTAAGCCAACTTTCTCTCGAGATA---GCTGCTGTGGCCATGGCC
TATCACGTGGTCTACGGGGTCCGTCATCTGGTGGGAGATTTCTCGCGA---TACCTC---
TTT
>Epifagusvirginiana
TCCTCTTTTCCAGGTTTTGATCCA------------TTT---------------TGGAAG
AGG---------------AGC---------GTGAGCGTGGGCCAATTCAGTGAGTTCTCT
ACAGTTGCATCGGGAGCTGTGTCCGACACCAAGGAGACCACCGGT---------------
------AAAGAGGATGATACT---------------------AAGAAG---------AAA
AATGTCCTGCGCCCCTTATCTCCTCATCTTCCTATCTACAAGCCCCAGCTAAGTTCGACA
TCCTCAATTCTCAATAGAATCTCCGGAGTTTATCTATCCGCTTATGCTCTGGGTTTTTAT
CTTGTTCCTATGAAAATGGGTTCCATTTACTTTAGCTATGAAAATTTCTACCAGTTCTTG
TTTTATTCATCGAAACTCAGCCTGTTATCTACCGAGATT---GCTGCCTTAGCCCTTACC
TATCATGCGTATGCTGGAATTCGTCATATACTCATGGATGTTTCGGGA---ACTGTC---
TTT
>GlycineMax
TCTAGAGTTTGGGCTCAGGGTCAA------------ATG------------CCATTGGGA
GTC---------------AAT---------ACTGTGATGGCTAGAAGTTTTGAGAGAAGT
ATGGAAGCTGGCACATTTATGAGTGACATCCCA---AGTAAAACC---------------
------AGT---GAGACAAAC------------------------------------CCA
TCTGGTTTTCGTCCGTTATCTCCTCATCTTCCTCTTTATCAGCCCCAACTTTCTTCGACC
CTCTCAATTTTCAATAGAATTGCTGGAGCTTTCCTAGCTGGTGTCATTTTGGTTTTTTAT
ATGATCTATATGAAGTTGGGTTTGGTTAGCCTCACCTATGACTCTTTCTACCAGTTCATA
TTTTATTCATCGAAACTCAACCTACTTGTCATGGAGATT---TCTGCCTTAGCCGTGTCC
TATCATCTGTATAGTGCAATTCGTCATTTA------------------------------
TTC
>GossypiumRaimondii
------------------------------------------------------------
------------------------------------------------------------
------------------------------------------------------------
---------------------------------------------------------TCA
AATATCCTTCGTCCT---------CATCTTCCTATTTATAAGCCACAGCTTACTTCGACG
TTTCCAATTTCCCATAGAATCTCCGGGGCTTTCCTAGCCACTATACTTTTGTTTTTTTAT
CTTCTTTGTCTGAAAATAGGTTTGATTTGCTTCACCTATACGAATTTCTACCAATTCTTC
TTTTATTCATCAAAGCTTCTCCTAATTTCCGTCTCAATT---GCTGCCTTAGCCCTGTCC
TATTATCTGTATAATGGGGTTCGTCATTTATTGACGGATTTTTCGGTA---TTTATC---
TTT
>HelianthusAnnuus
TACTCTTTTCTGAACATCCACCCG------------TTC------------TCAGTATAC
GGT---------------AGT---------GTTTACAAGTCACAGATCCCGTCGATGTTA
TCATTTTCCAGTAGA------------ACTGCT---GCAACTCCG---------------
------TCA---GTTGCGAGT---------------------TCCGTA---------ACT
AGTCATGCTCGGCCGTTATCGCCTCATCTTTCGATTTACAAGCCGCAGTCGAATTCCATG
TATTCGATTTTCAGTAGAATCGCTGCATCGATAATATCCGGTGTTGCCTTGCTGTTCTAT
TTTCTTTACATGAAAACAGGATTGATTTGCTTCACCTACAACAGTTTCTACCAGCTATTT
TTCGGAGTGTCTGGATTCACTGAGTTGATCTGCTATTCA---TCAGTTCCCCTGCTTCTC
CTCCATATCATCCATACAGTGAAGCAC---------------------------------
TAA
>IpomoeaNil
tctgataaggagaacgtcacccca------------tct---gtggctgctgcttaccag
aaa---------------gga---------ttatttgttggtatgccagccaaacatcgc
gagtttcaacgggct---------acaatcgca---tctgacaac---------------
------cta---actgatgaa---------------------gggaaa---------aag
---gtccttcgcccattatcacctcatcttcctgtttatacgccccagactacttcaact
tcttctattctgcatagaatctctggagcttacctagccggtgttgcttttggctttcat
attctttatctgaaattaggttcagtttgcctcagctacagtgatttctaccagttcttc
tactatacatcaaagctcagccaactttctctcgaggta---gctgcagtagctatggcc
tatcatgtgataaatggggttcgtcatttagtggcagatttttcagga---tacctc---
ttt
>LindenbergiaPhilippensis
---CCTTTTCCAGGTTTTGAACCG------------TTA---------------TGGATG
AGG---------------AGC---------TTG------GGCCAACTGAGTGAGTACTCT
TCAGTTGCATCTGGAAAAGACGATGACATCGGC---AACGCCGCC---------------
------GCT------------------------------------AAG---------AAG
AATGTTCTTCGCCCCTTGTCTCCTCATCTGCCTATCTACAAGCCCCAGCTGAGTTCGACC
ACTTCTATCTTCAATAGAATCTCTGGAGTTTATCTGTCTGGTTATGCTCTGGCTTTCTAT
CTTGTTTCTATGAAATTGGGTTCCATTTGCTACAGCTATGAGGGTTTCTATCAATTGTTG
TTTTATTCGTCGAAAATCAGTCTGTTGTCCTCTGAGATT---GCTGTCTTGGCCCTTGTC
TATCATGTGTATGCTGGGATTCGTCATTTGCTCATGGATGTTTCCGGA---ACTGTC---
TTT
>Med
AGTGGCTTACCTAACTTCAATTCT------------TTG------------AGATATCAG
GCT---CTTGGA---CTGGAC---------ACTAATGTGCTGGCTGGAGCTAGATATGGT
ACTCAAGTTAGTGGCTTTATGAGTGACATCCCA---AGTAAAACC---------------
------AGT---GAG---------------------------GCAAAG---------CAG
TCCGGTTTTCGCCCATTATCTCCTCATCTTCCTGTTTATCAACCCCAGCTTTCTTCGACG
CTTTCAATTTGCAATAGAATTGCTGGAGCTTTCCTAGCTGCTGTCACCTTACTTTTTTAT
ATGATATACATGAAAGTGGGCTTGGTTGGTCTCACCTTTGATCCATTCTACCAGTTCGTA
TTCTATTCATCAAAACTCCACCTACTTGCCATTGAGATT---TCTGCCCTAGCAATGTCC
TATCATCTGTATAGTGCAATTCGTCATTTA------------------------------
TTC
>Ofasciculata
TCTTCTGTTCGAGGTTTTGATCCA------------TTT---------------TGGAGG
AGG---------------AGC---------GTG------GGCCAATTCAGCGAGTACTCT
TCCGTAATTGGTGCCAAAGAGGATGATGTCGTC---AGCACGAAA---------------
------ACG---GATGATACT---------------------AAGAAC---------AGA
AATGTCCTTCGCCCCTTATCTCCTCATCTTCCTGTCTACAAGCCCCAGCTGAGTTCGACA
ACTTCAATTCTCAATAGAATCTCTGGAATTTATTTATCCGCTTATGCATTGGCTTTTTAT
CTTGTTCCTATAAAAATGGGTTCCGTTTGCTTCAGCTATGTGGATTTCTACCAATTCTTG
TTTTATTCGTCGAAACTCGGCCTGTTATCTACCGAGATT---GCTGCCTTAGCCCTATCC
TATCATGCGTATTCTGGAGTTCGTCATTTACTGATGGATGTTTCAGGA---ACTATT---
TCC
>OrobancheCumanamana
TTCTCTTTAAAAGGTTCTGATCCA------------TTT------------TTTTGGAGG
AGG---------------AGC---------TTG------GGCCAGTTCAGTGAGTACGCT
TCAGTTGCATCCGCAGATGGGCTGAATCTGGGA---GCGACGGGC---------------
------AAAGAGGATGATACT---------------------AATAAG---------AAA
AATGTACTTCGCCCGTTATCCCCTCATCTTCCTATCTACAAGCCCCAGCTAAGTTCAACG
ACTTCAATTCTCAATAGAATCTCCGGAGTTTATCTATCTGCTTATGCTCTGGCTTTTTAT
CTTGTTCCTATGAAGTTGGGTTCCATTTACTTCAGCTATGGGTTCTTTTACCAATTCTTG
TTTCATTCGTCGAAACTCAGCCTGTTATCCAGTGAGATT---GCTGCCTTGGCCCTTGCC
TATCATGCCTATGCTGGAATTCGTCATTTACTGATGGATGTTTCAGGA---ACTGTC---
TTT
>OryzaSativa
GGTAGCTCAGGCTCATTCAGCAGC---------ATCGAC------------AGCCTCAGA
CGC---------------TCC---------TCAACCCTTGAGCAAGCTAGGGGGTACACA
TCTCGTCCCCTAGGA---CGGCCAAAGATGCTC---CCATCTGGA---------------
------TGC---CGACCCCTG---------------------CACACA---------AGC
CATCCTCTGCGCCCCCTGTCACCCCACCTTCCTCTGAAGAAGCCACAGCTGAGTGCTACA
TTCTCTATCTCGCACCGTATATTTGGTGCTGCGTTGGGTGCTGCCATTATATCC------
---ATTCCT---------------------------------------------------
------------------------CTCGCCACCAAGTTC---AGC---------------
---------------------------CTCATGTTTGATGTC------------------
---
>PhelipancheAegyptiaca
TCCTCTTTTCCAAGTTTTGATCCA------------TTT---------------TGGAGG
AGG---------------AGC---------GTA------GGCAAATTCAGCGAGTACTCT
TCAGTTGCATCCGGA------GATGATGTCGTC---AGCACAAAA---------------
------GCT---GATGATACC---------------------AGGAAT---------AAA
AATGTCCTTCGCCCCTTATCCCCTCATCTTCCTGTCTACAAGCCCCAGCTGAGTTCGACG
TCTTCAATTCTCAATAGAATCTCCGGAGTTTATTTATCCGCTTATGCACTGGCTTTTTAT
CTTGTTCCTGTGAAAATGGGTTCCATTTGCTTCAGTTATGGGAATTTCTACCAATTCTTG
TTTTATTCGTCTAAACTCAGCCTGTTATCCACCGAGATT---GCTGCCTTGGCCCTTGCC
TATCATGTGTATGCTGGAGTTCGTCACTTGCTGATGGATGTTTCAGGA---ACTG--TCT
TTC
>Phtheirospermum
TCCTCTTTCCCAGATTTTGATCCA------------TTT------------TTCTGGAGG
AGG---------------AGC---------GTGAGCGGGGCCCAATTCAACGAGTACTCT
TCTGCTGCATCTGGAGATGATGATGATATCAGC---ACAAAAGCT---------------
------GCT---GACGATACC---------------------AAGAAG---------AAA
AATGTCCTTCGCCCCTTATCGCCTCATCTTCCTATCTACAAGCCCCAGCTAAGTTCCACC
ACTTCAATTCTCAATAGAATCTCCGGAATTTATCTAACCGCTTACGCTCTGTCATATTAT
CTTGTACCCATCAAAATGGGTTCCGTTTACTTCAGCTATGAGGGTTTCTACCAATTCTTG
TTTTATTCATCGAAACTCACTCTGTTGTCCACCGAGATT---GCTGCCTTAGCCTTTGCC
TATCATGCGTATGCTGGAGTTCGTCATTTGCTGATGGATGTTTCGGGA---ACTGTC---
TTT
>PopulusTrichocarpa
AGGGCAACCCCTTCATTCACCCCA------------AAGATAGGAGCCAGGATCTTTGGA
AAG---------------AGC---------CCGAGCAAGGGAGTTAACCCAGACAAGGCA
GTGGCTATGGGAGGTGGCATGTCTCAGATTGAG---ATGACCTCT---------------
------GACATTGATCAACAT---------------------AATACC---------ATG
AATATCCTTCGTCCATTATCTCCTCATCTTCCTATTTATAGGCCCCAGGTTAATTCGACA
TTTTCCATTGTCAATAGAATCTCAGGGGCTTTCCTATCTACTATAGTTTTGTGTTTTTAT
TTTATTTGTCTGAAAACGGGTTTGATTTGCTTCAACTATTATAATTTCTACCAATTCCTC
TTTTATTCATCCAAGCTGATCCTAACCTCCATCGATGTTACCGCTGCCCTCGCCCTGGCC
TATCATCTTTTTTACGGGGTTCGTCATTTATTGCAT------------------------
---
>SolanumTuberosum
------------------------------------------------------------
------------------------------------------------------------
------------------------------------------------------------
---------------------------------------------------------ATG
AATATCCTTCGCCCCCTATCTCCTCATCTTCCTATTTATAAGCCACAGCTTACTTCGACG
TTTTCAATTTCCCATAGAATCTCCGGAGCTTTCCTAGCCACTATAGTTTTCTTTTTTTAT
CTTCTTTGTCTGAAAATAGGTTTGATTTGCTTCACCTATGAGAATTTCTACCAATTCTTC
TTTTATTCATCAAAGCTCATCCTAATCTCTGTCGAGACT---ACTGCCTTAGCCCTGTCC
TATCATCTGTATAATGGAGTTCGTCATTTATTGACGGATTTTTCGGGA---TTTTTC---
TTT
>SorghumBicolor
CAGTTTGCACCCCTGGAGACTCCA------------TTT------------GCCCTCCGT
GGT---------------GTT---------CTT------GGTAGTTCAAGCTCATATCCT
GAGCAAGCCAGGGGCTCTTCTCCTCTAGCTGCT---CTGCCACCA---------------
------AAG---ATGTCTACT---------------------CCTGGA---------AAT
CGGCTCCTGCGCCCACTGTCGCCTCATCTTCCTCTGAAGAAGCCACAGTTCAGCGCTACT
TTCTCTATCTCGCACCGTATCTTCGGAGTCGCGTTGGGAGTTGCCATCATATCC------
---GTCCCC---------------------------------------------------
------------------------CTCGCCACCAAGTTC---AGCCTGATG---------
------------------------------------------------------------
TTT
>StrigaAsiatica
TCCTCTTCTACAGGTTTCGACCCG------------TTT------------TATTGGAGG
AGG---------------AAC---------ATGATCAATGGCCAATCGAGCCAATACTCT
ACTGTTGCAGCCGGA---------GATGTGGCA---GACACCGGT---------------
------AAA---GAGGAGAAT---------------------CTGAAG---------AAA
AACGTGCTCCGGCCTTTATCTCCTCATCTCCCCATCTACAAGCCCCAGCTAAGTTCGACC
ACCTCAATTCTCAATAGGATATCCGGAGTTTATCTGACTGCTTATGTTCTGGGTTTTTAT
CTTGTTCCTATAAAACTGGGTTCTGTTAGCTTCAGCTATGAGGGTTTCTATCAGTTCTTG
TTCTATTCTTCAAAACTCAGCCTGTTGTCCACTGAGATT---GCTGCATTAGCCTTTGCC
TATCATGCTTATGCTGGGATCCGTCACCTGTTGATGGATGTTTCGGGA---ACTGTT---
TTC
>VacciniumCorymbosum
TCGCCCCACCCGTATTTTGCTTCT------------GAT------------TCCCTGGCT
ACT---------------GCA---------CGTGACATGGGTAAGATCCCAGACATCCCA
GCTGCTGTGGCAGCTCCACAGGATGACTTCTCC---TCCCTTCCA---------------
------CAG---GATGACTCT---------------------GCTAGTGTTAATATCATG
AATATCCTTCGCCCGTTATCTCCTCATCTTCCTATTTATAAGCCACAACTCACTTCGACG
TTTTCAATTTTCCATAGAATCACCGGAGCTTTCCTATCCACTATGGTTTTGGGTTTTTAT
CTTGTTTGTCTGAAAGCAGGTTTGATTTGCTTCACCTTTGAGAGTTTCTACCAATTCTTA
TTTTCTTCATCAAAGCTCATCCTACTCTCCCTCGAGATT---AGTACCTTAGCCCTGTCC
TATCATTTGTTTCATGGAGTTCGTCATTTATTGACGGATTTTTCAGGA---AATCTC---
TTT
