# Supplementary material for: Altered Mitochondrial Respiration Is Associated With Loss of Nuclear‐Encoded OXPHOS Genes in Parasitic Broomrapes
Source: Ecol Evol. 2025 Jul 6;15(7):e71737. doi: 10.1002/ece3.71737 (PMC12230201; doi:10.1002/ece3.71737)
Supplement: Supplementary file 1 — Appendix S1. [file ECE3-15-e71737-s003.tgz › Orobanchaceae_O2K_Supplementary_v3/Data_S1/DataS1/CII/OG0009246.filter.hyphy.fas]

>CastillejaMiniata_TRINITY_DN5837_c0_g1_i2
TCCTCTTTTCCAGATTTTGATCCA------------TTT------------TTCTGGAGGAGA---------------AGC---------CCGAGCGTGGGCCAATCCAGCGAGTACTCTTCAGTTGCATCTGGAGATGATGATGATGTTAGC---ACGAAAGCT---------------------------GAAGATACC---------------------AAGAAG---------AAAAATGTCCTTCGCCCCTTATCTCCTCATCTTCCTATCTACAAGCCCCAGCTAAGTTCGACCACTTCAATTCTCAATAGGATCTCCGGAATTTATCTAACTGCTTATGCTCTATCATTTTATCTTGTTCCTGTGAAAATGGGTTCCATTTACTTCAGCTATGAGGGTTTCTACCAATTCTTGTTTTATTCGTCGAAACTCACCGTGTTATCCACTGAGATT---GCTGCCTTAGCCTTTGCCTATCATGCGTATGCTGGAGTTCGTCATTTGCTGATGGATGTTTCGGGA---ACTGTCTTT
>CastillejaMiniata_TRINITY_DN5837_c0_g1_i5
TCCTCTTTTCCAGATTTTGATCCA------------TTT------------TTCTGGAGGAGA---------------AGC---------CCGAGCGTGGGCCAATCCAGCGAGTACTCTTCAGTTGCATCTGGA---GATGATGATGTCAGC---ACGAAAGCT---------------------------GAAGGTACC---------------------AAGAAG---------AAAAATGTCCTTCGCCCCTTATCTCCTCATCTTCCTATCTACAAGCCCCAGCTAAGTTCGACCACTTCAATTCTCAATAGGATCTCCGGAATTTATCTAACTGCTTATGCTCTATCATTTTATCTTATTCCTGTGAAACTGGGTTCCATTTACTTCAGCTATGAGGGTTTCTACCAATTCTTGTTTTATTCGTCGAAACTCACCGTGTTATCCACTGAGATT---GCTGCCTTAGCCTTTGCCTATCATGCGTATGCTGGAGTTCGTCATTTGCTGATGGATGTTTCGGGA---ACTGTCTTT
>CastillejaMiniata_TRINITY_DN5837_c0_g1_i3
TCCTCTTTTCCAGATTTTGATCCA------------TTT------------TTCTGGAGGAGA---------------AGC---------CCGAGCGTGGGCCAATCCAGCGAGTACTCTTCAGTTGCATCTGGAGATGATGATGATGTTAGC---ACGAAAGCT---------------------------GAAGATACC---------------------AAGAAG---------AAAAATGTCCTTCGCCCCTTATCTCCTCATCTTCCTATCTACAAGCCCCAGCTAAC-------------------------------------------------------------------------------------------------------TATGAGGGTTTCTACCAATTCTTGTTTTATTCGTCGAAACTCACCGTGTTATCCACTGAGATT---GCTGCCTTAGCCTTTGCCTATCATGCGTATGCTGGAGTTCGTCATTTGCTGATGGATGTTTCGGGA---ACTGTCTTT
>LindenbergiaPhilippensis.16G007000.1
------------GGTTTTGAACCG------------TTA---------------TGGATGAGG---------------AGC---------TTG------GGCCAACTGAGTGAGTACTCTTCAGTTGCATCTGGAAAAGACGATGACATCGGC---AACGCCGCC---------------------------------------------------------GCTAAG---------AAGAATGTTCTTCGCCCCTTGTCTCCTCATCTGCCTATCTACAAGCCCCAGCTGAGTTCGACCACTTCTATCTTCAATAGAATCTCTGGAGTTTATCTGTCTGGTTATGCTCTGGCTTTCTATCTTGTTTCTATGAAATTGGGTTCCATTTGCTACAGCTATGAGGGTTTCTATCAATTGTTGTTTTATTCGTCGAAAATCAGTCTGTTGTCCTCTGAGATT---GCTGTCTTGGCCCTTGTCTATCATGTGTATGCTGGGATTCGTCATTTGCTCATGGATGTTTCCGGA---ACTGTCTTT
>LindenbergiaPhilippensis_scaffold-WUZV-2061010-Lindenbergia_philippensis-flower
---CCTTTTCCAGGTTTTGAACCG------------TTA---------------TGGATGAGG---------------AGC---------TTG------GGCCAACTGAGTGAGTACTCTTCAGTTGCATCTGGAAAAGACGATGACATCGGC---AACGCCGCC---------------------GCT------------------------------------AAG---------AAGAATGTTCTTCGCCCCTTGTCTCCTCATCTGCCTATCTACAAGCCCCAGCTGAGTTCGACCACTTCTATCTTCAATAGAATCTCTGGAGTTTATCTGTCTGGTTATGCTCTGGCTTTCTATCTTGTTTCTATGAAATTGGGTTCCATTTGCTACAGCTATGAGGGTTTCTATCAATTGTTGTTTTATTCGTCGAAAATCAGTCTGTTGTCCTCTGAGATT---GCTGTCTTGGCCCTTGTCTATCATGTGTATGCTGGGATTCGTCATTTGCTCATGGATGTTTCCGGA---ACTGTCTTT
>IpomoeaNil_INIL14g03767.t1
tctgataaggagaacgtcacccca------------tct---gtggctgctgcttaccagaaa---------------gga---------ttatttgttggtatgccagccaaacatcgcgagtttcaacgggct---------acaatcgca---tctgacaac---------------------cta---actgatgaa---------------------gggaaa---------aag---gtccttcgcccattatcacctcatcttcctgtttatacgccccagactacttcaacttcttctattctgcatagaatctctggagcttacctagccggtgttgcttttggctttcatattctttatctgaaattaggttcagtttgcctcagctacagtgatttctaccagttcttctactatacatcaaagctcagccaactttctctcgaggta---gctgcagtagctatggcctatcatgtgataaatggggttcgtcatttagtggcagatttttcagga---tacctcttt
>CinnamomumMicranthum_RWR84796.1
GTCCCTGGCCCGGACACTAGCCCG------------GTT------------------------------------------------------------------------------------GCCCCTGCCGGT------------GCGCCC---CCGGCGCCA---------------------GCG---GAGGAGACC------------------------------------------------GCTCCGGTGGCTTCCAATACAATAGCTGCTTCTCCT---------------------------------------------------------------------------------------------------------------------------------------------------------------TTGGGTCACAAATGG---GCAAGTTTAGCAAGACCCTTC------------GGCTCAAAGCCTGCTGCGAATGACGTTATAGGGATTGATCTGGGT
>CastillejaMiniata_TRINITY_DN5837_c0_g1_i7
TCCTCTTTTCCAGATTTTGATCCA------------TTT------------TTCTGGAGGAGA---------------AGC---------CCGAGCGTGGGCCAATCCAGCGAGTACTCTTCAGTTGCATCTGGAGATGATGATGATGTTAGC---ACGAAAGCT---------------------------GAAGATACC---------------------AAGAAG---------AAAAATGTCCTTCGCCCCTTATCTCCTCATCTTCCTATCTACAAGCCCCAGCTAAGTTCGACCACTTCAATTCTCAATAGGATCTCCGGAATTTATCTAACTGCTTATGCTCTATCATTTTATCTTGTTCCTGTGAAAATGGGTTCCATTTACTTCAGCTATGAGGGTTTCTATCAATTCTTGTTTTATTCATCGAAATTCACCCTGTTATCCACTGAGATT---GCTGCCTTAGCCTTTGCCTATCATGCGTATGCTGGAGTTCGTCATTTGCTGATGGATGTTTCGGGA---ACTGTCTTT
>CuscutaAustralis_C006N0564E0.1
TCTATTATGGGGAGCGTCACCCCA------------TCC---GTGGCTGCTTTTTACCAGAAA---------------GGA---------TTGTTTGTTGGTGTGCCATCCAAACATCATGAGTTTTACCGGGATATTGCAGCAGACAAACAT---GACAACTTA---------------------GCT---GATGACAAT---------------------AAAAAG---------------GTCCTTCGTCCATTATCACCTCATCTTCCAGTGTATAAGCCTCAGACCAATTCAACCTCATCTATTCTTAACCGATTCTCTGGAGCTTATCTTGCTGCTCTTGTGGTTGGTTTTCATGTTCTCTACCTGAAAGCCGGCTCGGTTAGTCTCAGCTACAGTAACTTCTACCAATTCTTTTTCTATTCATCAAAACTAAGCCAACTTTCTCTCGAGATA---GCTGCTGTGGCCATGGCCTATCACGTGGTCTACGGGGTCCGTCATCTGGTGGGAGATTTCTCGCGA---TACCTCTTT
>CastillejaMiniata_TRINITY_DN5837_c0_g1_i4
TCCTCTTTTCCAGATTTTGATCCG------------TTT------------TTCTGGAGGAGG---------------AGC---------GTGAACGCTGGACAATTCAGCGAGTACTCTTCAGTTGCATCCATTGAGGATGATGATGTCAGC---ATAAAAGCT---------------------------GATGATACC---------------------AAGAAG---------AAAAATGTCCTTCGCCCCTTATCTCCTCATCTTCCTATCTACAAGCCCCAGCTAAGTTCGACCACTTCAATTCTCAATAGAATCTCCGGAGTTTATCTAACCGCTTATGCTCTGTCATTTTATCTCGTTCCTGTGAAAATGGGTTCCATTTACTTCAGCTATGAGGGTTTTTACCAATTCTTGTTTTATTCATCGAAATTCACCCTGTTATCCACTGAGATT---GCTGCCTTAGCCTTTGCCTATCATGCGTATGCTGGAGTTCGTCATTTGCTGATGGATGTTTCGGGA---ACTGTCTTT
>SorghumBicolor_Sobic.006G013000.1
CGATTTGCACCCTTGGATACTCCA------------TTT------------GCTCTCCGTGGAGCTCTTGGTAGTACTAGT---------TCAAATCTTGAGCAAACCAGGGGCTACGCATCTTCCCCCCTAGCA---CGGCCCAAGATATCT---GCACCTGGA---------------------AGC---CGACCCCTG---------------------CACACA---------AGTCGCCCCCTGCGCCCACTGTCACCCCACCTTCCTCTGAAGAAGCCGCAGTTCAGCGCTACTTTCTCTATCTCGCACCGAATTTTCGGTGTCGCATTGGGAGTTGCCATCATATCT---------GTCCCT---------------------------------------------------------------------------CTCGCCACCAAGTTC---AGCCTGATG------------------------------------------------------------------TTT
>SorghumBicolor_Sobic.001G206700.1
CAGTTTGCACCCCTGGAGACTCCA------------TTT------------GCCCTCCGTGGT---------------GTT---------CTT------GGTAGTTCAAGCTCATATCCTGAGCAAGCCAGGGGCTCTTCTCCTCTAGCTGCT---CTGCCACCA---------------------AAG---ATGTCTACT---------------------CCTGGA---------AATCGGCTCCTGCGCCCACTGTCGCCTCATCTTCCTCTGAAGAAGCCACAGTTCAGCGCTACTTTCTCTATCTCGCACCGTATCTTCGGAGTCGCGTTGGGAGTTGCCATCATATCC---------GTCCCC---------------------------------------------------------------------------CTCGCCACCAAGTTC---AGCCTGATG------------------------------------------------------------------TTT
>Alectravogelii_TRINITY_DN530_c0_g1_i12
TCCTCATCCCCAGATTTTGACCCG------------TTC------------TCTCGGAGAAGA---------------AGC---------CTGAACGAAGGCCAATCGAGTCAGTACTCTTCAGCTGCAGCAGGA---------GATCTGGCC---GATAGTAGT---------------------AAA---GAGGAGACT---------------------CTGAAG---------AAAAACGTGCTCCGCCCTTTATCTCCTCACCTCCCAATCTACAAGCCCCAGCTAAGTTCGACCACCTCAATTCTCAATAGGATATCGGCAGTTTATCTTTCTGCTTATGTTCTGGGTTTCTATATTGTTCCTATAAAATTGGGTGCTGTTGGCTTCAGCTATGAGGGTTTCTACCAGTTCTTGTTCTATTCGTCCAAACTCAGCCTTCTGTCAACTGAGATC---GCTGCCTTAGCTTTTGCCTATCATGCTTATGCTGGTGTCCGTCATCTGTTGATGGATGTTTCTGGT---ACTGTTTTC
>Med_Med_4g048070.1
AGTGGCTTACCTAACTTCAATTCT------------TTG------------AGATATCAGGCT---CTTGGA---CTGGAC---------ACTAATGTGCTGGCTGGAGCTAGATATGGTACTCAAGTTAGTGGCTTTATGAGTGACATCCCA---AGTAAAACC---------------------AGT---GAG---------------------------GCAAAG---------CAGTCCGGTTTTCGCCCATTATCTCCTCATCTTCCTGTTTATCAACCCCAGCTTTCTTCGACGCTTTCAATTTGCAATAGAATTGCTGGAGCTTTCCTAGCTGCTGTCACCTTACTTTTTTATATGATATACATGAAAGTGGGCTTGGTTGGTCTCACCTTTGATCCATTCTACCAGTTCGTATTCTATTCATCAAAACTCCACCTACTTGCCATTGAGATT---TCTGCCCTAGCAATGTCCTATCATCTGTATAGTGCAATTCGTCATTTA---------------------------TTC
>AquilegiaCoerulea_PIA32369.1
AAGAGTAATCCAATCAACAACACA------------GCA------------TCTCAAGGAATC---------------AGT---------GGTATGTTGAATGATGCCAAGGAGCTGAACAACGCTGGATTAGGGTCTGGCAAAGAAGTAGCT---GCTGCAGCAGTAGCAGCAGTTGGTGTTGTCGCA---ACAAGGAGG---------------------TATAGC---------ACCAGTAACCTTCGTCCTTTATCTCCTCATCTTCCTGTTTATAAGCCACAGAGTAGTTCTATGTCTTCAATTTTCCATCGAATATCATTTATGTACCTAGCTGGTGTGACTTCGTTTTACTATCTGATATATCTGAAGATGGGATCCATTTGCCTCACCTATGATAGTTTCAATTCAGTCTTGTATTATACATCCAAGCTTAACCCAATCTTGCTCCAGATG---TCTGCCTTATCCGTTATGTATCAGATCTTTCATTGGTTTCAGCATTTA------GGGGATTCCGGT---TCAGTTTCA
>SolanumTuberosum_PGSC0003DMT400021489
---------------------------------------------------------------------------------------------------------------------------------------------------------------------------------------------------------------------------------------------ATGAATATCCTTCGCCCCCTATCTCCTCATCTTCCTATTTATAAGCCACAGCTTACTTCGACGTTTTCAATTTCCCATAGAATCTCCGGAGCTTTCCTAGCCACTATAGTTTTCTTTTTTTATCTTCTTTGTCTGAAAATAGGTTTGATTTGCTTCACCTATGAGAATTTCTACCAATTCTTCTTTTATTCATCAAAGCTCATCCTAATCTCTGTCGAGACT---ACTGCCTTAGCCCTGTCCTATCATCTGTATAATGGAGTTCGTCATTTATTGACGGATTTTTCGGGA---TTTTTCTTT
>Actinidiaeriantha_DTZ79_22g12430
------------------------------------CTC------------TATTGGGGCAGG---------------AAT---------------------------------------GAA---------------------AGACTTGTT---AGCTCAGCT---------------------TGG---------------------------------ATCAGG---------------------AGG------------------------------------------------------------------------------------------------------------------------------GGTTTGATTTGCTTCACCTATGAGAATTTCTACCAATTCTTATTTTATTCATCAAAGCTCATCCTAATCTCCGTCGAGATT---ACTGCCTTAGCCCTGTCCTATCATTTGTATAATGGAGTTCGTCATTTATTGACGGATTTCTCGGGA---TTTCTCTTT
>Phtheirospermum_Pjv1_00023381
GCGGATTATCCTATTTTTGATCCA------------TTT------------TTCTGGAGGAGG---------------AGC---------GTGAGCATGGGCCAATTCAACGAGTTCTCTTCGGCTGCATCTGGAGATGATGATGACGTAAGC---ACAAAAGCT---------------------GCT---GACGAGACC---------------------AAGAAG---------AAAAATGTCCTTCATCCCTTATCACTTCATCTTTCTATCTACAAGCCCCAGCTAAGTTCCACCACT---------------------------------------------------------------------------------------------------------------------------------------------------------------------------------------------------------------------------------------------
>GossypiumRaimondii_KJB72076
CCTGCA------GATTTTGATCCT------------TTG------------TCTCCAACAAGG---------------AGC---------CTGAACATGATGGATCAAGTCAAGGGGAATCGATTTCTCTCCACA---------GACATTCCA---GGGCTTGGG---------------------AGC---GAG---------------------------GCCAAA---------GAATCAAACCTTCGCCCGTTATCTCCTCATCTTCCTATTTATAAGCCACAACTTTCTGCGACTCTTTCAATTACCAATAGGATCTCCGGGGTTTTCCTAACTACTGCACTTTTGTTCTCTTATCTTCTTTCTCTGAAAATGGGTTCAATTTGCTTCACCTATTCGAATTTCTACCAATTCTTCTTTTATTCAGCAAAGCTTGCCCCAGTTACCGTCTCAATT---GCTGCATTGGCCGTTTCCTATCATCTGTGTTATGGGGTTCGTCATTTATTGGCGGACTTTTCGGGA---AAGCTGAGG
>GossypiumRaimondii_KJB72075
GGTTTCTTCCCAGATTTTGATCCT------------TTG------------TCTCCAACAAGG---------------AGC---------CTGAACATGATGGATCAAGTCAAGGGGAATCGATTTCTCTCCACA---------GACATTCCA---GGGCTTGGG---------------------AGC---GAG---------------------------GCCAAA---------GAATCAAACCTTCGCCCGTTATCTCCTCATCTTCCTATTTATAAGCCACAACTTTCTGCGACTCTTTCAATTACCAATAGGATCTCCGGGGTTTTCCTAACTACTGCACTTTTGTTCTCTTATCTTCTTTCTCTGAAAATGGGTTCAATTTGCTTCACCTATTCGAATTTCTACCAATTCTTCTTTTATTCAGCAAAGCTTGCCCCAGTTACCGTCTCAATT---GCTGCATTGGCCGTTTCCTATCATCTGTGTTATGGGGTTCGTCATTTATTGGCGGACTTTTCGGGA---AAGCTGAGG
>GossypiumRaimondii_KJB72077
GGTTTCTTCCCAGATTTTGATCCT------------TTG------------TCTCCAACAAGG---------------AGC---------CTGAACATGATGGATCAAGTCAAGGGGAATCGATTTCTCTCCACA---------GACATTCCA---GGGCTTGGG---------------------AGC---GAG---------------------------GCCAAA---------GAATCAAACCTTCGCCCGTTATCTCCTCATCTTCCTATTTATAAGCCACAACTTTCTGCGACTCTTTCAATTACCAATAGGATCTCCGGGGTTTTCCTAACTACTGCACTTTTGTTCTCTTATCTTCTTTCTCTGAAAATGGGTTCAATTTGCTTCACCTATTCGAATTTCTACCAATTCTTCTTTTATTCAGCAAAGCTTGCCCCAGTTACCGTCTCAATT---GCTGCATTGGCCGTTTCCTATCATCTGTGTTATGGGGTTCGTCATTTATTGGCGGACTTTTCGGGA---AAGCTGAGG
>OryzaSativa_LOC_Os02g02940.1
GGTAGCTCAGGCTCATTCAGCAGC---------ATCGAC------------AGCCTCAGACGC---------------TCC---------TCAACCCTTGAGCAAGCTAGGGGGTACACATCTCGTCCCCTAGGA---CGGCCAAAGATGCTC---CCATCTGGA---------------------TGC---CGACCCCTG---------------------CACACA---------AGCCATCCTCTGCGCCCCCTGTCACCCCACCTTCCTCTGAAGAAGCCACAGCTGAGTGCTACATTCTCTATCTCGCACCGTATATTTGGTGCTGCGTTGGGTGCTGCCATTATATCC---------ATTCCT---------------------------------------------------------------------------CTCGCCACCAAGTTC---AGC------------------------------------------CTCATGTTTGATGTC------------------
>OryzaSativa_LOC_Os07g33680.1
GGTAGCTCAAACTCATTCAACAAC---------ATAGAT------------CATCTGAGACAA---------------TCC---------TCAAGTTCTGGACAAGCTAGGAGCTACACATCTTCACCCCTAGGA---AGACCAAAGATGTTC---CCATCTGGA---------------------AAC---CGACTCCTG---------------------CACACA---------AGTCGTCCCCTGCGCCCACTGTCACCCCATCTCCCTTTGAAGAAGCCGCAGCTGAGTGCTACGTTCTCAATCTCACACCGTATTTTTGGTGCTGCCCTGGGAGCTGTCATTATATCC---------ATTCCT---------------------------------------------------------------------------CTTGCCACCAAATTC---AGC------------------------------------------CTCATGTTTGATGTC------------------
>Alectravogelii_TRINITY_DN530_c0_g2_i2
TCCTCTTCTCCAGATTTTGACCCG------------TTT------------TCTTGGAGGAGG---------------AGC---------TTGTTTGTGGGCCAATCGAGTCAGTACTCTTCAGTCGCATCTGGA---------GATATGGCC---GACACTGTT---------------------AAA---GATGAGACA---------------------CGGAAG---------AAAAACGTGCTACGCCCTTTATCTCCTCACCTTCCCATCTACAAGCCTCAGCTAAGTTCGACCACCTCAATTCTCAATAGGATATCCGGAATTTATCTGTCGTCATATATTCTGGGTTTTTATCTTGTTCCTATAAAATTGGGTGCTGTTGGCTTTAGCTATGAGGGTTTCAACCAGTTCTTGTTCTATTCATCCAAACTCAGCCTGCTGTCCACCGAGATT---GCAGCCTTAGCCTTCGCCTATCACGCTTATTCTGGGTTCCGTCATCTGTTGATGGATGTTTCAGGA---ACTGTTTTT
>CastillejaMiniata_TRINITY_DN5837_c0_g1_i8
TCCTCTTTTCCAGATTTTGATCCA------------TTT------------TTCTGGAGGAGA---------------AGC---------CCGAGCGTGGGCCAATCCAGCGAGTACTCTTCAGTTGCATCTGGAGATGATGATGATGTTAGC---ACGAAAGCT---------------------------GAAGATACC---------------------AAGAAG---------AAAAATGTCCTTCGCCCCTTATCTCCTCATCTTCCTATCTACAAGCCCCAGCTAAGTTCGACCACTTCAATTCTCAATAGGATCTCCGGAATTTATCTAACTGCTTATGCTCTATCATTTTATCTTGTTCCTGTGAAAATGGGTTCCATTTACTTCAGCTATGAGGGTTTCTACCAATTCTTGTTTTATTCGTCGAAACTCACCGTGTTATCCACTGAGATT---GCTGCCTTAGCCTTTGCCTATCATGCGTATGCTGGAGTTCGTCATTTGCTGATGGATGTTTCGGGA---ACTGTCTTT
>StrigaAsiatica_TRINITY_DN15947_c0_g2_i1
TCCTCTTCCCCTGGTTTCGACCCG------------TTT------------TCTTGGAGGAGA---------------AGC---------ATGAGCATGGGCCAATCGAGTCAGTACTCTTCTGTCTCATATGGA---------GATGTGGCC---CACACTGGT---------------------AAA---GAGGAGAAG---------------------CCGAAG---------AAAAACGTGCTCCGCCCTTTATCTCCTCATCTCCCTATCTACAAGCCCCAGCTAAGTTCAACCACCTCAATTCTTAATAGGATATCCGGAGTTTATCTTTCGGCTTATTTTCTGGGTTTCTATCTCGTTCCAATAAAATTGGGTGCTGTTAGCTTCAGCTATGAGGGTTTCTATCAATTCTTGTTCTATTCATCAAAACTAAGCCTTTTGTCCACTGAGATT---GCTGCCTTAGCTTTTGCCTATCATGCTTATGCCGGGGTCCGTCATCTGTTGATGGATGTTTCCGGA---ACTGTTTTC
>Ofasciculata_scaffold-PHOQ-2002972-Orobanche_fasciculata-stem
TCTTCTGTTCGAGGTTTTGATCCA------------TTT---------------TGGAGGAGG---------------AGC---------GTG------GGCCAATTCAGCGAGTACTCTTCCGTAATTGGTGCCAAAGAGGATGATGTCGTC---AGCACGAAA---------------------ACG---GATGATACT---------------------AAGAAC---------AGAAATGTCCTTCGCCCCTTATCTCCTCATCTTCCTGTCTACAAGCCCCAGCTGAGTTCGACAACTTCAATTCTCAATAGAATCTCTGGAATTTATTTATCCGCTTATGCATTGGCTTTTTATCTTGTTCCTATAAAAATGGGTTCCGTTTGCTTCAGCTATGTGGATTTCTACCAATTCTTGTTTTATTCGTCGAAACTCGGCCTGTTATCTACCGAGATT---GCTGCCTTAGCCCTATCCTATCATGCGTATTCTGGAGTTCGTCATTTACTGATGGATGTTTCAGGA---ACTATTTCC
>CoffeaCanephora_Cc02_g04270
TCCTCTTTTCCAGGTTTCGATCCA------------TTT---------------TGGAGGAGG---------------AGC---------GTG------AGCCAATTCAGTGAGTACTCTTCGGTCGCATCCGGAGATGGTCTGAATCTGCGA---GTGACGGGC---------------------AAA---GAGGATGATGATGTCAGCCCGAAAGTTGATACAAGA---------AAAAATGTCTTTCGCCCCTTATCTCCTCATCTTCCTATATACCAGCCCCAGGTGAATTCGACGATGTCAATTTTAAACAGAATCTCCGGAGTTTATCTATCCGCATTAGTCCTGTCTTTTTATCTTGCTTCTATGAAGATGGGTTCGATTTGCTTCAGCTATGGGAGTTTCTACCAATTCTTCTTTTATTCATCGAAACTCAGCCTAATATCCGCCGAGATT---GCTGCCTTAGCCCTTTTCTATCACGTGTATGCTGGAGTTCGTCATTTGTTGATGGACGTTTCGGGA---ACCGTCTTC
>Aeginetiaindica_TRINITY_DN1590_c0_g1_i2
TCCACTTCTCCAGGTTTCGACGTG------------TTT------------TCTTGGAGGGGG---------------AGC---------ATGAACCTTGGCCAATCAAGTCAGTACACTTCAGCCTCATCCGGA---------GAATTTGCC---GAGACCAGG---------------------AAA---GAGGAAACT---------------------CCGAAG---------AAAAACGTCCTCCGTCCTTTATCTCCTCACCTCACCATCTACAAGCCCCAGCTAAGTTCGACAACCTCAATACTCAATAGGATATCGGCTGTTTATCTTACGGCTTATGTTCTTGGCTTCTATCTTGTTCCTATAAAACTGGGTGGTGTTAGCTTCAGCTATGATGGCTTCTACCAGTTCTTGTTCTATTCGTCGAAGCTCGGCCTCTTGTCCACTGAGATT---GCTGCCGTAGCCCTCGCCTATCATGCTTATTCCGGTGTTCGTCATGTGATGATGGATGTTTCCGGA---AGTGTTTTC
>PopulusTrichocarpa_Potri.015G078000.1
AGGATAACCCCCTCATTCTCCCCAAAGATAGTAGCTGGG------------ATCTTTGGAAAG---------------AGC---------CCAAGCAAGGGA---GTAAACCCAGTTGGGGCAGTGGCTATGGGAGGCACGCCTCAAATTGAG---GTGACCTCT---------------------GACATTGATCAACCT---------------------AATACC---------TCACATATCCTTCGCCCATTATCTCCTCATCTTCCTATTTATAGCCCCCAGGTTCATTCAACATTTTCCATTGTCAATAGAATCTCCGGGGCTTACCTATCTGCTCTAGTTTTGTTTTTTTGTCTTATTTGTCTGAAAGCGGGTTCGATTTGCTTCACCCATTATAATTTCTACCAATTCCTCTTTTATTCATCCAAGCTGATCCTACCTGTCGTCGATGTTACTGCCGCCCTTGCCCTGACCTATCATCTGTTTTATGGGGTTCGTCATTTACTGCAC------------------------
>PopulusTrichocarpa_Potri.001G285100.1
AGGGCAACCCCTTCATTCACCCCA------------AAGATAGGAGCCAGGATCTTTGGAAAG---------------AGC---------CCGAGCAAGGGAGTTAACCCAGACAAGGCAGTGGCTATGGGAGGTGGCATGTCTCAGATTGAG---ATGACCTCT---------------------GACATTGATCAACAT---------------------AATACC---------ATGAATATCCTTCGTCCATTATCTCCTCATCTTCCTATTTATAGGCCCCAGGTTAATTCGACATTTTCCATTGTCAATAGAATCTCAGGGGCTTTCCTATCTACTATAGTTTTGTGTTTTTATTTTATTTGTCTGAAAACGGGTTTGATTTGCTTCAACTATTATAATTTCTACCAATTCCTCTTTTATTCATCCAAGCTGATCCTAACCTCCATCGATGTTACCGCTGCCCTCGCCCTGGCCTATCATCTTTTTTACGGGGTTCGTCATTTATTGCAT------------------------
>VacciniumCorymbosum_VaccDscaff38-augustus-gene-100.20-mRNA-1
TCGCCCCACCCGTATTTTGCTTCT------------GAT------------TCCCTGGCTACT---------------GCA---------CGTGACATGGGTAAGATCCCAGACATCCCAGCTGCTGTGGCAGCTCCACAGGATGACTTCTCC---TCCCTTCCA---------------------CAG---GATGACTCT---------------------GCTAGTGTTAATATCATGAATATCCTTCGCCCGTTATCTCCTCATCTTCCTATTTATAAGCCACAACTCACTTCGACGTTTTCAATTTTCCATAGAATCACCGGAGCTTTCCTATCCACTATGGTTTTGGGTTTTTATCTTGTTTGTCTGAAAGCAGGTTTGATTTGCTTCACCTTTGAGAGTTTCTACCAATTCTTATTTTCTTCATCAAAGCTCATCCTACTCTCCCTCGAGATT---AGTACCTTAGCCCTGTCCTATCATTTGTTTCATGGAGTTCGTCATTTATTGACGGATTTTTCAGGA---AATCTCTTT
>CoffeaCanephora_Cc00_g01610
---------------------------------------------------------------------------------------------------------------------------------------------------------------------------------------------------------------------------------------------ATGAATATCCTTCGACCCAACTCTCCTCATCTTCCTATTTATAAGCCACAGCTTACTTCGACGTTTTCAATTTCCCATAGAATCTCCGGAGCTTTCCTAGCCACTATAGTTTTGTTTTTTTATCTTCTTTGTCTGAAAATAGGTTTGATTTGCTTCACCTATGAGAATTTCTACCAATTCTTCTTTTATTCATCAAAGCTCATCCTAATCTCCGCCGAGATT---ACTGCCTTAGCCCTGTCCTATCATCTGTATAATGGAGTTCGTCATTTATTG---------ACGGGA---TTTCTCTTT
>ArabidopsisThaliana_AT4G32210.1
AAATCTACTGAAGCTATTGTTGGT------------GCT------------CAATTGACTCGA---------------TCTTTCCGTGCTCTTGATGTGGGAACATCGAAACGATTGTTTTCTACAATCTCAGGG---------GATATAAAG---ACAACA------------------------------CAGGAGGAA---------------------CCAAAA---------ATCAAAAGCTTTCGCCCTTTATCTCCTCACCTTTCTGTTTACCAGCCTCAGATGAACTCCATGCTATCGATTTTCAACAGAATCTCAGGGGTTTACTTGACCGGTGTCACTTTCGCTGGCTACCTTCTCTACCTGAAGATGGGTATGATCTGCCTCACCTACCCGAGTTTCTACCAAGTCCTTTACCATACACAACAGCAACTTCCAGTCATCACCTCGGTT---ACTGCATTAGCCGCTATTTATCATACTATCAAGAGTACTCACTCACTCTTG------------------ACCCAT---
>ArabidopsisThaliana_AT5G09600.1
AAATCTACTGAAGCTATTGTTGGT------------GCT------------CAATTGACTCGA---------------TCTTTCCGTGCTCTTGATGTGGGAACATCGAAACGATTGTTTTCTACAATCTCAGGG---------GATATAAAG---ACAACA------------------------------CAGGAGGAA---------------------CCAAAA---------ATCAAAAGCTTTCGCCCTTTATCTCCTCACCTTTCTGTTTACCAGCCTCAGATGAACTCCATGCTATCGATTTTCAACAGAATCTCAGGGGTTTACTTGACCGGTGTCACTTTCGCTGGCTACCTTCTCTACCTGAAGATGGGTATGATCTGCCTCACCTACCCGAGTTTCTACCAAGTCCTTTACCATACACAACAGCAACTTCCAGTCATCACCTCGGTT---ACTGCATTAGCCGCTATTTATCATACTATCAAGAGTACTCACTCACTCTTG------------------ACCCAT---
>GossypiumRaimondii_KJB09800
---------------------------------------------------------------------------------------------------------------------------------------------------------------------------------------------------------------------------------------------TCAAATATCCTTCGTCCT---------CATCTTCCTATTTATAAGCCACAGCTTACTTCGACGTTTCCAATTTCCCATAGAATCTCCGGGGCTTTCCTAGCCACTATACTTTTGTTTTTTTATCTTCTTTGTCTGAAAATAGGTTTGATTTGCTTCACCTATACGAATTTCTACCAATTCTTCTTTTATTCATCAAAGCTTCTCCTAATTTCCGTCTCAATT---GCTGCCTTAGCCCTGTCCTATTATCTGTATAATGGGGTTCGTCATTTATTGACGGATTTTTCGGTA---TTTATCTTT
>GlycineMax_Glyma.06G305600.1.p
TCTAGAGTTTGGGCTCAGGGTCAA------------ATG------------CCATTGGGAGTC---------------AAT---------ACTGTGATGGCTAGAAGTTTTGAGAGAAGTATGGAAGCTGGCACATTTATGAGTGACATCCCA---AGTAAAACC---------------------AGT---GAGACAAAC------------------------------------CCATCTGGTTTTCGTCCGTTATCTCCTCATCTTCCTCTTTATCAGCCCCAACTTTCTTCGACCCTCTCAATTTTCAATAGAATTGCTGGAGCTTTCCTAGCTGGTGTCATTTTGGTTTTTTATATGATCTATATGAAGTTGGGTTTGGTTAGCCTCACCTATGACTCTTTCTACCAGTTCATATTTTATTCATCGAAACTCAACCTACTTGTCATGGAGATT---TCTGCCTTAGCCGTGTCCTATCATCTGTATAGTGCAATTCGTCATTTA---------------------------TTC
>GlycineMax_Glyma.12G099000.1.p
TCTGGAGTTTGGGCTCAGGGTCCA------------ATG------------CGATTGGTAGTC---------------AAT---------ACCGTGATGGCTAGAAGTTTTGAGAGAAGTATGGAAGCTGGCACATTTATGAGTGACATCCCA---AGTAAAACC---------------------AGT---GAGACAAAC------------------------------------CTATCTGGTTTTCGTCCGCTATCTCCTCATCTTCCTCTTTATCAGCCCCAACTTTCTTCGACCCTCTCAATTTTCAATAGAATTGCTGGAGCTTTCCTAGCCGGTGTCATTTTGCTTTTTTATATGATCTATATGAAATTGGGTTTGGTTAGCCTCACCTATGACTCTTTCTACCAGTTCATATTTTATTCATCAAAACTCAACCTGCTTGTCATGGAGATT---TCTGCCTTAGCCGTGTCCTATCATCTGTATAGTGCAATTCGTCATTTA---------------------------TTC
>Alectravogelii_TRINITY_DN530_c0_g2_i1
TCCTCTTCTCCAGGTTTTGACCCG------------TTT------------TCTTGGAGGAGG---------------AGC---------TTGTTTGTGGGCCAATCGAGTCAGTACTCTTCAGTCGCATCTGGA---------GATATGGCC---GACACTGTT---------------------AAA---GATGAGACA---------------------CGGAAG---------AAAAACGTGCTACGCCCTTTATCTCCTCACCTTCCCATCTACAAGCCTCAGCTAAGTTCGACCACCTCAATTCTCAATAGGATATCCGGAATTTATCTGTCGTCATATATTCTGGGTTTTTATCTTGTTCCTATAAAATTGGGTGCTGTTGGCTTTAGCTATGAGGGTTTCAACCAGTTCTTGTTCTATTCATCCAAACTCAGCCTGCTGTCCACCGAGATT---GCAGCCTTAGCCTTCGCCTATCACGCTTATTCTGGGTTCCGTCATCTGTTGATGGATGTTTCAGGA---ACTGTTTTT
>Epifagusvirginiana_scaffold-XMOG-2058186-Epifagus_virginiana-buds
TCCTCTTTTCCAGGTTTTGATCCA------------TTT---------------TGGAAGAGG---------------AGC---------GTGAGCGTGGGCCAATTCAGTGAGTTCTCTACAGTTGCATCGGGAGCTGTGTCCGACACCAAGGAGACCACCGGT---------------------AAAGAGGATGATACT---------------------AAGAAG---------AAAAATGTCCTGCGCCCCTTATCTCCTCATCTTCCTATCTACAAGCCCCAGCTAAGTTCGACATCCTCAATTCTCAATAGAATCTCCGGAGTTTATCTATCCGCTTATGCTCTGGGTTTTTATCTTGTTCCTATGAAAATGGGTTCCATTTACTTTAGCTATGAAAATTTCTACCAGTTCTTGTTTTATTCATCGAAACTCAGCCTGTTATCTACCGAGATT---GCTGCCTTAGCCCTTACCTATCATGCGTATGCTGGAATTCGTCATATACTCATGGATGTTTCGGGA---ACTGTCTTT
>ConopholisAmericana_scaffold-FAMO-2095009-Conopholis_americana
TCCTCTTTTCCAGGTTTTGATCCA------------TTT---------------TGGAAGAGG---------------AGC---------GTGAGCGTGGGCCAATTCAGTGAGTTCTCTACAGTTGCATCGGGAGCTGTGTCCGACACCAAGGAGACCACCGGT---------------------AAAGAGGATGATACT---------------------AAGAAG---------AAAAATGTCCTGCGCCCCTTATCTCCTCATCTTCCTATCTACAAGCCCCAGCTAAGTTCGACATCCTCAATTCTCAATAGAATCTCCGGAGTTTATCTATCTGCTTATGCTCTGGGCTTTTTTCTTGTTCCTGTGAAAATGGGTTCCATTTACTTTTGCTATGAAAATTTCTACCAATTCTTGTTTTATTCGTCGAAACTCAGCCTGTTATCCACCGAGATT---GCTGCCTTAGCCCTTGCCTATCACGCGTATGCTGGAATTCGTCATATACTCATGGATGTTTCGGGA---ACTGTCTTT
>OrobancheCumanamana_GWHTBHPV044794
TTCTCTTTAAAAGGTTCTGATCCA------------TTT------------TTTTGGAGGAGG---------------AGC---------TTG------GGCCAGTTCAGTGAGTACGCTTCAGTTGCATCCGCAGATGGGCTGAATCTGGGA---GCGACGGGC---------------------AAAGAGGATGATACT---------------------AATAAG---------AAAAATGTACTTCGCCCGTTATCCCCTCATCTTCCTATCTACAAGCCCCAGCTAAGTTCAACGACTTCAATTCTCAATAGAATCTCCGGAGTTTATCTATCTGCTTATGCTCTGGCTTTTTATCTTGTTCCTATGAAGTTGGGTTCCATTTACTTCAGCTATGGGTTCTTTTACCAATTCTTGTTTCATTCGTCGAAACTCAGCCTGTTATCCAGTGAGATT---GCTGCCTTGGCCCTTGCCTATCATGCCTATGCTGGAATTCGTCATTTACTGATGGATGTTTCAGGA---ACTGTCTTT
>ChristisoniaKwangtungensis_TRINITY_DN79411_c0_g1_i1
---------------------------------------------------------------------------------------------------GGCCAAATCAGTGAGTACTCTTCAGTTGCATCTGGAGGTGGGCTGAATCTGGGA---GCGATGGGC---------------------AAAGAGGATGATACT---------------------AAGAAG---------AAAAGTATTCTTCGCCCCTTATCTCCTCATCTTCCTATCTACAAGCCCCAGCTAAGTTCGACCACTTCGATTCTCAATAGAATCTCCGGAATTTATCTATCCGCTTATGTTCTGGCTTTTTATCTTGTC-C----------------------------------------------------------------------------------------------------------------------------------------------------------------------------
>ChristisoniaKwangtungensis_TRINITY_DN9943_c0_g1_i2
CCCTCTTCTCCAGGTTTCGATCCA------------TTT------------TCATGGAGG------------------AGC---------ATGATCATGGGCCAATCGAGCCAGTACACTTCACTGACATCCGAA---------TATGTAACC---GACACTGGT---------------------ACA---AAGGAGACT---------------------CAGAAG---------AAAAACGTGCTCCGCCCTTTATCTCCCCACCTACCCATCTACAAGCCACAGCTAAGTTCAACCGCCTCCATTCTCAATAGGATATCTGGAGTTTATCTTACTGCTTATGTTCTTGGCTTTTATCTTGTTCCTATAAAATTGGGTGCTGTTAGCTTCAGCTACGAGGGTTTCTACCAGTTCTTGTTTTATTCATCCAAACTCAGCCTGCTGTCCACAGAGATT---GCTGCATTAGCCTTTGCCTATCATGCTTATGCCGGAGTTCGTCACCTGTTGATGGATGTTTCCGGA---ACTGTTTTC
>ChristisoniaKwangtungensis_TRINITY_DN9943_c0_g1_i1
CCCTCTTCTCCAGGTTTCGATCCA------------TTT------------TCATGGAGG------------------AGC---------ATGATCATGGGCCAATCGAGCCAGTACACTTCACTGACATCCGAA---------TATGTAACC---GACACTGGT---------------------ACA---AAGGAGACT---------------------CAGAAG---------AAAAACGTGCTCCGCCCTTTATCTCCCCACCTACCCATCTACAAGCCACAGCTAAGTTCAACCGCCTCCATTCTCAATAGGATATCTGGAGTTTATCTTACTGCTTATGTTCTTGGCTTTTATCTTGTTCCTATAAAATTGGGTGCTGTTAGCTTCAGCTACGAGGGTTTCTACCAGTTCTTGTTTTATTCATCCAAACTCAGCCTGCTGTCCACAGAGATT---GCTGCATTAGCCTTTGCCTATCATGCTTATGCCGGAGTTCGTCACCTGTTGATGGATGTTTCCGGA---ACTGTTTTC
>Phtheirospermum_Pjv1_00020520
TCCTCTTTCCCAGATTTTGATCCA------------TTT------------TTCTGGAGGAGG---------------AGC---------GTGAGCGGGGCCCAATTCAACGAGTACTCTTCTGCTGCATCTGGAGATGATGATGATATCAGC---ACAAAAGCT---------------------GCT---GACGATACC---------------------AAGAAG---------AAAAATGTCCTTCGCCCCTTATCGCCTCATCTTCCTATCTACAAGCCCCAGCTAAGTTCCACCACTTCAATTCTCAATAGAATCTCCGGAATTTATCTAACCGCTTACGCTCTGTCATATTATCTTGTACCCATCAAAATGGGTTCCGTTTACTTCAGCTATGAGGGTTTCTACCAATTCTTGTTTTATTCATCGAAACTCACTCTGTTGTCCACCGAGATT---GCTGCCTTAGCCTTTGCCTATCATGCGTATGCTGGAGTTCGTCATTTGCTGATGGATGTTTCGGGA---ACTGTCTTT
>Phtheirospermum_lcl|BMAC01001613.1_cds_GFQ07621.1_29055
---------------------------------------------------------------------------------------------------------------------------------------------------------------AAAGCT---------------------GCT---GATGATACG---------------------AAGAAG---------CAAAATGTCCTTCGCCCTTTATCTCCTCATCTCCCTATCTACAAGCCCCAGCTAAGTTCGACCACTTCAATTCTCAATAGAATCTCAGGAATTTATCTAACCGCTTATGCTCTGTCATTTTATCTTGTTCCTGTGAAAATGGGTTCCATTTACTTCAGCTATGAGGGTTTCTACCAATTCTTGTTTTATTCATCGAAACTCACCCTGTTATCCACCGAGATT---GCTGCCTTAGCTTTTGCCTATCATGCGTATGCTGGGGTTCGTCATTTGCTG---------------------------
>Phtheirospermum_Pjv1_00029354
---------------------------------------------------------------------------------------------------------------------------------------------------------------AAAGCT---------------------GCT---GATGATACG---------------------AAGAAG---------CAAAATGTCCTTCGCCCTTTATCTCCTCATCTCCCTATCTACAAGCCCCAGCTAAGTTCGACCACTTCAATTCTCAATAGAATCTCAGGAATTTATCTAACCGCTTATGCTCTGTCATTTTATCTTGTTCCTGTGAAAATGGGTTCCATTTACTTCAGCTATGAGGGTTTCTACCAATTCTTGTTTTATTCATCGAAACTCACCCTGTTATCCACCGAGATT---GCTGCCTTAGCTTTTGCCTATCATGCGTATGCTGGGGTTCGTCATTTGCTG---------------------------
>Phtheirospermum_lcl|BMAC01000713.1_cds_GFQ01849.1_23283
TCCTCTTTCCCAGATTTTGATCCA------------TTT------------TTCTGGAGGAGG---------------AGC---------GTGAGCGGGGCCCAATTCAACGAGTACTCTTCTGCTGCATCTGGAGATGATGATGATATCAGC---ACAAAAGCT---------------------GCT---GACGATACC---------------------AAGAAG---------AAAAATGTCCTTCGCCCCTTATCGCCTCATCTTCCTATCTACAAGCCCCAGCTAAGTTCCACCACTTCAATTCTCAATAGAATCTCCGGAATTTATCTAACCGCTTACGCTCTGTCATATTATCTTGTACCCATCAAAATGGGTTCCGTTTACTTCAGCTATGAGGGTTTCTACCAATTCTTGTTTTATTCATCGAAACTCACTCTGTTGTCCACCGAGATT---GCTGCCTTAGCCTTTGCCTATCATGCGTATGCTGGAGTTCGTCATTTGCTGATGGATGTTTCGGGA---ACTGTCTTT
>Phtheirospermumheirospermum_TRINITY_DN17482_c0_g1_i2
TCCTCTTTCCCAGATTTTGATCCA------------TTT------------TTCTGGAGGAGG---------------AGC---------GTGAGCGGGGCCCAATTCAACGAGTACTCTTCTGCTGCATCTGGAGATGATGATGATATCAGC---ACAAAAGCT---------------------GCT---GACGATACC---------------------AAGAAG---------AAAAATGTCCTTCGCCCCTTATCGCCTCATCTTCCTATCTACAAGCCCCAGCTAAGTTCGACCACTTCAATTCTCAATAGAATCTCCGGAATTTATCTAACCGCTTACGCTCTGTCATATTATCTTGTACCCATCAAAATGGGTTCCGTTTACTTCAGCTATGAGGGTTTCTACCAATTCTTGTTTTATTCATCGAAACTCACTCTGTTGTCCACCGAGATT---GCTGCCTTAGCCTTTGCCTATCATGCGTATGCTGGAGTTCGTCATTTGCTGATGGATGTTTCGGGA---ACTGTCTTT
>Phtheirospermum_Pjv1_00029353
---------------------------------------------------------------------------------------------------------------------------------------GATGATGATGATGTCAGC---ACGAAAGCT---------------------GCT---GATGATACG---------------------AAGAAG---------CAAAATGTCCTTCGCCCTTTATCTCCTCATCTCCCTATCTACAAGCCCCAGCTAAGTTCGACCACTTCAATTCTCAATAGAATCTCAGGAATTTATCTAACCGCTTATGCTCTGTCATTTTATCTTGTTCCTGTGAAAATGGGTTCCATTTACTTCAGCTATGAGGGTTTCTACCAATTCTTGTTTTATTCATCGAAACTCACCCTGTTATCCACCGAGATT---GCTGCCTTAGCTTTTGCCTATCATGCGTATGCTGGGGTTCGTCATTTGCTGATG------------------------
>Phtheirospermum_lcl|BMAC01001613.1_cds_GFQ07620.1_29054
---------------------------------------------------------------------------------------------------------------------------------------GATGATGATGATGTCAGC---ACGAAAGCT---------------------GCT---GATGATACG---------------------AAGAAG---------CAAAATGTCCTTCGCCCTTTATCTCCTCATCTCCCTATCTACAAGCCCCAGCTAAGTTCGACCACTTCAATTCTCAATAGAATCTCAGGAATTTATCTAACCGCTTATGCTCTGTCATTTTATCTTGTTCCTGTGAAAATGGGTTCCATTTACTTCAGCTATGAGGGTTTCTACCAATTCTTGTTTTATTCATCGAAACTCACCCTGTTATCCACCGAGATT---GCTGCCTTAGCTTTTGCCTATCATGCGTATGCTGGGGTTCGTCATTTGCTGATG------------------------
>Phtheirospermum_Pjv1_00027088
---------------------------------------------------------------------------------------------------------------------------------------GATGATGATGATGTCAGC---ACGAAAGCT---------------------GCT---GATGATACG---------------------AAGAAG---------CAAAATGTCCTTCGCCCTTTATCTCCTCATCTCCCTATCTACAAGCCCCAGCTAAGTTCGACCACTTCAATTCTCAATAGAATCTCAGGAATTTATCTAACCGCTTATGCTCTGTCATTTTATCTTGTTCCTGTGAAAATGGGTTCCATTTACTTCAGCTATGAGGGTTTCTACCAATTCTTGTTTTATTCATCGAAACTCACCCTGTTATCCACCGAGATT---GCTGCCTTAGCTTTTGCCTATCATGCGTATGCTGGGGTTCGTCATTTGCTGATGGATGTTTCGGGA---ACTGTCTTT
>Phtheirospermum_lcl|BMAC01000963.1_cds_GFQ04643.1_26077
---------------------------------------------------------------------------------------------------------------------------------------GATGATGATGATGTCAGC---ACGAAAGCT---------------------GCT---GATGATACG---------------------AAGAAG---------CAAAATGTCCTTCGCCCTTTATCTCCTCATCTCCCTATCTACAAGCCCCAGCTAAGTTCGACCACTTCAATTCTCAATAGAATCTCAGGAATTTATCTAACCGCTTATGCTCTGTCATTTTATCTTGTTCCTGTGAAAATGGGTTCCATTTACTTCAGCTATGAGGGTTTCTACCAATTCTTGTTTTATTCATCGAAACTCACCCTGTTATCCACCGAGATT---GCTGCCTTAGCTTTTGCCTATCATGCGTATGCTGGGGTTCGTCATTTGCTGATGGATGTTTCGGGA---ACTGTCTTT
>Phtheirospermumheirospermum_TRINITY_DN17482_c0_g1_i3
TCCTCCTTTCCAGATTTTGATCCA------------TTT------------TTCTGGAGGAGG---------------AGC---------GTGAGCGGGGCCCAATTCAACGAGTACTCTTCTGCTGCATCCGGAGATGATGATGATGTCAGC---ACGAAAGCT---------------------GCT---GATGATACG---------------------AAGAAG---------CAAAATGTCCTTCGCCCTTTATCTCCTCATCTCCCTATCTACAAGCCCCAGCTAAGTTCGACCACTTCAATTCTCAATAGAATCTCAGGAATTTATCTAACCGCTTATGCTCTGTCATTTTATCTTGTTCCTGTGAAAATGGGTTCCATTTACTTCAGCTATGAGGGTTTCTACCAATTCTTGTTTTATTCATCGAAACTCACCCTGTTATCCACCGAGATT---GCTGCCTTAGCTTTTGCCTATCATGCGTATGCTGGGGTTCGTCATTTGCTGATGGATGTTTCGGGA---ACTGTCTTT
>Phtheirospermumheirospermum_TRINITY_DN17482_c0_g1_i4
TCCTCTTTCCCAGATTTTGATCCA------------TTT------------TTCTGGAGGAGG---------------AGC---------GTGAGCGGGGCCCAATTCAACGAGTACTCTTCTGCTGCATCTGGAGATGATGATGATATCAGC---ACAAAAGCT---------------------GCT---GACGATACC---------------------AAGAAG---------AAAAATGTCCTTCGCCCCTTATCGCCTCATCTTCCTATCTACAAGCCCCAGCTAAGTTCGACCACTTCAATTCTCAATAGAATCTCAGGAATTTATCTAACCGCTTATGCTCTGTCATTTTATCTTGTTCCTGTGAAAATGGGTTCCATTTACTTCAGCTATGAGGGTTTCTACCAATTCTTGTTTTATTCATCGAAACTCACCCTGTTATCCACCGAGATT---GCTGCCTTAGCTTTTGCCTATCATGCGTATGCTGGGGTTCGTCATTTGCTGATGGATGTTTCGGGA---ACTGTCTTT
>StrigaAsiatica_SGA_v2.0_scaffold104G30278
TCCTCTTCCCCTGGTTTCGACCCG------------TTT------------TCTTGGAGGAGA---------------AGC---------ATGAGCATGGGCCAATCGAGTCAGTACTCTTCTGTCTCATATGGA---------GATGTGGCC---CACACTGGT---------------------AAA---GAGGAGAAG---------------------CCGAAG---------AAAAACGTGCTCCGCCCTTTATCTCCTCATCTCCCTATCTACAAGCCCCAGCTAAGTTCAACCACCTCAATTCTTAATAGGATATCCGGAGTTTATCTTTCGGCTTATTTTCTGGGTTTCTATCTCGTTCCAATAAAATTGGGTGCTGTTAGCTTCAGCTATGAGGGTTTCTATCAATTCTTGTTCTATTCATCAAAACTAAGCCTTTTGTCCACTGAGATT---GCTGCCTTAGCTTTTGCCTATCATGCTTATGCCGGGGTCCGTCATCTGTTGATGGATGTTTCCGGA---ACTGTTTTC
>StrigaAsiatica_lcl|BKCP01000447.1_cds_GER25769.1_1303
TCCTCTTCCCCTGGTTTCGACCCG------------TTT------------TCTTGGAGGAGA---------------AGC---------ATGAGCATGGGCCAATCGAGTCAGTACTCTTCTGTCTCATATGGA---------GATGTGGCC---CACACTGGT---------------------AAA---GAGGAGAAG---------------------CCGAAG---------AAAAACGTGCTCCGCCCTTTATCTCCTCATCTCCCTATCTACAAGCCCCAGCTAAGTTCAACCACCTCAATTCTTAATAGGATATCCGGAGTTTATCTTTCGGCTTATTTTCTGGGTTTCTATCTCGTTCCAATAAAATTGGGTGCTGTTAGCTTCAGCTATGAGGGTTTCTATCAATTCTTGTTCTATTCATCAAAACTAAGCCTTTTGTCCACTGAGATT---GCTGCCTTAGCTTTTGCCTATCATGCTTATGCCGGGGTCCGTCATCTGTTGATGGATGTTTCCGGA---ACTGTTTTC
>StrigaAsiatica_TRINITY_DN15947_c0_g2_i3
TCCTCTTCCCCTGGTTTCGACCCG------------TTT------------TCTTGGAGGAGA---------------AGC---------ATGAGCATGGGCCAATCGAGTCAGTACTCTTCTGTCTCATATGGA---------GATGTGGCC---CACACTGGT---------------------AAA---GAGGAGAAG---------------------CCGAAG---------AAAAACGTGCTCCGCCCTTTATCTCCTCATCTCCCTATCTACAAGCCCCAGCTAAGTTCAACCACCTCAATTCTTAATAGGATATCCGGAGTTTATCTTTCGGCTTATTTTCTGGGTTTCTATCTCGTTCCAATAAAATTGGGTGCTGTTAGCTTCAGCTATGAGGGTTTCTATCAGTTCTTGTTCTATTCTTCAAAACTCAGCCTGTTGTCCACTGAGATT---GCTGCATTAGCCTTTGCCTATCATGCTTATGCTGGGATCCGTCACCTGTTGATGGATGTTTCGGGA---ACTGTTTTC
>StrigaAsiatica_SGA_v2.0_scaffold36G14284
TCCTCTTCTACAGGTTTCGACCCG------------TTT------------TATTGGAGGAGG---------------AAC---------ATGATCAATGGCCAATCGAGCCAATACTCTACTGTTGCAGCCGGA---------GATGTGGCA---GACACCGGT---------------------AAA---GAGGAGAAT---------------------CTGAAG---------AAAAACGTGCTCCGGCCTTTATCTCCTCATCTCCCCATCTACAAGCCCCAGCTAAGTTCGACCACCTCAATTCTCAATAGGATATCCGGAGTTTATCTGACTGCTTATGTTCTGGGTTTTTATCTTGTTCCTATAAAACTGGGTTCTGTTAGCTTCAGCTATGAGGGTTTCTATCAGTTCTTGTTCTATTCTTCAAAACTCAGCCTGTTGTCCACTGAGATT---GCTGCATTAGCCTTTGCCTATCATGCTTATGCTGGGATCCGTCACCTGTTGATGGATGTTTCGGGA---ACTGTTTTC
>StrigaAsiatica_lcl|BKCP01006737.1_cds_GER43673.1_19207
TCCTCTTCTACAGGTTTCGACCCG------------TTT------------TATTGGAGGAGG---------------AAC---------ATGATCAATGGCCAATCGAGCCAATACTCTACTGTTGCAGCCGGA---------GATGTGGCA---GACACCGGT---------------------AAA---GAGGAGAAT---------------------CTGAAG---------AAAAACGTGCTCCGGCCTTTATCTCCTCATCTCCCCATCTACAAGCCCCAGCTAAGTTCGACCACCTCAATTCTCAATAGGATATCCGGAGTTTATCTGACTGCTTATGTTCTGGGTTTTTATCTTGTTCCTATAAAACTGGGTTCTGTTAGCTTCAGCTATGAGGGTTTCTATCAGTTCTTGTTCTATTCTTCAAAACTCAGCCTGTTGTCCACTGAGATT---GCTGCATTAGCCTTTGCCTATCATGCTTATGCTGGGATCCGTCACCTGTTGATGGATGTTTCGGGA---ACTGTTTTC
>StrigaAsiatica_TRINITY_DN15947_c0_g2_i2
TCCTCTTCTACAGGTTTCGACCCG------------TTT------------TATTGGAGGAGG---------------AAC---------ATGATCAATGGCCAATCGAGCCAATACTCTACTGTTGCAGCCGGA---------GATGTGGCA---GACACCGGT---------------------AAA---GAGGAGAAT---------------------CTGAAG---------AAAAACGTGCTCCGGCCTTTATCTCCTCATCTCCCCATCTACAAGCCCCAGCTAAGTTCGACCACCTCAATTCTCAATAGGATATCCGGAGTTTATCTGACTGCTTATGTTCTGGGTTTTTATCTTGTTCCTATAAAACTGGGTTCTGTTAGCTTCAGCTATGAGGGTTTCTATCAGTTCTTGTTCTATTCTTCAAAACTCAGCCTGTTGTCCACTGAGATT---GCTGCATTAGCCTTTGCCTATCATGCTTATGCTGGGATCCGTCACCTGTTGATGGATGTTTCGGGA---ACTGTTTTC
>Alectravogelii_TRINITY_DN530_c0_g1_i14
TCCTCATCCCCAGATTTTGACCCG------------TTC------------TCTCGGAGAAGA---------------AGC---------CTGAACGAAGGCCAATCGAGTCAGTACTCTTCAGCTGCAGCAGGA---------GATCTGGCC---GATAGTAGT---------------------AAA---GAGGAGACT---------------------CTGAAG---------AAAAACGTGCTCCGCCCTTTATCTCCTCACCTCCCAATCTACAAGCCCCAGCTAAGTTCGACCACCTCAATTCTCAATAGGATATCGGCAGTTTATCTTTCTGCTTATGTTCTGGGTTTCTATATTGTTCCTATAAAATTGGGTGCTGTTGGCTTCAGCTATGAGGGTTTCTACCAGTTCTTGTTCTATTCGTCCAAACTCAGCCTTCTGTCAACTGAGATC---GCTGCCTTAGCTTTTGCCTATCATGCTTATGCTGGTGTCCGTCATCTGTTGATGGATGTTTCTGGT---ACTGTTTTC
>PhelipancheAegyptiaca_GWHTBHPU041975
TCCTCTTTTCCAAGTTTTGATCCA------------TTT---------------TGGAGGAGG---------------AGC---------GTA------GGCAAATTCAGCGAGTACTCTTCAGTTGCATCCGGA------GATGATGTCGTC---AGCACAAAA---------------------GCT---GATGATACC---------------------AGGAAT---------AAAAATGTCCTTCGCCCCTTATCCCCTCATCTTCCTGTCTACAAGCCCCAGCTGAGTTCGACGTCTTCAATTCTCAATAGAATCTCCGGAGTTTATTTATCCGCTTATGCACTGGCTTTTTATCTTGTTCCTGTGAAAATGGGTTCCATTTGCTTCAGTTATGGGAATTTCTACCAATTCTTGTTTTATTCGTCTAAACTCAGCCTGTTATCCACCGAGATT---GCTGCCTTGGCCCTTGCCTATCATGTGTATGCTGGAGTTCGTCACTTGCTGATGGATGTTTCAGGA---ACTGTCTTT
>PhelipancheAegyptiaca_GWHTBHPU041992
TCCTCTTTTCCAAGTTTTGATCCA------------TTT---------------TGGAGGAGG---------------AGC---------GTA------GGCAAATTCAGCGAGTACTCTTCAGTTGCATCCGGA------GATGATGTCGTC---AGCACAAAA---------------------GCT---GATGATACC---------------------AGGAAT---------AAAAATGTCCTTCGCCCCTTATCCCCTCATCTTCCTGTCTACAAGCCCCAGCTGAGTTCGACGTCTTCAATTCTCAATAGAATCTCCGGAGTTTATTTATCCGCTTATGCACTGGCTTTTTATCTCGTTCCTGTGAAAATGGGTTCCATTTGCTTCAGCTATGGGAATTTCTACCAATTCTTGTTTTATTCGTCGAAACTCAGCCTGTTATCCACCGAGATT---GCTGCCTTGGCCCTTGCCTATCATGTGTATGCTGGAGTTCGTCATTTGCTGATGGATGTTTCAGGA---TCTGTCTTT
>Aeginetiaindica_TRINITY_DN1590_c0_g1_i1
TCCACTTCTCCAGGTTTCGACGTG------------TTT------------TCTTGGAGGGGG---------------AGC---------ATGAACCTTGGCCAATCAAGTCAGTACACTTCAGCCTCATCCGGA---------GAATTTGCC---GAGACCAGG---------------------AAA---GAGGAAACT---------------------CCGAAG---------AAAAACGTCCTCCGTCCTTTATCTCCTCACCTCACCATCTACAAGCCCCAGCTAAGTTCGACAACCTCAATACTCAATAGGATATCGGCTGTTTATCTTACGGCTTATGTTCTTGGCTTCTATCTTGTTCCTATAAAACTGGGTGGTGTTAGCTTCAGCTATGATGGCTTCTACCAGTTCTTGTTCTATTCGTCGAAGCTCGGCCTCTTGTCCACTGAGATT---GCTGCCGTAGCCCTCGCCTATCATGCTTATTCCGGTGTTCGTCATGTGATGATGGATGTTTCCGGA---AGTGTTTTC
>Aeginetiaindica_TRINITY_DN1590_c0_g1_i4
TCCACTTCTCCAGGTTTCGACGTG------------TTT------------TCTTGGAGGGGG---------------AGC---------ATGAACCTTGGCCAATCAAGTCAGTACACTTCAGCCTCATCCGGA---------GAATTTGCC---GAGACCAGG---------------------AAA---GAGGAAACT---------------------CCGAAG---------AAAAACGTCCTCCGTCCTTTATCTCCTCACCTCACCATCTACAAGCCCCAGCTAAGTTCGACAACCTCAATACTCAATAGGATATCGGCTGTTTATCTTACGGCTTATGTTCTTGGCTTCTATCTTGTTCCTATAAAACTGGGTGGTGTTAGCTTCAGCTATGATGGCTTCTACCAGTTCTTGTTCTATTCGTCGAAGCTCGGCCTCTTGTCCACTGAGATT---GCTGCCGTAGCCCTCGCCTATCATGCTTATTCCGGTGTTCGTCATGTGATGATGGATGTTTCCGGA---AGTGTTTTC
>Aeginetiaindica_TRINITY_DN1590_c0_g1_i3
TCCACTTCTCCAGGTTTCGACGTG------------TTT------------TCTTGGAGGGGG---------------AGC---------ATGAACCTTGGCCAATCAAGTCAGTACACTTCAGCCTCATCCGGA---------GAATTTGCC---GAGACCAGG---------------------AAA---GAGGAAACT---------------------CCGAAG---------AAAAACGTCCTCCGTCCTTTATCTCCTCACCTCACCATCTACAAGCCCCAGCTAAGTTCGACAACCTCAATACTCAATAGGATATCGGCTGTTTATCTTACGGCTTATGTTCTTGGCTTCTATCTTGTTCCTATAAAACTGGGTGGTGTTAGCTTCAGCTATGATGGCTTCTACCAGTTCTTGTTCTATTCGTCGAAGCTCGGCCTCTTGTCCACTGAGATT---GCTGCCGTAGCCCTCGCCTATCATGCTTATTCCGGTGTTCGTCATGTGATGATGGATGTTTCCGGA---AGTGTTTTC
>HelianthusAnnuus_OTG10197.1
TACTCTTTTCTGAACATCCACCCG------------TTC------------TCAGTATACGGT---------------AGT---------GTTTACAAGTCACAGATCCCGTCGATGTTATCATTTTCCAGTAGA------------ACTGCT---GCAACTCCG---------------------TCA---GTTGCGAGT---------------------TCCGTA---------ACTAGTCATGCTCGGCCGTTATCGCCTCATCTTTCGATTTACAAGCCGCAGTCGAATTCCATGTATTCGATTTTCAGTAGAATCGCTGCATCGATAATATCCGGTGTTGCCTTGCTGTTCTATTTTCTTTACATGAAAACAGGATTGATTTGCTTCACCTACAACAGTTTCTACCAGCTATTTTTCGGAGTGTCTGGATTCACTGAGTTGATCTGCTATTCA---TCAGTTCCCCTGCTTCTCCTCCATATCATCCATACAGTGAAGCAC---------------------------------
