# Supplementary material for: Altered Mitochondrial Respiration Is Associated With Loss of Nuclear‐Encoded OXPHOS Genes in Parasitic Broomrapes
Source: Ecol Evol. 2025 Jul 6;15(7):e71737. doi: 10.1002/ece3.71737 (PMC12230201; doi:10.1002/ece3.71737)
Supplement: Supplementary file 1 — Appendix S1. [file ECE3-15-e71737-s003.tgz › Orobanchaceae_O2K_Supplementary_v3/Data_S1/DataS1/CII/OG0004874.filter.hyphy.fas]

>Ofasciculata_2015866-Orobanche_fasciculata-stem
caatcgaatgggggagcgccatcctatacagtggtggatcacacctatgatgcagtcgtcgttggcgctggaggtgcaggtctgagagcggcgatagggttatcggaacatggattcaacacagcctgcatcaccaagctattccctactcgctcccataccgttgctgcacagggtggaataaatgccgctttgggaaatatgacagaggatgattggaggtggcacatgtatgacactgtaaagggaagtgactggctaggggaccaggatgccattcagtacatgtgcagggaagcaccgaaagcagttatagaacttgaaaattatgggctaccattctcccggactgaagatgggaagatatatcaacgtgcatttggtggccaaagtctgaattttggaaaaggtggacaagcatatcgttgtgcatgtgctgctgatcgaactggacatgctttgttgcacactctatatggccaggctatgaaacataatacacaattttttgtggaatactttgctcttgatttacttatgggcaatgatggtagctgtcaaggtgtggttgccttaaatatggaggatggcaccttacatcgtttccatactgcctcgactattcttgctactggaggttacggtagagcatacttttctgccacttctgcgcacacttgcactggagatggcaatgctatggttgcacgtgctggactgcctctcgaggatcttgagtttgttcagtttcacccaacgggcatatacggtgctgggtgtctcattacagaa---gggtcccgaggtgaaggtggtattttgaggaatagtgaaggtgaaagattcatggaacgttacgccccaacagctaaggatcttgcctccagagatgttgta------------acaatggagatccgtgaagggcgtggtgttgggcccttgaaagatcacatctatcttcacttaaatcatttgcctcctgaggtcctcaaggagagacttcctggtatttctgaaactgcagccatttttgctggtgttgatgttacaaaggagccaatccctgttttacccactgtccactataacatgggtggaattcccacaaatcaccacggagaggtggttaccatcaaaggtgatgatcctgatgctgtggttcctggactatttgctgct---------------------------------------------------------------------------------------------------------------------------------------------------------------------------------------------------------------------------------------------------------------------------------------------------------------------------------------------------------------------------------------------------------------------------------------------------------------------------------------------------------------------------------------------------------------------------------------------------------------------------------------------------
>Ofasciculata_2015865-Orobanche_fasciculata-stem
caatcgaatggtggaacgccatcctatacagtggtggaccacacctatgatgcagtcgtggttggcgctggaggtgcagggctgagagccgcgatagggttatcggagcatgggttcaatacagcctgcatcactaagctattccctactcgctcccataccgttgctgcacagggtggaataaatgccgctttgggaaatatgacagaggatgattggaggtggcacatgtatgacactgtaaagggaagtgactggctaggggaccaggatgccattcagtacatgtgcagggaagcaccgaaagcagttatagaacttgaaaattatgggctaccattctcccggactgaagatgggaagatatatcaacgtgcatttggtggccaaagtctgaattttggaaaaggtggacaagcatatcgttgtgcatgtgctgctgatcgaactggacatgctttgttgcacactctatatggccaggctatgaaacataatacacaattttttgtggaatactttgctcttgatttacttatgggcaatgatggtagctgtcaaggtgtggttgccttaaatatggaggatggcaccttacatcgtttccatactgcctcgactattcttgctactggaggttacggtagagcatacttttctgccacttctgcgcacacttgcactggagatggcaatgctatggttgcacgtgctggactgcctctcgaggatcttgagtttgttcagtttcacccaacgggcatatacggtgctgggtgtctcattacagaa---gggtcccgaggtgaaggtggtattttgaggaatagtgaaggtgaaagattcatggaacgttacgccccaacagctaaggatcttgcctccagagatgttgta------------acaatggagatccgtgaagggcgtggtgttgggcccttgaaagatcacatctatcttcacttaaatcatttgcctcctgaggtcctcaaggagagacttcctggtatttctgaaactgcagccatttttgctggtgttgatgttacaaaggagccaatccctgttttacccactgtccactataacatgggtggaattcccacaaatcaccacggagaggtggttaccatcaaaggtgatgatcctgatgctgtggttcctggactatttgctgct---------------------------------------------------------------------------------------------------------------------------------------------------------------------------------------------------------------------------------------------------------------------------------------------------------------------------------------------------------------------------------------------------------------------------------------------------------------------------------------------------------------------------------------------------------------------------------------------------------------------------------------------------
>Ofasciculata_2015867-Orobanche_fasciculata-stem
caatcgaatggtggaacgccatcctatacagtggtggaccacacctatgatgcagtcgtggttggcgctggaggtgcagggctgagagccgcgatagggttatcggagcatgggttcaatacagcctgcatcactaagctattccctactcgctcccataccgttgctgcacagggtggaataaatgccgctttgggaaatatgacagaggatgattggaggtggcacatgtatgacactgtaaagggaagtgactggctaggggaccaggatgccattcagtacatgtgcagggaagcaccgaaagcagttatagaacttgaaaattatgggctaccattctcccggactgaagatgggaagatatatcaacgtgcatttggtggccaaagtctgaattttggaaaaggtggacaagcatatcgttgtgcatgtgctgctgatcgaactggacatgctttgttgcacactctatatggccaggctatgaaacataatacacaattttttgtggaatactttgctcttgatttacttatgggcaatgatggtagctgtcaaggtgtggttgccttaaatatggaggatggcaccttacatcgtttccnttccgcctcgactattcttgctactggaggttacggtagagcatacttttctgccacttctgcgcacacttgcactggagatggcaatgctatggttgcacgtgctggactgcctctcgaggatcttgagtttgttcagtttcacccaacgggcatatacggtgctgggtgtctcattacagaa---gggtcccgaggtgaaggtggtattttgaggaatagtgaaggtgaaagattcatggaacgttacgcccca---------gatcttgcatccagagatgttgtatcaagatctatgacaatggagatccgtgaagggcgtggtgttgggcccttgaaagatcacatctatcttcacttaaatcatttgcctcctgaggtcctcaaggagagacttcctggtatttctgaaactgcagccatttttgctggtgttgatgttacaaaggagccaatccctgttttacccactgtccactataacatgggtggaattcccacaaatcaccacggagaggtggttaccatcaaaggtgatgatcctgatgctgtggttcctggactatttgctgct---------------------------------------------------------------------------------------------------------------------------------------------------------------------------------------------------------------------------------------------------------------------------------------------------------------------------------------------------------------------------------------------------------------------------------------------------------------------------------------------------------------------------------------------------------------------------------------------------------------------------------------------------
>ConopholisAmericanaamericana_-2007938-Conopholis_americana
caatcgaatgggggagcaccatcgtacacagtggtggaccacacctatgatgcagtcgtggttggcgctggaggtgcaggactgagggcagcgattgggttatcggagcacgggttcaatacagcttgcatcaccaagctattccctactcgctcccatactgttgctgcacagggtggaataaatgctgcattgggaaatatgacagaggatgattggaggtggcacatgtatgacacagtaaagggaagtgattggctaggcgaccaggatgccattcagtacatgtgcagggaagcaccgaaagcagttatagaacttgaaaattatgggctaccattctcccggactgaagacgggaagatatatcaacgtgcatttggtggccaaagcttggactttggaaaaggtggacaagcatatcgttgtgcatgtgctgctgatcgaactggacatactttgttgcacactctatatggccaggctatgaaacataatacacatttttttgtggaatactttgctcttgatttacttatgggcaatgatggtagctgccaaggtgtgattgccttaaatatggaggatggcaccttacatcgtttccgtgccgtctcgacaattcttgctactgggggttatggtagagcatacttttctgcaacttctgctcacacttgcactggagat------------------------------------------------------------------------------------------------------------------------------------------------------------------------------------------------------------------------------------------------------------------------------------------------------------------------------------------------------------------------------------------------------------------------------------------------------------------------------------------------------------------------------------------------------------------------------------------------------------------------------------------------------------------------------------------------------------------------------------------------------------------------------------------------------------------------------------------------------------------------------------------------------------------------------------------------------------------------------------------------------------------------------------------------------------------------------------------------------------------------------------------------------------------
>AmborellaTrichopoda_ERN17489.1
tcttctaccacgggt------tcttacacaatcgtggatcacacatatgatgcggtcgtggtaggagcaggtggtgcagggcttagagcggccattggactttcagagcatggctttaacactgcctgtattaccaagcttttccctacacgttctcatactgttgctgctcagggtggaattaatgcagcattggggaatatgactgaggatgattggaggtggcatatgtatgacactgtcaaaggaagtgattggttaggtgatcaagatgctattcagtatatgtgtagagaggcgcctaaagcagtcatagagctagaaaattatggattgccattttcacgaaccgatgaaggaaaaatttatcaacgtgcatttggtggtcaaagcttgaattttgggaaaggtggacaggcctaccgttgtgcatgtgctgctgatcgaaccggtcatgctttgcttcatacattgtatgggcaggcaatgaaacataacacacaattttttgtggaatactttgcattggatcttcttatggatagtgatggctcttgccagggggtgattgcactcaacatggaggatggtactctacatcgattccgtgcttgttccacaattttagcgacagggggttatgggagagcttacttctctgcaacatcagctcatacatgcactggtgatggcaatgcaatggtgtcacgagctggacatggactagaggatcttgaatttgtgcagttccatccaacagggatctatggtgctggttgtctcattactgaa---ggatcacgcggagaaggtggtatacttaggaatagtgaaggagaaagatttatggaaagatatgccccaactgccaaagatcttgcatccagggatgttgtttcaagatccatgaccatggagattcgtgaaggtcgtggtataggacctctgaaggaccacatctatctccacttgaatcaccttccaccagatgtacttaaggaaagacttcctggtatatcagaaactgctgctatctttgcaggagttgatgttaccaaggagccaatccctgtgatacccactgttcattataatatgggtggcatcccaacaaattaccatggagaggtggtggatattaagggagacgaccccaatgctgtagttcctggacttatggcagctggtgaagcagcttgtgcatcagtgcatggtgctaacaggcttggtgccaattcccttctggatattgttgtattcggccgagcttgtgccaatagggtcgcggagatatataagccaggtgag------aagcaaaagcctttacccagtgatgctggacagaagactattgcttggttagacaagctaaggaactctaatggttccttgcctacttcaaagattcgtctcaatatgcagcgggtgatgcagacccacgctgcagtttttcgcacccaggaaacattggaagaggggtgtactttgattgataaagcatgggagagtttccatgatgttaagctgcatgacaggagcctgatatggaactctgacttgatagaaactattgaactagaaaaccttttgataaatgcatgtataacaatgcactctgccgaggctaggaaggagagcaggggtgcacatgcccgtgaagatttcccgatgagagatgatgaaaactggatgaagcatacattggggtactgggaaaatgggaaggtcgggctagcatacaga---cctgttcacatgtacacattggatgaagaagtcgaaccattccctccgaaagcacgtgtatat
>CinnamomumMicranthum_RWR95715.1
gactcggtcggagggcgatcgtcttataccgtcgtagatcacacctacgacgctgttgtggttggagcgggtggcgcggggcttcgagcagcaatcggattatccgagcatgggtttaatactgcttgcattaccaagctgtttcccactcgatcgcatacggttgcagctcagggtggtataaatgcagccttaggaaatatgactgaagatgactggaggtggcacatgtacgatacagtcaaaggaagtgattggttaggtgatcaggatgctattcaatatatgtgtagagaggcacccaaagcggtcatcgagctcgaaaattatggattaccattttcccggaccgaagaaggaaaaatatatcaacgtgcatttggtggtcaaagcctggactttggaaaaggtgggcaggcctatcgctgtgcatgtgctgctgatcgaactggtcatgctttattgcacactctttatggccaggcaatgaaacataacacccaattctttgtggaatactttgctttggatcttatcatggatagtagtggtacctgccaaggggtaattgcacttaatatggaggatgggacacttcatcgaatccgtgctgcttctacaattttagcaacagggggttatggtagagcttacttctctgcaacctcagctcatacatgcacaggggatggtaatgcaatggtggcacgtgccgggttaccacttgaggatcttgagtttgtgcagttccacccaacgggtatttatggtgccgggtgcctcattactgaa---ggatctcgtggtgaaggtggtattcttaggaatagtgaaggtgagcgatttatggaacgatatgcccctactgcaaaggatcttgcatcaagagatgttgtttcaagatccatgactatggaaattcgtgaaggtcgtggtgtggggcaactgaaggatcacatatatcttcatctgaatcacttacctccagatgttctaaaggaaagacttccgggtatatcagaaactgctgccatttttgcgggtgtagatgtgaccaaggagccaatccctgttttaccgacagttcactataatatgggtggtatccccacaaattaccatggagaggtagttaacatcaaaggtgatgatccagatatggtggttcctggattaatggctgctggtgaggcagcttgtgcttcagttcatggagctaaccggctgggtgcaaactcccttcttgacatagttgtttttggccgagcttgtgcgaacagggttgctgaggtcaataagccaggagcg------aagcaaaagcctctggaaagtgatgctggggagaagacaattgcatggctagataagttacggaactcaaatggttcgctgccaacttcaaaaatccggctcaatatgcagcgggtgatgcaaaataatgctgctgtgtttcgcacacaggaaacattggaagaaggctgtcagttaattgacaaagcttgggagagctttcatgatgttcagctgcgtgatcggagtctaatatggaattctgacttgatagaaaccattgaactagagaatcttctgatcaatgcatgtatcaccatgcactcagcagaggctaggaaggagagcagaggagctcatgcccgtgaagattttacaaaaagggatgatgaaaactggatgaagcacacactgggttactgggagaatgggaaagtccggcttgcctaccga---ccagtgcacatgaacacattggatgatgaaatggagtcaatcccaccaaaagcaagagtttat
>OryzaSativa_LOC_Os07g04240.1
------------gcctcgtcgtcgtacacggtggtggatcactcgtatgacgcggtcgtggtgggagccggcggcgcggggctccgtgcggcgatcgggctctccgagcacgggttcaacacggcttgcatcaccaagctcttccccacgcggtcgcacaccgtcgcggcgcagggtggcataaatgctgctcttggaaacatgacggaagatgactggagatggcatatgtatgacactgtcaagggtagtgattggcttggtgaccaggattctattcagtatatgtgcagagaagcaccaaaagcagttatagaacttgaaaactatgggttgccattttcaagaactgaagatggaaagatataccaacgggcctttggaggccagagcttagattttgggaaaggtgggcaggcctatcgatgtgcatgtgctgctgacagaacaggacatgctatgttacacactctgtatggtcaagcaatgaagcataatactcagttctttgtagaatattttgcgctagaccttatcatggacagtgaaggcacctgtcagggggttattgctttgaacatggaggatggcactcttcaccgtttccgtgctacaaatacaattctggccacaggaggttatggcagagcctacttctcagcaacctcagctcacacatgcactggagatggcaacgctatggttgcacgtgctggtttaccacttcaggaccttgagtttgtgcagttccatcctacaggcatttatggtgctggatgccttatcactgaa---ggttcccgtggtgaaggtggtatccttaggaacagtgaaggcgagcgtttcatggaacgatatgctcctactgcaaaagatcttgcttctcgagatgttgtttcaagatctatgacaatggaaatcagagaaggccgtggtgttgggccattgaaggaccacatctatctgcatcttaaccatctgcctccagaagttcttaaggagaggcttcctggtatttctgaaactgctgctatttttgctggtgttgatgtcaccaaggagcccattcctgtcttgcctactgtgcactataatatgggtgggatcccaacaaattaccatggagaggtagtgactatgaagggtgacaatcctgattctgttgttcctggtttgatggctgcgggagaagcagcatgtgcatctgttcatggtgcaaatcgtctgggtgcaaattcacttcttgacatagttgtttttggcagagcttgtgcaaacagggtagctgaaaccgctaagccaggtgag------aagcagaaacctcttcaaaaaagtgctggagaaaagaccatagcctggttagacaagctgagaaatgcaaatggatcattgccaacttccaagatccgtctaaacatgcaacgtgttatgcaaaataatgctgctgtcttccgtacgcaagaaacactcgaggaaggttgcaaattgattaccaaggcatgggaaagttatcatgatgtgaagatcagtgaccggagtctcatatggaattcagatttgatagagaccattgagttggaaaatctcttgataaatgcatgcataaccatgcactcagcagaggctcggaaggaaagcagaggagctcatgctcgtgaagatttcacgaaaagagatgatgagcaatggatgaagcactcgctggggtactgggagaatgagaaggttcgcttggcatacagg---ccagtccacatgaacacattggacagtgaagttgagtcgttcccacccaaggcgcgtgtttat
>SorghumBicolor_Sobic.001G072000.1
---------------agctcgtcctacacggtggtggatcacacctatgatgctgttgtcgtgggagccggaggtgcggggctcagggcagcgattggcctctcggagcatgggttcaacactgcctgcatcaccaagctcttccccacacgatcacatacagtggctgctcagggaggcataaatgctgctcttggcaacatgagtgaagatgactggagatggcatatgtatgatacagtcaaaggaagtgactggttgggcgaccaagattctattcagtatatgtgcagagaggcaccaaaagctgttatagaacttgagaactatggcttaccattttccagaaccgaagatggaaaaatttatcaacgcgcctttggtggacaaagcttagattttggaaaaggtgggcaagcctatcggtgtgcatgtgcagccgatagaacagggcatgctatgctacacacactatatggtcaagcaatgaagcataatactcagttttttgttgaatattttgcactggaccttctcatggacaatgaaggcatctgccaaggtgtaattgcgctaaacatggaggatggtacccttcatcgttttcgtgctgcaaatacaattctagccactggaggttatggtagagcctacttttcagcaacttcagctcacacatgtactggtgatggcaacgctatggttgcacgtgccggattaccccttcaggatcttgagtttgtgcagttccatcctacaggcatttatggtgctggatgcctgataacagaa---ggttcccgaggtgaaggtggtattcttcggaacagtgaaggtgagagatttatggaacgatatgctccaactgctaaagatcttgcatctcgtgatgttgtttcgagatcgatgacaatggaaattagggagggccgtggtgtaggaccactgaaggaccatatctatctgcacctcaaccatcttcctccagaagttctcaaggaaaggcttcctggtatatctgaaactgctgcgatttttgctggtgttgatgtcaccaaagagccgattcctgttttgcctactgtgcactataacatgggtggtatcccaacaaactatcatggggaggtgctgcatatcaagggtgatgatccagatgcagttgttcctggtctgatggctgctggggaagctgcttgtgcatctgttcacggcgctaacaggcttggtgcaaattcacttcttgatatagttgtatttggcagggcttgtgcaaacagggttgctgagatatccaaaccaggagag------aagcagaagcctcttggaaaaggtgttggagaaaatactattgcttggttggataagttgaggaatgcaaatggatctttacctacttcaaagattcgtctcaacatgcaacgggttatgcaaaacaatgctgcagttttccgcacacaagaaactcttgaggaaggctgtgaactgattagcaaagcatgggagagtttccatgatgtcaagatcagtgacagaagtctcatatggaattcagacttgattgagaccatagaattggaaaacctgctaataaatgcatgcataaccatgtattcagcagaggctcgcaaagagagcagaggagctcatgcccgtgaagatttttcgacaagagatgatgagagctggatgaagcacaccctagggtattgggagaacgagaaggttagactagcctacagg---ccagttcacatgaataccttggacgatgaagttcaatctttcccaccgaaagcacgtgtttac
>SorghumBicolor_Sobic.002G028700.1
------------gcatcgtcgtcctacacggtggtggaccacacctacgacgcggtggtggtgggggccggcggcgcggggctacgggcggcgatcggcctctccgagcacggcttcaacaccgcgtgcatcaccaagctcttccccacgcgctcgcacaccgtcgcggcacagggaggcataaatgctgcgcttggaaacatgagtgaagatgattggaggtggcatatgtatgacactgttaagggaagcgattggctcggtgaccaggattctattcagtatatgtgcagagaagcaccaaaagctgttatagagcttgagaactatggattaccattttcaagaactgaagagggaaagatataccaacgtgcctttggaggacagagcttagattttggcaaaggtggacaagcctaccgttgtgcatgtgctgctgacagaacaggacatgctatgctacacacactatatggtcaagcaatgaagcacaatactcaattttttgtggaatactttgcattggaccttctcatggacaatgaaggaaagtgtcagggaatcattgccttaaacatggaggatggaactcttcaccgtttccgtgcttctaatacaattctagccacaggaggttatggcagagcatatttctcagcaacctcagcacacacttgtactggagatggcaatgctatggttgcacgtgctggtttacctcttcaggatcttgagtttgtacaattccatcctacaggaatttatggtgctggatgcctgattactgaa---ggttcccgtggtgaaggtggtatccttagaaacagtgaaggtgaacggttcatggaacgatatgctcctactgcaaaagatcttgcttctcgtgatgttgtttcaagatcaatgacaatggaaattagagaaggacgtggtgtagggccattgaaggatcacatttatttgcatctgaaccatctgccgcctgaggttctcaaggaaaggcttcctggtatttctgaaactgctgctatttttgctggtgttgatgtcaccaaggagcccattccagttttgcctactgtgcactacaatatgggtggtatcccaacaaactaccatggggaggtagtggatatcaagggtgataatccagatgctgttgttcctggtctaatggctgctggtgaagcagcctgtgcatctgtccatggtgcaaataggctaggcgcaaattcacttcttgacatagttgtttttggcagagcttgtgcaaacagggtagcagatatttctaaaccaggtgag------aagcagaaacctctggaaaaagatgctggagagaagaccatagcctggttggacaagctgaggaatgcgaatgggtcattgccaacttccaagatccgtctgaacatgcaacgtgttatgcaaaataatgctgctgtgttccgtacacaagaaacacttgaagaaggttgtgaactgattagcaaaacatgggaaagtttccatgatgtgaagctcagtgatcggagtctcatttggaactctgatttgatagagacccttgagctggaaaatcttttgataaatgcatgcataactatgtattcggcagaggctcggaaggaaagcaggggagctcatgctcgtgaagatttcacgacaagagatgacgagaagtggatgaagcactcactggggtactgggagaacgagaaggttcgattggcatacaga---ccggtgcacatgaacacattggacgatgaagtagagtcattcccgccgaaagctcgtgtctat
>AquilegiaCoerulea_PIA52622.1
gattcgagtggaggt---------tatacgattgtagatcatacatatgatgcagttgtagtaggagcaggaggagcaggacttagagcagcaattggactttctgaacatggatttaatactgcttgtattactaaactatttcctactcgttctcatactgttgcagctcaggggggtataaatgcagcattaggaaacatgactgaagacgactggagatggcacatgtacgacactgtgaaaggaagtgattggctaggtgatcaggatgctattcaatacatgtgtagagaggcaccgaaagcagtaatagagcttgagaactatggattaccattttctcgaactgaggatgggaaaatataccaacgggcatttggtggccagagcttggattttggaaaaggtgggcaggcctaccgctgtgcatgtgctgctgatcgaacaggacatgctttgctgcacactttgtatggccaggcaatgaaacataatacacagttctttgtagaatactttgccttggatctaatcatggatagtagtggtgcctgccagggagttattgcactaaatatggaggatgggactcttcaccggttccgttctgcctcaaccattttggctactgggggttatggaagagcatatttttctgcaacctcagcccatacttgcactggtgatggtaatgcgatggttgcacgtgctgggttgccacttgaggatcttgagtttgtccagttccatcccacgggtatctatggtgccggttgcctcattacagaa---ggatcgcgtggtgaagggggtatcctcaggaatagtgaaggagaacggttcatggaacgatatgcaccaactgcaaaggatcttgcatcaagagatgttgtatcaaggtccatgacaatggaaattcgagagggtcgtggtgtaggaccactgaaggatcacatttatcttcacctgaatcacttacctccagaagtattgaaggagagactccctggaatatctgaaactgctgccatttttgctggtgtagatgtcacaaaggaacctattcctgtgttacctactgttcactacaatatgggaggcattcctacaaattaccatggagaggtcgttactgttaaaggtgataatccagatacagttgttcctggactaatggccgctggggaggcagcatgtgcatcagttcatggtgctaatcggcttggcgcaaattctttacttgacattgttgtttttggtcgagcttgtgccaatagggttgcagagatttctaggcca------------aagcagaaaccattggaaagcgatgctggggagaagaccatagcatggctagacaagataaggaactcaaatggttcattgccaacttcaaagatccgtttgaatatgcagagggttatgcaaaacaatgctgctgttttccgtacccaggaaacattagaagaaggttgccagttaatt------------------------------------------------------------------------------------------------------------------------------------------------------------------------------------------------------------------------------------------------------------------------------------------------------------------------------
>AquilegiaCoerulea_PIA52623.1
gattcgagtggaggt---------tatacgattgtagatcatacatatgatgcagttgtagtaggagcaggaggagcaggacttagagcagcaattggactttctgaacatggatttaatactgcttgtattactaaactatttcctactcgttctcatactgttgcagctcaggggggtataaatgcagcattaggaaacatgactgaagacgactggagatggcacatgtacgacactgtgaaaggaagtgattggctaggtgatcaggatgctattcaatacatgtgtagagaggcaccgaaagcagtaatagagcttgagaactatggattaccattttctcgaactgaggatgggaaaatataccaacgggcatttggtggccagagcttggattttggaaaaggtgggcaggcctaccgctgtgcatgtgctgctgatcgaacaggacatgctttgctgcacactttgtatggccaggcaatgaaacataatacacagttctttgtagaatactttgccttggatctaatcatggatagtagtggtgcctgccagggagttattgcactaaatatggaggatgggactcttcaccggttccgttctgcctcaaccattttggctactgggggttatggaagagcatatttttctgcaacctcagcccatacttgcactggtgatggtaatgcgatggttgcacgtgctgggttgccacttgaggatcttgagtttgtccagttccatcccacgggtatctatggtgccggttgcctcattacagaa---ggatcgcgtggtgaagggggtatcctcaggaatagtgaaggagaacggttcatggaacgatatgcaccaactgcaaaggatcttgcatcaagagatgttgtatcaaggtccatgacaatggaaattcgagagggtcgtggtgtaggaccactgaaggatcacatttatcttcacctgaatcacttacctccagaagtattgaaggagagactccctggaatatctgaaactgctgccatttttgctggtgtagatgtcacaaaggaacctattcctgtgttacctactgttcactacaatatgggaggcattcctacaaattaccatggagaggtcgttactgttaaaggtgataatccagatacagttgttcctggactaatggccgctggggaggcagcatgtgcatcagttcatggtgctaatcggcttggcgcaaattctttacttgacattgttgtttttggtcgagcttgtgccaatagggttgcagagatttctaggccagggcag------aagcagaaaccattggaaagcgatgctggggagaagaccatagcatggctagacaagataaggaactcaaatggttcattgccaacttcaaagatccgtttgaatatgcagagggttatgcaaaacaatgctgctgttttccgtacccaggaaacattagaagaaggttgccagttaattgacaaaacatgggacagctatcacgatgtaaaattgaaggatcggagcctgata------------------------------------------------------------------------------------------------------------------------------------------------------------------------------------------------------------------------------------------------------------------------
>AquilegiaCoerulea_PIA52624.1
gattcgagtggaggt---------tatacgattgtagatcatacatatgatgcagttgtagtaggagcaggaggagcaggacttagagcagcaattggactttctgaacatggatttaatactgcttgtattactaaactatttcctactcgttctcatactgttgcagctcaggggggtataaatgcagcattaggaaacatgactgaagacgactggagatggcacatgtacgacactgtgaaaggaagtgattggctaggtgatcaggatgctattcaatacatgtgtagagaggcaccgaaagcagtaatagagcttgagaactatggattaccattttctcgaactgaggatgggaaaatataccaacgggcatttggtggccagagcttggattttggaaaaggtgggcaggcctaccgctgtgcatgtgctgctgatcgaacaggacatgctttgctgcacactttgtatggccaggcaatgaaacataatacacagttctttgtagaatactttgccttggatctaatcatggatagtagtggtgcctgccagggagttattgcactaaatatggaggatgggactcttcaccggttccgttctgcctcaaccattttggctactgggggttatggaagagcatatttttctgcaacctcagcccatacttgcactggtgatggtaatgcgatggttgcacgtgctgggttgccacttgaggatcttgagtttgtccagttccatcccacgggtatctatggtgccggttgcctcattacagaa---ggatcgcgtggtgaagggggtatcctcaggaatagtgaaggagaacggttcatggaacgatatgcaccaactgcaaaggatcttgcatcaagagatgttgtatcaaggtccatgacaatggaaattcgagagggtcgtggtgtaggaccactgaaggatcacatttatcttcacctgaatcacttacctccagaagtattgaaggagagactccctggaatatctgaaactgctgccatttttgctggtgtagatgtcacaaaggaacctattcctgtgttacctactgttcactacaatatgggaggcattcctacaaattaccatggagaggtcgttactgttaaaggtgataatccagatacagttgttcctggactaatggccgctggggaggcagcatgtgcatcagttcatggtgctaatcggcttggcgcaaattctttacttgacattgttgtttttggtcgagcttgtgccaatagggttgcagagatttctaggccagggcag------aagcagaaaccattggaaagcgatgctggggagaagaccatagcatggctagacaagataaggaactcaaatggttcattgccaacttcaaagatccgtttgaatatgcagagggttatgcaaaacaatgctgctgttttccgtacccaggaaacattagaagaaggttgccagttaattgacaaaacatgggacagctatcacgatgtaaaattgaaggatcggagcctgatatgg---------------------------------------------------------------------------------------------------------------------------------------------------------------------------------------------------------------------------------------------------------------------
>AquilegiaCoerulea_PIA52625.1
gattcgagtggaggt---------tatacgattgtagatcatacatatgatgcagttgtagtaggagcaggaggagcaggacttagagcagcaattggactttctgaacatggatttaatactgcttgtattactaaactatttcctactcgttctcatactgttgcagctcaggggggtataaatgcagcattaggaaacatgactgaagacgactggagatggcacatgtacgacactgtgaaaggaagtgattggctaggtgatcaggatgctattcaatacatgtgtagagaggcaccgaaagcagtaatagagcttgagaactatggattaccattttctcgaactgaggatgggaaaatataccaacgggcatttggtggccagagcttggattttggaaaaggtgggcaggcctaccgctgtgcatgtgctgctgatcgaacaggacatgctttgctgcacactttgtatggccaggcaatgaaacataatacacagttctttgtagaatactttgccttggatctaatcatggatagtagtggtgcctgccagggagttattgcactaaatatggaggatgggactcttcaccggttccgttctgcctcaaccattttggctactgggggttatggaagagcatatttttctgcaacctcagcccatacttgcactggtgatggtaatgcgatggttgcacgtgctgggttgccacttgaggatcttgagtttgtccagttccatcccacgggtatctatggtgccggttgcctcattacagaa---ggatcgcgtggtgaagggggtatcctcaggaatagtgaaggagaacggttcatggaacgatatgcaccaactgcaaaggatcttgcatcaagagatgttgtatcaaggtccatgacaatggaaattcgagagggtcgtggtgtaggaccactgaaggatcacatttatcttcacctgaatcacttacctccagaagtattgaaggagagactccctggaatatctgaaactgctgccatttttgctggtgtagatgtcacaaaggaacctattcctgtgttacctactgttcactacaatatgggaggcattcctacaaattaccatggagaggtcgttactgttaaaggtgataatccagatacagttgttcctggactaatggccgctggggaggcagcatgtgcatcagttcatggtgctaatcggcttggcgcaaattctttacttgacattgttgtttttggtcgagcttgtgccaatagggttgcagagatttctaggccagggcag------aagcagaaaccattggaaagcgatgctggggagaagaccatagcatggctagacaagataaggaactcaaatggttcattgccaacttcaaagatccgtttgaatatgcagagggttatgcaaaacaatgctgctgttttccgtacccaggaaacattagaagaaggttgccagttaattgacaaaacatgggacagctatcacgatgtaaaattgaaggatcggagcctgatatggaactctgacttgatagagactatagaactggaaaaccttttgataaatgcatgtatcaccatgcattccgcagaggctaggaaagaaagcagaggagcgcatgctcgtgaagattttacggga------------------------------------------------------------------------------------------------------------------------------------------
>AquilegiaCoerulea_PIA52626.1
gattcgagtggaggt---------tatacgattgtagatcatacatatgatgcagttgtagtaggagcaggaggagcaggacttagagcagcaattggactttctgaacatggatttaatactgcttgtattactaaactatttcctactcgttctcatactgttgcagctcaggggggtataaatgcagcattaggaaacatgactgaagacgactggagatggcacatgtacgacactgtgaaaggaagtgattggctaggtgatcaggatgctattcaatacatgtgtagagaggcaccgaaagcagtaatagagcttgagaactatggattaccattttctcgaactgaggatgggaaaatataccaacgggcatttggtggccagagcttggattttggaaaaggtgggcaggcctaccgctgtgcatgtgctgctgatcgaacaggacatgctttgctgcacactttgtatggccaggcaatgaaacataatacacagttctttgtagaatactttgccttggatctaatcatggatagtagtggtgcctgccagggagttattgcactaaatatggaggatgggactcttcaccggttccgttctgcctcaaccattttggctactgggggttatggaagagcatatttttctgcaacctcagcccatacttgcactggtgatggtaatgcgatggttgcacgtgctgggttgccacttgaggatcttgagtttgtccagttccatcccacgggtatctatggtgccggttgcctcattacagaa---ggatcgcgtggtgaagggggtatcctcaggaatagtgaaggagaacggttcatggaacgatatgcaccaactgcaaaggatcttgcatcaagagatgttgtatcaaggtccatgacaatggaaattcgagagggtcgtggtgtaggaccactgaaggatcacatttatcttcacctgaatcacttacctccagaagtattgaaggagagactccctggaatatctgaaactgctgccatttttgctggtgtagatgtcacaaaggaacctattcctgtgttacctactgttcactacaatatgggaggcattcctacaaattaccatggagaggtcgttactgttaaaggtgataatccagatacagttgttcctggactaatggccgctggggaggcagcatgtgcatcagttcatggtgctaatcggcttggcgcaaattctttacttgacattgttgtttttggtcgagcttgtgccaatagggttgcagagatttctaggccagggcag------aagcagaaaccattggaaagcgatgctggggagaagaccatagcatggctagacaagataaggaactcaaatggttcattgccaacttcaaagatccgtttgaatatgcagagggttatgcaaaacaatgctgctgttttccgtacccaggaaacattagaagaaggttgccagttaattgacaaaacatgggacagctatcacgatgtaaaattgaaggatcggagcctgatatggaactctgacttgatagagactatagaactggaaaaccttttgataaatgcatgtatcaccatgcattccgcagaggctaggaaagaaagcagaggagcgcatgctcgtgaagattttacgaaaagggatgatgagaactggatgaagcatactgtcggatactgggagaatgagaaggttcgactagattacaga---ccagttcatatgaacacgttggatgatgaaattgagacattccctccgaaagctcgtgtctac
>Daucuscarota_DCAR_017270
caagcgcaagtgggaggttcatcttatactatagtggatcatacatatgatgctgtggtggtaggtgccggtggtgctgggctcagagcagcaattgggttgtctgagcatggattcaacacagcatgcataaccaagctcttcccaactcgttcgcacacagttgctgctcagggtggaataaatgctgcattaggtaatatgagcgaggatgactggaggtggcacatgtatgacactgtcaaaggaagtgattggctaggtgatcaggatgccattcaatatatgtgcagagaagctccaaaagctgttattgagcttgaaaactatggtctgccattttctagaacggaagaaggaaaaatatatcaacgggcatttggtggtcaaagtttagactttggcaaaggtggacaagcctaccgttgtgcatgtgccgctgatcgaactgggcatgctttgctgcacacattatatgggcaggccatgaagcataacacacaattttttgtggaatattttgctttggatttacttatggctagtgatggtagttgccaaggtgttattgcattaaacatggaggatgggacgctgcatcgcttccaagcatcttcaacaattttggctactggaggatatggcagggcatacttttcagcaacttctgcccacacttgcactggggatggcaatgctatggttgctcgtgctggacttcctcttgaggatcaggaatttgtacagtttcatccaactggaatatatggtgctggttgccttattactgaa---ggttcacgtggtgaaggtggcattcttaggaatagtgaaggtgagagatttatggaacgatatgccccaaccgccaaggatcttgcttcaagagatgttgtttcaagatctatgactatggaaattcgggaagggcgtggtgtagggccacagaaggaccacatatatctccacctgaatcacttgccaccagaggtcctcaaggaaaggcttcctggtatttctgaaactgctgctatatttgctggtgttgatgttacgaaggaaccgatacctgttttacctaccgttcactataacatgggtggaattccaacaaatcaccatggagaggtcgttacagtcaagggaaatgaccctgatgcaatagttcctggacttatggctgctggagaggcagcttgtgcttctgttcatggtgccaatcgtcttggtgcaaactctcttcttgatattgttgtgtttggtagagcttgtgcaaatagggtagcagagatacaaagaccaggagca------aagcaaaagcctttagaaaaagatgctggttccagaaccattgagtggttagagaagataagaaattcaaatggctcacttccaacctcaaaaatccggttgaatatgcaacgagtaatgcaaaataatgctgctgtattccgtacacaagaaaccctggcagaaggggttaaattgattgatgaaacgtggaacagctttcatgatgttcaggtgaaggaccgaagtttgatatggaattctgacttgatagagacattagagttggaaaacttgttaatcaatgcagctattaccatgcattcagctgaagcaagaaaagagagcagaggagctcatgctcgtgaagattttacgaaaagagatgatgagaattggatgaagcattcattgggatactgggagaatgagaaggtacggctggactacagg---cctgttcacatgaacacattagacgatgagattgaaacgttcccacctaaagcacgtgtgtac
>Daucuscarota_DCAR_021442
gaagcgagggtgggaggctcatcgtatactatagtggatcatacatatgatgcagtcgtggtaggtgctggtggtgctgggctcagagcagctatagggttgtctgagcacggattcaacacagcatgcattactaagctcttcccgactcgttcacacacagttgctgctcagggtggtataaatgctgcattaggtaatatgagtgaggatgactggaggtggcacatgtatgacactgtcaagggaagtgattggctaggtgaccaggatgccattcaatatatgtgtagagaagctccaaaggcagttattgagcttgagaactatggcctaccgttttccagaaccgaagaaggaaaaatttatcaacgtgcttttggtggtcaaagtctagactttggcaaaggtggacaagcctaccggtgtgcatgtgctgctgatcgaactgggcatgctttgttgcacacgttatatggtcaggccatgaagcataacacacaattctttgtggaatattttgctctggatctactcatggctagtgatggtagttgccagggtgtaattgcattaaatatggaagatggcactctgcatcgcttccagtcatcttcaacaattttggctacaggaggatatggtagggcctacttttcggctacctcggctcatacttgcaccggggatggcaatgctatggttgctcgtgctgggcttccgcttgaggatcaggagtttgtgcagttccatccaactggaatatatggtgctggctgcctcattactgaa---ggttctcgtggtgaaggaggcattctcaggaacagtgaaggtgaaagatttatggaacgttatgcccctacggccaaggaccttgcatcaagagatgttgtttcaaggtctatgacaatggaaattcgggaaggtcgtggtgtaggaccccagaaggatcacatatatctccacttgaatcacttaccaccagaggtcctgaaggagaggcttcctggtatctctgaaactgctgccatatttgctggtgttgatgttacaaaagaaccaattcctgttctacctaccgttcattataacatgggtggtattccaacaaatcatcatggagaggtcgttacagttaaaggtaatgatcccgatgcaatagttcctggacttatggctgctggggaggcagcttgtgcatctgttcatggtgccaatcgccttggagca---------------------------------------------------------------------------------aagcaaaagccattagaaaaggatgctggttccaggaccattgagtggttggaaaagataagaaattcaaatggcttacttccgacatcgaaaattcggttgaatatgcaacgaataatgcaaaacaatgctgctgtattccgcacacaagagaccttagaggaaggggtaaaattgattgatgaaacttggaatagctttcatgatgttcaggtgaaggaccgaagtttgatatggaattctgacttgatagagacactagagttggaaaacctgttgatcaatgcatctattaccatgcattctgctgaagcaagaaaagagagcagaggagcacacgcacgtgaagattttacgaaaagagatgatgagaaatggatgaagcattcactgggatattgggagaatgagaaggtacggcttgactatagg---cctgttcacatgaacacattagatgatgaaattgagactttcccacctaaagctcgtgtgtac
>HelianthusAnnuus_OTF93203.1
caatcggacacgggacggtcatcgtatacgattgtggatcatacatatgatgcggtagtggttggagcaggaggtgctggacttcgagctgctatagggctgtctgagcatggattcaatactgcttgtattaccaagctgtttccgactcgttcacacactgttgctgctcagggtggaattaatgctgctttggggaatatgaccgaggatgactggaggtggcacatgtatgacacagtaaagggaagcgactggttaggtgaccaggatgctatccaatacatgtgtagagaagcaccaaaagcagtaatcgagcttgagaattacggactaccattttctcgaaccgaagaaggaaaaatatatcaacgcgcatttggcggtcaaagtctcgactttggaaaaggtgggcaggcatatcgatgtgcatgtgctgctgatagaaccgggcatgctctgttgcataccctctatggtcaggccatgaaacataatacacagttttttgttgaatatttcgctttggatctaatcatgggaagtgatggaagttgccaaggcgttattgcactgaacatggaagatgggacattgcatcgattccgttcttcttctacaatccttgcaactgggggatatggtagagcgtatttctcggcaacttctgctcacacttgcacaggggatggaaatgcaatggttgctcgtgcaggtcttcctcttgaggatcttgagtttgtacaatttcatccaactggtatatacggtgctggttgtctcattactgaa---ggatcccgtggtgaaggtggtattttaaggaacagtgaaggggagagatttatggaacgatatgcccccacagctaaagatcttgcatcaagagatgttgtgtcgaggtcaatgacaatggaaatccgagaaggtcgtggtgtagggcccatgaaggaccacatttaccttcacttgaatcatctaccaccagaagttctcaaggagaggcttcccggtatttccgaaactgccgccatttttgctggtgttgatgttacaaagcaaccgattccagttttacctacagttcattataacatgggtggtatcccaacaaattaccacggagaggtggttacgataaaaggtgatgatcctgatgcagttgtacctggactcatggcggctggagaggcagcatgtgcctctgttcatggtgccaatcggcttggtgcaaattctcttcttgacattgttgttttcggtcgagcctgtgcaaatagagttgcacagatccataagcctggggag------aagcaaaagccattggaaaaggatgcaggagagaagactcttgcatggttagacaagatcagaaattcaaacggctcacttcctacttctaagatcagattaaacatgcagcgtgtaatgcaaaacaatgctgctgtgtttcggactcaggagacattattagaaggatgcaacctgattgacaaagcatgggagagctaccacgatgttaagttgaaggatcgaagcttaatatggaactccgacttgatagaaacaatagagttggaaaacctcttgatcaatgcgtgtatcaccatgcattcagctgaagctaggaaagagagtagaggagctcatgctcgtgaagacttttcgaaaagagatgatgaaaattggatgaaacacacactcggatactgggagaatgagaaggtgcgactggattacagg---ccggtacacatgaacactctagatgacgaggtcgagactttccctcctaaggctcgcgtgtat
>HelianthusAnnuus_OTG15535.1
gaatcgaaagctggaggatcagcgtatacgatagttgatcatacatacgatgcggttgtggttggagcaggaggtgcgggtttacgagctgcaattggtctatctgagcatggctttaatactgcttgtatcactaagctgtttccaactcgttctcacactgttgccgctcagggtggtataaatgcagcattaggaaacatgaccgaggatgactggaggtggcacatgtatgacaccgttaagggaagcgattggctaggtgatcaggatgctatccagtatatgtgtagagaagcaccaaaagcagttattgagcttgaaaattatggtttaccattttctcgaactgaggagggaaagatttaccaacgtgcatttggtggtcagagtcttgacttcgggaaaggtggacaagcttatcggtgtgcttgtgctgctgatagaactgggcatgcattattgcatacattgtatggtcaggccatgaaacataatacacagttctttgtggaatattttgcattggatctaatcatgggtagtgatggtagctgccaaggtgttattgctctgaacatggaagatggaacactacatcgcttccgtgcttcatcaacaatattggcaactgggggttacggcagagcctatttctcagcaacctctgctcatacttgcactggagacggaaatgctatggttgcacgtgcagggcttccccttgaggatcttgagtttgtacaatttcatccaactggtatatatggtgctgggtgcctcatcactgaa---ggatcacgtggtgaaggtggtattttaaggaacagtgaaggtgaaagatttatggagcgctatgcccctacggcaaaggatcttgcatcaagagatgttgtttcaagatctatgaccatggaaatccgtgaaggtcgtggtgtaggaccgatgaaggaccacatttatcttcacttgaatcacctaccaccagaggttctcaaggagaggcttccgggtatctctgaaactgctgccatttttgctggtgttgatgttacaaagcaaccaattccagttttacccactgtgcattacaatatgggtggaatcccaacaaattaccatggggaggttgttaccattaaaggcagtgatcccgatgcagttgttcctgggcttatggctgctggagaggcagcttgtgcctctgttcacggtgccaatcgtcttggtgctaattctcttcttgacattgttgtttttggtcgtgcctgtgcaaatagggttgcagagatccatagaccaggtgaa------acacaaaaaccattgcctaaggatgctggagagaagactattgcatggttagacaagattaggaattcaaatggctcacttcctacctcgaagattaggttgaatatgcagcgaattatgcaaaacaatgccgctgttttccgcacacaggaaactttagaagaaggttgcaatttgattgataaagcatgggagagctaccacgatgttaaattgaaagaccgaaccttgatatggaactcggacttgctggagaccatagagttggaaaaccttttgattaatgcatgtatcaccatgcattcagctgaagctaggaaagagagtagaggagctcatgcccgtgaagattttacgaaaagagatgatgagaattggatgaaacacacactaggatactgggagaacgagaaggtccgactggactacagg---ccagttcacatgaatactcttgatgacgaggtggagactttcccgccaaaagctcgtgtgtac
>ArabidopsisThaliana_AT2G18450.1
cctccttcggcagggaaatcatcgtatacgatcgtagatcatacatatgatgcggttgttgtaggagctggtggtgctgggctaagagcagcaataggattatcagagcatggttttaacacggcttgtatcactaagctttttccaactcgttcccatactgttgcagctcagggaggtataaatgctgcgttgggtaatatgagtgtagatgactggagatggcatatgtatgatactgtcaaaggaagtgattggttaggtgatcaagatgcaattcagtatatgtgcagggaagcaccaaaagctgtgatagagcttgagaattacggattgccattttctagaacagaagatggaaaaatatatcaacgagctttcggtggccagagtctcgagtttggaataggtggtcaagcatatcgttgcgcatgtgctgctgaccgcactgggcatgctctgttacatactctgtatggccaagcaatgaaacacaacactcaattctttgttgaatactttgccttggatttgataatgaacagtgatggaacctgtcaaggagtcattgcactgaacatggaagatggaactttacatcgtttccatgcgggttccacgatattggctaccgggggctatggaagagcttatttctctgcaacttcagcacatacatgcacaggagatggaaatgctatggttgcacgagccgggctaccgcttcaagatttggagtttgttcagtttcatcctactggtatatatggagctggatgtctcatcactgaa---ggagctagaggtgaaggaggaattctcagaaacagtgaaggtgagaaattcatggatcgatatgctcccacggctagagatctggcttcaagagatgttgtttcaagatcaatgactatggaaatccgacaaggacgtggtgcaggaccaatgaaggattatctatacctttacttaaaccatctaccaccagaagtgcttaaagagaggctacccggtatatctgagaccgcagctatattcgctggtgtcgatgttacaagagagccaattcctgtattgcctactgtgcattataatatgggtggtattcccacaaactaccatggagaggtgattactcttagaggtgatgatccagatgctgtagttcctggactaatggctgcaggagaagcagcttgcgcatcggttcatggcgctaatagacttggtgcaaattcacttcttgacattgttgtttttggaagagcttgtgcaaacagagttgcagagattcaaaaacctggtgag------aaactgaaacctctagagaaggatgcgggtgagaagagtatcgaatggttggaccgaataagaaactcaaacgggtcacttccaacttctaaaatccgcttaaacatgcaaagagtaatgcaaaacaatgctgctgttttccgtacacaagaaacactagaggaaggttgtgatttgattgataagacgtgggacagttttggtgatgtcaaagtgactgatcggagtatgatatggaactcggatttgatagaaactatggagctagagaatcttttggttaatgcatgcataacaatgcattctgctgaggctaggaaggagagtcgaggagcacatgctcgtgaggatttcacgaaacgggacgatgcaaattggatgaagcacacattggggtattgggaagaagggaatgtgaaattggagtataga---ccagtccacatgaagaccttggatgatgaggttgacacttttcctcctaaacctcgtgtttat
>ArabidopsisThaliana_AT5G66760.1
ggttctaccgatacgagatcctcttatacgatagtggatcacacttatgatgcggttgtggtgggagctggtggtgctggtcttagggcggcgattgggttatcggagcatggctttaacaccgcttgcattactaagcttttccccacaaggtcacatactgttgctgctcagggtggtattaatgctgcactgggaaatatgtccgaagatgactggagatggcacatgtatgacactgtcaaaggaagtgactggctaggtgatcaagatgctatccagtacatgtgtagagaggcaccaaaagcagtcattgaacttgagaattatgggctgcctttctctcgtactgaagaagggaaaatttaccagcgtgcatttggtggtcagagtcttgactttggaaaaggtggtcaggcctatcgttgtgcttgtgctgcggataggactggtcatgctctgttgcatactctctatggacaagctatgaagcataacacacagttctttgttgaatacttcgccttggatctgctcatggctagtgatggcagttgccagggtgtaattgcactaaacatggaagatggaacattgcatcgtttccgttcttctcaaacaattttggcaactggggggtacggcagagcatacttctctgcaacctcagcacatacatgcacaggggatggaaatgcaatggttgcacgggccggtcttccactgcaggacttggagtttgttcaattccatccaactggtatatatggggccggatgtctcatcaccgaa---ggatctcgaggtgaaggtggtatccttagaaacagtgaaggtgaacgttttatggaacgatatgctcctacagccaaggatcttgcatcaagagatgttgtctccagatccatgactatggaaatcagggaaggtcgtggtgtaggaccgcataaggatcatatctatctccatctgaatcatcttcctccagaagttctaaaagaaaggcttcctggaatctctgagaccgctgccatctttgctggtgttgatgttaccaaagagccaattcctgtcttacccacggttcattataacatgggtggtatcccaacaaactaccatggcgaggtagttaccatcaaaggcgatgatccagatgcagtgattcctgggctaatggctgctggggaggcagcttgtgcatctgttcatggtgccaacaggcttggtgcaaattcactgctcgacattgtcgtatttggtcgtgcttgtgcaaatagggttgcagagataagcaaaccaggggag------aaacagaaacctcttgagaaggatgcgggtgagaagactattgcatggctggacaggttgagaaactcaaacgggtctctacctacttcaactatcagattgaacatgcagaggattatgcagaacaacgcagctgtgttccgcacgcaagaaacattggaagaaggttgtcagttgattgacaaggcctgggaaagttttggggacgtccaggtgaaagatcggagtatgatatggaactcggatttgatagagacattggaactggagaaccttttgataaacgcatccataacaatgcattcagcagaagcacgaaaggaaagcagaggagcacatgctcgggaagacttcacgaaaagagaggatggagaatggatgaagcatacattgggatattgggaagatgagaaagtgagattggattatagg---cctgttcacatggacactctcgacgatgagatcgacactttccctcccaaagctcgtgtctat
>CitrusSinensis_orange1.1g046556m
aattccactggagga---------tacacaatagtggatcatacatatgacgctgtagtggttggagctggcggtgctgggctgagagcagcgattgggctttcagagcatggcttcaacaccgcttgcattaccaagctcttccctactcgttctcacactgttgcggctcagggtggtattaatgctgctttaggaaacatgactgaagatgactggaggtggcacatgtatgacacagtcaagggaagtgattggttaggtgatcaggatgctattcaatatatgtgtagggaggcaccaaaagcagtgattgagctggagaattacgggttaccattttctcggacagaagatggaaaaatataccagcgtgcatttggcggtcaaagtcttgattttggaaaaggtgggcaggcgtaccgttgtgcatgtgctgctgacagaactggtcatgctctattgcataccctctatggccaggctatgaaacataatacacagttctttgtggaatattttgctttggatctaattatgaacagtgatggtacctgccaaggagtaattgctttgaatatggaggacggaacattgcatcgtttccgtgctgcttcaaccattctggccacagggggctatggtagggcctacttttctgcaacctctgctcatacatgcacaggagatggcaatgcaatggtttcgcgtgctgggctcccacttgaggatttggaatttgtacaatttcacccaactggtatatatggggctgggtgcctattactgaaggttggatctcgcggtgaaggtggtatccttagaaatagtgaaggtgaacgatttatggaacgttatgcccctacagccaaggatcttgcatcaagagatgttgtttcaagatccatgaccatggaaattcgggaaggtcgtggtgtaggacctctgaaggaccatatctatctacacttgaaccacttgcctccagatgtactcaaggagaggcttcctggtatatctgaaactgctgctattttcgctggtgttgatgtcacgaaggagcctattcctgtcttaccaactgtgcactataatatgggtggaattccaactaatcaccatggagaggtagttactatcaaaggtgatgatccagatgaagtagttcctggacttatggctgctggggaggctgcctgtgcatcagttcatggtgccaaccggctgggtgcaaattcccttcttgacattgttgttttcggtcgagcttgtgcaaatagagttgcagaaatccagaggccaggggag------aaacaaaagcctttagaaaacaatgctggtgagaggaccgttgcctggctggacaaaataagaaattcaaatggttcaataccaacttcaaaaattcggttgaatatgcaacgcgtgatgcaaaataatgccgctgtcttccgaacacaggaaacattggaggaaggttgtcaattaattgacaaggcatgggagagtttccatgatgttaagttgacagatcgtagtttgatatggaacactgacttgatagaaactatagagttggaaaaccttttgataaatgcatgcatcaccatgcattctgctgaagccaggaaagagagtagaggagctcatgcacgtgaagattttacgaaaagagatgatgagaactggatgaagcacactctgggatattgggagaatgagaaggtacgattggattacaga---ccagttcacatgaatacgctagacgatgaaatcgagtccttcccacctaaagctcgtgtatat
>CoffeaCanephora_Cc07_g09450
caagcgaatgtcgcaggatcggactatactgtagttgaccacacgtatgatgcggtggtggtaggagctgggggcgctgggctgagagcagcaataggtttgtcagagcatggatttaacactgcttgcattaccaagctcttccctactcgttcccacactgttgcagctcagggtggtataaatgctgcattaggaaatatgactgaagatgactggagatggcacatgtatgatacggtgaagggaagtgactggttaggtgatcaggatgctatccaatacatgtgcagggaagcaccaaaagcagttatagagcttgaaaattatggtttaccattctctcgaactgaagatggaaaaatatatcagcgtgcatttggtggtcaaagtctggattttggaaaaggtggacaagcataccggtgtgcatgtgctgctgatcgaactggacatgccctgttgcacacactttatggccaagccatgaagcataatacacaattttttgtggagtattttgctttggatctattgatgggtagtgatggtagctgccaaggtgtaattgcactaaacatggaggatgggaccttgcatcgattccgcgctgcttcaactatactggcaactgggggatatggtagaacttacttttctgcaacctctgctcatacttgcactggtgatggcaatgctatggttgcacgtgctgggcttcctcttcaggatcttgagtttgtgcaattccacccaactggtatatatggtgctgggtgccttataactgaa---gggtctcgtggagaaggtggaattcttaggaatagtgaaggtgagcgatttatggagcggtatgctccaactgctaaggatctggcatcaagggatgttgtttcaaggtctatgacaatggaaattagagaagggcgtggcgtaggaccattgaaggatcacatttatctccacttaaatcatttacctccagaagtcctcaaagagaggcttccaggtatttctgaaacagctgccatttttgctggggttgatgtcacgaaggagccaattcctgttttacctactgtgcattataatatgggtggaattcccacaaaccatcatggggaggtggttaccattaaaggtaatgatcctgatgctgtaatcccgggtctactggctgctggagaagctgcctgtgcatctgttcatggggctaataggcttggtgcaaattctcttcttgacattgttgtttttggtcgggcttgtgcaaatagggttgcagagattcagcgacctggagag------aaacaaaaaccattggaaaagactgctggagagaagactatagcatggttggacaagctcaggaactcaaatggttcaattcctacctcaaaaatcaggttgaatatgcaaagagtgatgcagaacaatgctgctgtcttccgcacgcaagagactctcgaggaaggttgtcagttgattgacaaagcatgggatagctttcatgatgttaaattaaaggaccggaatttaatatggaactcagacttgatagagacggtagaactggaaaaccttttaattaatgcttgtattaccatgcactccgctgaagccaggaaagagagcagaggagcacatgctcgtgaagattttacgaaaagagatgatgagaactggatgaaacatacgttggggtactgggagaacgagaaggttaggctggattacaga---cctgtccacatgaatacgttggatgatgagattgaatcgttcccgccaaaggctcgcgtgtat
>GlycineMax_Glyma.01G175600.1.p
---------ggggcgaactcttcgtacaccgtggtggatcatacttatgatgctgttgtcgttggtgctggtggcgcgggattgagagctgctattggactttcagaacatgggttcaatactgcttgtattaccaagctcttcccaactcgttcacacactgttgcagctcagggcggtataaatgctgctttgggaaatatgactgaagatgactggaggtggcacatgtatgacactgtcaagggaagtgattggctaggagaccaggatgccatccaatatatgtgtagggaagcacctaaagcagtcattgagctagagaattacggattaccattttcccgaacagaggatggaaaaatatatcaacgtgcatttggtggtcaaagcttaaactatggaaaaggtggtcaagcttaccgctgtgcatgtgctgctgatcgaactggacatgctttattgcacactctctatggccaagctatgagacataatacccagttttttgtggaatattttgcattggatcttttaattaatagtgatggcacttgccaaggagtgattgccttgaatatggaggatggaacactacatcgtttccaagctgcttcaacaattttggccacagggggttatggtagagcatacttctctgcaacctcagcacatacttgtactggagatgggaatgccatggttgcacgtgctgggatccctcttgaggatttggagtttgtacaatttcacccaaccggtatatatggagcaggttgccttatcacagaa---ggatctcgtggtgaaggtggaattcttaggaatagtgagggtgagcgatttatggaacgatatgcccctactgcaaaggatcttgcatcaagagatgtagtttcaagagcaatgacgatggagattcgggaaggtcgtggtgtaggacccctgaaagatcacatctatctccacttgaatcacttgcccccagatgtgctcaaagagagacttcctggcatctctgaaactgctgctatttttgctggtgtggatgttacaaaggaacccattcctgttttgccaactgtacattataacatgggcggtattcccacaaaccattatggagaggtggttaccattaaaggtgacaatccagatgcagtggtttctggattgatggctgctggggaaacggcctgtgcatcagtccatggtgccaataggcttggtgcaaattcacttctcgatattgttgtttttggtagagcttgtgcaaatagagttgcagaaatccgtagaccaggagag------aaacaaaagcctctagagaaggatgctggtcagagaacaattgcatggctggacaaattgagaaattcaaatggctcattgccaacttcacaaattcggttgaatatgcaacgagtaatgcaaaacaatgctgctgtgtttcgtacacaagaaacattagaagaaggttgtcaattaattgataaaacatgggagagcttccatgatgtccaggtgaaggaccgcagtttaatctggaactccgacttgattgagactattgaattggaaaatcttttgataaatgcatgcatcacaatgtactctgctgaagctaggaaagagagtagaggagctcatgcccgtgaagacttcaaggttagagatgatgggaactggatgaaacacactgtgggattctgggagaacgagaaggtccggttggactacagg---ccggtgcatttgaatgtattggatgatgaggttgaatcattccctcccaaggctcgggtgtat
>GlycineMax_Glyma.02G057400.1.p
ggtggtggtggtgggagctcctcgtacaacgtggtggatcacaagtacgatgcggtcgttgtgggcgctggcggcgcagggttgagagccgccattggactttcggagcatggcttcaacactgcttgcattacaaagctgttcccaactcgttcacacactgttgcagctcagggtggtataaatgctgcattgggaaatatgactgaagatgattggaggtggcacatgtatgacactgttaagggaagtgattggcttggggaccaagatgccatccaatatatgtgtagggaggcaccaaaagcagtcattgagcttgagaattatggattgccattttcacgaactgaagatggaagaatataccagcgtgcatttggtggtcagagcttgaacttcggaaaaggtggtcaggcatatcgttgtgcatgtgctgctgatcgaactgggcatgctttattgcacactctctatggccaagctatgaggcataatacccagttttttgtggaatattttgcattagatctattaatgaacagtgatggtacttgccaaggagtgattgccttgaatatggaggacggaacattacatcatttccaagcttcttcaacaattttggccacagggggctatggcagagcatacttttctgcaacttcagcacatacatgcactggagatggcaatgccatggttgcacgtgctgggataccacttgaggatttagagtttgtacaatttcacccaactggcatatatggagctggctgccttatcacagaa---ggttctcgtggtgaaggtggaattcttaggaatagtgaaggtgagagatttatggaacgatacgcacctactgcaaaggatcttgcatcaagagatgtagtttctaggtcaatgactatggaaatccgggaaggccgtggtgtaggacccctgaaagatcacatctatctccacttgaatcacttacccccagatgttcttaaggagaggctacctggtatctctgaaacagctgctatttttgctggtgtggatgttactaaggaacctattcctgttttgccaacagtgcattataacatgggtggtattcccacaaatcatcatggagaggtgattactattaaaggtgatgatcccgatgcagtagttcctggattaatggctgccggggaaacagcctgtgcttcagtccatggtgcaaataggcttggtgcaaattcacttcttgacattgttgtttttggtagagcttgtgcaaatagagtttcagaaatccaaaggccaggagag------aaacaaaagcctttagagaaggatgctggtatgaaaacaattgcttggctggacaaattgagaaattcaaacgggtcgttgccaacttcaaaaattcggttaaatatgcaacgaataatgcaaaacaatgctgctgtgttccgtacacaagaaacgttagaagaaggttgtcaattaattgataaagcatgggagagctttcatgatgtcaagttgaaggatcgaagtttgatatggaactctgacttgattgagaccattgagttggaaaatcttctgataaatgcctgcatcaccatgcactctgctgaagcaagaaaagagagtagaggtgctcatgcccgtgaggacttcacaaaaagagatgatgagaaatggatgaaacatactttgggatattgggataatgagaaggtgcggttagattacagg---ccggtgcacatgaatacgttggatgatgaggtggaatcattccctcctaaagctcgtgtttat
>GlycineMax_Glyma.11G067800.1.p
---------ggggcgaactcctcgtacaccgtggtggatcatacttatgatgctgttgtcgtaggagctggtggcgcgggattgagagctgctattggactttcagaacacgggttcaatactgcttgtattaccaagctcttcccaactcgttcacacactgttgcagctcagggtggtataaatgctgctttgggaaatatgactgaagatgactggaggtggcacatgtatgacactgtcaagggaagtgattggctaggagaccaggatgccatccaatatatgtgtagggaagcaccaaaagcagtcattgagctagagaattacggattaccattttcccgaacagaggatggaaaaatatatcaacgtgcatttggcggtcaaagcttaaactatggaaaaggtggtcaagcttaccgatgtgcatgtgctgctgatcgaactggacatgctttattgcacactctctatggccaagctatgagacataatacccagttttttgtggaatattttgcattggatcttgtaatgaatagtgatggcacttgccaaggagtgattgccttgaatatggaggatggaacactacatcgtttcaaagctgcttcaacaattttggccacagggggttatggtagagcatacttctctgcaacctcagcacatacttgcactggagatggcaatgccatggttgcacgtgctgggatccctcttgaggatttggagtttgtacaatttcacccaacaggtatatatggagcaggttgccttatcacagaa---ggatctcgtggtgaaggtggaattcttaggaatagtgagggtgagcgatttatggaacgatatgcccctactgcaaaggatcttgcatcaagagatgtagtttcaagagcaatgacgatggagattcgggaaggtcgtggtgtaggacccctgaaagatcacatctatctccacttgaatcacttacccccagatgtgctcaaagagagacttcctggcatctctgaaactgctgctatttttgctggtgtggatgttacaaaggaacccattcctgttttgccaactgtacattataacatgggcggtattcccacaaaccattatggagaggtggttaccattaaaggtgacaatccagatgcagtggttcctggattgatggctgccggggaaacggcctgtgcatcagtccatggtgccaataggcttggtgcaaattcacttctggatatcgttgtttttggtagagcttgtgctaatagagttgcagaaatccgtagaccaggagag------aagcaaaagcctctagagaaggatgctggtcagagaacaattgcatggctggacaaattgagaaattcaaatggttcattgccaacttcgcaaattcggttgaatatgcaacgagtaatgcaaaccaatgctgctgtgttccgtacacaagaaacattagaagaaggttgtcaattaattgataaaacatgggagagcttccatgatgtccaggtgaaggaccgcagtttaatctggaactctgacttgattgagactattgaattggaaaatcttttgataaatgcatgcatcacaatgtactctgctgaagctaggaaagagagtagaggagctcatgcccgtgaagacttcaaggttagagatgatggaagctggatgaaacacactgtgggattctgggagaacgagaaagtccggttggactacagg---ccagtgcatttgaatgtattggatgatgaggttgaatcattccctcccaaggctcgggtgtat
>HandroanthusImpetiginosus_PIN00468.1
---------------------------------------------------------------------------------------------------------------------------------------------------------------------------------------------------------------------------------------------------------------------------------------------------------------------------------------------------------------------------------------------------------------------------------------------------------------------------------------------------------------------------------------------------------------------------------------------------atggaggatggcaccttacatcggttccgttctgcctcaacaattcttgctactgggggttatggtcgagcatatttttctgcaacttctgctcacacttgcactggagatggcaatgctatggttgcacgtgctggactgcctcttcaggatcttgagtttgttcagtttcatccaacgggtatatacggtgctgggtgtctcatcactgaa---ggatcccgtggtgaaggtggtattcttaggaatagtgaaggtgaaaggttcatggaacggtatgctccaacagctaaggatcttgcatctagagatgttgtctcaagatctatgacaatggagatccgagaagggcgtggtgttggacccttgaaagatcacatctaccttcacttgaatcatctgcctcctgaggtccttaaggagagacttcctggtatttctgaaactgcagccatatttgctggtgttgatgttacaaaggagccaatccctgtgttaccaactgttcattataacatgggtggaattccaacgaatcaccatggagaggtggttaccatcaaaagtgatgaccctgatgctgtggttcctggactatttgctgctggggaagctgcctgtgcatctgttcatggtgccaatcgacttggagcaaattcacttctggacattgtcgtttttggtcgtgcttctgcaaacagggtggcagaggtccaaaagccaggagag------aaacaaaagccactggaaaaggatgctggagcgaagaccatcgcatggttggacaagcttcgaaattcaaacggttcccttcccacctcaaagattcggttgaacatgcaacggataatgcaaaacaatgcagctgtgtttcggactcaagaaacactggaggaaggctgtcagttgatcgataaagcctgggggagtttccacgatgtcaagttgaaggacagaagcttgatatggaactcagacctgattgagacaattgagttagaaaaccttttaattaatgcatgcatcactatgcactctgctgaagccaggaaagaaagcaggggggctcatgctcgtgaagattttacgaaaagagatgatgagaagtggatgaaacattcattaggatactgggaaaatgagaaagttcgacttgactaccgg---ccagttcacatgaatacactcgatgatgaaattgaatccttccctcccaaggcacgagtgtac
>HandroanthusImpetiginosus_PIN24135.1
------------------------------------------------------------------------------------------------------------------------------------------------------------------------------------------------------------------------------------------------------------------------------------------------------------------------------------------------------------------------------------------------------------------------------------------------------------------------------------------------------------------------------------------------------------------------------------------------------------------------------------------------------------------------------------------------------------------------------------------------------------------------------------------------------------------------------------------------------------------------------atggaacgatatgccccaacagctaaggatcttgcatccagagatgtcgtgtcaagatctatgaccatggagatccgggaaggtcgtggtgttggccccttgaaggatcacatctaccttcacttgaatcacttgccacctgaggttcttaaggaaagacttcctggtatttctgaaactgctgccatttttgctggcgttgatgttacaaaggagccaatccctgtcttacccactgtccattataacatgggtggaattcccacaaatcaccatggagaggtggttaccatcaaaggcaacgatccggatgctgtggttcctggattatttgctgctggggaagctgcttgtgcatctgttcatggtgccaatagacttggagcaaattcacttcttgatattgttgtttttggtcgggcttgtgctaacagggttgcagagatccataggccaggagag------aaacaaaagtcactggaaaaggatgctggagagaagactatttcatggttggacaaactcaggaactcaaatggttcccttcccacctcaaaaatccggctgaacatgcaacgggtaatgcaaaacaatgcagctgtgttccgtacgcaggaaacacttgaggaagggtgtcagttgattgataaagcatgggagagttttcatgatgtgaagttgaaggacagaagcttgatatggaactcggacttgatagaaacaatcgagttggaaaaccttttgattaatgcatgcatcaccatgcactctgctgaagcaaggaaagaaagtagaggagctcatgcacgtgaagattttacgaaaagagatgacgagaactggatgaaacacacgctaggatactgggaaaatgagaaagtccggctggattacaga---ccagttcacatgaacacacttgacgatgaaattgaaactttccccccaaaggctcgtgtttat
>IpomoeaNil_INIL02g40524.t1
caagctaatgtgggagggtcatcctatacggtagtggatcacacatatgatgcagtggtggtaggtgcaggaggtgcagggcttagagcagcaattgggttgtctgagcatggattcaacactgcttgtattaccaagctctttccaactcgttctcacacggttgccgctcagggtggtataaatgctgcactaggaaatatgactgaggatgattggaggtggcacatgtatgatactgttaaaggaagtgattggctaggtgatcaggatgctattcagtatatgtgtagagaagctccaaaagcagtcatagagcttgagaactatgggctgccattctctcgaactgaagatgggaaaatatatcaacgtgcatttggtggccaaagtctaaattttggaaaaggcggacaagcataccgctgtgcctgtgctgctgatcggactggacatgctttgttgcatactctctatgggcaggctatgaaacataatacgcagttctttgtggaatattttgctttggatttactaatggataaagatggaagctgccaaggtgtaattgctctaaatatggaggatggtactttacatcgcttccgtgctgcttctacaattttggccacagggggatatggcagaacgtatttctctgcaacctcagctcatacttgcacaggagatgggaatgctatggttgcacgtgctgggcttcctctccaggaccttgagtttgtgcaattccatccaactggtatatatggagctggttgtctaattactgaa---gggtctcgtggtgaaggtgggattctcaggaatagtgaaggtgagcgatttatggaacggtatgcaccaacagccaaggatcttgcatctagggatgttgtttcaaggtctatgacaatggaaattcgtgaagggcgtggtgtcggaccactaaaggaccatatctatctccacttgaaccatttacctccggaagtccttaaagaaaggcttcctggtatctctgaaactgctgccatttttgctggtgtagatgtcacaaaggagccaattcctgttttacctactgtgcattataatatgggtgggattccaacaaatcaccatggagaggtggtgactgtcaaaggtaatgatcctgatgctgtagttcctggcctaatggctgctggagaagctgcctgtgcatcagttcatggtgctaacaggctcggagcaaattctcttcttgacattgttgtttttggtcgggcatgtgcaaaccgggttgcagaaatccaaaggccaggagag------aaacagaaacctttggagaaggatgctggagagaagactattgcatggttggacaagcttagaaattcaaatggttcattgcccacttcaaacattcgattgaacatgcaaagagtaatgcaaaacaatgcagctgttttccgcacacaagagactttagaggaaggttgtaagttaattgacaacgcatgggagagcttccacgacgtgaaggtggaagatcgcagtttgatatggaattcagatcttatagagactgttgagttggaaaacttgttgattaatgcttgtatcacaatgcactctgctgaagctagaaaagagagcagaggcgctcatgcccgtgaagattttacaaaaagagatgacgagaagtggatgaaacacacattaggatactgggagaatgagaaagtaaggctggactacagg---ccagttcacatgaacacattggacgatgaaattgaaacatttccacctaaggcgcgcgtgtat
>IpomoeaNil_INIL11g26528.t1
caaactaatgtgggcgggtcttcgtatacagtggttgatcacacatatgatgctgtggtggtaggtgcaggaggtgcagggcttagggcggcaatagggttgtctgagcatggattcaatacagcatgcatcaccaagctatttcctactcgttctcacactgttgcagctcagggtggtataaatgctgcattaggaaacatgactgaggatgattggaggtggcacatgtatgatacagttaaaggaagcgattggctaggtgatcaggatgctattcaatacatgtgtagggaagcaccaaaagcagttatagaacttgagaattatgggctgccattctcccgaacagaagatgggaaaatataccaacgtgcatttggtggtcagagtcttaattttggaaaaggtggacaagcatatcgttgtgcatgtgctgctgatcggactggtcatgctttgttgcatactttgtatggccaggctatgaaacataatacacagttctttgtggaatattttgcgttggatttactaatgaatagtgatggaagttgccaaggtgtaattgcactaaacatggaggatgggacattacatcgcttccgtgctgcttctactattttggccactgggggttacggtagaacatatttctctgcaacctctgctcatacgtgcacaggagatgggaatgctatggttgcacgtgctgggcttcctctccaggatcttgagtttgtgcaatttcatccaactggtatatatggagctggttgtctcatcactgaa---ggatctcgtggtgaaggtggcattctcaggaatagtgaaggtgagcgatttatggaacgatatgcaccaacagcaaaggatcttgcctcaagggatgtcgtttcaaggtctatgacaatggaaatccgagaagggcgtggtgtagggccactaaaggaccacatctacctccacttgaaccacttacccccagaggtactcaaagaaagacttcctggtatttctgaaactgctgctatttttgctggtgttgatgttacaaaggagccaattcctgttttgcccactgtgcattacaatatgggtggcgttccaacaaattaccatggagaggtggtgactattaaaggtaatgatcctgatgctgttgtgcctggcctcatggctgctggagaagcagcctgtgcatcagttcacggtgccaatcggttaggcgcaaattctcttcttgacattgttgtttttggccgggcatgtgctaatcgggtcgcagaaatccatagaccagggcaa------caacaaaagcctttggaaaaggattctggagagaagactattgcatggttggacaagcttagaaattcaaatggttcattgcccacatctaagattcggttgaatatgcaaagagtaatgcaaaacaatgctgctgttttccgtacacaagagactttacaagaaggttgtcagttgattgacaagacatgggacagtttccatgatgtgaaggtgaaggatcgaaatttgatctggaactcagaccttatagaaactattgagttggaaaacctgttgattaatgcatgtattacaatgcactctgctgaagccagaaaagaaagcagaggtgcacatgcccgtgaagattttacgacaagagatgatgagaaatggatgaaacatacattgggatattgggagaatgagaaagtaaggctagaatacagg---cctgttcacatgaatacattggatgatgaaattgagacattcccaccgaaggcgcgtgtgtat
>IpomoeaNil_INIL11g39626.t1
---------------------------------------------------------------------------------------------------------------------------------------------------------------------------------------------------------------------------------------------------------------------------------------------------------------------------------------------------------------------------------------------------------------------------------------------------------------------------------------------------------------------------------------------------------------------------------------------------------------------------------------------------------------------------------------------------------------------------------------------------------------------------------------------------------------------------------------------------------------------------------------------------------------------------------------------------------------------------------------------------------------------------------------------------------------------------------------------------------------------------------------------------------------------------------------------------------------------------------------------------------------------------------------------------------------------------------------------------------------------------------------------------------------------------------------------------------------------------atgcaaagagtaatgcaaaacaatgttgctgtcttccatatacaagagactttagaagaaggtagacatatg------------------------------------------------------------------------------------------gaatccattttgttttgtttcccttgtacagtc------------------------------------------------------actaaaagagatgatgagaaatggatgaaacatgcattgggatattgggagaatgagaaagtaaggctagaatacatg---cctgttcacatgaatacattggatgatgaaattgagtcattcccacagaaggcgcgtgtgtat
>ManihotEsculenta_Manes.01G134800.1.p
gaatcgactggggggcgatcctcatacaccattgttgatcatacatatgatgcagtggttgtaggagcaggtggtgcagggttgagagctgccataggactctcagaacatggattcaacactgcttgcattaccaagctttttccaactcgttcacacactgttgcagctcagggaggaatcaatgcagctttgggaaatatgactgaagatgattggaggtggcacatgtatgacactgtcaagggaagtgactggttaggtgatcaggatgccattcaatacatgtgtagagaagcaccaaaggcagttattgaacttgagaactatgggctaccattttcccgaacagaagatggacgaatttatcagcgtgcatttggtggtcagagtttaaattttggaaaaggtggacaagcatatcgttgtgcatgtgctgctgaccgaactgggcatgctcttttgcatactctctatggccaagctatgaaacataatacccaattttttgtggaatattttgctttggatctattaatgaacagtgatggtagctgccaaggagtaattgcattgaatatggaggatggaacattacatagattccgagctgcttcaactattcttgccacagggggctatggtagagcatacttttcggcaacatcagctcatacatgcactggagatggcaatgctatggttgcacgcgccgggcttccactccaggacctggaatttgttcagtttcatcctacaggcatatatggagctggctgcctaattactgaa---ggatctcgtggagaaggtggtattcttaggaacagtgaaggtgaaagatttatggaaagatatgctcctacagccaaggatcttgcatcaagagatgttgtttcaagatctatgacaatggagattcgggagggtcgtggtgttggacctttgaaggaccatatctatttgcatttaaatcacttgcccccagatgtactaaaggagaggcttccaggtatttctgaaactgccgccattttcgcaggtgtggatgttacaaaggaacccatccctgtcttacccaccgtgcattacaatatgggtggaattcccacaaattaccatggagaggtagttaccgttaaaggcaatgatcctgatgcagtagttccgggattaatggcagctggagaggcagcctgtgcgtcagtgcatggtgccaatcggcttggtgcaaattctctgcttgacattgttgtttttggtcgagcttgtgcaaatagagtggcagagatccagagaccaggggga------aaacagaagcctttggaaaaggatgctggagaaaggaccattgcatggctggacaaactgaggaattcaaatggatccctgccaacttcacaaattcggttaaacatgcagagagtaatgcaaactaatgctgctgtattccgtacacaagaaacattggaagaaggttgtcagctgattgacaaggcatgggagagctttgatgatgttaagttgaaagatcgcagtttaatatggaactccgacttgatagaaaccatagaattggagaaccttttgataaatgcctgcataacaatgcactctgctgaggctcggaaggaaagcagaggagcacatgcccgtgaagacttcactaaaagagatgacgctaactggatgaagcacactttgggatattgggagaaagaaaaagttcgtctcgaatacagg---ccagtacacatgaatacattagacgatgagattgagtcattcccacctaaagctcgtgtctat
>ManihotEsculenta_Manes.02G093200.1.p
gaatccactggtggacgatcctcatacacaattgttgatcatacatatgatgcagttgtggtaggagcaggtggtgctgggttgagagctgccataggactctcagaacatggatttaacactgcttgcattaccaagctttttccaactcgttcacacaccgttgcagctcagggagaaatcaatgcagctctgggaaatatgacagaagatgattggaggtggcacatgtatgacactgtcaagggaagtgattggttaggtgatcaggatgctattcaatacatgtgtagggaggcaccaaaggcagtaattgaacttgagaactatgggctgccattttccagaacagaagatggacgaatttatcagcgtgcatttggtggtcagagtctaaattttggaaaaggtggacaggcatatcgttgtgcttgtgctgctgatcgaactgggcatgctcttttgcacactctctatggccaagctatgaaacacaatacacaattttttgtggaatattttgctttggatctactaatgaatactgatggtagctgtcaaggagtaattgcattgaatatggaggatgggacgttgcatagattccttgctgcttcaactatcttggccacagggggctatggtagagcatacttttcggcaacctcagctcatacatgcactggagatggcaattctatggttgcacgggctgggcttcctctccaggatttggagtttgttcagtttcatcctacaggcatatatggggctggctgcctaatcactgaa---ggatctcgtggtgaaggtggtatccttaggaacagtgaaggtgaacgatttatggaaagatatgctcctacagccaaggatcttgcatcaagggatgttgtttcaagatctatgaccatggagattcgggagggccgcggtgtaggacctttgaaggaccatatctatttgcatttaaaccacttgcccccagatgtactaaaagagaggcttcctggtatttctgaaactgctgccatttttgctggtgtggatgttacaaaggaacccatccctgtcttgcctactgtgcattacaatatgggtggaattcccacaaattaccatggagaggtggttactgttaaaggcaatgatcccgatgctgtagttcctggtttaatggctgctggggaggcagcctgtgcatctgttcatggtgccaatcggcttggtgcaaattctctgcttgacattgttgtttttggtcgagcttgtgcaaatcgagtagcagagatccatagaccaggggaa------aaacagaagcctttggaaaaggatgctggagagaggaccattgtgtggctagacaaactgaggaattcaaatggatcattgccaacttcacaaatccgattaaatatgcagaggataatgcaaaataatgcagctgttttccgtacacaagacacattggaagaaggttgtcagctgattgacaaagcatgggagagctttcatgatgtgaagttgaaagatcgcagtctaatatggaactctgacttgatagaaaccattgaattagaaaaccttttgataaatgcctgtatcacaatgcactctgctgaggctcggaaggagagcagaggggcacatgcccgtgaagacttcactaaaagagatgatgaaaattggatgaagcatactttgggatactgggagaatgtgaaggtacgactcgattacagg---ccagtacacatgaatacattagatgatgaaattgagtcattcccgcctaaagctcgtgtttat
>MimulusGuttatus_Migut.L00517.1.p
caatcgaatgatgcagcgccatcctatacagtggtggatcacacatacgatgcagtcgtggtgggtgcaggaggtgctgggctgagggctgcgataggattatcggagcatggattcaacacagcttgcattaccaagctatttcctactcgttcacataccgttgcagcacagggtggaataaatgctgcgttgggaaatatgacagaggatgattggaggtggcacatgtatgacacagtaaagggaagcgattggctaggcgaccaggatgccattcagtacatgtgtagggaagcaccaaaagcagttatagaacttgaaaattatgggctaccattctcccggactgaggatggaaagatatatcaacgtgcatttggtggtcaaagcttgaatttcggaaaaggcgggcaagcgtatcggtgtgcatgtgctgctgatcgaactggacatgctttgttgcacactctatatggccaggctatgaaacataacactcaattttttgtggaatactttgcccttgatttactcatgggcagtgatggtagctgtcaaggtgtaattgccttaaatatggaggatggcaccttacatcggttccgttctgcctcaacgattcttgctactgggggttatggtagagcgtacttttctgcaacttcagctcacacttgcaccggagatggcaatgccatggtatcacgtgctgggctacctctcgaggatcttgagtttgttcagtttcatccaaccggcatttatggtgctgggtgtctcattactgaa---ggctccagaggtgaaggtggtattcttaggaacagtgaaggtgaaagattcatggaacggtacgccccaacagccaaggatcttgcatctagagatgttgtctcaagatctatgacaatggagatccgagaagggcgtggtgttggacctttgaaagaccacatctatcttcacttgaatcatttgcctccggaggttcttcaagaaagacttccaggtatttctgaaaccgccgccatttttgctggtgttgacgtcacaaaggagccaatccctgtcttaccaaccgtccattataacatgggtggaattccaacaaattaccatggagaggttgttacgatcaaaggtgacaatcccgatgctattattcctgggctattcgctgctggggaagctgcctgtgcatctgttcatggagccaatcgacttggagccaattcacttcttgacattgttgtctttggccgtgcgtgtgccaacagggttgcagagatccataagccaggagag------aaacagaagccattagagaaggacgctggagagaaaacaattgcatggttggacaagcttcggaattcaaatggttcccttcccacctcaaaaatccggttgaacatgcaaaggataatgcaaaacaatgctgctgtatttaggacacaagaaactctggaggaaggctgtaagttgattgacaaagcctgggagagtttcaatgatgtcaaggtggaggacagaagcttgatatggaactctgacttgatcgagaccattgagttggaaaacctgttgattaacgcatgcatcactatgcattcggctgaagccaggaaagaaagtagaggagctcatgcacgtgaagatttcactacaagagatgatgagaaatggatgaaacatacattaggatactgggaaaatgagaaagtccgactggattaccga---ccagttcacatgaatacgctcgatgatgaaattgaaactttccctcccaaggctcgagtgtac
>OleaEuropaea_Oeu020073.1
---------------------------------------------------------------------------------------------------------------------------------------------------------------------------------------------------------------------------------------------------------------------------------------------------------------------------------------------------------------------------------------------------------------------------------------------------------------------------------------------------------------------------------------------------------------------------------------------------atggaggatgggacgttacacaggttccgtgctgcctcaacaattctggccgcagagggctatggtaggacgtacttctctgctacctctactcat------------------------------------------------------------------------------------------------------------------------gtctcttggggtgaaagtggtattcttaggaatagtgaaggtgaaagattcatggaacggtatgccccaacagctaaggatcttgcatcaagagatgtgatctcgagatctatgacaatggagatccgagaagggcgtggtgtaggacccttgaaagatcatatctatcttcacttaaatcacttacctcctgaggacctcaaggtgagacttcctggaatatctgaaactgctgctatttttgccggtgtcgatgttacaaaagagccaatctctgttttacctactgtccattataacatgggtgggatccccacaaatcaccatggagaggtagttaccatcaaaggtgattatcctgatgcagtgactcgtggactcttagctgctgggaaagctgcctgtgcatatgttcatggcgctaatcgacttggtgcaaattcccttcttgat------------------------------------------------------------------------------------------------------tctgttcagggcttgtacaagcttagaaattcaaatggctcccatcccacctcaaatatcctgttg---------------------------------------------------------------------------------------------------------------------------------------------------------------------------------------------------------------------------------------------------------------aaaagagatgatgaaaactggatgaaacacactttgggctattgggagaatgaaaaagttaggctcgcctacaggcagcctacagaccagttcaca---------------------------------------------
>OleaEuropaea_Oeu042258.3
caatccaatgttggagggtcatcatacacagtggtggatcatacctatgatgctgttgtggtgggcgcaggtggtgcaggcctgcgagcggcaattgggttgtccgagcatggattcaatacagcttgcattaccaaactatttcctactcggtcccacactgttgcagctcagggtggaataaatgctgcattaggaaatatgaccgaagatgattggaggtggcacatgtatgatacagttaagggaagcgattggctaggcgatcaggacgccattcagtacatgtgtagggaagcaccaaaagcagttatagagcttgaaaattatgggctaccattctccaggactgaagatggaaagatttaccaacgtgcatttggtggtcaaagcctaaactttggaaaaggtggacaagcatatcgttgtgcatgtgctgcagatcgaactgggcatgctttgttgcatactctttatggccaggctatgaaacacaatacacaattttttgtggaatactttgccttggatttacttatgggtaaagatggtagctgccaaggtgtaattgccttgaatatggaggatgggacattacataggttccgtgctccatcaacaattctagctacagggggttatggtagggcatacttctctgctacctctgctcacacttgcactggagatggaaatgctatggttgctcgagctgggctgcctcttgaggatctggagttcgtccagttccatccaacgggtatatatggtgcaggttgtctcattactgaa---gggtctaggggtgaaggtggcattcttaggaatagtgaaggtgaaagattcatggaacgttatgccccaacagctaaggatcttgcatcaagagatgttgtttcgagatctatgacgatggagatccgggaaggacgtggtgtagggcccttgaaagatcacatctatcttcacttaaatcacttacctcctgaggttctcaaggagagacttcctggtatatctgaaactgctgctatttttgctggtgtcgatgttacaaaagagccaatccctgttttacctactgtccattataacatgggtgggatccccacgaatcattatggagaggtggttaccatcaaagatgatgatccagatgcagtgattcctggacttttagctgctggggaagctgcctgtgcatctgttcatggcgctaatcgacttggtgcaaattctcttcttgacattgttgtatttggacgggcttgtgcaaacagggttgctgagatccgtagaccaggagag------agtcaaaaaccactggaacaggatgctggagagagaactattgcatggttggacaatcttagaaattcaaatggttcccttcccacctcgaatatccggttgaacatgcaacggattatgcaaagcaatgctgctgtatttcgcacacaagaaacattagaagaaggttgtcagttgattgataaagcatgggagagctttcatgatgtcaagttgaaggacagaagcttgatatggaactcagacttgatagagactattgagttggaaaaccttttaattaatgcatgtatcactatgcactctgctgaagcgaggaaagaaagtagaggagcccatgcacgtgaagattttacgaaaagagatgatgaaaactggatgaaacatactttgggatattgggagaacgaaaaggttaggcttgcctacagg---ccagttcacatgaatacgctggatgatgaagtggagtcatttcccccaaaggcccgagtatat
>OleaEuropaea_Oeu056742.1
---------------------------------------------------------------------------------------------------------------------------------------------------------------------------------------------------------------------------------------------------------------------------------------------------------------------------------------------------------------------------------------------------------------------------------------------------------------------------------------------------------------------------------------------------------------------------------------atggtgcttaagatcaaggat---------------------ttgatagaagatcttatggcacctggg------------------------------------------------------------------------------------------acagaggaagagtttgtccaatttcatccaactagtatacgtggtgcaggctgtctcattactgaa---gggtctaggggtgaaggtggtattcttaagaatagtgaaggcgaaagattcatggaacagtatgccccaacagctaaggatcttgcatcaagagacgtcgtctcgagatctatgacaatggagatccaagaagggtgtggtgtagta------------------------------------------------------------------------------------------------------------------------------------------------------------------------------------------------------------------------------------------------------------------------------------------------------------------------------------------------------------------------------------------------------------------------------------------------------------------------------------------------------------------------------------------------------------------------------------------------------------------------------------------------------------------------------------------------------------------------------------------------------------------------------------------------------------------------------------------------------------------------------------------------------
>OleaEuropaea_Oeu056760.1
caatcgaatgtgggagggtcgtcatacacagtggtggatcatacctatgacgctgttgtggtaggcgcaggtggtgctggtctgagagcggcgatagggttgtcagagcatggattcaacacagcttgcattaccaagctctttcctactcggtctcatacagttgcagctcagggtggaataaatgctgcattgggaaatatgacagaagatgattggaggtggcacatgtatgatacagtcaagggaagcgactggctaggtgatcaggatgccattcagtacatgtgtagggaagctccaaaagcagttatagagcttgaaaattatgggctaccattctctaggaccgaagatgggaagatttatcagcgtgcatttggtggtcaaagcctaaactttggaaaaggtggacaagcatatcgttgtgcatgtgctgcagatcgaactgggcatgcattgttgcatactctttatggccaggctatgaaacacaatacacaattttttgtggaatactttgccctggatttacttatgggtagtgatggtagctgtcaaggtgtaattgccttaaatatggaggatgggacattacacaggttccgtgctgcctcaacaattctggctacagggggctatggtagggcgtacttctctgctacctctgctcacacttgcaccggagatggcaatgctatggttgctcgagctggactgcctctcgaggatctggaatttgtccagtttcatccaactggtatatacggtgcaggctgtctcattactgaa---gggtctaggggtgaaggtggtattcttaggaatagtgaaggtgaaagattcatggaacggtatgccccaacagctaaggatcttgcatcaagagatattgtctcgagatctatgacaatggagatccgagaaggccgtggtgtaggaccattgaaagatcatatctatcttcacttaaatcacttacctcctgaggtcctcaaggagagacttcctggaatatctgaaactgctgccatttttgccggcgtcgatgttacaaaagagccaatccctgttttacctactgtccattataacatgggtgggatcccaacaaatcaccatggagaggtagttaccatcaaaggggatgatcctgatgctgtgacttctggactcttagctgctggggaagctgcctgtgcatctgttcatggttctaatcgacttggtgcaaattcccttcttgatattgttgtgtttggacgggcttgtgcaaacagggttgctgagatccgtagaccaggagag------agccaaaaaccacttgaaaaggatgctggagagaggactattgcatggttggacaagcttaggaattcaaatggttcccttcccacctcaaatatccggttgaacatgcagcggattatgcaaagcaatgctgctgtgtttcgtacgcaggaaacattagaagaaggttgtcagttgattgataaagcatgggagagcttccatgatgtcaagttgaaggacagaagcttgatatggaactcagacttgatagagaccattgagttggaaaaccttttaatcaatgcacgtatcaccatgcactctgctgaagcaaggaaagaaagtagaggagcccatgcgcgtgaagattttacggct---aatgatgagaactggatgaaacacactctgggatattgggagaatgaaaaagttaggctcgcctacagg---ccagttcacatgaacacgctggatgatgaaatcgaatcatttcccccaaaggcccgagtatat
>Phtheirospermum_Pjv1_00027313
caatcgaatgggggagcgccatcctatacagtggtggaccacacctacgatgcagtcgtggttggtgcaggaggtgcagggctgagggcggcaatagggttatcggagcatgggttcaacacggcctgcattaccaagctattccctactcgctcccacactgttgctgcacagggtggaataaatgctgcattgggaaatatgacagaggatgattggaggtggcacatgtatgacacagtaaagggaagtgattggctaggggaccaggatgccattcagtacatgtgcagggaagcaccgaaagcagttatagaacttgaaaattatgggctaccattttcccggactgaagacgggaagatttatcaacgtgcatttggtggccaaagcttgaattttggaaaaggtggccaagcgtatcgttgtgcatgtgctgctgatcgaactggacatgctttgttgcacactctgtatggccaggctatgaaacataatacgcaattttttgtggaatactttgctctcgatttaattatgggcagtgatggtagctgccaaggtgtgattgccttaaatatggaggatggaaccttgcatcgtttccgttctgcctcaacaattcttgctactgggggttacggtagagcatacttttctgcaacttctgctcacacctgcacgggagatggcaatgctatggttgctcgtgctggacttcctctcgaggatcttgagtttgttcagtttcatccaacaggcatatatggtgctgggtgtctcattaccgaa---ggttcccgaggtgaaggtggtattctgagaaatagtgaaggtgaaagattcatggaacggtatgccccaacagctaaggatcttgcatctagagatgttgtatcaagatctatgacaatggagatccgagaagggcgtggtgttggcccattgaaagatcatatctaccttcacttgaatcatttgcctccggaggtccttcaggagagacttcctggtatttccgaaactgcagccatttttgctggtgttgatgttactaaggagccaatccccgttttaccgactgtccactataacatgggtggcattcccacaaatcaccatggagaggtggttaccatcaaaggtgacaatcctgatactgtgatccctggactatttgctgctggggaagctgcctgtgcatccgttcacggcgccaatcgactcggagcaaattctcttcttgacattgtcgtcttcggtcgggcttgtgcaaatagggttgccgagatccaaaggccaggtgcg------aaacaaaagccactagaaaaggatgctggagaaaagacaatcggatggttggacaagcttcgcaattcaaatgggtcccttccaacctcaaatatccggttgaacatgcaacgtataatgcaaagcaatgctgctgtattccggacacaagaaacactagaagaaggctgtcagttgattgacaaggcctgggagagttttcatgatgtgaagttgaaggacagaagcatgatatggaactcggacttgatagagacaatcgagttagaaaaccttttaattaatgcgtgtatcaccatgcactctgctgaagccaggaaagaaagtagaggagctcatgcacgtgaagatttcacgaaaagagatgatgagaagtggatgaagcatacattaggatattgggaaaatgagaaagtgcgactcgactatcgt---ccagttcacatgaatacgctcgatgacgaaattgaaacgttccctcccaaggctcgagtgtat
>PrunusPersica_Prupe.7G153600.1.p
gaatccgctacagggcgctcttcgtacactgtggtggaccacacttatgatgcagtggttgtcggggctggtggtgcagggctgagagcagccataggactttcagagcatggatttaataccgcttgcattacgaagctattcccaactcgttcacatactgttgcagcccagggtggcataaatgctgcattagggaatatgacagaggatgactggagatggcacatgtatgacacagtcaagggaagcgattggctgggtgatcaagatgccatccagtatatgtgtagagaggctccaaaagctgtgattgaacttgaaaattatggattgccattttctcgaactgaagatggaagaatatatcagcgtgcatttggtgggcaaagccttgacttcggaaaaggtggacaagcataccgctgtgcttgtgctgctgacagaactggtcatgctctattacatactctctatggacaagctatgaagcataatacacaattttttgtcgaatatttcgctttggatcttctaatgaacagtgatgggagctgccaaggagttattgcattaaatatggaggacgggactttgcatcggttccaagcagcatcaacaattttggccacagggggttacggtagagcatatttctctgcaacctcagctcatacctgcactggagatggtaatgccatggtcgcacgtgctggactccctcttcaggatttggagtttgtgcagtttcaccctactggtatatatggtgctgggtgcctcatcactgaa---ggatcacgaggggaaggtggtatccttaggaacagtgaaggtgagcgatttatggaacgatatgcccctacagcgaaagaccttgcttctagggatgttgtgtcaagatctatgactatggaaatccgggagggtcgtggtgtaggacctttgaaggaccacatctatctccacttgaatcatttgcccccagatgtactcaaggagaggcttcctggtatctctgaaactgctgccatttttgctggcgtggacgttacaaaagagcctattcccgtcttacctactgtgcattataatatgggtggaattccgaccaattatcatggagaggtcgttaccaaaaaaggtgatgacccagatgtaataattcctgggttaatggcagctggggaggcagcctgtgcatctgtgcatggtgccaatcggcttggtgcaaattcactccttgacattgttgtttttggccgagcttgtgcaaatagagttgcagagatccataaaccaggggag------aaacaacagcctctggaaaaggattctggtgagcagaccattgcatggttggacaaaataaggaattcaaatggttcactaccaacttcgcaaatccggttgaatatgcaacgaataatgcaaaataatgctgctgtgttccgcacacaagaaacattagaagaaggttctcagttgattgacaaggcatgggagagttttgataatgttcaagtgaaggatcggagtttgatatggaactccgacttgatagagactatagagttggaaaaccttttgataaatgcctgtgtcaccatgcattccgctgaagccaggaaagagagcagaggagcacatgctcgtgaagacttcacgaaaagggatgatgagaagtggatgaaacatactctaggatactgggaaaatgagaaggtccgactagactacaga---ccagttcacttgaacacattagacgatgaaatcgagtcattcccacctaaagctcgtgtctac
>PopulusTrichocarpa_Potri.005G123900.1
gattctactggggggggatcctcatacacggttgtggatcatacttatgatgcggttgtagtaggagcaggcggtgcgggcttgagagctgctattggactttcagagcatggattcaatacagcttgcattaccaagctttttcccactcgatcgcacactgttgcggctcagggtggtattaatgctgctctgggaaatatgaccgaggatgattggagatggcacatgtatgacactgtcaagggaagtgactggttaggtgatcaggatgccatccaatacatgtgtagggaggcaccaaaagcagtcattgaacttgagaactacggattacctttttctcgaacagaagatggaaaaatttatcagcgtgcatttgggggtcaaagtttggattttgggaaaggtgggcaggcatatcgttgtgcgtgtgctgctgacagaactgggcatgctcttttgcatactctctatggccaagctatgagacacaatacacaattttttgtggaatattttgctttggatctattaatgaataatgatggtagctgccaaggagtgattgcactgaatatggaagatgggacattgcatcgcttctgtgctgcttcaacaattctggctacagggggatatggtagagcatacttttcagcaacctcagcacatacatgcactggagatggcaatgcaatggttgcccgggccggggttccacttgaggatttggagtttgttcagtttcatcctacaggcatatacggagcggggtgccttattacagaa---ggatctcgtggtgaaggtggtattcttaggaacagtgaaggtgagcgatttatggaaaggtatgcacctacagccaaggatcttgcttcaagagatgtcgtttcaagatccatgaccatggaaattcgggagggtcgtggtgtaggacctttgaaggaccatatatatctgcacttgaatcacttgcccccagatgtgctcaaggagaggcttcctggtatctctgaaactgctgccatttttgctggtgtggatgttacaaaggaacccatccctgtcctaccgaccgtgcattataatatgggtgggattcccacaaattaccatggagaggtagttacccttaaaggtgacgatccagatgcagttgttcctggattaatggctgctggagaggcagcctgtgcttcagttcatggtgccaaccggcttggtgcaaattctcttcttgacattgttgtgtttggccgagcttgtgcaaatagagtagccaaaatccatagaccaggcaagttgaataaacagaaacctttggaaaaggatgctggagagaggactattgcatggctggataaactaagaaattcaaatggatcactttcaacttcacacattcggttaaatatgcagaggacaatgcagaacaatgctgctgttttccgcacacaagaaacattggaagagggttgtcacttgattgataaggcatgggaaagctttcatgatgtgaaagtgaaagatcggagtttaatatggaactctgacttaattgagacactggagttggaaaaccttttgataaatgcctgtgtaactatgcactctgctgaagcccggaaagagagcaggggagcacatgcccgtgaagatttcaccaaaagagatgatgagaactggatgaagcatactctgggatattgggagaatgagaaggtccgactggattacagg---ccagttcacatgaacacgttagatgatgagattgagccattcccgccgaaggctcgtgtttat
>PopulusTrichocarpa_Potri.007G026400.1
gatactactggggggagatcctcgtacacggttgtggatcatacttatgatgcggttgtggtaggagctggcggtgcgggattgagagctgctattggactttcagagcatggattcaacacggcttgcattaccaagctttttcccactcgttcgcacaccgttgcggctcagggtggtattaatgccgctctgggaaatatgactgaagatgattggagatggcacatgtacgacactgtcaagggaagtgactggttgggtgatcaggatgccatacaatacatgtgtagggaggcgccaaaagcagtcattgaacttgagaactatggtttaccattttctcgaacagaagatggaaaaatttatcagcgtgcatttgggggtcaaagtctagattttggaaaaggtgggcaggcatatcgttgtgcatgtgctgctgatagaactgggcatgctcttttgcatactctctatggccaggctatgaaacacaatacacaattcttcgtggaatattttgctctggatctaataatgaataatgacggtagctgccaaggagtaattgcattgaatatggaagatgggacattgcatcgattccgtgctgcgtcaacaattctggccacagggggatacggtagaacatacttttctgcaacctcagctcatacatgcactggagatggaaatgcaatggttgcacgggccgggattccacttgaggatctggagtttgttcagtttcatcctacaggcatatatggggctgggtgcctcattacagaa---ggatctcgtggtgaaggtggcatccttaggaatagtgaaggtgagcgatttatggaaaggtatgcacctacagccaaggatcttgcttcaagagatgttgtttcaagatccatgaccatggaaattcgggaaggtcgcggtgtaggacctttgaaggaccatatctatctgcacttgaatcacttgcccccagatgtgctcaaggagaggcttcctggtatttctgaaactgctgccatttttgctggtgtggatgttacaaaggaacccatcccagtgttaccaactgtgcattataacatgggtggaatccccacaaattaccatggagaggtagtaaccattaaaggtgatgatccagatgctgttattcctggactaatggctgctggtgaggcagcctgtgcttcagttcatggtgccaaccgacttggtgcaaattctcttcttgacattgttgtgtttggccgagcttgtgcaaatagagtagctgagatccatagaccaggggag------aaacagaaacctttggaaaaggatgctggggagagaactattgcacggctggataaactaagaaattcaaatggatcaattccaacttcacaaattcggttaaatatgcagaggataatgcagagcaatgctgcagtgtttcgcacgcaagaaacattggaagagggttgtcatttgattgataaagcatgggaaagctttcatgatgttaaagtgaaagatcggagtttaatatggaactctgacttgatcgagactgtagagttggaaaaccttttgataaatgcctgtataactatgcactctgctgaagccaggaaagagagcagaggagcacatgcccgtgaagacttcactaaaagagatgatgagaaatggatgaagcacactctggggtattgggagaaggagaaggtccgacttgattacagg---ccagttcacatgaacacattggatgatgaggttgagaccttcccaccaaaggctcgtgtttat
>SesamumIndicum_SIN_1002030
caatctaatggggcaacgccatcctatacagtggtggatcacacctatgatgcagtggtagttggagcaggaggtgcggggctgagggccgccatagggttatcagagcatggattcaacacagcttgcattaccaagctttttcccactcgctcccatactgttgcagcacagggtggaataaatgccgcattggggaatatgacagaggatgattggaggtggcacatgtatgacacagtaaagggaagtgattggctagaatcctctgaaagtatcaactattactgc---------------------------------tcttactgcatt------------------gggggaccaggatgccatccagtacatggtggtcaaagcttgaattttggaaaaggtggacaagcatatcgttgtgcatgtgctgctgatcgaactggacatgctttactgcacacattatatgggcaggctatgaaacataacacacaattttttgtggaatactttgcccttgatttacttgtaggcagtgatggtagctgccaaggtgtaattgccttgaatatggaggatggcaccttacatcggttccgtgctgcctcaacaattcttgctactgggggttacggtagagcatacttttctgcaacctctgctcacacttgcactggagatggcaatgctatggtagcacgtgctgggttgccgctacaggatcttgagtttgttcagttccatccaacgggcatatatggtgctgggtgtctcattactgaa---gggtcccgtggtgaaggtggtattcttaggaatagtgagggtgaaagattcatggaacgatatgccccaacagctaaggatcttgcatcaagagatgttgtatcaagatctatgaccatggagattcgagaagggcgtggcgttggacccttgaaagatcatatttaccttcacttgaatcatttgcctcctgaggtcctcaaggagagacttcctggtatctctgaaactgcagccattttcgccggtgttgatgttacaaaggaaccaatccctgttttaccaactgtgcattataacatgggtggaattcccacaaatcaccatggagaggtggttaccatcaaaggtgatgatcctgatgctgtggttcctggactatttgctgctggagaagctgcctgtgcatctgttcatggtgccaatcgacttggagccaattcacttcttgacattgttgtctttggtcgggcttgtgcaaacagggtggcggagatccagaggccaggagag------aaacaaaagccactagaaaaggatgctggagagaggaccgtcgcatggttggacaagcttcggaattcaaatggttcccttcccacctctaaaatccggctgaacatgcaacgggtaatgcaaaataatgctgctgtatttcggacacaagaaacactggaagaaggctgtcagttgattgataaagcctgggagagttttcatgatgtcaagttgaaggacagaagcttgatatggaattcggacttgatagagactattgagttggaaaaccttttaattaatgcatgcatcaccatgcactctgctgaagccaggaaagaaagtagaggagctcatgcacgtgaagattttactaaaagagatgatgaacactggatgaaacatacattaggatactgggaaaatgagaaagtacgactggactaccgg---cctgttcacatgaatacacttgatgatgaagttgaatccttccctcccaaggctcgagtatac
>SesamumIndicum_SIN_1025512
---------------gcgccgtcctatacagtggtggatcacacctatgatgccgtggtcgtaggcgcaggaggtgcggggctgcgtgctgcgataggattatcggagcatggttttaatacagcctgcattaccaagctattccctactcgctcccacacagttgcggcacagggtgggataaatgctgcactaggaaatatgacagaagatgattggaggtggcacatgtatgacacggttaaaggaagtgattggctaggtgaccaggacgccattcagtacatgtgccgtgaagcaccaaaagcagttatcgagcttgaaaattatgggttaccattttcccggacagaagatgggaagatatatcaacgtgcatttggtggtcaaagcctcaattttggaaaaggtggacaggcatatcgttgtgcttgtgctgctgaccggactgggcatgctttgttgcacactctgtatggccaggctatgaaacataacacacaattttttgtggaatacttcgcccttgatttactcatgggcaatgatggtagctgcctaggtgtaattgccttaaacatggaggatggcaccttgcaccggttccgtgctgcctctacaattctggcaactgggggttatggtagagcatacttttctgcgacatctgctcacacttgcactggagatggcaatgctatggttgctcgggcaggactgccactccaggatcttgaatttgttcagtttcatccaacgggcatatatggtgctgggtgtctcatcactgaa---gggtcccgaggtgaaggtggtattcttaggaatagtgaaggtgaacgattcatggaacgatatgctccaacagctaaagatcttgcatctagagatgttgtatcaagatctatgaccatggagatccgtgaagggcgtggtgttggacccttgaaggatcatatctaccttcacttgaatcacttgcctcctgaggtccttaaggaaagacttcctggcatttccgaaacagcagctatttttgctggtgtggatgttacaaaggagccaatccctgtcctaccaactgtccattataacatgggtggaattcccacaaatcaccatggagaggtggttaccatcaaagatgatgatccagatgctgtgattcctggattatttgccgctggagaagctgcttgcgcatcagttcatggtgccaatcgactgggagcaaattcacttcttgatattgttgtttttggtcgggcttgtgctaacagagtcgcggagatccaaagaccaggagac------aaacaaaagccactcggaaaggatgctggagaaaaaactattgcatggttggacaaacttaggaactcaaatggttcccttccaacctccaaaatccggttgaacatgcaacgggtaatgcaaaacaatgctgctgtcttccggacacaggaaacacttgaggaaggttgtcagttgattgataaagcatgggacagttttcatgacgtgaagttgaaggacagaagcttgatatggaactcagacttgatagaaactattgagttagaaaaccttttgattaatgcatgcatcaccatgcactctgctgaagcaaggaaagaaagtcgaggagctcatgcacgtgaagattttacgaaaagagatgatgagaactggatgaagcatacactaggatactgggaaaatgagaaagttcggctcgactacagg---ccagttcacatgaacacacttgatgatgaagttgaatcgttccccccaaaggctcgtgtgtat
>SolanumTuberosum_PGSC0003DMT400038576
caaactaatgtgggaggctcgtcctacacgatagtggatcacacatacgatgcggtggtggtcggtgcaggcggtgctgggcttcgtgcagcaatagggttgtctgagcatggattcaatactgcttgcataaccaagctctttcctactcgatctcacactgttgcagctcagggtggtataaatgctgcattaggcaacatgacagaagacgattggaggtggcacatgtatgatacagtcaaaggaagtgattggttaggtgatcaggatgctatccaatacatgtgtagagaagcaccaaaagcagttatagagcttgagaattatggtttgcctttctctcgaacagaagatggtaaaatatatcaacgtgcatttggtggtcaaagcctggactttggaaaaggaggacaagcctatcgttgtgcatgtgctgcggatcggactgggcatgctctattgcatactctttatggccaggccatgaagcataatacacagttttttgtggaatatttcgctttggatttactaatgaacagtgatgggagctgccaaggtgtaatagcactaaatatggaggatggcaccttgcatcgattccgtgctgccaatacaattttggccaccgggggttatggccgagcttacttctcggcaacatctgctcatacttgcaccggagatggtaatgctatggttgcgcgcgctgggcttcctcttcaggatcttgagtttgtgcaatttcatccaactggtatatatggagctggttgcctcattactgaa---ggatctcgcggtgaaggtggtatcctgaggaatagtgagggtgagcgatttatggaaaggtatgccccaactgccaaggatcttgcgtcaagagatgttgtttccagatctatgactatggaaattcgagaagggcgtggtgtaggacctttgaaggaccatatctatcttcacctcaatcacttacctccagaggttcttaaggagagacttccgggtatctctgaaacagctgccattttcgctggtgttgatgtgactaaggagccaattcctgttttacctaccgtgcattataatatgggaggaatcccaactaattaccatggacaggtggtcactaaaaaaggggatgatccagatgctgtgatccctggactgatggctgctggtgaagcagcatgtgcatctgttcatggtgccaatcgtcttggtgcaaattctcttctagatattgttgtttttggacgggcatgtgctaatagggttgcagagatccaaaaaccaggtgag------gaacagaagccacttgaaaaggatgctggagagaggaccatcgcatggttggacaagattaggaactcaaatggttcattgcccacctcaaatataaggctgaacatgcaaagagttatgcaaaacaatgctgctgtcttccgcacacaagagacattagaggaaggttgccagctcattgacaaaacatgggagagtttccatgatgttcagttgaaggacagaggtttaatatggaacacagatcttatagagactattgagttggaaaaccttttaattaatgcatgcatcaccatgcactcagccgaggcaagaaaagaaagcagaggagctcatgctcgtgaagattttacgaaaagagatgatgagaagtggatgaaacataccataggattttgggaagacgagaaagttcggctagaatacaga---ccagtgcatatgaacactctagatgacgaagtcgagtcgttcccaccaaaggctcgtgtctac
>StrigaAsiatica_SGA_v2.0_scaffold3G01839
caatcgaatgggggaactcaatcctatacagttgtggatcacacctacgatgcggtggtggttggtgccggcggtgcaggactgagggccgcaatagggttatccgagcaagggttttacacagcctgcattaccaagctattccctactcgctcccatacggttgctgcacag------------------------------------gatgattggcggtggcatatgtacgatacagtgaagggaagtgattggctaggagaccaggacgcaattcagtacatgtgcagagaagcaccaaaagcagttatcgaacttgagaattatggtctgccgttctcccggacggaagatgggaagatttatcagcgtgcatttggtggccagagcttgaactttggaaaaggcggacaagcatatcgttgtgcatgtgctgctgatcgaactggacatgctttgttgcatactctatatggccaagctatgaaacataatacaaagttttttgttgaatactttgctctggatttaattatgagcaatgatggtagctgccagggtgtgattgctttaaatatggaggatggcaccttgcatcgtttccgtgctatgtcgacaattcttgctactgggggttatggcagagcatacttttctgcaacttctgctcacacttgcacaggagatggcaatgctatg---------------------------gatcttgagtttgttcaattccatccaacaggcatatatggtgctgggtgtctcattactgaa---gggtcccgaggtgaaggtggtattctgaggaacagtgaaggtgaaagattcatggagcggtatgccccaactgctaaggaccttgcatctagagatgttgtatcaagatctatgacgatggagatccgggaagggcgtggtgttgggcccttgaaagatcacatctaccttcacttgaatcatttgcctcctgaagtcctaaaggagagacttcctggtatttcagaaactgcagccatatttgctggtgttgatgttacaaaggagccaatccctgttttgccgactgtccactataacatgggcgggatccccacaaatcactatggagaggtggttaccattaaaggtgatgatcctgattatgaggttcccggactgtatgctgctggggaagctgcctgtgcttctgttcatggtgccaatcgccttggagcaaattctcttctggacattgttgtctttggtcgtgcttgtgctaatagggttgctgagatccaaaagccaggtgag------aaacaaaagccactagaaaaggatgctggagagaagaccattgcatggttggacaagattcgtaattcaaatgggtcacttcccacatcaaaaatccggcttaacatgcaacgcataatgcaaaacaacgctgctgtatttcggacccaagaaacgctggaagaaggctgtcagttgattgataaggcttgggagagttttcatgacgtcaagttgaaggacagaaccttgatatggaactcggacttgatagagacaattgagttggaaaaccttttaattaatgcatgcatcaccatgcactctgctgaagccaggaaagaaagtagaggagcccatgcacgtgaagattttacgaaaagagatgatgagaactggatgaaacatacattaggatattgggaaaacgagaaagttaaactggactaccga---ccagttcacatgaatacacttgatgatgaagttgaatcatttcctccaaaagctcgagtatac
>VitisVinifera_GSVIVT01018976001
gaatcgactgggggaacctcttcatatactattgtcgatcatacatatgatgcagttgttgtaggagctggtggggcagggcttagagctgccataggactatctgagcatgggttcaacactgcttgcattacaaagcttttcccaactcggtcacacacagttgcagctcagggtggtataaatgctgcattaggaaacatgaccgaagatgactggagatggcacatgtatgacactgtcaagggaagtgactggttaggtgaccaggatgctattcagtacatgtgtagggaggcaccaaaagcagtgatagagcttgagaactatggtttacccttttctcgaactgaagatgggagaatatatcaacgtgcatttggtggtcaaagcctgaactttggaaaaggtggacaggcatatcgttgtgcatgtgctgccgatcgaactgggcatgctttgttgcatactctatatggccaggctatgaaacataatacacaattttttgtagagtactttgcattggatcttttaatggataatgatggtgcatgccaaggtgtaattgcattaaatatggaggatgggacattacataggttccaagctgcttcaacaattctagccacagggggctatggtagaacatacttctctgcaacctcggcccatacatgcactggtgatggtaatgccatggttgcacgtgccgggctccctcttcaggatctcgaatttgtgcagtttcacccaacaggtatatatggtgctgggtgccttattactgaa---ggatcccgtggtgaaggtggtatcctgaggaatagtgaaggtgaacggtttatggaacgatatgcccctacagcgaaggatcttgcatcaagagatgttgtttcaagatctatgacaatggaaatccgagaaggtcgtggtgtaggacctctgaaagaccatatctacctccacttgaaccacttacctccagaagttctgaaggaacggcttcctggtatctctgaaactgctgccatttttgctggagtagatgttacaaaggagcccatccctgttttacccactgttcactataacatgggaggaattcccacaaattaccatggagaggtattaacaattaaaggcaatgatcccgatgcagtagttcctggactaatggctgctggtgaggctgcctgtgcatcagtccatggtgccaatcgccttggtgcaaattctcttcttgacattgttgtttttggtcgggcttgtgcaaatagggttgcagagatccataaaccaggggaa------aaacaaaaaccgttggaaaaggattctggggaaaagacaattgcatggctggacaaactaaggaattcaaatggctcaattccgacctcaaaaatccgtttaaatatgcagcgagtaatgcaaaataatgctgctgtcttccgcacacaagaaacattagaggaaggttgtaagttgattgacaaagcatgggagagctttcatgatgtacagttgaaggataggagtctgatatggaactctgacttgtcagagaccatagagttggaaaatcttttgataaacgcatgtatcaccatgcattctgccgaggccaggaaagagagcagaggagcgcatgcccgtgaagattttacgaaaagagatgatgagaactggataaggcacactttgggatattgggaaaatgagaaggttcggctagattacagg---ccagttcacatgaacccattggacgatgagattgagtcgatcccacctaaagcacgcgtatat
>CuscutaAustralis_C009N0194E0.1
caatcaaatgtgggaggatcatcctatacagtagtggatcacacatatgatgcggtggtggtgggtgctggaggcgcagggcttagagcagcaattggattgtctgagcacggattcaacactgcttgcattaccaagctcttcccaactcgttctcacactgttgcagctcagggtggtataaatgctgctttaggaaatatgactgaggatgattggaggtggcacatgtatgatactgttaaaggaagtgactggctaggtgatcaggatgctatccagtacatgtgtagagaagctccagaagctgttatagagcttgagaactatgggctaccattctctcgaacagaagatgggaaaatatatcagcgtgcatttggtggccaaagtctgaattttggaaaaggtggccaagcttatcgttgtgcctgcgctgctgatcgcactggacatgctttgttgcacactctctatggccaggctatgaaacataatacccagttcttcgtggaatattttgctttggatttactaatgaacagtgatggaagctgccaaggtgtaattgcactaaatatggaggatggtaccttacatcgcttccgagctgcttctacaattttggctacagggggatatgggagagcatatttttctgcaacctctgcccatacttgcacaggagatggaaatgctatggttgcacgcgctgggctacctctccaggatcttgagtttgtacaattccatccaactggtatatatggagctggttgtctcattactgaa---ggatctcgtggtgaaggtggcattctaaggaacagtgaaggtgagcgctttatggagcgctatgcaccaaccgcgaaggatcttgcatctagggatgttgtttcaaggtctatgacaatggaaattcgagaagggcgtggagttggcccattgaaggaccacatatacctccacttgaaccatttacctccggaagttcttaaagaaaggcttcctggtatctctgaaactgctgccattttcgctggtgtagatgtgacaaaagagccaattcctgtcttgcctactgtgcattataatatgggcgggattccaactaattaccatggggaggttgtgactatcaaaggcaatgatcccgatgcggtagttcctggcctgatggctgcaggggaagctgcatgtgcatcagttcatggtgctaacaggcttggagcgaattctcttctcgacattgttgtttttggccgggcatgtgcaaatagggttgcagaaatccaaaagccaggagaa------gttcaaaaacctctggagaaagatgctggagagaagactattgcatggttggacacgcttagaaattcaaatggttcattgcccacttcaaagattcgattaaacatgcaaaggataatgcaaaacaatgccgctgttttccgcacacaagagactttagaggaaggctgcaagttaatcgacaaggcatgggagagcttcggtgaggtccagctgaaggatcgcgatttgatatggaatactgaccttatagagactatcgagctggaaaaccttttgattaatgcttgtgtcacaatgcactctgctgaggctagaaaggagagcagaggcgcacatgcccgtgaagattttactaaaagagatgacgagaaatggatgaaacattcattagggtattgggagaatgaaaaagtaagactggactacagg---ccagtccacatgaacacactggatgatgaaattgagtcgttcccacctaaggcgcgtgtgtat
>Actinidiaeriantha_DTZ79_09g07410
gaaacgactgggggaagatcctcatatactgtggttgatcatacatatgatgcggttgttgtaggcgcaggaggtgccggcctcagagcagccatagggctttctgagcatggatttaatacagcttgcattaccaagctatttcctactcgctcacataccgttgcagcacagggtggtataaatgctgccattggt------------------------------------------------------------------gaccaggatgctattcaatatatgtgtagagaggcaccaaaagcagtcatagagcttgagaactatgggttaccattctcccgaactgaagatggtaaaatatatcaaagggcatttggtggtcaaagcttgaactttgggaaaggtggacaagcatatcgttgcgcgtgcgctgctgatcgaacagggcatgctctcttgcacactctttatggccaagctatgaaacacaatacccaattttttgttgaatattttgctctggatctgataatgggcagtgatggtagctgccaaggagtaattgcattaaatatggaggatggaacattgcatcggttccgtgcagcatcgacaattctggccacagggggttatggtagggcatacttttctgcaacctcagctcatacatgcactggtgatggaaatgcgatggttgcacgtgctgggatccctcttgaggatcttgagtttgttcagttccacccaacaggtatatacggtgctgggtgtctcatcacggaa---ggatctcgtggtgaaggcgggattctgaggaacagtgaaggtgagagatttatggaacgatatgcccctactgccaaagatcttgcatcaagagatgttgtttcaagatctatgaccatggaaatccgagaagaacgtggtgta------------------------------------------------gaagtcctcaaggagagacttcctggcatctctgaaactgctgccatctttgctggtgttgatgttacaaaggagccaatccctgttttacctactgttcattataatatgggtggaattccaactaactaccatggagaggcagttaccattaaaggtgatgatccagatgcagtggttcctggcctaatggctgccggagaggcagcctgtgcctcagttcatggtgccaatcggcttggtgcaaattctcttcttgatattgttgtgtttggtcgg---------------------------------------gag------aaacaaaaacctttggagaaggatgctggtgagaagactattgcatggttggacaagctaaggaattcagatggttcaattccaacttcgaaaatccggttgaatatgcagcgagttatgcaaaataatgctgctgttttccggacacaagaaacattggaggaa---------------------------------------------------------------------------------------gaaactatagagttagaaaaccttttgatcaatgcatgtattaccatgcattctgctgaggctaggaaagaaagcagaggggcacatgcccgtgaagattttacgaaaagagacgatgagaagtggatgaaacacacattgggatattgggagaatgagaaggttcgtctcgattacagg---ccagttcatatgaacacattagatgacgagatcgaatcattcccacccaaagctcgcgtatat
>Actinidiaeriantha_DTZ79_14g13240
---------------------------------------------------------------------------------------------------------------------------------------------------------------------------------------------------------------------------------------------------------------------------------------------------------------------------------------------------------------------------------------------------------------------------------------------------------------------------------------------------------------------------------------------------------------------------------------------------------------------------------------------------------------------------------------------------------------------------------------------------------------------------------------------------------------------------------------------------------------------------------------------------------------------------------------------------------------------------------------------------------------------------------------------------------------------------------------------------------------------------------------------------------------------------------------------------------------------------------------------------------------------------------------------------------------------------------------------------------------------------------------------------------------------------------------------------------------------------------------atgcaaaataatgctgctgtgttccggatgcaggaaacattggaggaaggttgtcagttaattgacaaggcatgggaaagctttcatgatgttaagttgaatgatcgaagtttgatatggaactcggacctcatagaaacttttgagttagaaaacattttgatcaatgcatgtattaccatgcattctgctgaggctaggaaagaaagcagaggggcacatgcccgtgaagattttacg---------------------------------------------------------------------------------------------------------------------------------------------
>Actinidiaeriantha_DTZ79_27g06800
---------------------------------------------------------------------------------------------------------------------------------------------------------------------------------------------------------------------------------------------------------------------------------------------------------------------------------------------------------------------------------------------------------------------------------------------------------------------------------------------------------------------------------------------------------------------------------------------------------------------------------------------------------------------------------------------------------------------------------------------------------------------------------------------------------------------------------------------------------------------------------------------------------------------------------------------------------------------------------------------------------------------------------------------------------------------------------------------------------------------------------------atgggcggagtccccacaaactacctgggagaggtagtgacaattaaaggtgacaatcgagatgctgtggttcctcgactaatggccgctggggaggcagcctgtgtgtcagttcatggtgccaatcggcttggtgcaaattctcttcttgacattgttgtttttggg------------------------------------------gaa------aaacaaaaacctttggagaaggatgctggtgagaaaactattgcatggttggacaagataaggaat---------------------tcaaaaatccgg---aatatgcaacggattatgcaaaatcaagcttcagtgcttcggacacaagaaatgattcacaaacgttgtcaggtaattgataaagcatgggaaagatttcatgatgttaagttgaaggatcaaagtttgatacggaactctgacctagttgagactatagagtttgaaaacctattgataaatgcatgcattaccatgcattctgctgaagctaggaaagaaagcaggggaacccatgcccgtgaggattttactaaaagagagaatgagaactggatgaaacatacgttgggatattgggagaatgagaaggttcggctagactacaga---ccagttcacacgaacacattggatgatgaggttgagccattcccacctaaagctcgtgtctat
>GossypiumRaimondii_KJB17788
---------ggttctggaagagaatacacgatagtggatcatacatatgatgctgttgtggttggtgctggtggtgctgggttgagagcagctattggtctctctgagcatggattcaagactgcttgcattactaagcttttcccaactcgttcgcatactgttgctgctcagggtggtataaatgctgctttgggaaatatgactgaagatgactggcgatggcacatgtatgacacagttaaaggaagtgattggttaggtgaccaggatgcaattcagtatatgtgcagggaggcaccaaaagcagtgattgaactagagaattatgggttgcctttttctcgaacagaagatggaaaaatatatcagcgtgcatttggtggtcaaagccttgactttggaaaaggtggacaggcatatcgttgtgcatgtgctgctgatcggactgggcatgctctattgcacactctctatggccaagcaatgaaacataatacccaattctttgtggaatattttgctttggacctgttgatgaatagtgatgggagctgccagggagtgatagctttgaacatggaggatggaacactacatcggttctgtgctgcttcaacaattctagcaactgggggatatggtagagcctacttttccgcaacctcagctcacacatgcactggtgatggtaatgctatggttgcacgagccgggcttccactccaggatttggagtttgtgcagttccacccaactggaatatatggggctgggtgcctcatcactgaa---gggtctcgtggtgaaggtggtattcttcgaaatagtgaaggtgaacgctttatggaacgctatgcccctacagccaaggatcttgcttcaagggatgttgtttcaagatccatgaccatggaaataagggaaggtcgtggtgtaggacctttgaaggatcatatctacctccacttgaatcacttaccgccagaggtgctcaaagagaggcttccaggtatctctgagactgctgccatttttgctggtgtggatgttacaaaggagcccatccccgtcttgcctactgtgcattataatatgggtggaattcccactaatcaccatggagaggttgtaactatcagaggcaatgatccagattctgtggtacctggactaatggctgctggagaggcagcttgtgcatcagttcatggtgccaatcggttgggtgcaaactctcttcttgatattgttgtgtttggtcgtgcttgtgcaaatagagttgctgaaatccataggccaggggag------aagctgaaacctttggaaaaggatgccagcgagaaaacagttgcatggctggacaaactaagaaattcaaatggttctcttccgacatcaaaaattcgattaaatatgcaacgagtaatgcaaaacaatgctgctgttttccgcacacaggaaacacttgaagaaggttgtcaattaattgataagacatgggacagtttccatgatgttaagttgaaggaccgaagtttaatatggaactccgatttgatagagactatcgagttggaaaatcttttgataaatgcctgtatcaccatgcattctgctgaagctaggaaagagagcagaggagctcatgcccgtgaagattttacgaaaagagacgatgagaactggatgaaacacacattgggctattgggagaatgagaaggtgcgactggattatcga---ccggttcacatgaacacattagatgatgaaatcgagtcattcccacctaaagcccgtgtatat
>GossypiumRaimondii_KJB48415
---------------------------------------------------------------------------------------------------------------------------------------------------------------------------------------------------------atgactgaagatgactggcgatggcacatgtatgacacagttaaaggaagtgattggttaggtgatcaggatgcaattcaatatatgtgcagggaggcaccaaaagctgtgattgaacttgagaattatgggctgcctttttctcgaacagaagatgggaaaatatatcagagagcatttggtggtcaaagcctagactttggaaaaggtggacaggcttatcgttgtgcatgtgctgctgatcgaacggggcatgctctactgcacactctctatggccaagctatgaaacataatacccaattctttgtggaatattttgctctggatctattgatgaacagtgatggaagctgccagggagtgatagctttaaacatggaggacggaacactacatcgcttccaggcttcttcaacaattctggccacagggggatatggtagaacctacttttctgcaacttcagctcacacatgcactggtgatggcaatgctatggttgcacgtgctgggcttcccctccaggatttggagtttgtgcagttccatccaactggaatctatggggctgggtgcctcattactgaa---gggtctcgtggtgaaggtggcatccttagaaatagtgaaggtgaacgcttcatggaacggtatgctcctacagccaaggatcttgcttcaagggacgttgtttcgagatctatgaccatggaaatcagggaaggtcgtggtgtaggacctttgaaggatcatatctatctccacttgaatcacttgcctccagaggtgcttaaggagaggcttccaggtatctctgagactgctgccatttttgctggtgtggatgttacgaaggagcccatcccagtcttgcctactgtacattataacatgggtggaattccaacaaatcatcatggagaggtagttactatcaaaggcagtgatccagattctgtggttcctggactgatggctgctggagaggcagcctgtgcatcagttcatggtgctaatcggttgggtgcaaattcccttcttgacattgtcgtctttggtcgggcttgtgcaaaccgagttgcagagatccaaaggccagggcag------aagcagaaacctttggaaaaggatgctggtgcgagaacaatttcatggttggacaaaataagaaattctaatggttctcttccaacttcaaacattcgattaaatatgcaacgagtaatgcaaaataatgctgctgttttccgcacacaggaaacacttgaggaaggttgtcagttaattgataagacatgggaaagcttccatgatgttaagttgaaggatcgcagtttaatatggaactctgatttgatagaatctatcgagttggaaaatcttttgataaatgcctgtatcaccatgcactccgctgaagctaggaaagagagcagaggagcacatgctcgtgaagattttacgaaaagagatgatgagaactggatgaaacacacattgggttattgggagaatgagaaagtgagactggattatcgg---ccagttcacatgaacacattagatgatgaagtcgagtcattcccacctaaagctcgtgtctat
>GossypiumRaimondii_KJB48416
catgct---------gggtccccttatacaatagtggatcatacgtatgatgcagttgtggttggtgctggtggtgcggggctgagagcagccattggtctttcagagcatggatttaatactgcttgcataactaagcttttcccaactcgttcacatactgttgcggctcagggtggcataaatgctgctttgggaaatatgactgaagatgactggcgatggcacatgtatgacacagttaaaggaagtgattggttaggtgatcaggatgcaattcaatatatgtgcagggaggcaccaaaagctgtgattgaacttgagaattatgggctgcctttttctcgaacagaagatgggaaaatatatcagagagcatttggtggtcaaagcctagactttggaaaaggtggacaggcttatcgttgtgcatgtgctgctgatcgaacggggcatgctctactgcacactctctatggccaagctatgaaacataatacccaattctttgtggaatattttgctctggatctattgatgaacaga------agctgccagggagtgatagctttaaacatggaggacggaacactacatcgcttccaggcttcttcaacaattctggccacagggggatatggtagaacctacttttctgcaacttcagctcacacatgcactggtgatggcaatgctatggttgcacgtgctgggcttcccctccaggatttggagtttgtgcagttccatccaactggaatctatggggctgggtgcctcattactgaa---gggtctcgtggtgaaggtggcatccttagaaatagtgaaggtgaacgcttcatggaacggtatgctcctacagccaaggatcttgcttcaagggacgttgtttcgagatctatgaccatggaaatcagggaaggtcgtggtgtaggacctttgaaggatcatatctatctccacttgaatcacttgcctccagaggtgcttaaggagaggcttccaggtatctctgagactgctgccatttttgctggtgtggatgttacgaaggagcccatcccagtcttgcctactgtacattataacatgggtggaattccaacaaatcatcatggagaggtagttactatcaaaggcagtgatccagattctgtggttcctggactgatggctgctggagaggcagcctgtgcatcagttcatggtgctaatcggttgggtgcaaattcccttcttgacattgtcgtctttggtcgggcttgtgcaaaccgagttgcagagatccaaaggccagggcag------aagcagaaacctttggaaaaggatgctggtgcgagaacaatttcatggttggacaaaataagaaattctaatggttctcttccaacttcaaacattcgattaaatatgcaacgagtaatgcaaaataatgctgctgttttccgcacacaggaaacacttgaggaaggttgtcagttaattgataagacatgggaaagcttccatgatgttaagttgaaggatcgcagtttaatatggaactctgatttgatagaatctatcgagttggaaaatcttttgataaatgcctgtatcaccatgcactccgctgaagctaggaaagagagcagaggagcacatgctcgtgaagattttacgaaaagagatgatgagaactggatgaaacacacattgggttattgggagaatgagaaagtgagactggattatcgg---ccagttcacatgaacacattagatgatgaagtcgagtcattcccacctaaagctcgtgtctat
>GossypiumRaimondii_KJB48417
catgct---------gggtccccttatacaatagtggatcatacgtatgatgcagttgtggttggtgctggtggtgcggggctgagagcagccattggtctttcagagcatggatttaatactgcttgcataactaagcttttcccaactcgttcacatactgttgcggctcagggtggcataaatgctgctttgggaaatatgactgaagatgactggcgatggcacatgtatgacacagttaaaggaagtgattggttaggtgatcaggatgcaattcaatatatgtgcagggaggcaccaaaagctgtgattgaacttgagaattatgggctgcctttttctcgaacagaagatgggaaaatatatcagagagcatttggtggtcaaagcctagactttggaaaaggtggacaggcttatcgttgtgcatgtgctgctgatcgaacggggcatgctctactgcacactctctatggccaagctatgaaacataatacccaattctttgtggaatattttgctctggatctattgatgaacagtgatggaagctgccagggagtgatagctttaaacatggaggacggaacactacatcgcttccaggcttcttcaacaattctggccacagggggatatggtagaacctacttttctgcaacttcagctcacacatgcactggtgatggcaatgctatggttgcacgtgctgggcttcccctccaggatttggagtttgtgcagttccatccaactggaatctatggggctgggtgcctcattactgaa---gggtctcgtggtgaaggtggcatccttagaaatagtgaaggtgaacgcttcatggaacggtatgctcctacagccaaggatcttgcttcaagggacgttgtttcgagatctatgaccatggaaatcagggaaggtcgtggtgtaggacctttgaaggatcatatctatctccacttgaatcacttgcctccagaggtgcttaaggagaggcttccaggtatctctgagactgctgccatttttgctggtgtggatgttacgaaggagcccatcccagtcttgcctactgtacattataacatgggtggaattccaacaaatcatcatggagaggtagttactatcaaaggcagtgatccagattctgtggttcctggactgatggctgctggagaggcagcctgtgcatcagttcatggtgctaatcggttgggtgcaaattcccttcttgacattgtcgtctttggtcgggcttgtgcaaaccgagttgcagagatccaaaggccagggcag------aagcagaaacctttggaaaaggatgctggtgcgagaacaatttcatggttggacaaaataagaaattctaatggttctcttccaacttcaaacattcgattaaatatgcaacgagtaatgcaaaataatgctgctgttttccgcacacaggaaacacttgaggaaggttgtcagttaattgataagacatgggaaagcttccatgatgttaagttgaaggatcgcagtttaatatggaactctgatttgatagaatctatcgagttggaaaatcttttgataaatgcctgtatcaccatgcactccgctgaagctaggaaagagagcagaggagcacatgctcgtgaagattttacgaaaagagatgatgagaactggatgaaacacacattgggttattgggagaatgagaaagtgagactggattatcgg---ccagttcacatgaacacattagatgatgaagtcgagtcattcccacctaaagctcgtgtctat
>TheobromaCacao_Thecc1EG000401t1
gaatctgta------cgatccccttataccatagtggatcatacatatgatgcggtggtggttggtgccggtggtgcgggtctaagagcagccataggtctttcagagcatggattcaatactgcttgcattaccaagcttttcccaactcgttcacatactgttgcggctcagggtggtataaatgctgctttggggaatatgactgaagatgactggcgatggcacatgtatgacacagttaaaggaagtgattggttaggtgatcaggatgctattcaatatatgtgcagggaggcaccaaaagctgttattgaacttgagaattatgggttgcctttttctcgaacagaagatgggaaaatatatcagcgtgcctttggcggtcaaagccttgactttggaaaaggtggacaggcttatcgttgtgcatgtgctgctgatagaaccgggcatgctctattgcactctctctatggccaagctatgaaacataatacccaattctttgttgaatattttgctttggatctgttgatgaatagtgatgggagctgccagggagtgatagctttgaacatggaggatggaacgctacatagatttcgtgctgtttcgacaattctggctactgggggatatggtagagcctacttttctgcaacctcggctcacacatgcactggtgatggcaatgctatggttgctcgtgctgggcttcccctccaggatttggagtttgtgcaatttcacccaacgggaatctatggggctgggtgcctcatcactgaa---gggtctcgtggtgaaggtggtattcttagaaatagtgaaggtgaacgctttatggaacggtatgcccctacggccaaggatcttgcttcaagggatgttgtttcaagatctatgaccatggaaatcagggaaggtcgtggtgtaggacctttgaaggatcatatctatctccacttgaatcacttacccccagaggtgctcaaggagaggcttccaggtatctctgagacagctgccatttttgctggtgtggatgttacaaaggagcccatccctgtcttgcctactgtacattataatatgggtggaattcccacaaatcaccatggagaggttgttactgtcagaggcagcaatcccgattctgtggttcctggactaatggctgctggagaggcagcctgtgcatctgttcatggtgccaatcggttgggtgcaaactcccttcttgatattgttgtctttggtcgggcttgtgcaaatagagttgcagagatccatagaccaggggag------aagctgaaacctttggagaaggatgccagtgagaaaacaattgcatggctggacaaaataagaaactcaaatggttctcttccaacttcaaaaattcgattgaatatgcaacgagtaatgcaaaacaatgccgctgttttccgcacacaggaaacattagaagaaggttgtcagttaattgatgaggcatgggaaagtttccatgatgttaagttgaaggatcgaagtctaatatggaactctgatttgatagagactatcgagctggaaaatcttttgataaatgcctgtatcactatgcattctgctgaagctaggaaagagagcagaggtgcacatgcccgtgaagattttacgaaaagagatgatgagaactggatgaaacacacattgggctattgggagaatgagaaggttcgactggattaccgg---ccagttcacatgaacacattagatgatgagattgagtcattcccacctaaagcccgtgtgtat
>VacciniumCorymbosum_VaccDscaff13-snap-gene-159.19-mRNA-1
gaatcaatcgggggaagatcctcatatactgtggttgatcatacgtatgatgcggtggtcgtgggcgcaggaggtgcagggctcagagcagccatagggctttctgaacatggattcaataccgcttgcattaccaagctattccctactcgctcacatactgttgcagcacagggaggtataaatgctgcactggggaatatgacggaagatgactggaggtggcacatgtatgatacagtgaaaggcagtgactggctaggtgaccaggatgctattcaatacatgtgcagggaggcaccgaaagcagtcatagagcttgagaactatgggttaccattttcccgaactgaagatggtaaaatatatcaaagggcatttggtggtcaaagtttgaacttcggcaaaggtggacaagcatatcgctgcgcgtgtgctgctgatcgtacagggcatgctctcttgcatactctttatggccaagctatgaaacacaatacacaatttttcgttgaatattttgctctagatctcttgatgggtagagatggtagctgccaaggagtaattgcattaaatatggaggatgggactttgcatcggtttcgtgcagcatctacaattctggccacagggggctatgggagggcatacttttctgcaacctcagctcatacgtgcactggagatggcaatgccatggttgcacgtgctgggcttcctctagaggatcttgagtttgtgcagtttcacccaaccggcatatatggtgctgggtgcctcatcacagaa---ggatctcgtggtgaaggtggtattctgaggaacagtgaaggtgaacgatttatggaacggtatgcacctactgccaaggatcttgcttcaagagacgttgtttcaagatcaatgactatggaaatccgggaaggacgtggtgtaggaccccataaggaccacatttacctccacttaaatcacttgccccccgaagtcctcaaggagagacttcccggcatctctgaaactgctgccatctttgctggcgttgatgttacaaaggagccaatccctgtcttgcccactgttcattacaatatgggtggaattcccactaattaccacggggaggtagttaccactaaaggtgatgatccagatgcagtggttcctggactaatggctgcgggagaggctgcctgtgcatcagttcatggtgcaaataggctcggtgcaaattctcttcttgatattgttgtgtttggg------------------------------------------gag------aaacaaaaacctttcgaaaaggatgccggtgagaacactattgcatggttggacaagctaaggaatgccaagggttcaattccaacttcaaaaatccggttgaatatgcaacggattatgcaaaataatgctgctgtgttccgaacacaagaaaccttggaggaaggttgtcagttaatcgataaagcgtgggaaagctttcacgatgtgaagttggaggatcggagtttgatatggaactcagacctcatagagacgatagagttagaaaacctcttgatcaatgcatgcgttaccatgcattctgcagaagccaggaaagaaagcaggggtgcacatgcccgcgaagattttacgaaaagagatgatgaaaactggatgaaacacacattaggattttgggagaatgagaaggttcggctagactacagg---ccagtccacatgaataccctagacgacgagattgagtcattcccacccaaagctcgtgtttat
>Epifagusvirginiana_2008397Epifagus_virginianabuds
caatcgaatgggggagcaccatcgtatacagtggtggatcacacctatgatgcagttgtggttggcgctggaggtgcagggctgagggcagcgatagggttatcggagcatgggttcaacacagcttgcatcaccaagctattccctactcgctcccatactgttgctgcacagggtggaataaatgctgcattgggaaatatgacagaggatgattggaggtggcacatgtatgacacagtaaagggaagtgattggctaggggaccaggatgccattcagtacatgtgcagggaagcaccgaaagcagttatagaacttgaaaattatgggctaccattctcccggactgaagacgggaagatatatcaacgtgcatttggtggccaaagcttggactttggaaaaggcggacaagcatatcgttgtgcatgtgctgctgatcgaactggccatgctttgttgcacactctatatggccaggctatgaaacataatacacaattttttgtggaatactttgctcttgatttacttatgggcaatgatggtagctgccaaggtgtgattgccttaaatatggaggatggcaccttacatcgtttccgtgctgcctcgacaattcttgctactgggggttatggtagagcatacttttctgcaacttctgctcacacttgcactggagatggcaatgctatggctgcacgtgccggactgcctctcgaggatcttgagtttgttcagtttcatccaacgggcatatatggtgcagggtgtctcattactgaa---ggctcccgtggtgaaggtggtattctgaggaatagtgaaggcgaaagattcatggaacggtatgccccaacagctaaggatcttgcatctagagatgttgtatcaagatctatgacaatggagatccgagaagggcgtggtgttgggcccttgaaagatcacatctaccttcacttaaatcatttgcctcctgaggtccttaaggagagacttcctggtatttctgaaactgcagccatttttgctggtgttgatgttacaaaggagccaatccctgttttaccaactgtccactataacatgggtggaattcccacaaatcaccatggcgaggcggttaccatcaaaggtgatgatcctgatgctgtagttcctggactatttgctgctggggaagctgcctgtgcatctgttcacggcgccaatcgacttggagcaaattctcttcttgacattgttgtctttggtcgggcttgtgcaaatagggttgcagagatccaaaggccaggagag------aaacaaaagccgctagaaaaggatgctggagagaagaccattgcatggttggacaagcttcgtaattcaaatgggccccttcccacctcaaaaatccggttgaacatgcaacgtgtaatgcaaaacaatgctgctgtattccggacacaagaaacactggaggaaggctgtcagttgattgataaagcctgggagagttttcataatgtcaagttgacggacagaaccttgatatggaactcggacttgatagagacaatcgagttagaaaaccttttaattaatgcatgtataaccatgcactctgctgaagccaggaaagaaagtagaggagctcatgcacgtgaagattttacgaaaagagatgatgagaactggatgaaacatacattagcatattgggaaaatgagaaagttcgtctggaataccgg---ccagttcacatgaatacgctcgatgacgaagttgaatctttccctcccaaggct---------
>Aeginetiaindica
caatcgaatggtggaacgccatcctatacagtggtggatcacacatgtgatgcggtggtggttggcgcaggaggagcaggactgagggcggcaatagggttatccgagcatggattcaacacagcttgcataaccaagctgttccctactcgttcccatactgttgctgcacagggtggtataaatgctgcattgggaaatatgaccgaggatgattggaggtggcatatgtatgataccgtaaagggaagtgattggctaggggaccaggacgccattcagtacatgtgcagggaagccccaaaagcagttatagaacttgaaaattatggtctaccgttctccagaactgaagatgggaagatatatcaacgtgcatttggtggccagagcttggactttggaaaaggtggacaagcatatcgttgtgcatgtgctgctgaccgaactggacatgctttgttgcatactctatatggccaggctatgaaacataatacacagttttttgttgaatactttgctctggatttaattatgagtaatgatggtagctgccagggcgtgattgccttaaatatggaggatggcaccttgcatcgtttccgtgctgcctcgacaattcttgctactgggggttacggtagagcatacttttctgcaacttctgctcacacttgcactggtgatggcaatgctatggttgcacgtgctggactgcctcttgaggatcttgagtttgttcaattccatccaacaggcatatatggtgctgggtgcctcattactgaa---gggtcccgtggggaaggtggtattctgagaaacagtgaaggtgaaagattcatggaacggtatgcaccaacagctaaggaccttgcatctagagatgttgtatcaagatctatgacgatggagattagggaggggcgtggtgttggacccttgaaagatcacatataccttcatttgaatcatttgcctcctgaggtcctgaaggagagacttcctggtatttccgaaactgcagccatttttgctggggttgatgttacaaaggagccaattcctgttctaccaactgtccactataacatgggtgggatccccacaaatcactacggagaggtggttactatcaaagctgacaatcctgatgctgtgatacccggattgtttgctgctggggaggctgcgtgtgcgtctgttcatggcgccaatcggcttggtgcaaattctcttctggacattgttgtctttggccgagcttgtgccaataggattgctgagatccaaaagccaggtgag------aaacaaaaggagctagaaaaggatgctggagagaagaccattgcgtggttggacaagattcgtaattcgaaagggtcacttcccacgtcgaaaatacggctcaacatgcaacggataatgcaaactaatgctgctgtattccggacccaggaaacactggaagaaggctgtcatttgattgataacgtgtggaagagttttcatgacgtcaagttgaaggacagagacttaacatggaacacggacttgatagagacaatcgaattggaaaaccttttaattaacgcatgcatcaccatgcactctgctgaagccaggaaagaaagtagaggagctcatgcacgcgaagattatacgaaaagagacgatgagaagtggatgaaacacacattaggatattgggaaaatgagaaagttcgactggattatcgg---ccagttcacatgaatacacttgatgacgaagttgaatccttccctccaaaggctcgagtgtac
>Alectravogelii_TRINITY_DN333_c0_g1_i6
caatcgaatgggggagcgccatcatatacagtgatggatcacagctatgatgcggtggtggttggtgcaggaggtgccggactaagggcggcaatagggttatccgagcatgggtttaaaacagcctgcattactaagcttttccccactcgctcccatacggttgctgcacagggtggaataaatgctgcattaggaaatatgacagaggatgactggaggtggcatatgtatgacaccgtaaagggaagtgattggctaggggatcaggatgccattcagtacatgtgcagggaagcaccaaaagcagttatagaacttgaaaattatggtctaccgttctctaggactgaagatgggaagatatatcaacgtgcatttggtggacagagcttgaactttggaaaaggtggacaagcgtatcgttgtgcttgtgctgctgatcgaaccggacatgctttgttgcatacactatacggccaggctatgaaacataacacccagttttttgtggaatactttgctctggatttaattatgagcaatgatggtagctgccagggtgtgattgccttaaatatggaagatggcaccctgcatcgtttcagtgcggcctcgacaattcttgctactgggggttacggtagagcatacttttctgcaacttctgctcacacttgcactggagatggcaatgctatggttgctcgtgctggattgcctcttgaggatcttgagttcgttcaattccatccaacaggcatatatggtgctgggtgtctcattaccgaa---gggtcccgaggtgaaggtggtattctgagaaacagtgaaggtgaaagattcatggagaggtatgccccaacagctaaagaccttgcatctagagatgttgtatcaagatctatgacgatggagatccgggaagggcgtggtgttggacccttgaaagatcacatttaccttcacttaaatcatttgcctcctgaggtcctaaaggagagacttcctggtatctcagaaactgcagccattttcgctggtgttgatgttacgaaggagccgatccccgttttaccaactgttcactataacatgggtgggatccccacaaatcactatggagaggtggttaccatcaatggtgatgatcctgatgctgtggttcccggactgtttgctgctggcgaagcagcttgtgcctctgttcatggcgccaatcggcttggagcaaattctcttctcgacattgttgtctttggtcgcgcttgtgccaatagagttgctgagatccaaaggccaggtgag------aaacaaaagcctctagaaaaggattctggagagaagaccattgcgtggttggacaagattcgtaattcgaatgggtcacttcccacatcgaaaatccggctgaacatgcaacgcataatgcaaagcaatgctgctgtattcaggacccaggaaacactggaagaaggctgtcagttgattgacaaggcgtgggacagttttcatgatgtcaagttgaaggacagatccttgacatggaatacagacttgatagagacaattgagttggaaaatcttttaattaatgcatgcatcaccatgcactctgctgaagccaggaaagaaagtagaggagctcatgcacgtgaagattttacgaaaagagatgatgagaactggatgaagcatacattaggatattgggaaaatgagaaagttcgactggactaccga---ccagttcacatgaataccctcgacgatgaaatcgaatccttccctccaaaggctcgagtgtac
>CastillejaMiniata_TRINITY_DN522_c0_g1_i7
caatcgaatgggggagcgccatcctatacagtggtggaccacacctacgacgcagtcgtggttggtgcaggtggcgcagggctgagggcagcgatagggttatcggagcatgggttcaacacagcctgcattaccaagcttttccctactcgctcccatactgttgctgctcagggtggaataaatgctgcattgggaaatatgtcagaggatgattggaggtggcacatgtatgacaccgtaaagggaagtgattggctaggggaccaggatgccattcaatacatgtgcagggaagcaccaaaagcagttatagaacttgaaaattatgggctaccattttcccggactgaagatgggaagatttatcaacgtgcatttggtggccaaagcttgaattttggaaaaggtggccaagcgtatcgctgtgcatgtgctgctgatcgaactggacatgctttgttgcacactctgtatggccaggctatgaaacataatacacaattttttgtggaatactttgctctcgatctaattatgggcagtgatggtagctgccaaggcgtgattgccttaaatatggaggatggtaccttacatcgtttccgttctgcctcaacaattcttgctactgggggttatggtagagcatacttctctgcaacttctgctcacacttgcacgggagatggcaatgctatggttgctcgtgctggactgcctcttgaggatcttgagtttgttcagtttcatccaacgggcatatatggtgctgggtgtctcattactgaa---ggttctcgaggcgaaggtggtattctgagaaatagtgaaggtgaaagattcatggaaagatatgcaccaacagctaaggatcttgcatctagagatgttgtatcaagatctatgacaatggagatccgggaaggacgtggtgttggcccattgaaagatcatatctaccttcacttgaatcatttgcctccggaggtccttcaggagagacttcctggtatttccgaaactgcggccatttttgctggtgttgatgtcactaaggagccaatccccgttttaccaactgtccactataacatgggtggcattcccacaaatcaccacggggaggtggttaccatcaaaggtgacaatcctgatactgtgatccctggactatttgctgctggggaagctgcctgtgcatctgtacacggtgccaatcgactcggagcaaattctcttcttgacattgtcgtctttggtcgagcttgtgcaaatagggttgctgagatccaaagaccaggcgcg------acacaaaagccactagaaaaggatgctggagaaaagacaattggatggttggacaagcttcgtaattcaaatgggtcccttccaacctcaaatatccggctgaacatgcaacgcataatgcaaagcaatgctgctgtattccggacacaagaaacactagaagaaggctgcaagttgattgataaggcctgggagagttttcatgatgtaaagttaaaggacagaagcatgatatggaactcggacttgatagagacactcgagttagagaaccttttgattaatgcatgtatcaccatgcactctgctgaagccaggaaggaaagtagaggagctcatgcacgtgaagatttcacgaaaagagatgacgagaagtggatgaagcatacattaggatattgggaaaatgagaaagttcgacttgactatcgt---ccagttcatatgaatacgctcgatgatgaaattgaaacattccctcccaaggcacgagtgtat
>ChristisoniaKwangtungensis
caatcgaatgggggaacgccatcctatacagtggtggatcacacatgtgatgcggtggtggttggcgcaggaggagcaggactgagggcggcaatagggttatccgagcatgggttcaacacagcttgcataaccaagttgttccctactcgttcccatactgttgctgcacagggtggtataaatgctgcattgggaaatatgaccgaggatgattggaggtggcatatgtatgataccgtaaagggaagtgattggctaggggaccaggatgccattcagtacatgtgcagggaagccccaaaagcagttatagaacttgaaaattatggtctaccgttttcgagaactgaagctgggaagatatatcaacgtgcatttggtggccagagcttggacttcggaaaaggtggacaagcatatcgttgtgcatgtgctgctgaccgaactggacatgctttgttgcatactctatatggccaggctatgaaacataatacgcagttttttgttgaatactttgctctggacctaattatgagtaatgatggtagctgccagggcgtgattgccttaaatatggaagatggcaccttgcatcgtttccgtgccgcctcgacaattcttgctactgggggttacggtagagcatacttttctgcaacttctgctcacatgtgcactggtgatggaagtgctatggttgcgcgtgctggactgcctcttgaggatcttgagtttgttcaattccatcccacaggcatatatggtgcggggtgtctcattactgaa---gggtcccgtggtgaaggtggtattctgagaaacagtgaaggtgaaagattcatggaacggtatgcaccaacagctaaagaccttgcatctagagatgttgtatcaagatctatgacgatggagattagggaggggcgtggtgttggacccttgaaagatcacatataccttcacttgaatcatttgcctcctgaggtcctgaaggagagacttcctggtatttccgaaactgcagccatttttgctggggttgatgttacaaaggagccaatccctgttctaccaactgtccactacaacatgggtggtatccccacaaatcactatggagaggtggttactatcaaagctggcaatcctgatgctgtgatacccggattgtttgctgctggggaagctgcgtgtgcgtctgttcacggcgccaatcggcttggagcaaattctcttctggacattgttgtctttggccgagcttgtgccaatagggttgctgagatccaaaagccaggtgag------aagcaaaaggcgctagaaaaggatgctggagagaagaccattgcgtggttggacaagattcgtaattcaaaagggtcacttcccacgtcgaaaatacggctcaacatgcaacggataatgcaaaataatgctgctgtgttccggacccaggaaacactggaagaaggctgtcgtttgattggtaacgcgtggaagagttttcatgacgtcaagttgaaggacagaaacttaacatggaacacggacttgatggagacaatagaattagaaaaccttttaattaacgcatgcatcaccatgcactctgctgaagccaggaaagaaagtagaggagctcatgcacgcgaagattatacgaaaagagacgatgagaactggatgaaacacacattaggatattgggaaaatgagaaagttcgactggactatcgg---ccagttcacatgaatacacttgatgacgaagttgaatccttccctccaaaggctcgagtgtac
>Escobedia_TRINITY_DN395_c0_g1_i40
caatcgaatgggggagcgccatcctatacagtgatggatcacagctatgatgcggtggtggttggcgcaggaggtgccggactaagggcggcaatagggttatccgagcatgggtttaaaacagcctgcattactaagcttttccccactcgctcacatacggttgctgcacagggtggaataaatgctgcattaggaaatatgacagaggatgactggaggtggcatatgtatgataccgtaaagggaagtgattggctaggggatcaggatgccattcagtacatgtgcagggaagcacctaaagcagttatagaacttgaaaattatggtctaccgttctctaggactgaagatgggaagatatatcaacgtgcatttggtggacagagcttgaactttggaaaaggtggacaagcgtatcgttgtgcttgtgctgctgatcgaactggacatgctttgttgcatacactatatggccaggctatgaagcataatacacagttttttgtggaatactttgctctggatttagttatgagcaatgatggtagctgccagggtgtgattgccttaaatatggaagatggcaccctgcatcgtttccgtgcgacctcgacaattcttgccactgggggatacggaagagcatacttttctgcaacttctgctcacacttgcactggagatggcaatgctatggttgcacgtgctggattgcctcttgaggatcttgagttcgttcaattccatccaacaggcatatatggtgctgggtgtctcattactgaa---gggtcccgaggtgaaggtggtattctgagaaacagtgaaggtgaaagattcatggagcggtatgccccaacagctaaagaccttgcatctagagatgttgtatcaagatctatgacaatggagatccgggaagggcgtggtgttggacccttgaaagatcacatttaccttcacttgaatcatttacctcctgaggtcctaaaggagagacttcctggtatttcagaaactgcagccatttttgctggtgttgatgttacaaaggagccgatccctgttttaccaactgttcactataacatgggtgggatccccacaaatcactatggagaggtggttacaatcaaaggtgatgatcctgatgctgtggttcccggactgtttgctgctggcgaagcagcttgtgcctctgttcatggctccaatcggcttggagcaaattctcttctggacattgttgtgtttggtcgggcttgtgccaatagagttgctgagatccaaaggccaggtgag------aaacaaaagcctctagtaaaggatgctggagagaagacgattgagtggttggacaagattcgtaattctaatgggtcacttcccacatcgaaaatccggctggacatgcaacgcataatgcaaaacaatgctgctgtattccggacccaggaaacactggaagaaggctgtcagttgatcgataaggcgtgggagagttttcacgacatcaagttgaaggacagaaccttgacatggaacacggacttgatagagacaattgagttggaaaaccttttaattaatgcatgcatcaccatgcactctgctgaagccaggaaagaaagtagaggagctcatgcacgtgaagattttacgaaaagagatgatgagaactggatgaaacatacattaggatattgggaaaatgagaaggttcgactggactaccga---ccggttcacatgaataccctcgatgatgaagtcgaatccttccctccaaaggctcgagtgtac
>Euphrasiaarctica
------aatggcggatcaccgtcctatacagtggtggaccacacctacgatgcagtcgtggttggtgcaggaggtgcagggctgagggcagcaatagggttatctgagcatgggttcaacacagcctgcattaccaagctattccctactcgctcccatactgttgctgcacagggtggaataaatgctgcattgggaaatatgtcagaggatgattggaggtggcacatgtatgacacagtaaaaggaagtgattggctaggggaccaagatgccattcagtacatgtgcagggaagcaccaaaagcagttatagaacttgaaaattatgggctgccattttcccggactgaagacgggaagatttatcaacgtgcatttggtggtcaaagcttgaattttggaaaaggtggacaagcgtaccgttgtgcatgtgctgctgatagaacaggacacgcattgttgcacactctatatggccaggctatgaaacataacacacagttttttgtggaatactttgctcttgatttaattatgggcaatgatggtagctgccaaggtgtgattgctttaaatatggaggatggcaccttgcaccgcttccgttctgcctcaacaattcttgctactggt------------------------------------------------------------------------------------------------------------------------------------------------------------------tcccgaggtgaaggtggtattctgaggaatagcgaaggtgaaagattcatggaacggtatgctccaacagcgaaggatcttgcatctagagatgttgtatcaagatctatgactatggagatacgagaaggccgtggtgttgggcccttgaaagatcatatctaccttcacttaaatcatttgcctcccgaggtccttaaggagagacttcctggtatttctgaaacagcagccatctttgctggtgttgatgttacgaaggagccaatccctgttttgccaactgtccactataacatgggtggaattcctacaaatcactacggagaggtggttaccatcaaaggtgataatcctgattgtgtgatcccgggactgtttgctgctggggaagctgcctgtgcatctgtacacggagccaatcggcttggagcaaattctcttcttgacattgttgtctttggtcgggcttgtgcaaatagggttgcggagatccaaaggccaggagag------aaacaaaagccgctagagaaggatgctggagagaagaccattggatggttggacaagcttcgtaattcaaatgggtcccttcctacctcaaagatccggttgaacatgcaacggataatgcaaaccaatgctgctgtattccggacacaagaaacacttgaagaaggctgtcagttgatcgataaggcctgggagagctttcatgatgtccagtcgaaggacagaagcatgatatggaactcagacttgatagaaacaatcgagttagaaaaccttctaattaatgcatgtatcaccatgcactctgctgaagccaggaaagaaagtagaggagctcatgctcgtgaagattttacgaaaagagacgatgagaactggatgaaacatacattaggatactgggaaaatgagaaagttcgactggaatatcgg---cctgttcacatgaatacactcgatgatgaaatcgaaacattccctcccaaggctcgagtgtac
>LindenbergiaPhilippensis_04G135900.1
caatcgaatggggcagcgccatcgtatacagtggtggatcacacctatgatgcagtggtggttggcgcaggaggcgcagggctgagggcagcgattgggttatcggagcatggatttaacacagcctgtattaccaagttattcccgactcgttcccatactgttgctgcacagggtggaataaatgctgcattggggaatatgacagaggatgattggaggtggcacatgtatgacacagtgaagggaagtgattggctaggggatcaggacgccatccagtatatgtgtagggaagcaccgaaagcagtcatagaacttgaaaattatggactaccattttcccggactgaagatgggaagatatatcaacgtgcatttggtggccaaagcttgaactttggaaaaggtggacaagcgtatcgttgtgcatgtgctgctgatcgaactggacatgctttgttgcacactctatatggccaggctatgaaacataatacacagttttttgtggaatactttgctcttgatttaattatgggcaatgatggtagctgccaaggtgtgattgccttaaatatggaggatggcaccttacatcgtttccgtgctgcctcaacaattcttgctactgggggttatggtagagcatacttttccgcaacttctgctcacacttgcacaggagatggcaatgctatggttgcgcgtgctggactgcctctcgaggatcttgagtttgttcaatttcatccaacgggcatatatggtgctggttgtctcattactgaa---ggatcccgaggtgaaggtggtattctgaggaatagtgaaggtgaacgattcatggaacgttatgccccaacagctaaggatcttgcatctagagatgttgtatcaagatctatgacgatggagatccgagaagggcgtggtgttgggtccttgaaagatcacatctacctgcacttgaatcatttgcctccggaggtccttaaggagagacttcctggtatttctgaaacagcagccatttttgccggtgttgatgtgacaaaggagccaatccctgttttaccaactgtccattataacatgggtggaattcccacgaatcactatggagaggtggttaccatcaaaggtgatgatcctgatgcggtggttcctggactatttgctgctggggaagctgcctgtgcatctgtgcacggtgccaatcgacttggagccaattctcttcttgacattgttgtctttggtagggcttgtgcaaatagggttgcggagatccaaaagccaggagag------aaacaaaagcagctagaaaaggatgctggagagaagaccatcgcatggttggacaagcttcgtaattcaaatgggtctcttcccacctcgaaagtccggttgaacatgcaaaggataatgcaaaataatgctgctgtttttcggacacaagaaacactggaggaaggctgtcagttgattgataaagcttgggagagtttccatgatgtcaagttgaaggaccgaagcttgatatggaactcggacttgatagagacaattgagttagaaaaccttttaattaatgcatgtatcaccatgcattctgctgaagccaggaaagaaagtagaggggctcatgcacgtgaagattttacgaaaagagatgatgagaactggatgaaacatacattgggatattgggaaaatgagaaagtccgattggactaccgg---ccagttcacatgaatacactcgatgacgaagttgaaactttccctcccaaggctcgagtgtac
>MimulusGuttatus_L0476.1
caatcgaatgatgcagcgccatcctatacagtggtggatcacacatacgatgcagtcgtggtgggtgcaggaggtgctgggctgagggcggcaataggattatcggagcatggattcaacacagcttgcattaccaagctatttcctactcgctcacataccgttgcggcacagggtggaataaatgctgcgttgggaaatatgacagaggatgattggaggtggcacatgtatgacacagtaaagggaagcgattggctaggtgaccaggatgccattcagtacatgtgtagggaagcaccaaaagcagttatagaacttgaaaattatgggctaccattctcccggactgaggatggaaagatatatcagcgtgcatttggtggtcaaagcttgaatttcggaaaaggcgggcaagcgtatcggtgtgcatgtgctgctgatcgaactggacatgctttgttgcacactctatatggccaggctatgaaacataacactcaattttttgtggaatacttcgcccttgatttactcatgggcagtgatggtagctgtcaaggtgtaattgccttaaatatggaggatggcaccttacatcggttccgttctgcctcaacgattcttgctaccgggggttatggtagagcctacttttctgcaacttcagctcacacttgcaccggagatggcaatgccatggtatcacgtgctggtctacctctcgaggatcttgagtttgttcagtttcatccaaccggcatttatggtgctgggtgtctcattactgaa---ggctccagaggtgaaggtggtattcttaggaacagtgaaggtgaaagattcatggaacggtatgccccaacagccaaggatcttgcatctagagatgttgtctcaagatctatgacaatggagatccgagaagggcgtggtgttggacctttgaaagaccacatctatcttcacttgaatcatttgcctccggaggtccttcaggaaagacttccaggtatttctgaaaccgccgccattttcgctggtgttgacgttacaaaggagccaatccctgttttaccaaccgtccattataacatgggtggaattccaacaaattaccatggagaggttgttacgatcaaaggtgacaatcccgatgctattattcccgggctattcgctgctggggaagctgcctgtgcatctgttcatggagccaatcgactcggagctaattcacttcttgacattgttgtctttggccgcgcgtgtgccaacagggttgcagagatccataagccaggagag------aaacagaagccgttagagaaggatgctggagagaaaacaattgcatggttggacaagcttcggaattcaaatggttcccttcccacctcaaaaatccggttgaacatgcaaaggataatgcaaaacaatgctgctgtatttaggacacaagaaactctggaggaaggctgtaagttgattgacaaagcctgggagagtttcaatgatgtcaaggtggaggacagaagcttgatatggaactctgacttgatcgagaccattgagttggaaaacctgttgattaacgcttgcatcactatgcattcggctgaagccaggaaagaaagtagaggagctcatgcacgtgaagatttcactacaagagatgatgagaaatggatgaaacatacattaggatactgggaaaacgagaaagtccgactggattaccga---ccagttcacatgaatacgctcgatgatgaaattgaaactttccctcccaaggctcgagtgtac
>OrobancheCumanamana_GWHTBHPV000332
caatcgaatgggggagcgccatcctatacggtggtggatcacacctatgatgcagttgtggttggtgctggaggtgcagggctgagggcagcgataggtttgtcggagcatgggttcaacacagcttgcatcaccaagctatttcctactcgctcccatactgttgctgcacagggtggaataaatgctgcattgggaaatatgacagaggatgattggaggtggcacatgtatgacacggtaaagggaagtgactggctaggggaccaggatgccattcagtacatgtgcagggaagcaccgaaagcagttatagaacttgaaaattatgggctaccattctcccggactgaagacgggaagatatatcaacgtgcatttggtggccaaagcttaaattttggaaaaggtgggcaagcgtaccgttgtgcatgtgctgctgatcgaactggacatgctttgttgcacaccctatatggacaggctatgaaacataatacacaattttttgtggaatactttgctcttgatttacttatgggcaatgatggtagctgtcagggtgtggttgccttaaatatggaggatggcaccttacatcgtttccgtgctgcctcgacaattcttgctactgggggttacggtagaacatacttctctgcaacttctgctcacacttgcactggagacggcaatgctatggttgcacgtgctggactgcctcttgaggatcttgagtttgttcagtttcatccaacgggcatatatggtgctgggtgtctcattactgaa---ggatcccgaggtgaaggtgggattttgaggaatagcgaaggtgaaagattcatggaacgttatgccccaacagccaaggatcttgcatccagagatgttgtatcaagatctatgacaatggagattcgagaagggcgtggtgttggacccttgaaagatcacatctaccttcacttgaatcatttgcctcctgaggtcctcaaggagaggcttcctggtatttctgaaactgcagccatttttgctggtgttgatgttacaaaggagccaattcccgttttaccaactgtccactataacatgggtggaattcccacaaattaccatggagaggtggttactatcaaaggcgatgatcctgatgctctggttcctggactatttgctgctggagaagctgcgtgtgcatctgttcatggcgctaatagacttggagcaaattctcttcttgacattgttgtctttggtcgggcttgtgcgaacagggttgccgagatccaaaggccaggagat------aaacaaaagccgctagagaaggatgcgggagagaagaccatcgcatggctggacaagcttcgcaattcaaatggatcccttcccacctcaaagatccgtttgaacatgcagcgtataatgcaaaacaatgctgctgtattccggacacaagaaacattggaggaaggctgtcagttgattgataaagcctgggagagttttcatgatgtcaagttgacggacagaagcttgatatggaactcggacttgatagagacaattgagttggaaaaccttttaattaatgcatgtatcaccatgcactctgctgaagccaggaaagaaagtagaggggctcacgcacgtgaagattttacgaaaagagatgatgagaactggatgaaacatacattaggatattgggaaaatgagaaagtccgattggaataccga---ccagttcacatgaatacgctcgatgatgaagttgaatccttccctcccaaggctcgagtctac
>Pedicularis
caatcgaatgggggagcgccatcatacacggtggtggaccacacctacgatgcagttgtggttggtgcaggaggtgcagggctgagggcggcgatagggttatcggagcatgggttcaatacagcctgcattaccaagctattccctactcgttcccacactgttgcagcgcagggtggaataaatgctgcattgggaaatatgtcagaggatgattggaggtggcacatgtatgacacagtgaagggaagtgattggctaggggaccaggatgccattcagtacatgtgcagggaagcaccgaaagcagttatcgagcttgaaaattatgggctaccgttctcccggactgaagacgggaaaatttatcaacgtgcatttgggggccaaagcttgaatttcggaaaaggtggccaagcctatcgctgtgcatgtgctgccgatcgaactggacatgctttgttgcacactctatatggccaggctatgaaacataatacacagttttttgtggaatattttgctctcgatttaattatgggcagtgatggtacctgccaaggtgtgattgccttgaatatggaggatggcaccttacatcgtttccgttctgcgtcaacaattcttgctactgggggttatggtagagcatacttctctgcaacctctgctcacacttgcacaggagatggtaatgctatggttgctcgtgctggactgcctcttgaggatctcgagtttgttcagtttcatccaactggcatatatggtgccgggtgtctcattactgaa---ggttcccgaggtgaaggtggtattctgagaaatagtgaaggtgaaagattcatggaacgatatgccccaacagctaaggatcttgcatcaagagatgttgtatcaagatctatgacaatggagatccgagaagggcgtggtgttggcccaatgaaagatcatatctaccttcacttgaatcatttgcctccggaggtccttcaggagagacttcctggtatttctgaaactgcagccatttttgctggtgttgatgttactaaggagccaatccccgttttaccaactgtccattataacatgggtggcattcccacaaatcaccatggagaggtgattactatcaaaggtgacaatcccgattctgtgatccctggactatttgctgctggggaagctgcctgtgcgtccgttcacggcgcgaatcgtcttggagcaaattctcttcttgacattgttgtctttggtcgggcttgtgcaaacagggttgcagagatccaaaagccaggagcg------aaacaaaagccactagaaaaggatgctggacaaaagacaatcggatggttggacaagcttcgctattcaaatgggtcccttccaacctcaaatatccggttgaacatgcaacggataatgcaaaacaatgctgctgtattccggacacaagaaacactagaagaaggctgtcaattaattgataaagcctgggagagttttcatgatgtgcagttgaaggacagaaccatgatatggaactcggacttgatagagacaatcgagttagaaaaccttttgattaatgcatgcatcaccatgcactctgctgaagccaggaaagaaagtaggggagctcatgcacgtgaagatttcacgaaaagagacgacgagacgtggatgaaacatacattaggatattgggaaaacgagaaagttcgactggactatcgg---cccgttcacatgaacacgctcgatgatgaaatagaaacgttccctcccaaggctcgagtgNNN
>Phtheirospermum_GFQ06666.1_28100
caatcgaatgggggagcgccatcctatacagtggtggaccacacctacgatgcagtcgtggttggtgcaggaggtgcagggctgagggcggcaatagggttatcggagcatgggttcaacacggcctgcattaccaagctattccctactcgctcccacactgttgctgcacagggtggaataaatgctgcattgggaaatatgacagaggatgattggaggtggcacatgtatgacacagtaaagggaagtgattggctaggggaccaggatgccattcagtacatgtgcagggaagcaccgaaagcagttatagaacttgaaaattatgggctaccattttcccggactgaagacgggaagatttatcaacgtgcatttggtggccaaagcttgaattttggaaaaggtggccaagcgtatcgttgtgcatgtgctgctgatcgaactggacatgctttgttgcacactctgtatggccaggctatgaaacataatacgcaattttttgtggaatactttgctctcgatttaattatgggcagtgatggtagctgccaaggtgtgattgccttaaatatggaggatggaaccttgcatcgtttccgttctgcctcaacaattcttgctactgggggttacggtagagcatacttttctgcaacttctgctcacacctgcacgggagatggcaatgctatggttgctcgtgctggacttcctctcgaggatcttgagtttgttcagtttcatccaacaggcatatatggtgctgggtgtctcattaccgaa---ggttcccgaggtgaaggtggtattctgagaaatagtgaaggtgaaagattcatggaacggtatgccccaacagctaaggatcttgcatctagagatgttgtatcaagatctatgacaatggagatccgagaagggcgtggtgttggcccattgaaagatcatatctaccttcacttgaatcatttgcctccggaggtccttcaggagagacttcctggtatttccgaaactgcagccatttttgctggtgttgatgttactaaggagccaatccccgttttaccgactgtccactataacatgggtggcattcccacaaatcaccatggagaggtggttaccatcaaaggtgacaatcctgatactgtgatccctggactatttgctgctggggaagctgcctgtgcatccgttcacggcgccaatcgactcggagcaaattctcttcttgacattgtcgtcttcggtcgggcttgtgcaaatagggttgccgagatccaaaggccaggtgcg------aaacaaaagccactagaaaaggatgctggagaaaagacaatcggatggttggacaagcttcgcaattcaaatgggtcccttccaacctcaaatatccggttgaacatgcaacgtataatgcaaagcaatgctgctgtattccggacacaagaaacactagaagaaggctgtcagttgattgacaaggcctgggagagttttcatgatgtgaagttgaaggacagaagcatgatatggaactcggacttgatagagacaatcgagttagaaaaccttttaattaatgcgtgtatcaccatgcactctgctgaagccaggaaagaaagtagaggagctcatgcacgtgaagatttcacgaaaagagatgatgagaagtggatgaagcatacattaggatattgggaaaatgagaaagtgcgactcgactatcgt---ccagttcacatgaatacgctcgatgacgaaattgaaacgttccctcccaaggctcgagtgtat
>StrigaAsiatica_GER41279.1_16813
caatcgaatgggggaactcaatcctatacagttgtggatcacacctacgatgcggtggtggttggtgccggcggtgcaggactgagggccgcaatagggttatccgagcaagggttttacacagcctgcattaccaagctattccctactcgctcccatacggttgctgcacag------------------------------------gatgattggcggtggcatatgtacgatacagtgaagggaagtgattggctaggagaccaggacgcaattcagtacatgtgcagagaagcaccaaaagcagttatcgaacttgagaattatggtctgccgttctcccggacggaagatgggaagatttatcagcgtgcatttggtggccagagcttgaactttggaaaaggtggacaagcatatcgttgtgcatgtgctgctgatcgaactggacatgctttgttgcatactctatatggccaagctatgaaacataatacaaagttttttgttgaatactttgctctggatttaattatgagcaatgatggtagctgccagggtgtgattgctttaaatatggaggatggcaccttgcatcgtttccgtgctatgtcgacaattcttgctactgggggttatggcagagcatacttttctgcaacttctgctcacacttgcacaggagatggcaatgctatg---------------------------gatcttgagtttgttcaattccatccaacaggcatatatggtgctgggtgtctcattactgaa---gggtcccgaggtgaaggtggtattctgaggaacagtgaaggtgaaagattcatggagcggtatgccccaactgctaaggaccttgcatctagagatgttgtatcaagatctatgacgatggagatccgggaagggcgtggtgttgggcccttgaaagatcacatctaccttcacttgaatcatttgcctcctgaagtcctaaaggagagacttcctggtatttcagaaactgcagccatatttgctggtgttgatgttacaaaggagccaatccctgttttgccgactgtccactataacatgggcgggatccccacaaatcactatggagaggtggttaccattaaaggtgatgatcctgattatgaggttcccggactgtatgctgctggggaagctgcctgtgcttctgttcatggtgccaatcgccttggagcaaattctcttctggacattgttgtctttggtcgtgcttgtgctaatagggttgctgagatccaaaagccaggtgag------aaacaaaagccactagaaaaggatgctggagagaagaccattgcatggttggacaagattcgtaattcaaatgggtcacttcccacatcaaaaatccggcttaacatgcaacgcataatgcaaaacaacgctgctgtatttcggacccaagaaacgctggaagaaggctgtcagttgattgataaggcttgggagagttttcatgacgtcaagttgaaggacagaaccttgatatggaactcggacttgatagagacaattgagttggaaaaccttttaattaatgcatgcatcaccatgcactctgctgaagccaggaaagaaagtagaggagcccatgcacgtgaagattttacgaaaagagatgatgagaactggatgaaacatacattaggatattgggaaaacgagaaagttaaactggactaccga---ccagttcacatgaatacacttgatgatgaagttgaatcatttcctccaaaagctcgagtatac
