# Supplementary material for: Altered Mitochondrial Respiration Is Associated With Loss of Nuclear‐Encoded OXPHOS Genes in Parasitic Broomrapes
Source: Ecol Evol. 2025 Jul 6;15(7):e71737. doi: 10.1002/ece3.71737 (PMC12230201; doi:10.1002/ece3.71737)
Supplement: Supplementary file 1 — Appendix S1. [file ECE3-15-e71737-s003.tgz › Orobanchaceae_O2K_Supplementary_v3/Data_S1/DataS1/CII/OG0004874.trimmed.fas]

>AmborellaTrichopoda
cgatctctttcgtcatcttctaccacgggt------tcttacacaatcgtggatcacaca
tatgatgcggtcgtggtaggagcaggtggtgcagggcttagagcggccattggactttca
gagcatggctttaacactgcctgtattaccaagcttttccctacacgttctcatactgtt
gctgctcagggtggaattaatgcagcattggggaatatgactgaggatgattggaggtgg
catatgtatgacactgtcaaaggaagtgattggttaggtgatcaagatgctattcagtat
atgtgtagagaggcgcctaaagcagtcatagagctagaaaattatggattgccattttca
cgaaccgatgaaggaaaaatttatcaacgtgcatttggtggtcaaagcttgaattttggg
aaaggtggacaggcctaccgttgtgcatgtgctgctgatcgaaccggtcatgctttgctt
catacattgtatgggcaggcaatgaaacataacacacaattttttgtggaatactttgca
ttggatcttcttatggatagtgatggctcttgccagggggtgattgcactcaacatggag
gatggtactctacatcgattccgtgcttgttccacaattttagcgacagggggttatggg
agagcttacttctctgcaacatcagctcatacatgcactggtgatggcaatgcaatggtg
tcacgagctggacatggactagaggatcttgaatttgtgcagttccatccaacagggatc
tatggtgctggttgtctcattactgaa---ggatcacgcggagaaggtggtatacttagg
aatagtgaaggagaaagatttatggaaagatatgccccaactgccaaagatcttgcatcc
agggatgttgtttcaagatccatgaccatggagattcgtgaaggtcgtggtataggacct
ctgaaggaccacatctatctccacttgaatcaccttccaccagatgtacttaaggaaaga
cttcctggtatatcagaaactgctgctatctttgcaggagttgatgttaccaaggagcca
atccctgtgatacccactgttcattataatatgggtggcatcccaacaaattaccatgga
gaggtggtggatattaagggagacgaccccaatgctgtagttcctggacttatggcagct
ggtgaagcagcttgtgcatcagtgcatggtgctaacaggcttggtgccaattcccttctg
gatattgttgtattcggccgagcttgtgccaatagggtcgcggagatatataagccaggt
gag------aagcaaaagcctttacccagtgatgctggacagaagactattgcttggtta
gacaagctaaggaactctaatggttccttgcctacttcaaagattcgtctcaatatgcag
cgggtgatgcagacccacgctgcagtttttcgcacccaggaaacattggaagaggggtgt
actttgattgataaagcatgggagagtttccatgatgttaagctgcatgacaggagcctg
atatggaactctgacttgatagaaactattgaactagaaaaccttttgataaatgcatgt
ataacaatgcactctgccgaggctaggaaggagagcaggggtgcacatgcccgtgaagat
ttcccgatgagagatgatgaaaactggatgaagcatacattggggtactgggaaaatggg
aaggtcgggctagcatacaga---cctgttcacatgtacacattggatgaagaagtcgaa
ccattccctccgaaagcacgtgtatat
>OryzaSativa
aggctcttctccacc------------gcctcgtcgtcgtacacggtggtggatcactcg
tatgacgcggtcgtggtgggagccggcggcgcggggctccgtgcggcgatcgggctctcc
gagcacgggttcaacacggcttgcatcaccaagctcttccccacgcggtcgcacaccgtc
gcggcgcagggtggcataaatgctgctcttggaaacatgacggaagatgactggagatgg
catatgtatgacactgtcaagggtagtgattggcttggtgaccaggattctattcagtat
atgtgcagagaagcaccaaaagcagttatagaacttgaaaactatgggttgccattttca
agaactgaagatggaaagatataccaacgggcctttggaggccagagcttagattttggg
aaaggtgggcaggcctatcgatgtgcatgtgctgctgacagaacaggacatgctatgtta
cacactctgtatggtcaagcaatgaagcataatactcagttctttgtagaatattttgcg
ctagaccttatcatggacagtgaaggcacctgtcagggggttattgctttgaacatggag
gatggcactcttcaccgtttccgtgctacaaatacaattctggccacaggaggttatggc
agagcctacttctcagcaacctcagctcacacatgcactggagatggcaacgctatggtt
gcacgtgctggtttaccacttcaggaccttgagtttgtgcagttccatcctacaggcatt
tatggtgctggatgccttatcactgaa---ggttcccgtggtgaaggtggtatccttagg
aacagtgaaggcgagcgtttcatggaacgatatgctcctactgcaaaagatcttgcttct
cgagatgttgtttcaagatctatgacaatggaaatcagagaaggccgtggtgttgggcca
ttgaaggaccacatctatctgcatcttaaccatctgcctccagaagttcttaaggagagg
cttcctggtatttctgaaactgctgctatttttgctggtgttgatgtcaccaaggagccc
attcctgtcttgcctactgtgcactataatatgggtgggatcccaacaaattaccatgga
gaggtagtgactatgaagggtgacaatcctgattctgttgttcctggtttgatggctgcg
ggagaagcagcatgtgcatctgttcatggtgcaaatcgtctgggtgcaaattcacttctt
gacatagttgtttttggcagagcttgtgcaaacagggtagctgaaaccgctaagccaggt
gag------aagcagaaacctcttcaaaaaagtgctggagaaaagaccatagcctggtta
gacaagctgagaaatgcaaatggatcattgccaacttccaagatccgtctaaacatgcaa
cgtgttatgcaaaataatgctgctgtcttccgtacgcaagaaacactcgaggaaggttgc
aaattgattaccaaggcatgggaaagttatcatgatgtgaagatcagtgaccggagtctc
atatggaattcagatttgatagagaccattgagttggaaaatctcttgataaatgcatgc
ataaccatgcactcagcagaggctcggaaggaaagcagaggagctcatgctcgtgaagat
ttcacgaaaagagatgatgagcaatggatgaagcactcgctggggtactgggagaatgag
aaggttcgcttggcatacagg---ccagtccacatgaacacattggacagtgaagttgag
tcgttcccacccaaggcgcgtgtttat
>SorghumBicolor
aggctcttctctacg---------------agctcgtcctacacggtggtggatcacacc
tatgatgctgttgtcgtgggagccggaggtgcggggctcagggcagcgattggcctctcg
gagcatgggttcaacactgcctgcatcaccaagctcttccccacacgatcacatacagtg
gctgctcagggaggcataaatgctgctcttggcaacatgagtgaagatgactggagatgg
catatgtatgatacagtcaaaggaagtgactggttgggcgaccaagattctattcagtat
atgtgcagagaggcaccaaaagctgttatagaacttgagaactatggcttaccattttcc
agaaccgaagatggaaaaatttatcaacgcgcctttggtggacaaagcttagattttgga
aaaggtgggcaagcctatcggtgtgcatgtgcagccgatagaacagggcatgctatgcta
cacacactatatggtcaagcaatgaagcataatactcagttttttgttgaatattttgca
ctggaccttctcatggacaatgaaggcatctgccaaggtgtaattgcgctaaacatggag
gatggtacccttcatcgttttcgtgctgcaaatacaattctagccactggaggttatggt
agagcctacttttcagcaacttcagctcacacatgtactggtgatggcaacgctatggtt
gcacgtgccggattaccccttcaggatcttgagtttgtgcagttccatcctacaggcatt
tatggtgctggatgcctgataacagaa---ggttcccgaggtgaaggtggtattcttcgg
aacagtgaaggtgagagatttatggaacgatatgctccaactgctaaagatcttgcatct
cgtgatgttgtttcgagatcgatgacaatggaaattagggagggccgtggtgtaggacca
ctgaaggaccatatctatctgcacctcaaccatcttcctccagaagttctcaaggaaagg
cttcctggtatatctgaaactgctgcgatttttgctggtgttgatgtcaccaaagagccg
attcctgttttgcctactgtgcactataacatgggtggtatcccaacaaactatcatggg
gaggtgctgcatatcaagggtgatgatccagatgcagttgttcctggtctgatggctgct
ggggaagctgcttgtgcatctgttcacggcgctaacaggcttggtgcaaattcacttctt
gatatagttgtatttggcagggcttgtgcaaacagggttgctgagatatccaaaccagga
gag------aagcagaagcctcttggaaaaggtgttggagaaaatactattgcttggttg
gataagttgaggaatgcaaatggatctttacctacttcaaagattcgtctcaacatgcaa
cgggttatgcaaaacaatgctgcagttttccgcacacaagaaactcttgaggaaggctgt
gaactgattagcaaagcatgggagagtttccatgatgtcaagatcagtgacagaagtctc
atatggaattcagacttgattgagaccatagaattggaaaacctgctaataaatgcatgc
ataaccatgtattcagcagaggctcgcaaagagagcagaggagctcatgcccgtgaagat
ttttcgacaagagatgatgagagctggatgaagcacaccctagggtattgggagaacgag
aaggttagactagcctacagg---ccagttcacatgaataccttggacgatgaagttcaa
tctttcccaccgaaagcacgtgtttac
>CinnamomumMicranthum
agattcctctccactgactcggtcggagggcgatcgtcttataccgtcgtagatcacacc
tacgacgctgttgtggttggagcgggtggcgcggggcttcgagcagcaatcggattatcc
gagcatgggtttaatactgcttgcattaccaagctgtttcccactcgatcgcatacggtt
gcagctcagggtggtataaatgcagccttaggaaatatgactgaagatgactggaggtgg
cacatgtacgatacagtcaaaggaagtgattggttaggtgatcaggatgctattcaatat
atgtgtagagaggcacccaaagcggtcatcgagctcgaaaattatggattaccattttcc
cggaccgaagaaggaaaaatatatcaacgtgcatttggtggtcaaagcctggactttgga
aaaggtgggcaggcctatcgctgtgcatgtgctgctgatcgaactggtcatgctttattg
cacactctttatggccaggcaatgaaacataacacccaattctttgtggaatactttgct
ttggatcttatcatggatagtagtggtacctgccaaggggtaattgcacttaatatggag
gatgggacacttcatcgaatccgtgctgcttctacaattttagcaacagggggttatggt
agagcttacttctctgcaacctcagctcatacatgcacaggggatggtaatgcaatggtg
gcacgtgccgggttaccacttgaggatcttgagtttgtgcagttccacccaacgggtatt
tatggtgccgggtgcctcattactgaa---ggatctcgtggtgaaggtggtattcttagg
aatagtgaaggtgagcgatttatggaacgatatgcccctactgcaaaggatcttgcatca
agagatgttgtttcaagatccatgactatggaaattcgtgaaggtcgtggtgtggggcaa
ctgaaggatcacatatatcttcatctgaatcacttacctccagatgttctaaaggaaaga
cttccgggtatatcagaaactgctgccatttttgcgggtgtagatgtgaccaaggagcca
atccctgttttaccgacagttcactataatatgggtggtatccccacaaattaccatgga
gaggtagttaacatcaaaggtgatgatccagatatggtggttcctggattaatggctgct
ggtgaggcagcttgtgcttcagttcatggagctaaccggctgggtgcaaactcccttctt
gacatagttgtttttggccgagcttgtgcgaacagggttgctgaggtcaataagccagga
gcg------aagcaaaagcctctggaaagtgatgctggggagaagacaattgcatggcta
gataagttacggaactcaaatggttcgctgccaacttcaaaaatccggctcaatatgcag
cgggtgatgcaaaataatgctgctgtgtttcgcacacaggaaacattggaagaaggctgt
cagttaattgacaaagcttgggagagctttcatgatgttcagctgcgtgatcggagtcta
atatggaattctgacttgatagaaaccattgaactagagaatcttctgatcaatgcatgt
atcaccatgcactcagcagaggctaggaaggagagcagaggagctcatgcccgtgaagat
tttacaaaaagggatgatgaaaactggatgaagcacacactgggttactgggagaatggg
aaagtccggcttgcctaccga---ccagtgcacatgaacacattggatgatgaaatggag
tcaatcccaccaaaagcaagagtttat
>AquilegiaCoerulea
agattcttttcatctgattcgagtggaggt---------tatacgattgtagatcataca
tatgatgcagttgtagtaggagcaggaggagcaggacttagagcagcaattggactttct
gaacatggatttaatactgcttgtattactaaactatttcctactcgttctcatactgtt
gcagctcaggggggtataaatgcagcattaggaaacatgactgaagacgactggagatgg
cacatgtacgacactgtgaaaggaagtgattggctaggtgatcaggatgctattcaatac
atgtgtagagaggcaccgaaagcagtaatagagcttgagaactatggattaccattttct
cgaactgaggatgggaaaatataccaacgggcatttggtggccagagcttggattttgga
aaaggtgggcaggcctaccgctgtgcatgtgctgctgatcgaacaggacatgctttgctg
cacactttgtatggccaggcaatgaaacataatacacagttctttgtagaatactttgcc
ttggatctaatcatggatagtagtggtgcctgccagggagttattgcactaaatatggag
gatgggactcttcaccggttccgttctgcctcaaccattttggctactgggggttatgga
agagcatatttttctgcaacctcagcccatacttgcactggtgatggtaatgcgatggtt
gcacgtgctgggttgccacttgaggatcttgagtttgtccagttccatcccacgggtatc
tatggtgccggttgcctcattacagaa---ggatcgcgtggtgaagggggtatcctcagg
aatagtgaaggagaacggttcatggaacgatatgcaccaactgcaaaggatcttgcatca
agagatgttgtatcaaggtccatgacaatggaaattcgagagggtcgtggtgtaggacca
ctgaaggatcacatttatcttcacctgaatcacttacctccagaagtattgaaggagaga
ctccctggaatatctgaaactgctgccatttttgctggtgtagatgtcacaaaggaacct
attcctgtgttacctactgttcactacaatatgggaggcattcctacaaattaccatgga
gaggtcgttactgttaaaggtgataatccagatacagttgttcctggactaatggccgct
ggggaggcagcatgtgcatcagttcatggtgctaatcggcttggcgcaaattctttactt
gacattgttgtttttggtcgagcttgtgccaatagggttgcagagatttctaggccaggg
cag------aagcagaaaccattggaaagcgatgctggggagaagaccatagcatggcta
gacaagataaggaactcaaatggttcattgccaacttcaaagatccgtttgaatatgcag
agggttatgcaaaacaatgctgctgttttccgtacccaggaaacattagaagaaggttgc
cagttaattgacaaaacatgggacagctatcacgatgtaaaattgaaggatcggagcctg
atatggaactctgacttgatagagactatagaactggaaaaccttttgataaatgcatgt
atcaccatgcattccgcagaggctaggaaagaaagcagaggagcgcatgctcgtgaagat
tttacgaaaagggatgatgagaactggatgaagcatactgtcggatactgggagaatgag
aaggttcgactagattacaga---ccagttcatatgaacacgttggatgatgaaattgag
acattccctccgaaagctcgtgtctac
>VitisVinifera
agattcttctctactgaatcgactgggggaacctcttcatatactattgtcgatcataca
tatgatgcagttgttgtaggagctggtggggcagggcttagagctgccataggactatct
gagcatgggttcaacactgcttgcattacaaagcttttcccaactcggtcacacacagtt
gcagctcagggtggtataaatgctgcattaggaaacatgaccgaagatgactggagatgg
cacatgtatgacactgtcaagggaagtgactggttaggtgaccaggatgctattcagtac
atgtgtagggaggcaccaaaagcagtgatagagcttgagaactatggtttacccttttct
cgaactgaagatgggagaatatatcaacgtgcatttggtggtcaaagcctgaactttgga
aaaggtggacaggcatatcgttgtgcatgtgctgccgatcgaactgggcatgctttgttg
catactctatatggccaggctatgaaacataatacacaattttttgtagagtactttgca
ttggatcttttaatggataatgatggtgcatgccaaggtgtaattgcattaaatatggag
gatgggacattacataggttccaagctgcttcaacaattctagccacagggggctatggt
agaacatacttctctgcaacctcggcccatacatgcactggtgatggtaatgccatggtt
gcacgtgccgggctccctcttcaggatctcgaatttgtgcagtttcacccaacaggtata
tatggtgctgggtgccttattactgaa---ggatcccgtggtgaaggtggtatcctgagg
aatagtgaaggtgaacggtttatggaacgatatgcccctacagcgaaggatcttgcatca
agagatgttgtttcaagatctatgacaatggaaatccgagaaggtcgtggtgtaggacct
ctgaaagaccatatctacctccacttgaaccacttacctccagaagttctgaaggaacgg
cttcctggtatctctgaaactgctgccatttttgctggagtagatgttacaaaggagccc
atccctgttttacccactgttcactataacatgggaggaattcccacaaattaccatgga
gaggtattaacaattaaaggcaatgatcccgatgcagtagttcctggactaatggctgct
ggtgaggctgcctgtgcatcagtccatggtgccaatcgccttggtgcaaattctcttctt
gacattgttgtttttggtcgggcttgtgcaaatagggttgcagagatccataaaccaggg
gaa------aaacaaaaaccgttggaaaaggattctggggaaaagacaattgcatggctg
gacaaactaaggaattcaaatggctcaattccgacctcaaaaatccgtttaaatatgcag
cgagtaatgcaaaataatgctgctgtcttccgcacacaagaaacattagaggaaggttgt
aagttgattgacaaagcatgggagagctttcatgatgtacagttgaaggataggagtctg
atatggaactctgacttgtcagagaccatagagttggaaaatcttttgataaacgcatgt
atcaccatgcattctgccgaggccaggaaagagagcagaggagcgcatgcccgtgaagat
tttacgaaaagagatgatgagaactggataaggcacactttgggatattgggaaaatgag
aaggttcggctagattacagg---ccagttcacatgaacccattggacgatgagattgag
tcgatcccacctaaagcacgcgtatat
>ArabidopsisThaliana
agattcttctccactggttctaccgatacgagatcctcttatacgatagtggatcacact
tatgatgcggttgtggtgggagctggtggtgctggtcttagggcggcgattgggttatcg
gagcatggctttaacaccgcttgcattactaagcttttccccacaaggtcacatactgtt
gctgctcagggtggtattaatgctgcactgggaaatatgtccgaagatgactggagatgg
cacatgtatgacactgtcaaaggaagtgactggctaggtgatcaagatgctatccagtac
atgtgtagagaggcaccaaaagcagtcattgaacttgagaattatgggctgcctttctct
cgtactgaagaagggaaaatttaccagcgtgcatttggtggtcagagtcttgactttgga
aaaggtggtcaggcctatcgttgtgcttgtgctgcggataggactggtcatgctctgttg
catactctctatggacaagctatgaagcataacacacagttctttgttgaatacttcgcc
ttggatctgctcatggctagtgatggcagttgccagggtgtaattgcactaaacatggaa
gatggaacattgcatcgtttccgttcttctcaaacaattttggcaactggggggtacggc
agagcatacttctctgcaacctcagcacatacatgcacaggggatggaaatgcaatggtt
gcacgggccggtcttccactgcaggacttggagtttgttcaattccatccaactggtata
tatggggccggatgtctcatcaccgaa---ggatctcgaggtgaaggtggtatccttaga
aacagtgaaggtgaacgttttatggaacgatatgctcctacagccaaggatcttgcatca
agagatgttgtctccagatccatgactatggaaatcagggaaggtcgtggtgtaggaccg
cataaggatcatatctatctccatctgaatcatcttcctccagaagttctaaaagaaagg
cttcctggaatctctgagaccgctgccatctttgctggtgttgatgttaccaaagagcca
attcctgtcttacccacggttcattataacatgggtggtatcccaacaaactaccatggc
gaggtagttaccatcaaaggcgatgatccagatgcagtgattcctgggctaatggctgct
ggggaggcagcttgtgcatctgttcatggtgccaacaggcttggtgcaaattcactgctc
gacattgtcgtatttggtcgtgcttgtgcaaatagggttgcagagataagcaaaccaggg
gag------aaacagaaacctcttgagaaggatgcgggtgagaagactattgcatggctg
gacaggttgagaaactcaaacgggtctctacctacttcaactatcagattgaacatgcag
aggattatgcagaacaacgcagctgtgttccgcacgcaagaaacattggaagaaggttgt
cagttgattgacaaggcctgggaaagttttggggacgtccaggtgaaagatcggagtatg
atatggaactcggatttgatagagacattggaactggagaaccttttgataaacgcatcc
ataacaatgcattcagcagaagcacgaaaggaaagcagaggagcacatgctcgggaagac
ttcacgaaaagagaggatggagaatggatgaagcatacattgggatattgggaagatgag
aaagtgagattggattatagg---cctgttcacatggacactctcgacgatgagatcgac
actttccctcccaaagctcgtgtctat
>PrunusPersica
aggctcttctccactgaatccgctacagggcgctcttcgtacactgtggtggaccacact
tatgatgcagtggttgtcggggctggtggtgcagggctgagagcagccataggactttca
gagcatggatttaataccgcttgcattacgaagctattcccaactcgttcacatactgtt
gcagcccagggtggcataaatgctgcattagggaatatgacagaggatgactggagatgg
cacatgtatgacacagtcaagggaagcgattggctgggtgatcaagatgccatccagtat
atgtgtagagaggctccaaaagctgtgattgaacttgaaaattatggattgccattttct
cgaactgaagatggaagaatatatcagcgtgcatttggtgggcaaagccttgacttcgga
aaaggtggacaagcataccgctgtgcttgtgctgctgacagaactggtcatgctctatta
catactctctatggacaagctatgaagcataatacacaattttttgtcgaatatttcgct
ttggatcttctaatgaacagtgatgggagctgccaaggagttattgcattaaatatggag
gacgggactttgcatcggttccaagcagcatcaacaattttggccacagggggttacggt
agagcatatttctctgcaacctcagctcatacctgcactggagatggtaatgccatggtc
gcacgtgctggactccctcttcaggatttggagtttgtgcagtttcaccctactggtata
tatggtgctgggtgcctcatcactgaa---ggatcacgaggggaaggtggtatccttagg
aacagtgaaggtgagcgatttatggaacgatatgcccctacagcgaaagaccttgcttct
agggatgttgtgtcaagatctatgactatggaaatccgggagggtcgtggtgtaggacct
ttgaaggaccacatctatctccacttgaatcatttgcccccagatgtactcaaggagagg
cttcctggtatctctgaaactgctgccatttttgctggcgtggacgttacaaaagagcct
attcccgtcttacctactgtgcattataatatgggtggaattccgaccaattatcatgga
gaggtcgttaccaaaaaaggtgatgacccagatgtaataattcctgggttaatggcagct
ggggaggcagcctgtgcatctgtgcatggtgccaatcggcttggtgcaaattcactcctt
gacattgttgtttttggccgagcttgtgcaaatagagttgcagagatccataaaccaggg
gag------aaacaacagcctctggaaaaggattctggtgagcagaccattgcatggttg
gacaaaataaggaattcaaatggttcactaccaacttcgcaaatccggttgaatatgcaa
cgaataatgcaaaataatgctgctgtgttccgcacacaagaaacattagaagaaggttct
cagttgattgacaaggcatgggagagttttgataatgttcaagtgaaggatcggagtttg
atatggaactccgacttgatagagactatagagttggaaaaccttttgataaatgcctgt
gtcaccatgcattccgctgaagccaggaaagagagcagaggagcacatgctcgtgaagac
ttcacgaaaagggatgatgagaagtggatgaaacatactctaggatactgggaaaatgag
aaggtccgactagactacaga---ccagttcacttgaacacattagacgatgaaatcgag
tcattcccacctaaagctcgtgtctac
>CitrusSinensis
agattgttctccaccaattccactggagga---------tacacaatagtggatcataca
tatgacgctgtagtggttggagctggcggtgctgggctgagagcagcgattgggctttca
gagcatggcttcaacaccgcttgcattaccaagctcttccctactcgttctcacactgtt
gcggctcagggtggtattaatgctgctttaggaaacatgactgaagatgactggaggtgg
cacatgtatgacacagtcaagggaagtgattggttaggtgatcaggatgctattcaatat
atgtgtagggaggcaccaaaagcagtgattgagctggagaattacgggttaccattttct
cggacagaagatggaaaaatataccagcgtgcatttggcggtcaaagtcttgattttgga
aaaggtgggcaggcgtaccgttgtgcatgtgctgctgacagaactggtcatgctctattg
cataccctctatggccaggctatgaaacataatacacagttctttgtggaatattttgct
ttggatctaattatgaacagtgatggtacctgccaaggagtaattgctttgaatatggag
gacggaacattgcatcgtttccgtgctgcttcaaccattctggccacagggggctatggt
agggcctacttttctgcaacctctgctcatacatgcacaggagatggcaatgcaatggtt
tcgcgtgctgggctcccacttgaggatttggaatttgtacaatttcacccaactggtata
tatggggctgggtgcctattactgaaggttggatctcgcggtgaaggtggtatccttaga
aatagtgaaggtgaacgatttatggaacgttatgcccctacagccaaggatcttgcatca
agagatgttgtttcaagatccatgaccatggaaattcgggaaggtcgtggtgtaggacct
ctgaaggaccatatctatctacacttgaaccacttgcctccagatgtactcaaggagagg
cttcctggtatatctgaaactgctgctattttcgctggtgttgatgtcacgaaggagcct
attcctgtcttaccaactgtgcactataatatgggtggaattccaactaatcaccatgga
gaggtagttactatcaaaggtgatgatccagatgaagtagttcctggacttatggctgct
ggggaggctgcctgtgcatcagttcatggtgccaaccggctgggtgcaaattcccttctt
gacattgttgttttcggtcgagcttgtgcaaatagagttgcagaaatccagaggccaggg
gag------aaacaaaagcctttagaaaacaatgctggtgagaggaccgttgcctggctg
gacaaaataagaaattcaaatggttcaataccaacttcaaaaattcggttgaatatgcaa
cgcgtgatgcaaaataatgccgctgtcttccgaacacaggaaacattggaggaaggttgt
caattaattgacaaggcatgggagagtttccatgatgttaagttgacagatcgtagtttg
atatggaacactgacttgatagaaactatagagttggaaaaccttttgataaatgcatgc
atcaccatgcattctgctgaagccaggaaagagagtagaggagctcatgcacgtgaagat
tttacgaaaagagatgatgagaactggatgaagcacactctgggatattgggagaatgag
aaggtacgattggattacaga---ccagttcacatgaatacgctagacgatgaaatcgag
tccttcccacctaaagctcgtgtatat
>TheobromaCacao
aaattcctcgacaacgaatctgta------cgatccccttataccatagtggatcataca
tatgatgcggtggtggttggtgccggtggtgcgggtctaagagcagccataggtctttca
gagcatggattcaatactgcttgcattaccaagcttttcccaactcgttcacatactgtt
gcggctcagggtggtataaatgctgctttggggaatatgactgaagatgactggcgatgg
cacatgtatgacacagttaaaggaagtgattggttaggtgatcaggatgctattcaatat
atgtgcagggaggcaccaaaagctgttattgaacttgagaattatgggttgcctttttct
cgaacagaagatgggaaaatatatcagcgtgcctttggcggtcaaagccttgactttgga
aaaggtggacaggcttatcgttgtgcatgtgctgctgatagaaccgggcatgctctattg
cactctctctatggccaagctatgaaacataatacccaattctttgttgaatattttgct
ttggatctgttgatgaatagtgatgggagctgccagggagtgatagctttgaacatggag
gatggaacgctacatagatttcgtgctgtttcgacaattctggctactgggggatatggt
agagcctacttttctgcaacctcggctcacacatgcactggtgatggcaatgctatggtt
gctcgtgctgggcttcccctccaggatttggagtttgtgcaatttcacccaacgggaatc
tatggggctgggtgcctcatcactgaa---gggtctcgtggtgaaggtggtattcttaga
aatagtgaaggtgaacgctttatggaacggtatgcccctacggccaaggatcttgcttca
agggatgttgtttcaagatctatgaccatggaaatcagggaaggtcgtggtgtaggacct
ttgaaggatcatatctatctccacttgaatcacttacccccagaggtgctcaaggagagg
cttccaggtatctctgagacagctgccatttttgctggtgtggatgttacaaaggagccc
atccctgtcttgcctactgtacattataatatgggtggaattcccacaaatcaccatgga
gaggttgttactgtcagaggcagcaatcccgattctgtggttcctggactaatggctgct
ggagaggcagcctgtgcatctgttcatggtgccaatcggttgggtgcaaactcccttctt
gatattgttgtctttggtcgggcttgtgcaaatagagttgcagagatccatagaccaggg
gag------aagctgaaacctttggagaaggatgccagtgagaaaacaattgcatggctg
gacaaaataagaaactcaaatggttctcttccaacttcaaaaattcgattgaatatgcaa
cgagtaatgcaaaacaatgccgctgttttccgcacacaggaaacattagaagaaggttgt
cagttaattgatgaggcatgggaaagtttccatgatgttaagttgaaggatcgaagtcta
atatggaactctgatttgatagagactatcgagctggaaaatcttttgataaatgcctgt
atcactatgcattctgctgaagctaggaaagagagcagaggtgcacatgcccgtgaagat
tttacgaaaagagatgatgagaactggatgaaacacacattgggctattgggagaatgag
aaggttcgactggattaccgg---ccagttcacatgaacacattagatgatgagattgag
tcattcccacctaaagcccgtgtgtat
>GossypiumRaimondii
------------------------------------------------------------
------------------------------------------------------------
------------------------------------------------------------
------------------------------------atgactgaagatgactggcgatgg
cacatgtatgacacagttaaaggaagtgattggttaggtgatcaggatgcaattcaatat
atgtgcagggaggcaccaaaagctgtgattgaacttgagaattatgggctgcctttttct
cgaacagaagatgggaaaatatatcagagagcatttggtggtcaaagcctagactttgga
aaaggtggacaggcttatcgttgtgcatgtgctgctgatcgaacggggcatgctctactg
cacactctctatggccaagctatgaaacataatacccaattctttgtggaatattttgct
ctggatctattgatgaacagtgatggaagctgccagggagtgatagctttaaacatggag
gacggaacactacatcgcttccaggcttcttcaacaattctggccacagggggatatggt
agaacctacttttctgcaacttcagctcacacatgcactggtgatggcaatgctatggtt
gcacgtgctgggcttcccctccaggatttggagtttgtgcagttccatccaactggaatc
tatggggctgggtgcctcattactgaa---gggtctcgtggtgaaggtggcatccttaga
aatagtgaaggtgaacgcttcatggaacggtatgctcctacagccaaggatcttgcttca
agggacgttgtttcgagatctatgaccatggaaatcagggaaggtcgtggtgtaggacct
ttgaaggatcatatctatctccacttgaatcacttgcctccagaggtgcttaaggagagg
cttccaggtatctctgagactgctgccatttttgctggtgtggatgttacgaaggagccc
atcccagtcttgcctactgtacattataacatgggtggaattccaacaaatcatcatgga
gaggtagttactatcaaaggcagtgatccagattctgtggttcctggactgatggctgct
ggagaggcagcctgtgcatcagttcatggtgctaatcggttgggtgcaaattcccttctt
gacattgtcgtctttggtcgggcttgtgcaaaccgagttgcagagatccaaaggccaggg
cag------aagcagaaacctttggaaaaggatgctggtgcgagaacaatttcatggttg
gacaaaataagaaattctaatggttctcttccaacttcaaacattcgattaaatatgcaa
cgagtaatgcaaaataatgctgctgttttccgcacacaggaaacacttgaggaaggttgt
cagttaattgataagacatgggaaagcttccatgatgttaagttgaaggatcgcagttta
atatggaactctgatttgatagaatctatcgagttggaaaatcttttgataaatgcctgt
atcaccatgcactccgctgaagctaggaaagagagcagaggagcacatgctcgtgaagat
tttacgaaaagagatgatgagaactggatgaaacacacattgggttattgggagaatgag
aaagtgagactggattatcgg---ccagttcacatgaacacattagatgatgaagtcgag
tcattcccacctaaagctcgtgtctat
>GlycineMax
agatttttctctggtggtggtggtggtgggagctcctcgtacaacgtggtggatcacaag
tacgatgcggtcgttgtgggcgctggcggcgcagggttgagagccgccattggactttcg
gagcatggcttcaacactgcttgcattacaaagctgttcccaactcgttcacacactgtt
gcagctcagggtggtataaatgctgcattgggaaatatgactgaagatgattggaggtgg
cacatgtatgacactgttaagggaagtgattggcttggggaccaagatgccatccaatat
atgtgtagggaggcaccaaaagcagtcattgagcttgagaattatggattgccattttca
cgaactgaagatggaagaatataccagcgtgcatttggtggtcagagcttgaacttcgga
aaaggtggtcaggcatatcgttgtgcatgtgctgctgatcgaactgggcatgctttattg
cacactctctatggccaagctatgaggcataatacccagttttttgtggaatattttgca
ttagatctattaatgaacagtgatggtacttgccaaggagtgattgccttgaatatggag
gacggaacattacatcatttccaagcttcttcaacaattttggccacagggggctatggc
agagcatacttttctgcaacttcagcacatacatgcactggagatggcaatgccatggtt
gcacgtgctgggataccacttgaggatttagagtttgtacaatttcacccaactggcata
tatggagctggctgccttatcacagaa---ggttctcgtggtgaaggtggaattcttagg
aatagtgaaggtgagagatttatggaacgatacgcacctactgcaaaggatcttgcatca
agagatgtagtttctaggtcaatgactatggaaatccgggaaggccgtggtgtaggaccc
ctgaaagatcacatctatctccacttgaatcacttacccccagatgttcttaaggagagg
ctacctggtatctctgaaacagctgctatttttgctggtgtggatgttactaaggaacct
attcctgttttgccaacagtgcattataacatgggtggtattcccacaaatcatcatgga
gaggtgattactattaaaggtgatgatcccgatgcagtagttcctggattaatggctgcc
ggggaaacagcctgtgcttcagtccatggtgcaaataggcttggtgcaaattcacttctt
gacattgttgtttttggtagagcttgtgcaaatagagtttcagaaatccaaaggccagga
gag------aaacaaaagcctttagagaaggatgctggtatgaaaacaattgcttggctg
gacaaattgagaaattcaaacgggtcgttgccaacttcaaaaattcggttaaatatgcaa
cgaataatgcaaaacaatgctgctgtgttccgtacacaagaaacgttagaagaaggttgt
caattaattgataaagcatgggagagctttcatgatgtcaagttgaaggatcgaagtttg
atatggaactctgacttgattgagaccattgagttggaaaatcttctgataaatgcctgc
atcaccatgcactctgctgaagcaagaaaagagagtagaggtgctcatgcccgtgaggac
ttcacaaaaagagatgatgagaaatggatgaaacatactttgggatattgggataatgag
aaggtgcggttagattacagg---ccggtgcacatgaatacgttggatgatgaggtggaa
tcattccctcctaaagctcgtgtttat
>ManihotEsculenta
agatttttctctactgaatccactggtggacgatcctcatacacaattgttgatcataca
tatgatgcagttgtggtaggagcaggtggtgctgggttgagagctgccataggactctca
gaacatggatttaacactgcttgcattaccaagctttttccaactcgttcacacaccgtt
gcagctcagggagaaatcaatgcagctctgggaaatatgacagaagatgattggaggtgg
cacatgtatgacactgtcaagggaagtgattggttaggtgatcaggatgctattcaatac
atgtgtagggaggcaccaaaggcagtaattgaacttgagaactatgggctgccattttcc
agaacagaagatggacgaatttatcagcgtgcatttggtggtcagagtctaaattttgga
aaaggtggacaggcatatcgttgtgcttgtgctgctgatcgaactgggcatgctcttttg
cacactctctatggccaagctatgaaacacaatacacaattttttgtggaatattttgct
ttggatctactaatgaatactgatggtagctgtcaaggagtaattgcattgaatatggag
gatgggacgttgcatagattccttgctgcttcaactatcttggccacagggggctatggt
agagcatacttttcggcaacctcagctcatacatgcactggagatggcaattctatggtt
gcacgggctgggcttcctctccaggatttggagtttgttcagtttcatcctacaggcata
tatggggctggctgcctaatcactgaa---ggatctcgtggtgaaggtggtatccttagg
aacagtgaaggtgaacgatttatggaaagatatgctcctacagccaaggatcttgcatca
agggatgttgtttcaagatctatgaccatggagattcgggagggccgcggtgtaggacct
ttgaaggaccatatctatttgcatttaaaccacttgcccccagatgtactaaaagagagg
cttcctggtatttctgaaactgctgccatttttgctggtgtggatgttacaaaggaaccc
atccctgtcttgcctactgtgcattacaatatgggtggaattcccacaaattaccatgga
gaggtggttactgttaaaggcaatgatcccgatgctgtagttcctggtttaatggctgct
ggggaggcagcctgtgcatctgttcatggtgccaatcggcttggtgcaaattctctgctt
gacattgttgtttttggtcgagcttgtgcaaatcgagtagcagagatccatagaccaggg
gaa------aaacagaagcctttggaaaaggatgctggagagaggaccattgtgtggcta
gacaaactgaggaattcaaatggatcattgccaacttcacaaatccgattaaatatgcag
aggataatgcaaaataatgcagctgttttccgtacacaagacacattggaagaaggttgt
cagctgattgacaaagcatgggagagctttcatgatgtgaagttgaaagatcgcagtcta
atatggaactctgacttgatagaaaccattgaattagaaaaccttttgataaatgcctgt
atcacaatgcactctgctgaggctcggaaggagagcagaggggcacatgcccgtgaagac
ttcactaaaagagatgatgaaaattggatgaagcatactttgggatactgggagaatgtg
aaggtacgactcgattacagg---ccagtacacatgaatacattagatgatgaaattgag
tcattcccgcctaaagctcgtgtttat
>PopulusTrichocarpa
agatttttctccaccgatactactggggggagatcctcgtacacggttgtggatcatact
tatgatgcggttgtggtaggagctggcggtgcgggattgagagctgctattggactttca
gagcatggattcaacacggcttgcattaccaagctttttcccactcgttcgcacaccgtt
gcggctcagggtggtattaatgccgctctgggaaatatgactgaagatgattggagatgg
cacatgtacgacactgtcaagggaagtgactggttgggtgatcaggatgccatacaatac
atgtgtagggaggcgccaaaagcagtcattgaacttgagaactatggtttaccattttct
cgaacagaagatggaaaaatttatcagcgtgcatttgggggtcaaagtctagattttgga
aaaggtgggcaggcatatcgttgtgcatgtgctgctgatagaactgggcatgctcttttg
catactctctatggccaggctatgaaacacaatacacaattcttcgtggaatattttgct
ctggatctaataatgaataatgacggtagctgccaaggagtaattgcattgaatatggaa
gatgggacattgcatcgattccgtgctgcgtcaacaattctggccacagggggatacggt
agaacatacttttctgcaacctcagctcatacatgcactggagatggaaatgcaatggtt
gcacgggccgggattccacttgaggatctggagtttgttcagtttcatcctacaggcata
tatggggctgggtgcctcattacagaa---ggatctcgtggtgaaggtggcatccttagg
aatagtgaaggtgagcgatttatggaaaggtatgcacctacagccaaggatcttgcttca
agagatgttgtttcaagatccatgaccatggaaattcgggaaggtcgcggtgtaggacct
ttgaaggaccatatctatctgcacttgaatcacttgcccccagatgtgctcaaggagagg
cttcctggtatttctgaaactgctgccatttttgctggtgtggatgttacaaaggaaccc
atcccagtgttaccaactgtgcattataacatgggtggaatccccacaaattaccatgga
gaggtagtaaccattaaaggtgatgatccagatgctgttattcctggactaatggctgct
ggtgaggcagcctgtgcttcagttcatggtgccaaccgacttggtgcaaattctcttctt
gacattgttgtgtttggccgagcttgtgcaaatagagtagctgagatccatagaccaggg
gag------aaacagaaacctttggaaaaggatgctggggagagaactattgcacggctg
gataaactaagaaattcaaatggatcaattccaacttcacaaattcggttaaatatgcag
aggataatgcagagcaatgctgcagtgtttcgcacgcaagaaacattggaagagggttgt
catttgattgataaagcatgggaaagctttcatgatgttaaagtgaaagatcggagttta
atatggaactctgacttgatcgagactgtagagttggaaaaccttttgataaatgcctgt
ataactatgcactctgctgaagccaggaaagagagcagaggagcacatgcccgtgaagac
ttcactaaaagagatgatgagaaatggatgaagcacactctggggtattgggagaaggag
aaggtccgacttgattacagg---ccagttcacatgaacacattggatgatgaggttgag
accttcccaccaaaggctcgtgtttat
>Actinidiaeriantha
agatctttctccactgaaacgactgggggaagatcctcatatactgtggttgatcataca
tatgatgcggttgttgtaggcgcaggaggtgccggcctcagagcagccatagggctttct
gagcatggatttaatacagcttgcattaccaagctatttcctactcgctcacataccgtt
gcagcacagggtggtataaatgctgccattggt---------------------------
---------------------------------------gaccaggatgctattcaatat
atgtgtagagaggcaccaaaagcagtcatagagcttgagaactatgggttaccattctcc
cgaactgaagatggtaaaatatatcaaagggcatttggtggtcaaagcttgaactttggg
aaaggtggacaagcatatcgttgcgcgtgcgctgctgatcgaacagggcatgctctcttg
cacactctttatggccaagctatgaaacacaatacccaattttttgttgaatattttgct
ctggatctgataatgggcagtgatggtagctgccaaggagtaattgcattaaatatggag
gatggaacattgcatcggttccgtgcagcatcgacaattctggccacagggggttatggt
agggcatacttttctgcaacctcagctcatacatgcactggtgatggaaatgcgatggtt
gcacgtgctgggatccctcttgaggatcttgagtttgttcagttccacccaacaggtata
tacggtgctgggtgtctcatcacggaa---ggatctcgtggtgaaggcgggattctgagg
aacagtgaaggtgagagatttatggaacgatatgcccctactgccaaagatcttgcatca
agagatgttgtttcaagatctatgaccatggaaatccgagaagaacgtggtgta------
------------------------------------------gaagtcctcaaggagaga
cttcctggcatctctgaaactgctgccatctttgctggtgttgatgttacaaaggagcca
atccctgttttacctactgttcattataatatgggtggaattccaactaactaccatgga
gaggcagttaccattaaaggtgatgatccagatgcagtggttcctggcctaatggctgcc
ggagaggcagcctgtgcctcagttcatggtgccaatcggcttggtgcaaattctcttctt
gatattgttgtgtttggtcgg---------------------------------------
gag------aaacaaaaacctttggagaaggatgctggtgagaagactattgcatggttg
gacaagctaaggaattcagatggttcaattccaacttcgaaaatccggttgaatatgcag
cgagttatgcaaaataatgctgctgttttccggacacaagaaacattggaggaa------
------------------------------------------------------------
---------------------gaaactatagagttagaaaaccttttgatcaatgcatgt
attaccatgcattctgctgaggctaggaaagaaagcagaggggcacatgcccgtgaagat
tttacgaaaagagacgatgagaagtggatgaaacacacattgggatattgggagaatgag
aaggttcgtctcgattacagg---ccagttcatatgaacacattagatgacgagatcgaa
tcattcccacccaaagctcgcgtatat
>VacciniumCorymbosum
agatccttctccactgaatcaatcgggggaagatcctcatatactgtggttgatcatacg
tatgatgcggtggtcgtgggcgcaggaggtgcagggctcagagcagccatagggctttct
gaacatggattcaataccgcttgcattaccaagctattccctactcgctcacatactgtt
gcagcacagggaggtataaatgctgcactggggaatatgacggaagatgactggaggtgg
cacatgtatgatacagtgaaaggcagtgactggctaggtgaccaggatgctattcaatac
atgtgcagggaggcaccgaaagcagtcatagagcttgagaactatgggttaccattttcc
cgaactgaagatggtaaaatatatcaaagggcatttggtggtcaaagtttgaacttcggc
aaaggtggacaagcatatcgctgcgcgtgtgctgctgatcgtacagggcatgctctcttg
catactctttatggccaagctatgaaacacaatacacaatttttcgttgaatattttgct
ctagatctcttgatgggtagagatggtagctgccaaggagtaattgcattaaatatggag
gatgggactttgcatcggtttcgtgcagcatctacaattctggccacagggggctatggg
agggcatacttttctgcaacctcagctcatacgtgcactggagatggcaatgccatggtt
gcacgtgctgggcttcctctagaggatcttgagtttgtgcagtttcacccaaccggcata
tatggtgctgggtgcctcatcacagaa---ggatctcgtggtgaaggtggtattctgagg
aacagtgaaggtgaacgatttatggaacggtatgcacctactgccaaggatcttgcttca
agagacgttgtttcaagatcaatgactatggaaatccgggaaggacgtggtgtaggaccc
cataaggaccacatttacctccacttaaatcacttgccccccgaagtcctcaaggagaga
cttcccggcatctctgaaactgctgccatctttgctggcgttgatgttacaaaggagcca
atccctgtcttgcccactgttcattacaatatgggtggaattcccactaattaccacggg
gaggtagttaccactaaaggtgatgatccagatgcagtggttcctggactaatggctgcg
ggagaggctgcctgtgcatcagttcatggtgcaaataggctcggtgcaaattctcttctt
gatattgttgtgtttggg------------------------------------------
gag------aaacaaaaacctttcgaaaaggatgccggtgagaacactattgcatggttg
gacaagctaaggaatgccaagggttcaattccaacttcaaaaatccggttgaatatgcaa
cggattatgcaaaataatgctgctgtgttccgaacacaagaaaccttggaggaaggttgt
cagttaatcgataaagcgtgggaaagctttcacgatgtgaagttggaggatcggagtttg
atatggaactcagacctcatagagacgatagagttagaaaacctcttgatcaatgcatgc
gttaccatgcattctgcagaagccaggaaagaaagcaggggtgcacatgcccgcgaagat
tttacgaaaagagatgatgaaaactggatgaaacacacattaggattttgggagaatgag
aaggttcggctagactacagg---ccagtccacatgaataccctagacgacgagattgag
tcattcccacccaaagctcgtgtttat
>Daucuscarota
agattattctccactgaagcgagggtgggaggctcatcgtatactatagtggatcataca
tatgatgcagtcgtggtaggtgctggtggtgctgggctcagagcagctatagggttgtct
gagcacggattcaacacagcatgcattactaagctcttcccgactcgttcacacacagtt
gctgctcagggtggtataaatgctgcattaggtaatatgagtgaggatgactggaggtgg
cacatgtatgacactgtcaagggaagtgattggctaggtgaccaggatgccattcaatat
atgtgtagagaagctccaaaggcagttattgagcttgagaactatggcctaccgttttcc
agaaccgaagaaggaaaaatttatcaacgtgcttttggtggtcaaagtctagactttggc
aaaggtggacaagcctaccggtgtgcatgtgctgctgatcgaactgggcatgctttgttg
cacacgttatatggtcaggccatgaagcataacacacaattctttgtggaatattttgct
ctggatctactcatggctagtgatggtagttgccagggtgtaattgcattaaatatggaa
gatggcactctgcatcgcttccagtcatcttcaacaattttggctacaggaggatatggt
agggcctacttttcggctacctcggctcatacttgcaccggggatggcaatgctatggtt
gctcgtgctgggcttccgcttgaggatcaggagtttgtgcagttccatccaactggaata
tatggtgctggctgcctcattactgaa---ggttctcgtggtgaaggaggcattctcagg
aacagtgaaggtgaaagatttatggaacgttatgcccctacggccaaggaccttgcatca
agagatgttgtttcaaggtctatgacaatggaaattcgggaaggtcgtggtgtaggaccc
cagaaggatcacatatatctccacttgaatcacttaccaccagaggtcctgaaggagagg
cttcctggtatctctgaaactgctgccatatttgctggtgttgatgttacaaaagaacca
attcctgttctacctaccgttcattataacatgggtggtattccaacaaatcatcatgga
gaggtcgttacagttaaaggtaatgatcccgatgcaatagttcctggacttatggctgct
ggggaggcagcttgtgcatctgttcatggtgccaatcgccttggagca------------
------------------------------------------------------------
---------aagcaaaagccattagaaaaggatgctggttccaggaccattgagtggttg
gaaaagataagaaattcaaatggcttacttccgacatcgaaaattcggttgaatatgcaa
cgaataatgcaaaacaatgctgctgtattccgcacacaagagaccttagaggaaggggta
aaattgattgatgaaacttggaatagctttcatgatgttcaggtgaaggaccgaagtttg
atatggaattctgacttgatagagacactagagttggaaaacctgttgatcaatgcatct
attaccatgcattctgctgaagcaagaaaagagagcagaggagcacacgcacgtgaagat
tttacgaaaagagatgatgagaaatggatgaagcattcactgggatattgggagaatgag
aaggtacggcttgactatagg---cctgttcacatgaacacattagatgatgaaattgag
actttcccacctaaagctcgtgtgtac
>HelianthusAnnuus
agattcttctcatctgaatcgaaagctggaggatcagcgtatacgatagttgatcataca
tacgatgcggttgtggttggagcaggaggtgcgggtttacgagctgcaattggtctatct
gagcatggctttaatactgcttgtatcactaagctgtttccaactcgttctcacactgtt
gccgctcagggtggtataaatgcagcattaggaaacatgaccgaggatgactggaggtgg
cacatgtatgacaccgttaagggaagcgattggctaggtgatcaggatgctatccagtat
atgtgtagagaagcaccaaaagcagttattgagcttgaaaattatggtttaccattttct
cgaactgaggagggaaagatttaccaacgtgcatttggtggtcagagtcttgacttcggg
aaaggtggacaagcttatcggtgtgcttgtgctgctgatagaactgggcatgcattattg
catacattgtatggtcaggccatgaaacataatacacagttctttgtggaatattttgca
ttggatctaatcatgggtagtgatggtagctgccaaggtgttattgctctgaacatggaa
gatggaacactacatcgcttccgtgcttcatcaacaatattggcaactgggggttacggc
agagcctatttctcagcaacctctgctcatacttgcactggagacggaaatgctatggtt
gcacgtgcagggcttccccttgaggatcttgagtttgtacaatttcatccaactggtata
tatggtgctgggtgcctcatcactgaa---ggatcacgtggtgaaggtggtattttaagg
aacagtgaaggtgaaagatttatggagcgctatgcccctacggcaaaggatcttgcatca
agagatgttgtttcaagatctatgaccatggaaatccgtgaaggtcgtggtgtaggaccg
atgaaggaccacatttatcttcacttgaatcacctaccaccagaggttctcaaggagagg
cttccgggtatctctgaaactgctgccatttttgctggtgttgatgttacaaagcaacca
attccagttttacccactgtgcattacaatatgggtggaatcccaacaaattaccatggg
gaggttgttaccattaaaggcagtgatcccgatgcagttgttcctgggcttatggctgct
ggagaggcagcttgtgcctctgttcacggtgccaatcgtcttggtgctaattctcttctt
gacattgttgtttttggtcgtgcctgtgcaaatagggttgcagagatccatagaccaggt
gaa------acacaaaaaccattgcctaaggatgctggagagaagactattgcatggtta
gacaagattaggaattcaaatggctcacttcctacctcgaagattaggttgaatatgcag
cgaattatgcaaaacaatgccgctgttttccgcacacaggaaactttagaagaaggttgc
aatttgattgataaagcatgggagagctaccacgatgttaaattgaaagaccgaaccttg
atatggaactcggacttgctggagaccatagagttggaaaaccttttgattaatgcatgt
atcaccatgcattcagctgaagctaggaaagagagtagaggagctcatgcccgtgaagat
tttacgaaaagagatgatgagaattggatgaaacacacactaggatactgggagaacgag
aaggtccgactggactacagg---ccagttcacatgaatactcttgatgacgaggtggag
actttcccgccaaaagctcgtgtgtac
>CoffeaCanephora
agactcttttctgctcaagcgaatgtcgcaggatcggactatactgtagttgaccacacg
tatgatgcggtggtggtaggagctgggggcgctgggctgagagcagcaataggtttgtca
gagcatggatttaacactgcttgcattaccaagctcttccctactcgttcccacactgtt
gcagctcagggtggtataaatgctgcattaggaaatatgactgaagatgactggagatgg
cacatgtatgatacggtgaagggaagtgactggttaggtgatcaggatgctatccaatac
atgtgcagggaagcaccaaaagcagttatagagcttgaaaattatggtttaccattctct
cgaactgaagatggaaaaatatatcagcgtgcatttggtggtcaaagtctggattttgga
aaaggtggacaagcataccggtgtgcatgtgctgctgatcgaactggacatgccctgttg
cacacactttatggccaagccatgaagcataatacacaattttttgtggagtattttgct
ttggatctattgatgggtagtgatggtagctgccaaggtgtaattgcactaaacatggag
gatgggaccttgcatcgattccgcgctgcttcaactatactggcaactgggggatatggt
agaacttacttttctgcaacctctgctcatacttgcactggtgatggcaatgctatggtt
gcacgtgctgggcttcctcttcaggatcttgagtttgtgcaattccacccaactggtata
tatggtgctgggtgccttataactgaa---gggtctcgtggagaaggtggaattcttagg
aatagtgaaggtgagcgatttatggagcggtatgctccaactgctaaggatctggcatca
agggatgttgtttcaaggtctatgacaatggaaattagagaagggcgtggcgtaggacca
ttgaaggatcacatttatctccacttaaatcatttacctccagaagtcctcaaagagagg
cttccaggtatttctgaaacagctgccatttttgctggggttgatgtcacgaaggagcca
attcctgttttacctactgtgcattataatatgggtggaattcccacaaaccatcatggg
gaggtggttaccattaaaggtaatgatcctgatgctgtaatcccgggtctactggctgct
ggagaagctgcctgtgcatctgttcatggggctaataggcttggtgcaaattctcttctt
gacattgttgtttttggtcgggcttgtgcaaatagggttgcagagattcagcgacctgga
gag------aaacaaaaaccattggaaaagactgctggagagaagactatagcatggttg
gacaagctcaggaactcaaatggttcaattcctacctcaaaaatcaggttgaatatgcaa
agagtgatgcagaacaatgctgctgtcttccgcacgcaagagactctcgaggaaggttgt
cagttgattgacaaagcatgggatagctttcatgatgttaaattaaaggaccggaattta
atatggaactcagacttgatagagacggtagaactggaaaaccttttaattaatgcttgt
attaccatgcactccgctgaagccaggaaagagagcagaggagcacatgctcgtgaagat
tttacgaaaagagatgatgagaactggatgaaacatacgttggggtactgggagaacgag
aaggttaggctggattacaga---cctgtccacatgaatacgttggatgatgagattgaa
tcgttcccgccaaaggctcgcgtgtat
>CuscutaAustralis
cgcttcttctctgctcaatcaaatgtgggaggatcatcctatacagtagtggatcacaca
tatgatgcggtggtggtgggtgctggaggcgcagggcttagagcagcaattggattgtct
gagcacggattcaacactgcttgcattaccaagctcttcccaactcgttctcacactgtt
gcagctcagggtggtataaatgctgctttaggaaatatgactgaggatgattggaggtgg
cacatgtatgatactgttaaaggaagtgactggctaggtgatcaggatgctatccagtac
atgtgtagagaagctccagaagctgttatagagcttgagaactatgggctaccattctct
cgaacagaagatgggaaaatatatcagcgtgcatttggtggccaaagtctgaattttgga
aaaggtggccaagcttatcgttgtgcctgcgctgctgatcgcactggacatgctttgttg
cacactctctatggccaggctatgaaacataatacccagttcttcgtggaatattttgct
ttggatttactaatgaacagtgatggaagctgccaaggtgtaattgcactaaatatggag
gatggtaccttacatcgcttccgagctgcttctacaattttggctacagggggatatggg
agagcatatttttctgcaacctctgcccatacttgcacaggagatggaaatgctatggtt
gcacgcgctgggctacctctccaggatcttgagtttgtacaattccatccaactggtata
tatggagctggttgtctcattactgaa---ggatctcgtggtgaaggtggcattctaagg
aacagtgaaggtgagcgctttatggagcgctatgcaccaaccgcgaaggatcttgcatct
agggatgttgtttcaaggtctatgacaatggaaattcgagaagggcgtggagttggccca
ttgaaggaccacatatacctccacttgaaccatttacctccggaagttcttaaagaaagg
cttcctggtatctctgaaactgctgccattttcgctggtgtagatgtgacaaaagagcca
attcctgtcttgcctactgtgcattataatatgggcgggattccaactaattaccatggg
gaggttgtgactatcaaaggcaatgatcccgatgcggtagttcctggcctgatggctgca
ggggaagctgcatgtgcatcagttcatggtgctaacaggcttggagcgaattctcttctc
gacattgttgtttttggccgggcatgtgcaaatagggttgcagaaatccaaaagccagga
gaa------gttcaaaaacctctggagaaagatgctggagagaagactattgcatggttg
gacacgcttagaaattcaaatggttcattgcccacttcaaagattcgattaaacatgcaa
aggataatgcaaaacaatgccgctgttttccgcacacaagagactttagaggaaggctgc
aagttaatcgacaaggcatgggagagcttcggtgaggtccagctgaaggatcgcgatttg
atatggaatactgaccttatagagactatcgagctggaaaaccttttgattaatgcttgt
gtcacaatgcactctgctgaggctagaaaggagagcagaggcgcacatgcccgtgaagat
tttactaaaagagatgacgagaaatggatgaaacattcattagggtattgggagaatgaa
aaagtaagactggactacagg---ccagtccacatgaacacactggatgatgaaattgag
tcgttcccacctaaggcgcgtgtgtat
>IpomoeaNil
cgactcttctcatctcaaactaatgtgggcgggtcttcgtatacagtggttgatcacaca
tatgatgctgtggtggtaggtgcaggaggtgcagggcttagggcggcaatagggttgtct
gagcatggattcaatacagcatgcatcaccaagctatttcctactcgttctcacactgtt
gcagctcagggtggtataaatgctgcattaggaaacatgactgaggatgattggaggtgg
cacatgtatgatacagttaaaggaagcgattggctaggtgatcaggatgctattcaatac
atgtgtagggaagcaccaaaagcagttatagaacttgagaattatgggctgccattctcc
cgaacagaagatgggaaaatataccaacgtgcatttggtggtcagagtcttaattttgga
aaaggtggacaagcatatcgttgtgcatgtgctgctgatcggactggtcatgctttgttg
catactttgtatggccaggctatgaaacataatacacagttctttgtggaatattttgcg
ttggatttactaatgaatagtgatggaagttgccaaggtgtaattgcactaaacatggag
gatgggacattacatcgcttccgtgctgcttctactattttggccactgggggttacggt
agaacatatttctctgcaacctctgctcatacgtgcacaggagatgggaatgctatggtt
gcacgtgctgggcttcctctccaggatcttgagtttgtgcaatttcatccaactggtata
tatggagctggttgtctcatcactgaa---ggatctcgtggtgaaggtggcattctcagg
aatagtgaaggtgagcgatttatggaacgatatgcaccaacagcaaaggatcttgcctca
agggatgtcgtttcaaggtctatgacaatggaaatccgagaagggcgtggtgtagggcca
ctaaaggaccacatctacctccacttgaaccacttacccccagaggtactcaaagaaaga
cttcctggtatttctgaaactgctgctatttttgctggtgttgatgttacaaaggagcca
attcctgttttgcccactgtgcattacaatatgggtggcgttccaacaaattaccatgga
gaggtggtgactattaaaggtaatgatcctgatgctgttgtgcctggcctcatggctgct
ggagaagcagcctgtgcatcagttcacggtgccaatcggttaggcgcaaattctcttctt
gacattgttgtttttggccgggcatgtgctaatcgggtcgcagaaatccatagaccaggg
caa------caacaaaagcctttggaaaaggattctggagagaagactattgcatggttg
gacaagcttagaaattcaaatggttcattgcccacatctaagattcggttgaatatgcaa
agagtaatgcaaaacaatgctgctgttttccgtacacaagagactttacaagaaggttgt
cagttgattgacaagacatgggacagtttccatgatgtgaaggtgaaggatcgaaatttg
atctggaactcagaccttatagaaactattgagttggaaaacctgttgattaatgcatgt
attacaatgcactctgctgaagccagaaaagaaagcagaggtgcacatgcccgtgaagat
tttacgacaagagatgatgagaaatggatgaaacatacattgggatattgggagaatgag
aaagtaaggctagaatacagg---cctgttcacatgaatacattggatgatgaaattgag
acattcccaccgaaggcgcgtgtgtat
>SolanumTuberosum
cgactcttctcctcacaaactaatgtgggaggctcgtcctacacgatagtggatcacaca
tacgatgcggtggtggtcggtgcaggcggtgctgggcttcgtgcagcaatagggttgtct
gagcatggattcaatactgcttgcataaccaagctctttcctactcgatctcacactgtt
gcagctcagggtggtataaatgctgcattaggcaacatgacagaagacgattggaggtgg
cacatgtatgatacagtcaaaggaagtgattggttaggtgatcaggatgctatccaatac
atgtgtagagaagcaccaaaagcagttatagagcttgagaattatggtttgcctttctct
cgaacagaagatggtaaaatatatcaacgtgcatttggtggtcaaagcctggactttgga
aaaggaggacaagcctatcgttgtgcatgtgctgcggatcggactgggcatgctctattg
catactctttatggccaggccatgaagcataatacacagttttttgtggaatatttcgct
ttggatttactaatgaacagtgatgggagctgccaaggtgtaatagcactaaatatggag
gatggcaccttgcatcgattccgtgctgccaatacaattttggccaccgggggttatggc
cgagcttacttctcggcaacatctgctcatacttgcaccggagatggtaatgctatggtt
gcgcgcgctgggcttcctcttcaggatcttgagtttgtgcaatttcatccaactggtata
tatggagctggttgcctcattactgaa---ggatctcgcggtgaaggtggtatcctgagg
aatagtgagggtgagcgatttatggaaaggtatgccccaactgccaaggatcttgcgtca
agagatgttgtttccagatctatgactatggaaattcgagaagggcgtggtgtaggacct
ttgaaggaccatatctatcttcacctcaatcacttacctccagaggttcttaaggagaga
cttccgggtatctctgaaacagctgccattttcgctggtgttgatgtgactaaggagcca
attcctgttttacctaccgtgcattataatatgggaggaatcccaactaattaccatgga
caggtggtcactaaaaaaggggatgatccagatgctgtgatccctggactgatggctgct
ggtgaagcagcatgtgcatctgttcatggtgccaatcgtcttggtgcaaattctcttcta
gatattgttgtttttggacgggcatgtgctaatagggttgcagagatccaaaaaccaggt
gag------gaacagaagccacttgaaaaggatgctggagagaggaccatcgcatggttg
gacaagattaggaactcaaatggttcattgcccacctcaaatataaggctgaacatgcaa
agagttatgcaaaacaatgctgctgtcttccgcacacaagagacattagaggaaggttgc
cagctcattgacaaaacatgggagagtttccatgatgttcagttgaaggacagaggttta
atatggaacacagatcttatagagactattgagttggaaaaccttttaattaatgcatgc
atcaccatgcactcagccgaggcaagaaaagaaagcagaggagctcatgctcgtgaagat
tttacgaaaagagatgatgagaagtggatgaaacataccataggattttgggaagacgag
aaagttcggctagaatacaga---ccagtgcatatgaacactctagatgacgaagtcgag
tcgttcccaccaaaggctcgtgtctac
>OleaEuropaea
cgcctcttttcaactcaatccaatgttggagggtcatcatacacagtggtggatcatacc
tatgatgctgttgtggtgggcgcaggtggtgcaggcctgcgagcggcaattgggttgtcc
gagcatggattcaatacagcttgcattaccaaactatttcctactcggtcccacactgtt
gcagctcagggtggaataaatgctgcattaggaaatatgaccgaagatgattggaggtgg
cacatgtatgatacagttaagggaagcgattggctaggcgatcaggacgccattcagtac
atgtgtagggaagcaccaaaagcagttatagagcttgaaaattatgggctaccattctcc
aggactgaagatggaaagatttaccaacgtgcatttggtggtcaaagcctaaactttgga
aaaggtggacaagcatatcgttgtgcatgtgctgcagatcgaactgggcatgctttgttg
catactctttatggccaggctatgaaacacaatacacaattttttgtggaatactttgcc
ttggatttacttatgggtaaagatggtagctgccaaggtgtaattgccttgaatatggag
gatgggacattacataggttccgtgctccatcaacaattctagctacagggggttatggt
agggcatacttctctgctacctctgctcacacttgcactggagatggaaatgctatggtt
gctcgagctgggctgcctcttgaggatctggagttcgtccagttccatccaacgggtata
tatggtgcaggttgtctcattactgaa---gggtctaggggtgaaggtggcattcttagg
aatagtgaaggtgaaagattcatggaacgttatgccccaacagctaaggatcttgcatca
agagatgttgtttcgagatctatgacgatggagatccgggaaggacgtggtgtagggccc
ttgaaagatcacatctatcttcacttaaatcacttacctcctgaggttctcaaggagaga
cttcctggtatatctgaaactgctgctatttttgctggtgtcgatgttacaaaagagcca
atccctgttttacctactgtccattataacatgggtgggatccccacgaatcattatgga
gaggtggttaccatcaaagatgatgatccagatgcagtgattcctggacttttagctgct
ggggaagctgcctgtgcatctgttcatggcgctaatcgacttggtgcaaattctcttctt
gacattgttgtatttggacgggcttgtgcaaacagggttgctgagatccgtagaccagga
gag------agtcaaaaaccactggaacaggatgctggagagagaactattgcatggttg
gacaatcttagaaattcaaatggttcccttcccacctcgaatatccggttgaacatgcaa
cggattatgcaaagcaatgctgctgtatttcgcacacaagaaacattagaagaaggttgt
cagttgattgataaagcatgggagagctttcatgatgtcaagttgaaggacagaagcttg
atatggaactcagacttgatagagactattgagttggaaaaccttttaattaatgcatgt
atcactatgcactctgctgaagcgaggaaagaaagtagaggagcccatgcacgtgaagat
tttacgaaaagagatgatgaaaactggatgaaacatactttgggatattgggagaacgaa
aaggttaggcttgcctacagg---ccagttcacatgaatacgctggatgatgaagtggag
tcatttcccccaaaggcccgagtatat
>HandroanthusImpetiginosus
------------------------------------------------------------
------------------------------------------------------------
------------------------------------------------------------
------------------------------------------------------------
------------------------------------------------------------
------------------------------------------------------------
------------------------------------------------------------
------------------------------------------------------------
------------------------------------------------------------
------------------------------------------------------------
------------------------------------------------------------
------------------------------------------------------------
------------------------------------------------------------
------------------------------------------------------------
---------------------atggaacgatatgccccaacagctaaggatcttgcatcc
agagatgtcgtgtcaagatctatgaccatggagatccgggaaggtcgtggtgttggcccc
ttgaaggatcacatctaccttcacttgaatcacttgccacctgaggttcttaaggaaaga
cttcctggtatttctgaaactgctgccatttttgctggcgttgatgttacaaaggagcca
atccctgtcttacccactgtccattataacatgggtggaattcccacaaatcaccatgga
gaggtggttaccatcaaaggcaacgatccggatgctgtggttcctggattatttgctgct
ggggaagctgcttgtgcatctgttcatggtgccaatagacttggagcaaattcacttctt
gatattgttgtttttggtcgggcttgtgctaacagggttgcagagatccataggccagga
gag------aaacaaaagtcactggaaaaggatgctggagagaagactatttcatggttg
gacaaactcaggaactcaaatggttcccttcccacctcaaaaatccggctgaacatgcaa
cgggtaatgcaaaacaatgcagctgtgttccgtacgcaggaaacacttgaggaagggtgt
cagttgattgataaagcatgggagagttttcatgatgtgaagttgaaggacagaagcttg
atatggaactcggacttgatagaaacaatcgagttggaaaaccttttgattaatgcatgc
atcaccatgcactctgctgaagcaaggaaagaaagtagaggagctcatgcacgtgaagat
tttacgaaaagagatgacgagaactggatgaaacacacgctaggatactgggaaaatgag
aaagtccggctggattacaga---ccagttcacatgaacacacttgacgatgaaattgaa
actttccccccaaaggctcgtgtttat
>SesamumIndicum
------------------------------gcgccgtcctatacagtggtggatcacacc
tatgatgccgtggtcgtaggcgcaggaggtgcggggctgcgtgctgcgataggattatcg
gagcatggttttaatacagcctgcattaccaagctattccctactcgctcccacacagtt
gcggcacagggtgggataaatgctgcactaggaaatatgacagaagatgattggaggtgg
cacatgtatgacacggttaaaggaagtgattggctaggtgaccaggacgccattcagtac
atgtgccgtgaagcaccaaaagcagttatcgagcttgaaaattatgggttaccattttcc
cggacagaagatgggaagatatatcaacgtgcatttggtggtcaaagcctcaattttgga
aaaggtggacaggcatatcgttgtgcttgtgctgctgaccggactgggcatgctttgttg
cacactctgtatggccaggctatgaaacataacacacaattttttgtggaatacttcgcc
cttgatttactcatgggcaatgatggtagctgcctaggtgtaattgccttaaacatggag
gatggcaccttgcaccggttccgtgctgcctctacaattctggcaactgggggttatggt
agagcatacttttctgcgacatctgctcacacttgcactggagatggcaatgctatggtt
gctcgggcaggactgccactccaggatcttgaatttgttcagtttcatccaacgggcata
tatggtgctgggtgtctcatcactgaa---gggtcccgaggtgaaggtggtattcttagg
aatagtgaaggtgaacgattcatggaacgatatgctccaacagctaaagatcttgcatct
agagatgttgtatcaagatctatgaccatggagatccgtgaagggcgtggtgttggaccc
ttgaaggatcatatctaccttcacttgaatcacttgcctcctgaggtccttaaggaaaga
cttcctggcatttccgaaacagcagctatttttgctggtgtggatgttacaaaggagcca
atccctgtcctaccaactgtccattataacatgggtggaattcccacaaatcaccatgga
gaggtggttaccatcaaagatgatgatccagatgctgtgattcctggattatttgccgct
ggagaagctgcttgcgcatcagttcatggtgccaatcgactgggagcaaattcacttctt
gatattgttgtttttggtcgggcttgtgctaacagagtcgcggagatccaaagaccagga
gac------aaacaaaagccactcggaaaggatgctggagaaaaaactattgcatggttg
gacaaacttaggaactcaaatggttcccttccaacctccaaaatccggttgaacatgcaa
cgggtaatgcaaaacaatgctgctgtcttccggacacaggaaacacttgaggaaggttgt
cagttgattgataaagcatgggacagttttcatgacgtgaagttgaaggacagaagcttg
atatggaactcagacttgatagaaactattgagttagaaaaccttttgattaatgcatgc
atcaccatgcactctgctgaagcaaggaaagaaagtcgaggagctcatgcacgtgaagat
tttacgaaaagagatgatgagaactggatgaagcatacactaggatactgggaaaatgag
aaagttcggctcgactacagg---ccagttcacatgaacacacttgatgatgaagttgaa
tcgttccccccaaaggctcgtgtgtat
>MimulusGuttatus
cgcctcttctcgactcaatcgaatgatgcagcgccatcctatacagtggtggatcacaca
tacgatgcagtcgtggtgggtgcaggaggtgctgggctgagggctgcgataggattatcg
gagcatggattcaacacagcttgcattaccaagctatttcctactcgttcacataccgtt
gcagcacagggtggaataaatgctgcgttgggaaatatgacagaggatgattggaggtgg
cacatgtatgacacagtaaagggaagcgattggctaggcgaccaggatgccattcagtac
atgtgtagggaagcaccaaaagcagttatagaacttgaaaattatgggctaccattctcc
cggactgaggatggaaagatatatcaacgtgcatttggtggtcaaagcttgaatttcgga
aaaggcgggcaagcgtatcggtgtgcatgtgctgctgatcgaactggacatgctttgttg
cacactctatatggccaggctatgaaacataacactcaattttttgtggaatactttgcc
cttgatttactcatgggcagtgatggtagctgtcaaggtgtaattgccttaaatatggag
gatggcaccttacatcggttccgttctgcctcaacgattcttgctactgggggttatggt
agagcgtacttttctgcaacttcagctcacacttgcaccggagatggcaatgccatggta
tcacgtgctgggctacctctcgaggatcttgagtttgttcagtttcatccaaccggcatt
tatggtgctgggtgtctcattactgaa---ggctccagaggtgaaggtggtattcttagg
aacagtgaaggtgaaagattcatggaacggtacgccccaacagccaaggatcttgcatct
agagatgttgtctcaagatctatgacaatggagatccgagaagggcgtggtgttggacct
ttgaaagaccacatctatcttcacttgaatcatttgcctccggaggttcttcaagaaaga
cttccaggtatttctgaaaccgccgccatttttgctggtgttgacgtcacaaaggagcca
atccctgtcttaccaaccgtccattataacatgggtggaattccaacaaattaccatgga
gaggttgttacgatcaaaggtgacaatcccgatgctattattcctgggctattcgctgct
ggggaagctgcctgtgcatctgttcatggagccaatcgacttggagccaattcacttctt
gacattgttgtctttggccgtgcgtgtgccaacagggttgcagagatccataagccagga
gag------aaacagaagccattagagaaggacgctggagagaaaacaattgcatggttg
gacaagcttcggaattcaaatggttcccttcccacctcaaaaatccggttgaacatgcaa
aggataatgcaaaacaatgctgctgtatttaggacacaagaaactctggaggaaggctgt
aagttgattgacaaagcctgggagagtttcaatgatgtcaaggtggaggacagaagcttg
atatggaactctgacttgatcgagaccattgagttggaaaacctgttgattaacgcatgc
atcactatgcattcggctgaagccaggaaagaaagtagaggagctcatgcacgtgaagat
ttcactacaagagatgatgagaaatggatgaaacatacattaggatactgggaaaatgag
aaagtccgactggattaccga---ccagttcacatgaatacgctcgatgatgaaattgaa
actttccctcccaaggctcgagtgtac
>Phtheirospermum
cgcctcttctcagctcaatcgaatgggggagcgccatcctatacagtggtggaccacacc
tacgatgcagtcgtggttggtgcaggaggtgcagggctgagggcggcaatagggttatcg
gagcatgggttcaacacggcctgcattaccaagctattccctactcgctcccacactgtt
gctgcacagggtggaataaatgctgcattgggaaatatgacagaggatgattggaggtgg
cacatgtatgacacagtaaagggaagtgattggctaggggaccaggatgccattcagtac
atgtgcagggaagcaccgaaagcagttatagaacttgaaaattatgggctaccattttcc
cggactgaagacgggaagatttatcaacgtgcatttggtggccaaagcttgaattttgga
aaaggtggccaagcgtatcgttgtgcatgtgctgctgatcgaactggacatgctttgttg
cacactctgtatggccaggctatgaaacataatacgcaattttttgtggaatactttgct
ctcgatttaattatgggcagtgatggtagctgccaaggtgtgattgccttaaatatggag
gatggaaccttgcatcgtttccgttctgcctcaacaattcttgctactgggggttacggt
agagcatacttttctgcaacttctgctcacacctgcacgggagatggcaatgctatggtt
gctcgtgctggacttcctctcgaggatcttgagtttgttcagtttcatccaacaggcata
tatggtgctgggtgtctcattaccgaa---ggttcccgaggtgaaggtggtattctgaga
aatagtgaaggtgaaagattcatggaacggtatgccccaacagctaaggatcttgcatct
agagatgttgtatcaagatctatgacaatggagatccgagaagggcgtggtgttggccca
ttgaaagatcatatctaccttcacttgaatcatttgcctccggaggtccttcaggagaga
cttcctggtatttccgaaactgcagccatttttgctggtgttgatgttactaaggagcca
atccccgttttaccgactgtccactataacatgggtggcattcccacaaatcaccatgga
gaggtggttaccatcaaaggtgacaatcctgatactgtgatccctggactatttgctgct
ggggaagctgcctgtgcatccgttcacggcgccaatcgactcggagcaaattctcttctt
gacattgtcgtcttcggtcgggcttgtgcaaatagggttgccgagatccaaaggccaggt
gcg------aaacaaaagccactagaaaaggatgctggagaaaagacaatcggatggttg
gacaagcttcgcaattcaaatgggtcccttccaacctcaaatatccggttgaacatgcaa
cgtataatgcaaagcaatgctgctgtattccggacacaagaaacactagaagaaggctgt
cagttgattgacaaggcctgggagagttttcatgatgtgaagttgaaggacagaagcatg
atatggaactcggacttgatagagacaatcgagttagaaaaccttttaattaatgcgtgt
atcaccatgcactctgctgaagccaggaaagaaagtagaggagctcatgcacgtgaagat
ttcacgaaaagagatgatgagaagtggatgaagcatacattaggatattgggaaaatgag
aaagtgcgactcgactatcgt---ccagttcacatgaatacgctcgatgacgaaattgaa
acgttccctcccaaggctcgagtgtat
>CastillejaMiniata
cgcctcttctcagctcaatcgaatgggggagcgccatcctatacagtggtggaccacacc
tacgacgcagtcgtggttggtgcaggtggcgcagggctgagggcagcgatagggttatcg
gagcatgggttcaacacagcctgcattaccaagcttttccctactcgctcccatactgtt
gctgctcagggtggaataaatgctgcattgggaaatatgtcagaggatgattggaggtgg
cacatgtatgacaccgtaaagggaagtgattggctaggggaccaggatgccattcaatac
atgtgcagggaagcaccaaaagcagttatagaacttgaaaattatgggctaccattttcc
cggactgaagatgggaagatttatcaacgtgcatttggtggccaaagcttgaattttgga
aaaggtggccaagcgtatcgctgtgcatgtgctgctgatcgaactggacatgctttgttg
cacactctgtatggccaggctatgaaacataatacacaattttttgtggaatactttgct
ctcgatctaattatgggcagtgatggtagctgccaaggcgtgattgccttaaatatggag
gatggtaccttacatcgtttccgttctgcctcaacaattcttgctactgggggttatggt
agagcatacttctctgcaacttctgctcacacttgcacgggagatggcaatgctatggtt
gctcgtgctggactgcctcttgaggatcttgagtttgttcagtttcatccaacgggcata
tatggtgctgggtgtctcattactgaa---ggttctcgaggcgaaggtggtattctgaga
aatagtgaaggtgaaagattcatggaaagatatgcaccaacagctaaggatcttgcatct
agagatgttgtatcaagatctatgacaatggagatccgggaaggacgtggtgttggccca
ttgaaagatcatatctaccttcacttgaatcatttgcctccggaggtccttcaggagaga
cttcctggtatttccgaaactgcggccatttttgctggtgttgatgtcactaaggagcca
atccccgttttaccaactgtccactataacatgggtggcattcccacaaatcaccacggg
gaggtggttaccatcaaaggtgacaatcctgatactgtgatccctggactatttgctgct
ggggaagctgcctgtgcatctgtacacggtgccaatcgactcggagcaaattctcttctt
gacattgtcgtctttggtcgagcttgtgcaaatagggttgctgagatccaaagaccaggc
gcg------acacaaaagccactagaaaaggatgctggagaaaagacaattggatggttg
gacaagcttcgtaattcaaatgggtcccttccaacctcaaatatccggctgaacatgcaa
cgcataatgcaaagcaatgctgctgtattccggacacaagaaacactagaagaaggctgc
aagttgattgataaggcctgggagagttttcatgatgtaaagttaaaggacagaagcatg
atatggaactcggacttgatagagacactcgagttagagaaccttttgattaatgcatgt
atcaccatgcactctgctgaagccaggaaggaaagtagaggagctcatgcacgtgaagat
ttcacgaaaagagatgacgagaagtggatgaagcatacattaggatattgggaaaatgag
aaagttcgacttgactatcgt---ccagttcatatgaatacgctcgatgatgaaattgaa
acattccctcccaaggcacgagtgtat
>Pedicularis
cgcctcttctcatctcaatcgaatgggggagcgccatcatacacggtggtggaccacacc
tacgatgcagttgtggttggtgcaggaggtgcagggctgagggcggcgatagggttatcg
gagcatgggttcaatacagcctgcattaccaagctattccctactcgttcccacactgtt
gcagcgcagggtggaataaatgctgcattgggaaatatgtcagaggatgattggaggtgg
cacatgtatgacacagtgaagggaagtgattggctaggggaccaggatgccattcagtac
atgtgcagggaagcaccgaaagcagttatcgagcttgaaaattatgggctaccgttctcc
cggactgaagacgggaaaatttatcaacgtgcatttgggggccaaagcttgaatttcgga
aaaggtggccaagcctatcgctgtgcatgtgctgccgatcgaactggacatgctttgttg
cacactctatatggccaggctatgaaacataatacacagttttttgtggaatattttgct
ctcgatttaattatgggcagtgatggtacctgccaaggtgtgattgccttgaatatggag
gatggcaccttacatcgtttccgttctgcgtcaacaattcttgctactgggggttatggt
agagcatacttctctgcaacctctgctcacacttgcacaggagatggtaatgctatggtt
gctcgtgctggactgcctcttgaggatctcgagtttgttcagtttcatccaactggcata
tatggtgccgggtgtctcattactgaa---ggttcccgaggtgaaggtggtattctgaga
aatagtgaaggtgaaagattcatggaacgatatgccccaacagctaaggatcttgcatca
agagatgttgtatcaagatctatgacaatggagatccgagaagggcgtggtgttggccca
atgaaagatcatatctaccttcacttgaatcatttgcctccggaggtccttcaggagaga
cttcctggtatttctgaaactgcagccatttttgctggtgttgatgttactaaggagcca
atccccgttttaccaactgtccattataacatgggtggcattcccacaaatcaccatgga
gaggtgattactatcaaaggtgacaatcccgattctgtgatccctggactatttgctgct
ggggaagctgcctgtgcgtccgttcacggcgcgaatcgtcttggagcaaattctcttctt
gacattgttgtctttggtcgggcttgtgcaaacagggttgcagagatccaaaagccagga
gcg------aaacaaaagccactagaaaaggatgctggacaaaagacaatcggatggttg
gacaagcttcgctattcaaatgggtcccttccaacctcaaatatccggttgaacatgcaa
cggataatgcaaaacaatgctgctgtattccggacacaagaaacactagaagaaggctgt
caattaattgataaagcctgggagagttttcatgatgtgcagttgaaggacagaaccatg
atatggaactcggacttgatagagacaatcgagttagaaaaccttttgattaatgcatgc
atcaccatgcactctgctgaagccaggaaagaaagtaggggagctcatgcacgtgaagat
ttcacgaaaagagacgacgagacgtggatgaaacatacattaggatattgggaaaacgag
aaagttcgactggactatcgg---cccgttcacatgaacacgctcgatgatgaaatagaa
acgttccctcccaaggctcgagtgNNN
>Euphrasiaarctica
---------------------aatggcggatcaccgtcctatacagtggtggaccacacc
tacgatgcagtcgtggttggtgcaggaggtgcagggctgagggcagcaatagggttatct
gagcatgggttcaacacagcctgcattaccaagctattccctactcgctcccatactgtt
gctgcacagggtggaataaatgctgcattgggaaatatgtcagaggatgattggaggtgg
cacatgtatgacacagtaaaaggaagtgattggctaggggaccaagatgccattcagtac
atgtgcagggaagcaccaaaagcagttatagaacttgaaaattatgggctgccattttcc
cggactgaagacgggaagatttatcaacgtgcatttggtggtcaaagcttgaattttgga
aaaggtggacaagcgtaccgttgtgcatgtgctgctgatagaacaggacacgcattgttg
cacactctatatggccaggctatgaaacataacacacagttttttgtggaatactttgct
cttgatttaattatgggcaatgatggtagctgccaaggtgtgattgctttaaatatggag
gatggcaccttgcaccgcttccgttctgcctcaacaattcttgctactggt---------
------------------------------------------------------------
------------------------------------------------------------
---------------------------------tcccgaggtgaaggtggtattctgagg
aatagcgaaggtgaaagattcatggaacggtatgctccaacagcgaaggatcttgcatct
agagatgttgtatcaagatctatgactatggagatacgagaaggccgtggtgttgggccc
ttgaaagatcatatctaccttcacttaaatcatttgcctcccgaggtccttaaggagaga
cttcctggtatttctgaaacagcagccatctttgctggtgttgatgttacgaaggagcca
atccctgttttgccaactgtccactataacatgggtggaattcctacaaatcactacgga
gaggtggttaccatcaaaggtgataatcctgattgtgtgatcccgggactgtttgctgct
ggggaagctgcctgtgcatctgtacacggagccaatcggcttggagcaaattctcttctt
gacattgttgtctttggtcgggcttgtgcaaatagggttgcggagatccaaaggccagga
gag------aaacaaaagccgctagagaaggatgctggagagaagaccattggatggttg
gacaagcttcgtaattcaaatgggtcccttcctacctcaaagatccggttgaacatgcaa
cggataatgcaaaccaatgctgctgtattccggacacaagaaacacttgaagaaggctgt
cagttgatcgataaggcctgggagagctttcatgatgtccagtcgaaggacagaagcatg
atatggaactcagacttgatagaaacaatcgagttagaaaaccttctaattaatgcatgt
atcaccatgcactctgctgaagccaggaaagaaagtagaggagctcatgctcgtgaagat
tttacgaaaagagacgatgagaactggatgaaacatacattaggatactgggaaaatgag
aaagttcgactggaatatcgg---cctgttcacatgaatacactcgatgatgaaatcgaa
acattccctcccaaggctcgagtgtac
>LindenbergiaPhilippensis
cgcctcttctcgactcaatcgaatggggcagcgccatcgtatacagtggtggatcacacc
tatgatgcagtggtggttggcgcaggaggcgcagggctgagggcagcgattgggttatcg
gagcatggatttaacacagcctgtattaccaagttattcccgactcgttcccatactgtt
gctgcacagggtggaataaatgctgcattggggaatatgacagaggatgattggaggtgg
cacatgtatgacacagtgaagggaagtgattggctaggggatcaggacgccatccagtat
atgtgtagggaagcaccgaaagcagtcatagaacttgaaaattatggactaccattttcc
cggactgaagatgggaagatatatcaacgtgcatttggtggccaaagcttgaactttgga
aaaggtggacaagcgtatcgttgtgcatgtgctgctgatcgaactggacatgctttgttg
cacactctatatggccaggctatgaaacataatacacagttttttgtggaatactttgct
cttgatttaattatgggcaatgatggtagctgccaaggtgtgattgccttaaatatggag
gatggcaccttacatcgtttccgtgctgcctcaacaattcttgctactgggggttatggt
agagcatacttttccgcaacttctgctcacacttgcacaggagatggcaatgctatggtt
gcgcgtgctggactgcctctcgaggatcttgagtttgttcaatttcatccaacgggcata
tatggtgctggttgtctcattactgaa---ggatcccgaggtgaaggtggtattctgagg
aatagtgaaggtgaacgattcatggaacgttatgccccaacagctaaggatcttgcatct
agagatgttgtatcaagatctatgacgatggagatccgagaagggcgtggtgttgggtcc
ttgaaagatcacatctacctgcacttgaatcatttgcctccggaggtccttaaggagaga
cttcctggtatttctgaaacagcagccatttttgccggtgttgatgtgacaaaggagcca
atccctgttttaccaactgtccattataacatgggtggaattcccacgaatcactatgga
gaggtggttaccatcaaaggtgatgatcctgatgcggtggttcctggactatttgctgct
ggggaagctgcctgtgcatctgtgcacggtgccaatcgacttggagccaattctcttctt
gacattgttgtctttggtagggcttgtgcaaatagggttgcggagatccaaaagccagga
gag------aaacaaaagcagctagaaaaggatgctggagagaagaccatcgcatggttg
gacaagcttcgtaattcaaatgggtctcttcccacctcgaaagtccggttgaacatgcaa
aggataatgcaaaataatgctgctgtttttcggacacaagaaacactggaggaaggctgt
cagttgattgataaagcttgggagagtttccatgatgtcaagttgaaggaccgaagcttg
atatggaactcggacttgatagagacaattgagttagaaaaccttttaattaatgcatgt
atcaccatgcattctgctgaagccaggaaagaaagtagaggggctcatgcacgtgaagat
tttacgaaaagagatgatgagaactggatgaaacatacattgggatattgggaaaatgag
aaagtccgattggactaccgg---ccagttcacatgaatacactcgatgacgaagttgaa
actttccctcccaaggctcgagtgtac
>StrigaAsiatica
cgcctcttctctgctcaatcgaatgggggaactcaatcctatacagttgtggatcacacc
tacgatgcggtggtggttggtgccggcggtgcaggactgagggccgcaatagggttatcc
gagcaagggttttacacagcctgcattaccaagctattccctactcgctcccatacggtt
gctgcacag------------------------------------gatgattggcggtgg
catatgtacgatacagtgaagggaagtgattggctaggagaccaggacgcaattcagtac
atgtgcagagaagcaccaaaagcagttatcgaacttgagaattatggtctgccgttctcc
cggacggaagatgggaagatttatcagcgtgcatttggtggccagagcttgaactttgga
aaaggtggacaagcatatcgttgtgcatgtgctgctgatcgaactggacatgctttgttg
catactctatatggccaagctatgaaacataatacaaagttttttgttgaatactttgct
ctggatttaattatgagcaatgatggtagctgccagggtgtgattgctttaaatatggag
gatggcaccttgcatcgtttccgtgctatgtcgacaattcttgctactgggggttatggc
agagcatacttttctgcaacttctgctcacacttgcacaggagatggcaatgctatg---
------------------------gatcttgagtttgttcaattccatccaacaggcata
tatggtgctgggtgtctcattactgaa---gggtcccgaggtgaaggtggtattctgagg
aacagtgaaggtgaaagattcatggagcggtatgccccaactgctaaggaccttgcatct
agagatgttgtatcaagatctatgacgatggagatccgggaagggcgtggtgttgggccc
ttgaaagatcacatctaccttcacttgaatcatttgcctcctgaagtcctaaaggagaga
cttcctggtatttcagaaactgcagccatatttgctggtgttgatgttacaaaggagcca
atccctgttttgccgactgtccactataacatgggcgggatccccacaaatcactatgga
gaggtggttaccattaaaggtgatgatcctgattatgaggttcccggactgtatgctgct
ggggaagctgcctgtgcttctgttcatggtgccaatcgccttggagcaaattctcttctg
gacattgttgtctttggtcgtgcttgtgctaatagggttgctgagatccaaaagccaggt
gag------aaacaaaagccactagaaaaggatgctggagagaagaccattgcatggttg
gacaagattcgtaattcaaatgggtcacttcccacatcaaaaatccggcttaacatgcaa
cgcataatgcaaaacaacgctgctgtatttcggacccaagaaacgctggaagaaggctgt
cagttgattgataaggcttgggagagttttcatgacgtcaagttgaaggacagaaccttg
atatggaactcggacttgatagagacaattgagttggaaaaccttttaattaatgcatgc
atcaccatgcactctgctgaagccaggaaagaaagtagaggagcccatgcacgtgaagat
tttacgaaaagagatgatgagaactggatgaaacatacattaggatattgggaaaacgag
aaagttaaactggactaccga---ccagttcacatgaatacacttgatgatgaagttgaa
tcatttcctccaaaagctcgagtatac
>Aeginetiaindica
cgcctgttctcagctcaatcgaatggtggaacgccatcctatacagtggtggatcacaca
tgtgatgcggtggtggttggcgcaggaggagcaggactgagggcggcaatagggttatcc
gagcatggattcaacacagcttgcataaccaagctgttccctactcgttcccatactgtt
gctgcacagggtggtataaatgctgcattgggaaatatgaccgaggatgattggaggtgg
catatgtatgataccgtaaagggaagtgattggctaggggaccaggacgccattcagtac
atgtgcagggaagccccaaaagcagttatagaacttgaaaattatggtctaccgttctcc
agaactgaagatgggaagatatatcaacgtgcatttggtggccagagcttggactttgga
aaaggtggacaagcatatcgttgtgcatgtgctgctgaccgaactggacatgctttgttg
catactctatatggccaggctatgaaacataatacacagttttttgttgaatactttgct
ctggatttaattatgagtaatgatggtagctgccagggcgtgattgccttaaatatggag
gatggcaccttgcatcgtttccgtgctgcctcgacaattcttgctactgggggttacggt
agagcatacttttctgcaacttctgctcacacttgcactggtgatggcaatgctatggtt
gcacgtgctggactgcctcttgaggatcttgagtttgttcaattccatccaacaggcata
tatggtgctgggtgcctcattactgaa---gggtcccgtggggaaggtggtattctgaga
aacagtgaaggtgaaagattcatggaacggtatgcaccaacagctaaggaccttgcatct
agagatgttgtatcaagatctatgacgatggagattagggaggggcgtggtgttggaccc
ttgaaagatcacatataccttcatttgaatcatttgcctcctgaggtcctgaaggagaga
cttcctggtatttccgaaactgcagccatttttgctggggttgatgttacaaaggagcca
attcctgttctaccaactgtccactataacatgggtgggatccccacaaatcactacgga
gaggtggttactatcaaagctgacaatcctgatgctgtgatacccggattgtttgctgct
ggggaggctgcgtgtgcgtctgttcatggcgccaatcggcttggtgcaaattctcttctg
gacattgttgtctttggccgagcttgtgccaataggattgctgagatccaaaagccaggt
gag------aaacaaaaggagctagaaaaggatgctggagagaagaccattgcgtggttg
gacaagattcgtaattcgaaagggtcacttcccacgtcgaaaatacggctcaacatgcaa
cggataatgcaaactaatgctgctgtattccggacccaggaaacactggaagaaggctgt
catttgattgataacgtgtggaagagttttcatgacgtcaagttgaaggacagagactta
acatggaacacggacttgatagagacaatcgaattggaaaaccttttaattaacgcatgc
atcaccatgcactctgctgaagccaggaaagaaagtagaggagctcatgcacgcgaagat
tatacgaaaagagacgatgagaagtggatgaaacacacattaggatattgggaaaatgag
aaagttcgactggattatcgg---ccagttcacatgaatacacttgatgacgaagttgaa
tccttccctccaaaggctcgagtgtac
>ChristisoniaKwangtungensis
cgcctgttctcagctcaatcgaatgggggaacgccatcctatacagtggtggatcacaca
tgtgatgcggtggtggttggcgcaggaggagcaggactgagggcggcaatagggttatcc
gagcatgggttcaacacagcttgcataaccaagttgttccctactcgttcccatactgtt
gctgcacagggtggtataaatgctgcattgggaaatatgaccgaggatgattggaggtgg
catatgtatgataccgtaaagggaagtgattggctaggggaccaggatgccattcagtac
atgtgcagggaagccccaaaagcagttatagaacttgaaaattatggtctaccgttttcg
agaactgaagctgggaagatatatcaacgtgcatttggtggccagagcttggacttcgga
aaaggtggacaagcatatcgttgtgcatgtgctgctgaccgaactggacatgctttgttg
catactctatatggccaggctatgaaacataatacgcagttttttgttgaatactttgct
ctggacctaattatgagtaatgatggtagctgccagggcgtgattgccttaaatatggaa
gatggcaccttgcatcgtttccgtgccgcctcgacaattcttgctactgggggttacggt
agagcatacttttctgcaacttctgctcacatgtgcactggtgatggaagtgctatggtt
gcgcgtgctggactgcctcttgaggatcttgagtttgttcaattccatcccacaggcata
tatggtgcggggtgtctcattactgaa---gggtcccgtggtgaaggtggtattctgaga
aacagtgaaggtgaaagattcatggaacggtatgcaccaacagctaaagaccttgcatct
agagatgttgtatcaagatctatgacgatggagattagggaggggcgtggtgttggaccc
ttgaaagatcacatataccttcacttgaatcatttgcctcctgaggtcctgaaggagaga
cttcctggtatttccgaaactgcagccatttttgctggggttgatgttacaaaggagcca
atccctgttctaccaactgtccactacaacatgggtggtatccccacaaatcactatgga
gaggtggttactatcaaagctggcaatcctgatgctgtgatacccggattgtttgctgct
ggggaagctgcgtgtgcgtctgttcacggcgccaatcggcttggagcaaattctcttctg
gacattgttgtctttggccgagcttgtgccaatagggttgctgagatccaaaagccaggt
gag------aagcaaaaggcgctagaaaaggatgctggagagaagaccattgcgtggttg
gacaagattcgtaattcaaaagggtcacttcccacgtcgaaaatacggctcaacatgcaa
cggataatgcaaaataatgctgctgtgttccggacccaggaaacactggaagaaggctgt
cgtttgattggtaacgcgtggaagagttttcatgacgtcaagttgaaggacagaaactta
acatggaacacggacttgatggagacaatagaattagaaaaccttttaattaacgcatgc
atcaccatgcactctgctgaagccaggaaagaaagtagaggagctcatgcacgcgaagat
tatacgaaaagagacgatgagaactggatgaaacacacattaggatattgggaaaatgag
aaagttcgactggactatcgg---ccagttcacatgaatacacttgatgacgaagttgaa
tccttccctccaaaggctcgagtgtac
>Alectravogelii
cgcctcttctcagctcaatcgaatgggggagcgccatcatatacagtgatggatcacagc
tatgatgcggtggtggttggtgcaggaggtgccggactaagggcggcaatagggttatcc
gagcatgggtttaaaacagcctgcattactaagcttttccccactcgctcccatacggtt
gctgcacagggtggaataaatgctgcattaggaaatatgacagaggatgactggaggtgg
catatgtatgacaccgtaaagggaagtgattggctaggggatcaggatgccattcagtac
atgtgcagggaagcaccaaaagcagttatagaacttgaaaattatggtctaccgttctct
aggactgaagatgggaagatatatcaacgtgcatttggtggacagagcttgaactttgga
aaaggtggacaagcgtatcgttgtgcttgtgctgctgatcgaaccggacatgctttgttg
catacactatacggccaggctatgaaacataacacccagttttttgtggaatactttgct
ctggatttaattatgagcaatgatggtagctgccagggtgtgattgccttaaatatggaa
gatggcaccctgcatcgtttcagtgcggcctcgacaattcttgctactgggggttacggt
agagcatacttttctgcaacttctgctcacacttgcactggagatggcaatgctatggtt
gctcgtgctggattgcctcttgaggatcttgagttcgttcaattccatccaacaggcata
tatggtgctgggtgtctcattaccgaa---gggtcccgaggtgaaggtggtattctgaga
aacagtgaaggtgaaagattcatggagaggtatgccccaacagctaaagaccttgcatct
agagatgttgtatcaagatctatgacgatggagatccgggaagggcgtggtgttggaccc
ttgaaagatcacatttaccttcacttaaatcatttgcctcctgaggtcctaaaggagaga
cttcctggtatctcagaaactgcagccattttcgctggtgttgatgttacgaaggagccg
atccccgttttaccaactgttcactataacatgggtgggatccccacaaatcactatgga
gaggtggttaccatcaatggtgatgatcctgatgctgtggttcccggactgtttgctgct
ggcgaagcagcttgtgcctctgttcatggcgccaatcggcttggagcaaattctcttctc
gacattgttgtctttggtcgcgcttgtgccaatagagttgctgagatccaaaggccaggt
gag------aaacaaaagcctctagaaaaggattctggagagaagaccattgcgtggttg
gacaagattcgtaattcgaatgggtcacttcccacatcgaaaatccggctgaacatgcaa
cgcataatgcaaagcaatgctgctgtattcaggacccaggaaacactggaagaaggctgt
cagttgattgacaaggcgtgggacagttttcatgatgtcaagttgaaggacagatccttg
acatggaatacagacttgatagagacaattgagttggaaaatcttttaattaatgcatgc
atcaccatgcactctgctgaagccaggaaagaaagtagaggagctcatgcacgtgaagat
tttacgaaaagagatgatgagaactggatgaagcatacattaggatattgggaaaatgag
aaagttcgactggactaccga---ccagttcacatgaataccctcgacgatgaaatcgaa
tccttccctccaaaggctcgagtgtac
>Escobedia
cgcctcttctcagctcaatcgaatgggggagcgccatcctatacagtgatggatcacagc
tatgatgcggtggtggttggcgcaggaggtgccggactaagggcggcaatagggttatcc
gagcatgggtttaaaacagcctgcattactaagcttttccccactcgctcacatacggtt
gctgcacagggtggaataaatgctgcattaggaaatatgacagaggatgactggaggtgg
catatgtatgataccgtaaagggaagtgattggctaggggatcaggatgccattcagtac
atgtgcagggaagcacctaaagcagttatagaacttgaaaattatggtctaccgttctct
aggactgaagatgggaagatatatcaacgtgcatttggtggacagagcttgaactttgga
aaaggtggacaagcgtatcgttgtgcttgtgctgctgatcgaactggacatgctttgttg
catacactatatggccaggctatgaagcataatacacagttttttgtggaatactttgct
ctggatttagttatgagcaatgatggtagctgccagggtgtgattgccttaaatatggaa
gatggcaccctgcatcgtttccgtgcgacctcgacaattcttgccactgggggatacgga
agagcatacttttctgcaacttctgctcacacttgcactggagatggcaatgctatggtt
gcacgtgctggattgcctcttgaggatcttgagttcgttcaattccatccaacaggcata
tatggtgctgggtgtctcattactgaa---gggtcccgaggtgaaggtggtattctgaga
aacagtgaaggtgaaagattcatggagcggtatgccccaacagctaaagaccttgcatct
agagatgttgtatcaagatctatgacaatggagatccgggaagggcgtggtgttggaccc
ttgaaagatcacatttaccttcacttgaatcatttacctcctgaggtcctaaaggagaga
cttcctggtatttcagaaactgcagccatttttgctggtgttgatgttacaaaggagccg
atccctgttttaccaactgttcactataacatgggtgggatccccacaaatcactatgga
gaggtggttacaatcaaaggtgatgatcctgatgctgtggttcccggactgtttgctgct
ggcgaagcagcttgtgcctctgttcatggctccaatcggcttggagcaaattctcttctg
gacattgttgtgtttggtcgggcttgtgccaatagagttgctgagatccaaaggccaggt
gag------aaacaaaagcctctagtaaaggatgctggagagaagacgattgagtggttg
gacaagattcgtaattctaatgggtcacttcccacatcgaaaatccggctggacatgcaa
cgcataatgcaaaacaatgctgctgtattccggacccaggaaacactggaagaaggctgt
cagttgatcgataaggcgtgggagagttttcacgacatcaagttgaaggacagaaccttg
acatggaacacggacttgatagagacaattgagttggaaaaccttttaattaatgcatgc
atcaccatgcactctgctgaagccaggaaagaaagtagaggagctcatgcacgtgaagat
tttacgaaaagagatgatgagaactggatgaaacatacattaggatattgggaaaatgag
aaggttcgactggactaccga---ccggttcacatgaataccctcgatgatgaagtcgaa
tccttccctccaaaggctcgagtgtac
>ConopholisAmericanaamericana
cgccttttctcagctcaatcgaatgggggagcaccatcgtacacagtggtggaccacacc
tatgatgcagtcgtggttggcgctggaggtgcaggactgagggcagcgattgggttatcg
gagcacgggttcaatacagcttgcatcaccaagctattccctactcgctcccatactgtt
gctgcacagggtggaataaatgctgcattgggaaatatgacagaggatgattggaggtgg
cacatgtatgacacagtaaagggaagtgattggctaggcgaccaggatgccattcagtac
atgtgcagggaagcaccgaaagcagttatagaacttgaaaattatgggctaccattctcc
cggactgaagacgggaagatatatcaacgtgcatttggtggccaaagcttggactttgga
aaaggtggacaagcatatcgttgtgcatgtgctgctgatcgaactggacatactttgttg
cacactctatatggccaggctatgaaacataatacacatttttttgtggaatactttgct
cttgatttacttatgggcaatgatggtagctgccaaggtgtgattgccttaaatatggag
gatggcaccttacatcgtttccgtgccgtctcgacaattcttgctactgggggttatggt
agagcatacttttctgcaacttctgctcacacttgcactggagat---------------
------------------------------------------------------------
------------------------------------------------------------
------------------------------------------------------------
------------------------------------------------------------
------------------------------------------------------------
------------------------------------------------------------
------------------------------------------------------------
------------------------------------------------------------
------------------------------------------------------------
------------------------------------------------------------
------------------------------------------------------------
------------------------------------------------------------
------------------------------------------------------------
------------------------------------------------------------
------------------------------------------------------------
------------------------------------------------------------
------------------------------------------------------------
------------------------------------------------------------
---------------------------
>Epifagusvirginiana
cgcctcttctcagctcaatcgaatgggggagcaccatcgtatacagtggtggatcacacc
tatgatgcagttgtggttggcgctggaggtgcagggctgagggcagcgatagggttatcg
gagcatgggttcaacacagcttgcatcaccaagctattccctactcgctcccatactgtt
gctgcacagggtggaataaatgctgcattgggaaatatgacagaggatgattggaggtgg
cacatgtatgacacagtaaagggaagtgattggctaggggaccaggatgccattcagtac
atgtgcagggaagcaccgaaagcagttatagaacttgaaaattatgggctaccattctcc
cggactgaagacgggaagatatatcaacgtgcatttggtggccaaagcttggactttgga
aaaggcggacaagcatatcgttgtgcatgtgctgctgatcgaactggccatgctttgttg
cacactctatatggccaggctatgaaacataatacacaattttttgtggaatactttgct
cttgatttacttatgggcaatgatggtagctgccaaggtgtgattgccttaaatatggag
gatggcaccttacatcgtttccgtgctgcctcgacaattcttgctactgggggttatggt
agagcatacttttctgcaacttctgctcacacttgcactggagatggcaatgctatggct
gcacgtgccggactgcctctcgaggatcttgagtttgttcagtttcatccaacgggcata
tatggtgcagggtgtctcattactgaa---ggctcccgtggtgaaggtggtattctgagg
aatagtgaaggcgaaagattcatggaacggtatgccccaacagctaaggatcttgcatct
agagatgttgtatcaagatctatgacaatggagatccgagaagggcgtggtgttgggccc
ttgaaagatcacatctaccttcacttaaatcatttgcctcctgaggtccttaaggagaga
cttcctggtatttctgaaactgcagccatttttgctggtgttgatgttacaaaggagcca
atccctgttttaccaactgtccactataacatgggtggaattcccacaaatcaccatggc
gaggcggttaccatcaaaggtgatgatcctgatgctgtagttcctggactatttgctgct
ggggaagctgcctgtgcatctgttcacggcgccaatcgacttggagcaaattctcttctt
gacattgttgtctttggtcgggcttgtgcaaatagggttgcagagatccaaaggccagga
gag------aaacaaaagccgctagaaaaggatgctggagagaagaccattgcatggttg
gacaagcttcgtaattcaaatgggccccttcccacctcaaaaatccggttgaacatgcaa
cgtgtaatgcaaaacaatgctgctgtattccggacacaagaaacactggaggaaggctgt
cagttgattgataaagcctgggagagttttcataatgtcaagttgacggacagaaccttg
atatggaactcggacttgatagagacaatcgagttagaaaaccttttaattaatgcatgt
ataaccatgcactctgctgaagccaggaaagaaagtagaggagctcatgcacgtgaagat
tttacgaaaagagatgatgagaactggatgaaacatacattagcatattgggaaaatgag
aaagttcgtctggaataccgg---ccagttcacatgaatacgctcgatgacgaagttgaa
tctttccctcccaaggct---------
>OrobancheCumanamana
cgcttcttctcagctcaatcgaatgggggagcgccatcctatacggtggtggatcacacc
tatgatgcagttgtggttggtgctggaggtgcagggctgagggcagcgataggtttgtcg
gagcatgggttcaacacagcttgcatcaccaagctatttcctactcgctcccatactgtt
gctgcacagggtggaataaatgctgcattgggaaatatgacagaggatgattggaggtgg
cacatgtatgacacggtaaagggaagtgactggctaggggaccaggatgccattcagtac
atgtgcagggaagcaccgaaagcagttatagaacttgaaaattatgggctaccattctcc
cggactgaagacgggaagatatatcaacgtgcatttggtggccaaagcttaaattttgga
aaaggtgggcaagcgtaccgttgtgcatgtgctgctgatcgaactggacatgctttgttg
cacaccctatatggacaggctatgaaacataatacacaattttttgtggaatactttgct
cttgatttacttatgggcaatgatggtagctgtcagggtgtggttgccttaaatatggag
gatggcaccttacatcgtttccgtgctgcctcgacaattcttgctactgggggttacggt
agaacatacttctctgcaacttctgctcacacttgcactggagacggcaatgctatggtt
gcacgtgctggactgcctcttgaggatcttgagtttgttcagtttcatccaacgggcata
tatggtgctgggtgtctcattactgaa---ggatcccgaggtgaaggtgggattttgagg
aatagcgaaggtgaaagattcatggaacgttatgccccaacagccaaggatcttgcatcc
agagatgttgtatcaagatctatgacaatggagattcgagaagggcgtggtgttggaccc
ttgaaagatcacatctaccttcacttgaatcatttgcctcctgaggtcctcaaggagagg
cttcctggtatttctgaaactgcagccatttttgctggtgttgatgttacaaaggagcca
attcccgttttaccaactgtccactataacatgggtggaattcccacaaattaccatgga
gaggtggttactatcaaaggcgatgatcctgatgctctggttcctggactatttgctgct
ggagaagctgcgtgtgcatctgttcatggcgctaatagacttggagcaaattctcttctt
gacattgttgtctttggtcgggcttgtgcgaacagggttgccgagatccaaaggccagga
gat------aaacaaaagccgctagagaaggatgcgggagagaagaccatcgcatggctg
gacaagcttcgcaattcaaatggatcccttcccacctcaaagatccgtttgaacatgcag
cgtataatgcaaaacaatgctgctgtattccggacacaagaaacattggaggaaggctgt
cagttgattgataaagcctgggagagttttcatgatgtcaagttgacggacagaagcttg
atatggaactcggacttgatagagacaattgagttggaaaaccttttaattaatgcatgt
atcaccatgcactctgctgaagccaggaaagaaagtagaggggctcacgcacgtgaagat
tttacgaaaagagatgatgagaactggatgaaacatacattaggatattgggaaaatgag
aaagtccgattggaataccga---ccagttcacatgaatacgctcgatgatgaagttgaa
tccttccctcccaaggctcgagtctac
>Ofasciculata
cgtctgttctctgctcaatcgaatgggggagcgccatcctatacagtggtggatcacacc
tatgatgcagtcgtcgttggcgctggaggtgcaggtctgagagcggcgatagggttatcg
gaacatggattcaacacagcctgcatcaccaagctattccctactcgctcccataccgtt
gctgcacagggtggaataaatgccgctttgggaaatatgacagaggatgattggaggtgg
cacatgtatgacactgtaaagggaagtgactggctaggggaccaggatgccattcagtac
atgtgcagggaagcaccgaaagcagttatagaacttgaaaattatgggctaccattctcc
cggactgaagatgggaagatatatcaacgtgcatttggtggccaaagtctgaattttgga
aaaggtggacaagcatatcgttgtgcatgtgctgctgatcgaactggacatgctttgttg
cacactctatatggccaggctatgaaacataatacacaattttttgtggaatactttgct
cttgatttacttatgggcaatgatggtagctgtcaaggtgtggttgccttaaatatggag
gatggcaccttacatcgtttccatactgcctcgactattcttgctactggaggttacggt
agagcatacttttctgccacttctgcgcacacttgcactggagatggcaatgctatggtt
gcacgtgctggactgcctctcgaggatcttgagtttgttcagtttcacccaacgggcata
tacggtgctgggtgtctcattacagaa---gggtcccgaggtgaaggtggtattttgagg
aatagtgaaggtgaaagattcatggaacgttacgccccaacagctaaggatcttgcctcc
agagatgttgta------------acaatggagatccgtgaagggcgtggtgttgggccc
ttgaaagatcacatctatcttcacttaaatcatttgcctcctgaggtcctcaaggagaga
cttcctggtatttctgaaactgcagccatttttgctggtgttgatgttacaaaggagcca
atccctgttttacccactgtccactataacatgggtggaattcccacaaatcaccacgga
gaggtggttaccatcaaaggtgatgatcctgatgctgtggttcctggactatttgctgct
------------------------------------------------------------
------------------------------------------------------------
------------------------------------------------------------
------------------------------------------------------------
------------------------------------------------------------
------------------------------------------------------------
------------------------------------------------------------
------------------------------------------------------------
------------------------------------------------------------
------------------------------------------------------------
---------------------------
