# Supplementary material for: Altered Mitochondrial Respiration Is Associated With Loss of Nuclear‐Encoded OXPHOS Genes in Parasitic Broomrapes
Source: Ecol Evol. 2025 Jul 6;15(7):e71737. doi: 10.1002/ece3.71737 (PMC12230201; doi:10.1002/ece3.71737)
Supplement: Supplementary file 1 — Appendix S1. [file ECE3-15-e71737-s003.tgz › Orobanchaceae_O2K_Supplementary_v3/Data_S1/DataS1/CII/OG0007335.filter.fas.treefile]

(AmborellaTrichopoda_ERN13758.1:0.2727719917,(CinnamomumMicranthum_RWR92529.1:0.2867006659,(((AquilegiaCoerulea_PIA56397.1:0.0000010630,AquilegiaCoerulea_PIA56398.1:0.0492087276)58:0.0000028300,((AquilegiaCoerulea_PIA56399.1:0.0000000000,AquilegiaCoerulea_PIA56401.1:0.0000000000):0.0000010630,AquilegiaCoerulea_PIA56400.1:0.0000010630)81:0.0000010630)100:0.2899787987,((((Daucuscarota_DCAR_015085:0.3095355496,HelianthusAnnuus_OTG27760.1:0.3166088846)81:0.0524065731,(((OleaEuropaea_jgi_chr7_451_Oeuropaea|451|v1.0:0.0816019571,((HandroanthusImpetiginosus_PIN23928.1:0.0950928457,((MimulusGuttatus_Migut.D01835.1.p:0.0038852332,MimulusGuttatus_D1679.1:0.0204073864)100:0.1316325600,(((((((((Phtheirospermum_Pjv1_00002248:0.0000010630,Phtheirospermum_GFP80125.1_1560:0.0000010630)100:0.0381880606,Pedicularis_TRINITY_DN10776_c0_g1_i2:0.0631870313)100:0.0087161067,CastillejaMiniata_TRINITY_DN3034_c0_g1_i2:0.0617065242)88:0.0153029789,Euphrasiaarctica:0.1258908718)81:0.0125534712,(OrobancheCumanamana_GWHTBHPV019155.p1:0.0726414728,Ofasciculata_flower_buds.p1:0.0700313067)33:0.0004957085)36:0.0024276934,((((StrigaAsiatica_SGA_v2.0_scaffold114G31897:0.0000010630,StrigaAsiatica_GER27131.1_2665.p1:0.0000010630)100:0.1023728146,(Alectravogelii_TRINITY_DN832_c0_g1_i2:0.0458926929,Escobedia_TRINITY_DN1247_c0_g1_i2:0.0196629911)100:0.0241898837)86:0.0095586852,(Aeginetiaindica_TRINITY_DN677_c0_g1_i5:0.0453641908,ChristisoniaKwangtungensis_TRINITY_DN66794_c1_g1_i1:0.0158815682)100:0.0634723848)96:0.0170736110,StrigaAsiatica_SGA_v2.0_scaffold7G04073:0.0985547846)100:0.0529350051)41:0.0068600867,(ConopholisAmericanaamericana_2006838Coopholis_americaa.p1:0.0235897069,Epifagusvirginiana_2059201Epifagus_virgiiaabuds.p1:0.0258918306)100:0.0211155304)61:0.0074172662,PhelipancheAegyptiaca_GWHTBHPU024931.p1:0.0708845446)94:0.0113520478,LindenbergiaPhilippensis_2062253Lidebergia_philippesisflower.p1:0.1048064966)100:0.0329564698)95:0.0168065823)91:0.0095030861,SesamumIndicum_SIN_1006015:0.0832364405)100:0.0596158136)100:0.0939344531,CoffeaCanephora_Cc10_g04350:0.2259265380)98:0.0575973177,((IpomoeaNil_INIL15g27953.t1:0.0769743286,CuscutaAustralis_C033N0082E0.1:0.1204925720)100:0.1524888810,(SolanumTuberosum_PGSC0003DMT400020707:0.0999486690,SolanumTuberosum_PGSC0003DMT400039927:0.1570192706)100:0.0609572195)98:0.0251647961)99:0.0787995342)89:0.0377699774,((Actinidiaeriantha_DTZ79_04g03200:0.0152226364,Actinidiaeriantha_DTZ79_21g03560:0.0541940059)100:0.0654073562,VacciniumCorymbosum_VaccDscaff12-augustus-gene-89.29-mRNA-1:0.1273251280)100:0.0925219608)95:0.0586016750,(((((ArabidopsisThaliana_AT1G47420.1:0.4959683844,CitrusSinensis_orange1.1g026246m:0.1937954501)51:0.0452011109,((GossypiumRaimondii_KJB63814:0.0000025717,GossypiumRaimondii_KJB63815:0.0271818833)100:0.1458351077,TheobromaCacao_Thecc1EG033877t1:0.0503670267)100:0.1068545914)39:0.0279957800,((ManihotEsculenta_Manes.05G171800.1.p:0.1363723063,PopulusTrichocarpa_Potri.014G032400.1:0.1676348041)94:0.0266471460,ManihotEsculenta_Manes.18G032800.1.p:0.1707679953)99:0.0500398772)91:0.0449319292,((GlycineMax_Glyma.14G081700.1.p:0.0507843234,GlycineMax_Glyma.17G243600.1.p:0.0329038080)100:0.2437821115,PrunusPersica_Prupe.1G439200.1.p:0.2694696211)79:0.0591311046)74:0.0185194777,VitisVinifera_GSVIVT01009527001:0.2046208574)78:0.0285905274)88:0.0465245929)100:0.1201447226)99:0.0882819837,(OryzaSativa_LOC_Os04g34100.1:0.1492053560,(SorghumBicolor_Sobic.001G132100.1:0.0223177672,SorghumBicolor_Sobic.003G340700.1:0.0228700338)99:0.0697632856)100:0.4734843955);
