# Supplementary material for: Altered Mitochondrial Respiration Is Associated With Loss of Nuclear‐Encoded OXPHOS Genes in Parasitic Broomrapes
Source: Ecol Evol. 2025 Jul 6;15(7):e71737. doi: 10.1002/ece3.71737 (PMC12230201; doi:10.1002/ece3.71737)
Supplement: Supplementary file 1 — Appendix S1. [file ECE3-15-e71737-s003.tgz › Orobanchaceae_O2K_Supplementary_v3/Data_S1/DataS1/CII/OG0009246.filter.fas.treefile]

(CastillejaMiniata_TRINITY_DN5837_c0_g1_i2:0.0000010013,((CastillejaMiniata_TRINITY_DN5837_c0_g1_i5:0.0074071296,CastillejaMiniata_TRINITY_DN5837_c0_g1_i3:0.0027347285)92:0.0000010013,((((((LindenbergiaPhilippensis.16G007000.1:0.0104173720,LindenbergiaPhilippensis_scaffold-WUZV-2061010-Lindenbergia_philippensis-flower:0.0000021185)100:0.2049736933,(((((Alectravogelii_TRINITY_DN530_c0_g1_i12:0.0000029457,Alectravogelii_TRINITY_DN530_c0_g1_i14:0.0000029981)100:0.0690683251,(((Aeginetiaindica_TRINITY_DN1590_c0_g1_i2:0.0000000000,Aeginetiaindica_TRINITY_DN1590_c0_g1_i3:0.0000000000):0.0000026910,Aeginetiaindica_TRINITY_DN1590_c0_g1_i1:0.0000010013)100:0.0018529156,Aeginetiaindica_TRINITY_DN1590_c0_g1_i4:0.0000020942)100:0.1384188665)65:0.0180293393,(((((StrigaAsiatica_TRINITY_DN15947_c0_g2_i1:0.0000000000,StrigaAsiatica_lcl|BKCP01000447.1_cds_GER25769.1_1303:0.0000000000):0.0000010013,StrigaAsiatica_SGA_v2.0_scaffold104G30278:0.0000020343)100:0.0189898762,StrigaAsiatica_TRINITY_DN15947_c0_g2_i3:0.0000027216)100:0.0537574967,((StrigaAsiatica_SGA_v2.0_scaffold36G14284:0.0000000000,StrigaAsiatica_TRINITY_DN15947_c0_g2_i2:0.0000000000):0.0000010013,StrigaAsiatica_lcl|BKCP01006737.1_cds_GER43673.1_19207:0.0000010013)100:0.0656685759)86:0.0150405597,(ChristisoniaKwangtungensis_TRINITY_DN9943_c0_g1_i2:0.0000010013,ChristisoniaKwangtungensis_TRINITY_DN9943_c0_g1_i1:0.0000010013)100:0.1127359726)47:0.0074498137)86:0.0059061322,(Alectravogelii_TRINITY_DN530_c0_g2_i2:0.0018831182,Alectravogelii_TRINITY_DN530_c0_g2_i1:0.0000024823)100:0.0775599838)100:0.1361263925,(Ofasciculata_scaffold-PHOQ-2002972-Orobanche_fasciculata-stem:0.0932897485,(PhelipancheAegyptiaca_GWHTBHPU041975:0.0064370223,PhelipancheAegyptiaca_GWHTBHPU041992:0.0072546978)100:0.0482230568)98:0.0366357188)62:0.0068666293)69:0.0263878042,(((((((((((IpomoeaNil_INIL14g03767.t1:0.1071646137,CuscutaAustralis_C006N0564E0.1:0.1861648532)100:0.3863202936,(ArabidopsisThaliana_AT4G32210.1:0.0018099357,ArabidopsisThaliana_AT5G09600.1:0.0000010013)100:0.7944900887)89:0.0814572403,(PopulusTrichocarpa_Potri.015G078000.1:0.1168487614,PopulusTrichocarpa_Potri.001G285100.1:0.0614929576)100:0.2329842930)92:0.2197860913,((SolanumTuberosum_PGSC0003DMT400021489:0.0238402606,((Actinidiaeriantha_DTZ79_22g12430:0.1324580792,CoffeaCanephora_Cc00_g01610:0.0218237775)92:0.0115731575,GossypiumRaimondii_KJB09800:0.2412260855)78:0.0072965339)95:0.0412711787,VacciniumCorymbosum_VaccDscaff38-augustus-gene-100.20-mRNA-1:0.3774028713)93:0.1193867955)63:0.0662200998,((Med_Med_4g048070.1:0.2630332493,(GlycineMax_Glyma.06G305600.1.p:0.0127112806,GlycineMax_Glyma.12G099000.1.p:0.0270258705)100:0.1795572097)100:0.4410433416,(GossypiumRaimondii_KJB72076:0.2004894985,(GossypiumRaimondii_KJB72075:0.0000010013,GossypiumRaimondii_KJB72077:0.0000010013)97:0.0124815657)100:0.3267757709)84:0.0910178902)59:0.0406283147,((CinnamomumMicranthum_RWR84796.1:6.4590252108,HelianthusAnnuus_OTG10197.1:1.0773228403)30:0.2289758858,AquilegiaCoerulea_PIA32369.1:0.6397553548)54:0.2195245138)81:0.2075993006,CoffeaCanephora_Cc02_g04270:0.0836921183)81:0.0326000823,((SorghumBicolor_Sobic.006G013000.1:0.0000024814,(OryzaSativa_LOC_Os02g02940.1:0.0727653822,OryzaSativa_LOC_Os07g33680.1:0.0972357092)86:0.4164787219)74:0.2533042601,SorghumBicolor_Sobic.001G206700.1:0.3860842859)99:1.3107486570)75:0.0315535467,ChristisoniaKwangtungensis_TRINITY_DN79411_c0_g1_i1:0.0568608521)75:0.0025785970,OrobancheCumanamana_GWHTBHPV044794:0.0811817324)79:0.0257997096,(Epifagusvirginiana_scaffold-XMOG-2058186-Epifagus_virginiana-buds:0.0143558676,ConopholisAmericana_scaffold-FAMO-2095009-Conopholis_americana:0.0116799043)98:0.0589611675)64:0.0164352094)100:0.0550781331,CastillejaMiniata_TRINITY_DN5837_c0_g1_i4:0.0374713170)95:0.0031645765,((Phtheirospermum_Pjv1_00023381:0.1676973603,(((Phtheirospermum_Pjv1_00020520:0.0000010013,Phtheirospermum_lcl|BMAC01000713.1_cds_GFQ01849.1_23283:0.0000010013)100:0.0054577487,Phtheirospermumheirospermum_TRINITY_DN17482_c0_g1_i2:0.0000010013)85:0.0220215419,Phtheirospermumheirospermum_TRINITY_DN17482_c0_g1_i4:0.0000010013)77:0.0056140068)55:0.0085623065,(((((Phtheirospermum_lcl|BMAC01001613.1_cds_GFQ07621.1_29055:0.0000010013,Phtheirospermum_Pjv1_00029354:0.0000010013)95:0.0000010013,Phtheirospermum_Pjv1_00029353:0.0000010013)25:0.0000010013,Phtheirospermum_lcl|BMAC01001613.1_cds_GFQ07620.1_29054:0.0000010013)91:0.0000010013,(Phtheirospermum_Pjv1_00027088:0.0000010013,Phtheirospermum_lcl|BMAC01000963.1_cds_GFQ04643.1_26077:0.0000010013)54:0.0000010013)89:0.0000021364,Phtheirospermumheirospermum_TRINITY_DN17482_c0_g1_i3:0.0000028642)100:0.0128818136)99:0.0200031768)100:0.0295485297,CastillejaMiniata_TRINITY_DN5837_c0_g1_i7:0.0036750056)97:0.0036549367)88:0.0000024299,CastillejaMiniata_TRINITY_DN5837_c0_g1_i8:0.0000010013);
