# Supplementary material for: Altered Mitochondrial Respiration Is Associated With Loss of Nuclear‐Encoded OXPHOS Genes in Parasitic Broomrapes
Source: Ecol Evol. 2025 Jul 6;15(7):e71737. doi: 10.1002/ece3.71737 (PMC12230201; doi:10.1002/ece3.71737)
Supplement: Supplementary file 1 — Appendix S1. [file ECE3-15-e71737-s003.tgz › Orobanchaceae_O2K_Supplementary_v3/Data_S1/DataS1/CII/OG0003084.trimmed.fas]

>AmborellaTrichopoda
AGAGCTCAGGAAATGGCAGCTAAAAGCCAG---------GCCACAGTGAAA------GAG------------------------------AAA---------------------------------------------------GTGGGAAAA---------------AAGTTGAAGGATTTCAAGGTATTCAGGTGGAACCCAGAAAAACCG------GAGAGGCCATACCTTCAGTCTTTCCATTTGGACCTCAACCAATGTGGCCCCATGGTACTG---------------------------------------------TACAGT---------------------------------------------------------------------------------------------------------------------------------------------AAACAT------------------------------------------------------------------------------------------------------------GGG------------------TATTTT------------------------------------------------------------------------------------------------------CCTTTT------------------------------------------TGG------------AGAGAG------ATG------------------------------------------------------AAA---------------------------------------------------------------------------------------------------------------------------------------------------------
>OryzaSativa
AACGCGCGGGACGCCGCCGAG---AAGCAG---------GCGGCGCTGGCT------GCG------------------------------AAGGAGGAGGAGATCAGGGACCACCGGCGCGGCGACGCCGCGGCGGCGTCGCCGGCGCCGTCG---------------ACGGTGAAGGAGTTCCGGGTGTACCGGTGGAGCCCGGACGCCCCC---TCGCGGCGGCCGCACCTGCAGTCGTACCACGTCGACCTCGCCACATGCGGTCCCATGGTGCTGGACGTCCTGCAGAAGATCAAGGCGGAGCACGACGCGACGCTGGCGTTCCGG---CGGTCGTGCCGGGAGGGCATCTGCGGGTCGTGCTCC---ATGTGCATCGACGGGGTGAACACCGTG---GCGTGCCTCAGGCCCGTGGACACCGAC---ACC---TCGTCGGCCACGACGGTGACGCCGCTG------CCCCACATGTACGTCGTGAGGGACCTCGTCGTCGACCTGACCAGCTTCTACCAGCAGTACAAGTCGGTGGAGCCGTGGCTGAAGAGGAAGACGAAGACGAAGACGGAG------ACG------------------ACGGAG---CACGCGCAGTCGCCGGAGGAGAGGAAGAGGCTGGACGGGCTGTACGAGTGCATTCTGTGCGCGTGCTGCAGCGCGGCGTGCCCGTCCTACTGGTGGAACGCGGAG---GCGTTCCTGGGGCCGGCGGCGCTGCTGCACGCGTACCGGTGGGTGTCGGACAGCCGCGAC------GAG------TACGCGGCGGAGCGGGTGCAGGCGCTGGCGGAGGGGTGGGAC------AAG---CTCTACCGC------TGCCGGATGATCAAGAGCTGCACGGCCACCTGCCCCAAGAGCCTCGACCCCGCCGCCGCCATCTCCGCCATGAAGACCCTGCACCAGCTCGGCAAGCCA------------------------------------
>SorghumBicolor
AACGCCCGCGAGGCCGCCGAG---GGGCAG---------GCCCGGCTGTCC------GCGGAGGAGGAGGACCGCCGCAAGCGCGACGGCAGG---------------------------------------------------GCAACGACG---------------ACGGTGAAGGAGTTCCAGGTGTACCGGTGGAACCCGGACTCGCCG---GCGGGGCGGCCGTTCCTGCAGTCCTACCTGGTGGACCTGGCCAGCTGCGGGCCCATGGTGCTGGAC---------AAGATCAAGGCGGAGCAGGACTCGACGCTGGCGTTCCGG---CGGTCGTGCCGGGAGGGCATCTGCGGGTCGTGCTCC---ATGAGCATCGACGGCGTGAACACGGTG---GCGTGCCTCAAGCCCGTGGACGCGGAC---ACG---TCGCGGCCGAGCATGGTCACGCCGCTG------CCGCACATGTACGTGGTCAAGGACCTCGTCGTGGACCTCACCAACTTCTACCAGCAGTACAGGTCCGTGGAGCCGTGGCTCAAGACCAAGAGGAGGGCGTCGTCGGCGTCCGAGGGCGAAGCAACGACGACGCGCCGCGAG---CACCTGCAGTCGCCGGCGCAGCGGAAGAAGCTGGACGGGCTGTACGAGTGCATCCTGTGCGCGTGCTGCAGCACGGCGTGCCCGTCCTACTGGTGGAACTCGGAG---GCGTTCCTGGGCCCCGCCGCGCTGCTGCACGCCTACCGCTGGGTCTCCGACAGCCGGGAC------GAC------TACGGCCGGGAGCGGATACAGTCGCTGTCGGAAGGGTGGGAC------AAG---ATGTACAGG------TGCAGGATGATCAAGAGCTGCACGGCGACGTGCCCCAAGAGCCTCGACCCCGCCGCCGCCATCTCCGCCATGAAGGCATTGCACCAGCTCCGCAAGGCC------------------------------------
>GlycineMax
------------------GCC---CAGCAG---------GTGGAGCCCAAG------GCC------------------------------CGC---------------------------------------------------GAAACCCCG---------------ACCCTCAAAACCTTCCAAATCTACCGCTGGAACCCCGAAAACCCC------TCAAAGCCCGAGCTCAAGGACTACCAGATCAACCTAAAGGAGTGTGGGCCCATGGTCCTCGACGCGCTCATCAAGATCAAGAACGAGATCGACCCGAGCCTCACGTTCCGC---CGCTCGTGCCGCGAGGGGATCTGCGGCTCCTGCGCA---ATGAACATCGACGGCTGCAACGGCCTG---GCGTGCCTCACCAAGATCCCCTCGGAAAAAAAC---TCCGCCGCCACGACGATCACTCCTCTG------CCGCACATGTTCGTGATCAAGGACCTG------------------------------------AGTATCGAGCCCTGGCTG---AGGAAGAACCCACCGGTGCCG---------GGA------------------AAAGAG---ATTCTGCAGAGCAAGAAGGAGAGGGAGAAGCTCGACGGGATGTACGAGTGCATTCTCTGCGCCTGCTGTAGCACCTCTTGCCCCAGCTACTGGTGGAACCCCGAG---TCCTATCTCGGTCCCGCTGCGTTGCTCCACGCTAATAGGTGGATAAGCGACAGCCGTGAT------GAG------TACACTAAGGAGAGATTGGATGCCATT---AATGATGAATTC------AAG---CTCTATCGC------TGCCACACCATATTGAACTGTGCTCGTGCCTGCCCAAAGGGGTTGAACCCAGGAAAGCAAATCTCACATATCAAGTCACTTCAGCCTAAAGCT------------------------------------------
>CitrusSinensis
CACGCGTCGGAAGCGGAGGCG---CAGAAG---------GTGGAGCCGAAG------GCA------------------------------AGC---------------------------------------------------GCGAACACG---------------GACACGAAGAAGTTTCAAATCTACCGATGGAACCCCGACAGCCCG------TCGAAGCCGGAGCTTAAGGAGTTCGAGATCAATCTGAAGGAGTGTGGGCCCATGGTTCTGGACGCTCTGATCAAAATCAAGAGCGAGATCGATCCTTCCTTGACCTTCCGC---CGATCTTGCCGCGAGGGGATTTGCGGCTCGTGCGCG---ATGAACATCGACGGCTGTAACGGACTC---GCGTGTCTGACGAAGATTTCGCCG------TCG---GGATCAGCATCGACGATAACGCCGTTA------CCGCACATGTTCGTGATAAAGGACTTGGTGGTGGATATGACTAATTTTTACAACCAGTACAAAAGTATAGAGCCGTGGCTGAAGAGGAAGAACCCGCCGCCCATGCCG------GGG------------------AAGGAG---ATTCCGCAGAGTAAGAAGGACAGGGCCAAGCTGGATGGGATGTACGAGTGTATTCTGTGCGCCTGCTGTAGCACATCTTGCCCCAGTTATTGGTGGACCTCTGAA---GCCTATTTGGGCCCCGCTGCTTTGCTTCATGCTAATAGGTGGATAAGTGATAGCCGTGAT------GAA------TATACCAAGGAACGTCTGGAAGCAATA---GATGATGAGTTT------AAG---CTGTACCGC------TGCCATACCATATTGAACTGTGCCCGTGCCTGCCCCAAGGGCTTGAACCCTGGAAAGCAGATAATAAATATCAAGCAACTTCAGCTAAAACGG------------------------------------------
>ManihotEsculenta
CACGCTTCGGAAGCGGAAGCC---CAGAAG---------GTGGAGCCAAAG------GCC------------------------------AGC---------------------------------------------------TCCAGTTCG---------------AACCTCAAGACCTTCCAAATCTACCGGTGGAACCCTGACAACCCG------TCAAAACCTCAACTTCAGGACTACCAGATCGACCTGAAAGAATGTGGACCCATGGTCTTGGATGCCCTCATCAAGATCAAGAACGAGATCGACCCTTCTCTCACTTTCCGC---CGATCTTGCCGCGAAGGAATCTGTGGCTCCTGTGCT---ATGAACATCGACGGCTGTAATGGGCTT---GCGTGCTTGACCAAGATCCCATCT------------GGGACCTCGTCGACGATTACTCCTTTG------CCCCATATGTTCGTGATTAAGGACTTGGTAGTGGACATGACTAATTTCTATAATCAATACAAGAGTATCGAGCCATGGCTTAAGAGAAAGAACCCTCCTCAGGTTCCG------GGG------------------AAGGAG---ATATTGCAGAGTAAGAAAGATAGGGCTAAGCTTGATGGGATGTATGAGTGTATATTGTGTGCTTGCTGTAGCACATCCTGCCCCAGCTATTGGTGGAACCCTGAG---GCTTACTTGGGGCCAGCTGCTTTGCTCCATGCTAACAGGTGGATCAGTGATAGCCGTGAT------GAA------TATACCAACGAACGACTGGAAGCAATA---AATGATGAGTTT------AAG---CTATACCGC------TGCCATACGATATTGAATTGTGCCCGTGCCTGTCCAAAAGGCTTGAACCCTGGAAAGCAAATCATGCACATTAAGCAGCTCCAGCTATTAGGTGGCGTA------------------------------------
>TheobromaCacao
TACGCCAGTGAAGCGGAAGCT---GAAAAG---------GGGGAC---------------------------------------------GCC---------------------------------------------------GCCACGACC---------------AATATGAAAACCTTCCAAATCTACCGATGGAACCCAGATAACCCG------TCAAAACCCCAACTCCAAGACTACAAAATCGACCTAAAAGAATGCGGGCCCATGGTCCTCGACGCCCTAATTAAGATCAAGAACGAGATCGACCCATCGCTTACCTTCCGC---CGCTCCTGCCGTGAAGGAATCTGCGGCTCCTGCGCG---ATGAACATCAATGGCTGTAACGGGTTA---GCTTGTCTGACCAAGATCGAATCA------GGA---TCGTCGGAGACGACGATCACGCCATTG------CCACATATGTTTGTGATAAAAGATCTGGTGGTGGATATGACCAACTTTTATAATCAGTATAAGAGTATTGAGCCTTGGTTGAAGAGAAAGAATCCGCCGCCGACAGCA------GGG------------------AAAGAG---ATTCCGCAGAGTAAGAAGGATAGAGCCAAGTTGGATGGGATGTATGAGTGTATTTTGTGTGCCTGTTGTAGTACCAGTTGTCCTAGTTATTGGTGGAATCCTGAA---TCTTATTTGGGTCCTGCTGCTTTGCTTCATGCTAACAGATGGATAAGTGACAGCCGTGAT------GAA------TACACAAAGGAGAGATTGGAGGCCATA---AATGATGAGTTC------AAG---CTGTATCGT------TGCCATACGATATTGAACTGTGCTCGTGCTTGCCCTAAGGGCCTGAACCCAGGAAAGCAGATCACACACATCAAACAGCTTCAGCTGTTGGGTAGTGCT------------------------------------
>GossypiumRaimondii
TACGCTAGCGAAACAGAAGCT---CAAAAG---------GTGGAACCAAAA------GCC------------------------------GCC---------------------------------------------------GCCTCCCCC---------------AACATGAAGACCTTCCAAATCTACCGATGGAATCCAGATAATCCT------ACCAAACCCCAGCTCCAAGACTACAGAATCGACTTAAAAGAATGCGGGCCTATGGTCCTTGACGCCCTCATCAAGATCAAGAACGAGATCGACCCGTCGCTCACCTTCCGC---CGCTCCTGCCGTGAAGGAATCTGCGGCTCTTGTGCA---ATGAACATCAACGGCTGTAACGGCTTA---GCTTGTCTGACCAAGATCGAATCA------GGA---TCGTCGGAGACCACCATAACGCCTTTG------CCGCATATGTTCGTGATAAAAGATCTGGTGGTGGATATGACCAACTTTTATAATCAGTATAAGAGTATTGAACCGTGGTTGAAGAGGAAAAACCCGCCGCCGACGGCG------GGA------------------AAAGAG---ATTCCGCAGAGTAAAAAGGATAGAGCTAAGCTAGATGGGATGTATGAGTGTATTTTGTGTGCTTGTTGTAGCACTAGCTGTCCCAGCTATTGGTGGAATCCCGAG---TCTTATCTAGGTCCTGCTGCTTTGCTCCATGCAAACAGATGGATAAGCGACAGCCGTGAT------GAA------TACACAAAGGAGAGATTGGAGGCCATA---AATGATGAGTTT------AAG---CTGTATCGT------TGCCATACAATATTGAACTGTGCTCGTGCTTGTCCAAAGGGGCTGAACCCGGGAAAGCAGATCGCACACATCAAGCATCTTGAGCTTACTGCT------------------------------------------
>PrunusPersica
ATGGCGTCGGAGGTCCAGGCC---CAGCAA---------GTGGACCTCAAG------GCC------------------------------CAA---------------------------------------------------GACAAGACG---------------AGCTTGAAAACGTTCTCAATCTACCGGTGGAACCCAGAAAACCCG------AAGAAGCCGGAGCTCCGTGAGTACGAGATCGACCTCAAGGAGTGTGGGCCCATGGTGCTCGACGCCCTCATTAAGATCAAGAACGAGATGGACCCCAGCCTCACCTTCCGT---CGATCTTGCCGTGAAGGGATCTGCGGCTCCTGCGCC---ATGAACATCGACGGCTGTAACGGGCTC---GCTTGCTTGACGAAGATAGCGCCGTCGTCTTCC---GTCGGAGCGACGACGATAACGCCGTTG------CCGCACATGTTTGTGATAAAGGACCTGGTGGTGGACATGACCAACTTCTACAATCAGTACAAGAGCATAGAGCCGTGGCTGAAGAGGAAGAGCCCGCCTACTGAGCCC------GGG------------------AAGGAG---ATTCGCCAGAGCAAGAAGGATAGGGCTAAGCTGGATGGGATGTACGAGTGCATATTGTGTGCCTGCTGTAGCACATCCTGCCCCAGCTACTGGTGGAACCCGGAG---ACTTATTTGGGCCCCGCCGCCTTACTCCACGCCAATCGGTGGATAAGTGACAGTCGTGAC------GAA------TATACAAAGGAGCGACTGGATGCGATA---AATGATGAGTTC------AAG---CTCTATCGC------TGCCATACCATATTGAACTGCGCTCGTGCCTGCCCAAAGGGTTTGAACCCTGGAAAGCAGATCACACATATCAAGCAGCTCCAGTTAGGAGTTGGTGCT------------------------------------
>VitisVinifera
------------------------------------------------------------------------------------------------------------------------------------------------------------------------------------------------------------------------------------------------------------------------------ATGGTTCTCGACGCCCTAATCAAGATCAAGAACGAAATGGATCCGACACTCACTTTCCGC---CGATCGTGCCGGGAGGGCATTTGCGGGTCGTGCGCG---ATGAATATCGACGGTTGCAACGGCCTG---GCCTGTCTCACGAAGATCCCCTCT------------GGCGAGTCGTCTACGGTCACGCCGTTG------CCGCATATGTTCGTGATAAAAGATCTGGTGGTGGACATGACGAATTTCTATAACCAGTACAAGAGCATAGAGCCGTGGTTGAAGAGGAAGACCCCACCACCGACGCCG------GGG------------------AAGGAG---ATTCCCCAGAGCAAGAAGGATCGGGCCAAGCTTGACGGGATGTACGAGTGCATTCTATGCGCTTGCTGTAGCACATCCTGCCCCAGCTACTGGTGGAACCCCGAG---TCATATCTGGGTCCGGCTGCTCTGCTCCACGCTAATAGGTGGATTAGTGATAGCCGTGAC------GAA------TACACCAAGGAGAGGCTTGATGCAGTA---TGTGATGAATTC------AAG---CTTTACCGC------TGTCATACGATATTGAACTGTGCCCGGGCCTGCCCAAAGGGATTGAATCCTGGAAAGCAGATTGCAACAATTAAGCAGCGACACATTGCAGATGCCATT------------------------------------
>CinnamomumMicranthum
CTCTCCACCGAAACCCAAGCC---------------------------CGC------ACC------------------------------ACC---------------------------------------------------ACCGCCACC---------------AAAACCAAGACCTTCTCCATCTACCGCTGGAACCCAGACAACCCA------TCCAAGCCCCAGCTCCAGGACTACCAGATCGACCTCAACCAGTGCGGCCCCATGGTCCTCGACGCCCTCATCAAGATCAAGAACGAGGTCGACCCCACCCTCACCTTCCGC---CGCTCCTGCCGCGAGGGCATCTGCGGCTCCTGCGCC---ATGACCATCAACGGCTGCAACGGCCTC---GCCTGCCTCACCAAGATCGACTCC------TCC---TCCAGCCCTGCCATGATCACCCCACTC------CCCCACATGTTCGTCATCAAGGATCTTGTTGTTGATATGACCAATTTCTACAATCAGTATAAGAGCATTGAGCCGTGGCTGAAGAGGAAGAACCCGCCCCCGGAGCCT------GGG------------------AAGGAG---ATTCCGCAGAGCAAGAAGGATCGGTTGAAGCTTGATGGGATGTATGAGTGTATTCTGTGTGCTTGTTGCAGTACTTCTTGCCCTAGCTATTGGTGGAATCCTGAA---TCGTATCTCGGACCAGCGGCGCTGCTACATGCTCATAGGTGGATACAAGATAGCCGAGAT------GAG------TATACAAAGGAGCGGTTGGATGCCATA---TGTGATGAATTT------AAG---CTGTACCGA------TGCCACACAATATTGAACTGTGCTCGTGCATGCCCAAAGGGTTTGAACCCAGGAAAGCAAATTACATCAATCAAATCACTTCAGATTGTGAAAGATCTT------------------------------------
>VacciniumCorymbosum
CACGCATCGGAAGTATCAGCC---CAAAAG---------GCCGAC---GAA------CCC------------------------------AAA---------------------------------------------------CCCACCGCC---------------AACCTCAAGACCTTCCAAATCTACCGATGGAACCCAGACAACCCA------ACCAAACCAGAGCTCAAATCCTACCAGATCAACCTCAACGAATGTGGGCCCATGGTCCTCGACGCCCTCATCAAGATCAAGAACGAGATCGACCCTACCCTAACCTTCCGC---CGCTCCTGCCGCGAGGGCATCTGCGGCTCCTGCGCC---ATGAACATCGACGGCTGCAACGGCCTC---GCCTGCCTCACCAAGATTCCGTCG------CCC---TCGACGGACTCTACGGTGACGCCGCTG------CCGCACATGTTTGTGGTGAAGGATCTGGTGGTGGACATGACCAATTTCTACAACCAGTATAAGAGTATTGAGCCGTGGTTGAAGAGGAAGAATCCGCCTGAGGAGAAG------GGG------------------AAGGAG---TTTTTGCAGACGAAGAAGGATAGGGCGAAGCTTGATGGGATGTATGAGTGTATTTTGTGTGCTTGCTGTAGCACGTCGTGCCCTAGTTACTGGTGGAATCCTGAG---TCGTATCTTGGCCCCGCCGCCCTCCTCCATGCCAATCGGTGGATAATGGACAGTCGTGAT------GAA------TATACCAAGGAACGCCTCGATGCAATA---TGTGATGAGTTC------AAG---CTGTATCGC------TGCCATACAATACTGAACTGTGCACGTGCTTGCCCTAAAGGACTCAACCCTGGAAAACAAATTATAAACATCAAACAGCTACAGATTGCGAAGGGTATC------------------------------------
>Actinidiaeriantha
CACGCGTCGGAGCCCCAAGTC---CAACAT---------GCCGAGCCGAAG------GCC------------------------------CGA---------------------------------------------------CCCGAATCC---------------AACCTCAAGACCTTCCAGATCTACCGGTGGAGCCCGGACGACCCG------AAGAAGCCGGAGCTCCGGGACTACCAGATCGACCTGAAGGAGTGCGGGCCCATGGTCCTCGACGCCCTCATCAAGATCAAGAACGAGATGGACCCCACCCTCACCTTCCGC---CGATCGTGCCGCGAGGGGATCTGCGGCTCATGCGCC---ATGAACATCGACGGCTGTAACGGCCTC---GCCTGCCTCACCAAGATCCCGTCA------GGG---TCGTCGATGGCGACGATCACGCCGCTG------CCGCACATGTTCGTGATCAAGGATCTGGTGGTGGACATGACCAATTTCTACAATCAGTACAAGAGCATCGAGCCGTGGCTGAAGCGGAAGAGCCCGGCGCCGGAGCAG------GGG------------------AAGGAG---ATCCCGCAGAGCAAGAAGGATAGGGCCAAGCTGGATGGGATGTACGAGTGCATATTGTGCGCCTGCTGTAGCACATCCTGCCCCAGCTACTGGTGGAACCCCGAA---TCCTATCTCGGCCCTGCCGCTCTCCTCCACGCCAATAGGTGGATAATGGACAGCCGTGAT------GAA------TACACCAAGGAGCGTCTTGATGCAATA---TGTGATGAGTTC------AAG---CTATATCGT------TGCCACACCATATTGAATTGTGCCCGTGCTTGTCCAAAAGGCCTAAACCCTGGAAAACAAATCACAAACATCAAACAACTTCAGCTTGCAAAGGTTAAGGTTCTTTGGGTTGTGGACGACCTCTGGGAACTGGAC
>AquilegiaCoerulea
TTTGCATCTGAAGCAGAAGCA---CAACAA---------ATTGAACCAAAA------GCC------------------------------AAA---------------------------------------------------GATTCATCA---------------AAGATGAAAACTTTTTCAATTTATCGATGGAATCCAGATAACCCA------TCAAAACCCCAACTTGAAGATTTTCAAATCGATCTTAAAGATTGTGGTCCAATGGTTCTTGATGCTTTACTTAAGATTAAGAATGAAATTGATCCAACTTTAACATTTCGT---AGATCTTGTCGTGAAGGTATTTGTGGTTCTTGTGCT---ATGAATATTGATGGTTGTAATGGTTTA---GCTTGTTTAACTAAGATTGAATCT------ACA---ACACCAACAAGTACTGTTACTCCATTA------CCTCATATGTTTGTTATTAAAGATCTTGTCGTTGATATGACTAATTTTTATAATCAATATAAGAGTATTGAACCTTGGTTGAAGAGGAAGACACCTGCTGAGACACCT------GCT------------------AAGGAG---ATTTTGCAGAGTAAGAAGGATAGGGCTAAGCTTGATGGGATGTATGAATGTATTTTATGTGCTTGTTGCAGTACTTCTTGTCCTAGTTATTGGTGGAATCCTGAA---TCTTATCTTGGACCTGCTGCGCTTCTTCACGCTCATAGATGGATTAGTGACAGTCGTGAT------GAG------TACACTACGGAGCGTTTGGATGCGATA---AACGATGAGTTC------AAG---CTGTACCGC------TGCCACACAATCTTAAATTGTGCTCGTGCCTGTCCTAAGGGGTTGAATCCTGGAAAGCAGATTAGTGCCATCAAGCATAAGAACGAGTTTGGTGCTCGC------------------------------------
>ArabidopsisThaliana
ACCTCTACAGGAGCGGAGGCGGAAACAAAA---------GCTTCCTCTGGC------GGC------------------------------GGA---------------------------------------------------AGAGGATCG---------------AACTTGAAGACTTTTCAGATCTATCGATGGAATCCAGATAATCCA------GGGAAGCCAGAGCTTCAAAATTACCAGATCGATCTCAAAGATTGTGGTCCAATGGTATTAGATGCTTTGATTAAGATCAAAAACGAAATGGATCCATCTCTTACTTTCCGT---AGATCATGCCGTGAAGGGATCTGTGGTTCATGTGCT---ATGAACATTGATGGATGTAACGGACTT---GCTTGTTTGACAAAGATTCAAGAT------GAA---GCATCGGAGACGACGATTACACCGTTG------CCTCATATGTTTGTGATTAAGGATTTGGTTGTTGATATGACTAATTTTTATAATCAGTATAAGAGTATTGAGCCGTGGTTGAAGAGGAAGACTCCAGCGTCTGTTCCT------GCT------------------AAGGAG---ATTTTGCAGAGTAAGAAGGATAGAGCTAAGCTTGATGGGATGTATGAATGTATTCTTTGTGCTTGTTGTAGCACATCTTGTCCTAGTTACTGGTGGAATCCTGAG---TCTTACCTTGGTCCAGCTGCTTTGCTACACGCTAATAGGTGGATAAGCGACAGTCGTGAT------GAG------TACACTAAGGAAAGACTTGAGGCTATT---GACGACGAGTTC------AAG---CTTTACCGT------TGCCATACAATCTTGAATTGTGCTCGTGCCTGTCCAAAGGGTTTGAACCCAGGAAAACAGATTACTCACATCAAGCAACTTCAGCGT------------------------------------------------
>PopulusTrichocarpa
CAAGCCACGGCGGCGGCGGCGGTGGCAGAA---------GCCAAACCAGTT------GAG------------------------------CAG---------------------------------------------------CCAACAAACCCTACTCAACCACAACATCTGAAAACATTCCAAATCTACCGATGGAACCCAGACAACCCA------ACCAAACCAGAGCTCCAAAACTACGAAGTAGACCTGAACAAGTGCGGTCCGATGGTGCTAGATGCTTTGATCAAGATAAAAAACGAGATCGACCCAACGCTGACATTTCGT---CGATCATGTCGTGAAGGAATTTGTGGGTCCTGTGCA---ATGAATATGGATGGGTGTAATGGGCTT---GCTTGCTTGACAAAGATTGATAAG------TCT---GGACCGCCTAGTATGATCAATCCGTTG------CCACACATGTTTGTGATCAAAGATCTGGTTGTGGATATGACTAATTTTTATAATCAGTATAAGAGTATTGAGCCTTGGTTGAAGAGGAAGAATCCACCACCTGTTAAA------GGG------------------AAGGAG---ATTCTGCAGACTAAGAAAGATAGGGCTAAGCTTGATGGGATGTACGAGTGTATTTTGTGTGCTTGTTGTAGTACTTCTTGCCCTAGCTATTGGTGGAATCCTGAG---TCTTATTTGGGCCCTGCTGCTTTGCTTCATGCTAATAGGTGGATCATGGATAGCCGTGAT------GAA------TATACCAAGGAGCGCCTGGACGCAGTC---AATGATGAGTTT------AAG---CTCTATCGT------TGCCATACCATATTGAATTGTGCCCGTGCCTGCCCCAAGGGATTGAACCCTGGGAAGCAGATTCAAAATATCAAGAAGCTTGAGCGGAGC---------------------------------------------
>Daucuscarota
CACGCCACCGAAATCGAGTCC---CAGACC---------CGAGAGCCCACG------GCC------------------------------CGA---------------------------------------------------TCCAACCCC---------------ACGCTCAAGACCTTCCAAATCTACCGATGGAGCCCCGAAAACCCG------TCGAAGCCCCAGCTGCAGGACTACAAAATCGATCTTTCTGAATGTGGGCCCATGGTTCTAGATGCCCTTATCAAAATTAAGAACGAGCTTGACCCGTCCCTGACTTTTCGG---CGATCTTGTCGGGAGGGGATTTGTGGGTCTTGTGCT---ATGAACATTGATGGGTGTAATGGGTTG---GCTTGTTTGACAAAGATTTCGGAT------GCG---AAAGAGGCTTCGATGATCACCCCATTG------CCCCATATGTTTGTGATTAAAGATTTGGTGGTGGATATGACTAATTTTTATAATCAGTATAAGAGTATTGAGCCTTGGTTGAAGAGGAAGAGTGAGAATAAAACT---------GGG------------------AAAGAG---ATATTGCAGAGTAAGAAAGATAGGGCTAAGTTGGATGGGATGTATGAGTGTATTTTGTGTGCTTGTTGTAGTACTTCTTGTCCCAGCTATTGGTGGAATCCTGAG---TCTTATCTTGGCCCTGCTGCGCTTCTTCATGCCAATAGATGGATTATGGACAGCCGAGAT------GAA------TACACTAGTGAAAGACTCGATGCAATC---AATGATGAATTC------AAG---CTATATCGT------TGCCACACAATATTGAATTGTGCTCGTGCCTGCCCCAAGGGACTGAACCCTGGAAAGCAGATCAGCAACATCAAGAAGCTTGAGGCTAAAGGCGCA---------------------------------------
>HelianthusAnnuus
CACGCATCCGAACCACAATCC---ACACAA------------------------------------------------------------------------------------------------------------------------------------------AATCTAAAAAACTTCCAAATCTACCGCTGGAACCCTGACAACCCC------CAGAAACCAGAGCTCAAAACCTACCAGATCAACCTCAACGACTGCGGCCCCATGGTTCTCGACGCACTCATCAAGATCAAAAATGAAATCGACCCTACCTTAACCTTCCGC---AGGTCCTGCCGTGAAGGAATCTGCGGCTCATGCGCT---ATGAACATCGACGGATGTAACGGACTC---GCCTGTTTGACCAAGATTCCGTCA------------ACTGATGCCACCATGATAACGCCGTTA------CCGCATATGTTTGTGATCAAGGATCTGGTGGTGGATATGACCAATTTTTATAATCAGTATAAGAGTATTGAGCCCTGGTTGAAGCGGAAGACTCCCGTGACGGAT---------GGG------------------AAGGAG---GTTTTGCAGAGTAAGAAGGATCGGGCGAAGCTGGATGGGATGTATGAGTGTATTTTGTGTTCTTGTTGTAGCACTTCCTGCCCTAGCTATTGGTGGAATCCGGAG---TCGTATCTCGGCCCCGCTGCGCTCTTGCATGCCAATCGGTGGATCATGGACAGTCGCGAT------GAA------TATACAAAAGAGCGTCTTGATGCTGTA---AATGATGAGTTC------AAG---TTGTATCGC------TGTCATACAATTTTGAATTGTGCGCGTGCCTGCCCCAAGGGGCTGAACCCTGGGAAGCAAATCCAGAACATCAAGAGCCTTCAAACT------------------------------------------------
>SolanumTuberosum
CACGCTTCCGACTCCCAAGCA---CAACAG---------GTAGAATCTAAG------CCC------------------------------------------------------------------------------------------------------------AATCTCAAGTCATTTCAAATTTACCGATGGACTCCAGACAACCCA------GGGAAACCCGAGCTCAAAGAATACAAAATCGATCTGAAGGAATGCGGACCTATGGTTTTAGATGCCCTAATCAAAATCAAGAATGAAATTGACCCTACACTTACCTTCAGG---AGATCCTGTAGAGAAGGGATCTGTGGGTCCTGTGCT---ATGAATATCGACGGATGTAATGGACTC---GCTTGTTTGACCAAGATCTCGTCG------------GATTCTGAATCGACGATTACGCCGTTG------CCACATATGTTTGTGATTAAGGATCTGGTGGTGGATATGACTAATTTCTATAATCAGTATAAGTCTATTGAGCCTTGGCTTAAGAGGAAGACACCTGCACCAACGCCT------GGG------------------AAGGAG---ATACCACAGAGCAAGAGCGATAGGGCTAAGTTGGATGGAATGTACGAGTGTATTCTATGTGCTTGCTGTAGCACATCATGCCCTAGCTACTGGTGGAATCCAGAG---TCTTATCTTGGTCCCGCTGCACTCCTCCATGCCAACCGATGGATCATGGATAGCCGTGAT------GAA------TTTACTCAGGAGCGCCTGGATGCAGTT---AATGATGAATTC------AAG---CTTTATCGC------TGCCATACTATTCTGAACTGTTCTCGTGCTTGCCCAAAGGGCTTAAATCCTGGGAAGCATATTCAGAACATCAAGAAGCTGGAGATGGCACCT------------------------------------------
>CoffeaCanephora
CACGCATCGGAGGCCGAAGCC---CAGCAA---------GCGGAACCTCAG------GCC------------------------------AAG---------------------------------------------------AAGACTCAC---------------AGCCTGAAGACCTTCCAAATCTACCGATGGAACCCGGACAACCCC------CAAAAGCCGGAGCTCAAAGATTACCACATCGACCTGAAGGAGTGTGGGCCCATGGTGTTGGACGCCCTGATTAAGATCAAGAACGAGATCGACCCATCCCTGACCTTCCGC---AGGTCTTGCCGGGAAGGGATCTGTGGGTCCTGCGCC---ATGAACATCGACGGCTGCAATGGCTTG---GCTTGCTTGACTAAGATTGATTCTGAT---GGG---TCGTCCGCCACCACAATCACGCCGCTT------CCCCATATGTTTGTGATTAAGGATTTGGTGGTGGACATGACCAACTTCTATAATCAGTACAAGTCCATTGAGCCGTGGCTGAAGAGGAAGAGCTCCCCGCCCACGCCC------GGG------------------AAGGAG---ATACCACAGTCCAAGAACGATAGGGCTAAGCTGGATGGGATGTATGAATGCATTCTGTGTGCCTGCTGTAGCACTTCCTGCCCCAGTTACTGGTGGAACCCTGAG---TCCTATCTCGGCCCTGCAGCCCTCCTCCACGCCAACCGTTGGATAATGGACAGTCGTGAT------GAA------TACACCAAAGAACGTCTGGATGCAGTG---AACGATGAGTTC------AAG---CTTTATCGA------TGCCATACAATTTTGAATTGTGCCAGGGCCTGCCCAAAGGGACTGAATCCTGGGAAGCAAATCCAAAACATCAAGAAACTTGAGCTTCTTGGTTCT---------------------------------------
>IpomoeaNil
catgcgtccgaagctcaagcg---cagcag---------gtggagtccaag------gcc------------------------------------------------------------------------------------gccgccgcc---------------aacataaaaaagttccaaatctaccggtggagtccggagaacccg------caaaaaccggagcttcaggagtaccaagtcgatctgaaggagtgcgggcccatggttctagacgctctgatcaagattaagaacgagatcgactcctcactcaccttccgg---cggtcgtgccgggagggcatctgcggctcttgcgcc---atgaatatcgacggcaagaacggacta---gcttgcctcaccaagatttcttcc------------ggctctgactccatgatcactccgctc------ccccacatgttcgtgataaaggatctggtggttgatatgaccaacttctacaaccagtataagtcaattgaaccctggctcaagaggaagactcctccccagacgccc------ggc------------------aaagag---attcctcagagcaaggccgatagagctaagctggatgggatgtacgagtgcattctctgcgcctgctgtagcacatcctgccctagttactggtggaacccagag---tcttatcttggccccgccgccctcctccatgccaacagatggataatggacagccgtgat------gaa------tataccaaggagcgccttgaagcagtt---gatcatgaattc------aag---ctttatcgc------tgccatactattttgaattgtgccaaagcttgcccaaagggactgaatcctggaaaacaaatccagaatatcaaggcactagaggttaacagacgatttgta---------------------------------
>CuscutaAustralis
CACGCTTCCGAGGCGCATGCC---CAGACG---------GTGGACCCCAAG------GCG------------------------------ACG---------------------------------------------------GCCACCTCC---------------GACCTGAAGAAGTTCCAAATTTACCGGTGGAATCCCGACAACCCG------AAGAAGCCGGAGCTTCAGGAGTACCAGATTGATCTGAAGGATTGCGGGCCCATGGTGCTGGACGCCCTGATCAAGATAAAAAACGAGATCGACCCGTCCCTGACTTTCCGG---AGGTCGTGCCGGGAGGGAATCTGCGGGTCCTGCGCG---ATGAACGTCGACGGCCAGAACGGGCTG---GCCTGCCTGACGAAGATCTCCGCC------------GGGCCGGATTCCATGATCACGCCGCTT------CCGCACATGTTCGTGATCAAGGATCTGGTGGTGGACATGACGAATTTCTACAACCAGTACAAGTCGATCGAGCCGTGGCTGAAGAGGAAGAACCCGCCTCCTACCCCA------GGG------------------AAGGAG---ATTCCCCAGACCAAGGCAGATAGATCTAAGCTCGATGGGATGTATGAGTGCATCCTGTGCGCCTGCTGTAGCACATCCTGCCCCAGTTACTGGTGGAATCCCGAG---TCTTATCTCGGCCCCGCCGCCCTCCTCCATGCCAACCGATGGATAATGGACAGCCGAGAT------GAG------TACACAAAGGAGCGCTTGGAGGCGGTT---GACGATGAATAC------AAG---CTGTACCGT------TGCCACACGATATTGAACTGTGCCAAAGCTTGCCCGAAAGGGTTGAATCCCGGCAAGCAAATCCAGAACATCAAGGCTTTAGAGGTCAACAAGCGCTTCGCC---------------------------------
>OleaEuropaea
CACGCGTCGGAAGCCTCGGTC---CAGCAG---------GAGGAGCCTCAG------GCG------------------------------AAG---------------------------------------------------CATACCAGC---------------AACCCGAAAACCTTCCAAATTTACCGGTGGACCCCGGACAACCCG------CAGAAGCCTGAGCTGCAGAATTTCGAGATTGATCTCAAGGAGTGCGGCCCTATGGTTTTGGACGCCCTAATCAAGATCAAGAACGAGATCGACCCGACCCTGACCTTCCGC---CGCTCCTGTCGTGAGGGAATCTGCGGTTCGTGCGCT---ATGAACATCGACGGTAGAAATGGGCTT---GCTTGCTTGACCAAGATCCCATCT------------GGGCCGTCAACTATGATTAACCCCCTG------CCACACATGTTTGTGATTAAGGATCTTGTGGTTGATATGACCAATTTTTACAACCAGTATAAGTCGATTGAACCGTGGCTGAAGAGGAAGAGTCCACCGGAGACGCCA------GGG------------------AAGGAG---ATTTTGCAGAGCAAGGAGGATAGGAAGAAGCTTGATGGTATGTATGAATGCATTCTGTGCGCCTGTTGTAGTACATCCTGTCCTAGCTACTGGTGGAATCCTGAG---TCTTATCTTGGCCCGGCCGCCCTTCTCCATGCCAATAGGTGGATAATGGACAGCCGTGAT------GAG------TACACAAAGGAGCGCCTAGATGCTGTA---AACGATGAGTTC------AAA---CTCTATCGC------TGCCATACTATTTTGAATTGTGCTAAAGCTTGCCCGAAGGGACTGAATCCCGGACTGCAAATTCAGAACATCAAGAAACTCGAGCTTACAAGT------------------------------------------
>SesamumIndicum
CACGCCTCGGAGGCCCAGGCC---CAACAG---------GTGGAGCCCAAG------GCG------------------------------ACG---------------------------------------------------TCCAATTCC---------------ACCCCGAAGACCTTCCAAATCTACCGATGGAACCCGGACTCTCCC------AACAAACCGGAGCTCCAGGACTACGAGATTGACCTCAAGGACTGCGGACCGATGATCCTGGACGCCTTAATCAAGATAAAAAACGAGATCGATCCCACCCTGACCTTCCGA---CGCTCCTGCCGTGAGGGAATCTGCGGTTCGTGCGCT---ATGAACATCGACGGCCGGAACGGTTTA---GCTTGTCTGACGAAAATTCCCCCG------------GGTGGGCCTACTATGATTACTCCTCTT------CCGCATATGTTCGTGATTAAGGATTTGGTCGTGGATATGACGAATTTCTACAACCAGTATAAGTCGATTGAGCCGTGGTTGAAGAGGAAGAGCCCGCCGGAGACTCCT------GGG------------------AAGGAG---ATTCTGCAGAGCAAGGAGGATAGGAAGAAGCTTGATGGGATGTACGAATGCATTCTCTGCGCCTGCTGTAGTACATCTTGTCCTAGCTACTGGTGGAACCCGGAG---TCTTATTTGGGTCCCGCTGCGCTTTTGCACGCGAATAGGTGGATAATGGACAGTCGTGAT------GAA------TACACAAAGGAGCGCCTTGACGCCATA---AATGATGAGTTC------AAG---CTGTATCGC------TGCCATACCATTTTGAATTGTGCTAAAGCTTGCCCCAAGGGACTGAATCCTGGGATGCAAATCCAAAATATCAAGAAACTCGAACTGAGTTCC------------------------------------------
>HandroanthusImpetiginosus
CACGCATCGGAGGCGGAGGCT---CAACAA---------GCGGAGCCCAAG------GCG------------------------------AAA---------------------------------------------------CCAATCTCC---------------AGCCCCAAGACCTTCCAAATCTACCGATGGAACCCGGATTCTGCG------CAGAAACCTCAGCTTGAGGATTATGAAATTGACCTCAAGGAATGTGGGCCCATGGTTCTGGACGCCCTAATCAAGATCAAGAACGAGATCGATCCAACCCTGACCTTCCGC---CGCTCCTGCCGTGAGGGAATCTGCGGTTCATGCGCT---ATGAATATCGACGGCCGGAACGGTTTA---GCTTGTCTGACGAAAATATCCTCG------------GGTGGGCCTACGATGATTACCCCTTTG------CCTCATATGTATGTGATTAAGGATTTGGTGGTGGATATGACGAATTTTTATAATCAGTATAAATCGATTGATCCTTGGTTGAAGAGGAAGAACCCTCCGGAGACACCG------GGG------------------AAAGAG---GTTTTGCAGAGTAAGGAGGATAGGAAGAAGCTTGATGGGATGTACGAGTGCATTCTGTGTGCCTGCTGTAGCACATCCTGTCCCAGCTATTGGTGGAACCCTGAA---TCTTATTTGGGCCCCGCTGCGCTTTTGCATGCGAACAGATGGATAATGGACAGTCGTGAT------GAA------TACACAAAGGAGCGTCTCGATGCCATA---AACGATGAGTTC------AAG---CTGTATCGT------TGCCACACCATCTTGAATTGCGCTAAAGCTTGCCCGAAGGGACTGAATCCCGGAAAGCAAATCCAGAATATTAAGAAGCTGGAGCTAAATTCT------------------------------------------
>MimulusGuttatus
CACGCATCCGAGGCGGAGGCG---CAGCAG---------GTGGAGCCGAAG------GCG------------------------------AAA---------------------------------------------------ACCACCTCC---------------ACACCGAAGACCTTCCAAATCTACCGATGGAACCCCGATTCGACG------CAGAAACCAGAGCTCAAGGACTACGATATCGACCTCAAGGAATGCGGTCCGATGGTGCTCGACGCCCTAATCAAGATAAAAAACGAGATCGATCCATCCCTGACCTTCCGC---CGATCCTGCCGCGAGGGAATCTGCGGCTCCTGCGCG---ATGAACATCGACGGCCGGAACGGTTTA---GCCTGTCTGACGAAAATACCCTCG------------GGCGGCCCAACGATGGTCACGCCTCTG------CCGCACATGTTCGTGATTAAGGATTTGGTGGTGGATATGACGAATTTCTACAACCAGTACAAGTCGATTGAGCCGTGGCTGAAGAGGAAGACGCCGGCGGAGACTCCG------GCG------------------AAGGAG---ATTCTGCAGAGCAAGGATGACAGGAAGAAGCTTGATGGGATGTACGAGTGCATACTGTGTGCCTGCTGTAGCACATCCTGCCCTAGTTACTGGTGGAACCCTGAG---TCTTATTTGGGTCCGGCTGCTCTTTTGCACGCCAACAGATGGATAATGGACAGTCGAGAT------GAG------TACACAAAGGAGAGGTTGGATGCTGTA---AACGACGAGTTC------AAG---CTGTACCGG------TGCCACACCATATTGAATTGTGCTAAAGCTTGCCCCAAGGGACTCAATCCTGGAATGCAGATCCAGAATATCAAGAAACTCGAGCTCACATCTTCT---------------------------------------
>OrobancheCumana
TATGCATCGGAGGCCCAGGCC---CAACAG---------GTAGAGCCTAAG------GCG------------------------------AAG---------------------------------------------------CCCAGCTCC---------------ACCCCGAAAACCTTCCAGATCTACCGATGGAATCCCGATGCGCCG------GAGAAGCCAGAGCTGAAAAATTACGAAATTGACCTTAAGGACTGCGGCCCGATGGTTCTCGACGCGCTAATCAAGATAAAAAACGAGATCGATCCAACCCTGACCTTCCGC---CGCTCGTGCCGTGAGGGTATCTGCGGTTCGTGCGCG---ATGAACATCGACGGCCGGAACGGATTA---GCCTGCCTGACGAAAATACCTTCG------------GATGGACCCTCGATGGTCACCCCTCTG------CCGCATATGTTTGTGGTTAAGGATTTGGTGGTGGATATGACGAACTTTTACAATCAATATAAGTCGATTGAGCCATGGCTGAAGAGGAAGAATCCTCCGGAGAATCCG------GGG------------------AAGGAA---ATTCTGCAGAGCAAGGAGGACAGGAAGAAGCTGGATGGGATGTACGAGTGCATTCTCTGTGCCTGCTGTAGCACATCCTGCCCCAGCTACTGGTGGAATCCGGAG---TCCTATTTGGGTCCTGCTGCGCTTTTGCATGCTAACAGATGGATAATGGACAGTCGTGAT------GAA------TACAAAAAGGAGCGGCTCGAGGCTATA---AATGACGAGTTC------AAG---CTGTATCGG------TGCCATACCATTTTGAATTGTGCTAAAGCTTGTCCCAAGGGACTCAATCCCGGACAGCAAATTCAGAATATCAAGAAACTTGAGCTCACAAGT------------------------------------------
>ConopholisAmericanaamericana
catggatcggaggcccaggcc---caacag---------gttcagtcaaag------gcg------------------------------aag---------------------------------------------------cccagctcc---------------actcccaaaaccttccaaatctaccgatggaatcccgattcgccg------cagaaacctgagctccagaattacgaaattgacctcaaggactgcggtccgatggtcctcgacgccctaatcaagataaaaaatgagatcgatccaactttgacctttcgc---cgctcgtgccgtgaaggaatatgtggttcgtgcgcg---atgaacatcgacggccggaatggtttg---gcctgtctgacgaaaataccctcg------------ggcggggacacgatgattacccctcta------ccgcatatgtttgtgattaaggatttggtggtggacatgacgaatttttataatcagtataagtcgattgagccgtggctgaagaggaagaatcctccggagactcct------ggg------------------aaggag---attttgcagagtaagaaagataggttgaagctggatgggatgtacgagtgcattctgtgtgcctgctgtagcacatcttgccccagctactggtggaacccggag---tcttatttgggtcctgctgcgcttttgcatgccaatagatggataatggacagtcgtgat------gaa------tacacaaaggagcgacttgaggctata---gatgacgagttc------aag---ctgtatcgc------tgccataccattttgaattgtgctaaagcttgccctaagggactcaatcccggacagcaaattcagaatatcaagaaactcgagctctcaagt------------------------------------------
>Epifagusvirginiana
catgcatcggaggcccaggcg---caacag---------gttgagccgaag------gcc------------------------------aag---------------------------------------------------cccagctcc---------------actcccaaaaccttccaaatctaccgatggaatcccgattcgccg------cagaaacccgagctccagaattacgaaattgacatcaaggactgcggtccgatggtcctcgacgccctaatcaagataaaaaacgagatcgatccaaccctgacctttcgc---cgctcgtgccgtgaaggaatctgtggttcgtgcgcg---atgaacatcgacggccggaatggattg---gcctgtctgacgaaaataccctcg------------ggtggggacacgatgattacccctcta------ccgcatatgtttgtgattaaggatttggtggtggacatgacgaatttttataatcagtataagtcgattgagccctggctgaagaggaagaatcctccggagactccg------ggg------------------aaggag---attttgcagagcaagaaggataggttgaagctggatgggatgtacgagtgcattctgtgtgcctgctgtagcacatcttgccctagctactggtggaacccggag---tcttatttgggtccagctgcgcttttgcatgccaatagatggataatggacagccgtgat------gaa------tacacaaaggagcgacttgaggctgta---gatgacgagttc------aag---ctgtatcga------tgccataccattttgaattgtgctaaagcttgccctaagggactcaatcccggacagcaaattcagaatatcaagaaactcgagctcacaagt------------------------------------------
>Ofasciculata
tacgcatcagaggcccaggct---caacag---------gtcgagcccaag------gcg------------------------------cag---------------------------------------------------cccagctcc---------------actcccaagaccttccaaatctaccgatggaaccccgattcgccg------cagaaacccgaactgcaaaattacgaaattgatctcaaggactgcggcccgatggtccttgacgccctaatcaaaatcaagaacgagatcgatccgtccctgaccttccgc---cgctcgtgccgtgagggaatctgtggttcgtgcgcg---atgaacatcgatggccggaatggattg---gcttgtctgacgaaaataccgtcc------------ggtgggccgtcgatgattacccctctg------ccgcatatgtttgtgattaaggatttggtggttgatatgacgaatttttataatcagtacaagtcgattgagccgtggctgaagaggaaaaatccgccggagaccccg------ggg------------------aaggag---gttttgcagagcaaggaggataggaagaagctggatgggatgtacgagtgcatcNNN------------------------------------------------------------------------------------------------------------------------------------------------------------------------------------------------------------------------------------------------------------------------------------------------------------------------------------------
>Phtheirospermum
cacgccacggaggcccaggct---caacag---------gtcgagccgaag------gcg------------------------------aag---------------------------------------------------cccacctcc---------------acccccaaaaccttccaaatctaccgatggaaccccgactcgccg------cagaagcccgaactccagaattatgaaattgacctcaaggactgcggtccgatggtccttgacgcgctgatcaagatcaagaacgagatcgatccaaccctaaccttccgc---cgctcgtgccgcgaggggatctgcggctcgtgcgcg---atgaacatcgacggacggaacggattg---gcctgcctgacgaaaataccctca------tcg---ggcgggccctcgatgatcaccccgctg------ccgcacatgtttgtgattaaggatttggtggtggatatgacgaatttctataatcagtataagtcgattgagccgtggctgaagaggaagaacccaccggagaatccg------ggg------------------aaggag---attctgcagagcaaggaagacaggaagaagctggatggcatgtatgagtgcattctgtgtgcctgctgtagcacatcctgccccagttactggtggaacccggag---tcttatttgggccccgctgcgcttttgcatgccaatagatggataatggacagtcgtgat------gaa------tacacaaaggagcgtcttgaggctgta---gatgatgagttc------aag---ctgtatcgt------tgccataccattttgaattgtgctaaagcttgccccaagggattgaaccctgggcagcaaattcagaatatcaagaaactcgagctcgcgagc------------------------------------------
>CastillejaMiniata
cacgccacggaggcccaggct---caacag---------gtcgatctgaag------gcg------------------------------aag---------------------------------------------------tccacgtcc---------------acccccaaaaccttccaaatctatcgatggaaccccgactcgccg------cagaagccagaactccaggattatgaaattgacctcaaggactgtggccctatggtcctagacgccctgattaagatcaagaacgagatcgatccaaccctaaccttccgc---cgctcttgccgcgaggggatctgcggctcctgcgcg---atgaacatcgacggccggaatggattg---gcttgcttgacgaaaataccatct------tcc---ggtggcccctcaatgatcacccccttg------ccgcacatgttcgtgattaaggatttggtggtggatatgacgaatttctataatcagtataagtcgattgagccgtggctgaagaggaagaacccgccggagaacccg------ggg------------------aaggag---gttctgcagagcaaggaggataggaagaagctggatgggatgtacgagtgcatactgtgcgcctgctgtagcacatcttgccccagctactggtggaaccccgag---tcgtatttgggtcctgctgcgcttttgcacgccaatagatggataatggacagtcgtgat------gaa------tatacaaaggagcgtcttgatgctgta---aatgacgagttc------aag---ctgtatcga------tgccataccattttgaattgtgctaaagcttgccccaagggattgaaccccggacagcaaattcagaatatcaagaaacttgagctcgcgaac------------------------------------------
>Pedicularis
cacgccacggaggcccaggcg---caacag---------gccgagcagaag------gcg------------------------------aag---------------------------------------------------cccacctcg---------------acccccaaaaccttccaaatctaccgatggagccccgactcgccg------gagaagcccgaactcaagaactacgaaattgacctcaaggattgcggcccgatggtcctcgacgccctgatcaagatcaagaacgagatcgatccaaccctaaccttccgc---cgctcttgccgcgaggggatctgcggctcctgcgcg---atgaacatcgacggctgtaatggattg---gcttgcctgacgaagattccctct------tcg---gccgggccctcgatgattacccctttg------ccccacatgtttgtgattaaggatttggtggtggatatgaccaatttctataatcagtacaagtcgattgagccgtggctgaagaggaagaatcctccggagaacccg------ggg------------------aaggag---attctgcagagcaaggcggataggaagaagctggatgggatgtacgagtgcattctgtgtgcctgttgtagcacatcctgccccagctattggtggaacccggag---tcctatttgggccccgctgcgcttttgcacgctaatagatggataatggacagtcgtgat------gaa------tacacaaaggagcggctagaggctgta---gatgacgagttc------aag---ctgtatcga------tgccataccattttgaattgtgccaaggcttgccccaagggattgaatcccggacagcaaattcagaacatcaagaaacttgagctctcgact------------------------------------------
>StrigaAsiatica
CATGCGTCGGAGGCCCAGGCC---CAGCAG---------GTCGAGCCCAAG------GCA------------------------------AAG---------------------------------------------------CCCTCCTCC---------------ACCCCCAAGACCTTCCAAATCTACCGATGGAACCCCGATTCGCCG------CAGAAGCCCGAGCTCCAGAACTACGAAATCGACCTCAAGGACTGCGGCCCCATGGTCCTCGACGCCCTGATCAAGATTAAGAACGAGATCGACCCGACCCTGACCTTCCGC---CGATCGTGCCGCGAGGGGATCTGCGGCTCCTGCGCG---ATGAACATCGACGGGCGAAATGGATTG---GCCTGCCTGACGAAGATACCCTCG------------GGCGGAGCCACGATGATCACCCCTCTG------CCGCACATGTTCGTGATTAAGGATCTGGTGGTGGACATGACGAATTTTTACAACCAGTACAAGTCGATCGAGCCCTGGCTGAAGAGGAAAAATCCTCCGGAGAATCCG------GGG------------------AAGGAG---GTTCTGCAGAGCAAGGAGGATAGGAAGAAGTTGGATGGGATGTACGAGTGCATCCTGTGCGCCTGCTGCAGCACCTCCTGCCCCAGTTACTGGTGGAACCCGGAG---TCTTATTTGGGTCCCGCTGCTCTCTTGCACGCCAATAGATGGATAATGGACAGTCGTGAT------GAG------TACACAAAGGAGCGTCTTGAGGCTATA---GATGACGAGTTT------AAG---CTGTATCGT------TGCCATACCATTTTGAATTGTGCTAAAGCATGCCCTAAGGGTCTGAACCCAGGAAAACAAATTCAGAATATCAAGAAACTCGAGCTCACAAGT------------------------------------------
>Alectravogelii
catgcatcggaggcccaggaa---cagcag---------gttgagaccaag------gcg------------------------------aag---------------------------------------------------accagctcc---------------acctccaagaccttccaaatctaccgatggaaccccgatgcgccg------cagaagccggagcttcagaactacgaaatcgacctcaaggactgcggccccatggtactcgacgctctgatcaagatcaagaacgagatcgacccgaccctgacgttccgc---cgctcgtgccgtgagggtatttgcggctcatgcgcg---atgaacatcgacggacggaacggattg---gcctgcctgacgaaaataccctcg------------ggcggggccacgatgatcaccccgctg------ccgcacatgttcgtgattaaggatctggtggtggacatgacgaatttctacaaccagtacaagtcgatcgaaccgtggctgaagaggaagaatccaccggagaatcag------ggg------------------aaggaa---attctgcagagcaaggaggataggaagaagctcgatgggatgtacgagtgcattctgtgcgcctgctgcagcacatcctgtcccagctactggtggaacccagag---tcttatttgggtcccgctgctctcttgcacgccaataggtggataatggacagtcgtgat------gag------tacacaaaggagcgtcttgaagctata---gatgacgagttc------aag---ctgtatcgt------tgccacaccattttgaattgtgctaaagcatgccctaagggactaaacccaggaaaacaaattcagaatatcaagaagctcgagctcacaagt------------------------------------------
>Escobedia
catgcatcggaggctcaggca---cagcag---------gttgagaccaag------tcg------------------------------gag---------------------------------------------------tcctgctcc---------------acctcaaaaaccttccaaatctaccgatggaacccagatgcgccg------cagaagccggagcttcagaactacgaaatcgacctcaaggactgcggccccatggtcctcgacgctctgatcaagatcaagaacgagatcgacccgaccctgacgttccgc---cggtcatgccgggaggggatttgtggctcttgcgcg---atgaacatcgacggacggaacggattg---gcctgcctgacgaaaatacccccg------------ggcggggccacgatgatcaccccgctg------ccgcacatgttcgtgattaaggatctggtggtggacatgacgaatttctacaaccaatacaaatcgatcgagccctggctgaagaggaagaatcctccggaaaatccg------ggg------------------aaagag---attttgcagagcaaggaggatagaaagaagctggatgggatgtacgagtgcattctgtgcgcctgctgcagcacatcttgccccagctactggtggaacccggag---tcttatttgggtcccgctgcgctcttgcacgccaataggtggataatggacagtcgtgat------gag------tacacaaaggagcgtcttgaagctata---gatgacgagttc------aag---ctgtatcgt------tgccacaccattttgaattgtgctaaagcatgccctaagggactaaacccaggaaaacaaattcagaatatcaagaaactcgagctcacaagt------------------------------------------
>Aeginetiaindica
catgcgtcggaggcccaggcc---cagcag---------gtcgaacccaag------gcg------------------------------aag---------------------------------------------------tccagctcc---------------acccccaagaccttccaaatctaccgttggaaccccgattcgccg------cagaagccggagctccagagctacgaaatcgacctcaatgactgcggccccatggtcctcgatgccctgatcaagatcaagaacgagatcgacccgaccctgaccttccgc---cgctcgtgccgcgaggggatctgcggctcgtgcgcc---atgaacatcgatgggtgcaatggattg---gcctgcctgacgaaaataccctcg------------ggcggagcttcgaaggtaaccccgctt------cctcatatgttcgtgatcaaggatctggtggtggacatgacgaatttctacaaccagtacaagtcgattgagccatggctgaagaggaagaatcctccagagaatccg------ggg------------------aaggag---attcttcagagcaaggaggataggaagaagctggatgggatgtacgagtgcattctgtgtgcctgctgcagcacatcctgccccagctactggtggaacccggag---tcttatttgggtcctgctgcgctcttgcacgccaataggtggataatggacagtcgtgac------gag------tacacgaaggagcgacttgaggctgta---aacgacgaattc------aag---ctgtatcga------tgccataccattttgaactgtgctagagcatgccctaaaggactgaacccaggacaccaaattcagaatatcaagaaactcgagctcacaagt------------------------------------------
>ChristisoniaKwangtungensis
catgcatcggaggcccaggcc---cagcag---------ctcgaacccaag------gcg------------------------------aaa---------------------------------------------------cccagctcc---------------acccccaagaccttccaaatctaccgttggaaccccgattcgccg------cagaagccggagctccagaactacgaaatagacctcaatgactgcggacccatggtccttgatgccctgatcaagatcaagaacgagatcgacccgaccctgaccttccgc---cgttcgtgccgcgaggggatctgcggctcgtgcgcc---atgaatatcgacgggtgtaatgaattg---gcctgcctcacgaaaattccctcg------------ggcggagcctcgatggtcactcccctg------ccgcatatgttcgtgatcaaggatctggtggtggacatgacgaatttctacaaccagtacaagtcgattgaaccgtggctgaagaggaagaatcctccggagaatccg------ggg------------------aaggag---attcttcagagcaaggaggacaggaagaagctggatgggatgtacgagtgcattctgtgtgcctgctgcagcacatcctgccccagctactggtggaacccggag---tcttatttgggtcctgctgcgctcttgcacgccaataggtggataatggacagtcgtgac------gag------tacacaaaggagcgtcttgaggctata---aacgatgaattc------aag---ttgtatcga------tgccatacgattttgaactgtgctagagcatgccctaaaggacttaacccaggagacaaaattcagaatatcaagaaactcgagctcacaagt------------------------------------------
>Euphrasiaarctica
cacgcctccgaggcccaggcc---cagaag---------gtcgatcaaaag------gct------------------------------tcc---------------------------------------------------cctaccgcc---------------acccccaagaccttccaaatctaccgatggaaccccgactcgccg------cagaagccggagctccgggattacgaaatcgacctcaaggactgcggcccgatggtcctcgacgccctaatcaagatcaaaaacgagatcgacccaaccctaaccttccgc---cgatcgtgccgcgagggtatctgcggctcgtgcgcg---atgaacatcgacgggaagaacgggctg---gcgtgcctgacgaaaataccctcc------tcc---ggcgggccctctatggtgacgccccta------ccgcacatgttcgtggtcaaggatttggtggtggacatgacgaatttctacaaccagtataagtcgatcgagccgtggctgaagcggaagaacccacccgagaatgcg------ggg------------------aaggag---atcctgcagagcaaggaggataggaagaagctggatgggatgtacgagtgcatactgtgtgcctgctgcagcacatcctgccccagctactggtggaacccggag---tcttatttgggccccgctgcgctcttgcatgccaatNNN------------------------------------------------------------------------------------------------------------------------------------------------------------------------------------------------------------------------------------------------
>LindenbergiaPhilippensis
cacgcctcggaagcccaagcc---caacag---------gccgagcccaaa------tcg------------------------------aag---------------------------------------------------cccgcatcc---------------acccccaaaaccttccaaatctaccgatggaaccccgattcccca------tccaagcccgagctgaaaagctacgaaatcgacctcaaggactgcggcccgatggtcctcgacgccctgatcaagataaaaaacgagatcgacccaaccctaaccttccgc---cggtcgtgccgcgaggggatctgcggctcgtgcgcg---atgaacatcgacggccgcaacgggttg---gcctgtttgacgaaaataccctcc------------ggcggtccctcgatggtcacccccttg------ccgcacatgttcgtgatcaaggatctggtggtggacatgacgaatttctacaatcagtataaatcgatcgagccgtggctgaagaggaagaacccgccggagactcct------ggg------------------aaggag---gtgttgcagagcaaggaggataggaagaagttggatgggatgtacgagtgcattctgtgcgcctgctgtagcacatcctgccctagctattggtggaacccggag---tcgtatctgggccccgctgcgcttttgcatgccaatagatggataatggacagccgtgat------gag------tacacaaaggagcgtctcgaggctata---gatgacgagttc------aag---ctgtatcgc------tgccacaccattttgaattgtgctaaagcttgccccaaggggcttaatcccggaaagcagattcagaatatcaagaaactcgagctcacaagt------------------------------------------
>PhelipancheAegyptiaca
TACGCATCGGAGGCTCAGGCT---CAACAA---------GTCGAGCCCAAG------GCC------------------------------CAG---------------------------------------------------CCCATCTCC---------------ACCCCCAAAACCTTCCAAATCTACCGATTCAACCCCGATTCGCCG------CAGAAACCGGAGATGCGAAATTACGAGATCGACCTCAAGGACTGCGGCCCGATGGTCCTCGACGCCCTAATCAAGATCAAAAACGAGATCGACCCCACCCTGACCTTCCGG---CGGTCGTGCCGCGAGGGGATCTGCGGCTCGTGCGCG---ATGAACATCGACGGTCATAACGGATTG---GCTTGTCTGACGAAAATACCCTCG------------GAGGGGCCGTCGATGGTCACCCCCCTG------CCGCATATGTTCGTGGTCAAGGATTTGGTTGTGGACATGACGAATTTTTATAATCAGTATAAGTCGATCGAGCCGTGGCTGAAGAGGAAGAATCCGCCGGAGAATCCG------GGG------------------AAGGAG---GTTCTGCAGAGCAAGGAGGATAGGAAGAAGCTGGATGGGATGTACGAGTGCATACTGTGTGCCTGCTGTAGCACATCCTGCCCCAGCTATTGGTGGAACCCGGAG---TCGTATTTGGGCCCCGCTGCCCTTCTGCACGCCAATAGATGGATAATGGACAGTCGTGAC------GAA------TACACGAAGGAGCGCCTAGAAGCCGTA---GACGATGAGTTC------AAG---CTGTATCGT------TGCCATACCATTTTGAATTGTGCTAAAGCTTGCCCGAAGGGATTGAACCCCGGACAACAAATTCAGAATATCAAGAAACTCGAGATGACGAGT------------------------------------------
