# Supplementary material for: Altered Mitochondrial Respiration Is Associated With Loss of Nuclear‐Encoded OXPHOS Genes in Parasitic Broomrapes
Source: Ecol Evol. 2025 Jul 6;15(7):e71737. doi: 10.1002/ece3.71737 (PMC12230201; doi:10.1002/ece3.71737)
Supplement: Supplementary file 1 — Appendix S1. [file ECE3-15-e71737-s003.tgz › Orobanchaceae_O2K_Supplementary_v3/Data_S1/DataS1/CII/OG0009050.filter.hyphy.tre]

('AmborellaTrichopoda_ERN20067.1':0.3596436063,('CinnamomumMicranthum_RWR84699.1':0.2802683194,((('AquilegiaCoerulea_PIA43808.1':0.2562155316,'Daucuscarota_DCAR_021985':0.4748077916)'23':0.0259517393,(((('HelianthusAnnuus_OTG26859.1':0.4224860257,'ArabidopsisThaliana_AT1G08480.1':0.2340909171)'71':0.0961763246,('Actinidiaeriantha_DTZ79_15g01160':0.0698113215,(('VacciniumCorymbosum_VaccDscaff11-augustus-gene-89.27-mRNA-1':0.013749941,'VacciniumCorymbosum_VaccDscaff15-snap-gene-98.26-mRNA-1':0.0035578342)'95':0.0017001338,'VacciniumCorymbosum_VaccDscaff19-snap-gene-183.30-mRNA-1':0.0150068735)'100':0.0879296396)'99':0.0943212192)'60':0.0328325754,((('CoffeaCanephora_Cc01_g07910':0.2173943379,('IpomoeaNil_INIL08g20881.t1':0.098522075,'CuscutaAustralis_C023N0325E0.1':0.115162421)'100':0.1725701673)'70':0.0409944748,(('HandroanthusImpetiginosus_PIN00824.1':0.1436942583,(((('MimulusGuttatus_Migut.D02371.1.p':0.0086431595,'MimulusGuttatus_Migut.D02374.1.p':0.0062153812)'100':0.1261359033,'SesamumIndicum_SIN_1010627':0.0603430021)'94':0.0115852157,'SesamumIndicum_SIN_1015128':0.1123134289)'53':0.0149125515,(((((('Phtheirospermum_Pjv1_00010586':0.0000011007,'Phtheirospermum_GFP89461.1_10896':0.0000011007)'100':0.01241853,'Pedicularis':0.1007121312)'98':0.0091639358,'CastillejaMiniata_TRINITY_DN3608_c0_g1_i1':0.0151810469)'100':0.076518414,(('ConopholisAmericanaamericana_2094582'{Foreground}:0.0266297877,'Epifagusvirginiana_2007629-buds'{Foreground}:0.0123338878)'100'{Foreground}:0.0414686713,(('Euphrasiaarctica':0.1424655642,('Ofasciculata_stem'{Foreground}:0.0352714928,'PhelipancheAegyptiaca_GWHTBHPU010351'{Foreground}:0.0586249591)'90'{Foreground}:0.0167158518)'56':0.0111469443,'OrobancheCumanamana_GWHTBHPV019955'{Foreground}:0.0999173985)'53':0.0045523618)'57':0.014010257)'49':0.0072824981,((('StrigaAsiatica_SGA_v2.0_scaffold114G31950':0.0000011007,'StrigaAsiatica_GER27171.1_2705':0.0000011007)'100':0.1078279247,(('Aeginetiaindica':0.0649605898,'ChristisoniaKwangtungensis_TRINITY_DN12441_c2_g1_i1':0.0404964096)'100':0.0714468606,'Alectravogelii':0.0657155487)'97':0.0166747709)'93':0.0075771089,'Escobedia_TRINITY_DN1038_c0_g1_i5':0.0637818955)'100':0.1012421819)'78':0.0156766702,'LindenbergiaPhilippensis_16G027400.1':0.1032278574)'98':0.023703278)'65':0.0113796487)'91':0.0548828279,'OleaEuropaea_Oeu031444.1':0.1861594923)'100':0.2158851829)'35':0.0135269506,('SolanumTuberosum_PGSC0003DMT400007733':0.1070920777,'SolanumTuberosum_PGSC0003DMT400015105':0.0562546405)'100':0.0851434074)'28':0.0409178051)'23':0.0088149416,(('CitrusSinensis_orange1.1g031724m':0.1685778705,(('GossypiumRaimondii_KJB21706':0.0000011007,'GossypiumRaimondii_KJB21707':0.0000011007)'100':0.1596896233,'TheobromaCacao_Thecc1EG041185t1':0.0497305474)'100':0.1258846711)'93':0.0360725809,(('GlycineMax_Glyma.20G018300.1.p':0.2771373564,'PrunusPersica_Prupe.6G148300.1.p':0.0949712928)'95':0.0485782191,('ManihotEsculenta_Manes.11G103800.1.p':0.0727513447,'PopulusTrichocarpa_Potri.009G001100.1':0.1839672985)'93':0.0168028024)'80':0.0218211682)'75':0.0415171262)'24':0.0251630208)'96':0.0470502392,'VitisVinifera_GSVIVT01028464001':0.1892961797)'91':0.0697619421)'56':0.1098260248,('OryzaSativa_LOC_Os08g02080.1':0.0825382047,'SorghumBicolor_Sobic.007G013900.1':0.1236068183)'100':0.8799889848):0;
