# Supplementary material for: Altered Mitochondrial Respiration Is Associated With Loss of Nuclear‐Encoded OXPHOS Genes in Parasitic Broomrapes
Source: Ecol Evol. 2025 Jul 6;15(7):e71737. doi: 10.1002/ece3.71737 (PMC12230201; doi:10.1002/ece3.71737)
Supplement: Supplementary file 1 — Appendix S1. [file ECE3-15-e71737-s003.tgz › Orobanchaceae_O2K_Supplementary_v3/Data_S1/DataS1/CII/OG0007234.filter.hyphy.tre]

('AmborellaTrichopoda_ERM99588.1':0.4525264349,'CinnamomumMicranthum_RWR83282.1':0.2050151467,(('OryzaSativa_LOC_Os09g21470.1':0.1453141203,'SorghumBicolor_Sobic.002G190900.1':0.1368254925)'100':0.532160085,((('AquilegiaCoerulea_PIA40371.1':0.4071470128,(('Daucuscarota_DCAR_026116':0.254670114,'Daucuscarota_DCAR_031298':0.0752276074)'100':0.3495683842,((((('HelianthusAnnuus_OTF90799.1':0.0802281091,'HelianthusAnnuus_OTG16469.1':0.0976765309)'100':0.4447062418,(((('HandroanthusImpetiginosus_Jmimo11579.t1':0.0500215799,'SesamumIndicum_SIN_1006076':0.084121443)'48':0.0090466676,('MimulusGuttatus_Migut.D01788.1.p':0.1296851406,(((((('StrigaAsiatica_TRINITY_DN10374_c0_g1_i2':0.0871421643,('Aeginetiaindica':0.030390025,'ChristisoniaKwangtungensis':0.0000027051)'100':0.0662723064)'97':0.008474152,('Alectravogelii':0.0473401848,'Escobedia':0.0443976216)'97':0.0193859752)'95':0.0192903631,'Euphrasiaarctica':0.1110080176)'97':0.0352891952,('ConopholisAmericanaamericana_2021222'{Foreground}:0.0204085459,'Epifagusvirginiana_2008727-buds'{Foreground}:0.0335697537)'92'{Foreground}:0.0133961632)'96'{Foreground}:0.0161871325,('Ofasciculata_stem'{Foreground}:0.0605139228,'PhelipancheAegyptiaca_GWHTBHPU043380'{Foreground}:0.0363955026)'59'{Foreground}:0.0000026191)'93'{Foreground}:0.0121012468,'OrobancheCumanamana_GWHTBHPV019391'{Foreground}:0.0296970898)'100':0.0709237172)'70':0.0224604286)'77':0.0288869335,('SesamumIndicum_SIN_1020481':0.0700571726,((('Phtheirospermum_TRINITY_DN7636_c0_g1_i3':0.0386848586,'Pedicularis':0.064671007)'100':0.0085441443,'CastillejaMiniata':0.0837645157)'100':0.0469760096,'LindenbergiaPhilippensis_08G042500.1':0.0516112396)'100':0.0445893614)'96':0.0404175304)'99':0.0638200563,('OleaEuropaea_Oeu016348.1':0.1182295301,'OleaEuropaea_Oeu022174.1':0.132946203)'87':0.0134163145)'79':0.0167036781)'47':0.0261340041,((('SolanumTuberosum_S.tuberosum_v4.03|PGSC0003DMT400069480_CDS':0.0000010417,'SolanumTuberosum_S.tuberosum_2_v4.03|PGSC0003DMT400069479_CDS':0.0000010417)'66':0.0000010417,'SolanumTuberosum_S.tuberosum_3_v4.03|PGSC0003DMT400069477_CDS':0.0000010417)'100':0.1235630725,('IpomoeaNil_INIL03g20443.t1':0.0564304252,'CuscutaAustralis_C008N0545E0.1':0.3251309458)'100':0.1904542527)'98':0.1037563642)'52':0.0525697186,'CoffeaCanephora_Cc04_g13080':0.159427075)'51':0.0504774395,((((('CitrusSinensis_orange1.1g034253m':0.1490043909,(('GossypiumRaimondii_KJB53230':0.0000010417,'GossypiumRaimondii_KJB53231':0.0000010417)'100':0.1206736466,'TheobromaCacao_Thecc1EG011992t1':0.0400875481)'100':0.1979731642)'68':0.0164927613,('GlycineMax_Glyma.04G179700.1.p':0.0360646976,'GlycineMax_Glyma.06G185100.1.p':0.0284443375)'100':0.3119920783)'50':0.0225951908,((('ManihotEsculenta_Manes.06G101600.1.p':0.0212727763,'ManihotEsculenta_Manes.06G101800.1.p':0.0042001457)'100':0.1076551826,('PopulusTrichocarpa_Potri.012G077100.1':0.1807510952,'PopulusTrichocarpa_Potri.015G072100.1':0.1015189739)'87':0.0332030546)'86':0.0234881591,'PrunusPersica_Prupe.5G178000.1.p':0.2034353732)'72':0.0195850067)'58':0.0245633102,'VitisVinifera_GSVIVT01007813001':0.1167177021)'61':0.0452994252,((('Actinidiaeriantha_DTZ79_16g07150':0.0292441026,'Actinidiaeriantha_DTZ79_26g06430':0.0208234784)'100':0.0329392986,('VacciniumCorymbosum_VaccDscaff17-augustus-gene-267.26-mRNA-1':0.0190650651,'VacciniumCorymbosum_VaccDscaff27-augustus-gene-244.26-mRNA-1':0.014166323)'100':0.0772794038)'89':0.0189473568,'Actinidiaeriantha_DTZ79_23g14860':0.0711035185)'98':0.0489191099)'51':0.0416452017)'34':0.0206399566)'61':0.0210660816)'29':0.0081680584,('AquilegiaCoerulea_PIA62210.1':0.0000022631,'AquilegiaCoerulea_PIA62211.1':0.1437360077)'100':0.2725330302)'62':0.0327795007,('ArabidopsisThaliana_AT3G47833.1':0.1306630106,'ArabidopsisThaliana_AT5G62575.2':0.1412458332)'100':0.1623567758)'87':0.0613199024)'96':0.0509031331):0;
