# Supplementary material for: Altered Mitochondrial Respiration Is Associated With Loss of Nuclear‐Encoded OXPHOS Genes in Parasitic Broomrapes
Source: Ecol Evol. 2025 Jul 6;15(7):e71737. doi: 10.1002/ece3.71737 (PMC12230201; doi:10.1002/ece3.71737)
Supplement: Supplementary file 1 — Appendix S1. [file ECE3-15-e71737-s003.tgz › Orobanchaceae_O2K_Supplementary_v3/Data_S1/DataS1/CII/OG0004319.filter.hyphy.tre]

('AmborellaTrichopoda_ERM97691.1':0.23208991935,((((((((((('Epifagusvirginiana_scaffold-XMOG-2007778-Epifagus_virginiana-buds'{Foreground}:0.0000021525,'HandroanthusImpetiginosus_PIM96995.1':0.8444846878)'59':0.0123725523,('VacciniumCorymbosum_VaccDscaff24-snap-gene-343.34-mRNA-1':0.004864326,'PopulusTrichocarpa_P.trichocarpa':0.0142440253)'55':0.001566821)'55':0.003721462,('GossypiumRaimondii_KJB09757':0.001530934,'GossypiumRaimondii_KJB82789':0.0192238122)'100':0.0120102187)'33':0.0049761732,((((('OleaEuropaea_Oeu000568.1':0.1594099837,(('PhelipancheAegyptiaca_GWHTBHPU046044'{Foreground}:0.0000027778,'PhelipancheAegyptiaca_GWHTBHPU034615'{Foreground}:0.034403305)'100':0.0137362348,'Phtheirospermum_Pjv1_00028529'{Foreground}:0.0617351033)'90':0.0057880922)'56'{Foreground}:0.0045966833,'PhelipancheAegyptiaca_GWHTBHPU005844'{Foreground}:0.0138459098)'55'{Foreground}:0.0021229271,('SesamumIndicum_SIN_1002470':0.1909679774,'HelianthusAnnuus_OTG00787.1':0.4959557707)'74':0.1025735523)'34':0.0000021129,'StrigaAsiatica_SGA_v2.0_scaffold575G53003':0.0052867473)'62':0.0056670824,(('HelianthusAnnuus_OTF84703.1':0.0180341256,(('IpomoeaNil_INIL09g30305.t1':0.0000022323,'CuscutaAustralis_C135M0005G0.1':0.0038625343)'98':0.0084280932,('NicotianaAttenuata_Nta00g02420.1':0.0000026338,'NicotianaAttenuata_Nta18g22280.1':0.078863184)'93':0.0048921389)'91':0.004463505)'36':0.0041498381,'Actinidiaeriantha_DTZ79_29g12530':0.012897342)'31':0.0014598482)'35':0.0027130923)'24':0.0024864697,('Daucuscarota_DCAR_029125':0.0529898721,'Daucuscarota_DCAR_032446':0.0000024626)'98':0.0202789914)'27':0.0026708038,('ManihotEsculenta_M.esculenta_v7.1|Manes.04G062576.1':0.0000010327,'ManihotEsculenta_M.esculenta_v7.1|Manes.S022589.1':0.0000010327)'100':0.0120679322)'29':0.0027865665,('GlycineMax_Glyma.12G155300.1.p':0.0108570876,('AquilegiaCoerulea_PIA41067.1':0.0063572421,'AmborellaTrichopoda_ERM97692.1':0.0794763193)'83':0.0107311893)'49':0.002697318)'22':0.0136784315,('ArabidopsisThaliana_AT2G07687.1':0.000002383,'ArabidopsisThaliana_ATMG00730.1':0.0000010327)'93':0.0102331371)'98':0.5830494574,((((('OleaEuropaea_Oeu033677.1':0.3695657052,('HelianthusAnnuus_OTF91035.1':0.1591445355,'HelianthusAnnuus_OTG36126.1':0.3777267375)'__reroot_top_clade':0)'100':0.232659483,(('VacciniumCorymbosum_VaccDscaff8-snap-gene-387.28-mRNA-1':0.2856662599,'VacciniumCorymbosum_VaccDscaff46-snap-gene-58.31-mRNA-1':0.1600302993)'100':0.5215818786,'ArabidopsisThaliana_AT2G46505.1':0.7179950682)'50':0.0370721424)'90':0.0803680646,'Daucuscarota_DCAR_022854':0.8557152178)'48':0.0680987726,(('AquilegiaCoerulea_PIA45875.1':0.0000010327,'AquilegiaCoerulea_PIA45878.1':0.0392610792)'98':0.0164689159,'AquilegiaCoerulea_PIA45877.1':0.0030441547)'100':0.9417138562)'55':0.0980369237,((('GlycineMax_Glyma.04G178000.1.p':0.0050527308,'GlycineMax_Glyma.04G178200.1.p':0.0088143339)'100':0.1802998201,'CuscutaAustralis_C007N0371E0.1':0.332159186)'98':0.2995080619,((('SorghumBicolor_Sobic.009G117200.1':0.2121595757,'OryzaSativa_LOC_Os05g30860.1':0.3660588085)'96':0.0816208647,'SorghumBicolor_Sobic.003G418400.1':0.3386445995)'100':0.2031864093,'OryzaSativa_LOC_Os01g70980.1':0.2955217917)'94':0.6153873544)'77':0.237596807)'78':0.547253564)'81':0.3434090118,'SesamumIndicum_SIN_1007209':0.9411715819)'76':0.4636166744,'CinnamomumMicranthum_RWR98004.1':0.9802985646)'98':0.23208991935)'new_root';
