# Supplementary material for: Altered Mitochondrial Respiration Is Associated With Loss of Nuclear‐Encoded OXPHOS Genes in Parasitic Broomrapes
Source: Ecol Evol. 2025 Jul 6;15(7):e71737. doi: 10.1002/ece3.71737 (PMC12230201; doi:10.1002/ece3.71737)
Supplement: Supplementary file 1 — Appendix S1. [file ECE3-15-e71737-s003.tgz › Orobanchaceae_O2K_Supplementary_v3/Data_S1/DataS1/CII/OG0004319.filter.fas.treefile]

(HelianthusAnnuus_OTF91035.1:0.1591445355,((((((((((((((Epifagusvirginiana_scaffold-XMOG-2007778-Epifagus_virginiana-buds:0.0000021525,HandroanthusImpetiginosus_PIM96995.1:0.8444846878)59:0.0123725523,(VacciniumCorymbosum_VaccDscaff24-snap-gene-343.34-mRNA-1:0.0048643260,PopulusTrichocarpa_P.trichocarpa:0.0142440253)55:0.0015668210)55:0.0037214620,(GossypiumRaimondii_KJB09757:0.0015309340,GossypiumRaimondii_KJB82789:0.0192238122)100:0.0120102187)33:0.0049761732,(((((OleaEuropaea_Oeu000568.1:0.1594099837,((PhelipancheAegyptiaca_GWHTBHPU046044:0.0000027778,PhelipancheAegyptiaca_GWHTBHPU034615:0.0344033050)100:0.0137362348,Phtheirospermum_Pjv1_00028529:0.0617351033)90:0.0057880922)56:0.0045966833,PhelipancheAegyptiaca_GWHTBHPU005844:0.0138459098)55:0.0021229271,(SesamumIndicum_SIN_1002470:0.1909679774,HelianthusAnnuus_OTG00787.1:0.4959557707)74:0.1025735523)34:0.0000021129,StrigaAsiatica_SGA_v2.0_scaffold575G53003:0.0052867473)62:0.0056670824,((HelianthusAnnuus_OTF84703.1:0.0180341256,((IpomoeaNil_INIL09g30305.t1:0.0000022323,CuscutaAustralis_C135M0005G0.1:0.0038625343)98:0.0084280932,(NicotianaAttenuata_Nta00g02420.1:0.0000026338,NicotianaAttenuata_Nta18g22280.1:0.0788631840)93:0.0048921389)91:0.0044635050)36:0.0041498381,Actinidiaeriantha_DTZ79_29g12530:0.0128973420)31:0.0014598482)35:0.0027130923)24:0.0024864697,(Daucuscarota_DCAR_029125:0.0529898721,Daucuscarota_DCAR_032446:0.0000024626)98:0.0202789914)27:0.0026708038,(ManihotEsculenta_M.esculenta_v7.1|Manes.04G062576.1:0.0000010327,ManihotEsculenta_M.esculenta_v7.1|Manes.S022589.1:0.0000010327)100:0.0120679322)29:0.0027865665,(GlycineMax_Glyma.12G155300.1.p:0.0108570876,(AquilegiaCoerulea_PIA41067.1:0.0063572421,AmborellaTrichopoda_ERM97692.1:0.0794763193)83:0.0107311893)49:0.0026973180)22:0.0136784315,(ArabidopsisThaliana_AT2G07687.1:0.0000023830,ArabidopsisThaliana_ATMG00730.1:0.0000010327)93:0.0102331371)98:0.5830494574,((AmborellaTrichopoda_ERM97691.1:0.4641798387,CinnamomumMicranthum_RWR98004.1:0.9802985646)98:0.4636166744,SesamumIndicum_SIN_1007209:0.9411715819)76:0.3434090118)81:0.5472535640,(((GlycineMax_Glyma.04G178000.1.p:0.0050527308,GlycineMax_Glyma.04G178200.1.p:0.0088143339)100:0.1802998201,CuscutaAustralis_C007N0371E0.1:0.3321591860)98:0.2995080619,(((SorghumBicolor_Sobic.009G117200.1:0.2121595757,OryzaSativa_LOC_Os05g30860.1:0.3660588085)96:0.0816208647,SorghumBicolor_Sobic.003G418400.1:0.3386445995)100:0.2031864093,OryzaSativa_LOC_Os01g70980.1:0.2955217917)94:0.6153873544)77:0.2375968070)78:0.0980369237,((AquilegiaCoerulea_PIA45875.1:0.0000010327,AquilegiaCoerulea_PIA45878.1:0.0392610792)98:0.0164689159,AquilegiaCoerulea_PIA45877.1:0.0030441547)100:0.9417138562)55:0.0680987726,Daucuscarota_DCAR_022854:0.8557152178)48:0.0803680646,((VacciniumCorymbosum_VaccDscaff8-snap-gene-387.28-mRNA-1:0.2856662599,VacciniumCorymbosum_VaccDscaff46-snap-gene-58.31-mRNA-1:0.1600302993)100:0.5215818786,ArabidopsisThaliana_AT2G46505.1:0.7179950682)50:0.0370721424)90:0.2326594830,OleaEuropaea_Oeu033677.1:0.3695657052)100:0.7790319232,HelianthusAnnuus_OTG36126.1:0.3777267375);
