# Supplementary material for: Altered Mitochondrial Respiration Is Associated With Loss of Nuclear‐Encoded OXPHOS Genes in Parasitic Broomrapes
Source: Ecol Evol. 2025 Jul 6;15(7):e71737. doi: 10.1002/ece3.71737 (PMC12230201; doi:10.1002/ece3.71737)
Supplement: Supplementary file 1 — Appendix S1. [file ECE3-15-e71737-s003.tgz › Orobanchaceae_O2K_Supplementary_v3/Data_S1/DataS1/CII/OG0009050.one2one.fas]

>AmborellaTrichopoda
atgttttcatggcagtttggccggttgaaactgggtgtgggttgcggtggctct------
---------------------------------tatcgtcgcactcactggattcttttg
ttggtggttgcactggcagaccgattgtttaagctccgattacctcctccatctgagcca
ttcaggttttgggag---------------------gagaagaaggagttttggggagag
aggttcgctttcctggagagctacaagaag---atctttggc---cgagacacgcccctc
ccgagctggtctgatgccgatgttcaggaatttgttgactcagatccgctctatggacct
cagctgaagagcgcaaggcaagcagccaagatagcggccactggaagtcttattggagca
gtgtccacggctggggttgcttggaaatattcaaaaagtccacatggggcattgttgtca
tttggagctggggctgtgtttggctggacctttgggcaggaaatagcaaaccactggctt
gagctctacaggatggacactatggctgctcagctcaggtttttggattggtgggagaag
aaatgcaatggtcagtcc------------------------------------
>CinnamomumMicranthum
atggcggagagctctgaatcctctgattcttct------------tcttcttctccattg
aag------------------------------tatgtgaagaacaaa------------
------------------------------------------------------------
---------atgaag---------------------agtctaggcgagtattgggatgat
agatttgcgattctcgaccactatacaaagaccttcttcacc---ccagacaagccgctg
cccaaatggtccgattctgatgttgaggagttcatcgcttctgatcccgtcaatgggcct
acgctgaagtgtgtaagggaagcggcaaaatttgctgccaccggcagtgccattggagca
atatcgacagcaggtcttgcatggaaatattcaaagagtccacatggtgcagttttggct
ttaggagcgggagctatatttggctggacctttggacaggaaattgcaaatcactggatg
caactttacaggatggacaccttggctgcccagcttgagtttttggactggtggaagaaa
aggactgaagggagtcgtgatcgtgtgctc------------------------
>AquilegiaCoerulea
atggcagactcatcatcatcatcatcatcg---------------tcttcttcg------
---------------------------------ttctttggaggacat------------
------------------------------------------------------------
---------tgggaa---------------------ggatggaaggaattctggagtgag
agattttcatttcttgataactatcaaaag---ttcattcaggtcaaagacaaatccatt
ccttgttggtctcaatctgatgttgatgctttcatcgctttggatcccgttcatggtccc
actctgaaggctgctcgggaagcggctaagatagctgctatggggagtgctattggagcg
atttcttctgcaggagctgcctggaaatattctaagagtccacatggtgctctcttatcc
ttgggcgctggagctgtctttggttggacttttggacaggaagctgcaagtcattggctg
caactctataggctggataccatgactgctcaggtcaagtttctggattggtgggtaaat
aagactgagggtcgattg------------------------------------
>Daucuscarota
atgtttaatatagaaaatatacagacccgcacacaaatcagt---agcaaagcctcccat
catcttcaacggatccgatccgcctcttgtttaatcctcaagaaaatg------------
------------------------------------------------------------
---------gcagagacaggtgactctgtttttgggagtttaaaagagtttgtgagtgat
agattttggtttgtggagaaatatcataag---tttattgatggccggcacaagcctctt
---tcttggtctgattctgatgtcgatgcgtttatcgcatgtgatcctgttcatggccca
gctttaaagtctgctcgggaagttacaaaatttgctgctgtaggaagtgtccttggagca
gctaacctcgcaggcattgcttggaaatattcaaaaagtcctcatggtactgcactatcc
ttggcagccggagctgtcttcggttggacatttgggcatgaaattggaaatcactaccat
caactttacaggatggatagcatgggtgcacaagttaagtttttggaatgggtggagagc
aagaaaggagtgtcctcg------------------------------------
>CoffeaCanephora
atggctgaagctgaagcggcagaatct------------------caaaagggt------
---------------------------------ttcttcaagaaacac------------
------------------------------------------------------------
---------tgggaa---------------------ggatacaaggagttctggtgtgaa
agattttcctttttgaacaactattccaga---tttatcaag---cgtgagaagcctctc
ccctcttggactgattctgatgttgaagagttcattgcctctgaccctattcatggacca
gttcttaaaactgctcgtgaagctgttaaatatggtgctgtaggcagtgttgtaggggca
gttacaacagcaggctgggcgtggaaatactcgagaagtctccatggtgctgggctatct
tttgctgctggggctgtctttggctggacatttggacaggaaatcgcaaaccaccatctg
cagctctatcggttgaataccgtggctgcccagaccaaattcttggaatggtggcagaag
aaagtggaagggcat---------------------------------------
>HandroanthusImpetiginosus
atgagtgaaacagaggaa---------------------------tcgaaatcg------
---------------------------------ttcttcaggaaacac------------
------------------------------------------------------------
---------tgggga---------------------gggttcaaggaattctgggctgag
agattctcatttacgaataattattcgaga---tttcttgac---cctgagaaacctttg
catgagtgggatagctctgtcgtccaagagtttatcgaatctgatcctgtccatggtcca
gttctgaagaaagcaaggcaagcagctcgatttggtgttgcgggtgctgctgttggagca
atttcaactgctagatttgcttggaagtggtctaggagtcctcatggtgcggcactatca
tttgctttcggagctgtagttggcggcacttttggaattgaaattgcaaaccactggtac
cagttatacagggtggacccaatggctgcgcaggttaaattccatgagtggttggaaaag
agggct------------------------------------------------
>Phtheirospermum
atgagcgagtcccaggaa---------------------------tcgagttcg------
---------------------------------ttcatcagaagacat------------
------------------------------------------------------------
---------tgggaa---------------------gggtataaggaattctggggtgag
agattttcatttatcgataattattcgaga---tttcttgac---cctgacaagcctttg
ccccactgggatagctccgttgtcgaagaattcattgcatctgatcccgtccacggcccc
actgtgaagacaacgaggaaagcagctaattttggtgcagtaggtgctgctgttggagct
atttccacgggtgggcttgcttggaaatggtcaaagagtcctcatggtgcggcgctgtct
tttgcttttggagctgtggctggtggcactcttgggctcgaagtcgctagccactggtac
cagttgtataggcttgatacaaaggcttcccaggttaaattctacgagtggttacagaag
agagct------------------------------------------------
>Pedicularis
------------------------------------------------------------
------------------------------------------------------------
------------------------------------------------------------
---------------------------------------------------------nnn
agattttcgtttctcgacaattattcaaga---ttccttgac---tctgaaaagcctttg
cctcgctgggatagctccgttgtcgaagaattcattgcatctgatcccgtccatggcccc
actgtgaagacagcgaggaaagtagctaattttggtgccgtaggtgctgctgctggagct
atttcaacgggtgtgcttgcttggaaatggtcaaagagtcctcatggtgcggcgctatca
ttcgcttttggagctgtggttggtggcactcttgggctcgatgctgctagtcattggtac
cagttgtataggcttgatacaaaagcttcgcaagttaaattctatgagtggttgcagaaa
agggct------------------------------------------------
>CastillejaMiniata
atgagcgagccccaggaa---------------------------tcgagttcg------
---------------------------------ttcttcaga------------------
------------------------------------------------------------
---------------------------------------------------tggggtgag
agattttcatttttcgataattattcgaga---tttcttgaa---cctgacaagcctttg
ccccactgggatagctccgttgtcgaagaattcattgcatctgatcccgtccatggcccc
actgtgaagacaacgaggaaagcagctaattttggtgcaataggtgctgctgttggagct
gtttcaacgggtgggcttgcttggaaatggtcaaagagtcctcatggtgcggcgctgtct
tttgcttttggagctgtggctggtggcacttttgggctagaagtcgctagccactggtac
cagttatataagcttgatacaaaggcttcccaggttaaattctacgagtggttgcagaag
agagct------------------------------------------------
>StrigaAsiatica
atgagtgaatcccatgaa---------------------------tcgcaatcg------
---------------------------------ttcctcagaagatac------------
------------------------------------------------------------
---------tgggaa---------------------gggtacaaggagttctgggctgag
agattcccatctctcgacaattactcgaaa---tttataatc---tccgagaagcctttg
ccccattgggatagctctgttgtcgaggagttcgtcgcatctgatcccgttcatggccct
actctgaaagccacaagagatgcagctaattttggtgttttaggagctgctattggagca
gtttcaactggtggacttgcttggaagtggtcgaaaagtcctcacggggcatttctgtca
tttgcactcgggggtgtcgttggggccacacttgggcttgaagcggccggccactggtat
caactgtataggttggatacaaaggcttcacaggtaaaattttacgagtggctgcagaaa
agggct------------------------------------------------
>Aeginetiaindica
atgagtgaatcccaggaa---------------------------cctgaatct------
---------------------------------ttcatcaagagatat------------
------------------------------------------------------------
---------tgggaa---------------------gggtacacacaattctggtgcgat
agattctcatccctagaaaattactcaaag---ttcatcacc---tccaacacgcctttg
ccccattgggatgcctccgtcgtcgaagagttcatcacatctgatcccgttcatggcccc
actgtaaaaaccacaagggatgcagctaattttggtgctgttggagctgttgttggagca
ctttcaactgctggacttgcttggaaatggtcaaagagtcctcatggtgccttgctctcg
tttgcgtttgggggtgttgtcggtgccacgcttgggctggaagcgggtagccactggtac
cagttgtatcgactcgatacaaaggcttcacaagtgaaattctatgagtggctgcagaaa
agggct------------------------------------------------
>ChristisoniaKwangtungensis
atgagtgcgtcacatgaa---------------------------tctcaatct------
---------------------------------ttcgtcaagagatat------------
------------------------------------------------------------
---------tgggaa---------------------gggtacaagcaattctggggcgac
agattctcatccctagacaattattcaaaa---tttatcacc---tccgagaagcctttg
ccccattgggatgcctccgtcgtcgaagagttcatcgcatctgatcccgttcatggcccc
actctgaaaaccacaagggatgcggctagttttggtgctgtcggagcggttgttggagca
ctttcaactgctggacttgcttggaaatggtcaaagagtcctcatggtgccttactatcg
tttgcgtttgggggtgttgttgggggaacgctggggctcgaagcgggtggccactggtac
caattatatcgactcgatacaaaggcttcacaagtcaaattctatgagtggctgcacaaa
agggct------------------------------------------------
>Alectravogelii
atgagtgaatcccatgaa---------------------------tcgaaatcg------
---------------------------------ttcatcagaagacat------------
------------------------------------------------------------
---------tgggag---------------------ggttacaaggagttctggggcgag
agattctcatccctcggtaattactcgaaa---ttcatcgac---accgagaagcttttg
ccccattgggatggctctgttgttgaagagttcattgcatctgatcccgttcatggccac
attctgaaaaccacgagggatgcagctaattttggtgctgttggagctgctgttggagca
gtttcgactgctggacttgcttggaagtggtcaaagagtccccatggtgccttactgtca
tttgcgcttgggggtggtgttggtgccacactgggactggaagcggctggccattggtac
caattatataggctcgatacaaaagcttcacaggttaaattctatgagtggttgcagaaa
agggct------------------------------------------------
>Escobedia
atgagtgaatcccaggaa---------------------------tcgaaatcg------
---------------------------------ttcttgagaagatat------------
------------------------------------------------------------
---------tgggaa---------------------gggtacaaggaattctggggcgag
agattctcatccctcgataattattcgaaa---tttatcaac---tccgagaagcattgg
ccccattgggatagctcagttgtcgaagagttcattgcatctgaccctgttcatggcccc
attctgaaaaccacgagggatgcagctacttttggagctgtaggagctgctgttggagca
gtttctactgccggccttgcttggaagtggtcaaagagtcctcatggtgctctactgtcg
tttgcttttgggggcgtggtgggggtcacacttgggctggaagcggccggccactggtac
caattatataggctggatactaaggattcacaggttaaattctacgagtggctgcagaga
agggct------------------------------------------------
>Euphrasiaarctica
nnngaa---------------------------------------tcgaaatcg------
---------------------------------ttcttcaaaaagcag------------
------------------------------------------------------------
---------tggaaa---------------------gggtacaaggaattctggggcgag
agattttcgtttctggataattactcgaga---ttcatcgaa---tccgacaagcctttg
ccccgatgggatagctccgtcgtcgaagagttcatcgaatccgatcccgtccacggcccc
------aagactactagacaagcagctaattttggcgtcataggtgctgccgttggagca
gtttcaactgctggacttgcttggaaatggtcaaagagtcctcatggtgccgcattgtct
cttgcatttggagcagtggttggcggcactttagggcttgaagtgggtagccattggtac
cagttatacaggctggatacaagcacttcacaggttaagttctacgagtggctccagaag
agagct------------------------------------------------
>Ofasciculata
atgagcgagacacaggat---------------------------tcgaaatcg------
---------------------------------ttcatcagaagacac------------
------------------------------------------------------------
---------tgggaa---------------------gggtataaggaattctggggcgag
aggttctcatttcttgataattactcgaga---tttatcaac---tccgagaagcctttg
ccccattgggatagctctactgtcgaagagttcattgcatctgatcccgtcaatggcccc
gccctgaagactgcaagacaagcagctaattttggtgctgtaggtgctgccgttggagca
gtttcaactgctggacttgcttggaaatggtcaaagagtcctcatggtgccgcactgtca
ttggcttttggagcagtggttggcggcacttttggacttgaaatcggtagccactggtac
cagttatataggctggatacaaaggcttcacaggttaagttctatgagtggttgcagaag
agagct------------------------------------------------
>PhelipancheAegyptiaca
atgactgagtccgaggaa---------------------------tcgaaaccg------
---------------------------------ttcttccaaagacac------------
------------------------------------------------------------
---------tgggaa---------------------gggtacaaggaattctggggcgag
aggttctcatttctcgataattattcgaga---tttcttaac---tccgagaagcctttg
ccccattgggatagctccgttgtcgaagagttcattgcatctgatcccgtcaatggtccc
actctgaaaattgccagacaagcagctaattttggtgctgtaggtgctgccgttggagca
gtttcaactgctggacttgcttggaaatggtccaagagtcctcatggtgctgcgctgtca
ttggcttttggagcagtggttggcggcacttttggacttgaagttggtagccactggtac
cagttgtataggctcgatacaaagacctcacaagttaaattctatgagtggttgcagaag
agagct------------------------------------------------
>ConopholisAmericanaamericana
atgagtgaatccgaggat---------------------------tccaaatca------
---------------------------------tttttcaaaagacat------------
------------------------------------------------------------
---------tgggaa---------------------gggtataaggaattctggggtgag
agattctcgtttcttgataattattcgaga---tttcttaac---ccggagaagcctttg
ccccattgggatagctctgttgtcgaagagttcattgcatctgatcccgtctatggcccc
actctgaagactgcaagacaagtaggtaattttggtggtgtaggtgctgccattggggca
gtttcaactgctggacttgcttggaaatggtcaaggagtcctcatggtgccgcgctgtct
tttgcttttggagctgtggttggcggcacttttggacttgagattggtagccactggtac
cagttatataggctcgatacaaaggcttcacaggttaaattctacgagtggatgcagaaa
agagca------------------------------------------------
>Epifagusvirginiana
atgagtgaatccgaggaa---------------------------tcgaaatcg------
---------------------------------ttcttcaaaagacat------------
------------------------------------------------------------
---------tgggaa---------------------gggtataaggaattctggggtgag
agattctcgtttcttgataactattcgaga---tttcttagc---cctgagaagcctttg
ccccattgggatagctctgttgtcgaagagttcattgcatctgatcccgtctatggcccc
actctgaagactgcaagacaagcaggtaattttggtggtgtaggtgctgccattggagca
gttacgactgctggacttgcttggaaatggtcaaggagtcctcatggtgcggcgctgtct
tttgcttttggagctgtggttggcggcacttttggacttgagatcggtagccactggtac
cagttatataggctggatacaaaggcttcacaggttaaattctacgagtggatgcagaaa
agagct------------------------------------------------
>OrobancheCumanamana
atgagcgaatctcaggaa---------------------------tcgaagacg------
---------------------------------ttcttcagacgatac------------
------------------------------------------------------------
---------tgggaa---------------------gggtataaggaattctggggtgag
agattctcctctattgatatctattcgaga---tttcttgat---ccttcgaagccattg
ccccattgggatagttctgttgtcgaggagttcatcgcatccgatcccgtccatggaccc
acgctgaagactacaagacaagcagctaagtttggtgctgccggtgctgctattggagca
gtttcaactgctggacttgcttggaaatggtcaaggagtcctcatggcgcggcactatct
ttggcttttggagcagtggttggaggcacttttggacttgaagtcggtagccactggtac
cagttataccggctggacacaaaggcttcacaggttaaattctatgagtggttgcagaag
agagct------------------------------------------------
>LindenbergiaPhilippensis
atgaccgaaactcaggaa---------------------------tcgaaatcg------
---------------------------------ttcttcaagagacac------------
------------------------------------------------------------
---------tgggaa---------------------ggatacaaggaattctggggtgag
aggttttcatttctggataattactcgaga---tttcttgac---------aagcctttg
cccagttgggattcctcggctgtcgaagagttcatcgcatctgatcccgtccatggcccc
actctgaagactactagggactcagctaattttggcgctgtaggtgctcttgttggagca
gtttcaactgctggacttgcttggaagtggtcaaggagtcctcacggtgctgcattgtct
tttgcttttggagctgctgttggcggtacttttgggctcgagattggtagccattggtac
cagttatataggctggacacgaaggcttcacaggtcaaattctatgagtggttggaaaag
agagct------------------------------------------------
>MimulusGuttatus
atgagcgaaaatcagggg---------------------------ccgatatcg------
---------------------------------ttcttcaaaaatcac------------
------------------------------------------------------------
---------tggcag---------------------ggttacaaggaattttggggcgag
agattttcatttctggataattattccaaa---attatttac---tcagagaagcctttg
ccccattgggatagctccgtcgttgaagagttcatcgcatctgatcccgtccacggaccc
actctgaagactgcaagggaagcagcacagttcggtatggtaggtgctgctgttggagca
attacaactgctggatatgcttggaagtggtcaaagagccctcatggtgctgcactttcg
tttgctttcggagcagcagtaggtggaacttttggaattgaagtggctaaccactggtat
cagttatataggctcgacacaatggcttcacaggttaaattcttcgagtggctgcagaag
agagct------------------------------------------------
>SesamumIndicum
atgaccgaaacaaaggaa---------------------------acaaaatcg------
---------------------------------ttcttgaggcagtac------------
------------------------------------------------------------
---------tgggaa---------------------gagtacaaggaattctgggctgag
agattctcatttctggataattattcaaga---tttcttcac---cctgagaagccattg
ccgcattgggacagctctgttgtggaagagtttattgcatctgaccccgtccatggcccc
gtgcttaaaactgccagggaagcagctaaatttggtgttgtaagtgctgcagttggagca
gtttcaacagctggatatgcttggaggtggtcaaagagtcctcatggtactgcactgtcg
tttgctttcggagctgtagttggtgggacttttggacttgaaattgctaaccactggcac
cagctatataggttggatacaatgggttcacaggttaaattctacgagtggctgcagaat
agagctggagggaattat------------------------------------
>OleaEuropaea
atgagtgaaacccaggac---------------------------caaaaatcg------
---------------------------------ttcttcaagcgacac------------
------------------------------------------------------------
---------tgggaa---------------------ggttacaaggagttctgggccgag
agattttcgtttttggagaactattcgaga---gttctcaac---ccagagaagccattg
ccccattgggatagctctgttgtggaagagtttattgcctccgatcccgtccatggtccc
actctcaagactgccagggaagcagctcaatttggtgctgcaggtgcggtcctaggagca
gttacaacagctggctactgttggaagtactcgcgaagtgctcatggcgcagcactggct
ttcggttttggagctgtcaccggcagctgttttggactcgaagttgcgaaccactggttc
cagctttacaggttggatacgatggctgcgcagatgaagttctacgagtggctgcagaac
agagct------------------------------------------------
>IpomoeaNil
atggcggagccg------------------------------------------------
------------------------------------------------------------
------------------------------------------------------------
------------------------------------------------------------
---ttttccttcctagacagctacaacagg---ttcctaaag---cgcgataagccgctt
ccttcctggaccgacgccgacgtcaaggagttcatttcctccgatcctgttcatggcccc
gcgctgaagactgcacgagaagtagcacaatttggtgttgttggaagcattgttggaggt
attacaactgctggttgggcttggaagtattctaagagtccacatggaactgtactgtct
ctcggatttggtgccatctgcggttggacatttggacatgaaattggaaaccattcgttg
cagctttacaggtacaacactgtgactgcacaggctaaattcttggagtggtggcaaaac
aagtct------------------------------------------------
>CuscutaAustralis
atgccggag---------------------------------------------------
---------------------------------ttc------------------------
------------------------------------------------------------
------------------------------------------------------------
---ttttcctccctggagagctactcccgg---ttcctcaag---cgcgacaagcctctt
ccttcctggaccgacgccgacgtggaggagttcatttcatctgacgccgttcacggccct
gcgctgaagactgctcgagaagtggctaaatttggtgctgttggaagcatagttggaggt
gtgacaactactggttgggcttggaggtattctaagagtccccatggtgctttattgtct
cttggatttggcgccatctgtggttggacgttcggacaagaaatcggaagccactggcat
cagctttacaggtacaacaccgtgaatgcgcaagctaagttcttggaatggtggcagaat
aaagctggaggccagtct------------------------------------
>SolanumTuberosum
atggctgaggattcatcatca------------------------tcccagtcc------
---------------------------------ttcctgaggaggcat------------
------------------------------------------------------------
---------tgggaa---------------------ggatacaaggagttttggggcgag
agattttcctttttggacaactattcaagg---ttcatcaag---cgcgacaagccactc
ccttcttggtctgattctgatgtcgaggaattcattgcttctgacccacttcacggaccc
actctgaggactgctagggaagcagcaaagattagtgctgtaggaggcattattggagct
gtttcaactgcaggtgttacttggaagtattccaggagtttgcatggtactgcactgtct
cttggagctggcgctgtctttggctggacatttggacaggaagttgctaaccactggctg
cagctatacaggcttgacaccatggctgcccaggttaaattcatggaatggtggcagaac
aaggttgaaggacag---------------------------------------
>HelianthusAnnuus
atggcgacagaaggagct---------------------------tcagagcaa------
---------------------------------tcgcta---------------------
------------------------------------------------------------
---------tttcaa---------------------ggaatcaaagatttctggagcgag
agattcaggatcttggatagttatcaccct---tacctccgc---cgcgaaacccctctt
ccgtcatggtccgccgccgatgtgcaagaattcatcgcttcagatcccgttcacggacca
gttctgaagaagactcgtgatgctgtgaagtttctagctgttggaggtatagtaggaggt
ctgtcaactgccgcctttgcgtggaaatattcaaaaagcccccacggtgctgcactttcg
ctgggagcaggagcagtgtttgggatgagttttggtcaagaaattgcaaatcattcgctt
caactttacaagctagacaccatggcggcccaggtcaagttcatggaatggtggcagaag
aagactcaaggacacttt------------------------------------
>ArabidopsisThaliana
atgggagat------------------------------------tcggagtca------
---------------------------------tttgttgggaaaaat------------
------------------------------------------------------------
---------tggaat---------------------ggattgaaggatttctggagtgat
aggttatcatttttcgaaaattacaccaga---ttcaccaaa---cgcgacgcgcctctt
ccttcttggtcttcctccgacgtcgaggaattcattgcctccgatcccgttcatggaccc
accctgaaaacggctagggaagctgtgacgtttggtgttaccggagctgcacttggagct
gtctctactgctgcttttgcctggaaatactccaggagtccacatggtgctgcattgtcc
ttcttaggaggaggtgtttttggttggacctttgggcaagaggtcgccaaccacacactg
caactctacaagttggacacaatggcagcccaagttaagttcatggaatggtgggaacgt
aagtctcaa---------------------------------------------
>Actinidiaeriantha
atgggggagagtgtagattcatcacaatcacaa------------tcagaatcg------
---------------------------------ttctttaggaagcac------------
------------------------------------------------------------
---------tgggaa---------------------gggtataaagagttctggactgag
agattttcgttcctcgataactactcgagg---ttcgtcaaa---cgcgatcacccactc
ccctcttggtccgatgccgatgtggaacagttcatcgcctccgataccgtacatggcccc
actctgaggacggctcgtgaagcagttaaatatggtgctacaggaagtgttattggagca
gtttcaactgcagcttttgcttggaaatattcaaggagtctgcatggtgctgcactgtct
tttggtgcgggagctatgtttggttggacatttggacatgaatttgcaaatcactggctg
cagctttacaggttggataccatggctgcacaggtcaagttcttggactggtgggagaag
aaatctgcaggacgggct------------------------------------
>VacciniumCorymbosum
atgggggaaagtgcagattcatca---------------------tcccaatcg------
---------------------------------ttcttgaagaggcac------------
------------------------------------------------------------
---------tgggaa---------------------------------------gagaat
agattctcgatcctcgataactattccagg---ttcataaaa---cgcgaccagccactc
ccctcttggtcctcctccgatgtcgacgagttcgcggcttccgatcccgtccacggcccc
actctgaggacggcccgtgaagcagcaaaatatggtgctgcaggaagtgttattggagca
gtttcaattgcagcttttgcttggaaatactcgaagagtccacatggagctgcattatcc
tttggcgcgggagctgtgtttggttggacattcggacaggaatttgcaaatcactggctg
caactttacaggttggataccatggctgcacaggtcaagttcttggagtggtgggagaag
aagtctgctggacgggct------------------------------------
>CitrusSinensis
atgggagaatcatcatcatcggcatcggcatcagaa---------caacagtca------
---------------------------------ttcttcaggaagcac------------
------------------------------------------------------------
---------tgggaa---------------------ggttacaaggagttctggggagag
aggttctcgtttctcgaaaactacacaaga---ttcacaaag---cgtgagaagcctctt
ccttcttggtccccctctgatgtcgatgctttcatcgctaccgatcccgtccatggcccc
gctttgaagagtgctagggaagctgtgaactttgctctcgctggaagtttaattggagca
gtatcaactgcgggtgttgcttggaagtattcaaggagtttacatggtactgggctgtct
ttagcagcaggagctgttttcgggtggacttttggacaggaatttgccaatcactatctg
caactttacaggatggacaccttggctgcacagtcaaagtttatggagtggtgggaagcc
aagtgtgcggaaaggtct------------------------------------
>GossypiumRaimondii
atggaagattcatca------------------------------tcaaagtcg------
---------------------------------ttcttgagaaagcaa------------
------------------------------------------------------------
---------tgggat---------------------gaatacaaagaattctgggccgat
cgatttccgttcactaatgtctattcgaga---tacatcggc---cgtgaacagtccctt
ccttcatggtctgaatccgatgttaacgagttcatcgcttctgatccg------------
---ttgaagactgccagggaagcagcaaacatcgccttatacggaagtgctatcggagct
atcacaactgcaggttttgcctggaaatactcgaagagtttacatggtgctggactgtct
ttcgtaggaggagccgtttttggttggacatttggacaagaaatcgcaaatcatgcgtat
caactctacaggttggacacaatggctgcacaagccaaatttatggattggtgggaaaac
aagtgccggagg------------------------------------------
>TheobromaCacao
atgggggagtcatca------------------------------tcagagtca------
---------------------------------ttcttgaagaagtac------------
------------------------------------------------------------
---------tgggaa---------------------ggctacagagacttctgggcagag
cgatttccgttcactgaaatctattcaaga---ttcatcaaa---cgtgaagagtctctt
cctccttggtctgaatccgatgtccatgagttcatcgcttctgatcccgttcatggcccc
accttgaagactgctaggaatgcaacaaacattgccttagcaggaggtgccattggagca
atatcaactgctggtttggcctggaaatattcaaggagtttacatggtgctggactgtct
ttcgcagcaggagctgtctttggttggacatttggacaagaaattgcaaaccactggtat
caactctacaggttggacacaatggctgcgcaggtcaaatttctggagtggtgggaaagc
aagtgtcagaggcggtct------------------------------------
>GlycineMax
atggcagacaac---------------------------------acacagtct------
---------------------------------tac------------------------
------------------------------------------------------------
---------tgggaa---------------------ggctacaaagcgttttggtcagag
aggttttcctttttgagcaactattcgagg---ttcatcaac---cgtgataaacccatc
ccttcctggtcaagctctgatgtcgaggagttcattgcttctgatcctgttcatggaccc
gtcctgaaaagtgctagagaagcagtgcaatttggcctcacaggaagtgctttgggagca
ttatttactgcaggctatgcctggaaatattcaaagagtttacatggcgctggactgtca
tttttagctggaggtatatttgggtggacttttgggcatgaaatcgcaaatcacacactt
caactttacagggtagacacattggctgctgaggccaagtttctggactggtggaataag
aagactggagggtat---------------------------------------
>PrunusPersica
atggccgattcttcgtca---------------------------ccacagtct------
---------------------------------ttcttcaaaaagcat------------
------------------------------------------------------------
---------tgggac---------------------ggttacaaggatttctggtgcgag
aggttctccttcctcagcaactactccaag---ttcgtcaag---cgcgataagcctctt
ccaccttggtctgagtctgatgtcgaagctttcattgcttttgaccctgttcatggcccc
gctctgaagactgctagggaagcagtgaactttggtcttacaggaagtgttattggagca
gtatcaactgctggcgtttcgtggaaatattcaaggagtttgcatggtgctggactatcc
tttctagctggaggtgtttttggttggacatttggacacgaaattgcaaaccactggctg
caactttacaggttggacacattggctgcacaaactaagttcctggagtggtgggaagac
aagaatgagagacggtct------------------------------------
>ManihotEsculenta
atggcaggtgat---------------------------------tcacagtca------
---------------------------------ttttttaggaagcac------------
------------------------------------------------------------
---------tgggaa---------------------ggttacaaggagttttggggtgaa
agattttcctttctcgacaattattcaagg---tttatcaag---cgcgataagcctctt
ccttcttggtctgcttctgatgttgaagagtttattgcttcagatcctgttcatggcccc
actctgaagactgctagggaagcagcgcagtttggtcttacaggaagtattatcggagca
gtatcaactgctggagttgcctggaaatattcaaggagtttacatggtgctgggctgtcc
tttcttgctggaggtgtttttggttggacctttggacaggaaattgcaaatcactggatg
caactctacaggttggacaccatggctgcacaagttaagttcatggagtggtgggagaat
aaatgtgatgggcggtcg------------------------------------
>PopulusTrichocarpa
atgggagaaccatcagacctacaacat------------------cagcaatca------
---------------------------------tttttcaagaaacac------------
------------------------------------------------------------
---------tgggaa---------------------gggtttacagaattttggggagat
agattttcgtttgttgaaaactatgcaaga---ttcctcagg---cgtgataaaccaatc
ccttcttggtctgattctgatgttcaagaattcattgcttcagatcatattcatggcccc
actctgaggactgctagggaagcagtaaactttggacttacaggaagtgtaattggagca
gtatcaacagcaggtgttgcctggaaatattcaaggagcttgcatggtgctgggctgtcc
tttctagctggaggtgtttttgggtggacatttggacatgaagttggaaaccactggcta
caactctacaggttggataccatggcagcacaggttaagttcattgagtggtgggagaaa
aaatgtggagag------------------------------------------
>VitisVinifera
atggcggattca---------------------------------tcaccttcg------
---------------------------------ttcttcaggaggcac------------
------------------------------------------------------------
---------tgggaa---------------------ggctggaaagattactggggcgaa
aggtttgccatcctcgacaactacgccaaa---tttgtcaat---cgtgataaacccatc
cccaaatggtctgattctgatgttgaagagttcatcgcttctgatcccgtctatggtccc
actctgagaactactagggaagcagcgaagtttgctgttgcaggagctgttattggagca
gtatcaactgctgctgtttcctggaagtattcaaggagcccacatggtgcggcactatca
tttgctgcagggggtgtgtttggtgtgacatttggacaggaatttgcaagccactggctg
caactttacaggctggacaccttgggcgcagaggtgaagtttttggagtggtgggagcgc
aaaatcggaggacggtct------------------------------------
>OryzaSativa
atg---------------------------------------------------------
---------------------------------gggatccacgagcac------------
------------------------------------------------------------
---------gtcgag---------------------gggatcaaggcgcactgggcgaag
aacttctccttcctcgactacttcaagaag---gtctacggc---cgggacaagcccctc
cccaagtggaccgatgccgacgtcgacgagttcatcgcctccgatcccgtctacggcccg
cagctcaaggcgatgagggaatccaggaagttcgcgctcggcggggctctcgtcggcggc
gcgcacctcggcggcatcgccctcaagtactccaaggccccgcacggtgtcgtcctggcc
accggcttcggggcgatctgcggcgccgtcgtcggatcggaggtggcggagcactggtac
cagctctacaagacggacaagcagggggccaacctaaggttcatctactggtgggaggac
aaggtcgcaggaaaccagaaaagt------------------------------
>SorghumBicolor
atg---------------------------------------------------------
---------------------------------gggatcggtgagcac------------
------------------------------------------------------------
---------ttcgag---------------------ggcttgaagcagcactgggcgagc
aacctcgccttcctcgactacttcaagaag---gtctacggc---cgcgccgagcccctc
cccaagtggaccgacgccgacgtcgacgagttcatcgcctccgaccccgtctacgggccc
cagctcaaggccctgcgggagtcgaggaagttcgcgctcgccgggggcttcatcggcgcc
gcccacctcggaggcgtcgcgctcaagttctccaaggcgccgcacggcgtcctgttggcg
accgggttcggggcgatcaccggcgccgtgctgggatctgaggtggcggagcactggtac
cagctctacaagatggacaggcagggggccaaccttaggttcatctactggtgggaggac
aaggtctcaggtttgttcttgtccttgtgccatcttgtcctctctttcctcata
