# Supplementary material for: Altered Mitochondrial Respiration Is Associated With Loss of Nuclear‐Encoded OXPHOS Genes in Parasitic Broomrapes
Source: Ecol Evol. 2025 Jul 6;15(7):e71737. doi: 10.1002/ece3.71737 (PMC12230201; doi:10.1002/ece3.71737)
Supplement: Supplementary file 1 — Appendix S1. [file ECE3-15-e71737-s003.tgz › Orobanchaceae_O2K_Supplementary_v3/Data_S1/DataS1/CII/OG0007234.trimmed.fas]

>AmborellaTrichopoda
ttccatattgaaccagggcctcgtgagaaagtgctattggaagaggatcctgctctgaag
aggttcaagtcacataagaagactgtatggcgcctgaagagagttggagatgtcctcacc
gtcgttgtcgttgctggttgttgc---------------tatgaaatatatgtgaggaca
gtgaagcgtaatgctgaacgtgaagcttcacagacgaaccaggaagctgcacgg
>CinnamomumMicranthum
ttccacatagaactgggggcacgcgagaaagctctcttggaagaagaccctgcactgaag
aagttcaagtcattcaaaaggagtgtctggcgcctcaaaagagttggagatgtcctgaca
attgttgttgttgctggttgctgc---------------tatgaaatttatgttagagca
ctcatgaaaaaaaaagccgtcgatgaggcacaggcgaaaagtgagaaagca---
>AquilegiaCoerulea
tttcatgttgaactaggagctcgtgaaaaagctcttctggaacaagaccctacactgaag
cgcttcaagtcttataagaatagtgtgcgtacactcaaaagagtcggagatgttcttact
attgttgttgttgctggctgctgt---------------tatgagatttacgtcagagca
gtaatgagggaagaagcacgaaaacaagaa------------------------
>ArabidopsisThaliana
ttccatgtggagctaggtgctcgtgagaaagctctcttggctgaggatgcatctttgagg
agattcaagtcgcataagaaaggtgttcatagattgaaaagaattggagatgtgctcaca
gttgtcgttgtcgctggatgctgc---------------tatgagatctatgcgaga---
gtgatgagaaaggaagctcaggctgca---------------------------
>Daucuscarota
acacacacagaaccaggtgctcgcgagaaggctctattagcacccgatcctgctctagat
cgatttaaatcatacaagaagagtgtgaagcgtgttaagaagataggagatgttctcact
gtcgtcgttgttgctggatgttgc---------------tacgagttatatgtaagagct
acaacgcggaaa------------------------------------------
>HelianthusAnnuus
cttcatgtagaacctggggctcgagagaaagctcttttggctaaggatccagcactagag
cggttcaaatcatataggaaaggtgccgcaagcatcagaagaatcggagattaccttact
atagccgttgtagctggatgttgt---------------tatgagatctatgtgagggct
gtgacacgagaagaagctcgtaaagctctgaaa------------tcagag---
>CitrusSinensis
taccacgtcgaactgggacctcgcgagaaagctcttttggcagatgatcctgttcttaag
aggttcaagtcgcataagaagagtgtgtggagattgaaaaggatgggggatgttctcaca
attgttgttgtagcaggttgttgc---------------tatgaaatttatgtcaaagca
gtcatgcgagaagaagctaggagacaggcaagg---ggtactgaaagtgca---
>GossypiumRaimondii
tttcatgttgaacttggggatcgtgagaaagctctcttggcaaaggacccttcgttaagt
cgttttaaatcttataagaagagtgtgtcgacactgaagagaattggggatgttcttaca
gttgttgttgtagcaggttgttgc---------------tatgaaatttatgtcaaggca
gtaatgcgagaagaagctaggaacaaggcaaaggctggtggtggaagtaaa---
>TheobromaCacao
cttcacgttgaaccgggggctcgtgaaagagctctcttggcagaggatccttctctaagg
cgatttaaatcttataagaagagtgtgtggcgagtgaagagaatcggggatgttctgaca
gttgttgttgtagcaggttgttgc---------------tatgaaatttacgtcaaggca
gtaatgcgagaagaagcccggaaccaggcaaaggctgctggtggaagtaaa---
>ManihotEsculenta
ttccacgtcgaacctcagcctcgcgagaaagctctcttggcagaagacccagctcttaag
cgattcaaatcacataagaagagtgtatggagactcaaaagagttggagatgttctcaca
attgtggttgtagcaggctgttgc---------------tatgaaatctatgtcaaagca
gtaatgcgggaggaggctcgaaaaaaagcaggg---------gaaagtgca---
>PopulusTrichocarpa
ttccatgttgaacctggtcctcgcgagaaagctctcttggctgaagaccctgctcttaag
tggttcaaatcacataagaagagtgtgtggagactcaaaagagctggagatgttctgact
cttgttgttgtagcaggctgttgc---------------tatgaaatttatgtcaaagca
gtgatgcgggaagaagatcggaaagaggcaaag---------aaaagtgca---
>GlycineMax
ttccacgtcgaaccaggggctcgtgaaaaagctctcttggcagaagatgcaactctgaaa
ccgttcaaatcgtacaagaagagtgtaaaaaagcttagaaaaattgggaatgcccttaca
attgttgttgttgcaggatgctgt---------------tacgaagtatatgtcagagct
tttacaagagaggaagctcagaaactg---------------------------
>PrunusPersica
ttccatgtcgaaccagggcctcgcgagaaagctctcttggcagaggacccatctctaaaa
cgattcaaatcgcataagaagggtgtggcgagaattaaaagacttggagatgttcttacc
gttgtcgttgttgctagctgctgc---------------tatgaaatatatgtaagagca
gtgatgcgagaagaggctaggaaacaggcaggggcttcaggtgcaagtgca---
>VitisVinifera
ttccacgtcgagcccgggcctcgcgagaaagctctcttggcggacaacccatctctaaag
cgattcaaatcacacaagaggaatgtgtggcgacttaaaagggttggagatgttctcaca
atcgttgttgtagctggctgttgc---------------tatgaaatttatgtgaaagca
gtgatgcgagaagaagctaggaaacaggcagct---gcaaatgagattgca---
>VacciniumCorymbosum
ttccacgttgaaccaggccctcgggagaaggcgctactagcagaagatccatcattaaag
cctttcaaatctcataagaaaagtgtgtggcggctcaaaagaattggggatgttctcaca
attgttgttgtagctgggtgttgc---------------tatgagatttatgtcaaagca
gtaatgcgagaagaagcccggaaacaagcaagt---------gagagtgcatat
>Actinidiaeriantha
ttccatatcgaaccagggcctcgcgagaaggctcttttggcagaggatccatcattaaag
ccattcaaatcccataagaaaagtgtatggcgactcaaaagaattggagaggttctcaca
atcattgttgtagctggatgttgc---------------tacgagatatatgtcaaagca
gtaatgcgagaagaagctaggaaacaagcgagc---------gggagtgca---
>CoffeaCanephora
ttacacgttgaaccagggcctcgtgaaaaggctctcttagctgaggatccagcattgaag
caatttaaatcacataagaaaagcgtgaagcgcatcaaaagagttggagatgttctcact
attgtagttgtagctggatgttgc---------------tatgagatctatgtcagagca
gtgatgcgagaggaagcacgaaaacaggcaaaa---------gagagtgca---
>SolanumTuberosum
atccatatcgaacccggggctcgcgagaaggctctcttggcagcggatccctccttgaaa
cgctttaaatcacataaacaaagtgtgcgaaccctcaaaagg------------------
------------------------------------------------------------
------------------------------------------------------
>IpomoeaNil
ttgcatatcgaacctggtgctcgcgagaaggctctactagcagacgactcgtcactgaga
cgctttaaatcaaatacaaagggtgtgcgagccctcaagagggtgggagatgttctcact
gttgttgtcgtagcagggtgttgt---------------tatgaaatttatgtcaaagcc
gtaatgagggaagaagctaggaagaaggaaagt---------ggaagctca---
>CuscutaAustralis
ttacatattgaactcggtgctcgcgagaaagctcttctagcagatgacccttcactgagg
cgctttaaatcaaattcaaagagcgtgcgggccctcaggagggtaggagacgcactcacg
cttgtggttgcagcaggatgctgc---------------tatgaaatttacgtgaaagcc
tttgggagggaagaaactcgaaaggcaagcgga------------agcgca---
>HandroanthusImpetiginosus
tttcatgtggagccaggcgctcgcgagaaggctctcttggcagaggatccatcattaaga
cgctttaaatcgcataagaaaagtctgcggcgtctcaaaattatgggagatgttcttacc
attgtagtcgtagctggatgttgc---------------tatgagatctacgttagagca
gtcatgcgagaagaagcgcgtaaacaggcgaaa---------gagagcgtg---
>MimulusGuttatus
tttcacgttgagccaggggctcgcgagaaggctctcttggcagaggactcgtcactgaaa
cgcttcaaatcgcctaagaaaagtgtgcgccgactcaaaattgtgggagatgttcttaca
gtcgttgttgtagctggatgctgc---------------tacgagatctatgttagagca
gtaatgcgggaagaagcacgcaagcaggcgaac---------gagagtgct---
>Aeginetiaindica
tttcatgttgaacctggagctcgcgagaaggctctcttagaggaacacccatcactaaaa
cgattcaaatcaaataagaaaacggtgcagcttataaaacgtgcaggagatgttcttacc
atcttagttgtagctggatgttgc---------------tatgagatttatgtaagggca
------------------------------------------------------
>ChristisoniaKwangtungensis
tttcatgttgaacctggagctcgcgagaaggctctcttagaggaacacccatcactaaaa
cgcttcaaatcaagtaagaaaacggtgcagcttataaaacgtgcaggagatgttcttacc
atcttagttgtagctggatgttgc---------------tatgagatttatgtgagggca
gtgttgcgaggggaagctcgtaagnnn---------------------------
>Alectravogelii
tttcatcttgagcctggggctcgcgagaaggctctgttggaggaacacccatcactaaaa
cgcttcaaatcaactaagaaaactgtgcggcttatcaaacgtgtgggagatgttcttaca
gtcgtagttgtagctggatgttgc---------------tatgaaatttacacgagggca
gtattgcgagaggaagttcgtaaannn---------------------------
>Escobedia
tttcatgttgagcctggggctcgcgagaaggctctcttggaggaacacccatccctaaaa
cgcttcaaatcaactaagaaaactgtccggcttatcaaacgtgcgggagacgttcttact
gtcgtagttgtagctggatgttgt---------------tatgagatttacacgagggca
gtattgcgggaggaagctcgtaaannn---------------------------
>Euphrasiaarctica
tttcatgttgagccggggactcgcgagaaggctctattggaggaacacccatcactaaag
cgcttcaaatcacccaagaaagttgcgcgagttatcaaacgtgtgggagatgttcttacc
attgttgttgtagctnnn------------------------------------------
------------------------------------------------------
>ConopholisAmericanaamericana
tttcatgtggagccaggggctcgcgagaaggctctcttggaggaacacccatcactaaaa
cgcttcaaatcaactaagaaaactgtgcggcttctcaagcgtgtaggagatgttcttacc
attgtagttgtagctggatgctgc---------------tatgagatttacgttaaagtg
atattgcgagtggaagcccgtgaacaagcgaaa------------gacagtctg
>Epifagusvirginiana
tttcatgtggagccaggggttcgcgagaaggctctcttggaggaacacccatcactaaaa
cgcttcaaatcaactaaggaaagtgtgcggcttctcaaacgcgtaggagatgttcttacc
atcgtagtagtagctggatgctgc---------------tatgagatttacgttaaagcg
gtattgcgagaggaagcccgtgaacaagcgaaa------------tacagtctg
>Ofasciculata
tttcatgtggagccgggggctcgcgagaaggctctcttggaggaacacccatcactaaaa
cgcttcaaatcaactaagcaaagtgtgcggcttctcaaacgtgtaggagatgttcttaca
gtcgtagttgtagctggatgctgc---------------tatgagatctacgttagagca
gtcatgcgagaggaagcccgtaaacaagcgaaa------------gacagcatg
>PhelipancheAegyptiaca
tttcatgtggagccgggggctcgcgagaaggctctcttggaggaacacccatcactaaaa
cgcttcaaatcaactaagaaaagtgtgcggattctcaaacgtgtaggagatgctcttaca
attgtagttgtagctggatgctgc---------------tatgagatcttcgttaaagca
gtcatgcgagaggaagctcgtaaacaaacgaag------------gacagtctg
>OrobancheCumanamana
tttcatgtggagccaggggctcgcgagaaggctcttttggcggaacacccatcgctaaaa
cgcttcaaatcaactaagaaaagtgtgcgggttctcaaacgtgtgggagatgttcttaca
attgtagttgtagctnnn------------------------------------------
------------------------------------------------------
>SesamumIndicum
tttcatgtcgagcctggcgctcgggagaaggctctcttggcggaggatccatctctaaaa
cgcttcaaatcacataagaaaagtctgaggagtctcaaaatggtgggagatgttcttacc
attgtggtggtagctggatgctgc---------------tacgagatctacgttagagca
gtcatgcgagaagaagcccggaaagaaaaatcg------------agtgca---
>Pedicularis
tttcacgttgagcttggcgctcgcgagaaggcgctattggcagaggatccatctctgaaa
cgcttcaaatcgcataagaaaagtgttaggcgtctcaaaaaagcgggcgatgttcttacg
ctggtggttgtagctggatgctgt---------------tatgagatctatgttagagca
accatgcgtgaagaaggcnnn---------------------------------
>CastillejaMiniata
tttcatgtcgagcttggcgctcgcgagaaggccttcttggccgaggacccatctctaaaa
cgattcaaatcacataagaaaactgtgagtcgtctcaaaaaagtgggcgatgttcttacc
gtggtggttgtggccggatgttgt---------------tatgagatctatgttcgagca
accatgcgagaagaaggcnnn---------------------------------
>LindenbergiaPhilippensis
tttcatgttgagcctggcgctcgcgagaaggccctcttggcagaggacccatctctaaaa
cgcttcaaatcacacaagaaaggtgtgaagcttctcaaaaaagtgggagatgttcttact
gtggtggttgttgctggatgctgt---------------tacgagatctacgttagggca
gtcacgcgtgaagaagcccgaaaacag---------------------------
>OleaEuropaea
tttcatgttgaacctggagctcgtgagaaggctctcttggccgaggacccagcactaaag
tgtttcaaatcacataagaaaagtgtgcggcgcttgaaagtagtaggagatgctctcaca
gtgctagttgtagctggatgctgc---------------tatgaaatttatgttaaagca
gtaatacgagaagaagctcgtaatcaggcgaaa---------gagaatgca---
>OryzaSativa
ttccacgtcgagctcggcgcacgcgagaaagcgcttttggaggaggatactgctctgaag
aggtttaaatcatataagaacagtgtgaaacaggtctcaaaggttgggaatattcttacc
ggcgttgtcctttttgcctgcgcc---------------tatgagatcgttgcactggca
aatagt------------------------------------------------
>SorghumBicolor
taccacgccgagctcggcgctcgcgagaaagcgcttttggaggaggatgttgctttgaag
aggttcaaatcatacaagaacagtgtgaaacaggtctccaagattgggaatgctctcact
tttgctgttgtgcttgcttgcagc---------------tatgagcttgctgttttcacg
ataaacagaaaa------------------------------------------
