# Supplementary material for: Altered Mitochondrial Respiration Is Associated With Loss of Nuclear‐Encoded OXPHOS Genes in Parasitic Broomrapes
Source: Ecol Evol. 2025 Jul 6;15(7):e71737. doi: 10.1002/ece3.71737 (PMC12230201; doi:10.1002/ece3.71737)
Supplement: Supplementary file 1 — Appendix S1. [file ECE3-15-e71737-s003.tgz › Orobanchaceae_O2K_Supplementary_v3/Data_S1/DataS1/CII/OG0004874.filter.fas.treefile]

(Ofasciculata_2015866-Orobanche_fasciculata-stem:0.0091661977,(Ofasciculata_2015865-Orobanche_fasciculata-stem:0.0000021878,Ofasciculata_2015867-Orobanche_fasciculata-stem:0.0024266199)100:0.0128299435,(((ConopholisAmericanaamericana_-2007938-Conopholis_americana:0.0183577877,Epifagusvirginiana_2008397Epifagus_virginianabuds:0.0062161702)100:0.0117146386,((((((((((((AmborellaTrichopoda_ERN17489.1:0.2114991513,(CinnamomumMicranthum_RWR95715.1:0.1205904367,((AquilegiaCoerulea_PIA52622.1:0.0000010894,((AquilegiaCoerulea_PIA52623.1:0.0000010894,AquilegiaCoerulea_PIA52625.1:0.0000024970)35:0.0000015051,AquilegiaCoerulea_PIA52624.1:0.0000010894)27:0.0000021768)59:0.0011534698,AquilegiaCoerulea_PIA52626.1:0.0000017077)100:0.1361597921)52:0.0193320732)48:0.0149191130,((OryzaSativa_LOC_Os07g04240.1:0.0730306929,SorghumBicolor_Sobic.002G028700.1:0.0657188546)97:0.0503751399,SorghumBicolor_Sobic.001G072000.1:0.1111576594)100:0.1692467994)99:0.0403843514,VitisVinifera_GSVIVT01018976001:0.0856349499)95:0.0141460145,((((ArabidopsisThaliana_AT2G18450.1:0.1977278671,ArabidopsisThaliana_AT5G66760.1:0.1712290251)99:0.0660749914,((GossypiumRaimondii_KJB17788:0.0502480374,TheobromaCacao_Thecc1EG000401t1:0.0380073582)95:0.0073677178,(GossypiumRaimondii_KJB48415:0.0000025555,(GossypiumRaimondii_KJB48416:0.0005360110,GossypiumRaimondii_KJB48417:0.0000010894)70:0.0000022300)100:0.0530430667)100:0.0545732158)64:0.0144016170,CitrusSinensis_orange1.1g046556m:0.1033348489)59:0.0104700263,((((GlycineMax_Glyma.01G175600.1.p:0.0085589659,GlycineMax_Glyma.11G067800.1.p:0.0114279374)100:0.0666710423,GlycineMax_Glyma.02G057400.1.p:0.0691200165)100:0.0785294761,((ManihotEsculenta_Manes.01G134800.1.p:0.0455894411,ManihotEsculenta_Manes.02G093200.1.p:0.0406268588)100:0.0411413563,(PopulusTrichocarpa_Potri.005G123900.1:0.0421497202,PopulusTrichocarpa_Potri.007G026400.1:0.0382182057)100:0.0434382723)100:0.0308332199)74:0.0056341397,PrunusPersica_Prupe.7G153600.1.p:0.1212089224)57:0.0078846675)99:0.0280521523)95:0.0078848169,(((Actinidiaeriantha_DTZ79_09g07410:0.0092029006,Actinidiaeriantha_DTZ79_14g13240:0.0429145736)100:0.0356807899,VacciniumCorymbosum_VaccDscaff13-snap-gene-159.19-mRNA-1:0.0768687520)99:0.0220762832,Actinidiaeriantha_DTZ79_27g06800:0.1347443948)99:0.0347594846)100:0.0273111749,((Daucuscarota_DCAR_017270:0.0630092905,Daucuscarota_DCAR_021442:0.0485963970)100:0.0985045088,(HelianthusAnnuus_OTF93203.1:0.1053119026,HelianthusAnnuus_OTG15535.1:0.0856620095)100:0.0565253369)98:0.0230715169)100:0.0206409472,CoffeaCanephora_Cc07_g09450:0.1133831650)91:0.0091948572,(((IpomoeaNil_INIL02g40524.t1:0.0386546933,CuscutaAustralis_C009N0194E0.1:0.0752620245)100:0.0303011327,(IpomoeaNil_INIL11g26528.t1:0.0249072790,IpomoeaNil_INIL11g39626.t1:0.1616409154)100:0.0444875459)100:0.0302929344,SolanumTuberosum_PGSC0003DMT400038576:0.1237852637)100:0.0237701992)100:0.0537802949,(((OleaEuropaea_Oeu020073.1:0.0848129489,OleaEuropaea_Oeu056760.1:0.0231918941)68:0.0000021413,OleaEuropaea_Oeu056742.1:0.4594083893)96:0.0141781751,OleaEuropaea_Oeu042258.3:0.0394365978)100:0.0507609749)100:0.0308868955,(HandroanthusImpetiginosus_PIN24135.1:0.0470999893,SesamumIndicum_SIN_1025512:0.0529003865)99:0.0270057840)99:0.0177751241,((HandroanthusImpetiginosus_PIN00468.1:0.0483424432,(MimulusGuttatus_Migut.L00517.1.p:0.0056975206,MimulusGuttatus_L0476.1:0.0081253115)100:0.0686180971)77:0.0047464259,SesamumIndicum_SIN_1002030:0.0758481559)61:0.0000028844)100:0.0174346162,((((((Phtheirospermum_Pjv1_00027313:0.0000010894,Phtheirospermum_GFQ06666.1_28100:0.0000010894)100:0.0137517134,CastillejaMiniata_TRINITY_DN522_c0_g1_i7:0.0298912262)100:0.0070039932,Pedicularis:0.0384811320)100:0.0181401614,Euphrasiaarctica:0.0460521906)100:0.0138896974,LindenbergiaPhilippensis_04G135900.1:0.0428178063)80:0.0030143341,((StrigaAsiatica_SGA_v2.0_scaffold3G01839:0.0005546599,StrigaAsiatica_GER41279.1_16813:0.0000010894)100:0.0463486289,((Aeginetiaindica:0.0107251353,ChristisoniaKwangtungensis:0.0176205739)100:0.0445393767,(Alectravogelii_TRINITY_DN333_c0_g1_i6:0.0222403799,Escobedia_TRINITY_DN395_c0_g1_i40:0.0135501751)100:0.0210978731)99:0.0065003667)100:0.0364853341)69:0.0017612027)96:0.0042212170)99:0.0082525556,OrobancheCumanamana_GWHTBHPV000332:0.0321723860)100:0.0232573989);
