# Supplementary material for: Altered Mitochondrial Respiration Is Associated With Loss of Nuclear‐Encoded OXPHOS Genes in Parasitic Broomrapes
Source: Ecol Evol. 2025 Jul 6;15(7):e71737. doi: 10.1002/ece3.71737 (PMC12230201; doi:10.1002/ece3.71737)
Supplement: Supplementary file 1 — Appendix S1. [file ECE3-15-e71737-s003.tgz › Orobanchaceae_O2K_Supplementary_v3/Data_S1/DataS1/CII/OG0007335.one2one.fas]

>AmborellaTrichopoda
atggctgga------aggatcgcagcgagaaac------atatctagggttttatgc---
---------cctcgaaccaggcactttttctctacttccttcacgcca------------
---------------------tta------gattcc------------------------
------tctcga---agttacctacct------gttgatcca---attttcaaagcatct
ggtatg---------agcaag---------------------------------------
------------------------------ttccctatt------ttaatgagaattggc
aacagacgc---gcattcagtgcagacgtgagtcagttacctgtaataactgaccctgat
atcttactcccatttaaggatttaattgccgcaagttgggatgagctccccgatactgta
gtttatgatgccaagaaagcactatcaaaatccactgatgacaaggctggtcaggaagct
ttggcaaatgtttttagggcagcggatgctgttgagcagtttggtggagtccttgtatct
ctcagaatggaactcgatgatgaaactggaattactggcgaggctgtgggtcccttgtca
gatgagcatcaagatgctatgcatgcagcatataagcggtacatggcatacttggactct
tttgggcccgatgagacatatctgagaaagaaggttgagacagagctggggacaaagatg
atacatctaaagatgcgatgtggtggccttgattctggatggggaaagatcacggttctt
gggacctcgggactttcaggttcctatgttgaacaaagggct---
>CinnamomumMicranthum
atggagaga------cgtgcgcttctcagatccttttccctctccaaagctctctttctc
catccgaacaataacaccaccatcatcagatctgcttccgcttcaatt------------
------------tccaccctcaca------aatccaagt------ctc------------
---ctcactaga---cctctatatctc------tccccacaa---tcccttacaacatct
cccaaa---------ctcgcc---------------------------------------
---------------------tccccagggtgctggttt------gcttctctaattagc
agcagcaggcgctatttcagtgcagatgtaagccacttgcctgtcataactgaccttgat
gttaaaaacgccttcaaggatttgatggctgcaagctgggatgagctcccagatgctgtt
atccatgatgctaaggcggcattgtcaaaagctactgaggacaaggctggccaggaagct
ttggcaaatgttttccgttccgctgaggctactgagaagtttgctggggttctggtatct
ctgagaatggagcttgatgatagcattggactaagtggcgagaaagtagggcacatgtca
agtgatcttcaagatgctttgcaagcggcatataatcgctacatgacttatcttgatgca
tttggccctgatgagacctatttgcgcaagaaagtggaaatggagttgggaacaaagatg
atacacttaaagatgagatgcggtggcctcggttctgagtggggaaaggta---------
---------------------------------------------
>AquilegiaCoerulea
atggagaaa------tttgtgctattgagatcg------atatatcgctcgacatgt---
---------attagatttgctcgattttcttccattaatgaacaacaactctgcaatgga
attcgtcattacagtaaccccatt------tcgtttcat---------------------
---ttccaaaga---agcatcttctcg------ctgtcacca---acatcttcaatctca
ccatct------atcaatcgcgtctctttc------------------------------
---------------------gattgcaggcctccattt------gctataggcgttggc
aatatgcgc---tcgttcagtgaagatgtgagtcacatgcctgtcataacagatcctgac
gttaagaatgctttcaaggaattgatggctgtagattgggacgagctgccagctgctgtc
atccatgatgcaaaagccgcattgtctaaaaacaccgatgacaagtctggacaggaggct
ttggcgaatgtcttccgtgcagctgaggctgttgagcagtttagtggccaccttatatct
ttgaaaatggaacttgatgatagtgttggaatgagtggagagaatgtgcgacctctgtca
gatgagttctcgaacgcacttcttttggtacatcaacgctacacagattatttggaatcg
tttggccctgatgagacatacttgcgaaagaaagttgagacagaattgggaacaaagttg
atattcctaaagatgaggtgcagtggccttggttctgagtggggaaaggttacggttctt
gggacttctggactttctgggtcatacattgaacaaagaggaccc
>Daucuscarota
atggagaaa------gctatattaataagagct------ttatatcgttcagccatt---
---------cgcagatccttaggttcccctaccgtcattggaagcaca------------
------------tcaactaacatc------aaccactac------ctcacc---------
cagggtaaccga---tgtttacatctc------tctgcgact---gttaaacggctttct
cca---------------------------------------------------------
---------------------gatatccgcacccctttcttaatgacgatgaacattgga
agaacacgt---tctttcagtgatgacgtgactcacatgcctgccataaatgatgctgac
ataaaaaccgccatcaaggatctattggctgcagattggagtgaacttccaagtgctgtc
actaaggatgcaaaaagggcattgtctaaggacacagaagacaaggctggccaagagact
ttgaaaaatgttcttcttgcagctgaggcagttgaggaatttacaggaaagcttgtatcc
ctgaggatggaaattgatgactctgttggattaagtggcgagaatgtgaagcctctacca
gatctattctccaaagcattactgactgcttttcaacgttacaatgcatatttggaagct
tttggacctgatgaggcttttttgcggaagaaagtagaaaatgagctggggacgagaatg
atacacttgaaaatgcggtgtggcggtcttggttctgaatggggaaagatcacagttctt
gggacttctgggctttctggttcttatgttgagcacagagca---
>HelianthusAnnuus
atggagaaa------ttgatgatgatgaggtct------atctatcgttctatcgca---
---------cgtagatctttagctttcaccgccaccgccgccgtcacc------------
---------------------acc------aaccaccac------tgc------------
---gtccgccgt---gaaatccaccacttgcggcactctccg---gcgtcgatgctttcc
agcaac---------cattcc---------------------------------------
---------------------------------tctttt------gcaatgggaattgga
agcacacgt---tgtttcagtgatggcttgacacacttaccagacataaaagacggtgat
atcaagcttgcttttaaggaacttatggctgtaaactgggatgaattaccagacactgtt
gttaataaaaccaaacgagcactgtctaaaaacaccgaagacaagactagtcaagaggct
ttagccaaccttttacgggctgcagaggcggttgaagagttcagtgggtttcttgtgact
ttgaaaatggaaatcgatgatagtgttgggatgagtggcgagaatgtgaaacctttgacc
gatgaagttgctaatgcactaagtgtagcgtttgggcgttattatgcatacttggactct
tttggagccgatgaggggtatttgcggaagaaagttgagaatgagttggggatgaaactg
atacatcttaaaatgagatgcagtggtcttggtggtgattggggaaaggtgactgttctt
ggaacatctggactttctggttcttatatcgagcacagagcg---
>HandroanthusImpetiginosus
atggagaaa------atgatgctgatgagatcg------ttgtgccggtcaattttc---
---------cggagatctcaagctttgtcatcctccgccggagccgcc------------
------------agcgccgccgtc------aaccaccac---------------------
------atccgc---caccttcatttc------tctaaccct---tcgtcccttgcctcg
tctcct---------aatcaa---------------------------------------
---------------------aattatccccatcctttt------gcaatgcgccttggg
gctacccgt---tctttcagcgaagatgttgcgcataaccctgttataaaagatccggag
attgaacgggcttttaaggatttaatggccgcagactggaatgaactcccaccatcagtt
gtctatgatgtaaaggaggcattgtccaagaatactgaggacaaggctgctcaagaggtc
ctgaaaaatgtgttccgagcagcagaggcagttgaggagtttacagggattgtcatgaca
ctgaaaatggaaatggatgacatgattgggggtagcggcgagaatgtgaaaccactgcca
gttgaatacacaaaagcgttggaaacaatctttgagagatatgcaacgtatttggcttca
tttgggccagaagaaagctatttgaagaagaaagtggaaatggagttgggatcaaagctg
atatacttgaaaatgaggtgtggtggccttggcgctgagtggggaaaggtcacagtcctt
gggacttctggactctctggttcttatgttgagcaaagatca---
>MimulusGuttatus
atggcgaag------atgatgctgatgagatcg------gtcggccggtcagtcttc---
---------cgtagatctcaagttttttcctcctccgccgcagccgcc------------
------------accaccgccgtc------aaccaccac---------------------
------atccgc---tgcctccatctc------tcttcccct---tcatcacgcgcctct
tcccct---------aatcaa---------------------------------------
---------------------cattttctgcatcccttt------gcaactcgttttggg
ggtattcga---tgtttcagcgaagatatttcacatatgcctgttataaaagactcggaa
atcgagcgttctttcaaggatttaatggctacaaactgggacgagattccatcctcagtt
atcgaggatgtaacaaaggcattgtccaagagtaccgaagacaacgctgcccaagaaacc
ctaaaaaatgtcttccgagcagcagaggcagttgaggagttcacaggaattattatgtct
ttgaaaatggaattggatgatgtcattggggttagcggcgagaatgtgaaaccactaaca
gaagaatactcaaaggctatgcagacgattttcaatagatatgctgcgtatttggctgca
tttggaccggaagaaagctatttgaagaagaaagtggaaatggagttgggaacgaaaatg
atttacttgaaaatgaggtgcggtggccttgctgctgagtggggaaaggtttcagtactc
gggacttctggactctctggctcttatgttgaacaaagggcg---
>Phtheirospermum
------------------------------------------------------------
------------------------------------------------------------
------------------------------------------------------------
------atgcgt------------------------------------------------
------------------------------------------------------------
------------------------------------------------------cttggg
ggtactcga---tttttcagcgaaaacatttcgcatatgcctgtcataaacgacccggag
atcgaacgtgctctcaacgacttaatggcgacaaactgggatgagcttccaccatcagtc
gtccattacgtaaaaaatgcactgtccaagaatacagaggataagactgcacaggatgtt
cttaaaaatgtattccgagcagcagaggcagttgaggagttcacagggattatcatgtcg
ctgaaaatggaattggatgacgtcattggtcttagtggcgagaatgtgaaaccattgaca
gaagaatgttcaaaggcattgcagacgattttcgaaagatatgctgcgtatttggcttca
tttgggccagaagagatctacttgaagaagaaagtggaaacggagttgggaacaaagatg
atatacttgaaaatgaggtgtggtggccttgatgctgagtggggaaaggta---------
---------------------------------------------
>Pedicularis
---------------atgatgctgatgagatcg------ttgtgccgctcaatttcc---
---------cgcagatctcgatattttccctccgcc------------------------
---------------gccgccgtc------aacaaccac---------------------
------atccga---caccaccacttc------tccaccccg---tcactccccgcttca
tctcat---------aatcga---------------------------------------
---------------------aattgcctgcatcctttt------gcaacacgttttgga
ggtactcgg---tttttcagcgacgacgtttcacatatgcctgttataaacgacccggag
attgaacgtgctttcaatgacttaatggcgacaaactgggatgagcttccaccatcagta
gtccatcacgtaaaaaatgcactgtccaaaaatacagaggataagactactcat------
cttaaaaatgtgttccgagcggcagaggcagttgaggagtttgcagggatcatcatgtca
ctgaaaatggaattggatgacgtcattggtgctagtggggagaatgtaaaaccattgaca
caagaatattcaaaggctctgcagacgattttcgaaagatatgctgcatatttggcttca
tttgggccagaagagatctatttgaagaagaaagtggaaacggagttgggaacaaagatg
atatacttaaaaatgaggtgtggtggccttgatgccgactggggaaaggttacggttctt
gcaacttctggactctccggttcttatgtcgagaaaagagca---
>CastillejaMiniata
---------------atgatgctgatgagatca------ttgtgccgctcgatttcc---
---------cgcagatctcaatgttttccctccacc------------------------
------------ggcgccgccgtc------aaccaacac---------------------
------atccgc---cacctccacttc------tcttccccg---tcactacccgcctct
tctcct---------aatcga---------------------------------------
---------------------aattgcctgtatccgttt------tcaatgcatcttgga
ggtactcga---tttttcagcgaagacgtctcgcatatgcctgttatgaacgacgcaaag
atcgaacgtgctttcaaggacttaatggctgcaaactgggatgagcttccatcaccagtc
gtcgattccgtaacaaaagcactgtctaagagtacagaggataagactgcacaggatgct
cttaaaaacgtgtttcgagcagcagaggcaattgaggagtttaccgggattatcatgtca
ctgaaaatggaattggatgacgtcattggtatgagtggcgagaatgtgaaaccattgaca
gaagaatgttcaaaggcattgcagacgattttcgaaagatatgctgcatatttggcttca
tttgggccagaagagagctatctgaagaagaaagtggaaatggagttgggaacaaaaatg
atatacttgaaaatgaggtgtggtggccttgatgctgaatggggaaaggttacggtcctt
gcaacttctgggctctccggttcttatgtcgagaaaagagca---
>Euphrasiaarctica
---------------atgatgatgctgagatcg------ttgagtcgctcaatttcc---
---------cgcagatctcaatgtttctcctccgccggcgccgccagc------------
---------------------gtc------aaccaccaa---------------------
------atccgg---cacctccatcac------tcttccccg---tctctccccgcctct
tctcgt---------aatcga---------------------------------------
---------------------------------cctttt------gcattgcgtttcgga
aatattcgg---cttttcagtgaagacgtttcgcatatgcctgatataaataatgcggaa
atcgaacgtgctttcaacgacttgatggccgcagactgggacgatcttccgccgccagtc
gtgcattatgtgaaaaaagcactgtccaacaacacagacaataaggctgcacaggatgtt
ctgaaaaacgtgttccgggcagcagaggcagttgaggagttcacagggattatcatatcg
ctgaaaatggaactggatgatgtcattggtatgagtggcgag------------------
------------------------------------------------------------
------------------------------------------------------------
------------------------------------------------gttacagtcctt
gcaacttctggactctctggctcttacgtcgagaaaagagca---
>Alectravogelii
---------------atgatgctgatgagattg------ttgggccgctcaatcatc---
---------cgccgatctcagtatatttcttccact------------------------
------------agtgccgccgtc------aacaaccgc---------------------
------atccgc---ctcttccatttc------tcttctccg---tcactccccgcatct
tctcgc---------aatcga---------------------------------------
---------------------tatcccatgcatcctttt------gcaatgtgtccctgg
aacactcgg---tttttcagtgaagatgtttctcatatgcctgttataaaagatctggag
gtcgaacgtgctttcaaggacttaatggccacaaattggaacgaggttccgccagcggtc
gtccatgaagtaaaaaacgcattgtccaaaaacacagaagacaaagctgcccaggatgtt
cttaaaaatgtgtttatagcagcagaggcagttgaggaattttccgggattattatgtca
ctgaaaatggaattggacgatattattggtcttagtggcgagaatgtgaaaccgttgact
gaagaatattcaaaggcaatgcagactatttttgatagatatgctgtgtatctggctgcg
tttgggcctgaagagagctatttgaagaagaaagtcgaaacagagttgggaacaaagatg
atatacttgaaaatgagatgtgggggccttgatgctgagtgggggaaggttactgtccta
gcaacttctggactctctggttcttatgtcgagaaaagagca---
>Escobedia
---------------atgatgctgattagatcg------ttgtgcgggtcaatcatc---
---------cgccgatctcagtattttacctccgcc------------------------
------------ggtgccgccgtc------aactaccgc---------------------
------atccgc---ctcctccatttc------tcttccccg---tcacttcccgcatct
tctcgt---------aatcga---------------------------------------
---------------------tatcccatgcttcctttt------gtaatgtgtcccggg
aacactcgg---tttttcagtgaagatgtttctcatatgcctgttataaaagatctggag
atcgaacgtgctttcaaggacttaatggccacaaattggaacgagcttctgccagcggtc
gtccatgaagtaaaaactgcattgtccaagaacacagaggacaaagctgcccaggatgtt
cttaaaaatgtgtttatagcagcagaggcagttgaggaatttactgggattattatgtca
ctgaaaatggaattggacgatgtcattggccttagtggcgagaatgtgaaacctttgact
gaagaatattcaaaggcattgcagactatttttgatagatatgctgtttatctggctgcg
tttgggccggaagagagctatttgaagaagaaagtggaaacagagttgggaacaaagatg
atatacttgaaaatgaggtgtgggggccttgatgctgagtgggggaaggttacggtcctt
gcaacttctggactctctggttcttatgtcgagaaaagagca---
>Aeginetiaindica
---------------atggtgctgatgagatcg------ttatgccgctcaatcagg---
---------cgcagatctcaatatttttcctccgtc------------------------
------------ggtgtagccatc------aaccacccc---------------------
------atccgc---cagctccattct------tcttccccgccatcactccccgcatct
tctcgt---------aatcaa---------------------------------------
---------------------tatgtcgtgtatcctttt------gcaatgggccctggg
agcactcgg---tttttcagtgaagatgtttcgcatatgcctgttataaaagatctgcaa
atcgaacgtgctttgaacgacttaatggccacaagttgggatgagattccaccggctgtt
gtctatgaagtaaaaaatgcattgtccaagaactcggaggacaaagctgccaacgagatt
cttaaaaacgtgtttcgagcagcagaggcagtcgaggaattcaccgggattataatgtca
ctaaaaatggaattggacgacgccattggcattagtggcgagaatgtgaaaccgttgacc
gaagaatattcaaaagcattgcagactattttcgacagatatgatgtctatctggctgca
ttcgggccagaagagggctatttgaagaagaaagtggaaaacgagttgggtacaaagatg
atacacttgaaaatgaggtgtggaggtcttgatgcccagtgggggaaggttacagtcctt
gcgacttctggactctccggttcttatgttgagaaaagagcg---
>ChristisoniaKwangtungensis
---------------atggtgctgatgagatcg------ttatgccgctcaatcatc---
---------cacagatctcaatatttttcctccgtc------------------------
------------ggtgcagccatc------aaccacccc---------------------
------atccgc---cagctccattct------tcttccccgccgtcactccccgcatct
tct---------------------------------------------------------
---------------------catctcgtgcatcctttt------gcaatgtgccctggg
agcactcgg---tttttcagtgaagatgtttcgcatatgcctgttataaaagatctgaaa
atcgaacgtgctttgaacgacttaatggccacaagttgggataagattccaccagctgtt
gtccaagaagtaaaaactgcattgtccaagaacacggaggacaaagctgcccacgatatt
cttaaaaatgtgtttcgagcagcaggggcagttgaggaattcaccgggattataatgtca
ctaaaaatggaattggatgactccattggccttagtggcgagaatgtgaaaccgttgact
gaagaatattcaaaggcattgcagactatttttgacagatatgctgtctatctggctgca
tttgggccagaagagggctatttgaagaagaaagtggagacagagttgggtacaaagatg
atatacttgaaaatgaggtgtggaggtcttgatgcccagtgggggaaggttacggtcctt
gcgacctctggactctctggttcttatgttgagaaaagagca---
>StrigaAsiatica
atggagaaa------atgatgctgatgagatcg------atgtgccgctcgatcatc---
---------cgtagatctcaacagttttactccgcc------------------------
------------ggagccgccgtc------aactaccgc---------------------
------atccgc---cacctccatatc------tcttccccg---tcgctcccctcctat
tctcgt---------aatcgacgttgcagtaaattgtcgattttcaggttgccttgggtg
aat------ctcgtcactagagattccgtgcatcctttt------gcaatgtgtccgggg
aacactcgt---tttttcagtgaagatgtttcgcatatgcctgttataaatgatctggag
attgagcgtgctttcaaagacttaatggccacaaattgggatgaacttccatcagaaatc
gtccatggcgtaaaaaatgcattgtccaagaacacagaggacaaagctgcacaggaagtt
cttacaaatgtgtttcgagcagctgaggcggttgaggaatttaccggcattataatgtcc
ctaaaaatggaattagatgacgtcattggccttagtggcgagaatgtgaaaccattgagt
gaagaatattcaaaggcattgcagacgatttttgatagatatgcagtttatctggctgca
tttgggccagaagagagctacttgaagaagaaagtggaaacggagttgggaacaaagatg
atatacttgaaaatgaggtgtggtggcctcgatgctaagtggggaaaggttacggttttg
gcaacttctggactctctggttcttatgttgagaaacgagca---
>OrobancheCumanamana
---------------atgatgctgatgagatcg------ttgtgccgctcaattttc---
---------ggcagatctcaatttatttcctccgcc------------------------
------------------gccgtc------aaccgccac---------------------
------atccgc---cacctccatttc------tcttctccg---tcactacccgcctct
tctcct---------ggtcga---------------------------------------
---------------------aattgcccgcttcctttt------gcaattcgtcttggg
aatactcgg---tttttcagcgaagatgtctcacatatgcctgttataaaggatccggag
actgaacgagctttcaaggatttaatggccacaaactgggacaagctatcaccatcaatc
gtccattgcgtaaaaaatgcattgtccaagaatacagaggacaaggctgcccaggatgtt
ttgagaaatgtgttccgagcagcagaggcagctgaggagttttctgggattatcatatca
ctgaaaatggaattggatgacgtcattggtcttagtggagagaatgtgaaaccactgaca
gaagaatattcaaaggcactgcagacgattttcgacaaatatgctgcttatttggcttca
tttgggccagaagagagttacttgaagaagaaagtggaaatggagttgggaacaaagatg
atatacttgaaaatgcggtgtggtggccttgatgctgagtggggaaaggttaccgtcctt
gcaacttctggactctctggatcttatgtcgagaaaagagca---
>Ofasciculata
------------------------------------------------------------
------------------------------------------------------------
------------------------------------------------------------
------------------------------------------------------------
------------------------------------------------------------
------------------------------------------------------------
------------------------------------------------------------
------------------------------------------------------------
---------------------------------------------gctgcccaggatgtt
ctgaaaaacgtgttccgagcagcagaggcggttgaggagtttatggggattatcatgtca
ctgaaaatggaattggatgacgtcattggtcttagtggcgagaatgtgaaacctttgacg
aaagaatattcgaaggcattgcagacgatttttgatagatatgctgcatatttggcttcg
ttcggtccagaagagagctacctgaagaagaaagtggaaatggagttgggaacaaagatg
atatacttgaaaatgaggtgcggtggcctcgatgctgactggggaaaggttacagttctt
gcaacttctggactctctggttcttatgtcgagaaaagagcc---
>ConopholisAmericanaamericana
---------------atgatgctgatgaggtcg------ttgggccgctcaattttc---
---------cgcagatctcaatatttttcttcctct------------------------
------------gcgaccgccgtc------aaccaccac---------------------
------atccgc---cacctccatttc------tcttccccg---tcactcccctcatct
tctcgt---------aatcga---------------------------------------
---------------------aattgcctgtatcctttt------gcaatgcgtcttgga
gatactcga---ttttttagcgaagatgttttgcatatgcctgttataaaagatccggag
atcgaacgtgctttcaaggacttaatggccacagactgggatgagcttccaccatcagtc
gtccattacgtaaaaaatgcattgtccaagaatacagaggacaaggttgcccaggatgtt
ctgaaaaacgtgttccgagcagcagaagcagttgaggagttcacagggattatcatatca
ctgaaaatggaattggatgacgtcattggtcttagtggagagaatgtgaaaccattgaca
gaagaatattcaaaggcattgcagacaattttcgatagatatgctgcatatttggctgca
tttgggccagaagaaagctatttgaagaagaaagtggaaatggagttgggaacaaagatg
atacacttgaagatgaggtgtggtggccttgatgctgagtggggaaaggttacagtcctc
gcgacctctgggctctctggttcttacgtcgagaaaagagca---
>Epifagusvirginiana
---------------atgatgctgatgaggtca------ttgggccgctcagttttc---
---------cgcagatctcaatgtttttcctcctccgccacagccgcc------------
------------ggcgtcgccgtc------aaccaccac---------------------
------atccgc---cacctccatttc------tattccccg---tcacccccctcatct
tctcgt---------aatcga---------------------------------------
---------------------aattgcctgcaacctttt------gcaatgcgtcttggg
gatactcgg---ttttttagcgaagatgtttcgcatatgcctgttataaaagatccggag
atcgaacgtgctttcaaggacttaatggccgcagactgggatgagcttccatcatcagtt
gtccattacgtaaaaaatgcattgtccaagaatacagaggacaaggctgcccaggatgtt
ctgaaaaacatgttccgagcagcagaggcagttgaggagtttacagggattatcatatca
ctgaaaatggaattggatgatgtcattggtcttagtggcgagaatgtgaaaccattgaca
gaagaatattcaaaggcattgcagacaattttcgatagatatgctgcatatttggctgca
tttgggccagaagagagctatttgaagaagaaagtggaaacggagttgggaacaaagatg
atacacttgaagatgaggtgcggtggccttgatgcagagtggggaaaggttacagtcctc
gcaacctctgggctcgctggttcttacgtcgagaaaagagca---
>PhelipancheAegyptiaca
---------------atgatgctgatgagatcg------ttgtgccgctctatcgtc---
---------cgcagatctcagtttttttcctcatctgccgcggccgcc------------
------------ggagccgccgtc------aactacaac---------------------
------gtctgc---cacctccatttc------tcttccccg---tcactccccggatct
tctcct---------aatcta---------------------------------------
---------------------aattttccgcattatttt------gcaatgcgtcttggg
gatactcga---tttttcagtgaagatgtttcgcatatgcctgttataaaagatccggag
gtcgaacgtgctttcaaggacttaatggccacaaactgggatgggctatcaccatcagtc
gtccatgacgtaaaaaatgcattgtccaagaatatagaggatagggctgcccaggatgtt
ctggaaaacgtgttccgagcagcggaggcagttgaggagtttacggggattatcatgtca
ctgaaaatggaattggatgatgtcattggtcttagtggcgagaatgtgaaaccattgacg
gaagaatattcaaaggcattgcagacaattttcgatagatatgctgcgtatttggctgcg
ttcaggccagaagagagctatttgaagaagaaagtggaaatggagttgggaacaaagatg
atattcttgaaaatgagatgcggtggccttgacgccgggtggggaaaggttacagtcctg
gcgacttctggactctctggttcttacatcgagaaaagaaca---
>LindenbergiaPhilippensis
---------------atgatggtgatgagatcg------ttatgccgctcgattttc---
---------cgcatatctcaatcgttttcatccgccgtgcctgccgcc------------
---------------------gtc------agccaccac---------------------
------atccgc---cgcctccatttt------tcttcccca---gcactccccgcctct
actcct---------aatcga---------------------------------------
---------------------aattgcccgaaaccattt------gcaatgcgctttgga
aatactcga---tttttcagtgaagatgtttcgcacatgcctgatataaaagatccggag
atcgaacgtgcttttaacgacttaatggccacaaactgggatgaactttcaccacctgtt
gtccatgatgtaaagaatgcattgtccaagaatactgaagacacgactgcccaagaagtt
ctcaaaaacgtgtttcgagcagcagaggcagtcgaggagttttctgggattatcatgtca
ctgaaaatggaattggatgacgttattggtgttagtggcgagaatgtgaaaccactgaca
gaagaatattcaaaggcattgcagacaatttttgataggtatgcgtcgtatttagcttca
tttgggccagaagagagctatttgaagaagaaagtggaaatggagttgggatcaaagatg
atctacttaaagatgaggtgcggtgggcttgacgctgagtggggaaaggttacagtcctt
gcgacttctgggatatctggttcgtacgtcgagaaaagagca---
>SesamumIndicum
atggagaaa------atgatgctgatgagatcg------ttgtgccggtcaatcttc---
---------cgcagatctcaagctttttcctcctccaccgtagctgct------------
------------ggcgccgccgtc------agccaccat---------------------
------atgcgc---cacctccatttc------tcttcccct---tcaaccgtcgcctct
tcacct---------agacaa---------------------------------------
---------------------aatcacccgcatcctttt------gcaatgcacctcggg
ggtactcgt---tctttcagcgaagatgttgcgcatatgcctgttataaaagacccagag
attgaacgtgcttttaaggacttaatggccacaaactggaatgagctcccacctgcagtc
gttgaagatgtaaagaatgcattgtctaagaatactgaggacaaggctgcccaggatgtt
ctgaaaaacgtattccgagcagcagaggcggttgaggaattcacaggaattatcatgtca
ctgaaaatggagatggatgatgccattggggctagcggcgagaatgtgaaacaactgcca
gaagaatatgtgaaggcaatgcagacaatcttcaacagatatgcttcatatttggctgct
tttgggccagaagagacctatttgaagaagaaagtggaaatggagttgggatcaaagatg
atatatttgaaaatgaggtgcagtggcctcaatgctgagtggggaaaggttacagtcctg
ggaacttctggactctctggttcttatgttgagcaaagggca---
>CoffeaCanephora
atggagaag------acgatggtgctgagatca------ttatatcgggccttttgc---
---------cgcggatctctgggtatctcctcttcctccagcggtagc------------
gccgctgccgtcgtcgccgccgtg------aaccac------------------------
------gtccgc---cacctccatctt------aatcgccct---tccattccgacgtct
tcttcc---------aaaccactcgcttct------------------------------
---------------------gattttcagaatcctttt------accatgagaattggg
aatgctcgt---tatttttctgaagatgtggctcatacacctgacataaaagactcagag
atcgaatgtgcatttaaggacttaatggccgcaaactgggatgagcttcctccagcagtt
gtccatgatgtgaagaaagcactgtctaaaagaactgatgacaaatctagtcaggaggca
ttggccaacatgtttcgtgcagcagaggcggttgaggagttcactgggattcttacttca
ttgaagatggcaattgatgatagcattgggctaagtggtgaggatgtgaagccattgcca
aaagaaatggctgatgcactagaaactgtccaccagcgctatgttgcgtatttgggcgca
tttggtccagaagagggctatctaaaaaagaaagttgagactgagttaggtacaaaaatg
atacacctaaagatgaggtgcagtggccttcattcagagtggggaaaggtcacagttctt
gggacttctggacttgctggttcttatgttgaacaaagatct---
>IpomoeaNil
atggagaag------atgatgctaatgagatcg------ctatgccgatgttttcac---
---------cgcagatcttccgttttccccagttatacagccgccctc------------
------gccgccacggccacagcc------aaccaccaa---------------------
---gctttccgc---caccttcatatc------tccccccct---tcttttgtggattct
ccaaaa---------tctgttaatcca---------------------------------
---------------------gaatgccttcatccattt------tcattgggattggga
agtgtacgt---tctttcagcgaggatgtggcccacatgcccaatgtgcaagatgaagaa
atcaggtgtgcatttaaagacttaatggctgcaagctgggatgagattccagaagctgtt
atcgatgaaacgaagaaggcattatccaaaagtactgatgacaaggctggccaggaggcc
ttggctaatgttttccgcgcagcagaagccattgaggaattcattgggattctcacaaac
ttgaaaatggcaattgacgattctattgggttaagtggcgagaatgtgaagcctatgcca
aaacatatggctaatgcactggatacaatcttccaacgctataatacatatttgaattcc
tttgggcccgaggagggatatttgaagaagaaagttgagaccgaactaggaggtaggatg
atattcttgaagatgaggtgcagtggcctacattctgactggggaaaggtttcggttctt
ggaacatctggacttgctggttcttatgttgagcaaagagcg---
>CuscutaAustralis
atggcaaca------acgatgcccacgagatcgctg---ctattcagatgtttttac---
---------cgcagatcttccgttttctcctcttacaccgccgtcgcc------------
---------gtcgcagacgctgtc------aaccaccac---------------------
---accttccgc---caccttcacttt---------tctcct---tcttcgctggcttca
ccggaa---------tctgttcttcca---------------------------------
---------------------gaatatcgtcatccattt------gcatttgaattggga
agtgtacgt---tccttcagtgagcatgtgacacacatgccaagtctgcacgatgaagaa
atcaagtgtgcttttaaagacttaatggcagcaagctgggatggaataccaaaagctgtt
attgatgaaacaaacaaggcattgtccaaaagtactgatgacaagcctggccagaaggcc
ctggctaatgtttttcgcgcagcagaagccattgaagagttcattgggataataatgaac
ttgaaaatggcaattgatgatgccattggatcaagtggtgagaatgtgaagcctatccca
agagatatggctaatgcagtgaatacaatattccaacgttataattcatatttggatgcc
tttgggccggaggagggatatttaaagaagaaagttgagactgaactgggaagcaggatg
atattcttgaagatgaggtgcagtggcctaggatctgactggggaaaggttacggttctt
gggacgtctgggcttgctggttcttatgtcgagcaaagggcg---
>SolanumTuberosum
atggagaaa------atggtgctgatgcgatct------ttgtatcgatcgatatgc---
---------cgcagatctacggtcttctccgccaccgcagccgccaca------------
------------acctccgccgtc------aaccaccag---------------------
---tccctccgc---cacctccatttc------tcaccccag---tctttctcagcttct
ccgaga---------aacactgttact---------------------------------
---------------------gaatgtcagcatcctttc------acaatggcaatggga
agcatgcgt---tctttcagtgaggatgtaactcacatgcctaagatagaagattcggag
gtcaaacgcgcttttaaagacttgatggctgcaagctggcatgagctcccagatcctgtc
gtctatgatgcaaagaatgcactgtccaaaactactgacgacaaggctggccaggaagct
ttggcgaatgttttccgtgctgctgaggcagttgaggagttcactgggattcttacatct
ctgaaaatggatatcgatgatgctatcggtttaagtggtgaagatgtgaagcctttgtca
aaagaattctctgatgcactgcacacaatatttcaacgctacaacgcatacatgagtgcc
tttgggccagaggaggaatatttgaggaagaaagttgagatggagctggggactaggatg
atacacttaaagatgcgatgcagtggcctcgatgctgcatggggaaaggttacggtactt
gggacttctggacttgctggttcttatgttgagcaaagagca---
>Actinidiaeriantha
atgtcgaaa------atggcgatgatgagatcg------ttgtatcgctcgatctgt---
---------ctcagatctctctgttcctccgccgccaccaaccatcaa------------
------------------cacctc------cgtcatggc---------------------
------ttccgc---tgtttccatctc------tctcctgct---tcccttccgttctct
cccaaa---------cacctcccatct---------------------------------
---------------------gattgccggcctcctttt------gccatgtccatcgga
agtacgcgt---tctttcagtgacgatgtaacccacttgcctgacataaaggaccctgaa
attctaattgtttttaaggacttaatggctgcaagttgggatgagattccagatacagtt
gtccatgatgcaaataaggccttgtccaaaaatacagatgacaaggctggccaggaggcc
ttggcaaatgttttccgtgcagctgaggctgctgaggagtttggtgggatgcttgtatct
ttgaggatggcaattgatgacagcattggattgagcggcgagaatgtgaagcccttgtcg
gatgaatttgtaaatgcgttgcgtacagcctatcaaaggtacactgcttatttggatgct
tttgggccagatgagtcgtatttgcgtaagaaagttgagacagaacttggtacaaagatg
atacacttgaagatgaggtgcagcggtattggttctgagtggggaaagattacggttctc
gggacttctgggctttcaggttcctatgttgaacatagagct---
>VacciniumCorymbosum
atggagaaa------gtggcgatgatgagatcg------ttttatcgctcgatctgt---
---------ctcagatctatatgttcttcctccacctctaccgccacc------------
------------accgccgtcgtc------aaccaccaccac---cac------------
---tacctccgc---cgctatttccat------ctctctcct---actttt------tct
ccgaaa---------cgcctcccttcc---------------------------------
---------------------gatcgccggcctcctttc------actctgtccattgga
agtacacgt---ttattcagtgaggatgtgacccacttgcctgacataaaggaccctgat
gttctaattgttttcaaggacttaatggctacaagttgggatgaaattccagatacagtc
attaatgatgcaaagaaggccttgtctaaaaacacggacgacaaggctggccaagaggtc
ttggcgaatgtgttccgtgctgccgaggcagctgaggaatttggagggctgcttgtatct
ctgaggatggcgattgacgacagcattggattgagcggagaggacgtaaagccattgccg
gaggaatttgtgaatgcgctgcgtacagcctatcagaggtacactgcatatttggattct
tttgggccggatgaggaatatttgcgtaagaaagttgagactgagcttgggacaaagatg
atacacttgaagatgaggtgcgctggtataggttctgagtggggaaagattacagttctc
gggacttctgggctttcaggttcctatgttgagcaaagagct---
>ArabidopsisThaliana
---------------atgggaaccctaggacga------gcgattcacactgtgggt---
---------aatcggattcgtggaactgcccaagcccaagctcgcgtt------------
------------ggttctcttcttcaaggaagccaccac------atcgagaaacatctg
tcgaggcatcgg---acgttgattact------gtggctccg---aacgcttctgtgatt
ggtgatgttcagatcaataaaggctcgttc---atttcgtatgcaagt------------
------------gtttctcgtgatttgcagtatcctcgt------gcaatgggaatggga
caggtccgg---agatttagcgaagatgtttctcacatgcctgaaatggaagactctgat
gttctgaatgcattcaaagacttgatggctgcagattgggctgagcttccttctgctgtt
gttaaagatgctaaaaccgcgatatcgaaaaacacagatgacaaggcagggcaagaggct
ttgaaaaatgtgttccgagcagctgaagctgtagaggaatttggtgggattctcacttcg
attaagatggaaatcgatgatagcattggaatgagtggggagggtgtgaagcctttacca
aatgatataaccgatgcgctgcgtactgcttatcagaggtatgctgagtatctagactcc
tttgaacctgaagaagtctacttgaagaagaaggttgagatggagttggggactaagatg
atccacttgaagatgagatgcagcgggcttggttctgaatggggaaaggttactgttctt
ggaacctcaggactctcgggatcttacgtggagcaaagggcc---
>CitrusSinensis
atggagaagatagcagtaatgagtgtcagatcc------atacggcgagcagcgtgc---
---------gtcagatcttcaataatagccgccgcc------------------------
---------------------aac------aaccatcat------ctccgc---cacttg
tcgtcttctcga---tcgctcttcagttta---tcttcacct---gctgcttcgattcct
tccaaa---------tccatccctttt---------------------------------
---------------------gattgccggtcttctctt------gtgatgagcatagga
tgcaaccgt---tctttcagtgaagatgttgctcacatgcctgtaataagagaccctgaa
attcagcgtgctttcaaggacttgatggctgcagactggggtgagcttcctgcttctgtc
atccatgatgcaaagagtgcgttgtccagaaataatgatgacaaggctggccaggaggtc
ttgaaaaatgttttcagtgctgctgaagcagttgaggaattcattgggattattatgaac
attaaaatggaatttgatgatgaaattgggctaagtggtgagaatgtaaaacccttgtca
aatgaattatcctctgcaattcgtacagtttatcaacgttatgctacctacttggatgca
tttggccctgatgaatcctatctgcggaagaaggtagaaacagagttgggttcaaaaatg
attttcctaaagatgagatgtgccggccttggttctgagtggggaaaggttactgttctt
ggaacctcaggacttgcggggtcatatgttgaacagagagct---
>GossypiumRaimondii
atggagaag------atgatggcgttgagatcc------gtttatagagcagcacgt---
---------ttcagatcttcccgttttacccccatcgccgtcacggcc------------
------------------gccgtc------aaccacaatcgccacttg------------
---gtttcccgg---agtttcttctctatc---tcatcgcct---atcgcccctaatctg
cctaga---------aacaccccttct---------------------------------
---------------------ggtgggaggtcgtccttt------gcgttgagatcggga
agcatgcgc---tattttagtgaagatgcagctcatttgcctgacataaacgacactgag
attctgaatgttttcaaggacttaatggctgcaagttgggatgagcttccctattcggtt
gtacaagatgcaaagaaagccttatcgaaaaatactgatgacaaagccggtcaggaagct
ttgagaaatgttttccgtgccgctgaagctgttgaagagtttggtggtattctaatcacc
atgaaaatggaactcgatgacagcatcggagtgagcggagagaatgtaaaacctttatca
agcgagtttgctgctgcacttaagacagtgttccaacgatacgcgacttacttggatgca
ttcggtcctaacgaaacctacttgcgaaagaaggtagagaatgagttgggatcaaagatg
atctacctaaagatgagatgtagtggcctaggttctgagtggggaaagattaccgttctt
ggtacctcgggactctctggatcttatgtggaacaaagagct---
>TheobromaCacao
atggagaag------atgatgatgttgcgatcc------atttatagagcagcatgt---
---------atcagatcttcccgttttgccgccgtcgctgccaccgcc------------
---------------------cat------aaccaccac------ttg------------
---ggttcccgg---agtttcttctctgtc---tcatcaccg---tccgccgctaatcag
cccaga---------aacctcccgtcc---------------------------------
---------------------ggtggcaggtcttccctt------gctgtgagattggga
agcatgcgc---tactttagtgaagatgtaactcacatgcctgccataaaagaccctgaa
attcagaatgtcttcaaggatttaatggctgcaagttgggatgaagttccgtattcagtt
gtgcaggatgcaaagaaagccttgtccaaaaatactgatgacaaggctggccaggaggct
ttgaaaaatattttccgagctgctgaagcagttgaagagtttggtggcgttctgatgagc
atgaaaatggaacttgatgacagcattggattgagtggagagaatgtaaagcctttgtca
gatgagtttgtaaacgcacttcgcacagtttatcaacgatatacaacgtacttggatgca
tttggtcctgatgaaacctatttgcgaaagaaggtagagacagagttgggatcaaagatg
atctacctaaagatgagatgtagtggtcttggttctgagtggggaaaggttactgttctt
ggaacctctggactttctggatcttatgtggagcaaagagct---
>PopulusTrichocarpa
atggagaag------atgggagcactgagaact------atatacagggcagcctgc---
---------cttggatcttcgcgttctgctgctattagccaaagccag------------
---------------------ctc------cgtcaccac------ttg------------
---gcttctcga---tctcttttcactgtc---tctgcgcct---tcagtttcaactact
cccaaa---------cgcatcccttgc---------------------------------
---------------------gatttcaggtctcctttt------gcaatgagcctagga
agttcacga---tcttttagcgaggatgtaactcactttcctgacattaaagatcctgaa
attttaaatgttttcaaggacttgatggctacaaattgggatgagctccctaatgcagtt
gtcagtgatgcaaagaaagcattgtctaaaaacactgatgacaaggttggccaggagatc
ctgaagaatgttttccgtgcagctgaagctgttgaagaatttggtggtaagatcatgtct
ctgaaaatggaacttgatgacatcattggattgagtggcgagaatgtaaaacctttgccg
gagttgcatgctaatgcaattcgtactttttatcaacggtatgctgcgtatttggactca
tttgggcctggtgaaggttatttgaggaagaaagtagagacagagttgggatcaaggatg
atatacttaaagatgagatgctgcggccttggtgctgagtgggggaaggttacggttctt
ggcacttctgggcttgctggctcttatgttgagcaaagagct---
>ManihotEsculenta
atggagaag------atggtgttactcagatcc------atatgccgcgcagcctgt---
---------ttcaggacttcatgttgcgccgcc---------------------------
---------------------gtt------acccaccgc------ctg------------
---gcttctcga---tctctctttacc------ctttcttca---cattctgttgctgcc
ccttct---------aatcgcatcctttct------------------------------
------------gacctcacagatttcagatcttctttc------acaatgggaattgga
agcagacgg---ttttttagtgaggatgtaactcacatgccagtcatacaagatcctgaa
attcaaaatgttttcaaggacttaatggctgcaagttgggacgagcttcccgatactctc
atccatgatgtgaagaatgcgttgtctaagaacactgatgataaagctggtcaagaaatt
gtgaagaatgttttcgctgcggctgaagcagttagtgaatttggtggcatgctcgtttct
atgaaaatggaacttgatgacagtattggattgagtggcgaggatgtaaagcccttatca
ggtgattttgccaatgctcttcgtgctgtttatcagcggtattctgcctatttggatgcc
tttggacctgatgaaggttatttgcggaagaaagtggagacagagttgggatcaaagatg
atacacctgaagatgagatgcagtgggcttggttcagagtgggggaaggttactgttctt
ggcacttctggacttgctggttcttatgttgagcagagagct---
>GlycineMax
atggagaaa------atgatgcgactgagacca------ttgttccgatcactgagt---
---------tgcagatcttatcatttc---------------------------------
---------------------gtt------------------------------------
------cttcgtccttctcttctctct------cgctctccc---aatcctcttccttct
ccttca---------ccctca---------------------------------------
---------------------gaatgcaggtctcctctc------tcaatgggtttaggg
agtatgaga---ttctatagtgaagatgtgacccacatgcccaatattaaggaccctgtg
ctttacaatgctttcaaggatttgatggcggtaagttggagtgagcttccggattctgtc
atatctgatgttaagaatgcactgtctaaaaacactgatgacaaagctggcaaggaggtt
gtggaaaatgtgttctgtgcagccaaggctattgaggagtttggcgggattctaatctcc
ttgaaattggaatttgatgacagcattggaatgagtggcgaggatgtaaagccattgcct
gatcatataaaaaatgctctgcataccatttttgatcgctactccacctatttgaattcc
tttggacccgacgagagctatctacggaagaaggtggagacagagttgggtgcaaagatg
attcacttaaaaatgagatgcagtggccttggtgccgagtggggaaaggttacggttctt
ggaacttctggacttgcaggttcatatgttgagcaaagagca---
>PrunusPersica
atggagaaa------atggtagctctgagatcg------ctgtatcgctcactctcc---
---------tccagatcttatcgagtagcagccctcaaccagcagctgctatgt------
------------cactcccaacct------caccaccac------aacgct---------
ggcgctgctcga---accctcttcagtttc---tcatccccc---atggtcaaggacctc
ttttct---------gat------------------------------------------
---------------------gattgcaggtcccctctt------tcaaccggtttggga
agtaggcga---ttttatagtgatgatttgagtcacatgcctcccattaaagaccctgag
ctgctcaatgttttcaaagatttgatggctgcaagttgggataagctacctgatagtgtt
gtccatgatgcaaaggctgcagtttccaagaataccgatgaccagactggcaaggagtct
gtcactaatgtcttccgtgcagccgaagctgttgaggagttcggtgggatgattacaaca
ttgaagatggaactcgatgacagcattggtttgagtggagagaatgttaagcccttgtca
gatgagtacgtgaatgcactaaagacaatttacaaccgctatactgcctatttggatgca
tttgggcctgaggagacttatttgcggaagaaggtagagacagagttgggaaccaagttg
atatacttgaagatgagatgcagtggcataggctctgagtggggaaggatcactgttctc
ggaacttctggactttccgggtcatatgttgagcaaagagct---
>VitisVinifera
atggagagg------atggtgctgctgagatcc------ctattccgttcggcggct---
---------ttcagatcttgccgtttctctgctgtc------------------------
---------------------gtc------aaccaccaccaacagctccgc---cactac
gcttcttctcgg---agcttattcaatcta---ttcgcccct---actgccattgcttcc
cggcaa---------gccctcccttct---------------------------------
---------------------gactgcaggactcctttt------gcagtgtctattgga
agtacacgg---tcttttagtgaagatgtatctcacctgcctgtcataaaagatcctgaa
attcagaccgttttcaaggatttaatggctgcaagttgggatgagctgccagattctgtc
attagtagtgcaaataaggtcctgtccaaaaatacagacgacaaggctggccaggaggcc
ttggcaaatgttttccgtgcagctgaggcagctgtggagtttggtgggattcttgtaact
ttaaggatggaaattgatgacctcgttggtatcagtggcgagaatgtaaagcctttgcca
gatgagtttgtaaatgctctggttacggttttcaagcgttacactacctatttggattca
tttgggcctgatgaagcctttttgcggaagaaagtggagatggagttgggaacaaagatg
atacacttaaagctgaggtgcagtgaccttggtgctgagtggggaaaggtgactcttctt
gggacatcagggctttctgggtcttatgttgagcaaagagccccg
>OryzaSativa
atg------------gccgccgccctccgctcc------tcctgc---gccgccgcg---
---------cgccgtctgctccggatctccccggccgcgctgtccacc------------
------------ctcaccgccgcc------tcctcccgc---------------------
---cccgccgcg---gtggcgcccctc------gcgcgcccg---atcgccgccgccgcc
gtctca------------------------------------------------------
---------------------ggtggcaacaatgccttt------tcatggaacttg---
---aggcgc---ttgttcagctcaaatgaaaagcatctgccggcgatatctgacccagaa
gttgaatctgcgtttaaggatttgatggctgctagctggactggacttccagattctctt
gtaattgaagcaaagaaagctgcatccaaagctacggatgataaggctgggaaagaggct
ttgctaaatgtatttcgtgcagctgaggcatgtgaagaatttggtggagttctagtcacc
ctaagaatggctctagatgatctttgtggtataactggtgagaatgtgggccccttgcct
ggttatatagaagatgctgttaaatctgcatataagcgttacatgaaatatctggaatca
tttggcccggaggaaaattatctacgtaagaaagtggagaatgagttggggactaaaatg
atacacctgaaaatgcggtgcagtggtgtagggtccgagtggggaaagatcaccctgatt
ggcacctcaggcatctcaggatcctatgtcgagctaagggca---
>SorghumBicolor
atggcc---------gccgccgccctccgttcc---------------tccgccgca---
---------cgccggctcctgcgcctcgccccggcagcctcgtcggct------------
------------ctgtccgctgct------tcccggccc---------------------
---accgccggg---gttgcgccgctc------tcgcgcccc---ttcgccgcgctctca
ggtggc---------aacaat---------------------------------------
---------------------------------cctatc------tcatggaaactg---
---agacgc---ttcttcagttcaaatgaaaagcacttgcctgcaatatctgatccagag
atagaatctgcatttaaggacttgttggctgctagttggaatgaacttccagattctctc
gtagaggaagcaaagaaagcagtatctaaagccaccgatgacaatgctggtcaagaggct
ttgaaaaatgtatttcgtgcagctgaggcatgtgaagaatttagtggaaccttggttacc
ctaagaatggctcttgatgatctttgtggcctgactggtgaaaatgtgggtcccttgcct
ggttatattgaagatgctgttaaagctgcatataatcgctacatgacatatctggagtcc
tttggccctgaggaaaattatctaagaaagaaggtggagactgagttggggacaaaaatg
atacacctcaaaatgagatgcagtggcataggttctgaatggggaaagatctccctgatt
ggcacctcagggatctcaggttcctacgttgagctaagggca---
