# Supplementary material for: Altered Mitochondrial Respiration Is Associated With Loss of Nuclear‐Encoded OXPHOS Genes in Parasitic Broomrapes
Source: Ecol Evol. 2025 Jul 6;15(7):e71737. doi: 10.1002/ece3.71737 (PMC12230201; doi:10.1002/ece3.71737)
Supplement: Supplementary file 1 — Appendix S1. [file ECE3-15-e71737-s003.tgz › Orobanchaceae_O2K_Supplementary_v3/Data_S1/DataS1/CII/OG0003084.filter.hyphy.fas]

>PhelipancheAegyptiaca_GWHTBHPU043507
TACGCATCGGAGGCTCAGGCT---CAACAA---------GTCGAGCCCAAG------GCCCAGCCCATCTCC---------------ACCCCCAAAACCTTCCAAATCTACCGATTCAACCCCGATTCGCCG------CAGAAACCGGAGATGCGAAATTACGAGATCGACCTCAAGGACTGCGGCCCGATGGTCCTCGACGCCCTAATCAAGATCAAAAACGAGATCGACCCCACCCTGACCTTCCGG---CGGTCGTGCCGCGAGGGGATCTGCGGCTCGTGCGCG---ATGAACATCGACGGTCATAACGGATTG---GCTTGTCTGACGAAAATACCCTCG------------GAGGGGCCGTCGATGGTCACCCCCCTG------CCGCATATGTTCGTGGTCAAGGATTTGGTTGTGGACATGACGAATTTTTATAATCAGTATAAGTCGATCGAGCCGTGGCTGAAGAGGAAGAATCCGCCGGAGAATCCG------GGG------------------AAGGAG---GTTCTGCAGAGCAAGGAGGATAGGAAGAAGCTGGATGGGATGTACGAGTGCATACTGTGTGCCTGCTGTAGCACATCCTGCCCCAGCTATTGGTGGAACCCGGAG---TCGTATTTGGGCCCCGCTGCCCTTCTGCACGCCAATAGATGGATAATGGACAGTCGTGAC------GAA------TACACGAAGGAGCGCCTAGAAGCCGTA---GACGATGAGTTC------AAG---CTGTATCGT------TGCCATACCATTTTGAATTGTGCTAAAGCTTGCCCGAAGGGATTGAACCCCGGACAACAAATTCAGAATATCAAGAAACTCGAGATGACGAGT------------------------------------------
>PhelipancheAegyptiaca_GWHTBHPU046027
TACGCATCGGAGGCTCAGGCT---CAACAA---------GTCGAGCCCAAG------GCCCAGCCCATCTCC---------------ACCCCCAAAACCTTCCAAATCTACCGATTCAACCCCGATTCGCCG------CAGAAACCGGAGATGCGAAATTACGAGATCGACCTCAAGGACTGCGGCCCGATGGTCCTCGACGCCCTAATCAAGATCAAAAACGAGATCGACCCCACCCTGACCTTCCGG---CGGTCGTGCCGCGAGGGGATCTGCGGCTCGTGCGCG---ATGAACATCGACGGTCATAACGGATTG---GCTTGTCTGACGAAAATACCCTCG------------GAGGGGCCGTCGATGGTCACCCCCCTG------CCGCATATGTTCGTGGTCAAGGATTTGGTTGTGGACATGACGAATTTTTATAATCAGTATAAGTCGATCGAGCCGTGGCTGAAGAGGAAGAATCCGCCGGAGAATCCG------GGG------------------AAGGAG---GTTCTGCAGAGCAAGGAGGATAGGAAGAAGCTGGATGGGATGTACGAGTGCATACTGTGTGCCTGCTGTAGCACATCCTGCCCCAGCTATTGGTGGAACCCGGAG---TCGTATTTGGGCCCCGCTGCCCTTCTGCACGCCAATAGATGGATAATGGACAGTCGTGAC------GAA------TACACGAAGGAGCGCCTAGAAGCCGTA---GACGATGAGTTC------AAG---CTGTATCGT------TGCCATACCATTTTGAATTGTGCTAAAGCTTGCCCGAAGGGATTGAACCCCGGACAACAAATTCAGAATATCAAGAAACTCGAGATGACGAGT------------------------------------------
>PhelipancheAegyptiaca_GWHTBHPU042862
CATGCGGAACAAGTTCTTGAA---TCACAT---------GGCACTCTTAAA------GAAAAAGGAAGTATG---------------AAGAAAAAGGAATTCAAGATTTATCGGTGGAGCCCTGACAGTCTT---AATCAAAAGCCTTTTCTTCAATCCTACTTTGTTGATCTCCCTAAGTGCGGGCCTATGGTTCTTGATGCATTGCAGAAGATAAAAGGAGAGGATGACTCGAGTTTGAGCTACAGG---AGATCATGCAGAGAAGGAATATGTGGTTCATGTGCC---ATGAACATCGATGGCACAAATACGGTG---GCTTGTCTTAAGCCTATCGACACAGAT---ACT---AGCCGAGCTACTACAATAACTCCTCTT------CCTCATATGTATGTCATCAAAGATTTAGTTGTAGATCTCACCAATTTCTACCAACAATACAAGTTAATTGAGCCATGGCTAAAGACGAAAAAGCTCTCGACGAAT---------GGG------------------AGAGAA---CATATGCAGTCAATAGCCGAAAGAAAGAGACTAGATGGGTTGTATGAGTGCATATTATGTGCTTGCTGCAGTACATCGTGCCCGTCTTATTGGTGGAACCCTGAG---GAGTTTCTTGGACCAGCAGCACTACTTCATGCTTATCGGTGGATTTGTGACAGTCGGGAT------GAT------TATACAGAAGAAAGACTGCAGGCAATAACGGAGGATGAGACG------CGT---TTATATCGC------TGCAGGACTATTAAAAATTGTACAGCATGTTGCCCTAAAGGCTTGAATCCCGCGAATGCCATCAACAAGATGAAGACAAGGCATCTGCTTTCTCAGCCGGTCGAGCTAATGGAAGATAAAGAACAACAGGTTTTT
>PhelipancheAegyptiaca_GWHTBHPU030941
CATGCGGAACAAATTCTTGAA---TCACAT---------GGCACTCTTAAA------GAAAAAGGAAGTATG---------------AAGAAAAAGGAATTCAAGATTTATCGGTGGAGCCCTGACAGTAAT------CAAAAGCCTTTTCTTCAATCCTACTTTGTTGATCTCCCAAAGTGCGGGCCTATGGTTCTTGATGCATTGCAGAAGATAAAAGGAGAGGATGACTCGAGTTTGAGCTACAGG---AGATCATGCAGAGAAGGAATATGTGGTTCATGTGCC---ATGAACATCGATGGCACAAATACGGTG---GCTTGTCTTAAGCCTATCGACACAGAT---ACT---AGCCGAGCTACTACAATAACTCCTCTT------CCTCATATGTATGTCATCAAAGATTTAGTTGTAGATCTCACCAATTTCTACCAACAATACAAGTTAATTGAGCCATGGCTAAAGACGAAAAAGCTCTCGACGAAT---------GGG------------------AGAGAA---CATATGCAGTCAATAGCCGAAAGAAAGAGACTAGATGGGTTGTATGAGTGCATATTATGTGCTTGCTGCAGTACATCGTGCCCGTCTTATTGGTGGAACCCTGAG---GAGTTTCTTGGACCAGCAGCACTACTTCATGCTTATCGGTGGATTTGTGACAGTCGGGAT------GAT------TATACAGAAGAAAGACTGCAGGCAATAACGGAGGATGAGACG------CGT---TTATATCGC------TGCAGGACTATTAAAAATTGTACAGCATGTTGCCCTAAAGGCTTGAATCCCGCGAATGCCATCAACAAGATGAAGACAAGGCATCTGCTTTCTCAGCCGGTCGAGCTAATGGAAGATAAAGAACAACAGGTTTTT
>OrobancheCumana_GWHTBHPV001367
TATGCATCGGAGGCCCAGGCC---CAACAG---------GTAGAGCCTAAG------GCGAAGCCCAGCTCC---------------ACCCCGAAAACCTTCCAGATCTACCGATGGAATCCCGATGCGCCG------GAGAAGCCAGAGCTGAAAAATTACGAAATTGACCTTAAGGACTGCGGCCCGATGGTTCTCGACGCGCTAATCAAGATAAAAAACGAGATCGATCCAACCCTGACCTTCCGC---CGCTCGTGCCGTGAGGGTATCTGCGGTTCGTGCGCG---ATGAACATCGACGGCCGGAACGGATTA---GCCTGCCTGACGAAAATACCTTCG------------GATGGACCCTCGATGGTCACCCCTCTG------CCGCATATGTTTGTGGTTAAGGATTTGGTGGTGGATATGACGAACTTTTACAATCAATATAAGTCGATTGAGCCATGGCTGAAGAGGAAGAATCCTCCGGAGAATCCG------GGG------------------AAGGAA---ATTCTGCAGAGCAAGGAGGACAGGAAGAAGCTGGATGGGATGTACGAGTGCATTCTCTGTGCCTGCTGTAGCACATCCTGCCCCAGCTACTGGTGGAATCCGGAG---TCCTATTTGGGTCCTGCTGCGCTTTTGCATGCTAACAGATGGATAATGGACAGTCGTGAT------GAA------TACAAAAAGGAGCGGCTCGAGGCTATA---AATGACGAGTTC------AAG---CTGTATCGG------TGCCATACCATTTTGAATTGTGCTAAAGCTTGTCCCAAGGGACTCAATCCCGGACAGCAAATTCAGAATATCAAGAAACTTGAGCTCACAAGT------------------------------------------
>OrobancheCumana_GWHTBHPV024638
CATGCGGAACAAGTTCTTGAA---TCACAC---------GGCACCCTCAGA------GAAGCAGAAAGTACG---------------AAGAAAAAAGAGTTCAAGATTTATAGGTGGAGCCCTGATAATCCA---CACCAAAAGCCTTTTCTTCAATCCTACTTTGTGGATCTTCCCAAATGTGGGCCTATGGTTCTTGATGCATTGCAGAAGATAAAAGGAGAGGAAGATTCTAGCTTGAGCTATCGG---AGATCATGCAGGGAAGGCATATGTGGTTCGTGCGCG---ATGAACATCGATGGCACCAACACGGTG---GCTTGTCTTAAGCCGATCGACACAGAT---ACG---AGCAGGGCTACTATGATAACTCCTCTG------CCGCATATGTATGTCATCAAAGACTTAGTAGTTGATCTCACCAATTTCTACCAGCAATACAAGATGATTGAGCCATGGCTAAAGACGAAACGGCCTTCGCAGGAT---------GGG------------------AGAGAA---TATAGACAGTCTATAGCTGAAAGGAAGAGACTTGATGGGCTCTATGAGTGCATACTATGTGCTTGTTGCAGTACCTCGTGCCCTTCTTATTGGTGGAACCCGGAG---GAGTTTCTTGGACCGGCAGCCCTGCTTCACGCTTATCGTTGGATTTGTGACAGTCGGGAC------GAC------TATACAGAGGAGAGGATGGAGGCGTTAACGGAGGATAAAACA------CGT---CTATATCGT------TGCAGGACTATAAAAAACTGTACAGCTTGCTGCCCGAAAAGCTTGAATCCAGCGAATGCCATCAACAAGATGAAGACCAGGCATTTGTTTTCGCAGCCGGTCGAGGAGATGGAGGACAGAGAACAACAGGGT---
>AmborellaTrichopoda_ERM94167.1
AGAGCTCAGGAAATGGCAGCTAAAAGCCAG---------GCCACAGTGAAA------GAGAAAGTGGGAAAA---------------AAGTTGAAGGATTTCAAGGTATTCAGGTGGAACCCAGAAAAACCG------GAGAGGCCATACCTTCAGTCTTTCCATTTGGACCTCAACCAATGTGGCCCCATGGTACTG---------------------------------------------TACAGT---------------------------------------------------------------------------------------------------------------------------------------------AAACAT------------------------------------------------------------------------------------------------------------GGG------------------TATTTT------------------------------------------------------------------------------------------------------CCTTTT------------------------------------------TGG------------AGAGAG------ATG------------------------------------------------------AAA---------------------------------------------------------------------------------------------------------------------------------------------------------
>AmborellaTrichopoda_ERM94168.1
---------------------------------------------------------------------------------------------------------------------------------------------------------------------------------------------ATGGTTCTGGATGCCCTTCAAATGATAAAAGCAGAGGAAGACTCGACTTTATGTTTTATG---AGATCCTGTGGGGAAGGAGTATGTGGCTCGTGCTCC---ATGAACATTGATGGGACCAACACTGTG---GCATGTCTAAGGCCCATTGATGCCAAT---ACT---ACTAAACCCACCATCGTAACCCCATTG------CCTCACATGTTTGTTATGAAAGACCTAGTTGTTGATCTCACCAATTTCTACAACCAATACAAGTTTGTTGAGCCCTGGTTAAAAGCAAAAAAACCACCACCGGAT---------GGG------------------CTAGAG---TACAGGCAATCTCCTGAAGAGAGAAAGAAGCTAGATGGGCTATATGAATGCATCCTTTGTGCTTGTTGTAGTGCCTCTTGCCCTGCCTATTGGTGGAACCCTGAA---GAGTTCCTTGGACCTGCCACTTTATTGCAGGCCTATCGATGGATTTCGGACATG---------------------------------------------------------------------------------------------------------------------------------------------------------------------------------------------------------------------------------
>AmborellaTrichopoda_ERN13753.1
---------------------------------------------------------------------------------------------------------------------------------------------------------------------------------------------ATGGTCCTTGATGCCCTAATCAAGATCAAGAACGAGATCGATCCGTCTTTAACTTTCAGA---AGAAGTTGCAGAGAAGGGATTTGTGGATCTTGCGCC---ATGAACATCAACGGCTGCAATGGCCTT---GCTTGCCTTACCAAAATTGATTCTGGA---GCA---TCGAAGCCCACGACCATCACTCCTCTT------CCTCATATGTTTGTGGTCAAGGATCTCGTGGTTGATATGACCAATTTCTATAACCAGTATAAGAGCATAGAGCCATGGCTTAAGAGGAAGACACCGCCTCCTGAT---------GGG------------------AAGGAG---AATTTACAGAGTAAGAAGGATAGGGCAAAGCTTGATGGAATGTATGAGTGTATACTGTGCGCTTGTTGTAGTACTTCATGCCCTAGCTATTGGTGGAACCCTGAG---TCCTATCTTGGCCCGGCTGCTCTCCTCCATGCTCACAGGTGGATAAGTGACAGCCGTGAT------GAG------TACACCAAAGAACGATTGGATGCTGTG---TGTGACGAGTTC------AAG---CTCTACCGT------TGCCATACAATTTTGAACTGTGCCCGTGCCTGCCCTAAAGGCCTGAATCCCGGCAAGCAAATAGCGACGATTAAGAAGCTTCAAGTTACAACTGGATTT------------------------------------
>CinnamomumMicranthum_RWR83751.1
CTCTCCACCGAAACCCAAGCC---------------------------CGC------ACCACCACCGCCACC---------------AAAACCAAGACCTTCTCCATCTACCGCTGGAACCCAGACAACCCA------TCCAAGCCCCAGCTCCAGGACTACCAGATCGACCTCAACCAGTGCGGCCCCATGGTCCTCGACGCCCTCATCAAGATCAAGAACGAGGTCGACCCCACCCTCACCTTCCGC---CGCTCCTGCCGCGAGGGCATCTGCGGCTCCTGCGCC---ATGACCATCAACGGCTGCAACGGCCTC---GCCTGCCTCACCAAGATCGACTCC------TCC---TCCAGCCCTGCCATGATCACCCCACTC------CCCCACATGTTCGTCATCAAGGATCTTGTTGTTGATATGACCAATTTCTACAATCAGTATAAGAGCATTGAGCCGTGGCTGAAGAGGAAGAACCCGCCCCCGGAGCCT------GGG------------------AAGGAG---ATTCCGCAGAGCAAGAAGGATCGGTTGAAGCTTGATGGGATGTATGAGTGTATTCTGTGTGCTTGTTGCAGTACTTCTTGCCCTAGCTATTGGTGGAATCCTGAA---TCGTATCTCGGACCAGCGGCGCTGCTACATGCTCATAGGTGGATACAAGATAGCCGAGAT------GAG------TATACAAAGGAGCGGTTGGATGCCATA---TGTGATGAATTT------AAG---CTGTACCGA------TGCCACACAATATTGAACTGTGCTCGTGCATGCCCAAAGGGTTTGAACCCAGGAAAGCAAATTACATCAATCAAATCACTTCAGATTGTGAAAGATCTT------------------------------------
>CinnamomumMicranthum_RWR92994.1
---------------------------------------------------------------------------------------------------------------------------------------------------------------------------------------------------------------------------------------------------------------------------------------------------ATGAACATTGATGGGACCAACACAGTG---GCATGTCTAAGACCCATTGACACAAGG---ACT---GACAAGGCCACTATAATAGCACCTCTT------GCTCATATGTCTGTGATCAAGGATTTAGTTGTCGATCTCACCAATTTCTACCAACAGTAC------------------------------------------------------AAT------------------TCAAGT---------------------------------------------------------------------------------TGTCCTTCCTACTGGTGGAACTCGGAGGATCAGTTCCTTGGCCCTGCAGTGATGCTCCAAGCTTATCGTTGGATGTCCCACAGCCGCAAT------GAT------TTCGCCAATGCGAGGTTGCAAGCATTGACAGGGGATATGAGG------AAG---TTGTACAGG------TGCAGGACCATCAGGAATTGCACAATCACCTGCCCCAAGAGCCTTGACCCAGCCAGGGCTATTAGTATGATGAGGGGTAAACACCTGCTTTCACTGCCTATTGAGACCCCAGATTTCAAG---------------
>OryzaSativa_LOC_Os08g02640.1
CACTCGTCGTCCCCCGCGCCG------------------CCGCCGCCGCCG------TCGAAGGCGGGGGCG---------------AACACCAAGACGTTCTCGATCTACAGGTGGGATCCCGACTCGCCG---TCGACGAAGCCCCACCTCAAGGACTACAAGGTGGACCTCTCCGACTGCGGGCCGATGGTGCTCGACGTGCTGCTCAAGATCAAGAACGAGCAGGACCCGTCGCTCACCTTCCGC---CGCAGCTGCCGCGAGGGGATCTGCGGGAGCTGCGCG---ATGAACATCGACGGCGACAATGGCCTC---GCCTGCCTCACCAAGATCTCGTCG------GCG---TCCTCGGCCTCCACGATCTCGCCGCTC------CCCCACATGTTCGTCATCAAGGACCTCGTCGTCGACATGACCAACTTCTACAACCAGTACAAGAGCGTGGAGCCGTGGCTCAAGCGCAAGGACGCGCCGCCGCAGCCC------GGG------------------AAGGAG---ATCCCGCAGACCAAGGCCGACCGCGCCAAGCTCGACGGCATGTACGAGTGCATCCTCTGCGCCTGCTGCTCCACCTCCTGCCCCTCCTACTGGTGGAACCCCGAG---GAGTACCTCGGCCCCGCCGCGCTCCTCCACGCCAACAGGCTTGTATCGGAGAAGAGAAACTTGCTGGAT------CAC---AAACGTAGATTGCTTGCAGCA---AAATATGAACTGAAAGGAAAG---CTTTATAAGGCTGTTTGTAGGTCCATGACACGCCTTAGAAACCGCTGT---------ATCTTCACGGGCCGCTCGCGCGCTGTTTACAAGAAATTCCGCATGTCTCGTATTGTGTTCCGGTCATTGGCTAATAAGGGTGAATTGTTGGGT
>OryzaSativa_LOC_Os09g20440.1
AACGCGCGGGACGCCGCCGAG---AAGCAG---------GCGGCGCTGGCT------GCGAAGGCGCCGTCG---------------ACGGTGAAGGAGTTCCGGGTGTACCGGTGGAGCCCGGACGCCCCC---TCGCGGCGGCCGCACCTGCAGTCGTACCACGTCGACCTCGCCACATGCGGTCCCATGGTGCTGGACGTCCTGCAGAAGATCAAGGCGGAGCACGACGCGACGCTGGCGTTCCGG---CGGTCGTGCCGGGAGGGCATCTGCGGGTCGTGCTCC---ATGTGCATCGACGGGGTGAACACCGTG---GCGTGCCTCAGGCCCGTGGACACCGAC---ACC---TCGTCGGCCACGACGGTGACGCCGCTG------CCCCACATGTACGTCGTGAGGGACCTCGTCGTCGACCTGACCAGCTTCTACCAGCAGTACAAGTCGGTGGAGCCGTGGCTGAAGAGGAAGACGAAGACGAAGACGGAG------ACG------------------ACGGAG---CACGCGCAGTCGCCGGAGGAGAGGAAGAGGCTGGACGGGCTGTACGAGTGCATTCTGTGCGCGTGCTGCAGCGCGGCGTGCCCGTCCTACTGGTGGAACGCGGAG---GCGTTCCTGGGGCCGGCGGCGCTGCTGCACGCGTACCGGTGGGTGTCGGACAGCCGCGAC------GAG------TACGCGGCGGAGCGGGTGCAGGCGCTGGCGGAGGGGTGGGAC------AAG---CTCTACCGC------TGCCGGATGATCAAGAGCTGCACGGCCACCTGCCCCAAGAGCCTCGACCCCGCCGCCGCCATCTCCGCCATGAAGACCCTGCACCAGCTCGGCAAGCCA------------------------------------
>SorghumBicolor_Sobic.002G185100.2
AACGCCCGCGAGGCCGCCGAG---GGGCAG---------GCCCGGCTGTCC------GCGAGGGCAACGACG---------------ACGGTGAAGGAGTTCCAGGTGTACCGGTGGAACCCGGACTCGCCG---GCGGGGCGGCCGTTCCTGCAGTCCTACCTGGTGGACCTGGCCAGCTGCGGGCCCATGGTGCTGGAC---------AAGATCAAGGCGGAGCAGGACTCGACGCTGGCGTTCCGG---CGGTCGTGCCGGGAGGGCATCTGCGGGTCGTGCTCC---ATGAGCATCGACGGCGTGAACACGGTG---GCGTGCCTCAAGCCCGTGGACGCGGAC---ACG---TCGCGGCCGAGCATGGTCACGCCGCTG------CCGCACATGTACGTGGTCAAGGACCTCGTCGTGGACCTCACCAACTTCTACCAGCAGTACAGGTCCGTGGAGCCGTGGCTCAAGACCAAGAGGAGGGCGTCGTCGGCGTCCGAGGGCGAAGCAACGACGACGCGCCGCGAG---CACCTGCAGTCGCCGGCGCAGCGGAAGAAGCTGGACGGGCTGTACGAGTGCATCCTGTGCGCGTGCTGCAGCACGGCGTGCCCGTCCTACTGGTGGAACTCGGAG---GCGTTCCTGGGCCCCGCCGCGCTGCTGCACGCCTACCGCTGGGTCTCCGACAGCCGGGAC------GAC------TACGGCCGGGAGCGGATACAGTCGCTGTCGGAAGGGTGGGAC------AAG---ATGTACAGG------TGCAGGATGATCAAGAGCTGCACGGCGACGTGCCCCAAGAGCCTCGACCCCGCCGCCGCCATCTCCGCCATGAAGGCATTGCACCAGCTCCGCAAGGCC------------------------------------
>SorghumBicolor_Sobic.007G023400.3
CACTCCTCCTCCCCCGCGCCG---CCTCCG---------CCTCCGCCGGCG------GCGAAGGCAGCGGCC---------------AACACGAAGACGTTCTCGATCTACCGGTGGGACCCGGACTCGCCG---TCGACGAAGCCGCACCTCAAGGACTACCAGGTGGACCTGTCCGACTGCGGGCCGATGGTGCTGGACGCGCTGCTCAAGATCAAGAACGAGCAGGACCCGTCGCTCACTTTCCGC---CGCAGCTGCCGGGAGGGCATCTGCGGGAGCTGCGCC---ATGAACATCGACGGCGACAACGGCCTC---GCCTGCCTCACCAAGATCTCCTCC------GCG---TCATCTGCGTCCACGGTCTCGCCGCTG------CCCCACATGTTCGTCATCAAGGACCTGGTGGTGGACATGACCAACTTCTACAGCCAGTACAAGAGCGTCGAGCCGTGGCTCAAGCGCAAGGACCCGCCGCCGCAGCAG------GGC------------------AAGGAG---ATCCCGCAGACCAAGGCCGATCGTGCCAAGCTCGATGGCATGTACGAGTGCATCCTCTGCGCCTGCTGCTCCACATCCTGCCCATCCTACTGGTGGAACCCCGAG---GAGTACCTCGGCCCTGCCGCGCTGCTCCACGCCAACAGGTGGGTGTCAGAGAAGAGAAACCTGCGGGAC------CAC---AAACGTAGATTGCTTGCAGAA---AAATATGAGCTGAGGGGAAAG---CTGTATAAGGCTGTCTGTAGGTCCATGACACGCCTTAGAAACCGCTGC---------ATTTTCACAGGCCGGTCTCGCGCTGTGTACAAGAAATTCCGCATGTCCCGTATTGTGTTCCGCACATTGGCAAACAAGGGTGAACTGACGGGC
>AquilegiaCoerulea_PIA30411.1
TTTGCATCTGAAGCAGAAGCA---CAACAA---------ATTGAACCAAAA------GCCAAAGATTCATCA---------------AAGATGAAAACTTTTTCAATTTATCGATGGAATCCAGATAACCCA------TCAAAACCCCAACTTGAAGATTTTCAAATCGATCTTAAAGATTGTGGTCCAATGGTTCTTGATGCTTTACTTAAGATTAAGAATGAAATTGATCCAACTTTAACATTTCGT---AGATCTTGTCGTGAAGGTATTTGTGGTTCTTGTGCT---ATGAATATTGATGGTTGTAATGGTTTA---GCTTGTTTAACTAAGATTGAATCT------ACA---ACACCAACAAGTACTGTTACTCCATTA------CCTCATATGTTTGTTATTAAAGATCTTGTCGTTGATATGACTAATTTTTATAATCAATATAAGAGTATTGAACCTTGGTTGAAGAGGAAGACACCTGCTGAGACACCT------GCT------------------AAGGAG---ATTTTGCAGAGTAAGAAGGATAGGGCTAAGCTTGATGGGATGTATGAATGTATTTTATGTGCTTGTTGCAGTACTTCTTGTCCTAGTTATTGGTGGAATCCTGAA---TCTTATCTTGGACCTGCTGCGCTTCTTCACGCTCATAGATGGATTAGTGACAGTCGTGAT------GAG------TACACTACGGAGCGTTTGGATGCGATA---AACGATGAGTTC------AAG---CTGTACCGC------TGCCACACAATCTTAAATTGTGCTCGTGCCTGTCCTAAGGGGTTGAATCCTGGAAAGCAGATTAGTGCCATCAAGCATAAGAACGAGTTTGGTGCTCGC------------------------------------
>AquilegiaCoerulea_PIA46518.1
---------------------------------------AAAGACCCTAAA------GATAAGAAC---------------------------------TTCCCAATCTTGAAAGGTCACCCTATAGGCCAA------------------------------------------------------------------------------------------------------------------------GAACATGCAGAACAA------------------GCA---------------------------GTA---------------------------------GAA------------------------------------AGTCATGAAACAGTTTTGAAGCAAAAG---GCAGATAATACTCTT---------------------------------------------------------------------TTG------------------AAGGAG---TTC------------------------AAGATA------------------------------------------------------TATAGATGGAATCCTGAT---AAGCTACAAAAACCA------TATTTGCATTCTTAC---TAC------------AAGAAT------GAG------------------------------------------------------TCC---------------------------------------------------------------------------------------------------------------------------------------------------------
>Daucuscarota_DCAR_011283
CACGCA------------------TCGCAA------------------------------TCCAGCAATGCC---------------AATCTAAAAACATTCCAAATTTACAGATGGAACCCCGAAAATTTA------AAGAAACCCGAAATGAAAAGCTACACTGTTGATCTCAAGGAATGCGGACCAATGGTCTTGGATGCACTCTTCCTGATCAAGAGCCAGCTCGATGCCACGCTGACTTTTCGA---CGATCATGTCGTGAAGGCATCTGTGGATCATGTGCA---ATGAACATTGATGGTTGTAATGGTTTG---GCTTGTTTGACAAAGATTGAATCA------GGA---TCGTCTGTGACCATGATAACACCGTTG------CCCCATATGTTTGTTATTAAGGATCTGGTTGTGGACATGACTAATTTTTATAATCAGTATAAGAGTATTGAGCCGTGGTTGAAGAGGAAGACTGCGACGAAAGAT---------GGA------------------AAAGAA---GTGTTGCAGAGTAAGAAAGACAGGGAGAAACTTGAAGGAATGTATGAGTGTATATTGTGTGCTTGTTGTAGTACTTCTTGTCCTAGTTATTGGTGGAACCCTGAG---TCGTATCTCGGCCCTGCTGCTCTTCTTCATGCTAATCGATGGATTATGGATAGTCGGGAC------GAA------TACACGAAGGAGCGTTTAGATGCAATA---TGTGACGAATTC------AAA---TTATACAGG------TGCCACACAATCTTAAACTGTGCACGTGCCTGCCCCAAGGGACTAAATCCTGGAAAGCAAATTAACAACATCAAGAAGCTCGAGGCTAAATCTGTG---------------------------------------
>Daucuscarota_DCAR_011510
---------------------------------------------------------------ATGAGATCT---------------TTGAGAAAAGAGTTTAAGATTTATAGATGGAGCCCTGATTATCCT---GATCGAAAGCCTTTTCTCCAATCTTACTTTGTGGACTTGTCTTCCTGTGGCCCCATGGTGTTGGATGCACTGCAGAAGATCAAAGCAGAGGAGGATTCAAGTCTGAGCTATAGA---AGGTCATGCAGAGAGGGGATTTGTGGGTCTTGTTCG---ATGAACATAGATGGAACCAACACAGTG---GCATGCCTCAAGCCTATTGATACAAAC---ACT---TCCACACCCACTTATATCACTCCTCTT------CCCCACATGTTTGTTATCAAAGACTTGGTGGTTGATCTCACTAATTTCTACAACCAATATAAGTCTATTGAGCCATGGCTGAAAACGAAAAAAGCCGCGCCAGAT---------GGA------------------AGGGAA---AACAGGCAAACACCTGCAGAAAGGAGAAAATTAGATGGTCTTTATGAGTGCATTTTATGTGCTTGTTGCAGTACTGCTTGCCCTGCTTATTGGTGGAATCCTGAA---GAGTTTCTTGGACCGGCCGCGTTGCTACATGCTTATCGTTGGGTCTCGGACAGCCGAGAT------GAG------TATACAGATGAAAGATTGCAAGCGTTAACGGAGAATGAAAAT------CGG---CTGTATCGA------TGCAGGACTATCCAGAACTGCACTGCCACGTGTCCCAAAAGCCTTAATCCGGCTAGAGCTATTAATAACATGAGAAAAATGCAAAAGCTTTCTGTTCCTCTTCTTCCTCTTCCAGCTGACAAG------------
>Daucuscarota_DCAR_021751
CACGCCACCGAAATCGAGTCC---CAGACC---------CGAGAGCCCACG------GCCCGATCCAACCCC---------------ACGCTCAAGACCTTCCAAATCTACCGATGGAGCCCCGAAAACCCG------TCGAAGCCCCAGCTGCAGGACTACAAAATCGATCTTTCTGAATGTGGGCCCATGGTTCTAGATGCCCTTATCAAAATTAAGAACGAGCTTGACCCGTCCCTGACTTTTCGG---CGATCTTGTCGGGAGGGGATTTGTGGGTCTTGTGCT---ATGAACATTGATGGGTGTAATGGGTTG---GCTTGTTTGACAAAGATTTCGGAT------GCG---AAAGAGGCTTCGATGATCACCCCATTG------CCCCATATGTTTGTGATTAAAGATTTGGTGGTGGATATGACTAATTTTTATAATCAGTATAAGAGTATTGAGCCTTGGTTGAAGAGGAAGAGTGAGAATAAAACT---------GGG------------------AAAGAG---ATATTGCAGAGTAAGAAAGATAGGGCTAAGTTGGATGGGATGTATGAGTGTATTTTGTGTGCTTGTTGTAGTACTTCTTGTCCCAGCTATTGGTGGAATCCTGAG---TCTTATCTTGGCCCTGCTGCGCTTCTTCATGCCAATAGATGGATTATGGACAGCCGAGAT------GAA------TACACTAGTGAAAGACTCGATGCAATC---AATGATGAATTC------AAG---CTATATCGT------TGCCACACAATATTGAATTGTGCTCGTGCCTGCCCCAAGGGACTGAACCCTGGAAAGCAGATCAGCAACATCAAGAAGCTTGAGGCTAAAGGCGCA---------------------------------------
>HelianthusAnnuus_OTF92943.1
CATGCTCAAGCAGCAGTTGAA---TCACAA---------CAAAACCTAAAA------GATAACATCAAAGCG---------------ATTAAAAAAGAGTTCAAGATCTATAGATGGAACCCTGATCTTCCA---TCCCAGAAACCATTTCTTAAATCATACTTTATTGATCTCACCACCTGTGGCCCCATGGTTTTGGATGCATTGCAGAAGATAAAAGCAGAATATGATTCATCATTGAGCTATAGA---AGATCATGTAGAGAAGGAATATGTGGGTCTTGTGCC---ATGAACATTGATGGGACCAACACAGTG---GCATGTTTAAAGCCAATTGACACAGAC---ACC---AGTAAGGCTACATACATCACACCTTTG------CCACATATGTATGTGATTAAAGATCTTGTTGTTGATCTCACAAATTTTTACCAACAATACAAGTCTATTGAGCCATGGTTGAAGACTAAGAAACCTCCACCAGAT---------GGA------------------AAAGAA---TACTTGCAAACACCTTCGGATAGAAAGAAACTTGATGGTTTATATGAGTGTATATTGTGTGCTTGTTGTAGCACTTCTTGTCCATCCTACTGGTGGAACCCGGAG---GAGTTTGATGGGCCCGCAGCATTGCTGCACGCCCATCGCTGGATCTCCGACAGCCGCGAT------GAC------TACACGGAGGAGAGATTGCATGCCCTTATGGAGAACGACAAA------CGT---TTGTACCGG------TGTAGAACAATAAAGAATTGTACTGCCACATGTCCCAAAAGCTTGAATCCAGCACGTGCTATCCGTCAAATGGAGGCTATGAAGTCTAAGAACCCAATTTCTGCTCGTGTAGCTGAGACGATA------------
>HelianthusAnnuus_OTF95807.1
CACGCATCGGAGCCCCAAACC---ACCCAA---------TCCACACCAGTA------GCCCAAACAACACCT---------------TCTCTCAAAACATTTCAAATCTACAGATGGAACCCCGACAGCCCG------ACCAAACCGGAGCTCAAATCCTACGAAATCAACCTCAACGAGTGCGGTCCAATGGTCCTAGACGCACTTATCAAAATCAAAAACGAGGTTGACCCAACCTTAACGTTCCGC---AGGTCCTGTCGTGAGGGGATCTGCGGGTCGTGTGCA---ATGAACATTGACGGGTGTAACGGGCTC---GCTTGTTTGACGAAGATACCGGCG------------AATAATGACACAATGATTACGCCTTTG------CCACATATGTTTGTGATTAAGGATTTGGTTGTGGATATGACGAATTTTTATAACCAGTATAAGAGTATTGAGCCGTGGTTGAAGCGGAAGAGTCCTGCAACGGAT---------GGG------------------AAGGAG---GTTTTGCAGAGTAAGAAGGATCGGGCGAAGCTGGATGGGATGTATGAGTGTATTTTGTGTTCTTGTTGTAGTACTTCTTGCCCCAGTTATTGGTGGAACCCTGAG---AGTTATCTTGGCCCTGCTGCGCTTCTTCATGCGAATCGGTGGATCATGGACAGTCGTGAT------GAA------TATACAAAAGAGCGTCTAGATGCTGTA---AATGATGAATTC------AAG---TTGTATCGC------TGCCATACAATCTTGAATTGTGCTCGTGCCTGCCCTAAGGGGCTGAACCCCGGGAAGCAAATCCAGAACATCAAGAGCCTTCAGGCA------------------------------------------------
>HelianthusAnnuus_OTG15014.1
CACGCATCCGAACCACAATCC---ACACAA---------------------------------------------------------AATCTAAAAAACTTCCAAATCTACCGCTGGAACCCTGACAACCCC------CAGAAACCAGAGCTCAAAACCTACCAGATCAACCTCAACGACTGCGGCCCCATGGTTCTCGACGCACTCATCAAGATCAAAAATGAAATCGACCCTACCTTAACCTTCCGC---AGGTCCTGCCGTGAAGGAATCTGCGGCTCATGCGCT---ATGAACATCGACGGATGTAACGGACTC---GCCTGTTTGACCAAGATTCCGTCA------------ACTGATGCCACCATGATAACGCCGTTA------CCGCATATGTTTGTGATCAAGGATCTGGTGGTGGATATGACCAATTTTTATAATCAGTATAAGAGTATTGAGCCCTGGTTGAAGCGGAAGACTCCCGTGACGGAT---------GGG------------------AAGGAG---GTTTTGCAGAGTAAGAAGGATCGGGCGAAGCTGGATGGGATGTATGAGTGTATTTTGTGTTCTTGTTGTAGCACTTCCTGCCCTAGCTATTGGTGGAATCCGGAG---TCGTATCTCGGCCCCGCTGCGCTCTTGCATGCCAATCGGTGGATCATGGACAGTCGCGAT------GAA------TATACAAAAGAGCGTCTTGATGCTGTA---AATGATGAGTTC------AAG---TTGTATCGC------TGTCATACAATTTTGAATTGTGCGCGTGCCTGCCCCAAGGGGCTGAACCCTGGGAAGCAAATCCAGAACATCAAGAGCCTTCAAACT------------------------------------------------
>ArabidopsisThaliana_AT3G27380.1
ACCTCTACAGGAGCGGAGGCGGAAACAAAA---------GCTTCCTCTGGC------GGCGGAAGAGGATCG---------------AACTTGAAGACTTTTCAGATCTATCGATGGAATCCAGATAATCCA------GGGAAGCCAGAGCTTCAAAATTACCAGATCGATCTCAAAGATTGTGGTCCAATGGTATTAGATGCTTTGATTAAGATCAAAAACGAAATGGATCCATCTCTTACTTTCCGT---AGATCATGCCGTGAAGGGATCTGTGGTTCATGTGCT---ATGAACATTGATGGATGTAACGGACTT---GCTTGTTTGACAAAGATTCAAGAT------GAA---GCATCGGAGACGACGATTACACCGTTG------CCTCATATGTTTGTGATTAAGGATTTGGTTGTTGATATGACTAATTTTTATAATCAGTATAAGAGTATTGAGCCGTGGTTGAAGAGGAAGACTCCAGCGTCTGTTCCT------GCT------------------AAGGAG---ATTTTGCAGAGTAAGAAGGATAGAGCTAAGCTTGATGGGATGTATGAATGTATTCTTTGTGCTTGTTGTAGCACATCTTGTCCTAGTTACTGGTGGAATCCTGAG---TCTTACCTTGGTCCAGCTGCTTTGCTACACGCTAATAGGTGGATAAGCGACAGTCGTGAT------GAG------TACACTAAGGAAAGACTTGAGGCTATT---GACGACGAGTTC------AAG---CTTTACCGT------TGCCATACAATCTTGAATTGTGCTCGTGCCTGTCCAAAGGGTTTGAACCCAGGAAAACAGATTACTCACATCAAGCAACTTCAGCGT------------------------------------------------
>ArabidopsisThaliana_AT5G40650.1
ACATCAACAGGATCAGAAGCA---CAATCG---------AAAGCTTCAACC------GGCGGCGGAGGAGCG---------------AGTCTGAAGACGTTTCAGATCTATCGATGGAATCCAGATAATCCT------GGAAAGCCAGAGCTTCAAGATTACAAAATCGATCTCAAGGATTGTGGTCCAATGGTTCTAGATGCTTTGATTAAGATTAAGAACGAGATGGATCCATCGCTCACTTTCCGT---CGCTCTTGCCGTGAAGGTATTTGTGGTTCGTGTGCT---ATGAACATTGATGGATGTAATGGTCTT---GCTTGTTTAACGAAGATTGAATCT------GGA---TCTAAAGAGACGACGATTACGCCGTTG------CCGCATATGTTTGTGATTAAGGATTTGGTTGTGGATATGACGAATTTTTATAATCAGTATAAGAGTATTGAGCCGTGGTTGAAGAGGAAGAATCCAGCATCTGTTCCT------GGG------------------AAAGAG---ATTTTACAGAGTAAGAAAGATAGAGCTAAGCTTGATGGAATGTATGAATGTATTCTCTGTGCTTGTTGTAGCACGTCTTGCCCTAGCTATTGGTGGAACCCTGAG---TCTTATCTTGGTCCAGCTGCTTTGCTTCATGCCAACAGGTGGATAAGTGATAGCCGAGAT------GAG------TACACTAAGGAAAGACTTGAAGCCATT---GACGATGAGTTC------AAA---CTGTATCGA------TGCCACACAATTCTGAACTGTGCTCGTGCCTGTCCAAAGGGATTGAACCCAGGGAAACAGATCACACACATCAAGCAGCTTCAGAAATCTGGT------------------------------------------
>ArabidopsisThaliana_AT5G65165.1
TTATCCAAAGATACTCTAAAA---TCCCAAGACATAACGAAAGAGAAAGAA------GGCCAACACAAAGAA---------------GTTAAGAAGGAGTTCAAGATTTATAGATGGAATCCTGACAAGCCT---AACTCTAAACCATTTCTTCAATCTTTCTTCGTTGATCTTTCCTCTTGTGGTCCCATGGTTTTGGACGTGCTGCAGAAGATAAAAGCAGAGGATGATGCCAGTTTGAGTTACAGA---AGATCATGTAGAGAAGGGATATGTGGATCTTGTTCA---ATGAACATTGACGGTACTAACACTGTC---GCATGTCTTAAACCCATAAACCCAAAC---ACG---TCAAAGCCCACCATAATTACTCCATTG------CCTCACATGTACGTCATCAAAGACCTAGTCGTCGACCTCACTAATTTTTACCAACAATACAAATCAATGGAGCCATGGTTAAAGACGAGGAAGCCTCCAAAAGAC---------GGA------------------CGCGAA---CACCGGCAATCACCAAAAGACAGGAAGAAACTAGACGGGCTATACGAATGCATATTGTGCGCGTGTTGTACCACATCATGTCCTTCTTATTGGTGGAACCCCGAG---GAGTTTCCAGGACCTGCGGCTTTACTACAAGCGTACCGTTGGATCAGCGATAGCCGCGAT------GAA------TACAGAGAAGAGAGGCTACAGGCAATAACTGAGAGTGAAACC------AAA---GTATATAGA------TGCAGAGCAATCAAGAACTGTACGGCCACTTGTCCTAAAGGACTTAACCCAGCTAGTGCCATTTTGAAAATGAAGTCTAAGCATTTGCTCTCCGATCCGTTAGTGAGAACAGAGAGTGTC---------------
>CitrusSinensis_orange1.1g023670m
CACGCGTCGGAAGCGGAGGCG---CAGAAG---------GTGGAGCCGAAG------GCAAGCGCGAACACG---------------GACACGAAGAAGTTTCAAATCTACCGATGGAACCCCGACAGCCCG------TCGAAGCCGGAGCTTAAGGAGTTCGAGATCAATCTGAAGGAGTGTGGGCCCATGGTTCTGGACGCTCTGATCAAAATCAAGAGCGAGATCGATCCTTCCTTGACCTTCCGC---CGATCTTGCCGCGAGGGGATTTGCGGCTCGTGCGCG---ATGAACATCGACGGCTGTAACGGACTC---GCGTGTCTGACGAAGATTTCGCCG------TCG---GGATCAGCATCGACGATAACGCCGTTA------CCGCACATGTTCGTGATAAAGGACTTGGTGGTGGATATGACTAATTTTTACAACCAGTACAAAAGTATAGAGCCGTGGCTGAAGAGGAAGAACCCGCCGCCCATGCCG------GGG------------------AAGGAG---ATTCCGCAGAGTAAGAAGGACAGGGCCAAGCTGGATGGGATGTACGAGTGTATTCTGTGCGCCTGCTGTAGCACATCTTGCCCCAGTTATTGGTGGACCTCTGAA---GCCTATTTGGGCCCCGCTGCTTTGCTTCATGCTAATAGGTGGATAAGTGATAGCCGTGAT------GAA------TATACCAAGGAACGTCTGGAAGCAATA---GATGATGAGTTT------AAG---CTGTACCGC------TGCCATACCATATTGAACTGTGCCCGTGCCTGCCCCAAGGGCTTGAACCCTGGAAAGCAGATAATAAATATCAAGCAACTTCAGCTAAAACGG------------------------------------------
>CitrusSinensis_orange1.1g045926m
AGTGCTGAAGTGGCTTTGGAA---TCTCGT---------GTGACTGTGCAA------GATAATGTAAAGAAG---------------GTGATGAAGGAGTTCAGGATTTATAGATGGAATCCTGACCGCCCT---GATAGCAAGCCCTTTCTTCAATCTTATCATGTTGATCTCTCCGAGTGTGGTCCTATGGTTTTGGATGCATTGCAGAAGATTAAAGCAGAGACTGATTCGAGCTTGAGCTATAGA---AGGTCATGCAGAGAAGGGATTTGTGGGTCGTGCGCG---ATGAACATTGGCGGCACCAACACTGTT---GCATGCCTTAAGCCAATCGATGGCGAC---ACT---AGCAAGCCAACTATTATAACTCCTCTG------CCTCACATGTTTGTCATCAAAGATCTTGTTGTTGATCTCACCAATTTCTACCAGCAGTACAAGTCGATTGAGCCCTGGCTGAAGACAAACATGGTGCCCAAAGAT---------GGG------------------CGAGAG---TATCGGCAATCACCCGCAGACAGAAAGAAACTAGATGGTCTGTATGAATGCATACTATGTGCTTGCTGTACCACTTCATGCCCCTCATATTGGTGGAACCCTGAA---GAGTACCTTGGCCCCGCCGCCTTGCTCCATGCTTATCGATGGATTTGCGACAGCCGGGAT------GAA------TTAACAGAAGAAAGATTGCAAGCATTAACAGAAGATGAAAGG------AAA---TTGTATAGA------TGTAGAGCTATCAAGAATTGCACAGCAACATGCCCCAAAGGTTTGGATCCAGCTGATGCAATTCACAAAATGAAGACTAAGCATATGCTTTCTCAGCCTATGGAAATGGTTGAAATCATG---------------
>CoffeaCanephora_Cc06_g20970
CACGCATCGGAGGCCGAAGCC---CAGCAA---------GCGGAACCTCAG------GCCAAGAAGACTCAC---------------AGCCTGAAGACCTTCCAAATCTACCGATGGAACCCGGACAACCCC------CAAAAGCCGGAGCTCAAAGATTACCACATCGACCTGAAGGAGTGTGGGCCCATGGTGTTGGACGCCCTGATTAAGATCAAGAACGAGATCGACCCATCCCTGACCTTCCGC---AGGTCTTGCCGGGAAGGGATCTGTGGGTCCTGCGCC---ATGAACATCGACGGCTGCAATGGCTTG---GCTTGCTTGACTAAGATTGATTCTGAT---GGG---TCGTCCGCCACCACAATCACGCCGCTT------CCCCATATGTTTGTGATTAAGGATTTGGTGGTGGACATGACCAACTTCTATAATCAGTACAAGTCCATTGAGCCGTGGCTGAAGAGGAAGAGCTCCCCGCCCACGCCC------GGG------------------AAGGAG---ATACCACAGTCCAAGAACGATAGGGCTAAGCTGGATGGGATGTATGAATGCATTCTGTGTGCCTGCTGTAGCACTTCCTGCCCCAGTTACTGGTGGAACCCTGAG---TCCTATCTCGGCCCTGCAGCCCTCCTCCACGCCAACCGTTGGATAATGGACAGTCGTGAT------GAA------TACACCAAAGAACGTCTGGATGCAGTG---AACGATGAGTTC------AAG---CTTTATCGA------TGCCATACAATTTTGAATTGTGCCAGGGCCTGCCCAAAGGGACTGAATCCTGGGAAGCAAATCCAAAACATCAAGAAACTTGAGCTTCTTGGTTCT---------------------------------------
>CoffeaCanephora_Cc07_g20970
---------------------------------------------------------------------------------------------------------------------------------------------------------------------------------------------ATGGTGTTGGACGCCTTGATTAAGATCAAGAATGAGATCGACCCATCCCTGACCTTCCGC---AGGTCTTGCCGGGAAGGGATCTGTGGGTCCTGTGCC---ATGAACATCAATGGCTGCAATGGCTTG---GCTTGCTTGACCAAGATTGATTCTGAG---GGT---TCGTCTGCCACCACCATCACACCGCTT------CCCCATATGTTTGTGATTAAGGATTTGGTGGTGGACATGACCAACTTCTATAATCAGTATAAGTCCATTGAGCCGTGGCTGAAGAGGAAAACTTCCCTGGCCACCCCT------GGG------------------AAAGAG---ATACCGCAGTCCAAGAGCGATAGGGCTAAGCTGGATGGGATGTACGAATGCATTCTGTGTGCCTGCTGTAGCACTTCCTGCCCCAGTTACTGGTGGAACCCTGAG---TCCTATCTTGGCCCTGCAGCCCTCCTCCATGCCAACCGTTGGATAATGGACAGTCGTGAT------GAA------TACACCAAGGAACGCCTGGATGCAGTG---AACGATGAGTTC------AAA---CTTTATCGA------TGCCATACAATTTTGAATTGTGCCAGGGCCTGCCCAAAGGGACTGAATCCTGGGAAGCAAATCCAAAACATCAAGAAACTTGAGCTTCTTGGTTCT---------------------------------------
>GlycineMax_Glyma.10G134200.1.p
---------GAAAGCCCAACC---CGCAAA---------ATC---------------------------CCA---------------ACCCTCAAAACCTTCCAAATCTATCGCTGGAACCCCAAAAACCCT------TCAAAGCACAAGGTCAAGGACTACCAGATCAACCTAAAGGAGGGTGGGCCGATGGTCCTCGATGCGCTCAACAACATCCAGAATAAGATTGACCCGAGCCTCACGTTCCGC---CGCTCATGCCGCGAGGGGATCTGCGGCTCCTGCGCA---ATGAACATCGACGACTACAACAACATT---GCGTGCCTCACCAAGATCCCCTTGGAA---AAAAACTCCGCCGCCATGACGATCACTCCTCTG------CCACACATGTTCGTGATCAAGGACCTGGTTATGGACATGACGAACTTCTACACAAATTTAAGA------------------------------------------------------------------------------------------------------------------------------GAAGTTATGATATGTGCTACCATACTTGTTTATTGT---AGTTATAGATGG------------------------------------TTTCACATTCCTGGAATTGTAATA------------------AGA------TTT------------------------------------TTC------TTA---ACTTTTAAT------TTGTCTTCTCTT------TGC------------------------------------------------------------------------------------------------------------------
>GlycineMax_Glyma.16G066200.1.p
------------------GCC---CAGCAG---------GTGGAGCCCAAG------GCCCGCGAAACCCCG---------------ACCCTCAAAACCTTCCAAATCTACCGCTGGAACCCCGAAAACCCC------TCAAAGCCCGAGCTCAAGGACTACCAGATCAACCTAAAGGAGTGTGGGCCCATGGTCCTCGACGCGCTCATCAAGATCAAGAACGAGATCGACCCGAGCCTCACGTTCCGC---CGCTCGTGCCGCGAGGGGATCTGCGGCTCCTGCGCA---ATGAACATCGACGGCTGCAACGGCCTG---GCGTGCCTCACCAAGATCCCCTCGGAAAAAAAC---TCCGCCGCCACGACGATCACTCCTCTG------CCGCACATGTTCGTGATCAAGGACCTG------------------------------------AGTATCGAGCCCTGGCTG---AGGAAGAACCCACCGGTGCCG---------GGA------------------AAAGAG---ATTCTGCAGAGCAAGAAGGAGAGGGAGAAGCTCGACGGGATGTACGAGTGCATTCTCTGCGCCTGCTGTAGCACCTCTTGCCCCAGCTACTGGTGGAACCCCGAG---TCCTATCTCGGTCCCGCTGCGTTGCTCCACGCTAATAGGTGGATAAGCGACAGCCGTGAT------GAG------TACACTAAGGAGAGATTGGATGCCATT---AATGATGAATTC------AAG---CTCTATCGC------TGCCACACCATATTGAACTGTGCTCGTGCCTGCCCAAAGGGGTTGAACCCAGGAAAGCAAATCTCACATATCAAGTCACTTCAGCCTAAAGCT------------------------------------------
>GlycineMax_Glyma.19G080600.1.p
CACGCGTCGGAGGCCCAGGCC---CAGCAG---------GTGGAGCCCAAG------GCCCGCGGCACCCCG---------------ACCCTCAAAACCTTCCAAATCTACCGCTGGAGCCCGGAGAACCCC------TCAAAGCCCGAGCTCAAGGACTACCAGATCAACCTAAAGGAGTGCGGGCCCATGGTCCTGGACGCGCTCATCAAGATCAAGAACGAGATCGACCCGAGCCTCACGTTCCGC---CGCTCGTGCCGCGAGGGGATCTGCGGCTCCTGCGCC---ATGAACATCGACGGTTGCAACGGCCTC---GCGTGCCTCACCAAGATCCCCTCC------GAA---GGCGCCGCCACCACGATCACCCCTCTG------CCACACATGTTCGTGATCAAGGACCTCGTCGTCGACATGACGAACTTCTACAATCAGTACAAGAGTATCGAGCCGTGGCTCAAGAGGAAGAACCCACCGGAGCCG---------GGG------------------AAGGAG---ATTCTACAGAGCAAGAAGGAGAGGGAGAAACTCGATGGGATGTACGAGTGCATACTGTGCGCCTGCTGTAGCACGTCCTGCCCCAGCTACTGGTGGAACCCCGAG---TCCTACCTCGGTCCCGCCGCGTTGCTCCACGCTAATAGGTGGATAAGTGACAGTCGTGAT------GAG------TACACTAAGGAGAGATTGGATGCCATT---AATGATGAATTC------AAG---CTCTATCGC------TGCCACACCATATTGAACTGTGCTCGAGCCTGCCCAAAGGGGTTAAACCCAGGAAAGCAAATCTCACATATCAAGTCACTTCAGCCTAAAGCA------------------------------------------
>HandroanthusImpetiginosus_PIN17792.1
CACGCATCGGAGGCGGAGGCT---CAACAA---------GCGGAGCCCAAG------GCGAAACCAATCTCC---------------AGCCCCAAGACCTTCCAAATCTACCGATGGAACCCGGATTCTGCG------CAGAAACCTCAGCTTGAGGATTATGAAATTGACCTCAAGGAATGTGGGCCCATGGTTCTGGACGCCCTAATCAAGATCAAGAACGAGATCGATCCAACCCTGACCTTCCGC---CGCTCCTGCCGTGAGGGAATCTGCGGTTCATGCGCT---ATGAATATCGACGGCCGGAACGGTTTA---GCTTGTCTGACGAAAATATCCTCG------------GGTGGGCCTACGATGATTACCCCTTTG------CCTCATATGTATGTGATTAAGGATTTGGTGGTGGATATGACGAATTTTTATAATCAGTATAAATCGATTGATCCTTGGTTGAAGAGGAAGAACCCTCCGGAGACACCG------GGG------------------AAAGAG---GTTTTGCAGAGTAAGGAGGATAGGAAGAAGCTTGATGGGATGTACGAGTGCATTCTGTGTGCCTGCTGTAGCACATCCTGTCCCAGCTATTGGTGGAACCCTGAA---TCTTATTTGGGCCCCGCTGCGCTTTTGCATGCGAACAGATGGATAATGGACAGTCGTGAT------GAA------TACACAAAGGAGCGTCTCGATGCCATA---AACGATGAGTTC------AAG---CTGTATCGT------TGCCACACCATCTTGAATTGCGCTAAAGCTTGCCCGAAGGGACTGAATCCCGGAAAGCAAATCCAGAATATTAAGAAGCTGGAGCTAAATTCT------------------------------------------
>HandroanthusImpetiginosus_PIN18940.1
CATGCAGAACAAGTGCTTGAG---ACCCAT---------GAAACTCTCAAA------GAAAAAAAGAAAACC---------------CTCAAAAAGGAATTCCAGATTTATAGATGGAGCCCTGATAATCCC---CATCAGAGACCTTTTCTTCAGTCATACTTTGTCGATCTTTCCACCTGTGGGCCCATGGTTCTTGATGCATTACAAAAGATAAAAGGAGAAGATGATTCAAGTTTAAGCTATAGG---AGATCATGTAGAGAAGGAATATGTGGTTCGTGTGCA---ATGAACATTAATGGCACGAATACAGTG---GCATGTCTTAAGCCGATTAACGCAGAC---ACT---AGTAGGGCTACTGTAATAACTCCCCTG------CCCCATATGTATGTGATCAAAGATTTAGTCGTCGATCTCACCAACTTCTATCACCAGTACAAGGTTATTGAGCCATGGCTTAAGACGAAAAAGCCCCCACTAGAC---------GGG------------------AGAGAA---TATAGGCAGAGTATAGCCGAGAGAAAGAGACTAGATGGGCTCTACGAATGCATACTATGTGCTTGTTGTAGTACCTCATGCCCTTCCTATTGGTGGAACCCCGAG---GAGTTCCACGGACCAGCAGCACTACTTCATGCTTATCGTTGGATTTCTGACAGTCGAGAT------GAT------TATACAGAGGAACGACTGCAGGCATTAACGGAGGATCACACA------CGT---TTATATCGT------TGCAGGACCATCAAAAACTGTACGGCTACATGTCCGAAAAGCCTGAATCCCGCAAATGCCATTAACAAGATGAAGACAAGGCATCTGCTTTCTCAGCCTGTGGAGGAGACGGAAGAGCGAGAACAACACGCGATC
>IpomoeaNil_INIL02g11514.t1
catgcgtccgaagctcaagcg---cagcag---------gtggagtccaag------gcc---gccgccgcc---------------aacataaaaaagttccaaatctaccggtggagtccggagaacccg------caaaaaccggagcttcaggagtaccaagtcgatctgaaggagtgcgggcccatggttctagacgctctgatcaagattaagaacgagatcgactcctcactcaccttccgg---cggtcgtgccgggagggcatctgcggctcttgcgcc---atgaatatcgacggcaagaacggacta---gcttgcctcaccaagatttcttcc------------ggctctgactccatgatcactccgctc------ccccacatgttcgtgataaaggatctggtggttgatatgaccaacttctacaaccagtataagtcaattgaaccctggctcaagaggaagactcctccccagacgccc------ggc------------------aaagag---attcctcagagcaaggccgatagagctaagctggatgggatgtacgagtgcattctctgcgcctgctgtagcacatcctgccctagttactggtggaacccagag---tcttatcttggccccgccgccctcctccatgccaacagatggataatggacagccgtgat------gaa------tataccaaggagcgccttgaagcagtt---gatcatgaattc------aag---ctttatcgc------tgccatactattttgaattgtgccaaagcttgcccaaagggactgaatcctggaaaacaaatccagaatatcaaggcactagaggttaacagacgatttgta---------------------------------
>IpomoeaNil_INIL02g11514.t2
catgcgtccgaagctcaagcg---cagcag---------gtggagtccaag------gcc---gccgccgcc---------------aacataaaaaagttccaaatctaccggtggagtccggagaacccg------caaaaaccggagcttcaggagtaccaagtcgatctgaaggagtgcgggcccatggttctagacgctctgatcaagattaagaacgagatcgactcctcactcaccttccgg---cggtcgtgccgggagggcatctgcggctcttgcgcc---atgaatatcgacggcaagaacggacta---gcttgcctcaccaagatttcttcc------------ggctctgactccatgatcactccgctc------ccccacatgttcgtgataaaggatctggtggttgatatgaccaacttctacaaccagtataagtcaattgaaccctggctcaagaggaagactcctccccagacgccc------ggc------------------aaagag---attcctcagagcaaggccgatagagctaagctggatgggatgtacgagtgcattctctgcgcctgctgtagcacatcctgccctagttactggtggaacccagag---tcttatcttggccccgccgccctcctccatgccaacagatggataatggacagccgtgat------gaa------tataccaaggagcgccttgaagcagtt---gatcatgaattc------aag---ctttatcgc------tgccatactattttgaattgtgccaaagcttgcccaaagggactgaatcctggaaaacaaatccagaatatcaaggcactagaggttaacagacgatttgta---------------------------------
>IpomoeaNil_INIL02g11810.t1
cacgccgaagaagctgttgag---tctcac---------gtaaac---agg------ttgagaatccaatct---------------cagaagaaagagttcagaatctacagatggagccctgataatccc---aaccagaagccatttcttcagtcatttcacgtcgatctatcctcttgtggccccatggttctggatgccttgcagaagataaagggcgaggaggattcgagtttgagttacagg---aggtcttgcagggaagggatatgcgggtcgtgctcg---atgaacatagacggcgtcaataccgtg---gcgtgtctgaagccaatagacacagac---acg---agcagggcgacggtgatcacgcctctg------ccgcacatgttcgtcatcaaagacttggtggttgacctcactaacttctaccaacaatacaagtcaattgagccgtggctgaagaccagaaaggcggccccggag---------gga------------------agggaa---tacaggcagacaccggaggagaggaaaaggctagacgggctgtacgagtgtatattatgcgcctgctgctcaacttcctgcccttcttactggtggaatcctgag---gagtttcccggcccggcagcgttgctccacgcttatccatggtgc------agccgagac------gat------tatgcagaagagagattgcaggcgataacggagaaccagaaa------cgg---ttgtatagg------tgcaggactataaagaactgcgcggcgtgttgtcccaagagcctcaacccagcaaatgccataaataagatgaagactaggcaccttaccgcatacccagtggagaaatatgaagcggaaccagagcctcgttat
>IpomoeaNil_INIL11g09874.t1
cacgcttcggaggcgaatgcc------------------------ccgcag------gcgacggcgagcgcg---------------aaaatcaagaagttccaaatttaccggtggagccccgagaaccca------cagaagccggagctgcaggagtacgagattgatctgaaggagtgtgggccgatggtgctggacgctctgatcaagataaagaacgagatcgacccgacgctgactttccgg---cggtcgtgccgggagggcatctgcgggtcgtgcgcg---atgaacatcgacggcaagaatgggctg---gcctgcctgacgaagatctcgtcg------------gggccggactcgatggtaacgccgctc------ccacacatgttcgtgatcaaggatctggtggtggacatgaccaacttctacaaccagtacaagtccatagagccatggctgaagcgaaagaacccgccgccgatcccc------ggc------------------aaggag---gtcctccagagcaaagccgatagatctaagctcgacggcatgtacgagtgcattctctgcgcctgttgtagcacatcctgccctagttactggtggaaccctgag---tcttatcttggccccgccgctctcctccatgccaaccgatggataatggacagccgtgat------gaa------tacaccaaggagcgtctggaggcagtt---gatcacgagttc------aaa---ctttatcgc------tgccatacaatcttgaactgcgccaaagcttgcccaaagggattgaatcccgggaagcaaatccagaacatcaaggcactagaggttaacaggcggttcgta---------------------------------
>ManihotEsculenta_Manes.13G091700.1.p
CATGCTCAAGAATCCATCCAA---ACTTAC---------GAAACAGTCAAA------GACAACATCAAGAAG---------------CTCATCAAAGAATTCAGGATTTATAGATGGAATCCTGACAATCCC---AACAACAAGCCCTTCCTCCAATCCTTCTACATAGATCTCTCAACTTGCGGTCCCATGGTTTTGGATGCATTGCAGAAGATAAAGGCAGAAGATGATTCAAGCTTGAGCTACAGG---AGATCATGCAGAGAAGGGATATGTGGATCTTGTGCT---ATGAACATTGATGGGACTAACACAGTT---GCCTGTCTGAAACCCATTGATGCAGAC---ACA---AGCAAGCCCACTGTTATCACCCCTCTC------CCACACATGTTTGTGATCAAAGACCTTGTGGTTGATCTCACCAACTTCTACAACCAATACAGGTCAATCGAGCCATGGCTGAAGACAAGAAAGAAACCTGAGGAT---------GGA------------------AGAGAG---TACAGACAATCACCTGAAGATAGAAAGAAGCTTGATGGGCTTTATGAGTGTATACTCTGTGCTTGTTGCAGTGCTTCATGCCCTTCTTACTGGTGGAATCCTGAG---GAGTTCCTTGGACCTGCACCTTTGATCCATGCTTATCGATGGATTTCAGACAGCCGGGAT------GAA------TATGGAGATGAAAGGCTGCAAGCTTTGGCTGAGGATATGAAG------AAA---TTATACAGA------TGCAGGACCATCAAGAACTGCACAGCTACTTGCCCCAAAAGCCTCAATCCTGCTGATGCAATTCACAAAATGAAAACCAAACATTTGGTTTCTCAGCTTGTGGAGGAGTCGGAAATAAACCCT------------
>ManihotEsculenta_Manes.15G154900.1.p
CATGCATCGGAAGCGGAAGCC---CAGAAG---------GTTGAGCCCAAG------GCTAGCTCCGGTTCG---------------AACCTTAAGACCTTCCAAATCTACCGGTGGAACCCCGACAACCCA------TCAAAACCTCACCTTCAGGACTACCAGATCGACCTTAAAGAATGCGGACCCATGGTCTTGGATGCCCTTATCAAGATCAAGAACGAAATCGACCCTACCCTCACTTTCCGC---CGATCTTGCCGTGAAGGAATCTGCGGCTCATGTGCC---ATGAACATCGACGGTTGTAATGGGCTT---GCATGCTTGACCAAAATCCCATCT------------GGGGACTCCTCGACTATTACTCCTTTG------CCCCACATGTTCGTGATTAAGGATTTGGTGGTTGACATGACTAATTTCTATAATCAATACAAGAGTATCGAGCCGTGGCTTAAGAGAAAGAACCCGCCTCCGGTGCCG------GGG------------------AAAGAG---ATACTACAGAGTAAGAAAGATAGGGCTAAGCTTGACGGGATGTATGAGTGTATATTGTGTGCTTGCTGCAGTACATCCTGCCCCAGCTATTGGTGGAACCCTGAG---TCTTACTTGGGCCCAGCTGCTTTGCTCCACGCCAACAGGTGGATCAGCGATAGCCGTGAT------GAA------TTTACCAATGAACGACTGGAGGCAATA---AATGATGAATTT------AAG---CTCTACCGC------TGCCATACCATATTGAATTGTGCCCGGGCCTGCCCTAAAGGCTTGAACCCTGGAAAGCAGATCATGCACATCAAACAGCTCCAGCTATCTGGTGGTGCA------------------------------------
>ManihotEsculenta_Manes.17G108500.1.p
CACGCTTCGGAAGCGGAAGCC---CAGAAG---------GTGGAGCCAAAG------GCCAGCTCCAGTTCG---------------AACCTCAAGACCTTCCAAATCTACCGGTGGAACCCTGACAACCCG------TCAAAACCTCAACTTCAGGACTACCAGATCGACCTGAAAGAATGTGGACCCATGGTCTTGGATGCCCTCATCAAGATCAAGAACGAGATCGACCCTTCTCTCACTTTCCGC---CGATCTTGCCGCGAAGGAATCTGTGGCTCCTGTGCT---ATGAACATCGACGGCTGTAATGGGCTT---GCGTGCTTGACCAAGATCCCATCT------------GGGACCTCGTCGACGATTACTCCTTTG------CCCCATATGTTCGTGATTAAGGACTTGGTAGTGGACATGACTAATTTCTATAATCAATACAAGAGTATCGAGCCATGGCTTAAGAGAAAGAACCCTCCTCAGGTTCCG------GGG------------------AAGGAG---ATATTGCAGAGTAAGAAAGATAGGGCTAAGCTTGATGGGATGTATGAGTGTATATTGTGTGCTTGCTGTAGCACATCCTGCCCCAGCTATTGGTGGAACCCTGAG---GCTTACTTGGGGCCAGCTGCTTTGCTCCATGCTAACAGGTGGATCAGTGATAGCCGTGAT------GAA------TATACCAACGAACGACTGGAAGCAATA---AATGATGAGTTT------AAG---CTATACCGC------TGCCATACGATATTGAATTGTGCCCGTGCCTGTCCAAAAGGCTTGAACCCTGGAAAGCAAATCATGCACATTAAGCAGCTCCAGCTATTAGGTGGCGTA------------------------------------
>MimulusGuttatus_Migut.H00043.1.p
CACGCGTCGGCGGCAGAAGCC---CAACAA---------GTCGAGCCCAAG------GCTAAATCCACCACC---------------ACCCCCAAAACCTTCCAAATCTACCGATGGAACCCTAACTCTCCC------CAGAAGCCCGAGCTCCAGAATTACGAAATCGATCTAAAGGAGTGCGGCCCCATGATTCTCGACGCCCTAATCAAGATTAAAAACGAGATGGATCCAACCCTAACCTTCCGC---CGCTCCTGCCGTGAAGGAATCTGCGGTTCGTGCGCT---ATGAACATCGACGGCCGTAACGGATTG---GCCTGTCTGACGAAGATATCATCG------------GGTGGGCCCACGATGGTCACCCCTCTG------CCGCACATGTTCGTGATAAAGGATTTGGTGGTGGATATGACGAATTTTTATAATCAGTACAAGTCGATTGAGCCGTGGCTGAAGAGGAAGAGCGAGCCTTCGTCTCCG------GGG------------------AAGGAG---ATTCTGCAGAGCAAGGAGGATAGGAAGAAGCTTGATGGTATGTATGAATGTATCCTCTGTGCCTGCTGTAGCACATCCTGCCCTAGCTACTGGTGGAATCCGAAG---TCTTATTTGGGCCCTGCAGCTCTATTGCATGCCAATAGATGGATAATGGACAGTCGTGAT------GAA------TATACCAAGGAGCGCCTTGATGCCGTA---AATGACGAGTTC------AAG---CTGTACCGG------TGCCACACCATTCTGAATTGTGCTAAAGCTTGCCCTAAGGGACTGAATCCAGGAATGCAGATTCAGAACATCAAGAAACTTGAGCTTACAAGT------------------------------------------
>MimulusGuttatus_Migut.K01430.1.p
CACGCATCCGAGGCGGAGGCG---CAGCAG---------GTGGAGCCGAAG------GCGAAAACCACCTCC---------------ACACCGAAGACCTTCCAAATCTACCGATGGAACCCCGATTCGACG------CAGAAACCAGAGCTCAAGGACTACGATATCGACCTCAAGGAATGCGGTCCGATGGTGCTCGACGCCCTAATCAAGATAAAAAACGAGATCGATCCATCCCTGACCTTCCGC---CGATCCTGCCGCGAGGGAATCTGCGGCTCCTGCGCG---ATGAACATCGACGGCCGGAACGGTTTA---GCCTGTCTGACGAAAATACCCTCG------------GGCGGCCCAACGATGGTCACGCCTCTG------CCGCACATGTTCGTGATTAAGGATTTGGTGGTGGATATGACGAATTTCTACAACCAGTACAAGTCGATTGAGCCGTGGCTGAAGAGGAAGACGCCGGCGGAGACTCCG------GCG------------------AAGGAG---ATTCTGCAGAGCAAGGATGACAGGAAGAAGCTTGATGGGATGTACGAGTGCATACTGTGTGCCTGCTGTAGCACATCCTGCCCTAGTTACTGGTGGAACCCTGAG---TCTTATTTGGGTCCGGCTGCTCTTTTGCACGCCAACAGATGGATAATGGACAGTCGAGAT------GAG------TACACAAAGGAGAGGTTGGATGCTGTA---AACGACGAGTTC------AAG---CTGTACCGG------TGCCACACCATATTGAATTGTGCTAAAGCTTGCCCCAAGGGACTCAATCCTGGAATGCAGATCCAGAATATCAAGAAACTCGAGCTCACATCTTCT---------------------------------------
>MimulusGuttatus_Migut.L00112.1.p
CACGCCGAACAAGTCCTCGAA---ACGCAC---------GGCGCTCTGAGA------GAGAAAATGAACAAC---------------TTGAAAAAGGAATTCAAGATTTACAGGTGGAGCCCCGATCACCTC---CACCGGAAGCCCTTTCTGCAATCCTACTTCGTTGATCTTTCCAAATGTGGGCCCATGGTACTCGATGTGTTGCAGAAGATAAAAGGAGAAGAGGATTCGAGTTTGAGCTACCGA---AGGTCGTGTAGAGAAGGGATATGCGGTTCGTGCGCA---ATGAACATAGACGGTACAAATACGGTG---GCTTGTCTGAAGCCGATAGACGCCGAC---ACG---AGCAAGCCCACCGTAATAACTCCCCTG------CCGCATATGTACGTCATCAAAGACTTGGTCGTCGACCTCACCAATTTCTATCAGCAGTACAAGTCTATTGAGCCATGGCTAAAGACGAAAAAGCCCCCACCGGAT---------GGG------------------AGAGAA---TATAGGCAGAGTATAGCTGAAAGAAAGAGGCTAGATGGTCTTTACGAGTGCATACTATGTGCTTGTTGCAGTACGTCGTGCCCTTCCTATTGGTGGAATCCCGAG---CAGTTCCATGGACCGGCGGCCCTACTTCACGCTTACCGCTGGATTACCGATAGTCGCGAC------GAT------TTTACGGACGAACGTTTGCAAGCGTTAACGGAAGACGAGACA------CGA---TTATATAGA------TGCAGGACCATAAAGAACTGCACCGCCACCTGTCCTAAAAGCTTGAACCCCGCGAACGCAATTAATAAGATGAAGACGAAACATTTGCTTTCTCAACCGGTTGAGAAAACCGAAGATCAAATTGGACGCGCTTTC
>OleaEuropaea_Oeu013961.2
CACGCGTCGGAAGCCTCGGTC---CAGCAG---------GAGGAGCCTCAG------GCGAAGCATACCAGC---------------AACCCGAAAACCTTCCAAATTTACCGGTGGACCCCGGACAACCCG------CAGAAGCCTGAGCTGCAGAATTTCGAGATTGATCTCAAGGAGTGCGGCCCTATGGTTTTGGACGCCCTAATCAAGATCAAGAACGAGATCGACCCGACCCTGACCTTCCGC---CGCTCCTGTCGTGAGGGAATCTGCGGTTCGTGCGCT---ATGAACATCGACGGTAGAAATGGGCTT---GCTTGCTTGACCAAGATCCCATCT------------GGGCCGTCAACTATGATTAACCCCCTG------CCACACATGTTTGTGATTAAGGATCTTGTGGTTGATATGACCAATTTTTACAACCAGTATAAGTCGATTGAACCGTGGCTGAAGAGGAAGAGTCCACCGGAGACGCCA------GGG------------------AAGGAG---ATTTTGCAGAGCAAGGAGGATAGGAAGAAGCTTGATGGTATGTATGAATGCATTCTGTGCGCCTGTTGTAGTACATCCTGTCCTAGCTACTGGTGGAATCCTGAG---TCTTATCTTGGCCCGGCCGCCCTTCTCCATGCCAATAGGTGGATAATGGACAGCCGTGAT------GAG------TACACAAAGGAGCGCCTAGATGCTGTA---AACGATGAGTTC------AAA---CTCTATCGC------TGCCATACTATTTTGAATTGTGCTAAAGCTTGCCCGAAGGGACTGAATCCCGGACTGCAAATTCAGAACATCAAGAAACTCGAGCTTACAAGT------------------------------------------
>OleaEuropaea_Oeu037153.1
TATGCATCCGCGGCG---------------------------GATCCCGAG------TCCAAACACGACAGC---------------AACCTGAAGACCTTCCAAATCTACCGCTGGAGCCCAGACAATCAG------GATAAACCCAAGCTGAAGGAGTACAAAATTGATCTTAAGGAATGTGGACCCATGGTATTGGACGCCTTAATCAAGATCAAGAACGAGATTGATCCAACTCTGACCTTCCGC---CGCTCCTGCCGTGAGGGTATATGCGGATCGTGCGCG---ATGAACATTGATGGAGGGAATGGACTG---GCTTGTCTGACAAAAATCTCGTCG------------GGATCATCCTCCATGATTAATCCCTTG------CCGCACATGTTTGTTATTAAGGATCTTGTGGTTGATATGACAAATTTTTACAACCAGTATAAGTCGATTGAGCCGTGGCTGAAGAGGAAGAACCCACCGCAGACTCCG------GGG------------------AAGGAG---ATTTTGCAGAGCAAGGAGGACAGGAAGAAGCTTGATGGTATGTATGAGTGCATTATGTGTGCCTGCTGCAGCACGTCATGTCCGAGCTACTGGTGGAACCCCGAG---TCCTACCTCGGTCCGGCTTCCCTCCTTCATGCCAACCGATGGATAATGGACAGTCGTGAT------GAA------TATACAGAGGAGCGCCTTGAAGCAATA---AATGATGAGTTC------AAG---CTATATCGC------TGCCACACAATTCTGAATTGTGCTAAAGCTTGCCCAAAGGGACTGAATCCCGGGAAGCAAATCCAGAATATCAAGAAACTCGAGATGACTACTCCT---------------------------------------
>OleaEuropaea_Oeu050444.4
CACTCCTCGGAGGCCAAGGCC---CAATTG---------GTGGAACCAAGT------TCGAAGCCCACAAGC---------------AACATCAAGACCTTCCAAATCTACAGATGGAACCCGGACAGTACT------CAGAAGCCGGAGCTGCAAAATTACGAGGTTGACCTCAAGGAGTGTGGACCAATGGTCCTGGATGCTCTAATCAAGATAAAAAACGAGGCCGACCCTACATTGACATTCCGG---CGATCTTGCCGTGAGGGAATCTGCGGTTCGTGTGCT---ATGAACATCGACGGCCGGAATGGGCTA---GCCTGTTTGACAAAGATCCCATCT------------GGTGGGGCATCTATGATTACTCCCCTG------CCCCATATGTTTGTGATCAAGGATCTTGTTGTGGATATGACTAATTTTTATAACCAATATAAGTCTATTGAGCCGTGGCTGAAGAGGAAAAACCCGCCAGAGAATGCC------GGG------------------AAAGAG---ATTCTGCAGAGTAAGGACGATAGAAAGAAACTCGACGGGATGTATGAGTGCATTTTGTGCGCCTGCTGTAGCACATCCTGCCCCAGCTACTGGTGGAATCCCGAG---TCTTATCTCGGCCCTGCTGCCCTATTGCATGCCAATCGATGGATAATGGATAGCCGTGAT------GAA------TACACCAAAGAGCGCCTTGAGGCAGTA---AATGATGAGTTC------AAG---TTATATCGG------TGCCATACCATTTTGAACTGTGCTAAAGCTTGCCCAAAGGGACTGAATCCTGGAATGCAAATCCAGAACATCAAGAAACTTGAGCGCACTGGATTT---------------------------------------
>OleaEuropaea_Oeu054845.1
CATGCAGAACAAGTTGTCGAA---TCGCAC---------CATGCTCTTCAA------GAAAACATCAAAGCA---------------CTGAAAAAAGAGTTCAAGATTTACAGATGGAACCCTGATAATCCA---TACCAGAAGCCATATCTTCAATCTTACTTTGTAGATCTTTCTACTTGTGGGCCCATGGTTCTTGATGCATTGCAAAAGATAAAGGCAGAGGATGATTCAAGTTTGAGTTATAGG---AGATCATGCAGAGAAGGAATATGTGGTTCATGTGCC---ATGAATATCGATGGCACCAATACGGTA---GCATGCCTTAAGCCAATTGATGTAGAC---ACT---AGCAAGGCTACTTTCATCACTCCCCTT------CCCCATATGTATGTTATCAAAGATTTGGTTGCTGATCTCACCAATTTCTACCAACAATACAAGTCAATTGAGCCATGGCTTAAGACTAAAAAGCCCCCACCTGAA---------GGG------------------CGTGAA---TACAAGCAGACTCCAGCTGAAAGAAAGAGACTAGACGGTCTATATGAGTGCATTCTATGTGCTTGTTGCAGTACTTCATGCCCTTCTTATTGGTGGAACCCTGAA---AAGTTTCTCGGACCAGCAGCATTACTTCATACCTACCGTTGGATTACAGACAGTCGAGAT------GAT------TTCACAGATGAACGGCTACAGGCATTGACACAGGATGAAACA------CGG---TTATATCGG------TGCAGGACTATAAGGAACTGTACTGCTACATGCCCGAAAAGCCTGAATCCGGCAAATGCTATTAACAAGATGAAGACTAGACATCTGATTTCTCAGCCTGTCGAGAAGATGGAAGGTCAAGATCAGCAGGCATTT
>OleaEuropaea_Oeu062396.1
TACGCATCGGAAGCTCAGGCC---CAACTG---------GTGGAGCCGAAG------GCGAAGTCTACCAGT---------------GACCCTAAGACCTTCCAAATCTACCGGTGGAACCCGGACAGCCCG------CAGAAGCCCGAACTGCAGAATTTCGATATTGACCTCAAGGAGTGCGGGCCTATGGTTCTCGATGCCCTAATCAAGATCAAGAACGAGATCGACCCAACCCTGACCTTCCGT---CGCTCCTGCCGTGAGGGAATCTGTGGTTCCTGCGCT---ATGAACATTGACGGTAGAAATGGGCTT---GCTTGTTTGACCAAGATCCCATCT------------GGGCCGTCCACTATGATTACCCCCTTG------CCACACATGTTTGTGATCAAGGATCTTGTTGTGGATATGACCAATTTTTACAACCAGTATAAATCGATTGAACCGTGGCTGAAGAGGAAGAATCCACCGGAGACGCCA------GGA------------------AAGGAG---ATTTTGCAGAGCAAGGCGGACAGAAAGAAGCTTGATGGAATGTATGAGTGCATTTTGTGTGCCTGCTGTAGCACGTCCTGTCCCAGCTACTGGTGGAATCCCGAG---TCTTATCTCGGGCCAGCCGCGCTTCTCCATGCCAATCGATGGATCATGGACAGTCGTGAT------GAA------TACACGAAGGAGCGCTTAGAGGCTGTA---AACGATGAGTTT------AAA---CTCTATCGA------TGCCATACTATTTTGAATTGTGCTAAAGCTTGCCCGAAGGGACTGAATCCCGGAATGCAAATTCAGAACATCAAGAAACTTGAGCGTACGAGT------------------------------------------
>Phtheirospermum_Pjv1_00015751
CACGCCACGGAGGCCCAGGCT---CAACAG---------GTCGAGCCGAAG------GCGAAGCCCACCTCC---------------ACCCCCAAAACCTTCCAAATCTACCGATGGAACCCCGACTCGCCG------CAGAAGCCCGAACTCCAGAATTATGAAATTGACCTCAAGGACTGCGGTCCGATGGTCCTTGACGCGCTGATCAAGATCAAGAACGAGATCGATCCAACCCTAACCTTCCGC---CGCTCGTGCCGCGAGGGGATCTGCGGCTCGTGCGCG---ATGAACATCGACGGACGGAACGGATTG---GCCTGCCTGACGAAAATACCCTCA------TCG---GGCGGGCCCTCGATGATCACCCCGCTG------CCGCACATGTTTGTGATTAAGGATTTGGTGGTGGATATGACGAATTTCTATAATCAGTATAAGTCGATTGAGCCGTGGCTGAAGAGGAAGAACCCACCGGAGAATCCG------GGG------------------AAGGAG---ATTCTGCAGAGCAAGGAAGACAGGAAGAAGCTGGATGGCATGTATGAGTGCATTCTGTGTGCCTGCTGTAGCACATCCTGCCCCAGTTACTGGTGGAACCCGGAG---TCTTATTTGGGCCCCGCTGCGCTTTTGCATGCCAATAGATGGATAATGGACAGTCGTGAT------GAA------TACACAAAGGAGCGTCTTGAGGCTGTA---GATGATGAGTTC------AAG---CTGTATCGT------TGCCATACCATTTTGAATTGTGCTAAAGCTTGCCCCAAGGGATTGAACCCTGGGCAGCAAATTCAGAATATCAAGAAACTCGAGCTCGCGAGC------------------------------------------
>PrunusPersica_Prupe.3G297900.1.p
ATGGCGTCGGAGGTCCAGGCC---CAGCAA---------GTGGACCTCAAG------GCCCAAGACAAGACG---------------AGCTTGAAAACGTTCTCAATCTACCGGTGGAACCCAGAAAACCCG------AAGAAGCCGGAGCTCCGTGAGTACGAGATCGACCTCAAGGAGTGTGGGCCCATGGTGCTCGACGCCCTCATTAAGATCAAGAACGAGATGGACCCCAGCCTCACCTTCCGT---CGATCTTGCCGTGAAGGGATCTGCGGCTCCTGCGCC---ATGAACATCGACGGCTGTAACGGGCTC---GCTTGCTTGACGAAGATAGCGCCGTCGTCTTCC---GTCGGAGCGACGACGATAACGCCGTTG------CCGCACATGTTTGTGATAAAGGACCTGGTGGTGGACATGACCAACTTCTACAATCAGTACAAGAGCATAGAGCCGTGGCTGAAGAGGAAGAGCCCGCCTACTGAGCCC------GGG------------------AAGGAG---ATTCGCCAGAGCAAGAAGGATAGGGCTAAGCTGGATGGGATGTACGAGTGCATATTGTGTGCCTGCTGTAGCACATCCTGCCCCAGCTACTGGTGGAACCCGGAG---ACTTATTTGGGCCCCGCCGCCTTACTCCACGCCAATCGGTGGATAAGTGACAGTCGTGAC------GAA------TATACAAAGGAGCGACTGGATGCGATA---AATGATGAGTTC------AAG---CTCTATCGC------TGCCATACCATATTGAACTGCGCTCGTGCCTGCCCAAAGGGTTTGAACCCTGGAAAGCAGATCACACATATCAAGCAGCTCCAGTTAGGAGTTGGTGCT------------------------------------
>PrunusPersica_Prupe.6G182900.1.p
CATGCAGAAGTAGCTCTTGAA---ACCCAT---------GACACAGTAAAA---------AAGAAAGAACAA---------------TTGCTGAAGGAGTTCAAGATCTATAGATGGAGCCCTGACCATCCC---AACAACAAGCCCTACCTTCACTCTTACTTTGTGGACCTCTCCAACTGCGGTCCTATGGTTTTGGATGCATTGCAGAAGATAAAAGCAGAGGATGATTCAAGCCTGAGTTATTGG---AGGTCGTGCAGGGAAGGGATATGTGGGTCATGCTCC---ATGAACATTGATGGGACAAATACTGTG---GCCTGCCTCAGGCCCATAGATGCAGAC---ACT---TCCAAACCCACTACTATAACTCCTCTG------CCTCACATGTTTGTGATCAAAGATCTGGTTGTTGACCTCACCAATTTCTACCAGCAGTACAAGTTGATTGAGCCATGGCTGAAGACGACGAAGCCACCAAAGGAT---------GGC------------------CGAGAG---TACAGGCAATCACCCTCAGACAGGAAAAAGCTTGATGGGCTTTATGAGTGTATACTTTGTGCTTGTTGTACTACCTCATGCCCTTCCTACTGGTGGAATCCAGAG---GAGTTCCTTGGACCAGCGGCTTTGCTCCATGCCTATCGATGGATTGCGGATAGTCGGGAT------GAG------TTCACAGAGCCACGATTGCAGGCATTGACAGATGACCACACG------AGG---TTATATAGA------TGCAGGACTATAAAGAATTGCACAGCCACTTGCCCCAAAAGCCTCAATCCTGCGGATGCCATTAACAAAATGAAGACCAGGCACCTCTTGTCTCAACCAATGGAAAGGGTTGAGGACCAAGGATATATGTTGTGT
>PrunusPersica_Prupe.6G183100.1.p
CATGCAGAAGTAGCTCTTGAG---ACCCAT---------GACACAGTCAGA---------AAGAAAGACCGA---------------GTGCTGAAGGAGTTCAAGATCTACAGATGGAGCCCTGACCATTCC---AACAACAAGCCCTACCTTCACTCTTACTTTTTAGACCTCTCCAACTGCGGTCCTATGGTTTTGGATGCATTGCAGAAGATAAAAGCAGAGGATGATTCAAGCCTGAGTTATAGG---AGGTCGTGCAGGGAAGGGATATGTGGGTCATGCTCC---ATGAACATTGATGGGACAAATACTGTG---GCCTGCCTCAGGCCCATAGATGCAGAC---ACT---TCCAAACCCACTACTATAACTCCTCTG------CCTCACATGTTTGTGATCAAAGATCTGGTTGTTGACCTCACCAATTTCTACCAGCAGTACAAGTTGATTGAGCCATGGCTGAAGACGAAGAAGCCGCCAAAGGAT---------GGC------------------CGAGAG---TACAGGCAATCACCCTCAGACAGGAAAAAGCTTGATGGGCTTTATGAGTGTATAGTTTGTGCTTGTTGTACTACCTCCTGCCCTGCCTACTGGTGGAATCCAGAG---GAGTACCCTGGACCAGCGGCTTTGCTCCATGCTTATCGATGGATTGCGGATAGTCGGGAC------GAG------TTCGCAGAGCAACGATTGCAGGCATTGACAGAAGGCAACACG------AGG---TTATATAGA------TGCAGGACTATAAAGAATTGCACAGCCAATTGCCCCAAAAGCCTCAATCCTGCTGATGCCATTAGCAAAATGAAGACTAGGCACCTCTTGTCTCAACCAGTCGAAAGGGTTGAGGACCAAGGATATGTTGTGTCA
>PopulusTrichocarpa_Potri.001G338400.1
CAAGCCACGGCGGCGGCGGCGGTGGCAGAA---------GCCAAACCAGTT------GAGCAGCCAACAAACCCTACTCAACCACAACATCTGAAAACATTCCAAATCTACCGATGGAACCCAGACAACCCA------ACCAAACCAGAGCTCCAAAACTACGAAGTAGACCTGAACAAGTGCGGTCCGATGGTGCTAGATGCTTTGATCAAGATAAAAAACGAGATCGACCCAACGCTGACATTTCGT---CGATCATGTCGTGAAGGAATTTGTGGGTCCTGTGCA---ATGAATATGGATGGGTGTAATGGGCTT---GCTTGCTTGACAAAGATTGATAAG------TCT---GGACCGCCTAGTATGATCAATCCGTTG------CCACACATGTTTGTGATCAAAGATCTGGTTGTGGATATGACTAATTTTTATAATCAGTATAAGAGTATTGAGCCTTGGTTGAAGAGGAAGAATCCACCACCTGTTAAA------GGG------------------AAGGAG---ATTCTGCAGACTAAGAAAGATAGGGCTAAGCTTGATGGGATGTACGAGTGTATTTTGTGTGCTTGTTGTAGTACTTCTTGCCCTAGCTATTGGTGGAATCCTGAG---TCTTATTTGGGCCCTGCTGCTTTGCTTCATGCTAATAGGTGGATCATGGATAGCCGTGAT------GAA------TATACCAAGGAGCGCCTGGACGCAGTC---AATGATGAGTTT------AAG---CTCTATCGT------TGCCATACCATATTGAATTGTGCCCGTGCCTGCCCCAAGGGATTGAACCCTGGGAAGCAGATTCAAAATATCAAGAAGCTTGAGCGGAGC---------------------------------------------
>SesamumIndicum_SIN_1004021
CACGCCTCGGAGGCCCAGGCC---CAACAG---------GTGGAGCCCAAG------GCGACGTCCAATTCC---------------ACCCCGAAGACCTTCCAAATCTACCGATGGAACCCGGACTCTCCC------AACAAACCGGAGCTCCAGGACTACGAGATTGACCTCAAGGACTGCGGACCGATGATCCTGGACGCCTTAATCAAGATAAAAAACGAGATCGATCCCACCCTGACCTTCCGA---CGCTCCTGCCGTGAGGGAATCTGCGGTTCGTGCGCT---ATGAACATCGACGGCCGGAACGGTTTA---GCTTGTCTGACGAAAATTCCCCCG------------GGTGGGCCTACTATGATTACTCCTCTT------CCGCATATGTTCGTGATTAAGGATTTGGTCGTGGATATGACGAATTTCTACAACCAGTATAAGTCGATTGAGCCGTGGTTGAAGAGGAAGAGCCCGCCGGAGACTCCT------GGG------------------AAGGAG---ATTCTGCAGAGCAAGGAGGATAGGAAGAAGCTTGATGGGATGTACGAATGCATTCTCTGCGCCTGCTGTAGTACATCTTGTCCTAGCTACTGGTGGAACCCGGAG---TCTTATTTGGGTCCCGCTGCGCTTTTGCACGCGAATAGGTGGATAATGGACAGTCGTGAT------GAA------TACACAAAGGAGCGCCTTGACGCCATA---AATGATGAGTTC------AAG---CTGTATCGC------TGCCATACCATTTTGAATTGTGCTAAAGCTTGCCCCAAGGGACTGAATCCTGGGATGCAAATCCAAAATATCAAGAAACTCGAACTGAGTTCC------------------------------------------
>SesamumIndicum_SIN_1004328
---------------------------------------ACAGACCCGAAA------AACAGAGATTTCCCG---------------ACCCTGAAA------------------------------------------GGCCACCCCGCCGCCCAGCAACAC---------------------GCAGAGCAAGTTCTTGACGCGCTGCAGAAGATAAAAGGAGAGGATGATTCGAGTTTGAGCTACAGG---AGGTCTTGTAGGGAAGGAATATGCGGATCGTGTGCG---ATGAACATTGATGGGACGAACACGGTG---GCGTGCCTTAAGCCGATTGATGCGGAC---ACG---AGTAGGGCCACTGTGATTACTCCGCTG------CCTCATATGTATGTGATCAAGGATTTAGTTGTGGATCTCACCAATTTCTACCAGCAGTACAAGTCCATCGAGCCATGGCTTAAGACGAAGAAGCCCCCACCGGAC---------GGC------------------AGAGAA---TACAGGCAGAGTATAGCTGAAAGAAAGAGACTAGATGGGCTGTATGAATGCATACTATGTGCTTGCTGCAGTACCTCATGCCCTTCCTATTGGTGGAACCCTGAG---GAGTTCTACGGGCCGGCAGCACTGCTCCACGCTTATCGTTGGATTTCAGATAGTCGGGAT------GAT------TATACAGAGGAACGACTGCAGGCGTTAACTGAGGATAAAACA------CGG---TTGTACCGT------TGCAGGACTATAAAAAACTGCACAGCTACATGCCCCAAGAGCCTGAATCCCGCGAACGCCATCAACAAGATGAAGACGAGACATCTGCTCTCTCAGCCGGTTGAGGAGACAGAGCATCGAAATCGACAGGCCATC
>SolanumTuberosum_PGSC0003DMT400032862
CACGCTTCCGACTCCCAAGCA---CAACAG---------GTAGAATCTAAG------CCC---------------------------AATCTCAAGTCATTTCAAATTTACCGATGGACTCCAGACAACCCA------GGGAAACCCGAGCTCAAAGAATACAAAATCGATCTGAAGGAATGCGGACCTATGGTTTTAGATGCCCTAATCAAAATCAAGAATGAAATTGACCCTACACTTACCTTCAGG---AGATCCTGTAGAGAAGGGATCTGTGGGTCCTGTGCT---ATGAATATCGACGGATGTAATGGACTC---GCTTGTTTGACCAAGATCTCGTCG------------GATTCTGAATCGACGATTACGCCGTTG------CCACATATGTTTGTGATTAAGGATCTGGTGGTGGATATGACTAATTTCTATAATCAGTATAAGTCTATTGAGCCTTGGCTTAAGAGGAAGACACCTGCACCAACGCCT------GGG------------------AAGGAG---ATACCACAGAGCAAGAGCGATAGGGCTAAGTTGGATGGAATGTACGAGTGTATTCTATGTGCTTGCTGTAGCACATCATGCCCTAGCTACTGGTGGAATCCAGAG---TCTTATCTTGGTCCCGCTGCACTCCTCCATGCCAACCGATGGATCATGGATAGCCGTGAT------GAA------TTTACTCAGGAGCGCCTGGATGCAGTT---AATGATGAATTC------AAG---CTTTATCGC------TGCCATACTATTCTGAACTGTTCTCGTGCTTGCCCAAAGGGCTTAAATCCTGGGAAGCATATTCAGAACATCAAGAAGCTGGAGATGGCACCT------------------------------------------
>SolanumTuberosum_PGSC0003DMT400053128
CATGGAAAAGAAGCAGTGGAA---TCTGTT---------GGAATTCTCAAGAAATTAAGTGATAAAGATAAG---------------AAGATGAAGGAATTTAGGATTTATAGGTGGAACCCTGATAAACCT---AACCAAAAACCCTTTCTTCAATCCTTCTTTGTTCATCTTCCTTCATGTGGCCCCATGGTTCTGGATGCATTGCAAAAGATAAAGGGGGAGGAAGATTCGAGTTTGAGTTACCGA---AGGTCGTGTAGAGAAGGAATATGTGGATCATGCTCA---ATGAACATAAATGGTGTTAACACCGTA---GCATGTCTCAAGCCTATAGATACAGAC---ACT---AGCAAGCTAACTACCATCACTCCTCTT------CCTCACATGTTTGTTATCAAAGATTTGGTGGTTGATCTCTCTAATTTCTACCACCAGTACAAGTCTATAGAGCCATGGTTGAAGACACGAAAACCGCCCCCAGAT---------GGG------------------AGAGAA---TACAGGCAAACACCATTGGATAGGAAGAAACTTGATGGCTTATATGAATGCATATTATGTGCTTGTTGCAGCACTTCTTGTCCTTCTTACTGGTGGAATCCCGAG---GAGTTCCTTGGGCCTGCAGCCTTGCTCCATGCCTATCGATGGATCTCG------------------GAC------------------------------------------------------AGG---TTA------------------ATTCTTCAAAACACCAGTCGA---------------ATAAATACCAAAAATATGGTCATTTCACTCCGA------------------------------------------------------------
>SolanumTuberosum_PGSC0003DMT400064279
---------------------------------------------------------------------------------------------------------------------------------------------------------------------------------------------ATGGTCTTAGACGCCCTAATCAAAATCAAGAATGAAATTGACCCTTCACTAACCTTCCGA---AGATCTTGCAGAGAAGGGATCTGTGGGTCCTGTGCC---ATGAACATCGACGGCTGTAATGGACTC---GCATGTTTGATCAAGATCTCATCG------------GATTCTGAATCGACGATTACGCCGCTG------CCACATATGTTTGTGATTAAGGATTTGGTGGTTGATATGACTAATTTTTATAATCAGTATAAGTCTATTGAGCCTTGGCTGAAGAGGAAAACACCTGCACCAACGCCT------GGG------------------AAGGAG---ATACCTCAGAGCAAGAGCGATAGGGCTAAGTTGGATGGGATGTACGAG---------------------------------------------------------------------------------------------------------------------------------------------------------------------------------------------------------------------------------------------------------------------------------------------------------------------------------------------------
>SolanumTuberosum_PGSC0003DMT400086943
CATGGAGAACAAGTTGTAAAG---TCTGTT---------GGGAACCTCAAA------AGAACAGTGGGGGGT---------------TTACCCAGTGCGCACAAAGTGCTCACCCAAAGGGCAGAGGCTGTG---GCAGAGGTTGTAGCGGCTGCGGGTTAT------------------------CCTGGGGTTCTAGATGCATTGCAAAAGATAAAAGGAGAGGTAGATTCGAGTTTAACTTACAGG---AGATCATGTAGAGAAGGGATATGTGGATCATGCGCG---ATGAACATAAATGGCGTTAATACAGTA---GCATGTCTCAAGCCTATTGATACGGAT---ACG---AGCAGGCCAATGACCATAACTCCTCTT------CCTCACTTGTTTGTCATCAAAGATTTGGTCGTCGATCTCTCTGATTTCTATCAGCAGTACAAGTCCATTGAGCCATGGCTAAAGACACGAAATCCCCCGCCAGAC---------GGG------------------AAAGAG---TATAGGCAAACACCAGAAGAAAGGAAGAAGCTTGATGGCTTATACGAATGTATATTATGTGCTTGCTGCAGTGCTTCTTGCCCTTCTTATTGGTGGAATCCTGAG---GAGTTCCTTGGACCTGCAGCCTTGATCAATACCTATCGATGGATCTCCGACAGTCGAGAT------GAT------TTTGCAGATGAGAGATTGCAGGCAATAACAGAGGACGAAAGG------CGT---TTATATCGA------TGCAGGGCAATAGGAAATTGCACAGCATGTTGCCCTAAGAGCCTTAGACCTTCTGAGGCCATAAGAAAGATGAAGACCAAGCACTTAACTGGGATACCAGTGGAGACTCTAAGCAATAATATGAAGACTAGCCAC
>StrigaAsiatica_SGA_v2.0_scaffold154G37142
CATGCGTCGGAGGCCCAGGCC---CAGCAG---------GTCGAGCCCAAG------GCAAAGCCCTCCTCC---------------ACCCCCAAGACCTTCCAAATCTACCGATGGAACCCCGATTCGCCG------CAGAAGCCCGAGCTCCAGAACTACGAAATCGACCTCAAGGACTGCGGCCCCATGGTCCTCGACGCCCTGATCAAGATTAAGAACGAGATCGACCCGACCCTGACCTTCCGC---CGATCGTGCCGCGAGGGGATCTGCGGCTCCTGCGCG---ATGAACATCGACGGGCGAAATGGATTG---GCCTGCCTGACGAAGATACCCTCG------------GGCGGAGCCACGATGATCACCCCTCTG------CCGCACATGTTCGTGATTAAGGATCTGGTGGTGGACATGACGAATTTTTACAACCAGTACAAGTCGATCGAGCCCTGGCTGAAGAGGAAAAATCCTCCGGAGAATCCG------GGG------------------AAGGAG---GTTCTGCAGAGCAAGGAGGATAGGAAGAAGTTGGATGGGATGTACGAGTGCATCCTGTGCGCCTGCTGCAGCACCTCCTGCCCCAGTTACTGGTGGAACCCGGAG---TCTTATTTGGGTCCCGCTGCTCTCTTGCACGCCAATAGATGGATAATGGACAGTCGTGAT------GAG------TACACAAAGGAGCGTCTTGAGGCTATA---GATGACGAGTTT------AAG---CTGTATCGT------TGCCATACCATTTTGAATTGTGCTAAAGCATGCCCTAAGGGTCTGAACCCAGGAAAACAAATTCAGAATATCAAGAAACTCGAGCTCACAAGT------------------------------------------
>StrigaAsiatica_SGA_v2.0_scaffold47G17534
CATACCTCGGAGGCCCAGGCC---CAGCAG---------GTCGAGCCCAAG------GCGAAGCCCAGCTCC---------------ACCCCCAAGACCTTCCAAATCTACCGATGGAACCCCGATTCGCCG------CAGAAGCCGGAGCTCCAGAACTACGAGATCGACCTCAAGGACTGCGGTCCCATGGTCCTCGACGCCCTCATCAAGATCAAGAACGAGATCGACCCGACCTTGACCTTCCGT---CGCTCGTGCCGCGAGGGGATCTGCGGCTCGTGCGCG---ATGAACATCGACGGTCGGAACGGATTG---GCCTGCCTGACGAAGATAGATTCC------------GGCGGGGCCACGATGATCACGCCGCTG------CCGCACATGTTCGTGATTAAGGATCTGGTGGTGGACATGACCAATTTCTACAACCAGTACAAATCCATCGAGCCGTGGCTTAAGAGGAAGAATCCTCCGGAGAATCCG------GGG------------------AAAGAG---GTTCTGCAGAGCAAGGAGGATAGGAAGAAGCTGGATGGGATGTACGAGTGCATTCTGTGCGCCTGCTGCAGCACATCCTGCCCCAGCTACTGGTGGAACCCGGAG---TCTTATTTGGGTCCGGCTGCGCTTTTGCACGCCAATAGGTGGATAATGGACAGTCGTGAT------GAG------TACACAAAGGAGCGTCTTGAGGCTGTA---AATGATGAGTTC------AAG---CTGTATCGT------TGCCACACCATTTTGAATTGTGCTAAAGCATGCCCTAAGGGACTAAACCCAGGAAAACAAATTCAGAATATAAAGAAACTCGAGCTCACTAAT------------------------------------------
>StrigaAsiatica_SGA_v2.0_scaffold47G17772
CACGCGGAGCAAGTTCTCGAT---TCGCAC---------GCAACCCTGAAA------GTGAAAGAATTGGGC---------------CGGAAAAAGGAATTCAAGATTTACAGGTGGAGCCCCGATAACCCG---ACCCAGAAGCCTTTTCTCCAATCCTACTTCCTCGATCTTCCCAAGTGTGGGCCTATGGTTTTAGATGCGTTGCAGAAGATAAAAGCAGAGGAAGACTCGAGTTTAAGTTACAGG---AGATCGTGCAGAGAAGGGATTTGCGGTTCGTGCTCG---ATGAACATTGACGGCATTAACACTGTG---GCTTGCCTTAAGCCAATCGACACCAAC---ACT---AATCGAGCTACGATAATAACTCCTTTG------CCTCATATGTATGTGATTAAGGACTTAGTGGTCGATTTCTCCAATTTCTACCAGCAGTACAAGTTGATAGAGCCATGGCTAAAGAAGAAAAAGTTGTCCTCTGCTGAC------GGA------------------AGAGAG---AATAGACAATCTATAGCGGAGAGAAAGAGGCTAGACGGGCTTTACGAGTGTATATTATGTGCTTGTTGCAGTACATCTTGCCCGTCTTATTGGTGGAATCCCGAG---CGCTTTCTTGGACCAGCGGCTCTACTTCACGCCTACCGTTGGATTTGTGACAGTCGCGAT------GAT------TATACGGAGGAGCGGCTGGAGGCATTAACGGAGGACAAAACG------CGT---CTTTATCTT------TGCAGGACTATAAGAAACTGCACGGCGTGTTGTCCCAAAGGATTGAACCCAGCAAACGCCATCAACAAGATGAAGACGAGGCATTTGCTTTCTTGGCCAGTTGAGGAGACAGAGGATGAAGAACAAAAGGGTTTT
>VitisVinifera_GSVIVT01003975001
---------------------------------------------------------------------------------------------------------------------------------------------------------------------------------------------ATGGTTCTCGACGCCCTAATCAAGATCAAGAACGAAATGGATCCGACACTCACTTTCCGC---CGATCGTGCCGGGAGGGCATTTGCGGGTCGTGCGCG---ATGAATATCGACGGTTGCAACGGCCTG---GCCTGTCTCACGAAGATCCCCTCT------------GGCGAGTCGTCTACGGTCACGCCGTTG------CCGCATATGTTCGTGATAAAAGATCTGGTGGTGGACATGACGAATTTCTATAACCAGTACAAGAGCATAGAGCCGTGGTTGAAGAGGAAGACCCCACCACCGACGCCG------GGG------------------AAGGAG---ATTCCCCAGAGCAAGAAGGATCGGGCCAAGCTTGACGGGATGTACGAGTGCATTCTATGCGCTTGCTGTAGCACATCCTGCCCCAGCTACTGGTGGAACCCCGAG---TCATATCTGGGTCCGGCTGCTCTGCTCCACGCTAATAGGTGGATTAGTGATAGCCGTGAC------GAA------TACACCAAGGAGAGGCTTGATGCAGTA---TGTGATGAATTC------AAG---CTTTACCGC------TGTCATACGATATTGAACTGTGCCCGGGCCTGCCCAAAGGGATTGAATCCTGGAAAGCAGATTGCAACAATTAAGCAGCGACACATTGCAGATGCCATT------------------------------------
>VitisVinifera_GSVIVT01005872001
CATGCGGAGGCAGCTGTGGAG---ACACAA---------GGCACCATCCAA------GAGAACCTCAATGCC---------------TTGAAAAAGGAATTCCAGATATATAGATGGAACCCAGATTTTCCC---AACACCAAGCCCCATCTGCAGTCTTATTTTGTGGACCTGTCGACATGTGGACCCATGGTGTTGGACGCACTACAGAAAATAAAAGCGGAAGAAGATTCGAGCCTGAGTTACAGG---AGGTCATGCAGGGAAGGGATATGTGGGTCGTGTGCC---ATGAATATTGATGGAACCAACACGGTG---GCTTGTCTGAGGCCCATTGATGCAGAC---ACC---ACCAAGCCCACCACCATCACTCCTCTC------CCCCACATTTCAATAAATGGT---------GTGGAT---------------------------------------------------------------------------------------------------------------------------------------------------------------------------------------------------------------------------------------------------------------------------------------------------------------------------------------------------------------------------------------------------------------------------------------------------------------------------------------------------------------
>VitisVinifera_GSVIVT01005873001
---------------------------------------------------------------------------------------------------------------------------------------------------------------------------------------------------------------------------------------------ATGACATACATA---CAT------------------------------------------------------------------GCATGCATA---------------------------------------------------------------------------------------------------------------------TATAGGTCGATCGAGCCATGGCTTAAGGCAAGACAGCGACCAGAGGAT---------GGG------------------CGAGAA---TACAGGCAATCGCCTAAAGACAGAAAGAAGCTAGATGGGCTGTATGAGTGCATACTATGCGCTTGCTGCAGTACTTCATGCCCTTCCTATTGGTGGAACCCAGAA---GAATTCCCTGGACCAGCAGCTTTGCTCCATGCTTATCGATGGGTCTGCGACAGTCGGGAT------GAC------TTCGTGGATGAAAGAGTGCAGGCATTG---ACGGAGGGCCTA------AAGAGCTTATATAGA------TGCAGGACTATAAAGAACTGCACAGTCAACTGCCCCAAAAGCCTAGACCCTGCAAATGCCATCCACAAGATGAAGACTAGGCATTTGGTTTCTCAGCCAGTGGAGTTGTTTGAAGGCCAG---------------
>CuscutaAustralis_C019N0314E0.1
CACGCTTCCGAGGCGCATGCC---CAGACG---------GTGGACCCCAAG------GCGACGGCCACCTCC---------------GACCTGAAGAAGTTCCAAATTTACCGGTGGAATCCCGACAACCCG------AAGAAGCCGGAGCTTCAGGAGTACCAGATTGATCTGAAGGATTGCGGGCCCATGGTGCTGGACGCCCTGATCAAGATAAAAAACGAGATCGACCCGTCCCTGACTTTCCGG---AGGTCGTGCCGGGAGGGAATCTGCGGGTCCTGCGCG---ATGAACGTCGACGGCCAGAACGGGCTG---GCCTGCCTGACGAAGATCTCCGCC------------GGGCCGGATTCCATGATCACGCCGCTT------CCGCACATGTTCGTGATCAAGGATCTGGTGGTGGACATGACGAATTTCTACAACCAGTACAAGTCGATCGAGCCGTGGCTGAAGAGGAAGAACCCGCCTCCTACCCCA------GGG------------------AAGGAG---ATTCCCCAGACCAAGGCAGATAGATCTAAGCTCGATGGGATGTATGAGTGCATCCTGTGCGCCTGCTGTAGCACATCCTGCCCCAGTTACTGGTGGAATCCCGAG---TCTTATCTCGGCCCCGCCGCCCTCCTCCATGCCAACCGATGGATAATGGACAGCCGAGAT------GAG------TACACAAAGGAGCGCTTGGAGGCGGTT---GACGATGAATAC------AAG---CTGTACCGT------TGCCACACGATATTGAACTGTGCCAAAGCTTGCCCGAAAGGGTTGAATCCCGGCAAGCAAATCCAGAACATCAAGGCTTTAGAGGTCAACAAGCGCTTCGCC---------------------------------
>Actinidiaeriantha_DTZ79_05g11920
CACGCGTCGGAGCCCCAAGCC---CAACAT---------GTCGAACCAAAG------GGAAGACCCGAATCC---------------AACCTCAAGACCTTCCAGATCTACCGGTGGAGCCCGGACGACCCG------AAGAAGCCGGAGCTCCGGAACTACCAGATCAACCTGAAGGAGTGGGGGCCCTGG-T-CTCGACGCCCTCATCAAGATCAAGAACGAGATCGACCCCACC---CACTTCCGC---CGATCCGAGCGA---GGGGTCTGCGGCTCGTGCGCC--TATGAACATTGACGGCTTGTATGTTGTAACGGCTCGCCTGTCTCACCAAGATCCG------TCG---GGGGCTCGTCGAATGCGACGATCACGCCGATGGCCGCACATGTTCGTGATCAAGGATTGGTGGTTGGACATGACCAATTTCACAAAC---GTACAGAGCATCGAGCCGTGGCCTGAAGCGGAAGAGCCCGGCGCCGGAGCA------GGG------------------AAGGAAGATTTCCGCAGGAGCAAGAAGGATAGGGCCAAGCTTGATGGGATG---------------------------------------------------------------------------------------------------------TGGATAATGGACAGCCGCGAT------GAA------TACACCAAGGAGCGTCTTGATGCAATA---TGTGATGAGTTC------AAG---CTATACCGT------TGCCACACCATATTGAATTGCGCCCGTGCTTGTCCAAAAGGCCTAAACCCTGGAAAACAAATCATAAACATCAAACAACTTCAGCTTGCCAAGGGTATC------------------------------------
>Actinidiaeriantha_DTZ79_27g01070
CACGCGTCGGAGCCCCAAGTC---CAACAT---------GCCGAGCCGAAG------GCCCGACCCGAATCC---------------AACCTCAAGACCTTCCAGATCTACCGGTGGAGCCCGGACGACCCG------AAGAAGCCGGAGCTCCGGGACTACCAGATCGACCTGAAGGAGTGCGGGCCCATGGTCCTCGACGCCCTCATCAAGATCAAGAACGAGATGGACCCCACCCTCACCTTCCGC---CGATCGTGCCGCGAGGGGATCTGCGGCTCATGCGCC---ATGAACATCGACGGCTGTAACGGCCTC---GCCTGCCTCACCAAGATCCCGTCA------GGG---TCGTCGATGGCGACGATCACGCCGCTG------CCGCACATGTTCGTGATCAAGGATCTGGTGGTGGACATGACCAATTTCTACAATCAGTACAAGAGCATCGAGCCGTGGCTGAAGCGGAAGAGCCCGGCGCCGGAGCAG------GGG------------------AAGGAG---ATCCCGCAGAGCAAGAAGGATAGGGCCAAGCTGGATGGGATGTACGAGTGCATATTGTGCGCCTGCTGTAGCACATCCTGCCCCAGCTACTGGTGGAACCCCGAA---TCCTATCTCGGCCCTGCCGCTCTCCTCCACGCCAATAGGTGGATAATGGACAGCCGTGAT------GAA------TACACCAAGGAGCGTCTTGATGCAATA---TGTGATGAGTTC------AAG---CTATATCGT------TGCCACACCATATTGAATTGTGCCCGTGCTTGTCCAAAAGGCCTAAACCCTGGAAAACAAATCACAAACATCAAACAACTTCAGCTTGCAAAGGTTAAGGTTCTTTGGGTTGTGGACGACCTCTGGGAACTGGAC
>Actinidiaeriantha_DTZ79_27g07320
------------------------------------------------------------------------------------------------------------------------------------------------------------------------------------------------------------------------------------------------------------------------------------------------------------------------------------------------------------------------------------------------------------ATGTTTGTCATCAAAGATCTGGTCGTTGATCTCACTTACTTCTACCACCAATACAACCATGGT------------AAAGGCGAGAAAGCCCCACAAGAT---------GGG------------------AGAGAG---TACAGACAAACACTAGAAGAGAGAAAAAAGTTAGATGGGTGGTATGAATGCATACTTTGTGCTTGTAGTACTACTTCTGACCCTTCCTATTGGTGGAATCCAGAG---GAGTTCCTTGGACCGGCTGCATTGATCCATGCCCATCGCTGGATTTCCGAT---AGGGTC------GAGTTGATTTTCGCGGCCGAGCGATTGCAGGCGCTAACGGAGGACACAAAG------CGT---TTGTATCGA------TGCAGGACGATCAAAAACTGTACAAACGCCTGCCCTAAAAGTCTCAACCCTGCAAGTGCAATTCACAAGATGAAGGCTAGGCATATGCTATCTCTGCCAATTGAAGGC---------------------------
>GossypiumRaimondii_KJB11590
TACGCCACCGAAACGGAAGCT---CAAAAG---------GTGGAACCGAAA------GCCTCCTCCGGCAGCGGCGGCACC------AGCATGAAAACCTTCCAAATCTATCGATGGAACCCAGATAATCCT------ACGAAACCCCAACTTCAAGACTTCAAAATCGACTTAAAAGAATGCGGACCCATGGTGCTTGATGCCTTGATCAAGATCAAGAACGAGATGGATCCATCGCTCACCTTCCGT---CGTTCCTGCCGTGAAGGGATTTGTGGCTCTTGTGCA---ATGAACATCAACGGTTGTAACGGGTTA---GCATGTCTTACCAAGATCGAATCT------GGA---CCGTCGGAAACGACGATCACGCCGTTG------CCGCATATGTTTGTGATTAAAGATTTGGTGGTTGATATGACTAATTTTTATAATCAATATAAGAGCATTGAGCCTTGGTTGAAGAGGAAGAATCCGCCACCGACGGCG------GGG------------------AAAGAG---ATTCCGCAATCTAAAAAGGACAGAGCCAAGTTAGATGGGATGTATGAGTGTATCTTGTGTGCTTGTTGCAGTACCAGCTGTCCTAGTTATTGGTGGAATCCTGAA---TCTTATTTGGGTCCTGCTGCTTTGCTTCACGCTAACAGATGGATAAGCGATAGCCGTGAC------GAA------TACACAAAAGAGAGATTGGATGCCATA---AATGACGAGTTT------AAG---TTGTATCGT------TGCCATACGATATTGAATTGTGCTCGTGCTTGCCCGAAGGGTCTGAACCCAGGAAAACAGATCACAAACATCAAGCACCTTCAGCTGACTGGTGGTGCT------------------------------------
>GossypiumRaimondii_KJB49169
CATGCAGAAATAGCAGTTGAA---AGAAGT---------GGGGAAATTCAC------GACAGAGTGAAGAAG---------------CTTCACAAGGAGTTCAAGATATATAGGTGGAACCCTGACCACCCCACCAACAACAAGCCCTTCCTCCAGTCTTACTATGTAGATCTTTCCAACTGTGGGCCCATGGTTTTGGATGCTTTGCAAAAGATAAAAGGTGAGGATGATTCAAGCTTGAGCTATAGG---AGGTCTTGCAGGGAAGGGATATGTGGGTCTTGTGCC---ATGAACGTTGATGGAACCAATACAGTG---GCCTGCCTCAAGCTCATTGATGTGGAC---ACA---AGAAAGCCCACTGTTCTTACTCCCTTG------CCTCACATG------------------------------------------------------TCAATTGAGCCATGGCTGAAGACCAAAAGAGCACCCGAAGAA---------GGG------------------AGAGAA---TACAGGCAATCACCGGCAGAGAGGAAGAAGTTAGATGGGTTATACGAGTGCATACTCTGTGCTTGCTGTAGCACATCCTGCCCATCTTACTGGTGGAACCCCGAG---GAATTTCTTGGCCCGGCGCCTTTGCTTCATGCTTTTCGATGGATCTCCGACAGCCGGGAT------GGT------TTCTCTCAGGAAAGGCTTCAGGCTTTGACGGAAGATCACAAA------AGA---TTGTATAGA------TGTAGGACGATAAAAAATTGCGCAGCAGCCTGCCCCAAAAGCCTGAACCCAGCTGATGCAATTCATAAGATGAAGACTAAGCATGTGATTTCTCAAGTAGTGGAGAAGGTTGGAAGCACG---------------
>GossypiumRaimondii_KJB76479
TACGCTAGCGAAACAGAAGCT---CAAAAG---------GTGGAACCAAAA------GCCGCCGCCTCCCCC---------------AACATGAAGACCTTCCAAATCTACCGATGGAATCCAGATAATCCT------ACCAAACCCCAGCTCCAAGACTACAGAATCGACTTAAAAGAATGCGGGCCTATGGTCCTTGACGCCCTCATCAAGATCAAGAACGAGATCGACCCGTCGCTCACCTTCCGC---CGCTCCTGCCGTGAAGGAATCTGCGGCTCTTGTGCA---ATGAACATCAACGGCTGTAACGGCTTA---GCTTGTCTGACCAAGATCGAATCA------GGA---TCGTCGGAGACCACCATAACGCCTTTG------CCGCATATGTTCGTGATAAAAGATCTGGTGGTGGATATGACCAACTTTTATAATCAGTATAAGAGTATTGAACCGTGGTTGAAGAGGAAAAACCCGCCGCCGACGGCG------GGA------------------AAAGAG---ATTCCGCAGAGTAAAAAGGATAGAGCTAAGCTAGATGGGATGTATGAGTGTATTTTGTGTGCTTGTTGTAGCACTAGCTGTCCCAGCTATTGGTGGAATCCCGAG---TCTTATCTAGGTCCTGCTGCTTTGCTCCATGCAAACAGATGGATAAGCGACAGCCGTGAT------GAA------TACACAAAGGAGAGATTGGAGGCCATA---AATGATGAGTTT------AAG---CTGTATCGT------TGCCATACAATATTGAACTGTGCTCGTGCTTGTCCAAAGGGGCTGAACCCGGGAAAGCAGATCGCACACATCAAGCATCTTGAGCTTACTGCT------------------------------------------
>TheobromaCacao_Thecc1EG001136t1
CATGCAGAAGTAGCAATTGAA---ACACAT---------GGGGATATTCAG------AACAGAGTCCAGAAG---------------CTTTACAAGGAGTTCAGGATCTTTAGATGGAGCGCTGACCACCCCACCAACAACAAACCCTTTCTCCAGTCTTACTATGTAGACCTTTCCAGTTGTGGCGCCATGGTTTTGGATGCATTGCAAAAGATAAAAGCAAAGGATGATTCAAGCCTAAGCTATAGG---ATGTCTTGCAGGGAAGGGATATGTGGGTCTTGTGCA---ATGAACAACGACGGAACCAACACTGTG---GCCTGCCTCGAGCCCATTAATGCAGAC---ACT---AGCAAGCCCACTGTTATAACTCCCCTG------CCTCACATGTATGTGATCAGATATCTGGTTGTAGACCTTACCGATTATTACCAACAGTACAGGTCAATCGAGCCATGGCTTAAGACCGAACGACCACCTGAAGAT---------GGG------------------AGGGAA---TACAGGCAATCACCTGCTGACAGGAAGAAGCTAGATGGCCTATACGAGTGCATATTTTGTGCTTGCTGTACTACTTCCTGCACTTCTTACTGGTGGAACCCGGAG---GAGTATCCCGGCCCTGCTGCTTTGCTTCATGCTTACCGATGGATCTCCGAGAGCCGGGAT------GAT------TTCACTGAGGAAAGGCTGCAGGCCTTA---ACGGAAGACTTC------AAGAGATTGTATAGA------TGCAGGACTATAAAGAATTGCACAGCAAACTGCCCCAAAAACCTGAGTCCAGCTGGTGCAATTCATAAGATGAAGACCAAGCACATGTTTTCTGAACCAATGGAGAAGGTTGAAAGCCTG---------------
>TheobromaCacao_Thecc1EG017067t1
TACGCCAGTGAAGCGGAAGCT---GAAAAG---------GGGGAC---------------GCCGCCACGACC---------------AATATGAAAACCTTCCAAATCTACCGATGGAACCCAGATAACCCG------TCAAAACCCCAACTCCAAGACTACAAAATCGACCTAAAAGAATGCGGGCCCATGGTCCTCGACGCCCTAATTAAGATCAAGAACGAGATCGACCCATCGCTTACCTTCCGC---CGCTCCTGCCGTGAAGGAATCTGCGGCTCCTGCGCG---ATGAACATCAATGGCTGTAACGGGTTA---GCTTGTCTGACCAAGATCGAATCA------GGA---TCGTCGGAGACGACGATCACGCCATTG------CCACATATGTTTGTGATAAAAGATCTGGTGGTGGATATGACCAACTTTTATAATCAGTATAAGAGTATTGAGCCTTGGTTGAAGAGAAAGAATCCGCCGCCGACAGCA------GGG------------------AAAGAG---ATTCCGCAGAGTAAGAAGGATAGAGCCAAGTTGGATGGGATGTATGAGTGTATTTTGTGTGCCTGTTGTAGTACCAGTTGTCCTAGTTATTGGTGGAATCCTGAA---TCTTATTTGGGTCCTGCTGCTTTGCTTCATGCTAACAGATGGATAAGTGACAGCCGTGAT------GAA------TACACAAAGGAGAGATTGGAGGCCATA---AATGATGAGTTC------AAG---CTGTATCGT------TGCCATACGATATTGAACTGTGCTCGTGCTTGCCCTAAGGGCCTGAACCCAGGAAAGCAGATCACACACATCAAACAGCTTCAGCTGTTGGGTAGTGCT------------------------------------
>VacciniumCorymbosum_VaccDscaff13-augustus-gene-59.47-mRNA-1
CACGCATCGGAAGTATCAGCC---CAAAAG---------GCCGAC---GAA------CCCAAACCCACCGCC---------------AACCTCAAGACCTTCCAAATCTACCGATGGAACCCAGACAACCCA------ACCAAACCAGAGCTCAAATCCTACCAGATCAACCTCAACGAATGTGGGCCCATGGTCCTCGACGCCCTCATCAAGATCAAGAACGAGATCGACCCTACCCTAACCTTCCGC---CGCTCCTGCCGCGAGGGCATCTGCGGCTCCTGCGCC---ATGAACATCGACGGCTGCAACGGCCTC---GCCTGCCTCACCAAGATTCCGTCG------CCC---TCGACGGACTCTACGGTGACGCCGCTG------CCGCACATGTTTGTGGTGAAGGATCTGGTGGTGGACATGACCAATTTCTACAACCAGTATAAGAGTATTGAGCCGTGGTTGAAGAGGAAGAATCCGCCTGAGGAGAAG------GGG------------------AAGGAG---TTTTTGCAGACGAAGAAGGATAGGGCGAAGCTTGATGGGATGTATGAGTGTATTTTGTGTGCTTGCTGTAGCACGTCGTGCCCTAGTTACTGGTGGAATCCTGAG---TCGTATCTTGGCCCCGCCGCCCTCCTCCATGCCAATCGGTGGATAATGGACAGTCGTGAT------GAA------TATACCAAGGAACGCCTCGATGCAATA---TGTGATGAGTTC------AAG---CTGTATCGC------TGCCATACAATACTGAACTGTGCACGTGCTTGCCCTAAAGGACTCAACCCTGGAAAACAAATTATAAACATCAAACAGCTACAGATTGCGAAGGGTATC------------------------------------
>StrigaAsiatica_trinity.Trinity
catgcgtcggaggcccaggcc---cagcag---------gtcgagcccaag------gcaaagccctcctcc---------------acccccaagaccttccaaatctaccgatggaaccccgattcgccg------cagaagcccgagctccagaactacgaaatcgacctcaaggactgcggccccatggtcctcgacgccctgatcaagattaagaacgagatcgacccgaccctgaccttccgc---cgatcgtgccgcgaggggatctgcggctcctgcgcg---atgaacatcgacgggcgaaatggattg---gcctgcctgacgaagataccctcg------------ggcggagccacgatgatcacccctctg------ccgcacatgttcgtgattaaggatctggtggtggacatgacgaatttttacaaccagtacaagtcgatcgagccctggctgaagaggaaaaatcctccggagaatccg------ggg------------------aaggag---gttctgcagagcaaggaggataggaagaagttggatgggatgtacgagtgcatcctgtgcgcctgctgcagcacctcctgccccagttactggtggaacccggag---tcttatttgggtcccgctgctctcttgcacgccaatagatggataatggacagtcgtgat------gag------tacacaaaggagcgtcttgaggctata---gatgacgagttt------aag---ctgtatcgt------tgccataccattttgaattgtgctaaagcatgccctaagggactaaacccaggaaaacaaattcagaatatcaagaaactcgagctcacaagt------------------------------------------
>Aeginetiaindica_TRINITY_DN2646_c0_g1_i1
catgcgtcggaggcccaggcc---cagcag---------gtcgaacccaag------gcgaagtccagctcc---------------acccccaagaccttccaaatctaccgttggaaccccgattcgccg------cagaagccggagctccagagctacgaaatcgacctcaatgactgcggccccatggtcctcgatgccctgatcaagatcaagaacgagatcgacccgaccctgaccttccgc---cgctcgtgccgcgaggggatctgcggctcgtgcgcc---atgaacatcgatgggtgcaatggattg---gcctgcctgacgaaaataccctcg------------ggcggagcttcgaaggtaaccccgctt------cctcatatgttcgtgatcaaggatctggtggtggacatgacgaatttctacaaccagtacaagtcgattgagccatggctgaagaggaagaatcctccagagaatccg------ggg------------------aaggag---attcttcagagcaaggaggataggaagaagctggatgggatgtacgagtgcattctgtgtgcctgctgcagcacatcctgccccagctactggtggaacccggag---tcttatttgggtcctgctgcgctcttgcacgccaataggtggataatggacagtcgtgac------gag------tacacgaaggagcgacttgaggctgta---aacgacgaattc------aag---ctgtatcga------tgccataccattttgaactgtgctagagcatgccctaaaggactgaacccaggacaccaaattcagaatatcaagaaactcgagctcacaagt------------------------------------------
>Alectravogelii_TRINITY_DN596_c0_g2_i1
catgcatcggaggcccaggaa---cagcag---------gttgagaccaag------gcgaagaccagctcc---------------acctccaagaccttccaaatctaccgatggaaccccgatgcgccg------cagaagccggagcttcagaactacgaaatcgacctcaaggactgcggccccatggtactcgacgctctgatcaagatcaagaacgagatcgacccgaccctgacgttccgc---cgctcgtgccgtgagggtatttgcggctcatgcgcg---atgaacatcgacggacggaacggattg---gcctgcctgacgaaaataccctcg------------ggcggggccacgatgatcaccccgctg------ccgcacatgttcgtgattaaggatctggtggtggacatgacgaatttctacaaccagtacaagtcgatcgaaccgtggctgaagaggaagaatccaccggagaatcag------ggg------------------aaggaa---attctgcagagcaaggaggataggaagaagctcgatgggatgtacgagtgcattctgtgcgcctgctgcagcacatcctgtcccagctactggtggaacccagag---tcttatttgggtcccgctgctctcttgcacgccaataggtggataatggacagtcgtgat------gag------tacacaaaggagcgtcttgaagctata---gatgacgagttc------aag---ctgtatcgt------tgccacaccattttgaattgtgctaaagcatgccctaagggactaaacccaggaaaacaaattcagaatatcaagaagctcgagctcacaagt------------------------------------------
>CastillejaMiniata_TRINITY_DN389_c0_g1_i8
cacgccacggaggcccaggct---caacag---------gtcgatctgaag------gcgaagtccacgtcc---------------acccccaaaaccttccaaatctatcgatggaaccccgactcgccg------cagaagccagaactccaggattatgaaattgacctcaaggactgtggccctatggtcctagacgccctgattaagatcaagaacgagatcgatccaaccctaaccttccgc---cgctcttgccgcgaggggatctgcggctcctgcgcg---atgaacatcgacggccggaatggattg---gcttgcttgacgaaaataccatct------tcc---ggtggcccctcaatgatcacccccttg------ccgcacatgttcgtgattaaggatttggtggtggatatgacgaatttctataatcagtataagtcgattgagccgtggctgaagaggaagaacccgccggagaacccg------ggg------------------aaggag---gttctgcagagcaaggaggataggaagaagctggatgggatgtacgagtgcatactgtgcgcctgctgtagcacatcttgccccagctactggtggaaccccgag---tcgtatttgggtcctgctgcgcttttgcacgccaatagatggataatggacagtcgtgat------gaa------tatacaaaggagcgtcttgatgctgta---aatgacgagttc------aag---ctgtatcga------tgccataccattttgaattgtgctaaagcttgccccaagggattgaaccccggacagcaaattcagaatatcaagaaacttgagctcgcgaac------------------------------------------
>ChristisoniaKwangtungensis_TRINITY_DN1301_c0_g2_i2
catgcatcggaggcccaggcc---cagcag---------ctcgaacccaag------gcgaaacccagctcc---------------acccccaagaccttccaaatctaccgttggaaccccgattcgccg------cagaagccggagctccagaactacgaaatagacctcaatgactgcggacccatggtccttgatgccctgatcaagatcaagaacgagatcgacccgaccctgaccttccgc---cgttcgtgccgcgaggggatctgcggctcgtgcgcc---atgaatatcgacgggtgtaatgaattg---gcctgcctcacgaaaattccctcg------------ggcggagcctcgatggtcactcccctg------ccgcatatgttcgtgatcaaggatctggtggtggacatgacgaatttctacaaccagtacaagtcgattgaaccgtggctgaagaggaagaatcctccggagaatccg------ggg------------------aaggag---attcttcagagcaaggaggacaggaagaagctggatgggatgtacgagtgcattctgtgtgcctgctgcagcacatcctgccccagctactggtggaacccggag---tcttatttgggtcctgctgcgctcttgcacgccaataggtggataatggacagtcgtgac------gag------tacacaaaggagcgtcttgaggctata---aacgatgaattc------aag---ttgtatcga------tgccatacgattttgaactgtgctagagcatgccctaaaggacttaacccaggagacaaaattcagaatatcaagaaactcgagctcacaagt------------------------------------------
>ConopholisAmericanaamericana_2018222
catggatcggaggcccaggcc---caacag---------gttcagtcaaag------gcgaagcccagctcc---------------actcccaaaaccttccaaatctaccgatggaatcccgattcgccg------cagaaacctgagctccagaattacgaaattgacctcaaggactgcggtccgatggtcctcgacgccctaatcaagataaaaaatgagatcgatccaactttgacctttcgc---cgctcgtgccgtgaaggaatatgtggttcgtgcgcg---atgaacatcgacggccggaatggtttg---gcctgtctgacgaaaataccctcg------------ggcggggacacgatgattacccctcta------ccgcatatgtttgtgattaaggatttggtggtggacatgacgaatttttataatcagtataagtcgattgagccgtggctgaagaggaagaatcctccggagactcct------ggg------------------aaggag---attttgcagagtaagaaagataggttgaagctggatgggatgtacgagtgcattctgtgtgcctgctgtagcacatcttgccccagctactggtggaacccggag---tcttatttgggtcctgctgcgcttttgcatgccaatagatggataatggacagtcgtgat------gaa------tacacaaaggagcgacttgaggctata---gatgacgagttc------aag---ctgtatcgc------tgccataccattttgaattgtgctaaagcttgccctaagggactcaatcccggacagcaaattcagaatatcaagaaactcgagctctcaagt------------------------------------------
>Epifagusvirginiana_2059171-buds
catgcatcggaggcccaggcg---caacag---------gttgagccgaag------gccaagcccagctcc---------------actcccaaaaccttccaaatctaccgatggaatcccgattcgccg------cagaaacccgagctccagaattacgaaattgacatcaaggactgcggtccgatggtcctcgacgccctaatcaagataaaaaacgagatcgatccaaccctgacctttcgc---cgctcgtgccgtgaaggaatctgtggttcgtgcgcg---atgaacatcgacggccggaatggattg---gcctgtctgacgaaaataccctcg------------ggtggggacacgatgattacccctcta------ccgcatatgtttgtgattaaggatttggtggtggacatgacgaatttttataatcagtataagtcgattgagccctggctgaagaggaagaatcctccggagactccg------ggg------------------aaggag---attttgcagagcaagaaggataggttgaagctggatgggatgtacgagtgcattctgtgtgcctgctgtagcacatcttgccctagctactggtggaacccggag---tcttatttgggtccagctgcgcttttgcatgccaatagatggataatggacagccgtgat------gaa------tacacaaaggagcgacttgaggctgta---gatgacgagttc------aag---ctgtatcga------tgccataccattttgaattgtgctaaagcttgccctaagggactcaatcccggacagcaaattcagaatatcaagaaactcgagctcacaagt------------------------------------------
>Escobedia
catgcatcggaggctcaggca---cagcag---------gttgagaccaag------tcggagtcctgctcc---------------acctcaaaaaccttccaaatctaccgatggaacccagatgcgccg------cagaagccggagcttcagaactacgaaatcgacctcaaggactgcggccccatggtcctcgacgctctgatcaagatcaagaacgagatcgacccgaccctgacgttccgc---cggtcatgccgggaggggatttgtggctcttgcgcg---atgaacatcgacggacggaacggattg---gcctgcctgacgaaaatacccccg------------ggcggggccacgatgatcaccccgctg------ccgcacatgttcgtgattaaggatctggtggtggacatgacgaatttctacaaccaatacaaatcgatcgagccctggctgaagaggaagaatcctccggaaaatccg------ggg------------------aaagag---attttgcagagcaaggaggatagaaagaagctggatgggatgtacgagtgcattctgtgcgcctgctgcagcacatcttgccccagctactggtggaacccggag---tcttatttgggtcccgctgcgctcttgcacgccaataggtggataatggacagtcgtgat------gag------tacacaaaggagcgtcttgaagctata---gatgacgagttc------aag---ctgtatcgt------tgccacaccattttgaattgtgctaaagcatgccctaagggactaaacccaggaaaacaaattcagaatatcaagaaactcgagctcacaagt------------------------------------------
>Euphrasiaarctica
cacgcctccgaggcccaggcc---cagaag---------gtcgatcaaaag------gcttcccctaccgcc---------------acccccaagaccttccaaatctaccgatggaaccccgactcgccg------cagaagccggagctccgggattacgaaatcgacctcaaggactgcggcccgatggtcctcgacgccctaatcaagatcaaaaacgagatcgacccaaccctaaccttccgc---cgatcgtgccgcgagggtatctgcggctcgtgcgcg---atgaacatcgacgggaagaacgggctg---gcgtgcctgacgaaaataccctcc------tcc---ggcgggccctctatggtgacgccccta------ccgcacatgttcgtggtcaaggatttggtggtggacatgacgaatttctacaaccagtataagtcgatcgagccgtggctgaagcggaagaacccacccgagaatgcg------ggg------------------aaggag---atcctgcagagcaaggaggataggaagaagctggatgggatgtacgagtgcatactgtgtgcctgctgcagcacatcctgccccagctactggtggaacccggag---tcttatttgggccccgctgcgctcttgcatgccaatNNN------------------------------------------------------------------------------------------------------------------------------------------------------------------------------------------------------------------------------------------------
>LindenbergiaPhilippensis_04G089400.1
cacgcctcggaagcccaagcc---caacag---------gccgagcccaaa------tcgaagcccgcatcc---------------acccccaaaaccttccaaatctaccgatggaaccccgattcccca------tccaagcccgagctgaaaagctacgaaatcgacctcaaggactgcggcccgatggtcctcgacgccctgatcaagataaaaaacgagatcgacccaaccctaaccttccgc---cggtcgtgccgcgaggggatctgcggctcgtgcgcg---atgaacatcgacggccgcaacgggttg---gcctgtttgacgaaaataccctcc------------ggcggtccctcgatggtcacccccttg------ccgcacatgttcgtgatcaaggatctggtggtggacatgacgaatttctacaatcagtataaatcgatcgagccgtggctgaagaggaagaacccgccggagactcct------ggg------------------aaggag---gtgttgcagagcaaggaggataggaagaagttggatgggatgtacgagtgcattctgtgcgcctgctgtagcacatcctgccctagctattggtggaacccggag---tcgtatctgggccccgctgcgcttttgcatgccaatagatggataatggacagccgtgat------gag------tacacaaaggagcgtctcgaggctata---gatgacgagttc------aag---ctgtatcgc------tgccacaccattttgaattgtgctaaagcttgccccaaggggcttaatcccggaaagcagattcagaatatcaagaaactcgagctcacaagt------------------------------------------
>MimulusGuttatus_H0044.1
cacgcgtcggaggccgaagcc---caacaa---------gtcgagcccaag------gctaaatccaccacc---------------acccccaaaaccttccaaatctaccgatggaaccctaactctccc------cagaagcccgagctccaggattacgaaatcgatctaaaggagtgcggccccatgattctcgacgccctaattaagattaaaaacgagatcgacccaaccctaaccttccgc---cgctcctgccgggaaggaatctgcggttcgtgcgct---atgaacatcgacggccgtaacggattg---gcctgtctgacgaagatatcatcg------------ggtgggcccacgatggtcacccctctc------ccgcacatgttcgtgataaaggatttggtggtggatatgacgaatttctacaatcagtacaagtctattgagccatggctgaagaggaagagcccgccttcgtctccg------ggg------------------aaggag---attctgcagagcaaggaggataggaagaagcttgatggtatgtatgaatgtatcctctgtgcctgctgtagcacatcctgccctagctactggtggaatccggag---tcttatttgggtcccgcagctctattgcatgccaatagatggataatggacagtcgtgat------gaa------tataccaaggagcgccttgatgccgta---aatgacgagttc------aag---ctgtatcgg------tgccacaccattctgaattgcgctaaagcttgccctaagggactgaatccaggaatgcagattcagaacatcaagaaactcgagcttacaagt------------------------------------------
>Ofasciculata_flower_buds
tacgcatcagaggcccaggct---caacag---------gtcgagcccaag------gcgcagcccagctcc---------------actcccaagaccttccaaatctaccgatggaaccccgattcgccg------cagaaacccgaactgcaaaattacgaaattgatctcaaggactgcggcccgatggtccttgacgccctaatcaaaatcaagaacgagatcgatccgtccctgaccttccgc---cgctcgtgccgtgagggaatctgtggttcgtgcgcg---atgaacatcgatggccggaatggattg---gcttgtctgacgaaaataccgtcc------------ggtgggccgtcgatgattacccctctg------ccgcatatgtttgtgattaaggatttggtggttgatatgacgaatttttataatcagtacaagtcgattgagccgtggctgaagaggaaaaatccgccggagaccccg------ggg------------------aaggag---gttttgcagagcaaggaggataggaagaagctggatgggatgtacgagtgcatcNNN------------------------------------------------------------------------------------------------------------------------------------------------------------------------------------------------------------------------------------------------------------------------------------------------------------------------------------------
>Pedicularis_TRINITY_DN2624_c0_g1_i1
cacgccacggaggcccaggcg---caacag---------gccgagcagaag------gcgaagcccacctcg---------------acccccaaaaccttccaaatctaccgatggagccccgactcgccg------gagaagcccgaactcaagaactacgaaattgacctcaaggattgcggcccgatggtcctcgacgccctgatcaagatcaagaacgagatcgatccaaccctaaccttccgc---cgctcttgccgcgaggggatctgcggctcctgcgcg---atgaacatcgacggctgtaatggattg---gcttgcctgacgaagattccctct------tcg---gccgggccctcgatgattacccctttg------ccccacatgtttgtgattaaggatttggtggtggatatgaccaatttctataatcagtacaagtcgattgagccgtggctgaagaggaagaatcctccggagaacccg------ggg------------------aaggag---attctgcagagcaaggcggataggaagaagctggatgggatgtacgagtgcattctgtgtgcctgttgtagcacatcctgccccagctattggtggaacccggag---tcctatttgggccccgctgcgcttttgcacgctaatagatggataatggacagtcgtgat------gaa------tacacaaaggagcggctagaggctgta---gatgacgagttc------aag---ctgtatcga------tgccataccattttgaattgtgccaaggcttgccccaagggattgaatcccggacagcaaattcagaacatcaagaaacttgagctctcgact------------------------------------------
>Phtheirospermum_GFP94087.1_15522
cacgccacggaggcccaggct---caacag---------gtcgagccgaag------gcgaagcccacctcc---------------acccccaaaaccttccaaatctaccgatggaaccccgactcgccg------cagaagcccgaactccagaattatgaaattgacctcaaggactgcggtccgatggtccttgacgcgctgatcaagatcaagaacgagatcgatccaaccctaaccttccgc---cgctcgtgccgcgaggggatctgcggctcgtgcgcg---atgaacatcgacggacggaacggattg---gcctgcctgacgaaaataccctca------tcg---ggcgggccctcgatgatcaccccgctg------ccgcacatgtttgtgattaaggatttggtggtggatatgacgaatttctataatcagtataagtcgattgagccgtggctgaagaggaagaacccaccggagaatccg------ggg------------------aaggag---attctgcagagcaaggaagacaggaagaagctggatggcatgtatgagtgcattctgtgtgcctgctgtagcacatcctgccccagttactggtggaacccggag---tcttatttgggccccgctgcgcttttgcatgccaatagatggataatggacagtcgtgat------gaa------tacacaaaggagcgtcttgaggctgta---gatgatgagttc------aag---ctgtatcgt------tgccataccattttgaattgtgctaaagcttgccccaagggattgaaccctgggcagcaaattcagaatatcaagaaactcgagctcgcgagc------------------------------------------
