# Supplementary material for: Altered Mitochondrial Respiration Is Associated With Loss of Nuclear‐Encoded OXPHOS Genes in Parasitic Broomrapes
Source: Ecol Evol. 2025 Jul 6;15(7):e71737. doi: 10.1002/ece3.71737 (PMC12230201; doi:10.1002/ece3.71737)
Supplement: Supplementary file 1 — Appendix S1. [file ECE3-15-e71737-s003.tgz › Orobanchaceae_O2K_Supplementary_v3/Data_S1/DataS1/CII/OG0003084.filter.fas.treefile]

(PhelipancheAegyptiaca_GWHTBHPU043507:1.0373E-6,PhelipancheAegyptiaca_GWHTBHPU046027:1.0373E-6,((((((((((((((((((((((PhelipancheAegyptiaca_GWHTBHPU042862:0.0127241597,PhelipancheAegyptiaca_GWHTBHPU030941:0.0060986951)100.0:0.085076916,(OrobancheCumana_GWHTBHPV024638:0.0702295427,StrigaAsiatica_SGA_v2.0_scaffold47G17772:0.2409653535)97.0:0.0258194813)99.0:0.0668268352,((HandroanthusImpetiginosus_PIN18940.1:0.1378474159,SesamumIndicum_SIN_1004328:0.2371630173)99.0:0.0262154398,MimulusGuttatus_Migut.L00112.1.p:0.2395777674)97.0:0.0359820322)100.0:0.0578464999,OleaEuropaea_Oeu054845.1:0.1241469913)98.0:0.0909938445,((((((AmborellaTrichopoda_ERM94167.1:1.3366292301,CitrusSinensis_orange1.1g045926m:0.2233900374)39.0:2.8597E-6,(GossypiumRaimondii_KJB49169:0.1280050114,TheobromaCacao_Thecc1EG001136t1:0.1179836102)98.0:0.0777898523)78.0:0.0270139079,(PrunusPersica_Prupe.6G182900.1.p:0.0143542284,PrunusPersica_Prupe.6G183100.1.p:0.0339972742)100.0:0.1574784058)67.0:0.0365254577,((CinnamomumMicranthum_RWR92994.1:0.457992921,ManihotEsculenta_Manes.13G091700.1.p:0.1766145525)86.0:0.022405906,VitisVinifera_GSVIVT01005873001:0.2488260364)64.0:0.0273936352)51.0:0.0485245344,VitisVinifera_GSVIVT01005872001:0.2976911067)32.0:0.0144440918,(AmborellaTrichopoda_ERM94168.1:0.2558525194,Actinidiaeriantha_DTZ79_27g07320:0.3325492951)36.0:0.0974983464)69.0:0.0553002529)57.0:0.022836728,HelianthusAnnuus_OTF92943.1:0.381622909)68.0:0.0359170227,Daucuscarota_DCAR_011510:0.2813004741)59.0:0.0168513716,ArabidopsisThaliana_AT5G65165.1:0.4887798552)79.0:0.0585709156,(SolanumTuberosum_PGSC0003DMT400053128:0.246388325,SolanumTuberosum_PGSC0003DMT400086943:0.3784374045)100.0:0.0997442183)85.0:0.1387375092,IpomoeaNil_INIL02g11810.t1:0.1496223323)100.0:0.4838619813,(OryzaSativa_LOC_Os09g20440.1:0.1297786808,SorghumBicolor_Sobic.002G185100.2:0.1390253267)100.0:0.2950372375)100.0:0.4806244274,(OryzaSativa_LOC_Os08g02640.1:0.1016792994,SorghumBicolor_Sobic.007G023400.3:0.0135245227)100.0:0.565836923)95.0:0.2102257583,((IpomoeaNil_INIL02g11514.t1:1.0373E-6,IpomoeaNil_INIL02g11514.t2:1.0373E-6)100.0:0.1409358458,(IpomoeaNil_INIL11g09874.t1:0.1063492864,CuscutaAustralis_C019N0314E0.1:0.1039767859)98.0:0.0404784339)100.0:0.062631408)62.0:0.0274540336,(((((AmborellaTrichopoda_ERN13753.1:0.3049148443,CinnamomumMicranthum_RWR83751.1:0.1817895933)69.0:0.0917826582,((HelianthusAnnuus_OTF95807.1:0.1456014953,HelianthusAnnuus_OTG15014.1:0.0751459463)100.0:0.1813823088,VacciniumCorymbosum_VaccDscaff13-augustus-gene-59.47-mRNA-1:0.0872417941)89.0:0.0446322465)58.0:0.0576434252,(Actinidiaeriantha_DTZ79_05g11920:0.2219890673,Actinidiaeriantha_DTZ79_27g01070:0.0257624529)100.0:0.0703672036)55.0:0.0308442165,(((((((AquilegiaCoerulea_PIA30411.1:0.3099194338,(ArabidopsisThaliana_AT3G27380.1:0.1085660547,ArabidopsisThaliana_AT5G40650.1:0.113926539)100.0:0.1443750722)87.0:0.0880956814,((Daucuscarota_DCAR_011283:0.3307083275,Daucuscarota_DCAR_021751:0.1986006084)100.0:0.0852443269,PopulusTrichocarpa_Potri.001G338400.1:0.2576566904)85.0:0.0620919198)93.0:0.0542741751,(GossypiumRaimondii_KJB11590:0.0988424267,(GossypiumRaimondii_KJB76479:0.0863833661,TheobromaCacao_Thecc1EG017067t1:0.0685099206)86.0:0.0254634594)100.0:0.1159896439)91.0:0.0871568904,(ManihotEsculenta_Manes.15G154900.1.p:0.0867489187,ManihotEsculenta_Manes.17G108500.1.p:0.0409625389)100.0:0.1208598086)46.0:0.0300754601,CitrusSinensis_orange1.1g023670m:0.1915067903)58.0:0.0502310444,PrunusPersica_Prupe.3G297900.1.p:0.2249338964)42.0:0.0397128392,(((GlycineMax_Glyma.10G134200.1.p:0.6111326686,GlycineMax_Glyma.16G066200.1.p:2.0144E-6)100.0:0.032864833,GlycineMax_Glyma.19G080600.1.p:0.0453002849)100.0:0.145396723,VitisVinifera_GSVIVT01003975001:0.2280007754)37.0:0.0267300764)54.0:0.0342864038)89.0:0.0653309161,((CoffeaCanephora_Cc06_g20970:0.0130978931,CoffeaCanephora_Cc07_g20970:0.0505853106)100.0:0.1218956797,(SolanumTuberosum_PGSC0003DMT400032862:0.0541826985,SolanumTuberosum_PGSC0003DMT400064279:0.0454012208)100.0:0.1945776889)94.0:0.052344539)52.0:0.0175983364)100.0:0.0878113742,(((OleaEuropaea_Oeu013961.2:0.0736018448,OleaEuropaea_Oeu062396.1:0.0689526109)99.0:0.0585579609,OleaEuropaea_Oeu050444.4:0.1709109928)43.0:0.0116026444,OleaEuropaea_Oeu037153.1:0.2091201089)84.0:0.0251480952)100.0:0.0715306431,(HandroanthusImpetiginosus_PIN17792.1:0.0955041617,SesamumIndicum_SIN_1004021:0.0949324612)93.0:0.0167051212)67.0:0.0190316914,(MimulusGuttatus_Migut.H00043.1.p:0.0207080798,MimulusGuttatus_H0044.1:0.0127766374)100.0:0.1140059447)37.0:0.0092172927,MimulusGuttatus_Migut.K01430.1.p:0.1219665322)97.0:0.0227797356,(OrobancheCumana_GWHTBHPV001367:0.0804691231,((ConopholisAmericanaamericana_2018222:0.0296481445,Epifagusvirginiana_2059171-buds:0.0110168012)100.0:0.0339780226,Ofasciculata_flower_buds:0.0800466858)60.0:0.0108300448)96.0:0.014021622)94.0:0.0152299146,((Phtheirospermum_Pjv1_00015751:1.0373E-6,Phtheirospermum_GFP94087.1_15522:2.4418E-6)100.0:0.0293589783,(CastillejaMiniata_TRINITY_DN389_c0_g1_i8:0.0591294004,Pedicularis_TRINITY_DN2624_c0_g1_i1:0.0630540019)100.0:0.0147168556)100.0:0.0244255901)85.0:0.0101450129,((((StrigaAsiatica_SGA_v2.0_scaffold154G37142:0.0027402514,StrigaAsiatica_trinity.Trinity:2.6036E-6)100.0:0.0432472346,(StrigaAsiatica_SGA_v2.0_scaffold47G17534:0.0498112785,(Alectravogelii_TRINITY_DN596_c0_g2_i1:0.0231805115,Escobedia:0.0330327302)100.0:0.0277137657)100.0:0.0041965872)67.0:0.0092081163,(Aeginetiaindica_TRINITY_DN2646_c0_g1_i1:0.0216348993,ChristisoniaKwangtungensis_TRINITY_DN1301_c0_g2_i2:0.037604707)100.0:0.0429594154)100.0:0.0328734514,Euphrasiaarctica:0.0958766142)42.0:0.0123861492)40.0:0.0122880533,LindenbergiaPhilippensis_04G089400.1:0.0843030564)100.0:0.0915303742);
