# Supplementary material for: Altered Mitochondrial Respiration Is Associated With Loss of Nuclear‐Encoded OXPHOS Genes in Parasitic Broomrapes
Source: Ecol Evol. 2025 Jul 6;15(7):e71737. doi: 10.1002/ece3.71737 (PMC12230201; doi:10.1002/ece3.71737)
Supplement: Supplementary file 1 — Appendix S1. [file ECE3-15-e71737-s003.tgz › Orobanchaceae_O2K_Supplementary_v3/Data_S1/DataS1/CII/OG0003084.filter.hyphy.tre]

('AmborellaTrichopoda_ERM94168.1':0.1004380164,((((((((((((((('PhelipancheAegyptiaca_GWHTBHPU042862'{Foreground}:0.0000023018,'PhelipancheAegyptiaca_GWHTBHPU030941'{Foreground}:0.0052211505){Foreground}:0.0844179917,('OrobancheCumana_GWHTBHPV024638'{Foreground}:0.0675784593,'StrigaAsiatica_SGA_v2.0_scaffold47G17772':0.2170487897){Foreground}:0.0239933431){Foreground}:0.0551614189,(('HandroanthusImpetiginosus_PIN18940.1':0.0691099764,'SesamumIndicum_SIN_1004328':0.214660916):0.0206437289,'MimulusGuttatus_Migut.L00112.1.p':0.1996073205):0.0312459867):0.0554162315,'OleaEuropaea_Oeu054845.1':0.1118773175):0.0769116562,('Daucuscarota_DCAR_011510':0.247177504,('IpomoeaNil_INIL02g11810.t1':0.2460793879,('SolanumTuberosum_PGSC0003DMT400053128':0.2304240129,'SolanumTuberosum_PGSC0003DMT400086943':0.3854429429):0.064436588):0.0616704165):0.037387707):0.0141113978,'HelianthusAnnuus_OTF92943.1':0.3272282496):0.0403973109,'ArabidopsisThaliana_AT5G65165.1':0.3935666855):0.0287418222,'VitisVinifera_GSVIVT01005872001':0.2965176476):0.0274553504,('GossypiumRaimondii_KJB49169':0.1088709352,'TheobromaCacao_Thecc1EG001136t1':0.1142201951):0.078243079):0.0294585722,(('CinnamomumMicranthum_RWR92994.1':0.4035080231,'ManihotEsculenta_Manes.13G091700.1.p':0.1627804108):0.0125299892,'VitisVinifera_GSVIVT01005873001':0.2266341634):0.0371161772):0.0160604202,'CitrusSinensis_orange1.1g045926m':0.1903917185):0.0430390713,('PrunusPersica_Prupe.6G182900.1.p':0.0143580911,'PrunusPersica_Prupe.6G183100.1.p':0.0354543564):0.1063641243):0.0000020917,'AmborellaTrichopoda_ERM94167.1':0.9690767586):0.0412400992,((((((((((((('LindenbergiaPhilippensis_04G089400.1':0.0754592096,('PhelipancheAegyptiaca_GWHTBHPU043507':0.0000010273,'PhelipancheAegyptiaca_GWHTBHPU046027':0.0000010273)'__reroot_top_clade':0):0.0099243497,((((('StrigaAsiatica_SGA_v2.0_scaffold154G37142':0.0028843126,'StrigaAsiatica_trinity.Trinity':0.0000020556):0.0349230849,'StrigaAsiatica_SGA_v2.0_scaffold47G17534':0.041790068):0.0021371893,('Alectravogelii_TRINITY_DN596_c0_g2_i1':0.0219145925,'Escobedia':0.0336146015):0.0210975537):0.0086683639,('Aeginetiaindica_TRINITY_DN2646_c0_g1_i1':0.0212974694,'ChristisoniaKwangtungensis_TRINITY_DN1301_c0_g2_i2':0.0329907853):0.0366277712):0.0297280961,'Euphrasiaarctica':0.0828323772):0.0137408738):0.0121375899,(('Phtheirospermum_Pjv1_00015751':0.0000010273,'Phtheirospermum_GFP94087.1_15522':0.0000010273):0.025025596,('CastillejaMiniata_TRINITY_DN389_c0_g1_i8':0.050503308,'Pedicularis_TRINITY_DN2624_c0_g1_i1':0.0561621788):0.014587569):0.0220373146):0.017970489,('OrobancheCumana_GWHTBHPV001367'{Foreground}:0.0708343403,(('ConopholisAmericanaamericana_2018222'{Foreground}:0.0252294908,'Epifagusvirginiana_2059171-buds'{Foreground}:0.0116940677):0.0303481322,'Ofasciculata_flower_buds'{Foreground}:0.0633397341){Foreground}:0.0107638317):0.0096666423):0.0230096975,(('HandroanthusImpetiginosus_PIN17792.1':0.0977068125,'SesamumIndicum_SIN_1004021':0.0774639789):0.0185796094,'MimulusGuttatus_Migut.K01430.1.p':0.1065274968):0.0161687773):0.0153267189,('MimulusGuttatus_Migut.H00043.1.p':0.0167985866,'MimulusGuttatus_H0044.1':0.0128940456):0.0846117382):0.0623239107,'OleaEuropaea_Oeu050444.4':0.1546178816):0.0228185934,('OleaEuropaea_Oeu013961.2':0.0599199889,'OleaEuropaea_Oeu062396.1':0.067163055):0.0514496189):0.0146448974,'OleaEuropaea_Oeu037153.1':0.1822613366):0.0799981158,(((((((('AmborellaTrichopoda_ERN13753.1':0.2857528817,(('AquilegiaCoerulea_PIA30411.1':0.2527648599,('ArabidopsisThaliana_AT3G27380.1':0.0985812853,'ArabidopsisThaliana_AT5G40650.1':0.1004415577):0.1078230362):0.081361416,((('Daucuscarota_DCAR_011283':0.2650103665,('HelianthusAnnuus_OTF95807.1':0.0907938207,'HelianthusAnnuus_OTG15014.1':0.1083363552):0.1147402203):0.048294981,'PopulusTrichocarpa_Potri.001G338400.1':0.1969375409):0.04218088,'Daucuscarota_DCAR_021751':0.1972676143):0.0565137234):0.0326931683):0.028820679,('GossypiumRaimondii_KJB11590':0.0895560509,('GossypiumRaimondii_KJB76479':0.0765359138,'TheobromaCacao_Thecc1EG017067t1':0.0570039224):0.01834898):0.1048880784):0.0786612983,('ManihotEsculenta_Manes.15G154900.1.p':0.0666923206,'ManihotEsculenta_Manes.17G108500.1.p':0.0335297414):0.092724622):0.0405315251,'CitrusSinensis_orange1.1g023670m':0.1521353465):0.0435530673,((('GlycineMax_Glyma.10G134200.1.p':0.4923148694,'GlycineMax_Glyma.16G066200.1.p':0.0000028877):0.0282657305,'GlycineMax_Glyma.19G080600.1.p':0.0354841561):0.1169143082,'PrunusPersica_Prupe.3G297900.1.p':0.1575406999):0.0288698871):0.0038058793,'VitisVinifera_GSVIVT01003975001':0.2188804585):0.0263188326,(('CinnamomumMicranthum_RWR83751.1':0.2221658199,'VacciniumCorymbosum_VaccDscaff13-augustus-gene-59.47-mRNA-1':0.1213608601):0.0453954699,('Actinidiaeriantha_DTZ79_05g11920':0.2371213211,'Actinidiaeriantha_DTZ79_27g01070':0.0274713922):0.0573177137):0.0318575354):0.0708536772,(('CoffeaCanephora_Cc06_g20970':0.0106542223,'CoffeaCanephora_Cc07_g20970':0.0455948868):0.111460681,('SolanumTuberosum_PGSC0003DMT400032862':0.0556505361,'SolanumTuberosum_PGSC0003DMT400064279':0.0335425957):0.1936526382):0.0460770351):0.0198368408):0.02136818,(('IpomoeaNil_INIL02g11514.t1':0.0000010273,'IpomoeaNil_INIL02g11514.t2':0.0000026501):0.1217374885,('IpomoeaNil_INIL11g09874.t1':0.0871711727,'CuscutaAustralis_C019N0314E0.1':0.1025182233):0.0308788753):0.062660983):0.2057161277,(('OryzaSativa_LOC_Os08g02640.1':0.0814346474,'AquilegiaCoerulea_PIA46518.1':10.2720763581):0.010156296,'SorghumBicolor_Sobic.007G023400.3':0.0179630795):0.4458891004):0.4391572751,('OryzaSativa_LOC_Os09g20440.1':0.1013372355,'SorghumBicolor_Sobic.002G185100.2':0.1186560437):0.2354048799):0.3826582738):0.0751701194,'Actinidiaeriantha_DTZ79_27g07320':0.3035168119):0.1004380164)'new_root';
