# Supplementary material for: Altered Mitochondrial Respiration Is Associated With Loss of Nuclear‐Encoded OXPHOS Genes in Parasitic Broomrapes
Source: Ecol Evol. 2025 Jul 6;15(7):e71737. doi: 10.1002/ece3.71737 (PMC12230201; doi:10.1002/ece3.71737)
Supplement: Supplementary file 1 — Appendix S1. [file ECE3-15-e71737-s003.tgz › Orobanchaceae_O2K_Supplementary_v3/Data_S1/DataS1/CII/OG0007234.filter.fas]

>AmborellaTrichopoda_ERM99588.1
atggccatgtcccaattcacgagcagaatcctctcctccttc------aatccccag---
ggaataagg------gatccg---tctggcgttacacgt---ggcttccatattgaacca
gggcctcgtgagaaagtgctattggaagaggatcctgctctgaagaggttcaagtcacat
aagaagactgtatggcgcctgaagagagttggagatgtcctcaccgtcgttgtcgttgct
ggttgttgc---------------tatgaaatatatgtgaggacagtgaagcgtaatgct
gaacgtgaagcttcacagacgaaccaggaagctgcacgg
>CinnamomumMicranthum_RWR83282.1
atggcatttcttctctctaaaaccactctcctttcccgcctccaatctcaatctcaggtc
agtaatgaa------aaccct---tcagctatctcacgccggggattccacatagaactg
ggggcacgcgagaaagctctcttggaagaagaccctgcactgaagaagttcaagtcattc
aaaaggagtgtctggcgcctcaaaagagttggagatgtcctgacaattgttgttgttgct
ggttgctgc---------------tatgaaatttatgttagagcactcatgaaaaaaaaa
gccgtcgatgaggcacaggcgaaaagtgagaaagca---
>OryzaSativa_LOC_Os09g21470.1
atggccttcctc---------tccgccctccgctcccgcctccgctccccgcagccg---
caggcgccggcgctcccccac---ctccagcccccccgccgcggcttccacgtcgagctc
ggcgcacgcgagaaagcgcttttggaggaggatactgctctgaagaggtttaaatcatat
aagaacagtgtgaaacaggtctcaaaggttgggaatattcttaccggcgttgtccttttt
gcctgcgcc---------------tatgagatcgttgcactggcaaatagt---------
---------------------------------------
>SorghumBicolor_Sobic.002G190900.1
atggccttcctc---------tcctctctccgctcccgcctccgctccgctccgccg---
ccgccgcac------catcgc---ctccagcccagccgc---ggctaccacgccgagctc
ggcgctcgcgagaaagcgcttttggaggaggatgttgctttgaagaggttcaaatcatac
aagaacagtgtgaaacaggtctccaagattgggaatgctctcacttttgctgttgtgctt
gcttgcagc---------------tatgagcttgctgttttcacgataaacagaaaa---
---------------------------------------
>AquilegiaCoerulea_PIA40371.1
------------------------------------------------------atg---
atcatggag------aattca---ttacttcaatcaaaacgtggatatcatattgaacca
ggaactcgagagaaagctctcttattagaagaccctgtgcttaaccaattcaagtcacat
aagaggaatgtacatggacttaaaagaatgggagatgttctcgcagttgttgttgctgct
gggtgctgc---------------tacatgatttatgtgaaatcagtaatgcgagaagaa
ggtcaaaaagaaccacgaagtataaatgagggacta---
>AquilegiaCoerulea_PIA62210.1
atggcatttctactaaacaaaaccaccatgttttctcgatttcaatcatcttctcag---
aaagctgag------gattcg---tttcttcaatcgcgacgtatgtttcatgttgaacta
ggagctcgtgaaaaagctcttctggaacaagaccctacactgaagcgcttcaagtcttat
aagaatagtgtgcgtacactcaaaagagtcggagatgttcttactattgttgttgttgct
ggctgctgt---------------tatgagatttacgtcagagcagtaatgagggaagaa
gcacgaaaacaagaa------------------------
>AquilegiaCoerulea_PIA62211.1
atggcatttctactaaacaaaaccaccatgttttctcgatttcaatcatcttctcag---
aaagctgag------gattcg---tttcttcaatcgcgacgtatgtttcatgttgaacta
ggagctcgtgaaaaagctcttctggaacaagaccctacactgaagcgcttcaagtcttat
aagaatagtgtgcgtacactcaaaagagtcggagatgttcttactattgttgttgttgct
ggtatgttaccccctgcaattattgaacaaatttttatggctgctgttatgagatttacg
tcagagcag------------------------------
>Daucuscarota_DCAR_026116
atgtcgcttcttcttaatcctcaggctatt---tccactatcaagttttcttcaatg---
aaaacaaat------gattta---tcacgtcaactgaggcgaggaatacacacggagcta
ggtgctcgcgagaaggccctattagcaccagaccctgctctagatcgatttaaatcatac
aagaaagatgtgaagcgtgttaagaggataggagatgttctcactgttgtcgttgttgct
ggttgttgc---------------tatgagttatatgtgagagctacaacg---------
---------------------------------------
>Daucuscarota_DCAR_031298
atggctttcctacacaacagacctatcttc---tcccccctgcgatctcattctcag---
aaaacggcg------gatttt---ttatgtgaatcgaggaggggaacacacacagaacca
ggtgctcgcgagaaggctctattagcacccgatcctgctctagatcgatttaaatcatac
aagaagagtgtgaagcgtgttaagaagataggagatgttctcactgtcgtcgttgttgct
ggatgttgc---------------tacgagttatatgtaagagctacaacgcggaaa---
---------------------------------------
>HelianthusAnnuus_OTF90799.1
atggcttccttcctcaaaagtaataccttt---tctacccttcgtgctcatcat------
---cttcag------ggttta---ccatcgcaacctagacgtcagcttcatgtagaacct
ggggctcgagagaaagctcttttggctaaggatccagcactagagcggttcaaatcatat
aggaaaggtgccgcaagcatcagaagaatcggagattaccttactatagccgttgtagct
ggatgttgt---------------tatgagatctatgtgagggctgtgacacgagaagaa
gctcgtaaagctctgaaa------------tcagag---
>HelianthusAnnuus_OTG16469.1
atggcttctttgctcaaacgtacttccttt---tctagccttcgtgctcatcaccag---
gcggcggag------ggttta---attttgcaatctagacggcagattcatgtagagcct
ggagttcgagagaaagctcttttggccaaggatccagcactagagcgcttcaaatcatat
aggaaaagtgcctcaagcatcagaagagttggtgattacctcactatcgccgtggtagct
ggatgttgc---------------tatgagatctatgtccgggctgtcacacgagaagaa
gctcgtaaggctctcaag------------tcgaag---
>ArabidopsisThaliana_AT3G47833.1
atggcgtttttactcaac---acctcgatttcatctcacctccgatcttcttcccag---
aagacggat------ggtgct---ttagctcaatcccgtcgcgggttccatgtggagcta
ggtgctcgtgagaaagctctcttggctgaggatgcatctttgaggagattcaagtcgcat
aagaaaggtgttcatagattgaaaagaattggagatgtgctcacagttgtcgttgtcgct
ggatgctgc---------------tatgagatctatgcgaga---gtgatgagaaaggaa
gctcaggctgca---------------------------
>ArabidopsisThaliana_AT5G62575.2
atggcgtttttgctcaacaacgcttcaatttcatctcatttacgctcgtcttctcag---
aagacgggt------gatgct---ttatcaatatcgcgtcgtggattccacattgagcca
ggaactcgagagaaagctctcttggctgaagattctgctttgaagagattcaagtctcat
aagaaaagtgtgcacaaactgaagaggattggtgatgtgctcactgttgttgttgttgca
ggatgttgc---------------tatgaaatctatgtcaaagctgtgatgaaaaaagaa
gctctggctgcagggaaa------------agctca---
>CitrusSinensis_orange1.1g034253m
atggcatatttgctt---aaaacctctattgcttctcacttacgatctcatactcaggag
aagagagaa------gatgca---ctc------tcgcgtcgtgggtaccacgtcgaactg
ggacctcgcgagaaagctcttttggcagatgatcctgttcttaagaggttcaagtcgcat
aagaagagtgtgtggagattgaaaaggatgggggatgttctcacaattgttgttgtagca
ggttgttgc---------------tatgaaatttatgtcaaagcagtcatgcgagaagaa
gctaggagacaggcaagg---ggtactgaaagtgca---
>CoffeaCanephora_Cc04_g13080
atggcgtttttcttcagaaacacctctctt---tctcagctgcgactccaacctcag---
aagtcc---------gatcca---tttgccctttcgcgtcgtggattacacgttgaacca
gggcctcgtgaaaaggctctcttagctgaggatccagcattgaagcaatttaaatcacat
aagaaaagcgtgaagcgcatcaaaagagttggagatgttctcactattgtagttgtagct
ggatgttgc---------------tatgagatctatgtcagagcagtgatgcgagaggaa
gcacgaaaacaggcaaaa---------gagagtgca---
>GlycineMax_Glyma.04G179700.1.p
atggcgttcttcttgaaccaaactagtatcgcttcccattttcgatctcactctcag---
aagactgaa------gatttg---gcttcttttcctcgccgtcgattccacgtcgaacca
ggggctcgtgaaaaagctctcttggcagaagatgcaactctgaaaccgttcaaatcgtac
aagaagagtgtaaaaaagcttagaaaaattgggaatgcccttacaattgttgttgttgca
ggatgctgt---------------tacgaagtatatgtcagagcttttacaagagaggaa
gctcagaaactg---------------------------
>GlycineMax_Glyma.06G185100.1.p
atggcgttcttgtggaacaaaactagtatcgcttcccattttcgatctcactctcag---
aagactgag------ggtttg---gcttcttttccgcgccgtcgattccacgtcgaaccc
ggggctcgtgaaaaagctctcttggcagaagatgcaacgctgaaaccgttcaaatcatat
aagaagagtgtcaaacagctcagaaaaattgggaatgctctgacagttgttgttgttgca
ggatgctgt---------------tacgaagtatatgtcagagcttttacaagagaggaa
gctcagaaactg---------------------------
>SolanumTuberosum_S.tuberosum_v4.03|PGSC0003DMT400069480_CDS
atggcatttttgctcaacaaaacagcttta---tcgaagcttcgactcaatcctcag---
aagaccgat------gaatcc---ttgatgctatcacgacgtgggatccatatcgaaccc
ggggctcgcgagaaggctctcttggcagcggatccctccttgaaacgctttaaatcacat
aaacaaagtgtgcgaaccctcaaaagggtgggagatgttctaactattgttgtagtagca
ggatgttgt---------------tatgagatatatgtaagagctgttatgcgggaagaa
gcaaggaagcaggcagaa---------ggaagtgca---
>SolanumTuberosum_S.tuberosum_2_v4.03|PGSC0003DMT400069479_CDS
atggcatttttgctcaacaaaacagcttta---tcgaagcttcgactcaatcctcag---
---accgat------gaatcc---ttgatgctatcacgacgtgggatccatatcgaaccc
ggggctcgcgagaaggctctcttggcagcggatccctccttgaaacgctttaaatcacat
aaacaaagtgtgcgaaccctcaaaagggtgggagatgttctaactattgttgtagtagca
ggatgttgt---------------tatgagatatatgtaagagctgttatgcgggaagaa
gcaaggaagcaggcagaa---------ggaagtgca---
>SolanumTuberosum_S.tuberosum_3_v4.03|PGSC0003DMT400069477_CDS
atggcatttttgctcaacaaaacagcttta---tcgaagcttcgactcaatcctcag---
aagaccgat------gaatcc---ttgatgctatcacgacgtgggatccatatcgaaccc
ggggctcgcgagaaggctctcttggcagcggatccctccttgaaacgctttaaatcacat
aaacaaagtgtgcgaaccctcaaaagg---------------------------------
------------------------------------------------------------
---------------------------------------
>IpomoeaNil_INIL03g20443.t1
atggcgttctccgtcggcaaatcggctctc---tctcagctccgactttactcacag---
aaggctgat------gattcatcgttggtggcgcctagacgtggattgcatatcgaacct
ggtgctcgcgagaaggctctactagcagacgactcgtcactgagacgctttaaatcaaat
acaaagggtgtgcgagccctcaagagggtgggagatgttctcactgttgttgtcgtagca
gggtgttgt---------------tatgaaatttatgtcaaagccgtaatgagggaagaa
gctaggaagaaggaaagt---------ggaagctca---
>HandroanthusImpetiginosus_Jmimo11579.t1
atggcctttttactcaataaaactgctcta---tccgcgctccgactccattcccag---
aaagctgat------gattcg---ttgacgctctcaagacgtggatttcatgtggagcca
ggcgctcgcgagaaggctctcttggcagaggatccatcattaagacgctttaaatcgcat
aagaaaagtctgcggcgtctcaaaattatgggagatgttcttaccattgtagtcgtagct
ggatgttgc---------------tatgagatctacgttagagcagtcatgcgagaagaa
gcgcgtaaacaggcgaaa---------gagagcgtg---
>ManihotEsculenta_Manes.06G101600.1.p
atggccttcttgttcaataattctgcaatttcttcttattttggatctcatactcaa---
aagaatcag------gaatct---cta------tctcgtcgtgcattccacgtcgaacct
cagcctcgcgagaaagctctcttggcagaagacccagctcttaagcgattcaaatcacat
aagaagagtgtatggagactcaaaagagttggagatgttctcacaattgtggttgtagca
ggctgttgc---------------tatgaaatctatgtcagagcagtaatgcgggaggag
gctcgaaaaaaagcaggg---------gaaagtgca---
>ManihotEsculenta_Manes.06G101800.1.p
atggccttcctgctcaataattccgcaatttcttctcattttcgatctcatacacaa---
aagaatcag------gaatct---cta------tctcgtcgtgcattccacgtcgaacct
cagcctcgcgagaaagctctcttggcagaagacccagctcttaagcgattcaaatcacat
aagaagagtgtatggagactcaaaagagttggagatgttctcacaattgtggttgtagca
ggctgttgc---------------tatgaaatctatgtcaaagcagtaatgcgggaggag
gctcgaaaaaaagcaggg---------gaaagtgca---
>MimulusGuttatus_Migut.D01788.1.p
atggcctttttactcaataaaagcgcgctc---tcggcgctccgactcaattct------
aaaggaaat------gattcg---ctgacgatctcgaggcgtgggtttcacgttgagcca
ggggctcgcgagaaggctctcttggcagaggactcgtcactgaaacgcttcaaatcgcct
aagaaaagtgtgcgccgactcaaaattgtgggagatgttcttacagtcgttgttgtagct
ggatgctgc---------------tacgagatctatgttagagcagtaatgcgggaagaa
gcacgcaagcaggcgaac---------gagagtgct---
>OleaEuropaea_Oeu016348.1
atggcgtttttactcaacaaaactgcactc---tctaaacttcgattg------------
aaagctgat------gattcg---ttaatgctatcaagacgtggatttcatgttgaacct
ggagctcgtgagaaggctctcttggccgaggacccagcactaaagtgtttcaaatcacat
aagaaaagtgtgcggcgcttgaaagtagtaggagatgctctcacagtgctagttgtagct
ggatgctgc---------------tatgaaatttatgttaaagcagtaatacgagaagaa
gctcgtaatcaggcgaaa---------gagaatgca---
>OleaEuropaea_Oeu022174.1
atggcatttttactgaaggaaactgctctt---tctaaactcagaatccattcccag---
aaggctgat------aattca---ttaacgctatcaaggcgcggatttcacgtcgaacct
gggactcgtgagaaggctctcttagcggaggacccagcattaaaacgcttcaaatctcat
aagaaaagtgtgcggcgcctcaaaataatcggagatgctctgaccatcatagttgtagcc
gggtgttgc---------------tatgagatctacgtaaaagcaacaatgcgagaagaa
gctcgtaaacaggcaaac---------aagaatgct---
>PrunusPersica_Prupe.5G178000.1.p
atggcgttcctgcttcgcaattccatcact---tcccatttccaatctcattcacag---
agggcacaaaac---gactcg---ctttcccaatcgcgccgtcagttccatgtcgaacca
gggcctcgcgagaaagctctcttggcagaggacccatctctaaaacgattcaaatcgcat
aagaagggtgtggcgagaattaaaagacttggagatgttcttaccgttgtcgttgttgct
agctgctgc---------------tatgaaatatatgtaagagcagtgatgcgagaagag
gctaggaaacaggcaggggcttcaggtgcaagtgca---
>PopulusTrichocarpa_Potri.012G077100.1
atgccatttctgacacgtcaaactgctcta---tgtactttggaggctcgtgtcgaa---
agaacacag------ggcgcc---ttctctctttcgcgtcgcggattccatgttgaacct
ggtcctcgcgagcaagctctcctggccgaagatccatctcttaagcgattcaaatcacat
aagaagagtgtgtggagactcaaaagatttggagatgttctgacacttgttgttgtagca
ggctgttgc---------------tatgaaatttatgtcaaaacagtaatgcgggaagaa
gctcggaaacaggcaaag---------gaaagtgca---
>PopulusTrichocarpa_Potri.015G072100.1
atggctctcttactgaagaattcctccatttcttcacacctccgatctaaatctcag---
aagacacag------gacgcc---ctctctatttcgcgtcgcggattccatgttgaacct
ggtcctcgcgagaaagctctcttggctgaagaccctgctcttaagtggttcaaatcacat
aagaagagtgtgtggagactcaaaagagctggagatgttctgactcttgttgttgtagca
ggctgttgc---------------tatgaaatttatgtcaaagcagtgatgcgggaagaa
gatcggaaagaggcaaag---------aaaagtgca---
>SesamumIndicum_SIN_1006076
atggcatttttactcaacaaaactactctc---tcggcgttccgactccattcccag---
aaatctaat------gattcg---ttgacgatatcaaggcgtggatttcatgtggagcca
ggcgctcgcgagaaggctctcttggcagaggatccatcactgaaacgcttcaaatcgcat
aagaaaagtctgaggcgtctcaaaactgttggagatgttcttacgattgtggttgtagct
ggatgctgc---------------tacgagatctatgttaaggctgtcatgcgagaggaa
gcccgcaaacaggcaaaa---------------------
>SesamumIndicum_SIN_1020481
atggcctttttactcaataaaactgctcta---tccgctctcaggctccgttcccag---
aaggctgac------gattcg---ttaatgctatcaaggcgtggatttcatgtcgagcct
ggcgctcgggagaaggctctcttggcggaggatccatctctaaaacgcttcaaatcacat
aagaaaagtctgaggagtctcaaaatggtgggagatgttcttaccattgtggtggtagct
ggatgctgc---------------tacgagatctacgttagagcagtcatgcgagaagaa
gcccggaaagaaaaatcg------------agtgca---
>VitisVinifera_GSVIVT01007813001
atggcgttcctccttaacaaaactgcgctc---tctcattttcgatctcattctcag---
aagacggag------gactct---ttttctctctcgcgtcgcggattccacgtcgagccc
gggcctcgcgagaaagctctcttggcggacaacccatctctaaagcgattcaaatcacac
aagaggaatgtgtggcgacttaaaagggttggagatgttctcacaatcgttgttgtagct
ggctgttgc---------------tatgaaatttatgtgaaagcagtgatgcgagaagaa
gctaggaaacaggcagct---gcaaatgagattgca---
>CuscutaAustralis_C008N0545E0.1
atggcattctctgtgggcaaaacagctttg---tatcagttcggacgtgactctcag---
atgaatgca------ggttca---tcatcattt---agacgtggattacatattgaactc
ggtgctcgcgagaaagctcttctagcagatgacccttcactgaggcgctttaaatcaaat
tcaaagagcgtgcgggccctcaggagggtaggagacgcactcacgcttgtggttgcagca
ggatgctgc---------------tatgaaatttacgtgaaagcctttgggagggaagaa
actcgaaaggcaagcgga------------agcgca---
>Actinidiaeriantha_DTZ79_16g07150
atggtgttcttgctcagcaaaaccactcttctctctcatctacagtctcatccccag---
aagactgag------gaatcg---ctatctctgtcacggcggggattccacatcgaacca
gggcctcgcgagaaggcgctattagcagaggatccatcattaaagaggttcaaatcacac
aagaaaagtgtgtggcgactcaagagagttggagatgttctcacaattgttgttgtagct
ggttgttgc---------------tatgagatttacgtcaaagcagtaatgcgagaagaa
gctcgaaaacaagcaagc---------gggagtgct---
>Actinidiaeriantha_DTZ79_23g14860
atggcgttcctactcaacaaaaccactcttctcactcatctacggtcccatcctcag---
aagacggag------gattcg---ctatctctgacgcgtcggggattccatatcgaacca
gggcctcgcgagaaggctcttttggcagaggatccatcattaaagccattcaaatcccat
aagaaaagtgtatggcgactcaaaagaattggagaggttctcacaatcattgttgtagct
ggatgttgc---------------tacgagatatatgtcaaagcagtaatgcgagaagaa
gctaggaaacaagcgagc---------gggagtgca---
>Actinidiaeriantha_DTZ79_26g06430
atggcgttcttgctcaacaaaaccactcttctctctcatctacggtctcatccccag---
gaggcggag------gactcg---ctatctctgtcacggcggggattccacatcgaaccg
ggacctcgcgagaaggcgctattagcagaggattcatcattaaagaggttcaaatcacat
aagaaaagtgtgtggcgactcaaaagagttggagatgttctcacaattgttgttgtagct
gggtgttgc---------------tatgagatttacatcaaagcagtaatgcgagaagaa
gctcgaaaacaagcaagc---------gggagtgct---
>GossypiumRaimondii_KJB53230
atggcctttttccttggacaaagtagctttgcgaaccacttccgatcttatcagcag---
aagacagag------gcttcc---atggctgtgccaacacgagcatttcatgttgaactt
ggggatcgtgagaaagctctcttggcaaaggacccttcgttaagtcgttttaaatcttat
aagaagagtgtgtcgacactgaagagaattggggatgttcttacagttgttgttgtagca
ggttgttgc---------------tatgaaatttatgtcaaggcagtaatgcgagaagaa
gctaggaacaaggcaaaggctggtggtggaagtaaa---
>GossypiumRaimondii_KJB53231
atggcctttttccttggacaaagtagctttgcgaaccacttccgatcttat---cag---
aagacagag------gcttcc---atggctgtgccaacacgagcatttcatgttgaactt
ggggatcgtgagaaagctctcttggcaaaggacccttcgttaagtcgttttaaatcttat
aagaagagtgtgtcgacactgaagagaattggggatgttcttacagttgttgttgtagca
ggttgttgc---------------tatgaaatttatgtcaaggcagtaatgcgagaagaa
gctaggaacaaggcaaaggctggtggtggaagtaaa---
>TheobromaCacao_Thecc1EG011992t1
atggcctttttccttaaaaaaagtagccttgccaatcatttccgatcttcttatcag---
aaaacagag------ggttcc---ctggctgcgccaagtcgagcacttcacgttgaaccg
ggggctcgtgaaagagctctcttggcagaggatccttctctaaggcgatttaaatcttat
aagaagagtgtgtggcgagtgaagagaatcggggatgttctgacagttgttgttgtagca
ggttgttgc---------------tatgaaatttacgtcaaggcagtaatgcgagaagaa
gcccggaaccaggcaaaggctgctggtggaagtaaa---
>VacciniumCorymbosum_VaccDscaff17-augustus-gene-267.26-mRNA-1
atggcgtttttgctcaacaaaaccaatattctctctcatttaaggtctcatcctcag---
aagacggac------aacttg---cta------tcacgtcgtggattccacgttgaacca
ggccctcgggagaaggcgctactagccgaagatccatcattaaagccattcaaatctcat
aagaaaagtgtgtggcggctcaaaagaattggggatgttctcacaattgttgttgtagct
gggtgttgc---------------tatgagatttatgtcaaagctgtaatgcgagaagaa
gcccggaaacaagcaagt---------gagagtgca---
>VacciniumCorymbosum_VaccDscaff27-augustus-gene-244.26-mRNA-1
atggcgttcttgctcaacaaaaccaacattctctctcatttacggtctaatcctcag---
aggacggac------aactcg---cta------tcacgtcgtggattccacgttgaacca
ggccctcgggagaaggcgctactagcagaagatccatcattaaagcctttcaaatctcat
aagaaaagtgtgtggcggctcaaaagaattggggatgttctcacaattgttgttgtagct
gggtgttgc---------------tatgagatttatgtcaaagcagtaatgcgagaagaa
gcccggaaacaagcaagt---------gagagtgcatat
>StrigaAsiatica_TRINITY_DN10374_c0_g1_i2_len=706_path=[1:0-220_2:221-705]
atggcgtttttttgcaataaatccactcgc---tccgctctccgcctcagttcccag---
aaagctgat------gattcg---ttgatgatttcaaggcgcgggcttcatgttgagccc
ggggctcgcgagaaggctctcttggaggaacacccatcccttaaacgcttcaaatcaact
aagaatactgtgagacttatcaaacgagcaggagatgttcttaccgttgtagttgtagct
ggatgttgc---------------tatgagatttatgtgaaggcagtattacgagaggaa
actcgtaaacaa---------------------------
>Phtheirospermum_TRINITY_DN7636_c0_g1_i3_len=701_path=[0:0-98_2:99-273_3:274-700]
atggcctttttacttaacaaaactgttatt---tccgctctcagactccattctcag---
aaggctgac------gattct---ataattctatcaaggcgtggatttcatgttgacctt
ggcgctcgcgagaaggcgctcctggcggaggacccgtctctaaaacgcttcaaatcgcat
aagaaaagcgtgaggcgtctcaaaacagtgggcgatgttcttaccgtggtggttgtggct
ggatgctgt---------------tatgagatctatgttagagcagccatgcgagaagaa
ggctgtagagag---------------------------
>Aeginetiaindica
atggcgttttttctcagtagaactgctctc---tcggctctccgccccagttcccag---
aaggctgat------gattcg---ttgatgctttcaaggcgtgggtttcatgttgaacct
ggagctcgcgagaaggctctcttagaggaacacccatcactaaaacgattcaaatcaaat
aagaaaacggtgcagcttataaaacgtgcaggagatgttcttaccatcttagttgtagct
ggatgttgc---------------tatgagatttatgtaagggca---------------
---------------------------------------
>Alectravogelii
atggcgtttttcctaaacaaaactactctc---tctgcgctccgcctcagttcccag---
aaagctgat------ggttca---ttgatgctttcaaggcgtgggtttcatcttgagcct
ggggctcgcgagaaggctctgttggaggaacacccatcactaaaacgcttcaaatcaact
aagaaaactgtgcggcttatcaaacgtgtgggagatgttcttacagtcgtagttgtagct
ggatgttgc---------------tatgaaatttacacgagggcagtattgcgagaggaa
gttcgtaaannn---------------------------
>CastillejaMiniata
atggcttttttacttgacaaaactgctatt---tccgctctcagactccgttctccg---
aaagttgat------gattca---atgagtctatcaaggcgtggatttcatgtcgagctt
ggcgctcgcgagaaggccttcttggccgaggacccatctctaaaacgattcaaatcacat
aagaaaactgtgagtcgtctcaaaaaagtgggcgatgttcttaccgtggtggttgtggcc
ggatgttgt---------------tatgagatctatgttcgagcaaccatgcgagaagaa
ggcnnn---------------------------------
>ChristisoniaKwangtungensis
atggccttttttctcaatagaactgctctc---tcggctctccgcctcagttcccag---
aaagctgat------gattcg---ttgatgctttcaaggcgtgggtttcatgttgaacct
ggagctcgcgagaaggctctcttagaggaacacccatcactaaaacgcttcaaatcaagt
aagaaaacggtgcagcttataaaacgtgcaggagatgttcttaccatcttagttgtagct
ggatgttgc---------------tatgagatttatgtgagggcagtgttgcgaggggaa
gctcgtaagnnn---------------------------
>ConopholisAmericanaamericana_2021222
atggcctttttactcaataaaactactatc---tccgcgctccgccttaattcccag---
aaagctgat------gattcg---ttgatgctatcaaggcgtgggtttcatgtggagcca
ggggctcgcgagaaggctctcttggaggaacacccatcactaaaacgcttcaaatcaact
aagaaaactgtgcggcttctcaagcgtgtaggagatgttcttaccattgtagttgtagct
ggatgctgc---------------tatgagatttacgttaaagtgatattgcgagtggaa
gcccgtgaacaagcgaaa------------gacagtctg
>Epifagusvirginiana_2008727-buds
atggcctttttactcaataaaactaccatc---tctgcactccgcctcaattcccag---
aaagctgat------gattcg---ttgatgctatcaaggcgtgggtttcatgtggagcca
ggggttcgcgagaaggctctcttggaggaacacccatcactaaaacgcttcaaatcaact
aaggaaagtgtgcggcttctcaaacgcgtaggagatgttcttaccatcgtagtagtagct
ggatgctgc---------------tatgagatttacgttaaagcggtattgcgagaggaa
gcccgtgaacaagcgaaa------------tacagtctg
>Escobedia
atgccttttttccataataaaactactctc---tccgcgctccgcctcagttcccag---
aaagctgat------gattcg---ttgatgctgtcaaggcgtgggtttcatgttgagcct
ggggctcgcgagaaggctctcttggaggaacacccatccctaaaacgcttcaaatcaact
aagaaaactgtccggcttatcaaacgtgcgggagacgttcttactgtcgtagttgtagct
ggatgttgt---------------tatgagatttacacgagggcagtattgcgggaggaa
gctcgtaaannn---------------------------
>Euphrasiaarctica
---------------------------------------------------nnncag---
aaagctgat------gattcg---ttgatgctttcaagacgagggtttcatgttgagccg
gggactcgcgagaaggctctattggaggaacacccatcactaaagcgcttcaaatcaccc
aagaaagttgcgcgagttatcaaacgtgtgggagatgttcttaccattgttgttgtagct
nnn---------------------------------------------------------
---------------------------------------
>LindenbergiaPhilippensis_08G042500.1
atggcttttttacttaacaaaactgccatt---tccgctctcagactccattcccag---
aaggctgac------gattct---ttgatgctatcaaggcgtggatttcatgttgagcct
ggcgctcgcgagaaggccctcttggcagaggacccatctctaaaacgcttcaaatcacac
aagaaaggtgtgaagcttctcaaaaaagtgggagatgttcttactgtggtggttgttgct
ggatgctgt---------------tacgagatctacgttagggcagtcacgcgtgaagaa
gcccgaaaacag---------------------------
>OrobancheCumanamana_GWHTBHPV019391
atggcctttttactaaataagactaccctc---tccgcgctccgcctcaattcccag---
aaagctgat------gattcg---ttgatgctatcaaggcgtgggtttcatgtggagcca
ggggctcgcgagaaggctcttttggcggaacacccatcgctaaaacgcttcaaatcaact
aagaaaagtgtgcgggttctcaaacgtgtgggagatgttcttacaattgtagttgtagct
nnn---------------------------------------------------------
---------------------------------------
>Ofasciculata_stem
atggcatttttactcaataaaacatctctc---tccgcgctccgcttgaattcaaag---
aaagctgat------gatttt---ttgatgctatcgaggcgtgggtttcatgtggagccg
ggggctcgcgagaaggctctcttggaggaacacccatcactaaaacgcttcaaatcaact
aagcaaagtgtgcggcttctcaaacgtgtaggagatgttcttacagtcgtagttgtagct
ggatgctgc---------------tatgagatctacgttagagcagtcatgcgagaggaa
gcccgtaaacaagcgaaa------------gacagcatg
>PhelipancheAegyptiaca_GWHTBHPU043380
atggcttttctactcaataaaactactctc---tccgcgctccgcctcaattcccag---
aaaactgat------gattcg---ttgatgctatcaaggcgtgggtttcatgtggagccg
ggggctcgcgagaaggctctcttggaggaacacccatcactaaaacgcttcaaatcaact
aagaaaagtgtgcggattctcaaacgtgtaggagatgctcttacaattgtagttgtagct
ggatgctgc---------------tatgagatcttcgttaaagcagtcatgcgagaggaa
gctcgtaaacaaacgaag------------gacagtctg
>Pedicularis
atggcttttttacttaacaaaactgctatt---tccgctctcagactccactctcag---
aaggctgac------gattct---acaattcaatcgaggcgtggatttcacgttgagctt
ggcgctcgcgagaaggcgctattggcagaggatccatctctgaaacgcttcaaatcgcat
aagaaaagtgttaggcgtctcaaaaaagcgggcgatgttcttacgctggtggttgtagct
ggatgctgt---------------tatgagatctatgttagagcaaccatgcgtgaagaa
ggcnnn---------------------------------
