# Supplementary material for: Altered Mitochondrial Respiration Is Associated With Loss of Nuclear‐Encoded OXPHOS Genes in Parasitic Broomrapes
Source: Ecol Evol. 2025 Jul 6;15(7):e71737. doi: 10.1002/ece3.71737 (PMC12230201; doi:10.1002/ece3.71737)
Supplement: Supplementary file 1 — Appendix S1. [file ECE3-15-e71737-s003.tgz › Orobanchaceae_O2K_Supplementary_v3/Data_S1/DataS1/CII/OG0010649.filter.fas.treefile]

(OryzaSativa_LOC_Os06g03486.1:0.0000029486,(SorghumBicolor_Sobic.010G015200.1:0.0056463675,SorghumBicolor_Sobic.010G031000.1:0.0242000324)99:0.0833723607,(((((Daucuscarota_DCAR_006145:0.0897554191,StrigaAsiatica_SGA_v2.0_scaffold96G28977:1.4906335289)78:0.1846123394,(HelianthusAnnuus_OTG02525.1:0.3146658403,HelianthusAnnuus_OTG22017.1:0.5608461525)96:0.1526593706)79:0.1916324015,(((CoffeaCanephora_Cc02_g39090:0.3822704781,VacciniumCorymbosum_VaccDscaff41-processed-gene-183.21-mRNA-1:0.3788717890)78:0.1537537040,((((((((HandroanthusImpetiginosus_PIN26542.1:0.0565281476,LindenbergiaPhilippensis_WUZV-2001602-Lindenbergia_philippensis-flower:0.3274798173)89:0.0518806310,MimulusGuttatus_Migut.B01844.1.p:0.1000066399)33:0.0160769240,(((Phtheirospermum_Pjv1_00001528:0.0097080739,(Phtheirospermum_Pjv1_00010122:0.0000010030,Phtheirospermum_BKCP01000215.1_cds_GFP90333.1:0.0000010030)99:0.0203390043)97:0.1285498658,Phtheirospermum_Pjv1_00012623:0.4136362747)98:0.2021469832,PhelipancheAegyptiaca_GWHTBHPU034978:0.2343581337)90:0.0764021508)36:0.0283211245,LindenbergiaPhilippensis_02G038400.1_pacid_51275513_locus_Liphi.02G038400_ID_Lphi_02G038400.1.v1.1_annot-version_v1.1:0.0679264715)28:0.0068871849,((Alectravogelii_TRINITY_DN4076_c1_g1_i1_len_506_path__0_0-505_:0.0637772924,StrigaAsiatica_TRINITY_DN172_c2_g1_i1_len_667_path__0_0-192_2_193-666_:0.0425060584)96:0.0157742914,ChristisoniaKwangtungensis_TRINITY_DN66392_c0_g1_i1_len_570_path__0_0-569_:0.0576021752)91:0.0384817190)26:0.0081777761,Phtheirospermum_TRINITY_DN9055_c1_g1_i1_len_615_path__0_0-614_:0.0324631609)16:0.0073598733,CastillejaMiniata_TRINITY_DN19747_c0_g1_i2_len_576_path__0_0-424_2_425-575_:0.0451510095)50:0.0204178405,Epifagusvirginiana_XMOG-2056705-Epifagus_virginiana-buds:0.0072645578)75:0.0944357654)65:0.1469008118,((ManihotEsculenta_Manes.01G247900.1.p:0.1074135678,ManihotEsculenta_Manes.05G025100.1.p:0.0911212825)99:0.1247875651,((PrunusPersica_Prupe.2G184600.1.p:0.3029830831,((Actinidiaeriantha_DTZ79_08g10770:0.0102858126,Actinidiaeriantha_DTZ79_18g01080:0.0525631516)97:0.0875768819,VacciniumCorymbosum_VaccDscaff22-augustus-gene-8.24-mRNA-1:0.0716215158)92:0.0412771979)85:0.0480263604,VitisVinifera_GSVIVT01027061001:0.3848833280)67:0.0337399712)47:0.0244738820)56:0.0593081524)55:0.0072125591,((GlycineMax_Glyma.07G057500.1.p:0.4741865891,GlycineMax_Glyma.16G026500.1.p:0.0000027855)99:0.3387988546,(CuscutaAustralis_C074N0147M0.1:0.6980897267,(GossypiumRaimondii_KJB09681:0.2948702554,GossypiumRaimondii_KJB38983:0.3073676174)91:0.0453711152)74:0.0510673696)70:0.0537660055)77:0.1104261733,ArabidopsisThaliana_AT2G46390.1:0.3280163359)100:0.6945988520);
