# Supplementary material for: Altered Mitochondrial Respiration Is Associated With Loss of Nuclear‐Encoded OXPHOS Genes in Parasitic Broomrapes
Source: Ecol Evol. 2025 Jul 6;15(7):e71737. doi: 10.1002/ece3.71737 (PMC12230201; doi:10.1002/ece3.71737)
Supplement: Supplementary file 1 — Appendix S1. [file ECE3-15-e71737-s003.tgz › Orobanchaceae_O2K_Supplementary_v3/Data_S1/DataS1/CII/OG0004319.filter.hyphy.fas]

>HelianthusAnnuus_OTF91035.1
CAATCATTGGAG---AGGACCCAACCTGCATTAGCAGGATCC---GCATCACGA---------------GGATATCTTGCTGGTATCCCAATGTTTGAGGGATTTGGAAAAAAATCA---AAA------CTAGTACCGGAATTT------------------------------------CATCAAGGC---------------------------------------------GCTCCTGTTTATTCAAAACCCTTGAGGGACGTTGTATCATCACGTAAAACAGATTTTCCGACCCATACG------------------------TGGAGTAGATCTTTCTTTACACACAGTGAA---------CCTGCTAAAATAGAGAAGATA------GTCAACACCTCGGTC---AAAAGGACACACACTGCCCCTGCTTATTTTACTGCAACGGGTGCTGTG------GCTGGA------------AGTGTT------------TTAAGTACT------------------------CCCATTGTAAATGCTCCACAGGCG---------GCTAAACTGGGCATGGGGTCGACAGTCTCACCAACTTTCCTACCCAATCTTGCTTTA---------------------------TTCTGGCATATAAACAACGGCATTGAGGAGATT------------------------CTGGCGGATTATGTTCACCATGAAATGACTCGCAGCTTGGTCTTGGTGATGATGAGACTC------TTCCTTATAGTTGCAGCAAAAGAT------GTT---TTTGTGGCTACAAAT---
>Epifagusvirginiana_scaffold-XMOG-2007778-Epifagus_virginiana-buds
TGGTGGCGCGATGTTCTACGTGAATCCACGTTGGAAGGACAT---CATACCAAA---------------GTAGTACAATTAGGA------------CTTCGATATGGTTTTATTCTT---TTT------ATCGTATCGGAGGTT------------------------------------ATGTTCTTT---------------------------------------------TTAGCTTTTTTTTGG------------------GCTTTTTTTCATTCTTCTTTGGCACCTACGGTAGAGATCGGAGGTATT------------TGGCCCCCAAAAGGGATTGGGGTTTTAGAT---------CCTTGGGAAATCCCT---TTT------CTTAATACCCTTATT---CTCCTTTCATCCGGAGCTGCCGTAACTTGGGCTCATCATGCTATACTC------GCGGGGAAGGAAAAACGAGCAGTT---TACGCTTTAGTAGCTACC------------------------GTATTACTGGCTCTAGTATTCACT---------GGCTTTCAAGTAATGGAATATNNN---------------------------------------------------------------------------------------------------------------------------------------------------------------------------------------------------------------------------------------------
>Daucuscarota_DCAR_029125
TGGTGGCGCGATGTTCTACGTGAATCCACGTTGGAAGGACAT---CATACCAAA---------------GTCGTACAATTAGGA------------CCTCGATATGGTTTTATTCTG---TTT------ATCGTATCGGAGGTT------------------------------------ATGTTCCTT---------------------------------------------TTTGCTCTTTTTTGG------------------GCTTCTTCTCATTCCTCTTTGGCACCTACGGTAGAGATCGGAGGTATT------------TGGCCCCCAAAGGGGATTGGGGTTTTAGAT---------CCTCGGGAAATCCCT---TTT------CTTAATACCCTTATT---CTCCCTTCATCCGGAGCTGCCGTAACTTGGGCTCATCATGCTATACTC------GCGGGGAAGGAAAAGCGAGCTGTT---TACGCTTTAGTAGCTACC------------------------GTTTCACTGGCTCTAGTATTCACG---------GGCTTTCAAGGAATGGAATATTATCAAGCACCCTCCACTATTTCGGATAGTATTTATGGTTCTAGT------------------------------------------------------------CTATGT---------ATGAACAAGTAT------------------------------------------------------------------------------------------------------------
>OleaEuropaea_Oeu000568.1
TGGTGGCGCAATGTTCTATGTGAATCCACGTTGGAAGAACAT---CATACCAAA---------------GTCGTACAATTAGGA------------TCTCAATATGATTTTATTCTT---TTT------ATCGTATCGGAGGGT------------------------------------TTTTTTTTT---------------------------------------------TTT------------------------------------------------------------------------------------------------------------------------------------------------------------------------------------------------------------------------------------------------------TTTGTA---TAT------------ACA------------------------------------------TTTTGC---------AAAGTCCAATAT---------------------------------------------------------------------------------------------------------------------------------------------------------------------------------------------------------------------------------ATA---ATTATATTTATCATT---
>HandroanthusImpetiginosus_PIM96995.1
---------------------GAA---------------------------------------------------------------------------------------------------------GCAATAAATGCTTTT------------------------------------------------------------------------------------------------------------------------------------------------------------------------------------------------------------------------------------GAGTTGCCA---TTG------TTAAACACTGTCATA---CTGTTAGGATCTGGTGTAACAATTACGTATTCTCATCATTCGTTGATA------CAAGGAAATAGAAATGGCGCGTTA---TATGGAGCAATATTTACC------------------------ATAATATTAGCTTTTGTGTTCACC---------GCTTGTCAAGCAGTAGAGTATTCTGTGTCTTCATTTACCTTAACAGATGGTGCATTTGGTTCATGCTTTTATTTTGGAACAGGTTTTCACGGGTTACATGTCATAATTGGAACT---------------------------------------------------------------------------------------------------------------------------ATT---TTTTTAGCTGTAGGATTT
>AmborellaTrichopoda_ERM97691.1
---------------------------------------------------------------------------------------------------------------------------------------------------------------------------------------------------------------------------------------------------------------------------------------------------------------------------------------------------------------ATGGAT---------CAAACTAATCCTTGT---TGG------CTGCTTACAAAACAT---ATT---------GGCCTTGCATTGCGGAAGGAACGTTATGATAAGGAA------GCTGAGACTGAGAGCAAGCAA------------------------------------------------CCTCGTTTTGCCGTTCCCTTCACG---------GCACGGCCCTGC---------------TCGCCTGGAGCAATC------------------------------------------TTTGATTCATGGCCGGCGACCAAGGCACAGATC---------------GGT------CCGAGCGAGCCT---------------------------------------------------------------------TGTCAGTCAGGCGACTTC---TTCTTGTTC---------
>CinnamomumMicranthum_RWR98004.1
TGGCACATAAATGTAGGGATCGAAGAGATTATGGCAGATCATGTTCACCAAGAA---------------ATGATC---------------------CGAAATTGGATCTTGATTGTTCCTTTT------AATCGTAATCAAAGA------------------------------------TCTTTTCTT------------------------------------------------------------------------------GTTAATCGTCTTTCT---------------------------------------------TTTCCGAACAAATCGAAGAACCTAATGGAT---------CGAACGAATATAGCC---TTG------GCTGCTACGAAACAT---ATC---------GGCCTTGCGTTGCGGAAGGAACGTTCTGTTCTGATA------AGGAGGCTGAGGCTGAGAGCA------------------------------------------------AGCAACCTCGTTTTGCCGTTTCCT---------TCACGGCACGGC------------------CCTGCTCGCCAGGAGGAATCTTTGATTCAT---------------------GGCCGGAGATCAAGGCACAGATCGATCCGAAGCGAGCAGCAAGCTACGGCTTCAAAGCCAAGCTCCGAAAACTACAGTGCGCTCCTGCAGCGAAGAAAACTCCAGTGCGCGGGAGCGCAC------TCCGGCTTTCGAGCCAGCGAAGAA------------AACTCCAGTGCGCGC---
>GlycineMax_Glyma.04G178000.1.p
TGGTCCGCCACTCAGTCACGCGGAATCACGCTTTCCGGATCT---GATATTAGA---------------GTCGGGAATCTCATT------------GGAAACCGAGGACGC---------------------GCTCACGAGGTT------------------------------------CTCAAACTG---------------------------------------------TATCGCCCTCTTGAA------------------GGAACGGGCAAAGCCACTCTTGAG------------------------------------------------------------GTTCCG---------CCTCAAAGTGTAGCT---GGT------TATGCCACAGTTGCT---ACTACAGAGGATGGTGCCGAAAGGAAGGAACGAAACAGTGGATTGAGTAAG---GCAACGAAGACAAAGAGAGAG------CAGCTCCTAAAAGCTACT------------------------GCAGTTGCCTCTCTTCTTCTAATA---------TACCCGAACACTTATTCATTGCTCTTCGCAAATTTCTTTGTG------------------------------------------TTCTGGCACTTATATGCAGGGATCGGAGAGATT------------------------TTGGCAGACTATGTTCACCATGAAATGACCAGAGAATTTGTCATGATTTCTCTCAGGTTG------TTCTTGATAATCGCATTGAAGGATGTTTGCTTAAATTTTGTATTTGTA------
>GlycineMax_Glyma.04G178200.1.p
TGGTCCGCCACTCAGTCACGCGGAATCACGCTCTCTGGATCT---GATGTTCGA---------------GTCGGGAATCTCATT------------GGAAACCGAGGACGC---------------------GCTCACGAGGTT------------------------------------CTCAAACTG---------------------------------------------TATCGCCCTCTTGAA------------------GGAACGGGCAAAGCCACTCTTGAG------------------------------------------------------------GTTCCG---------CCTCAAAGTGTAGCT---GGT------TATGCCACAGTTGCT---ACTACAGAGGATGGCGCCGAAAGGAAGGAACGAAACAGTGGATTGAGTAAG---GCAACGAAGACAAAGAGAGAG------CAGCTCCTAAAAGCTACT------------------------GCAGTTGCCTCTCTTCTTCTAATA---------TACCCGAACACTTATTCATTGCTCTTCGCAAATTTCTTTGTG------------------------------------------TTCTGGCACTTATATGCAGGGATCGGAGAGATT------------------------TTGGCAGACTATGTTCACCATGAAATGACCAGAGAATTTGTCATGATTTCTCTCAGGTTG------TTCTTGATAATGGCATTGAAGGATGTATGCTTAAATTTTGTATTTGTA------
>CuscutaAustralis_C007N0371E0.1
TGGTCCGCCAATCAAAGCCGCGGAATCACTCTCCCCGGATCT---GACGTTAGA---------------GCTGCGAACTCCATT------------CGGATCCAAGGAGGC---------------------ATTCATGAGGTT------------------------------------CTGCTTCAC---------------------------------------------------------AGA------------------GCAGCTAGTTATGCAACTGCTGCTACTACA---------------------------------------------------------------------GGGGATGCCATAAAA---AGG------GTG---------------GTACGAGACAGTGGATTGAGGAAGGAA---------------------------GGCCCAAAGACAAAGAGAGAG------CAGCTGCTAAAAGCTACT------------------------GCAGTTGCCCCACTTGTTATGATA---------TACCCCAATGCCTATTCCTTGTTCGCGGGAAATCTCTCCATC------------------------------------------TTTTGGCACATGCGTGCGGGTATTGAAGAGATC------------------------TTTGCAGACTACATCCACCACGAAATGACCAGAACTTTCATGGAGATATCTCTGAGATTG------TTCCTGATAATTGCAGCGAAAGATGTTTTCTTG---AATCTTGTGTTCGTA---
>HelianthusAnnuus_OTG36126.1
---------------AAAAGATCAAAACTGGTACCAGGTCAT---CAAGGCTCT---------------CCTATTTCTTCAGAA------------CCCTTGAGGGACGGA------------------------------------------------------------------------------------------------------------------------------------------------------------TCATTGTTTAAAACAGATTTTTCACCCCAGAAG---------------------------TGGATTAGATCTTTTTCTACATACAGTGAA---------CCTGCTAAAATAGAGAAGATA------GTCAACACCTCGGTC---AGAAGGGGACACACTAGCCCTGCTTATTTTACTGCATCTGGTGCTATG------GTTGGAGGTGTTTTAAGTACT------------------------------------------------CCCGTTGTAAACGCTCCACAGGCT---------ACAAAACTGGGCCTTAGCGCGACGGTCTCTCCAACTTTCCTACCAAATCTTGCTTTA---------------------------TTCTGGCACATAAATAACGGTATTGAAGAGATT------------------------TTGGCGGATTATGTTCACCATGAAATGACCCGCAGCTTAATCTTGGTCATGATGAGACTC------TTCCTTATAGTTGCGGCAAAAGAC------GTG---TTTGTGGCTACAAAT---
>Daucuscarota_DCAR_022854
---------------TTTGGACTTTCTGGGATACCATCGCAC---CACTATGGA------------------------------------------TCAAGCTTTCAGCGA------------------GGAATCTCT---------------------------------------------------------------------------------------------------------------------------------GGCTCCAAGGGTCGCCATGTAATTCCA---------------------------------GGA------------------TTCATGTCT---------CAGGGAGAAGTC------TTT------------ACAAGGGGC---TATGCATCAGGAGGTGAAGCTGTCCAGAAGGTTAAAGAGGAGAGCCTAAAGCATGCAGGACGTGGTGTTCGTTCAGTG---------------GCCAAT------------------------GCTGGACGAAGTAGCAGTGCATCC---------GAATTTCAAGAA---------------------------------------ATT---------------------------------------------------------------------------------------ATGGCAGATTACGTTCACCAAGAAATGACCCGAACTTGGATCTTGGTCCTAATGAGATTG------TTCCTGATTATTGCAATCAAAGAT---------------GTTTTCGTGTCT---
>OleaEuropaea_Oeu033677.1
---------------------GAAAGCTCG---------------AAGACAAAG---------------AGAACCAGGCTTTTC------------CAAAGA---------------------------ATTACTGCAGCTTTC------------------------------------------------------------------------------------------------------------------------------------------------------------------------------------------------------------------------------CCA------CTCCCT---TTG------------------------------------------------------------------ATTATC---------------------------ATA---TACAAAAAAGTCTCTTCC---------------------------------------------ACT---------TTCCTACCAAATCTCTCT---------------------CTA------------------------------------------TTCTGGCACATAAATGAAGAGATCGAAGAGATT------------------------ATGGCAGATCATGTTCACCAAGAAATTACTCGAAATTGGATCTTAGTCTATTTGAGATTG------TTCCTTTTAATCGTAATCAAAGATGTTTTCTTG---TCTCTCGTTTCTTTT---
>VacciniumCorymbosum_VaccDscaff8-snap-gene-387.28-mRNA-1
---------------CTATACATA---------------------------TCT---------------CCAGTGCCATCAGGA------------GTAGTGTACACTTTTGTG---------------GCGGTGAGTGAAGTT---------------------------------------------------------------------------------------------------------------------------GGGACATCCCTA------------------------------------------------TGGAAGTCAACTCTGCTGCCGCCATTGATG---------CCTCCTAGTATGCAG---TTT------TTTCATACCCGTCCTGGCTTACCATCCTCTACTCCTTCTGAATCA---------------------------TCAGGGAATTCTAAAAGATTTTTGAAGTATTTGGAGTACTCCACG------------------------------------------AAACAA---------GGGGCACATGCTAAAGATGTCGATGGTGGAGGAAAAACCCTAAACAAGGCTATTTTGGTGGCCAGGTTGGTGCGCGGTGTA---TTCTATCACACACATGACGGGATCAAAGAGATT------------------------ATTACAGATTATGTTCACCATGAAATGACCCGAAATGTGATCTTGGTCTGTTTGAATTTG------TTCTACATCATAGTTCTCAAAGATCTTTTCTTG---TTTCTCTTTTTT------
>ArabidopsisThaliana_AT2G46505.1
---------------------TCCTCCGCATCCGCCACCGCC---GCCGTGAGA------------------------------------------AACCCACTGGGAAGA------------------GACCTCTCTTCAATC------------------------------------CCCTTCGCA------------------------------------------------------------------------------CAAGCCCAGAAA------------------------------------------------------------------------CTGAAA---------CCAGATTCAACCAAT---CTC------GTCACCGATCGCTCG---ATTTCGTCTTCA------------------------------------------ATTGGGCAATCTGAACTCAACAAG---GCAGCCAAATTCTCGCGT------------------------CAATCGTCTTCTCGAGGTTACACT---------------AATGGCTCTTTCTTACGCAAAATCCCTGTAGTC---------------------------------------------TTTCAC---ATACATGAAGGAATGGAAGAGATT------------------------TTGGCGGATTATGTTCACCAAGAAATGACAAGGAATTTGATTGTGATGTCTTTGGGATTG------TTCCAGATTATCGTTCTTAAAGAT------ATT---ATCTTGTTTCTTCTC---
>SorghumBicolor_Sobic.009G117200.1
CTCGGCAAGTTTCTGGGATATGAACCAACA---------TCT---CACCTCAGT---------------GGAGCACAAGTTTTA------------CCTCGTTGGTTTTCCTCT---------------CTAGCATCCAATGGA------------------------------------TCC------------------------------------------------------------------------------------CAGATGCAGAAGTCACAGATCTCTGAGACATACAAGTCAAGTGAGGAA------------GCCACACCAAAGGTTATG---GCCTTCAGC---------CCGCTAGAAGCAGCT---ATC------------------------GCTAAACCTAGAAGTAGTCCCCTGACAAGTGAG---------------------AGTTCTAAAGTAAGGCGATCAGAG---ATGGCAAGCAAAATCACCTTTTAC------------------ATGATCCCAGCTATGCTTCTTGTC---------TCCAAGAACAGC---------------------------ATAAGTACCTCTCTTATGGTCGGCGCG---------------GTGTTCCATCAAGTATACATGTTCCACAAGGAGATT------------------------CTTCTGGACTACGTGCACCATGATATCACCAGAAAGTGGGCTTTGATATACTTGAAGCTG------CTTTTGCTGGTGATGGCGAAGGAC------ACC---ATCATGTACTTTAATCTG
>GossypiumRaimondii_KJB09757
TGGTGGCGCGATGTTCTACGTGAATCCACGTTGGAAGGACAT---CATACCAAA---------------GTCGTACAATTAGGA------------CTTCGATATGGTTTTATTCTG---TTT------ATCGTATCGGAGATT------------------------------------------------------------------------------------------------------------------------------------------------------------------GGAGGTATT------------TGGCCCCCAAAAGGGATTGGGGTTTTAGAT---------CCTTGGGAAATCCCT---TTT------CTTAATACCCCTATT---CTCCTTTCATCCGGAGCTGCCGTAACTTGGGCTCATCATGCTATACTC------GCGGGGAAGGAAAAACGAGCAGTT---TATGCTTTAGTAGCTACC------------------------GTTTTTCTGGCTCTAGTATTCACT---------GGATTTCAAGGAATGGAATATTATCAAGCACCTTTCACTATTTCGGATAGTATTTATGGTTCTACCTTTTTCTTAGCAACTGGCTTTCATGGTTTTCATGTGATTATAGGTACTCTTTTCTTGATCATATGTGGT------ATTCGCCAATATCTTGGTCATCTGACTAAAGAGCATCACGTTGGCTTTGAAGCAGCTGCA------TGGTACTGGCATTTTGTAGACGTGGTTCGGTTA---TTCCCATTTGTCTCTATC
>VacciniumCorymbosum_VaccDscaff24-snap-gene-343.34-mRNA-1
TGGTGGCGCGATGTTCTACGTGAATCCACGTTGGAAGGACAT---CATACCAAA---------------GTCGTACAATTAGGA------------CTTCGATATGGTTTTATTCTG---TTT------ATCGTATCGGAGGTT------------------------------------ATGTTCTTT---------------------------------------------TTTGCTTTTTTTTGG------------------GCTTTTTTTCATTCTTCTTTGGCACCTACGGTAGAGATCGGAGGTATT------------TGGCCCCCAAAAGGGATTTGGGTTTTAGAT---------CCTTGGGAAATCCCT---TTT------CTTAATACCCTTATT---CTCCTTTCATCCGGAGCTGCCGTAACTTGGGCTCATCATGCTATACTC------GCGGGGAAAGAAAAACGAGCAGTT---TACGCTTTAGTAGCTACC------------------------GTTTTACTGGCTCTAGTATTCACT---------GGCTTTCAAGGAATGGAATATTATCAAGCACCCTTCACTATTTCGGATAGTATTTATGGTTCTACCTTTTACTTAGCAACTGGCTTTCATGGTTTTCATGTGATTATAGGTACTCTTTTCTTGATCATATGTGGT------ATTCGCCAATATCTTGGTCATCTGACCAAAGAGCATCACGTTGGCTTTGAAGCAGCTGCA------TGGTACTGGCATTTTGTAGACGTG------------------------------
>StrigaAsiatica_SGA_v2.0_scaffold575G53003
TGGTGGCGCGATGTTCTACGTGAATCCACGTTGGAAGGACAT---CATACCAAA---------------GTCGTACAATTAGGA------------CCTCGATATGGTTTTATTCTT---TTT------ATCGTATCGGAGGTT------------------------------------ATGTTCTTT---------------------------------------------TTTGCTTTTTTTCGG------------------GCTTCTTCTCATTCTTCTTTGGCACCTACGGTAGAGATCGGAGGTATT------------TGGCCCCCAAAAGGGATTGGGGTTTTAGAT---------CCTTGGGAAATCCCT---TTT------CTTAATACCCTTATT---CCCCCTTCATCCGGAGCTGCCGTAACTTGGGCTCATCATGCTATACTC------GCGGGGAAGGAAAAAAGAGCAGTT---TATGCTTTAGTAGCTACC------------------------GTTTTACTGGCTCTAGTATTCACT---------GGCTTTCAAGGAATGGAATATTATCAAGCACCCTCCACTATTTCGGATAGTATTTATGGTTCTACCTTTTTCTTAGCAACTGGCTTTCATGGTTTTCATGTGATTATAGGTACTCTTTTCTTGATCATATGTGGT------ATTCGACAATATCTTGGTCATCTGACCAAGGAGCATCACGTTGGCTTTGAAGCAGCTGCA------TGGTACTGGCATTTTGTAGACGTGGTTTGGTTA---TTCCCATTTGTCTCTATC
>SesamumIndicum_SIN_1002470
CCATCTCTGCGCTTACTTACGCTTCGAGCGACTTCTTCAATC---AAAATCAAACTATTCTCTTTTTGGGTCGTACAATTAGGA------------CCTCGATATGGTTTTATCCTT---TTT------ATCGTATCGGAGGTT------------------------------------ATGTTCTTT---------------------------------------------TTTGCTTTATTTCGG------------------GCTTCTTCTCATTCTTCTTTGGCACCTACGGTAGAGATCGGAGGTATT------------TGGCCCCCAAAAGGGATTGGGGTTTTAGAT---------CCTTGGGAAATCCCT---TTT------CTTAATACCCTTATT---CCCCCTTCATCCGGAGCTGCCGTAACTTGGGCTCATCATGCTATACTC------GCGGGGAAGGAAAAACGAGCAGTT---TACGCTTTAGTAGCTACC------------------------GTTTTACTGGCTCTAGTATTCACT---------GGCTTTCAAGGAATGGAATATTATCAAGCACCCTCCACTATTTCGGATAGTATTTATGGTTCTACCTTTTTC---------------------------------------------------------------------------------------------------------------------------------------------------------------------------------------------
>VacciniumCorymbosum_VaccDscaff46-snap-gene-58.31-mRNA-1
---------------GCCACCTCCTCTGCAGTCCCCACCGCC---AACACCACT---------------TCTGCCTCACTCCCCTCTCCG------CCTCGGCCAGACGCCATGATC---TACGACCGCCTCGCCTCATCCATCAACCAAAAGCTCAAGCAGATCGACAGCCCCGACCCCCGCTTCTTGAAAGAAGGGGAACATGCTAAAGAGTCGGCGTTGGCTCTGCAGAATTTATTATTCCTGAAT------------------CGAAGCAGCTCCAGTGCCATCAGGAGTGGTGTACCCTTTTGTGGCGTTGGGACATCCCTATGGAAGTCAACTCTGCTGCCGCCATTGATG---------CCTCCTAGTACGCAG---CTT------TTTCATACCCGTCCTGGCTTACCATCCTCTACTCCTTCTGGATCA---------------------------TCAGGGAATTCTAAAAGATTTTTGAAGTATTTGGAGTACTCCACGAAACAAGGAGGCTGGAACTGCTGTGCTAACAAAACTGACGTGATGTGC---------AGGGCACATGCTAAAGATGTCGATGGTGGAGGAAAAACCCTAAACAAGGCTATTTTGATGGCCAGGTTGGTGCGCGGTGTA---TTCTATCACATACATGACGGGATCAAAGAGATT------------------------ATTACAGATTATGTTCACCATGAAATGACCCGAAATGTGATCTTGGTCTGTTTGAATTTG------TTCTACATCATAGTTCTCAAAGATTTTTTCTTG---TTTCTCTTTTTT------
>AquilegiaCoerulea_PIA45875.1
---------------ATCAATGTTCCATCTTCTGAACAAGTT---AAAAAAGCT---------------ATTCAAGATGTTTTC------------CCTAATCAAAATGAGGTAGCT------------GTTAAAAGTCAAGTT------------------------------------CTCGCAGGT------------------------------------------------------------------------------GGACAAGGTTTGGGTACATTCAAAAGTGGTCTTAAGGCCGGTGGAGTT------------CAT------------------ATTGTTAAG---------AGTAATGAGCTTGAA---GAT------ATAGCTGGGAAG------ATGCTTGGTCAAAATATACTTGTCACCAAACAA---------------------ACAGGGCCCCAAGGAAAAGTT---------------GTTAGCAAG------------------------GCATTTGAGAAGAAGTATGTCAAT---------AAGTTTCAGGAGATG------------GCTCCTATGGTACTAAGCACTTAT---------------------------------CGAAATAGTGGGCAGGAAGGGATCAAAGAGATT------------------------ATGGCAGATTATGTTCACCACGAAATGACCCGAAATCTCTTCTTGATCTATTTTACATTG------TTCCGTTTCATCGTAATAAAAGATGTTTACTTG---TTT---CTCGTTTCT---
>AquilegiaCoerulea_PIA45877.1
---------------ATCAATGTTCCATCTTCTGAACAAGTA---GCTGTTAAA---------------------------------------------------------------------------------AGTCAAGTT------------------------------------CTCGCAGGT------------------------------------------------------------------------------GGACAAGGTTTGGGTACATTCAAAAGTGGTCTTAAGGCCGGTGGAGTT------------CAT------------------ATTGTTAAG---------AGTAATGAGCTTGAA---GAT------ATAGCTGGGAAG------ATGCTTGGTCAAAATATACTTGTCACCAAACAA---------------------ACAGGGCCCCAAGGAAAAGTT---------------GTTAGCAAG------------------------GCATTTGAGAAGAAGTATGTCAAT---------AAGTTTCAGGAGATG------------GCTCCTATGGTACTAAGCACTTAT---------------------------------CGAAATAGTGGGCAGGAAGGGATCAAAGAGATT------------------------ATGGCAGATTATGTTCACCACGAAATGACCCGAAATCTCTTCTTGATCTATTTTACATTG------TTCCGTTTCATCGTAATAAAAGATGTTTACTTG---TTT---CTCGTTTCT---
>OryzaSativa_LOC_Os01g70980.1
------GCCCCCGCGCCGCGCCAACCCGCCGTG---GGGTCC---CCTCTCGGC---------------CTCTCCAAGATT---------------CCAGGATATGAACAGACATCT---CGA------CTCAGTGGTACACAA------------------------------------GTATTGCCT---------------------------------------------CGTTGGTTTTCTACT------------------GGAACATCAAATGGATCTTCTGCTCAGCAGGAG---------------------------GGAGCCACCAGAAAGGTAATGGCATTCAGC---------CCATTAGAAGCAAGC---ATC------GCCAAACCCAGAAAA---GGTCCATTGACATCTGAAAGCTGGAAAGTGAAGCAGACAGAGCTACTA------ACA------------CGATCTACG---TATTACATGATCCCAACT------------------------------------CTGCTTCTTGTA---------TCAAAGAACAGC---------------------------ATCAGTACGTCTCTTCTGGTCGCATCAGTA---------------TTCCATCAAGTCTACATGTTCTACAAGGAGATC------------------------CTTCTGGACTATGTCCATCACGATATCACCAGGAAGTGGGTTTTCATATACTTCAAGATT------CTCCTGATAATCATGGCCAAGGAA------ACA---GTTGTCTACTTCGATTTA
>OryzaSativa_LOC_Os05g30860.1
---------------GGGTATGAGCCAACA---------TCA---CATCTCCAT---------------GGTGCTCAGTTTTTA------------CCTTGTTGGTTTTCAACT---------------ATTGCATCTAATGGA------------------------------------TCTCACATG------------------------------------------------------------------------------CAAAAGGCACAGGAGACATGTAAGCCAGTT---------GCTGGAATG------------GAACACTCTGATGCACTGAAAGTAATGGAAGGAACCTCTCCTAAAGTTGTGGCA---TTCAGCCCACTAGAAGCAGCTATC---ACTAAACCTAGAAGCAGTCCCTTGACA---------------ATTGAA------AGTTCTAAAGTAAAGCGATCAGAG---ATTGCAACGCTAGTCACATTTTAC------------------ATGATCCCTTCTCTGCTTGTTTCC---------TCAAAAAATGGG---------------------------CTTGCTACCTCTATTTTG---------------GTTGGCGCAGTATTCCATCAAATATACATGTTTCACAAGGAGATA------------------------TTTCTGGACTATGTGCACCATGATATCACCAGGAAGTGGGCTTTGATATACTTCAAGCTG------CTTTTGTTGATCATGGCGAAGGAA------ACC---ATTGTGTATTTCAACTTT
>SorghumBicolor_Sobic.003G418400.1
---------------GGGTATGAGCGAACT---------TCA---CGACTCAGT---------------AGCACACAAGTATTC------------CCTCGCTGGTTTTCT---------------------GCCGGA---------------------------------------------------------------------------------------------------------------------------------GCATCCAATGGATCTTCTGTGCAGCAGATGCAGGAA------------------------AGTGCCTCGACAAAGGTGACGGCATTCAGC---------CCATTAGAAGCAACT------------------------ATC---ACCAAACCCAGACGCAGTCCATTGACATATGAAAGCTTGAAAGTGAGG------GTAACTGAGCTAGCTAGAGGA------------GCTACGTATGTT------------------------ATGATCCCAGCTCTGCTTTTCACG---------TCAAAGAATACC---------------------------ATTACCACTTCTCTTCTGGTCATGCCAGTT---------------TTCCATCAAATCTACATGTTCCACAAGGAGATC------------------------CTGCTGGACTATGTCCACCATGACGTTACCAGGAAGTGGGCTTTGATCTACTTCAAGATT------CTTCTACTGATCATGTCTAAGGAT------ACA---ATTGTCTACTTAGATCTA
>AquilegiaCoerulea_PIA45878.1
---------------ATCAATGTTCCATCTTCTGAACAAGTT---AAAAAAGCT---------------ATTCAAGATGTTTTC------------CCTAATCAAAATGAGGTAGCT------------GTTAAAAGTCAAGTT------------------------------------CTCGCAGGT------------------------------------------------------------------------------GGACAAGGTTTGGGTACATTCAAAAGTGGTCTTAAGGCCGGTGGAGTT------------CAT------------------ATTGTTAAG---------AGTAATGAGCTTGAA---GAT------ATAGCTGGGAAG------ATGCTTGGTCAAAATATACTTGTCACCAAACAA---------------------ACAGGGCCCCAAGGAAAAGTT---------------GTTAGCAAG------------------------GCATTTGAGAAGAAGTATGTCAAT---------AAGTTTCAGGAGATG------------GCTCCTATGGTACTAAGCACT---------------------TATCGAAATAGTGGGCAGGAAGGG------------ATCAAAGAGATT------------------------ATGGCAGATTATGTTCACCACGAAATGACCCGAAATCTCTTCTTGATCTATTTTACATTG------TTCCGTTTCATCGTAATAAAAGATGTTTACTTG---TTT---CTCGTTTCT---
>PopulusTrichocarpa_P.trichocarpa
TGGTGGCGCGATGTTCTACGTGAGTCCACGTTGGAAGGACAT---CATACCAAA---------------GTCGTACAATTAGGA------------CTTCGATATGGTTTTATTCTG---TTC------ATCGTATCGGAGGTT------------------------------------ATGTTCTTT---------------------------------------------TTTGCTTTTTTTTGG------------------GCTTTTTTTCATTCTTCTTTGGCGCCTACGGTAGAGATCGGAGGTATT------------TGGCCCCCAAAAGGGATTGGGGTTTTAGAT---------CCTTGGGAAATCCCT---TTT------CTTAATACCCTTATT---CTCCTTTCATCCGGAGCTGCCGTAACTTGGGCTCATCATGCTATACTC------GCGGGGAAGGAAAAACGAGCAGTT---TATGCTTTAGCAGCTACC------------------------GTTTTACTGGCTCTAGTATTCACT---------GGCTTTCAAGGAATGGAATATTATCAAGCACCCTTCACTATTTCGGATAGTATTTATGGTTCTACCTTTTTCTTAGCAACTGGCTTTCATGGTTTTCATGTGATTATAGGTACTCTTTTCTTGATCATATGTGGT------ATTCGCCAATATCTTGGTCATCTGACCAAGGAGCATCACGTTGGCTTTGAAGCAGCTGCA------TGGTACTGGCATTTTGTAGACGTGGTTTGGTTA---TTCCTATTTGTTTCTATC
>ArabidopsisThaliana_AT2G07687.1
TGGTGGCGCGATGTTCTACGTGAATCCACGTTGGAAGGACAT---CATACCAAA---------------GTCGTACAATTAGGA------------CCTCGATATGGTTCTATTCTG---TTC------ATCGTATCGGAGGTT------------------------------------ATGTTCTTT---------------------------------------------TTTGCTTTTTTTTGG------------------GCTTCTTCTCATTCTTCTTTGGCACCTGCGGTAGAGATCGGAGGTATT------------TGGCCCCCAAAAGGGATTGAGGTTTTAGAT---------CCTTGGGAAATCCCT---TTT------CTTAATACCCCTATT---CTCCCTTCATCCGGAGCTGCCGTAACTTGGGCTCATCATGCTATACTC------GCGGGGAAAGAAAAACGAGCAGTT---TATGCTTTAGTAGCTACC------------------------GTTTTATTGGCTCTAGTATTTACT---------GGCTTTCAAGGAATGGAATATTATCAAGCACCCTTCACTATTTCGGATAGTATTTATGGTTCTACCTTTTTCTTAGCAACAGGCTTTCATGGTTTTCATGTGATTATAGGTACTCTTTTCTTGATTATATGTGGT------ATTCGGCAATATCTTGGTCATCTGACGAAGGAGCATCACGTTGGCTTTGAAGCAGCTGCA------TGGTACTGGCATTTTGTAGACGTAGTTTGGTTA---TTCCTATTTGTCTCTATC
>ArabidopsisThaliana_ATMG00730.1
TGGTGGCGCGATGTTCTACGTGAATCCACGTTGGAAGGACAT---CATACCAAA---------------GTCGTACAATTAGGA------------CCTCGATATGGTTCTATTCTG---TTC------ATCGTATCGGAGGTT------------------------------------ATGTTCTTT---------------------------------------------TTTGCTTTTTTTTGG------------------GCTTCTTCTCATTCTTCTTTGGCACCTGCGGTAGAGATCGGAGGTATT------------TGGCCCCCAAAAGGGATTGAGGTTTTAGAT---------CCTTGGGAAATCCCT---TTT------CTTAATACCCCTATT---CTCCCTTCATCCGGAGCTGCCGTAACTTGGGCTCATCATGCTATACTC------GCGGGGAAAGAAAAACGAGCAGTT---TATGCTTTAGTAGCTACC------------------------GTTTTATTGGCTCTAGTATTTACT---------GGCTTTCAAGGAATGGAATATTATCAAGCACCCTTCACTATTTCGGATAGTATTTATGGTTCTACCTTTTTCTTAGCAACAGGCTTTCATGGTTTTCATGTGATTATAGGTACTCTTTTCTTGATTATATGTGGT------ATTCGGCAATATCTTGGTCATCTGACGAAGGAGCATCACGTTGGCTTTGAAGCAGCTGCA------TGGTACTGGCATTTTGTAGACGTAGTTTGGTTA---TTCCTATTTGTCTCTATC
>PhelipancheAegyptiaca_GWHTBHPU005844
TGGTGGCGCGATGTTCTACGTGAATCCACGTTGGAAGGACAT---CATACCAAA---------------GTCGTACAATTAGGA------------CCTCGATATGGTTTTATTCTT---TTT------ATCGTATCGAAGTTT------------------------------------ATGTTCTTT---------------------------------------------TTTGCTTTTTTTCGG------------------GATTCTTCTCATTATTTTTTGGCACCTACGGTAGAGATCGGAGGTATT------------TGGCCCCCAAAAGGGATTGGGGTTTTAGAT---------CCTTGGGAAATCCCT---TTT------TTGAATACCCTTATT---CCCCCTTCATCCGGAGCTGCCGTAACTTGGGCTCATCATGCTATACTC------GCGGGGAAGGAAAAACGAGCAGTT---TACGCTTTAGTAGCTACT------------------------GTTTTACTGGCTCTAGTATTCACT---------GGCTTTCAAGGAATGGAATATTATCAAGCACCCTCCACTATTTCGGATAGTATTTATGGTTCTACCTTTTTCTTAGCAACTGGCTTTCATGGTTTTCATGTGATTATAGGTACTGTTTTCTTGATCATATGTGGT------CTTCGCCAATATCTTGGTCATCTGACCAAGGAGCATCACGTTGGCTTTGAAGCAGCTGCA------TGGTACTGGCATTTTGTAGACGTGGTTCGGTTA---TTCCCATTTATCTCTATC
>ManihotEsculenta_M.esculenta_v7.1|Manes.04G062576.1
TGGTGGCGCGATGTTCTACGTGAGTCCACGTTGGAAGGACAT---CATACCAAA---------------GTCGTACAATTAGGA------------CCTCGATATGGTTTTATTCTG---TTC------ATCGTATCGGAGGTT------------------------------------ATGTTCCTT---------------------------------------------TTTGCTTTTTTTTGG------------------GCTTCTTTTCATTCTTCTTTGGCACCTACGGTAGAGATCGGAGGTATT------------TGGCCCCCAAAAGGGATTGGGGTTTTAGAT---------CCTCGGGAAATCCCT---TTT------CTTAATACCCCTATT---CTCCTTTCATCCGGAGCTGCCGTAACTTGGGCTCATCATGCTATACTC------GCGGGGAAGGAAAAACGAGCAGTT---TATGCTTTAGTAGCTACC------------------------GTTTCACTGGCTCTAGTATTCACT---------GGCTTTCAAGGAATGGAATATTATCAAGCACCCTTCACTATTTCGGATAGTATTTATGGTTCTACCTTTTTCTTAGCAACTGGCTTTCATGGTTTTCATGTGATTATAGGTACTCTATTCTTGATCATATGTGGT------ATTCGCCAATATCTTGGTCATCTGACCAAGGAGCATCACGTTGGCTTTGAAGCTGCTGCA------TGGTACTGGCATTTTGTAGACGTGGTTCGGTTA---TTCCCATTTGTTTCTATC
>ManihotEsculenta_M.esculenta_v7.1|Manes.S022589.1
TGGTGGCGCGATGTTCTACGTGAGTCCACGTTGGAAGGACAT---CATACCAAA---------------GTCGTACAATTAGGA------------CCTCGATATGGTTTTATTCTG---TTC------ATCGTATCGGAGGTT------------------------------------ATGTTCCTT---------------------------------------------TTTGCTTTTTTTTGG------------------GCTTCTTTTCATTCTTCTTTGGCACCTACGGTAGAGATCGGAGGTATT------------TGGCCCCCAAAAGGGATTGGGGTTTTAGAT---------CCTCGGGAAATCCCT---TTT------CTTAATACCCCTATT---CTCCTTTCATCCGGAGCTGCCGTAACTTGGGCTCATCATGCTATACTC------GCGGGGAAGGAAAAACGAGCAGTT---TATGCTTTAGTAGCTACC------------------------GTTTCACTGGCTCTAGTATTCACT---------GGCTTTCAAGGAATGGAATATTATCAAGCACCCTTCACTATTTCGGATAGTATTTATGGTTCTACCTTTTTCTTAGCAACTGGCTTTCATGGTTTTCATGTGATTATAGGTACTCTATTCTTGATCATATGTGGT------ATTCGCCAATATCTTGGTCATCTGACCAAGGAGCATCACGTTGGCTTTGAAGCTGCTGCA------TGGTACTGGCATTTTGTAGACGTGGTTCGGTTA---TTCCCATTTGTTTCTATC
>Daucuscarota_DCAR_032446
TGGTGGCGCGATGTTCTACGTGAATCCACGTTGGAAGGACAT---CATACCAAA---------------GTCGTACAATTAGGA------------CCTCGATATGGTTTTATTCTG---TTT------ATCGTATCGGAGGTT------------------------------------ATGTTCCTT---------------------------------------------TTTGCTCTTTTTTGG------------------GCTTCTTCTCATTCCTCTTTGGCACCTACGGTAGAGATCGGAGGTATT------------TGGCCCCCAAAGGGGATTGGGGTTTTAGAT---------CCTCGGGAAATCCCT---TTT------CTTAATACCCTTATT---CTCCCTTCATCCGGAGCTGCCGTAACTTGGGCTCATCATGCTATACTC------GCGGGGAAGGAAAAGCGAGCTGTT---TACGCTTTAGTAGCTACC------------------------GTTTCACTGGCTCTAGTATTCACG---------GGCTTTCAAGGAATGGAATATTATCAAGCACCCTCCACTATTTCGGATAGTATTTATGGTTCTACCTTTTTCTTAGCAACGGGCTTTCATGGGTTTCATGTGATTATAGGTACTCTTTTCTTGATCGTATGTGGT------ATTCGCCAATATCTTGGTCATCTGACCAAGGAGCATCACGTTGGCTTTGAAGCAGCTGCA------TGGTACTGGCATTTTGTAGACGTGGTTCGGCTA---TTCCCATTTGTCTCTATC
>GlycineMax_Glyma.12G155300.1.p
TGGTGGCGCGATGTTCTACGTGAATCCACGTTGGAAGGACAT---CATACCAAA---------------GTCGTACAATTAGGA------------CCTCGATATGGTTCTATTCCG---TTC------ATCGTATCGGAGGTT------------------------------------ATGTTCCTT---------------------------------------------TTTGCTTTTTTTCGG------------------GCTTCTTCTCATTCTTCTTTGGCACCTACGGTAGAGATCGGAGGTATT------------TGGCCCCCTTTAGGGATTTGGGTTTTAGAT---------CCTCGGGAAATCCCT---TTT------CTTAATACCCCTATT---CTCCTTTCATCCGGAGCAGCCGTAACTTGGGCTCATCATGCTATACTC------GCGGGGAAGGAAAAACGAGCAGTT---TACGCTTTAGTAGCTACC------------------------GTTTCACTGGCTCTAGTATTCACT---------GGCTTTCAAGGAATGGAATATTATCAAGCACCCTTCACTATTTCGGATAGTATTTATGGTTCTACCTTTTTCTTAGCAACTGGCTTTCATGGTTTTCATGTGATTATAGGTACTCTTTTCTTGATCATATGTGGT------ATTCGCCAATATCTTGGTCATCTGACCAAGGAGCATCACGTTGGCTTTGAAGCAGCTGCA------TGGTACTGGCATTTTGTAGACGTGGTTCGGTTA---TTCCTATTTGTCTCTATC
>HelianthusAnnuus_OTF84703.1
TGGTGGCGCGATGTTCTACGTGAATCCACGTTGGAAGGACAT---CATACCAAA---------------GTCGTACAATTAGGA------------CCTCGATATGGGTTTATTCTG---TTT------ATCGTTTCGGAGGTT------------------------------------ATGTTCCTT---------------------------------------------TTTGCTCTTTTTCGG------------------GCTTCTTCTCATTCTTCTTTGGCACCTACGGTAGAGATCGGAGGTATT------------TGGCCCCCAAAAGGGATTGCGGTTTTAGAT---------CCTCGGGAAATCCCT---TTT------CTTAATACTCTTATT---CCCCTTTCATCCGGAGCTGCCGTAACTTGGGCTCATCATGCTATACTC------GCGGGGAAGGAAAAACGAGCAGTT---TACGCTTTAGTAGCTACC------------------------GTTTCACTGGCTCTAGTATTCACC---------GCCTTTCAAGGAATGGAATATTATCAAGCGCCCTCCACAATTTCGGATAGTATTTATGGTTCTACCTTTTTCTTAGCAACTGGCTTTCATGGTTTTCATGTGATTATAGGTACTCTTTTCTCGATCGTATGTGGT------ATTCGCCAATATCTTGGTCATCTGACCAAGGAGCATCACGTTGGCTTTGAAGCAGCTGCA------TGGTACTGGCATTTTGTAGACGTGGTTCGGTTA---TTCCCATTTGTCTCTATC
>IpomoeaNil_INIL09g30305.t1
------------------------------------------------------------------------------------------------------------------------------------------------------------------------------------atgttcttt---------------------------------------------tttgctctttttcgg------------------gcttcttctcattcttctttggcacctacggtagagatcggaggtatt------------tggccaccaaaggggattgcggttttagac---------ccctgggagatccct---ttt------cttaatacccttatt---cccccttcatccggagctgccgtaacttgggctcatcatgctatactc------gcggggaaggaaaaacgagcagtt---tacgctttagtagctacc------------------------gtttcactggctctagtattcacc---------ggctttcaaggaatggaatattatcaagcacccttcactatttcggatagtatttatggttctacctttttcttagcaactggctttcatggttttcatgtgattataggtactcttttctcgatcatatgtggt------attcgccaatatcttggtcatctgaccaaggagcatcacgttggctttgaagcagctgca------tggtactggcattttgtagacgtggttcggtta---ttcccatttgtctctatc
>CuscutaAustralis_C135M0005G0.1
TGGTGGCGCGATGTTCTACGCGAATCCACGTTCGAAGGACAT---CATACCAAA---------------GTCGTACAATTAGGA------------CCTCGATATGGTTTTATTCTG---TTT------ATCGTATCGGAGGTT------------------------------------ATGTTCTTT---------------------------------------------TTTGCTCTTTTTCGG------------------GCTTCTTCTCATTCTTCTTTGGCACCTACGGTAGAGATCGGAGGTATT------------TGGCCACCAAAGGGGATTGCGGTTTTAGAC---------CCCTGGGAGATCCCT---TTT------CTTAATACCCTTATT---CCCCCTTCATCCGGAGCTGCCGTAACTTGGGCTCATCATGCTATACTC------GCGGGGAAGGAAAAACGAGCAGTT---TACGCTTTAGTAGCTACC------------------------GTTTCACTGGCTCTAGTATTCACC---------GGCTTTCAAGGAATGGAATATTATCAAGCACCCTTCACTCTTTCGGATAGTATTTATGGTTCTACCTTTTTCTTAGCAACTGGCTTTCATGGTTTTCATGTGATTATAGGTACTATTTTCTCGATCATATGTGGT------ATTCGCCAATATCTTGGTCATCTGACCAAGGAGCATCACGTTGGCTTTGAAGCAGCTGCA------TGGTACTGGCATTTTGTAGACGTGGTTCGGTTA---TTCCCATTTGTCTCTATC
>NicotianaAttenuata_Nta00g02420.1
TGGTGGCGCGATGTTCTACGTGAATCCACGTTCGAAGGACAT---CATACCAAA---------------GTCGTACAATTAGGA------------CCTCGATATGGTTTTATTCTG---TTT------ATCGTATCGGAGGTT------------------------------------ATGTTCTTT---------------------------------------------TTTGCTCTTTTTCGG------------------GCTTCTTCTCATTCTTCTTTGGCACCTACGGTAGAGATCGGAGGTATT------------TGGCCCCCAAAGGGGATTGCGGTTTTAGAT---------CCTTGGGAAATCCCT---TTT------CTTAATACCCTTATT---CCCCTTTCATCCGGAGCTGCCGTAACTTGGGCTCATCATGCTATACTC------GCGGGGAAGGAAAAACGAGCAGTT---TACGCTTTAGTAGCTACC------------------------GTTTCACTGGCTCTAGTATTCACA---------GGCTTTCAAGGAATGGAATATTATCAAGCACCCTTCACTATTTCGGATAGTATTTATGGTTCTACCTTTTTCTTAGCAACTGGCTTTCATGGTTTTCATGTGATTATAGGTACTATTTTCTCGATCATATGTGGT------ATTCGCCAATATCTTGGTCATCTGACCAAGGAGCATCACGTTGGCTTTGAAGCAGCTGCA------TGGTACTGGCATTTTGTAGACGTGGTTCGGTTA---TTCCTATTTGTCTCTATC
>Actinidiaeriantha_DTZ79_29g12530
TGGTGGCGCGATGTTCTACGTGAATCCACGTTGGAAGGACAT---CATACCAAA---------------GTCGTACAATTAGGA------------CTTCGATATGGTTTTCTTCTG---TTT------ATCGTATCGGAGGTT------------------------------------ATGTTCCTT---------------------------------------------TTTGCTTTTTTTCGG------------------GCTTCTTCTCATTCTTCTTTGGCACCTACGGTAGAGATCGGAGGTATT------------TGGCCCCCAAAAGGGATTGGGGTTTTAGAT---------CCTTGGGAAATCCCT---TTT------CTTAATACCCTTATT---CCCCCTTCATCCGGAGCTGCCGTAACTTGGGCTCATCATGCTATACTC------GCGGGGAAAGAAAAACGAGCAGTT---TACGCTTTAGTAGCTACC------------------------GTTTCACTGGCTCTAGTATTCACT---------GGCTTTCAAGGAATGGAATATTATCAAGCACCCTTCACTATTTCGGATAGTATTTATGGTTCTACCTTTTACTTAGCAACTGGCTTTCATGGTTTTCATGTTCTTATAGGTACTCTTTTCTCGATCATATGTGGT------ATTCGCCAATATCTTGGTCATCTGACCAAGGAGCATCACGTTGGCTTTGAAGCAGCTGCA------TGGTACTGGCATTTTGTAGACGTGGTTCGGTTA---TTCCCATTTGTCTCTATC
>GossypiumRaimondii_KJB82789
TGGTGGCACGATGTTCTACGTGAATCCACGTTGGAAGGACAT---CATACCAAA---------------GTCGTACAATTAGGA------------CTTCGATATGGTTTTATTCTG---TTT------ATCGTATCGGAGGTT------------------------------------ATGTTCTTT---------------------------------------------TTTACTTTTTTTTGG------------------GCTTCTTCTCATTCTTCTTTGGCACCTACAGTGGAGATTGGA---------------------------------------------------------------------------------------------------------------------GCTGCCGTAACTTGGGCTCATCATGCTATACTC------GCGGGGAAGGAAAAACGAGCAGTT---TATGCTTTAGTAGCTATC------------------------ATTTTTCTGGCTCTAGTATTCACT---------GGATTTCAAGGAATGGAATATTATCAAGCAGCTTTCACTATTTCGGATAGTATTTATGGTTCTACCTTTTTCTTAGCAACTGGCTTTCATGGTTTGCATGTGATTATAGGTACTCTTTTCTTGATCATATGTGGT------ATTCGCCAATATCTTGGTCATCTGACTAAAGAGCATCACATTGGCTTTGAAGCAGCTGCA------TGGTACTGGCATTTTGTAGACGTGGTTCGGTTA---TTCCCATTTGTCTCTATC
>AquilegiaCoerulea_PIA41067.1
TGGTGGCGCGATGTTCTACGTGAATCCACGTTGGAAGGACAT---CATACCAAA---------------GTAGTACAATTAGGA------------CCTCGATATGGTTCTATTCCG---TTC------ATCGTATCGGAGGTT------------------------------------ATGTTCCTT---------------------------------------------TTTGCTCTTTTTTGG------------------GCTTCTTCTCATTCTTCTTTGGCACCTACGGTAGAGATCGGAGGTATT------------TGGCCCCCAAAAGGGATTTGGGTTTTAGAT---------CCTCGGGAAATCCCT---TTT------CTTAATACCCCTATT---CCCCCTTCATCCGGAGCTGCCGTAACTTGGGCTCATCATGCTATACTC------GCGGGGAAGGAAAAACGAGCAGTT---TACGCTTTAGTAGCTACC------------------------GTTTCACTGGCTCTAGTATCCACT---------GCCTTTCAAGGAATGGAATATTACCAAGCACCCTCCACTATTTCGGATAGTATTTATGGTTCTACCTTTTCCTTAGCAACTGGCTTTCATGGTTTTCATGTGATTATAGGTACTCTTTTCTCGATCATATGTGGT------ATTCGCCAATATCTTGGTCATCTGACCAAGGAGCATCACGTTGGCTTTGAAGCAGCTGCA------TGGTACTGGCATTTTGTAGACGTGGTTCGGTTA---TTCCTATTTGTCTCTATC
>PhelipancheAegyptiaca_GWHTBHPU046044
TGGTGGCGCGATGTTCTACGTGAATCCACGTTGGAAGGACAT---CATACCAAA---------------GTCGTACAATTAGGA------------CCTCGATATGGTTTTATTCTT---TTT------ATCGTATCGGAGGTT------------------------------------ATGTTCTTT---------------------------------------------TTTGCTTTTTTTCGG------------------GCTTCTTCTCATTCTTCTTTGGCACCTACGGTAGAGATCGGAGGTATT------------TGGCCCCCAAAAGGGATTGGGGTTTTAGAT---------CCTTGGGAAATCCCT---TTT------CTGAATACCCTTATT---CCCCCTTCATCCGGAGCTGCCGTAACTTGGGCTCATCATGCTATACTC------GCGGGGAAGGAAAAACGAGCAGTT---TACGCTTTAGTAGCTACC------------------------GTTTTACTGGCTCTAGTATTCACT---------GGCTTTCAAGGAATGGAATATTATCAAGCACCCTCCACTATTTCGGATAGT------------------------------------------------------------ACTCTTTTCTTGATCATATGTGGT------CTTCGCCAATATCTTGGTCATCTGACCAAGGAGCATCACGTTGGCTTTGAAGCAGCTGCA------TGGTACTGGCATTTTGTAGACGTGGTTCGCTTT---CCTCTTTACGACGGGGAC
>PhelipancheAegyptiaca_GWHTBHPU034615
TGGTGGCGCAATGTTCTACGTGAATCCACGTTGGAAGGACAT---CATACCAAA---------------GTCGTACTATTAGGA------------CCTCAATATGGTTTTATTCTT---TTT------ATCGTATCGGAGGTT------------------------------------ATGTTCTTT---------------------------------------------TTTGTTTTTTTTCGG------------------GCTTCTTCTCATTCTTATTTGGCACCTACGGTAGATATCGGA---------------------------------------------GAT---------CCTTGGGAAATCCCT---TTT------CTGAATACCCTTATT---CCTCCTTCATCCGGAGCTACCGTAACTTGGGCTCACCATGATATCCTT------GCGGGGAAGGAAAAGCGAGCAGTT---TATGCTTTAGTAGCTACC------------------------GTTTTACTGGCTCTAGTATTCACT---------GGCTTTCAAGGAATGGAATATTATCAAGCACCCTCCACTATTTCGGATAGT------------------------------------------------------------ACTTTTTTCTTGATCATATGTGGT------CTTCACCAATATCTTGGTCAGATAACCAGGGAGCATCACGTTGGCTTTGAAGCAGCTGCA------TGGTACTGGCATTTTGTAGACGTGGTTCGCTTT---CCTCTTTACGACGGGGAC
>Phtheirospermum_Pjv1_00028529
TTGTGGCGCAATGTTCTACGTGAATCCATGTTGGAAGGACAT---CATACAAAA---------------GTCGTACAATTAGGG------------CCTCCATATGGTTTTATTATT---TTT------ATCGTATTGGAGGTT------------------------------------ATGTTCTTT---------------------------------------------TTTTCTTTGTTTCGG------------------GCTTCTTCTCATTCTTCTTTGGCACTTACGGTAGAGATCGGATGTATT------------TGGCCCCTAAAAGGTATTGGGGTTTTAGAT---------CCTTGGGAAATCCCT---TTT------CTTAATACCCTTATT---CCCCCTTCATCCGGAGCTGCCGTAACTTGGGCTCATCATGATATACTC------GCAGGGAAGGAAAAACGAGCAGTT---TATACTTTAGTAGTTACC------------------------GTTTTACTGGCTCTAGTATTCACT---------GGNTTTCAAGGAATGGAATATTATCAAGCACCC---------------------------------------------------------------------------------------TGTTTTGCATGTAAT------------------------------------------------------------------------------------------------------TGT---TGTGTTTTTTCTAGTATT
>AmborellaTrichopoda_ERM97692.1
TGGTGGCGCGATGTTCTACATGAATCCACGTTGGAAGGACAT---CATACCAAA---------------GTCGTANNNTTAGGA------------CCTCGATATGGTTCTATTTCG---TTC------GTCGTATCGGAGGTC------------------------------------ATGTTCCTT---------------------------------------------TTTGCTCTTTTTCGA------------------GCTTCTTCTCATTCTTTTTTAGCACCAACGGTAGAGATCGGAGGTATT------------TGGNNN------------------TTAGAT---------CCTCGGGAAATCCCT---TTT------CTTAATACCCCAATT---CTCCCTTCATCAGGAGCTGTCATAACTTGGGCTCATCATGCAATACTC------GTAGGGAAGGAAAAACGAGCAATT---TACGCTTTAGTAGCTACC------------------------GTTTCACTAGCTTTAATATCCACA---------GGGTTTCGAGGAATGGAATATTACCAAGCACCTCCCACTATTTCGAATACTATTTATGGTTCTACCTTTTCTTCAGCAACTGGCTTTCATGGTTTCCATGTGATTATTGGCACTCTTTTCTCGATCATATGTGGT------ATTCACCAATATCTTGGTCATCTGACCAAGGAGCATCACATTGGCTTTGTAGCAGCTGCA------------------------------------------------------------
>NicotianaAttenuata_Nta18g22280.1
---------------------------------------------------------------------------------------------------------------------------------------------------------------------------------------------------------------------------------------------------------------------------NNNTCTTCTCATTCTTCTTTGGCACCTATGGTAGAGATCGAAGGTATT------------TGGCCCCCAAAAGGGATTGCGGTTTTAGAT---------CCTTGGGAAATCCCT---TTT------CTTAATACCCTTATT---CCCCTTTTATCCGGAGCTGCCATAACTTGGGCTCATCATGCTATACTC------GCGGGGAAGGAAAAACGAGCAGTT---TACGCTTTAGTAGCTACT------------------------GTTTCACTGGCTCTAGTATTCACA---------GGCTTTCAAGGAATGGAATATTATCAAGCACCCTTCACTATTTCGGATAGTATTTATGGTTCTACCTTTTTCTTAGCAACTGGCTTTCATGGTTTTCATGTGATTATAGGTACTATTTTCTCGATCATATGTGGT------ATTCGCCAATATCTTGGTCATCTGACCAAGGAGCATCACGTTGGCTTTGAAGCAGCTGCATGTCGGTTCGGGTGGTATTCCGGAGGTTTCCTACTTGCA---ATGGTTTTTGTGGGTCTT
>HelianthusAnnuus_OTG00787.1
---------------CTT---------------------------------AGT---------------------------------------------AGGTACTCTTTTCTC------------------------GAT------------------------------------------------------------------------------------------------------------------------------------------------------------------------------------------------------------------------------------------------------------------------------------------------------------------------------------------------------------------------------------------------------------------------------------------------------------------------------------------------------------------------------------------------------------------------ATATGTGGT------GTTCGCCAATATATTGGTCATCTAACCAAGGAGCATCACATTGGCTTTGAAGCAAATGAA------------------------------------------------------------
>SesamumIndicum_SIN_1007209
GGGGTGCAATCTGAAAAAAGGGGAGGAAGCGGGGATGGAGCT---GAGTTCAAG---------------------------------------------AGAGAACCATTTGAAGCG---AGG------AGGATGGAAGAGAAA------------------------------------ATT------------------------------------------------------------------------------------------------TCATTG------------------------------------------------------------------------------------------------------------------------------------------ACTGGCGAACTAAAATGGATAGCTGCTGGGAGAATT------GCGACTGATGAATCGCGATCA------------------GCCGCT------------------------GATTCCCTTGCCGTTGGATTCGTGCCTCAAGACTCTGCCACTGGGACTCGGTCGGAAGAATCTACTGCGGCCATCTCTACCCACCTTTATGAACACACCAGGTCGCTA---------------------------------------ATC------------------------TTGAGGTCGCAACACCTTCCACTCATTCCCAGGATGCATGTCATGAGGTCGCGGGAAATT------------------------------------ATG---TTG---------CAGTTT
