# Supplementary material for: Altered Mitochondrial Respiration Is Associated With Loss of Nuclear‐Encoded OXPHOS Genes in Parasitic Broomrapes
Source: Ecol Evol. 2025 Jul 6;15(7):e71737. doi: 10.1002/ece3.71737 (PMC12230201; doi:10.1002/ece3.71737)
Supplement: Supplementary file 1 — Appendix S1. [file ECE3-15-e71737-s003.tgz › Orobanchaceae_O2K_Supplementary_v3/Data_S1/DataS1/CII/OG0010649.filter.fas]

>OryzaSativa_LOC_Os06g03486.1
ATGATCTACCGCAACTGGTCGCTGCTCTCCTCCACCGTCGTCATCTGGGGCGGCGTCGCC
ACCGCCGGCCTCGCCGGGATCTTCCTCTTCGGCGGCAAGGAG------------------
------AAATTCCAGAAC---TATCTTTGCCGTGAA------GGTGAGAGGCTTAGGCAA
CAGGACAGAGCAGCAATGGGCAAG
>SorghumBicolor_Sobic.010G015200.1
ATGATCTACCGCAACTGGTCGCTGCTCTCGTCGACGGTCGTCATCTGGGGCGGCGTCGCC
ACCGCCGGCCTCGCCGGGATCTTCCTCTTCGGCGGCAAGGAG------------------
------AAATTCAATAAC---TATCTGTGCCGCGAA------GGCGAGAGGCTTAGGCAG
CAGGACAGAGCCGCGATGGGCCGA
>SorghumBicolor_Sobic.010G031000.1
ATGATCTACCGCAACTGGTCGCTGCTCTCGTCGACGGTCGTCATCTGGGGCGGTGTCGCC
ACCGCCGGCCTCGCCGGCATCTTCCTCTTCGGCGGCAAGGAG------------------
------AAATTCAATGAC---TATCTTTGCCGCGAA------GGCGAGAGGCTTAGGCAG
CAGGACAGAGCCGCGATCGGCCGA
>Daucuscarota_DCAR_006145
ATGATATACAGGAAATGGAGTCTCCTCACCGGCCCTCCTGCCATCGCCGGCGCCGTCGTC
GGTTCCGTCGTTGTTTTCCAGCTCCTCTTCGGCAAATCAGGC------------------
------TCGTCTGTTAGA---------------------------TTGCAGCAGAAGAAG
GAAGAGCTGGCATCAACCAACAAA
>HelianthusAnnuus_OTG02525.1
ATGATATACAGAAAATGGAGTTTGCTCACCGGTCCGGCGATGCTATTCGGCGGTGTCGCC
GGCGCTACTGTCGCCCTCTATCTCACCTTCCGTAAACAAGAC------------------
------CAGTTTACTAAA---------------------------ACGCCTGCGAACAAG
CAAGAGCTGATGCATGCTGCAAAG
>HelianthusAnnuus_OTG22017.1
ATGATTTACAGGAAATGGAGTTTGCTGACGGGTCCTGCTACTGTCGTGGGGGGCGTTGCA
GCCACCCTTCTTGCCCTTGATTTCATCGTCAAGCAGAAGGAT------------------
------CCCTTTGCTCAA---------------------------CCTCCCGAAAAGAAG
CAACGCTCACCTCAACATCGT---
>ArabidopsisThaliana_AT2G46390.1
ATGATTTACCGAAAGTGGAGTTTGCTGTCCGGCCCACCGGTTATCCTCGGCGGAGCGGTA
ATTGCTGCCGTCGCCGTCGGATTCGTC---TTGCAAAACGTA------------------
------ACG------AAA---------------------------GGGGAGCAGAAGAAG
AAT------GTCTCAACAAACAAG
>CoffeaCanephora_Cc02_g39090
ATGATACACAGGAAATGGAGTTTGCTAACAGGCCCAGTTGCCATTCTGGGTTCAATCGTC
GGCGCTGTTGTCGTCGCCAACTACCTCTTCATCGAAAATGTT------------------
------TTGGCTTGGTTC---------------------------GTTTATAGATGCAGT
TGT---------------------
>GlycineMax_Glyma.07G057500.1.p
ATGATCTATAGGAAGTGGAGTCTCCTTACCGGCCCGGTCGCCATTCTCGGCGGCGTAGTC
GTCGCCATCGCCGCCGCAAACGTCATCTTCGTCAAGAATGCC------------------
------AAACAAGGGACC---------------------------ATCGAATTTATAGTA
ACAACCAAATTATATTCTACTAGG
>GlycineMax_Glyma.16G026500.1.p
ATGATCTATCGGAAGTGGAGTCTCCTTACCGGCCCGGTCACCATCCTCGGCGGCGTAGTC
GTCGCCATCGCCGCCGCCAACGTTATCTTCGTCAAGAATGAT------------------
------CCATTCCTCCAA---------------------------CCAGAGGAGAGGAAC
TATGAAAATCAGCCTGCTACCAAG
>HandroanthusImpetiginosus_PIN26542.1
ATGATTTACAGAAAGTGGAGTCTTCTCACCGGCCCCGCTACCATTCTCGCCGGAATAGTT
GGGACCGTCGTCGTTGCCGACCTCGTCTTCGTTGAAAACGGT------------------
------TGGTTACGTAAG---------------------------ACAGATCAAAAGAAG
CAAGAATCAGCACCTGCAACAAAG
>ManihotEsculenta_Manes.01G247900.1.p
ATGATTTACCGAAAATGGAGTCTCCTAACTGGCCCAGTGGCAATCTTGGGTGGGATCGTC
GCTACGGTGGTCGCTGCCAACCTACTTTTTGTCGAGAATGAT------------------
------CCATTTCTTAAA---------------------------CCAGATCAAAGGAAG
CCGAATTCACCACCATCAACCAAA
>ManihotEsculenta_Manes.05G025100.1.p
ATGATACACCGAAAATGGAGTCTACTAACTGGTCCAGTGGCAATCTTGGGCGGGATCGTT
GCAACGGTGGTCGTCGCCAACTTAATCTTCGTTAAGGATGAC------------------
------CCATTTCTTAAA---------------------------CCAAAGAAAAAGAAC
CAAGATTCACCACCATCAACCAAA
>MimulusGuttatus_Migut.B01844.1.p
ATGATTTACCGAAAATGGAGTCTGCTAACCGGCCCGACTGCTATTCTCGCCGGAATAATT
GGGACCGTCGTCGTCGCCGACCTCCTCTTCGTCGAGAACGAT------------------
------TGGTTACTCAAG---------------------------AGTGATAAAAAGAAG
CAAGAGTCGGCAAATTCAACCAAG
>Phtheirospermum_Pjv1_00001528
ATGATATACAGAAAATGGAGCTTGCTCACTGGCCCCACCACAATTATCGCCGGAATAATT
GGCACCTTCGTCAACTCCGACCTCCTCTTCGTTGAAAATGATGATAGCTCGGTTGCGATG
ATGGTCGAGTTGCCGGAT---------------------------GTTGGCGAGTGGAAG
AAGGTGCTGAGGAGGCCATTGAAG
>Phtheirospermum_Pjv1_00010122
ATGATATACAGAAACTGGAGCTTGCTCACTGGACCCACCACAATTCTCGCCGGAATAATT
GGCACCTTCGTCAACTCCGACCTCCTCTTCGTTGAAAATGATGATAGCTTGGTTGCGATG
ATGGTCGAGTTGCCGGAT---------------------------GTTGGCGAGTGGAAG
AAGGTGCTGAGGAGGCCGTTGAAG
>Phtheirospermum_Pjv1_00012623
ATGATATATAGAAACTGGAGCTTGCTCACTAGCCCCACCACAATTCTCGCCGGAATAATT
GGCACCTTCGTCGTCTCAAACCTCCTCTTCATTAAAAATATA------------------
------AGCTTCCACTATAAATGTCAGTGTGTTCATATGTGTGGATACGAGCAAGAAGAG
ATTCAAATAAAAGAGTTCCGAAAA
>PrunusPersica_Prupe.2G184600.1.p
ATGATATACCGGAAATGGAGCCTGTTAACTGGACCAGTCGCGATATTGGGAGGCATAGTG
GGCACCGTAGTCGTCGGCCACTACCTTCTCATTGAGAACGAT------------------
------TGGATG---AAG---------------------------TCGGAGCCAAGGAAG
GCAGATGCATCCACTTCAAGCAAA
>StrigaAsiatica_SGA_v2.0_scaffold96G28977
------------------------------------------------------------
---------GTTGTGAAGAACCTTTTGGTAGGCGAATTTGAA------------------
---GCCGAGCTCGGTGAG---------------------------GTTCCGTTTAGGGCA
GTTGTTGTTGCAGCCGATGGCGAG
>VitisVinifera_GSVIVT01027061001
ATGATATACCGAAAATGGAGTCTGCTAACTGGCCCAGTTGCCATATTGGCAGCGATAGCT
GTGCCTGTCACTATTATCAACTACATCATCGTTAAAGACGAT------------------
------TTGTTCCCTAGC---------------------------CCGGAGAAGGTGAAG
AATGACCAGGGATCAACAAACAAG
>CuscutaAustralis_C074N0147M0.1
ATGATACACCGAAAGTGGAGCCTGTTAACGGGACCAACAGCGGTCGTCGGAGCGGTCGTC
GGCGTTATCGTCGTCTCCCACTTTATCTTCGTCCAGAATGTA------------------
------ACTTTCTTTTCC---------------------------TCGATTCACAATCTG
TTTTCTACACCTTTCTGCAATCAT
>Actinidiaeriantha_DTZ79_08g10770
ATGATATACCGCAAATGGAGTCTGCTAACGGGACCACCTGCGATACTGGGAGCGATCGTC
GCTACTGTGGTCGTCGCTAACTACCTCTTCGTCGAAAACGGT------------------
------CCCTTCCTTAAA---------------------------GTGGAGCCGAGGAAG
CAAGACACAAATCCTTCAACCAAG
>Actinidiaeriantha_DTZ79_18g01080
ATGATATACCGCAAATGGAGCCTGCTAACGGGACCACCTGCGATACTGGGATCGATCGTA
GCCACTGTGGTCGTCGCTAATTACCTCTTCGTCGAAAACGGC------------------
------CCCTTCCTTAAA---------------------------GTGGAGTCGAGGAAG
CAAGATACAAATCCGTCAACCAAG
>GossypiumRaimondii_KJB09681
ATGATTTACCGAAAATGGAGTTTGCTGACAGGACCAGTCTCCATCCTTGGCGGAATCGTT
GGAGCCACTGTGGTTGCCCACCTAATCTTCCTTGAC---GAT------------------
------CCATATCTTAAA---------------------------CCCAAGAAGAAGACG
ATCGACAGAGAAGAAAGAAGT---
>GossypiumRaimondii_KJB38983
ATGATTCACCGGAAATGGAGTTTGCTAACAGGCCCAGTTGTCATCCTCGGCGGCGTTGTG
GGAGCCACCGTCGTCGCTCACTTTCTCTTTGTTGACGATCCA------------------
------TATCTTAAACCA---------------------------------AAGAAGAAT
ACTGATTCACCACCACAAACCAAG
>VacciniumCorymbosum_VaccDscaff22-augustus-gene-8.24-mRNA-1
ATGATATACCGCAAATGGAGTCTGCTAACTGGACCAGCTTGGATTTTCGGATCAATCGTC
GCCACTGTCGTCGTCGCCAACTACCTCTTCGTCCAAAACGAC------------------
------CCATTTCTTAAA---------------------------GTGGAGCCGAGGAAG
CAAGATGGAGCTCCTTCAACCAAG
>VacciniumCorymbosum_VaccDscaff41-processed-gene-183.21-mRNA-1
ATGATACACAGGAAATGGAGTCTGCTTACGGGTCCAGCTGCTATGTTGGGAGGAATCGTA
GCGACTGTGGTTGTTGCCAATTTCCTCTTCGTCAAAAACGAT------------------
------GGATTGTACATT---------------------------AAATCTGAAAGTCCT
TCAACGACCACATATACGATGCAA
>PhelipancheAegyptiaca_GWHTBHPU034978	Protein=GWHPBHPU034978	Gene=GWHGBHPU034978	Type=mRNA	Position=GWHBHPU00000279:_331361-331594,_333264-333350,_333949-334162,_346862-347139:_+	transl_table=1	OriSeqID=T99112N1C0278	OriID=T99112N1C0278G00007.1	OriGeneID=T99112N1C0278G00007
ATGATATACAGAAAATGGAGTTTGCTCACCGGCCCGGCCGCCGTTCTCGCCGGAATAATT
GGGACCGTCGTCGTCGCCGACCTCCTCTTTGTTGAAAACGAT------------------
------CTACTGCGCCGG---TGTACATCTCCGGTC---------GTTGACGACCACAAA
CAGCTCCGACCAATGGCGACGGCA
>Alectravogelii_TRINITY_DN4076_c1_g1_i1_len=506_path=[0:0-505]
ATGATACACAGAAAATGGAGTTTGCTAACCGGCCCGGCGACCATTCTTGCCGGAATAGTC
GGCACCGTCGTCATCGCCGATCTCCTCTTCGTTGAAAACGAT------------------
------TGGTTCCGCAAG---------------------------ACGGATCAAAGGAAG
CAAGAGACTGCAGTTTCAACCAAG
>CastillejaMiniata_TRINITY_DN19747_c0_g1_i2_len=576_path=[0:0-424_2:425-575]
ATGATTCACAGAAAATGGAGTTTGCTCACCGGCCCAGCCACAATTCTCGCCGGAATAATT
GGGAGTGTCGTCGTCGCCGATCTCCTATTCGTTGAAAACGAC------------------
------TGGTTACGCAAG---------------------------ACGGATCAAAGGAAG
CAAGAGGCAGCAACTTCAACAAAG
>ChristisoniaKwangtungensis_TRINITY_DN66392_c0_g1_i1_len=570_path=[0:0-569]
ATGATACACAGAAAATGGAGTTTGCTTACCGGCCCGACAACCATTCTCGCTGGAATAATT
GTCACAGTCGTGGTCGCCGACCTCCTCTTCGTTGAAAACGAT------------------
------TGGTTACGCAAG---------------------------ACAGATCAAAGGAAG
CAAGAGGCTGTAATTTCAACGAAG
>LindenbergiaPhilippensis_02G038400.1_pacid=51275513_locus=Liphi.02G038400_ID=Lphi_02G038400.1.v1.1_annot-version=v1.1
ATGATACACAGAAAATGGAGTTTGCTTACCGGTCCGGTCACCATTCTCGCCGGAATTGTT
GGGACTGTCGTCGTCGCCGACCTCATCTTCGTTGAAAACGAT------------------
------TGGTTACGCAAG---------------------------ACTGATCGAAGTAAG
CAAGAGGCAACAACTTCAACCAAG
>Phtheirospermum_TRINITY_DN9055_c1_g1_i1_len=615_path=[0:0-614]
ATGATACACAGAAAATGGAGTTTGCTCACCGGCCCAACAACCATTCTCGCCGGAATAATT
GGGACTGTCGTCGTCGCCGACCTCCTCTTCGTTGAAAACGAC------------------
------TGGTTACGCAAG---------------------------ACAGATCAGAGGAAG
CAAGAGGCAGCAACTTCAACCAAG
>Phtheirospermum_BKCP01000215.1_cds_GFP90333.1
ATGATATACAGAAACTGGAGCTTGCTCACTGGACCCACCACAATTCTCGCCGGAATAATT
GGCACCTTCGTCAACTCCGACCTCCTCTTCGTTGAAAATGATGATAGCTTGGTTGCGATG
ATGGTCGAGTTGCCGGAT---------------------------GTTGGCGAGTGGAAG
AAGGTGCTGAGGAGGCCGTTGAAG
>StrigaAsiatica_TRINITY_DN172_c2_g1_i1_len=667_path=[0:0-192_2:193-666]
ATGATACACAGAAAATGGAGTTTGCTGACCGGTCCGGCAACCATCCTCGCCGGAATAATC
GGCACAGTCGTCGCCGCCGATCTCCTCTTCGTTGAAAACGAT------------------
------TGGTTACGCAAG---------------------------ACGGATCAGAGGAAG
CAAGAGGCTGCAATTTCTACCAAG
>LindenbergiaPhilippensis_WUZV-2001602-Lindenbergia_philippensis-flower
ATGATACACAGGAAGTGGAGTCTGCTCACCGGACCGGCCCCCCCCCCCCCCCCCATTGTG
GGGACCATCGTCGTCGCCGATCTCCTCTTCGTTGAAAATGGT------------------
------TGGTTACGAAAG---GGTAAG------------------GCAGATGAAAAGAAG
CCAGAACCTGTTCGGCCTATTAGA
>Epifagusvirginiana_XMOG-2056705-Epifagus_virginiana-buds
ATGATACACAGAAAATGGAGTTTGCTCACCGGCCCAGCTGTCATTCTCGCCGGAATAGTT
GGGACTGTCGTCGTCGCCGACCTCCTCTTCGTTGAAAACGAT------------------
------TGGTTACGCAAG---------------------------ACGGATCAAAGGAAG
CAAGAGGCAGCAACTTCAACAAAG
