# Supplementary material for: Altered Mitochondrial Respiration Is Associated With Loss of Nuclear‐Encoded OXPHOS Genes in Parasitic Broomrapes
Source: Ecol Evol. 2025 Jul 6;15(7):e71737. doi: 10.1002/ece3.71737 (PMC12230201; doi:10.1002/ece3.71737)
Supplement: Supplementary file 1 — Appendix S1. [file ECE3-15-e71737-s003.tgz › Orobanchaceae_O2K_Supplementary_v3/Data_S1/DataS1/CII/OG0007234.filter.hyphy.fas]

>AmborellaTrichopoda_ERM99588.1
ttccatattgaaccagggcctcgtgagaaagtgctattggaagaggatcctgctctgaagaggttcaagtcacataagaagactgtatggcgcctgaagagagttggagatgtcctcaccgtcgttgtcgttgctggttgttgctatgaaatatatgtgaggacagtgaagcgtaatgctgaacgtgaagcttcacagacgaaccaggaagctgcacgg
>CinnamomumMicranthum_RWR83282.1
ttccacatagaactgggggcacgcgagaaagctctcttggaagaagaccctgcactgaagaagttcaagtcattcaaaaggagtgtctggcgcctcaaaagagttggagatgtcctgacaattgttgttgttgctggttgctgctatgaaatttatgttagagcactcatgaaaaaaaaagccgtcgatgaggcacaggcgaaaagtgagaaagca---
>OryzaSativa_LOC_Os09g21470.1
ttccacgtcgagctcggcgcacgcgagaaagcgcttttggaggaggatactgctctgaagaggtttaaatcatataagaacagtgtgaaacaggtctcaaaggttgggaatattcttaccggcgttgtcctttttgcctgcgcctatgagatcgttgcactggcaaatagt------------------------------------------------
>SorghumBicolor_Sobic.002G190900.1
taccacgccgagctcggcgctcgcgagaaagcgcttttggaggaggatgttgctttgaagaggttcaaatcatacaagaacagtgtgaaacaggtctccaagattgggaatgctctcacttttgctgttgtgcttgcttgcagctatgagcttgctgttttcacgataaacagaaaa------------------------------------------
>AquilegiaCoerulea_PIA40371.1
tatcatattgaaccaggaactcgagagaaagctctcttattagaagaccctgtgcttaaccaattcaagtcacataagaggaatgtacatggacttaaaagaatgggagatgttctcgcagttgttgttgctgctgggtgctgctacatgatttatgtgaaatcagtaatgcgagaagaaggtcaaaaagaaccacgaagtataaatgagggacta---
>AquilegiaCoerulea_PIA62210.1
tttcatgttgaactaggagctcgtgaaaaagctcttctggaacaagaccctacactgaagcgcttcaagtcttataagaatagtgtgcgtacactcaaaagagtcggagatgttcttactattgttgttgttgctggctgctgttatgagatttacgtcagagcagtaatgagggaagaagcacgaaaacaagaa------------------------
>AquilegiaCoerulea_PIA62211.1
tttcatgttgaactaggagctcgtgaaaaagctcttctggaacaagaccctacactgaagcgcttcaagtcttataagaatagtgtgcgtacactcaaaagagtcggagatgttcttactattgttgttgttgctggt---------------------------------------------------------------------------------
>Daucuscarota_DCAR_026116
atacacacggagctaggtgctcgcgagaaggccctattagcaccagaccctgctctagatcgatttaaatcatacaagaaagatgtgaagcgtgttaagaggataggagatgttctcactgttgtcgttgttgctggttgttgctatgagttatatgtgagagctacaacg------------------------------------------------
>Daucuscarota_DCAR_031298
acacacacagaaccaggtgctcgcgagaaggctctattagcacccgatcctgctctagatcgatttaaatcatacaagaagagtgtgaagcgtgttaagaagataggagatgttctcactgtcgtcgttgttgctggatgttgctacgagttatatgtaagagctacaacgcggaaa------------------------------------------
>HelianthusAnnuus_OTF90799.1
cttcatgtagaacctggggctcgagagaaagctcttttggctaaggatccagcactagagcggttcaaatcatataggaaaggtgccgcaagcatcagaagaatcggagattaccttactatagccgttgtagctggatgttgttatgagatctatgtgagggctgtgacacgagaagaagctcgtaaagctctgaaa------------tcagag---
>HelianthusAnnuus_OTG16469.1
attcatgtagagcctggagttcgagagaaagctcttttggccaaggatccagcactagagcgcttcaaatcatataggaaaagtgcctcaagcatcagaagagttggtgattacctcactatcgccgtggtagctggatgttgctatgagatctatgtccgggctgtcacacgagaagaagctcgtaaggctctcaag------------tcgaag---
>ArabidopsisThaliana_AT3G47833.1
ttccatgtggagctaggtgctcgtgagaaagctctcttggctgaggatgcatctttgaggagattcaagtcgcataagaaaggtgttcatagattgaaaagaattggagatgtgctcacagttgtcgttgtcgctggatgctgctatgagatctatgcgaga---gtgatgagaaaggaagctcaggctgca---------------------------
>ArabidopsisThaliana_AT5G62575.2
ttccacattgagccaggaactcgagagaaagctctcttggctgaagattctgctttgaagagattcaagtctcataagaaaagtgtgcacaaactgaagaggattggtgatgtgctcactgttgttgttgttgcaggatgttgctatgaaatctatgtcaaagctgtgatgaaaaaagaagctctggctgcagggaaa------------agctca---
>CitrusSinensis_orange1.1g034253m
taccacgtcgaactgggacctcgcgagaaagctcttttggcagatgatcctgttcttaagaggttcaagtcgcataagaagagtgtgtggagattgaaaaggatgggggatgttctcacaattgttgttgtagcaggttgttgctatgaaatttatgtcaaagcagtcatgcgagaagaagctaggagacaggcaagg---ggtactgaaagtgca---
>CoffeaCanephora_Cc04_g13080
ttacacgttgaaccagggcctcgtgaaaaggctctcttagctgaggatccagcattgaagcaatttaaatcacataagaaaagcgtgaagcgcatcaaaagagttggagatgttctcactattgtagttgtagctggatgttgctatgagatctatgtcagagcagtgatgcgagaggaagcacgaaaacaggcaaaa---------gagagtgca---
>GlycineMax_Glyma.04G179700.1.p
ttccacgtcgaaccaggggctcgtgaaaaagctctcttggcagaagatgcaactctgaaaccgttcaaatcgtacaagaagagtgtaaaaaagcttagaaaaattgggaatgcccttacaattgttgttgttgcaggatgctgttacgaagtatatgtcagagcttttacaagagaggaagctcagaaactg---------------------------
>GlycineMax_Glyma.06G185100.1.p
ttccacgtcgaacccggggctcgtgaaaaagctctcttggcagaagatgcaacgctgaaaccgttcaaatcatataagaagagtgtcaaacagctcagaaaaattgggaatgctctgacagttgttgttgttgcaggatgctgttacgaagtatatgtcagagcttttacaagagaggaagctcagaaactg---------------------------
>SolanumTuberosum_S.tuberosum_v4.03|PGSC0003DMT400069480_CDS
atccatatcgaacccggggctcgcgagaaggctctcttggcagcggatccctccttgaaacgctttaaatcacataaacaaagtgtgcgaaccctcaaaagggtgggagatgttctaactattgttgtagtagcaggatgttgttatgagatatatgtaagagctgttatgcgggaagaagcaaggaagcaggcagaa---------ggaagtgca---
>SolanumTuberosum_S.tuberosum_2_v4.03|PGSC0003DMT400069479_CDS
atccatatcgaacccggggctcgcgagaaggctctcttggcagcggatccctccttgaaacgctttaaatcacataaacaaagtgtgcgaaccctcaaaagggtgggagatgttctaactattgttgtagtagcaggatgttgttatgagatatatgtaagagctgttatgcgggaagaagcaaggaagcaggcagaa---------ggaagtgca---
>SolanumTuberosum_S.tuberosum_3_v4.03|PGSC0003DMT400069477_CDS
atccatatcgaacccggggctcgcgagaaggctctcttggcagcggatccctccttgaaacgctttaaatcacataaacaaagtgtgcgaaccctcaaaagg---------------------------------------------------------------------------------------------------------------------
>IpomoeaNil_INIL03g20443.t1
ttgcatatcgaacctggtgctcgcgagaaggctctactagcagacgactcgtcactgagacgctttaaatcaaatacaaagggtgtgcgagccctcaagagggtgggagatgttctcactgttgttgtcgtagcagggtgttgttatgaaatttatgtcaaagccgtaatgagggaagaagctaggaagaaggaaagt---------ggaagctca---
>HandroanthusImpetiginosus_Jmimo11579.t1
tttcatgtggagccaggcgctcgcgagaaggctctcttggcagaggatccatcattaagacgctttaaatcgcataagaaaagtctgcggcgtctcaaaattatgggagatgttcttaccattgtagtcgtagctggatgttgctatgagatctacgttagagcagtcatgcgagaagaagcgcgtaaacaggcgaaa---------gagagcgtg---
>ManihotEsculenta_Manes.06G101600.1.p
ttccacgtcgaacctcagcctcgcgagaaagctctcttggcagaagacccagctcttaagcgattcaaatcacataagaagagtgtatggagactcaaaagagttggagatgttctcacaattgtggttgtagcaggctgttgctatgaaatctatgtcagagcagtaatgcgggaggaggctcgaaaaaaagcaggg---------gaaagtgca---
>ManihotEsculenta_Manes.06G101800.1.p
ttccacgtcgaacctcagcctcgcgagaaagctctcttggcagaagacccagctcttaagcgattcaaatcacataagaagagtgtatggagactcaaaagagttggagatgttctcacaattgtggttgtagcaggctgttgctatgaaatctatgtcaaagcagtaatgcgggaggaggctcgaaaaaaagcaggg---------gaaagtgca---
>MimulusGuttatus_Migut.D01788.1.p
tttcacgttgagccaggggctcgcgagaaggctctcttggcagaggactcgtcactgaaacgcttcaaatcgcctaagaaaagtgtgcgccgactcaaaattgtgggagatgttcttacagtcgttgttgtagctggatgctgctacgagatctatgttagagcagtaatgcgggaagaagcacgcaagcaggcgaac---------gagagtgct---
>OleaEuropaea_Oeu016348.1
tttcatgttgaacctggagctcgtgagaaggctctcttggccgaggacccagcactaaagtgtttcaaatcacataagaaaagtgtgcggcgcttgaaagtagtaggagatgctctcacagtgctagttgtagctggatgctgctatgaaatttatgttaaagcagtaatacgagaagaagctcgtaatcaggcgaaa---------gagaatgca---
>OleaEuropaea_Oeu022174.1
tttcacgtcgaacctgggactcgtgagaaggctctcttagcggaggacccagcattaaaacgcttcaaatctcataagaaaagtgtgcggcgcctcaaaataatcggagatgctctgaccatcatagttgtagccgggtgttgctatgagatctacgtaaaagcaacaatgcgagaagaagctcgtaaacaggcaaac---------aagaatgct---
>PrunusPersica_Prupe.5G178000.1.p
ttccatgtcgaaccagggcctcgcgagaaagctctcttggcagaggacccatctctaaaacgattcaaatcgcataagaagggtgtggcgagaattaaaagacttggagatgttcttaccgttgtcgttgttgctagctgctgctatgaaatatatgtaagagcagtgatgcgagaagaggctaggaaacaggcaggggcttcaggtgcaagtgca---
>PopulusTrichocarpa_Potri.012G077100.1
ttccatgttgaacctggtcctcgcgagcaagctctcctggccgaagatccatctcttaagcgattcaaatcacataagaagagtgtgtggagactcaaaagatttggagatgttctgacacttgttgttgtagcaggctgttgctatgaaatttatgtcaaaacagtaatgcgggaagaagctcggaaacaggcaaag---------gaaagtgca---
>PopulusTrichocarpa_Potri.015G072100.1
ttccatgttgaacctggtcctcgcgagaaagctctcttggctgaagaccctgctcttaagtggttcaaatcacataagaagagtgtgtggagactcaaaagagctggagatgttctgactcttgttgttgtagcaggctgttgctatgaaatttatgtcaaagcagtgatgcgggaagaagatcggaaagaggcaaag---------aaaagtgca---
>SesamumIndicum_SIN_1006076
tttcatgtggagccaggcgctcgcgagaaggctctcttggcagaggatccatcactgaaacgcttcaaatcgcataagaaaagtctgaggcgtctcaaaactgttggagatgttcttacgattgtggttgtagctggatgctgctacgagatctatgttaaggctgtcatgcgagaggaagcccgcaaacaggcaaaa---------------------
>SesamumIndicum_SIN_1020481
tttcatgtcgagcctggcgctcgggagaaggctctcttggcggaggatccatctctaaaacgcttcaaatcacataagaaaagtctgaggagtctcaaaatggtgggagatgttcttaccattgtggtggtagctggatgctgctacgagatctacgttagagcagtcatgcgagaagaagcccggaaagaaaaatcg------------agtgca---
>VitisVinifera_GSVIVT01007813001
ttccacgtcgagcccgggcctcgcgagaaagctctcttggcggacaacccatctctaaagcgattcaaatcacacaagaggaatgtgtggcgacttaaaagggttggagatgttctcacaatcgttgttgtagctggctgttgctatgaaatttatgtgaaagcagtgatgcgagaagaagctaggaaacaggcagct---gcaaatgagattgca---
>CuscutaAustralis_C008N0545E0.1
ttacatattgaactcggtgctcgcgagaaagctcttctagcagatgacccttcactgaggcgctttaaatcaaattcaaagagcgtgcgggccctcaggagggtaggagacgcactcacgcttgtggttgcagcaggatgctgctatgaaatttacgtgaaagcctttgggagggaagaaactcgaaaggcaagcgga------------agcgca---
>Actinidiaeriantha_DTZ79_16g07150
ttccacatcgaaccagggcctcgcgagaaggcgctattagcagaggatccatcattaaagaggttcaaatcacacaagaaaagtgtgtggcgactcaagagagttggagatgttctcacaattgttgttgtagctggttgttgctatgagatttacgtcaaagcagtaatgcgagaagaagctcgaaaacaagcaagc---------gggagtgct---
>Actinidiaeriantha_DTZ79_23g14860
ttccatatcgaaccagggcctcgcgagaaggctcttttggcagaggatccatcattaaagccattcaaatcccataagaaaagtgtatggcgactcaaaagaattggagaggttctcacaatcattgttgtagctggatgttgctacgagatatatgtcaaagcagtaatgcgagaagaagctaggaaacaagcgagc---------gggagtgca---
>Actinidiaeriantha_DTZ79_26g06430
ttccacatcgaaccgggacctcgcgagaaggcgctattagcagaggattcatcattaaagaggttcaaatcacataagaaaagtgtgtggcgactcaaaagagttggagatgttctcacaattgttgttgtagctgggtgttgctatgagatttacatcaaagcagtaatgcgagaagaagctcgaaaacaagcaagc---------gggagtgct---
>GossypiumRaimondii_KJB53230
tttcatgttgaacttggggatcgtgagaaagctctcttggcaaaggacccttcgttaagtcgttttaaatcttataagaagagtgtgtcgacactgaagagaattggggatgttcttacagttgttgttgtagcaggttgttgctatgaaatttatgtcaaggcagtaatgcgagaagaagctaggaacaaggcaaaggctggtggtggaagtaaa---
>GossypiumRaimondii_KJB53231
tttcatgttgaacttggggatcgtgagaaagctctcttggcaaaggacccttcgttaagtcgttttaaatcttataagaagagtgtgtcgacactgaagagaattggggatgttcttacagttgttgttgtagcaggttgttgctatgaaatttatgtcaaggcagtaatgcgagaagaagctaggaacaaggcaaaggctggtggtggaagtaaa---
>TheobromaCacao_Thecc1EG011992t1
cttcacgttgaaccgggggctcgtgaaagagctctcttggcagaggatccttctctaaggcgatttaaatcttataagaagagtgtgtggcgagtgaagagaatcggggatgttctgacagttgttgttgtagcaggttgttgctatgaaatttacgtcaaggcagtaatgcgagaagaagcccggaaccaggcaaaggctgctggtggaagtaaa---
>VacciniumCorymbosum_VaccDscaff17-augustus-gene-267.26-mRNA-1
ttccacgttgaaccaggccctcgggagaaggcgctactagccgaagatccatcattaaagccattcaaatctcataagaaaagtgtgtggcggctcaaaagaattggggatgttctcacaattgttgttgtagctgggtgttgctatgagatttatgtcaaagctgtaatgcgagaagaagcccggaaacaagcaagt---------gagagtgca---
>VacciniumCorymbosum_VaccDscaff27-augustus-gene-244.26-mRNA-1
ttccacgttgaaccaggccctcgggagaaggcgctactagcagaagatccatcattaaagcctttcaaatctcataagaaaagtgtgtggcggctcaaaagaattggggatgttctcacaattgttgttgtagctgggtgttgctatgagatttatgtcaaagcagtaatgcgagaagaagcccggaaacaagcaagt---------gagagtgcatat
>StrigaAsiatica_TRINITY_DN10374_c0_g1_i2
cttcatgttgagcccggggctcgcgagaaggctctcttggaggaacacccatcccttaaacgcttcaaatcaactaagaatactgtgagacttatcaaacgagcaggagatgttcttaccgttgtagttgtagctggatgttgctatgagatttatgtgaaggcagtattacgagaggaaactcgtaaacaa---------------------------
>Phtheirospermum_TRINITY_DN7636_c0_g1_i3
tttcatgttgaccttggcgctcgcgagaaggcgctcctggcggaggacccgtctctaaaacgcttcaaatcgcataagaaaagcgtgaggcgtctcaaaacagtgggcgatgttcttaccgtggtggttgtggctggatgctgttatgagatctatgttagagcagccatgcgagaagaaggctgtagagag---------------------------
>Aeginetiaindica
tttcatgttgaacctggagctcgcgagaaggctctcttagaggaacacccatcactaaaacgattcaaatcaaataagaaaacggtgcagcttataaaacgtgcaggagatgttcttaccatcttagttgtagctggatgttgctatgagatttatgtaagggca------------------------------------------------------
>Alectravogelii
tttcatcttgagcctggggctcgcgagaaggctctgttggaggaacacccatcactaaaacgcttcaaatcaactaagaaaactgtgcggcttatcaaacgtgtgggagatgttcttacagtcgtagttgtagctggatgttgctatgaaatttacacgagggcagtattgcgagaggaagttcgtaaannn---------------------------
>CastillejaMiniata
tttcatgtcgagcttggcgctcgcgagaaggccttcttggccgaggacccatctctaaaacgattcaaatcacataagaaaactgtgagtcgtctcaaaaaagtgggcgatgttcttaccgtggtggttgtggccggatgttgttatgagatctatgttcgagcaaccatgcgagaagaaggcnnn---------------------------------
>ChristisoniaKwangtungensis
tttcatgttgaacctggagctcgcgagaaggctctcttagaggaacacccatcactaaaacgcttcaaatcaagtaagaaaacggtgcagcttataaaacgtgcaggagatgttcttaccatcttagttgtagctggatgttgctatgagatttatgtgagggcagtgttgcgaggggaagctcgtaagnnn---------------------------
>ConopholisAmericanaamericana_2021222
tttcatgtggagccaggggctcgcgagaaggctctcttggaggaacacccatcactaaaacgcttcaaatcaactaagaaaactgtgcggcttctcaagcgtgtaggagatgttcttaccattgtagttgtagctggatgctgctatgagatttacgttaaagtgatattgcgagtggaagcccgtgaacaagcgaaa------------gacagtctg
>Epifagusvirginiana_2008727-buds
tttcatgtggagccaggggttcgcgagaaggctctcttggaggaacacccatcactaaaacgcttcaaatcaactaaggaaagtgtgcggcttctcaaacgcgtaggagatgttcttaccatcgtagtagtagctggatgctgctatgagatttacgttaaagcggtattgcgagaggaagcccgtgaacaagcgaaa------------tacagtctg
>Escobedia
tttcatgttgagcctggggctcgcgagaaggctctcttggaggaacacccatccctaaaacgcttcaaatcaactaagaaaactgtccggcttatcaaacgtgcgggagacgttcttactgtcgtagttgtagctggatgttgttatgagatttacacgagggcagtattgcgggaggaagctcgtaaannn---------------------------
>Euphrasiaarctica
tttcatgttgagccggggactcgcgagaaggctctattggaggaacacccatcactaaagcgcttcaaatcacccaagaaagttgcgcgagttatcaaacgtgtgggagatgttcttaccattgttgttgtagctnnn---------------------------------------------------------------------------------
>LindenbergiaPhilippensis_08G042500.1
tttcatgttgagcctggcgctcgcgagaaggccctcttggcagaggacccatctctaaaacgcttcaaatcacacaagaaaggtgtgaagcttctcaaaaaagtgggagatgttcttactgtggtggttgttgctggatgctgttacgagatctacgttagggcagtcacgcgtgaagaagcccgaaaacag---------------------------
>OrobancheCumanamana_GWHTBHPV019391
tttcatgtggagccaggggctcgcgagaaggctcttttggcggaacacccatcgctaaaacgcttcaaatcaactaagaaaagtgtgcgggttctcaaacgtgtgggagatgttcttacaattgtagttgtagctnnn---------------------------------------------------------------------------------
>Ofasciculata_stem
tttcatgtggagccgggggctcgcgagaaggctctcttggaggaacacccatcactaaaacgcttcaaatcaactaagcaaagtgtgcggcttctcaaacgtgtaggagatgttcttacagtcgtagttgtagctggatgctgctatgagatctacgttagagcagtcatgcgagaggaagcccgtaaacaagcgaaa------------gacagcatg
>PhelipancheAegyptiaca_GWHTBHPU043380
tttcatgtggagccgggggctcgcgagaaggctctcttggaggaacacccatcactaaaacgcttcaaatcaactaagaaaagtgtgcggattctcaaacgtgtaggagatgctcttacaattgtagttgtagctggatgctgctatgagatcttcgttaaagcagtcatgcgagaggaagctcgtaaacaaacgaag------------gacagtctg
>Pedicularis
tttcacgttgagcttggcgctcgcgagaaggcgctattggcagaggatccatctctgaaacgcttcaaatcgcataagaaaagtgttaggcgtctcaaaaaagcgggcgatgttcttacgctggtggttgtagctggatgctgttatgagatctatgttagagcaaccatgcgtgaagaaggcnnn---------------------------------
