# Supplementary material for: Altered Mitochondrial Respiration Is Associated With Loss of Nuclear‐Encoded OXPHOS Genes in Parasitic Broomrapes
Source: Ecol Evol. 2025 Jul 6;15(7):e71737. doi: 10.1002/ece3.71737 (PMC12230201; doi:10.1002/ece3.71737)
Supplement: Supplementary file 1 — Appendix S1. [file ECE3-15-e71737-s003.tgz › Orobanchaceae_O2K_Supplementary_v3/Data_S1/DataS1/CII/OG0007335.trimmed.fas]

>AmborellaTrichopoda
agtgcagacgtgagtcagttacctgtaataactgaccctgatatcttactcccatttaag
gatttaattgccgcaagttgggatgagctccccgatactgtagtttatgatgccaagaaa
gcactatcaaaatccactgatgacaaggctggtcaggaagctttggcaaatgtttttagg
gcagcggatgctgttgagcagtttggtggagtccttgtatctctcagaatggaactcgat
gatgaaactggaattactggcgaggctgtgggtcccttgtcagatgagcatcaagatgct
atgcatgcagcatataagcggtacatggcatacttggactcttttgggcccgatgagaca
tatctgagaaagaaggttgagacagagctggggacaaagatgatacatctaaagatgcga
tgtggtggccttgattctggatggggaaagatcacggttcttgggacctcgggactttca
ggttcctatgttgaacaaagggct---
>CinnamomumMicranthum
agtgcagatgtaagccacttgcctgtcataactgaccttgatgttaaaaacgccttcaag
gatttgatggctgcaagctgggatgagctcccagatgctgttatccatgatgctaaggcg
gcattgtcaaaagctactgaggacaaggctggccaggaagctttggcaaatgttttccgt
tccgctgaggctactgagaagtttgctggggttctggtatctctgagaatggagcttgat
gatagcattggactaagtggcgagaaagtagggcacatgtcaagtgatcttcaagatgct
ttgcaagcggcatataatcgctacatgacttatcttgatgcatttggccctgatgagacc
tatttgcgcaagaaagtggaaatggagttgggaacaaagatgatacacttaaagatgaga
tgcggtggcctcggttctgagtggggaaaggta---------------------------
---------------------------
>AquilegiaCoerulea
agtgaagatgtgagtcacatgcctgtcataacagatcctgacgttaagaatgctttcaag
gaattgatggctgtagattgggacgagctgccagctgctgtcatccatgatgcaaaagcc
gcattgtctaaaaacaccgatgacaagtctggacaggaggctttggcgaatgtcttccgt
gcagctgaggctgttgagcagtttagtggccaccttatatctttgaaaatggaacttgat
gatagtgttggaatgagtggagagaatgtgcgacctctgtcagatgagttctcgaacgca
cttcttttggtacatcaacgctacacagattatttggaatcgtttggccctgatgagaca
tacttgcgaaagaaagttgagacagaattgggaacaaagttgatattcctaaagatgagg
tgcagtggccttggttctgagtggggaaaggttacggttcttgggacttctggactttct
gggtcatacattgaacaaagaggaccc
>Daucuscarota
agtgatgacgtgactcacatgcctgccataaatgatgctgacataaaaaccgccatcaag
gatctattggctgcagattggagtgaacttccaagtgctgtcactaaggatgcaaaaagg
gcattgtctaaggacacagaagacaaggctggccaagagactttgaaaaatgttcttctt
gcagctgaggcagttgaggaatttacaggaaagcttgtatccctgaggatggaaattgat
gactctgttggattaagtggcgagaatgtgaagcctctaccagatctattctccaaagca
ttactgactgcttttcaacgttacaatgcatatttggaagcttttggacctgatgaggct
tttttgcggaagaaagtagaaaatgagctggggacgagaatgatacacttgaaaatgcgg
tgtggcggtcttggttctgaatggggaaagatcacagttcttgggacttctgggctttct
ggttcttatgttgagcacagagca---
>HelianthusAnnuus
agtgatggcttgacacacttaccagacataaaagacggtgatatcaagcttgcttttaag
gaacttatggctgtaaactgggatgaattaccagacactgttgttaataaaaccaaacga
gcactgtctaaaaacaccgaagacaagactagtcaagaggctttagccaaccttttacgg
gctgcagaggcggttgaagagttcagtgggtttcttgtgactttgaaaatggaaatcgat
gatagtgttgggatgagtggcgagaatgtgaaacctttgaccgatgaagttgctaatgca
ctaagtgtagcgtttgggcgttattatgcatacttggactcttttggagccgatgagggg
tatttgcggaagaaagttgagaatgagttggggatgaaactgatacatcttaaaatgaga
tgcagtggtcttggtggtgattggggaaaggtgactgttcttggaacatctggactttct
ggttcttatatcgagcacagagcg---
>HandroanthusImpetiginosus
agcgaagatgttgcgcataaccctgttataaaagatccggagattgaacgggcttttaag
gatttaatggccgcagactggaatgaactcccaccatcagttgtctatgatgtaaaggag
gcattgtccaagaatactgaggacaaggctgctcaagaggtcctgaaaaatgtgttccga
gcagcagaggcagttgaggagtttacagggattgtcatgacactgaaaatggaaatggat
gacatgattgggggtagcggcgagaatgtgaaaccactgccagttgaatacacaaaagcg
ttggaaacaatctttgagagatatgcaacgtatttggcttcatttgggccagaagaaagc
tatttgaagaagaaagtggaaatggagttgggatcaaagctgatatacttgaaaatgagg
tgtggtggccttggcgctgagtggggaaaggtcacagtccttgggacttctggactctct
ggttcttatgttgagcaaagatca---
>MimulusGuttatus
agcgaagatatttcacatatgcctgttataaaagactcggaaatcgagcgttctttcaag
gatttaatggctacaaactgggacgagattccatcctcagttatcgaggatgtaacaaag
gcattgtccaagagtaccgaagacaacgctgcccaagaaaccctaaaaaatgtcttccga
gcagcagaggcagttgaggagttcacaggaattattatgtctttgaaaatggaattggat
gatgtcattggggttagcggcgagaatgtgaaaccactaacagaagaatactcaaaggct
atgcagacgattttcaatagatatgctgcgtatttggctgcatttggaccggaagaaagc
tatttgaagaagaaagtggaaatggagttgggaacgaaaatgatttacttgaaaatgagg
tgcggtggccttgctgctgagtggggaaaggtttcagtactcgggacttctggactctct
ggctcttatgttgaacaaagggcg---
>Phtheirospermum
agcgaaaacatttcgcatatgcctgtcataaacgacccggagatcgaacgtgctctcaac
gacttaatggcgacaaactgggatgagcttccaccatcagtcgtccattacgtaaaaaat
gcactgtccaagaatacagaggataagactgcacaggatgttcttaaaaatgtattccga
gcagcagaggcagttgaggagttcacagggattatcatgtcgctgaaaatggaattggat
gacgtcattggtcttagtggcgagaatgtgaaaccattgacagaagaatgttcaaaggca
ttgcagacgattttcgaaagatatgctgcgtatttggcttcatttgggccagaagagatc
tacttgaagaagaaagtggaaacggagttgggaacaaagatgatatacttgaaaatgagg
tgtggtggccttgatgctgagtggggaaaggta---------------------------
---------------------------
>Pedicularis
agcgacgacgtttcacatatgcctgttataaacgacccggagattgaacgtgctttcaat
gacttaatggcgacaaactgggatgagcttccaccatcagtagtccatcacgtaaaaaat
gcactgtccaaaaatacagaggataagactactcat------cttaaaaatgtgttccga
gcggcagaggcagttgaggagtttgcagggatcatcatgtcactgaaaatggaattggat
gacgtcattggtgctagtggggagaatgtaaaaccattgacacaagaatattcaaaggct
ctgcagacgattttcgaaagatatgctgcatatttggcttcatttgggccagaagagatc
tatttgaagaagaaagtggaaacggagttgggaacaaagatgatatacttaaaaatgagg
tgtggtggccttgatgccgactggggaaaggttacggttcttgcaacttctggactctcc
ggttcttatgtcgagaaaagagca---
>CastillejaMiniata
agcgaagacgtctcgcatatgcctgttatgaacgacgcaaagatcgaacgtgctttcaag
gacttaatggctgcaaactgggatgagcttccatcaccagtcgtcgattccgtaacaaaa
gcactgtctaagagtacagaggataagactgcacaggatgctcttaaaaacgtgtttcga
gcagcagaggcaattgaggagtttaccgggattatcatgtcactgaaaatggaattggat
gacgtcattggtatgagtggcgagaatgtgaaaccattgacagaagaatgttcaaaggca
ttgcagacgattttcgaaagatatgctgcatatttggcttcatttgggccagaagagagc
tatctgaagaagaaagtggaaatggagttgggaacaaaaatgatatacttgaaaatgagg
tgtggtggccttgatgctgaatggggaaaggttacggtccttgcaacttctgggctctcc
ggttcttatgtcgagaaaagagca---
>Euphrasiaarctica
agtgaagacgtttcgcatatgcctgatataaataatgcggaaatcgaacgtgctttcaac
gacttgatggccgcagactgggacgatcttccgccgccagtcgtgcattatgtgaaaaaa
gcactgtccaacaacacagacaataaggctgcacaggatgttctgaaaaacgtgttccgg
gcagcagaggcagttgaggagttcacagggattatcatatcgctgaaaatggaactggat
gatgtcattggtatgagtggcgag------------------------------------
------------------------------------------------------------
------------------------------------------------------------
------------------------------gttacagtccttgcaacttctggactctct
ggctcttacgtcgagaaaagagca---
>Alectravogelii
agtgaagatgtttctcatatgcctgttataaaagatctggaggtcgaacgtgctttcaag
gacttaatggccacaaattggaacgaggttccgccagcggtcgtccatgaagtaaaaaac
gcattgtccaaaaacacagaagacaaagctgcccaggatgttcttaaaaatgtgtttata
gcagcagaggcagttgaggaattttccgggattattatgtcactgaaaatggaattggac
gatattattggtcttagtggcgagaatgtgaaaccgttgactgaagaatattcaaaggca
atgcagactatttttgatagatatgctgtgtatctggctgcgtttgggcctgaagagagc
tatttgaagaagaaagtcgaaacagagttgggaacaaagatgatatacttgaaaatgaga
tgtgggggccttgatgctgagtgggggaaggttactgtcctagcaacttctggactctct
ggttcttatgtcgagaaaagagca---
>Escobedia
agtgaagatgtttctcatatgcctgttataaaagatctggagatcgaacgtgctttcaag
gacttaatggccacaaattggaacgagcttctgccagcggtcgtccatgaagtaaaaact
gcattgtccaagaacacagaggacaaagctgcccaggatgttcttaaaaatgtgtttata
gcagcagaggcagttgaggaatttactgggattattatgtcactgaaaatggaattggac
gatgtcattggccttagtggcgagaatgtgaaacctttgactgaagaatattcaaaggca
ttgcagactatttttgatagatatgctgtttatctggctgcgtttgggccggaagagagc
tatttgaagaagaaagtggaaacagagttgggaacaaagatgatatacttgaaaatgagg
tgtgggggccttgatgctgagtgggggaaggttacggtccttgcaacttctggactctct
ggttcttatgtcgagaaaagagca---
>Aeginetiaindica
agtgaagatgtttcgcatatgcctgttataaaagatctgcaaatcgaacgtgctttgaac
gacttaatggccacaagttgggatgagattccaccggctgttgtctatgaagtaaaaaat
gcattgtccaagaactcggaggacaaagctgccaacgagattcttaaaaacgtgtttcga
gcagcagaggcagtcgaggaattcaccgggattataatgtcactaaaaatggaattggac
gacgccattggcattagtggcgagaatgtgaaaccgttgaccgaagaatattcaaaagca
ttgcagactattttcgacagatatgatgtctatctggctgcattcgggccagaagagggc
tatttgaagaagaaagtggaaaacgagttgggtacaaagatgatacacttgaaaatgagg
tgtggaggtcttgatgcccagtgggggaaggttacagtccttgcgacttctggactctcc
ggttcttatgttgagaaaagagcg---
>ChristisoniaKwangtungensis
agtgaagatgtttcgcatatgcctgttataaaagatctgaaaatcgaacgtgctttgaac
gacttaatggccacaagttgggataagattccaccagctgttgtccaagaagtaaaaact
gcattgtccaagaacacggaggacaaagctgcccacgatattcttaaaaatgtgtttcga
gcagcaggggcagttgaggaattcaccgggattataatgtcactaaaaatggaattggat
gactccattggccttagtggcgagaatgtgaaaccgttgactgaagaatattcaaaggca
ttgcagactatttttgacagatatgctgtctatctggctgcatttgggccagaagagggc
tatttgaagaagaaagtggagacagagttgggtacaaagatgatatacttgaaaatgagg
tgtggaggtcttgatgcccagtgggggaaggttacggtccttgcgacctctggactctct
ggttcttatgttgagaaaagagca---
>StrigaAsiatica
agtgaagatgtttcgcatatgcctgttataaatgatctggagattgagcgtgctttcaaa
gacttaatggccacaaattgggatgaacttccatcagaaatcgtccatggcgtaaaaaat
gcattgtccaagaacacagaggacaaagctgcacaggaagttcttacaaatgtgtttcga
gcagctgaggcggttgaggaatttaccggcattataatgtccctaaaaatggaattagat
gacgtcattggccttagtggcgagaatgtgaaaccattgagtgaagaatattcaaaggca
ttgcagacgatttttgatagatatgcagtttatctggctgcatttgggccagaagagagc
tacttgaagaagaaagtggaaacggagttgggaacaaagatgatatacttgaaaatgagg
tgtggtggcctcgatgctaagtggggaaaggttacggttttggcaacttctggactctct
ggttcttatgttgagaaacgagca---
>OrobancheCumanamana
agcgaagatgtctcacatatgcctgttataaaggatccggagactgaacgagctttcaag
gatttaatggccacaaactgggacaagctatcaccatcaatcgtccattgcgtaaaaaat
gcattgtccaagaatacagaggacaaggctgcccaggatgttttgagaaatgtgttccga
gcagcagaggcagctgaggagttttctgggattatcatatcactgaaaatggaattggat
gacgtcattggtcttagtggagagaatgtgaaaccactgacagaagaatattcaaaggca
ctgcagacgattttcgacaaatatgctgcttatttggcttcatttgggccagaagagagt
tacttgaagaagaaagtggaaatggagttgggaacaaagatgatatacttgaaaatgcgg
tgtggtggccttgatgctgagtggggaaaggttaccgtccttgcaacttctggactctct
ggatcttatgtcgagaaaagagca---
>Ofasciculata
------------------------------------------------------------
------------------------------------------------------------
---------------------------gctgcccaggatgttctgaaaaacgtgttccga
gcagcagaggcggttgaggagtttatggggattatcatgtcactgaaaatggaattggat
gacgtcattggtcttagtggcgagaatgtgaaacctttgacgaaagaatattcgaaggca
ttgcagacgatttttgatagatatgctgcatatttggcttcgttcggtccagaagagagc
tacctgaagaagaaagtggaaatggagttgggaacaaagatgatatacttgaaaatgagg
tgcggtggcctcgatgctgactggggaaaggttacagttcttgcaacttctggactctct
ggttcttatgtcgagaaaagagcc---
>ConopholisAmericanaamericana
agcgaagatgttttgcatatgcctgttataaaagatccggagatcgaacgtgctttcaag
gacttaatggccacagactgggatgagcttccaccatcagtcgtccattacgtaaaaaat
gcattgtccaagaatacagaggacaaggttgcccaggatgttctgaaaaacgtgttccga
gcagcagaagcagttgaggagttcacagggattatcatatcactgaaaatggaattggat
gacgtcattggtcttagtggagagaatgtgaaaccattgacagaagaatattcaaaggca
ttgcagacaattttcgatagatatgctgcatatttggctgcatttgggccagaagaaagc
tatttgaagaagaaagtggaaatggagttgggaacaaagatgatacacttgaagatgagg
tgtggtggccttgatgctgagtggggaaaggttacagtcctcgcgacctctgggctctct
ggttcttacgtcgagaaaagagca---
>Epifagusvirginiana
agcgaagatgtttcgcatatgcctgttataaaagatccggagatcgaacgtgctttcaag
gacttaatggccgcagactgggatgagcttccatcatcagttgtccattacgtaaaaaat
gcattgtccaagaatacagaggacaaggctgcccaggatgttctgaaaaacatgttccga
gcagcagaggcagttgaggagtttacagggattatcatatcactgaaaatggaattggat
gatgtcattggtcttagtggcgagaatgtgaaaccattgacagaagaatattcaaaggca
ttgcagacaattttcgatagatatgctgcatatttggctgcatttgggccagaagagagc
tatttgaagaagaaagtggaaacggagttgggaacaaagatgatacacttgaagatgagg
tgcggtggccttgatgcagagtggggaaaggttacagtcctcgcaacctctgggctcgct
ggttcttacgtcgagaaaagagca---
>PhelipancheAegyptiaca
agtgaagatgtttcgcatatgcctgttataaaagatccggaggtcgaacgtgctttcaag
gacttaatggccacaaactgggatgggctatcaccatcagtcgtccatgacgtaaaaaat
gcattgtccaagaatatagaggatagggctgcccaggatgttctggaaaacgtgttccga
gcagcggaggcagttgaggagtttacggggattatcatgtcactgaaaatggaattggat
gatgtcattggtcttagtggcgagaatgtgaaaccattgacggaagaatattcaaaggca
ttgcagacaattttcgatagatatgctgcgtatttggctgcgttcaggccagaagagagc
tatttgaagaagaaagtggaaatggagttgggaacaaagatgatattcttgaaaatgaga
tgcggtggccttgacgccgggtggggaaaggttacagtcctggcgacttctggactctct
ggttcttacatcgagaaaagaaca---
>LindenbergiaPhilippensis
agtgaagatgtttcgcacatgcctgatataaaagatccggagatcgaacgtgcttttaac
gacttaatggccacaaactgggatgaactttcaccacctgttgtccatgatgtaaagaat
gcattgtccaagaatactgaagacacgactgcccaagaagttctcaaaaacgtgtttcga
gcagcagaggcagtcgaggagttttctgggattatcatgtcactgaaaatggaattggat
gacgttattggtgttagtggcgagaatgtgaaaccactgacagaagaatattcaaaggca
ttgcagacaatttttgataggtatgcgtcgtatttagcttcatttgggccagaagagagc
tatttgaagaagaaagtggaaatggagttgggatcaaagatgatctacttaaagatgagg
tgcggtgggcttgacgctgagtggggaaaggttacagtccttgcgacttctgggatatct
ggttcgtacgtcgagaaaagagca---
>SesamumIndicum
agcgaagatgttgcgcatatgcctgttataaaagacccagagattgaacgtgcttttaag
gacttaatggccacaaactggaatgagctcccacctgcagtcgttgaagatgtaaagaat
gcattgtctaagaatactgaggacaaggctgcccaggatgttctgaaaaacgtattccga
gcagcagaggcggttgaggaattcacaggaattatcatgtcactgaaaatggagatggat
gatgccattggggctagcggcgagaatgtgaaacaactgccagaagaatatgtgaaggca
atgcagacaatcttcaacagatatgcttcatatttggctgcttttgggccagaagagacc
tatttgaagaagaaagtggaaatggagttgggatcaaagatgatatatttgaaaatgagg
tgcagtggcctcaatgctgagtggggaaaggttacagtcctgggaacttctggactctct
ggttcttatgttgagcaaagggca---
>CoffeaCanephora
tctgaagatgtggctcatacacctgacataaaagactcagagatcgaatgtgcatttaag
gacttaatggccgcaaactgggatgagcttcctccagcagttgtccatgatgtgaagaaa
gcactgtctaaaagaactgatgacaaatctagtcaggaggcattggccaacatgtttcgt
gcagcagaggcggttgaggagttcactgggattcttacttcattgaagatggcaattgat
gatagcattgggctaagtggtgaggatgtgaagccattgccaaaagaaatggctgatgca
ctagaaactgtccaccagcgctatgttgcgtatttgggcgcatttggtccagaagagggc
tatctaaaaaagaaagttgagactgagttaggtacaaaaatgatacacctaaagatgagg
tgcagtggccttcattcagagtggggaaaggtcacagttcttgggacttctggacttgct
ggttcttatgttgaacaaagatct---
>IpomoeaNil
agcgaggatgtggcccacatgcccaatgtgcaagatgaagaaatcaggtgtgcatttaaa
gacttaatggctgcaagctgggatgagattccagaagctgttatcgatgaaacgaagaag
gcattatccaaaagtactgatgacaaggctggccaggaggccttggctaatgttttccgc
gcagcagaagccattgaggaattcattgggattctcacaaacttgaaaatggcaattgac
gattctattgggttaagtggcgagaatgtgaagcctatgccaaaacatatggctaatgca
ctggatacaatcttccaacgctataatacatatttgaattcctttgggcccgaggaggga
tatttgaagaagaaagttgagaccgaactaggaggtaggatgatattcttgaagatgagg
tgcagtggcctacattctgactggggaaaggtttcggttcttggaacatctggacttgct
ggttcttatgttgagcaaagagcg---
>CuscutaAustralis
agtgagcatgtgacacacatgccaagtctgcacgatgaagaaatcaagtgtgcttttaaa
gacttaatggcagcaagctgggatggaataccaaaagctgttattgatgaaacaaacaag
gcattgtccaaaagtactgatgacaagcctggccagaaggccctggctaatgtttttcgc
gcagcagaagccattgaagagttcattgggataataatgaacttgaaaatggcaattgat
gatgccattggatcaagtggtgagaatgtgaagcctatcccaagagatatggctaatgca
gtgaatacaatattccaacgttataattcatatttggatgcctttgggccggaggaggga
tatttaaagaagaaagttgagactgaactgggaagcaggatgatattcttgaagatgagg
tgcagtggcctaggatctgactggggaaaggttacggttcttgggacgtctgggcttgct
ggttcttatgtcgagcaaagggcg---
>SolanumTuberosum
agtgaggatgtaactcacatgcctaagatagaagattcggaggtcaaacgcgcttttaaa
gacttgatggctgcaagctggcatgagctcccagatcctgtcgtctatgatgcaaagaat
gcactgtccaaaactactgacgacaaggctggccaggaagctttggcgaatgttttccgt
gctgctgaggcagttgaggagttcactgggattcttacatctctgaaaatggatatcgat
gatgctatcggtttaagtggtgaagatgtgaagcctttgtcaaaagaattctctgatgca
ctgcacacaatatttcaacgctacaacgcatacatgagtgcctttgggccagaggaggaa
tatttgaggaagaaagttgagatggagctggggactaggatgatacacttaaagatgcga
tgcagtggcctcgatgctgcatggggaaaggttacggtacttgggacttctggacttgct
ggttcttatgttgagcaaagagca---
>Actinidiaeriantha
agtgacgatgtaacccacttgcctgacataaaggaccctgaaattctaattgtttttaag
gacttaatggctgcaagttgggatgagattccagatacagttgtccatgatgcaaataag
gccttgtccaaaaatacagatgacaaggctggccaggaggccttggcaaatgttttccgt
gcagctgaggctgctgaggagtttggtgggatgcttgtatctttgaggatggcaattgat
gacagcattggattgagcggcgagaatgtgaagcccttgtcggatgaatttgtaaatgcg
ttgcgtacagcctatcaaaggtacactgcttatttggatgcttttgggccagatgagtcg
tatttgcgtaagaaagttgagacagaacttggtacaaagatgatacacttgaagatgagg
tgcagcggtattggttctgagtggggaaagattacggttctcgggacttctgggctttca
ggttcctatgttgaacatagagct---
>VacciniumCorymbosum
agtgaggatgtgacccacttgcctgacataaaggaccctgatgttctaattgttttcaag
gacttaatggctacaagttgggatgaaattccagatacagtcattaatgatgcaaagaag
gccttgtctaaaaacacggacgacaaggctggccaagaggtcttggcgaatgtgttccgt
gctgccgaggcagctgaggaatttggagggctgcttgtatctctgaggatggcgattgac
gacagcattggattgagcggagaggacgtaaagccattgccggaggaatttgtgaatgcg
ctgcgtacagcctatcagaggtacactgcatatttggattcttttgggccggatgaggaa
tatttgcgtaagaaagttgagactgagcttgggacaaagatgatacacttgaagatgagg
tgcgctggtataggttctgagtggggaaagattacagttctcgggacttctgggctttca
ggttcctatgttgagcaaagagct---
>ArabidopsisThaliana
agcgaagatgtttctcacatgcctgaaatggaagactctgatgttctgaatgcattcaaa
gacttgatggctgcagattgggctgagcttccttctgctgttgttaaagatgctaaaacc
gcgatatcgaaaaacacagatgacaaggcagggcaagaggctttgaaaaatgtgttccga
gcagctgaagctgtagaggaatttggtgggattctcacttcgattaagatggaaatcgat
gatagcattggaatgagtggggagggtgtgaagcctttaccaaatgatataaccgatgcg
ctgcgtactgcttatcagaggtatgctgagtatctagactcctttgaacctgaagaagtc
tacttgaagaagaaggttgagatggagttggggactaagatgatccacttgaagatgaga
tgcagcgggcttggttctgaatggggaaaggttactgttcttggaacctcaggactctcg
ggatcttacgtggagcaaagggcc---
>CitrusSinensis
agtgaagatgttgctcacatgcctgtaataagagaccctgaaattcagcgtgctttcaag
gacttgatggctgcagactggggtgagcttcctgcttctgtcatccatgatgcaaagagt
gcgttgtccagaaataatgatgacaaggctggccaggaggtcttgaaaaatgttttcagt
gctgctgaagcagttgaggaattcattgggattattatgaacattaaaatggaatttgat
gatgaaattgggctaagtggtgagaatgtaaaacccttgtcaaatgaattatcctctgca
attcgtacagtttatcaacgttatgctacctacttggatgcatttggccctgatgaatcc
tatctgcggaagaaggtagaaacagagttgggttcaaaaatgattttcctaaagatgaga
tgtgccggccttggttctgagtggggaaaggttactgttcttggaacctcaggacttgcg
gggtcatatgttgaacagagagct---
>GossypiumRaimondii
agtgaagatgcagctcatttgcctgacataaacgacactgagattctgaatgttttcaag
gacttaatggctgcaagttgggatgagcttccctattcggttgtacaagatgcaaagaaa
gccttatcgaaaaatactgatgacaaagccggtcaggaagctttgagaaatgttttccgt
gccgctgaagctgttgaagagtttggtggtattctaatcaccatgaaaatggaactcgat
gacagcatcggagtgagcggagagaatgtaaaacctttatcaagcgagtttgctgctgca
cttaagacagtgttccaacgatacgcgacttacttggatgcattcggtcctaacgaaacc
tacttgcgaaagaaggtagagaatgagttgggatcaaagatgatctacctaaagatgaga
tgtagtggcctaggttctgagtggggaaagattaccgttcttggtacctcgggactctct
ggatcttatgtggaacaaagagct---
>TheobromaCacao
agtgaagatgtaactcacatgcctgccataaaagaccctgaaattcagaatgtcttcaag
gatttaatggctgcaagttgggatgaagttccgtattcagttgtgcaggatgcaaagaaa
gccttgtccaaaaatactgatgacaaggctggccaggaggctttgaaaaatattttccga
gctgctgaagcagttgaagagtttggtggcgttctgatgagcatgaaaatggaacttgat
gacagcattggattgagtggagagaatgtaaagcctttgtcagatgagtttgtaaacgca
cttcgcacagtttatcaacgatatacaacgtacttggatgcatttggtcctgatgaaacc
tatttgcgaaagaaggtagagacagagttgggatcaaagatgatctacctaaagatgaga
tgtagtggtcttggttctgagtggggaaaggttactgttcttggaacctctggactttct
ggatcttatgtggagcaaagagct---
>PopulusTrichocarpa
agcgaggatgtaactcactttcctgacattaaagatcctgaaattttaaatgttttcaag
gacttgatggctacaaattgggatgagctccctaatgcagttgtcagtgatgcaaagaaa
gcattgtctaaaaacactgatgacaaggttggccaggagatcctgaagaatgttttccgt
gcagctgaagctgttgaagaatttggtggtaagatcatgtctctgaaaatggaacttgat
gacatcattggattgagtggcgagaatgtaaaacctttgccggagttgcatgctaatgca
attcgtactttttatcaacggtatgctgcgtatttggactcatttgggcctggtgaaggt
tatttgaggaagaaagtagagacagagttgggatcaaggatgatatacttaaagatgaga
tgctgcggccttggtgctgagtgggggaaggttacggttcttggcacttctgggcttgct
ggctcttatgttgagcaaagagct---
>ManihotEsculenta
agtgaggatgtaactcacatgccagtcatacaagatcctgaaattcaaaatgttttcaag
gacttaatggctgcaagttgggacgagcttcccgatactctcatccatgatgtgaagaat
gcgttgtctaagaacactgatgataaagctggtcaagaaattgtgaagaatgttttcgct
gcggctgaagcagttagtgaatttggtggcatgctcgtttctatgaaaatggaacttgat
gacagtattggattgagtggcgaggatgtaaagcccttatcaggtgattttgccaatgct
cttcgtgctgtttatcagcggtattctgcctatttggatgcctttggacctgatgaaggt
tatttgcggaagaaagtggagacagagttgggatcaaagatgatacacctgaagatgaga
tgcagtgggcttggttcagagtgggggaaggttactgttcttggcacttctggacttgct
ggttcttatgttgagcagagagct---
>GlycineMax
agtgaagatgtgacccacatgcccaatattaaggaccctgtgctttacaatgctttcaag
gatttgatggcggtaagttggagtgagcttccggattctgtcatatctgatgttaagaat
gcactgtctaaaaacactgatgacaaagctggcaaggaggttgtggaaaatgtgttctgt
gcagccaaggctattgaggagtttggcgggattctaatctccttgaaattggaatttgat
gacagcattggaatgagtggcgaggatgtaaagccattgcctgatcatataaaaaatgct
ctgcataccatttttgatcgctactccacctatttgaattcctttggacccgacgagagc
tatctacggaagaaggtggagacagagttgggtgcaaagatgattcacttaaaaatgaga
tgcagtggccttggtgccgagtggggaaaggttacggttcttggaacttctggacttgca
ggttcatatgttgagcaaagagca---
>PrunusPersica
agtgatgatttgagtcacatgcctcccattaaagaccctgagctgctcaatgttttcaaa
gatttgatggctgcaagttgggataagctacctgatagtgttgtccatgatgcaaaggct
gcagtttccaagaataccgatgaccagactggcaaggagtctgtcactaatgtcttccgt
gcagccgaagctgttgaggagttcggtgggatgattacaacattgaagatggaactcgat
gacagcattggtttgagtggagagaatgttaagcccttgtcagatgagtacgtgaatgca
ctaaagacaatttacaaccgctatactgcctatttggatgcatttgggcctgaggagact
tatttgcggaagaaggtagagacagagttgggaaccaagttgatatacttgaagatgaga
tgcagtggcataggctctgagtggggaaggatcactgttctcggaacttctggactttcc
gggtcatatgttgagcaaagagct---
>VitisVinifera
agtgaagatgtatctcacctgcctgtcataaaagatcctgaaattcagaccgttttcaag
gatttaatggctgcaagttgggatgagctgccagattctgtcattagtagtgcaaataag
gtcctgtccaaaaatacagacgacaaggctggccaggaggccttggcaaatgttttccgt
gcagctgaggcagctgtggagtttggtgggattcttgtaactttaaggatggaaattgat
gacctcgttggtatcagtggcgagaatgtaaagcctttgccagatgagtttgtaaatgct
ctggttacggttttcaagcgttacactacctatttggattcatttgggcctgatgaagcc
tttttgcggaagaaagtggagatggagttgggaacaaagatgatacacttaaagctgagg
tgcagtgaccttggtgctgagtggggaaaggtgactcttcttgggacatcagggctttct
gggtcttatgttgagcaaagagccccg
>OryzaSativa
agctcaaatgaaaagcatctgccggcgatatctgacccagaagttgaatctgcgtttaag
gatttgatggctgctagctggactggacttccagattctcttgtaattgaagcaaagaaa
gctgcatccaaagctacggatgataaggctgggaaagaggctttgctaaatgtatttcgt
gcagctgaggcatgtgaagaatttggtggagttctagtcaccctaagaatggctctagat
gatctttgtggtataactggtgagaatgtgggccccttgcctggttatatagaagatgct
gttaaatctgcatataagcgttacatgaaatatctggaatcatttggcccggaggaaaat
tatctacgtaagaaagtggagaatgagttggggactaaaatgatacacctgaaaatgcgg
tgcagtggtgtagggtccgagtggggaaagatcaccctgattggcacctcaggcatctca
ggatcctatgtcgagctaagggca---
>SorghumBicolor
agttcaaatgaaaagcacttgcctgcaatatctgatccagagatagaatctgcatttaag
gacttgttggctgctagttggaatgaacttccagattctctcgtagaggaagcaaagaaa
gcagtatctaaagccaccgatgacaatgctggtcaagaggctttgaaaaatgtatttcgt
gcagctgaggcatgtgaagaatttagtggaaccttggttaccctaagaatggctcttgat
gatctttgtggcctgactggtgaaaatgtgggtcccttgcctggttatattgaagatgct
gttaaagctgcatataatcgctacatgacatatctggagtcctttggccctgaggaaaat
tatctaagaaagaaggtggagactgagttggggacaaaaatgatacacctcaaaatgaga
tgcagtggcataggttctgaatggggaaagatctccctgattggcacctcagggatctca
ggttcctacgttgagctaagggca---
