# Supplementary material for: Altered Mitochondrial Respiration Is Associated With Loss of Nuclear‐Encoded OXPHOS Genes in Parasitic Broomrapes
Source: Ecol Evol. 2025 Jul 6;15(7):e71737. doi: 10.1002/ece3.71737 (PMC12230201; doi:10.1002/ece3.71737)
Supplement: Supplementary file 1 — Appendix S1. [file ECE3-15-e71737-s003.tgz › Orobanchaceae_O2K_Supplementary_v3/Data_S1/DataS1/CII/OG0003084.filter.fas]

>PhelipancheAegyptiaca_GWHTBHPU043507
ATG---------------------------------------GCG---ATTGGG------
TTA---------------------------------CTCCGACGA---GCAGTA------
------------TCT------AGGGTTCCGTCC------ATA------------------
TCACCG---GCG------GCGAGA------------------------------------
---------------------ACCTTCATC------TTCCGCCCCTACGCATCGGAGGCT
CAGGCT---CAACAA---------GTCGAGCCCAAG------GCC---------------
---------------CAG------------------------------------------
---------CCCATCTCC---------------ACCCCCAAAACCTTCCAAATCTACCGA
TTCAACCCCGATTCGCCG------CAGAAACCGGAGATGCGAAATTACGAGATCGACCTC
AAGGACTGCGGCCCGATGGTCCTCGACGCCCTAATCAAGATCAAAAACGAGATCGACCCC
ACCCTGACCTTCCGG---CGGTCGTGCCGCGAGGGGATCTGCGGCTCGTGCGCG---ATG
AACATCGACGGTCATAACGGATTG---GCTTGTCTGACGAAAATACCCTCG---------
---GAGGGGCCGTCGATGGTCACCCCCCTG------CCGCATATGTTCGTGGTCAAGGAT
TTGGTTGTGGACATGACGAATTTTTATAATCAGTATAAGTCGATCGAGCCGTGGCTGAAG
AGGAAGAATCCGCCGGAGAATCCG------GGG------------------AAGGAG---
GTTCTGCAGAGCAAGGAGGATAGGAAGAAGCTGGATGGGATGTACGAGTGCATACTGTGT
GCCTGCTGTAGCACATCCTGCCCCAGCTATTGGTGGAACCCGGAG---TCGTATTTGGGC
CCCGCTGCCCTTCTGCACGCCAATAGATGGATAATGGACAGTCGTGAC------GAA---
---TACACGAAGGAGCGCCTAGAAGCCGTA---GACGATGAGTTC------AAG---CTG
TATCGT------TGCCATACCATTTTGAATTGTGCTAAAGCTTGCCCGAAGGGATTGAAC
CCCGGACAACAAATTCAGAATATCAAGAAACTCGAGATGACGAGT---------------
---------------------------
>PhelipancheAegyptiaca_GWHTBHPU046027
ATG---------------------------------------GCG---ATTGGG------
TTA---------------------------------CTCCGACGA---GCAGTA------
------------TCT------AGGGTTCCGTCC------ATA------------------
TCACCG---GCG------GCGAGA------------------------------------
---------------------ACCTTCATC------TTCCGCCCCTACGCATCGGAGGCT
CAGGCT---CAACAA---------GTCGAGCCCAAG------GCC---------------
---------------CAG------------------------------------------
---------CCCATCTCC---------------ACCCCCAAAACCTTCCAAATCTACCGA
TTCAACCCCGATTCGCCG------CAGAAACCGGAGATGCGAAATTACGAGATCGACCTC
AAGGACTGCGGCCCGATGGTCCTCGACGCCCTAATCAAGATCAAAAACGAGATCGACCCC
ACCCTGACCTTCCGG---CGGTCGTGCCGCGAGGGGATCTGCGGCTCGTGCGCG---ATG
AACATCGACGGTCATAACGGATTG---GCTTGTCTGACGAAAATACCCTCG---------
---GAGGGGCCGTCGATGGTCACCCCCCTG------CCGCATATGTTCGTGGTCAAGGAT
TTGGTTGTGGACATGACGAATTTTTATAATCAGTATAAGTCGATCGAGCCGTGGCTGAAG
AGGAAGAATCCGCCGGAGAATCCG------GGG------------------AAGGAG---
GTTCTGCAGAGCAAGGAGGATAGGAAGAAGCTGGATGGGATGTACGAGTGCATACTGTGT
GCCTGCTGTAGCACATCCTGCCCCAGCTATTGGTGGAACCCGGAG---TCGTATTTGGGC
CCCGCTGCCCTTCTGCACGCCAATAGATGGATAATGGACAGTCGTGAC------GAA---
---TACACGAAGGAGCGCCTAGAAGCCGTA---GACGATGAGTTC------AAG---CTG
TATCGT------TGCCATACCATTTTGAATTGTGCTAAAGCTTGCCCGAAGGGATTGAAC
CCCGGACAACAAATTCAGAATATCAAGAAACTCGAGATGACGAGT---------------
---------------------------
>PhelipancheAegyptiaca_GWHTBHPU042862
ATG---------------------------------------TCC---AAAAGC------
TGG---------------------------------CTTAAGAAT---GGAACC------
------------AAA------AAGGTGGTCGAT------TTTTTTAGCAAA---------
ACAGAC---ACA------AAAAAA---------------------------------GGA
CAATTTCCGACACTGGAAGGGCACCCAGCG------GCGCAACAACATGCGGAACAAGTT
CTTGAA---TCACAT---------GGCACTCTTAAA------GAAAATGTCAAG------
---------------AAA------------------------------------------
---------GGAAGTATG---------------AAGAAAAAGGAATTCAAGATTTATCGG
TGGAGCCCTGACAGTCTT---AATCAAAAGCCTTTTCTTCAATCCTACTTTGTTGATCTC
CCTAAGTGCGGGCCTATGGTTCTTGATGCATTGCAGAAGATAAAAGGAGAGGATGACTCG
AGTTTGAGCTACAGG---AGATCATGCAGAGAAGGAATATGTGGTTCATGTGCC---ATG
AACATCGATGGCACAAATACGGTG---GCTTGTCTTAAGCCTATCGACACAGAT---ACT
---AGCCGAGCTACTACAATAACTCCTCTT------CCTCATATGTATGTCATCAAAGAT
TTAGTTGTAGATCTCACCAATTTCTACCAACAATACAAGTTAATTGAGCCATGGCTAAAG
ACGAAAAAGCTCTCGACGAAT---------GGG------------------AGAGAA---
CATATGCAGTCAATAGCCGAAAGAAAGAGACTAGATGGGTTGTATGAGTGCATATTATGT
GCTTGCTGCAGTACATCGTGCCCGTCTTATTGGTGGAACCCTGAG---GAGTTTCTTGGA
CCAGCAGCACTACTTCATGCTTATCGGTGGATTTGTGACAGTCGGGAT------GAT---
---TATACAGAAGAAAGACTGCAGGCAATAACGGAGGATGAGACG------CGT---TTA
TATCGC------TGCAGGACTATTAAAAATTGTACAGCATGTTGCCCTAAAGGCTTGAAT
CCCGCGAATGCCATCAACAAGATGAAGACAAGGCATCTGCTTTCTCAGCCGGTCGAGCTA
ATGGAAGATAAAGAACAACAGGTTTTT
>PhelipancheAegyptiaca_GWHTBHPU030941
ATG---------------------------------------TCC---AAAAGC------
TGG---------------------------------CTTAAGAAT---GGAACC------
------------AAA------AAGGTGGTCGAT------TTT------------------
TTTAGC---AAA------ACAGAG------------------------ACACAAAAAGGA
CAATTTCCGACACTGGAAGGGCACCCAGCT------GCCCAACAACATGCGGAACAAATT
CTTGAA---TCACAT---------GGCACTCTTAAA------GAAAATGTCAAG------
---------------AAA------------------------------------------
---------GGAAGTATG---------------AAGAAAAAGGAATTCAAGATTTATCGG
TGGAGCCCTGACAGTAAT------CAAAAGCCTTTTCTTCAATCCTACTTTGTTGATCTC
CCAAAGTGCGGGCCTATGGTTCTTGATGCATTGCAGAAGATAAAAGGAGAGGATGACTCG
AGTTTGAGCTACAGG---AGATCATGCAGAGAAGGAATATGTGGTTCATGTGCC---ATG
AACATCGATGGCACAAATACGGTG---GCTTGTCTTAAGCCTATCGACACAGAT---ACT
---AGCCGAGCTACTACAATAACTCCTCTT------CCTCATATGTATGTCATCAAAGAT
TTAGTTGTAGATCTCACCAATTTCTACCAACAATACAAGTTAATTGAGCCATGGCTAAAG
ACGAAAAAGCTCTCGACGAAT---------GGG------------------AGAGAA---
CATATGCAGTCAATAGCCGAAAGAAAGAGACTAGATGGGTTGTATGAGTGCATATTATGT
GCTTGCTGCAGTACATCGTGCCCGTCTTATTGGTGGAACCCTGAG---GAGTTTCTTGGA
CCAGCAGCACTACTTCATGCTTATCGGTGGATTTGTGACAGTCGGGAT------GAT---
---TATACAGAAGAAAGACTGCAGGCAATAACGGAGGATGAGACG------CGT---TTA
TATCGC------TGCAGGACTATTAAAAATTGTACAGCATGTTGCCCTAAAGGCTTGAAT
CCCGCGAATGCCATCAACAAGATGAAGACAAGGCATCTGCTTTCTCAGCCGGTCGAGCTA
ATGGAAGATAAAGAACAACAGGTTTTT
>OrobancheCumana_GWHTBHPV001367
ATG---------------------------------------GCG---ACTGGG------
TTG---------------------------------GTCCGACGG---TCGATA------
------------TCT------AGGGTTCCGGCT------GTA------------------
TTACCG---GCG------GCGAGA------------------------------------
---------------------GCTATCCTT------TGTCGCGCTTATGCATCGGAGGCC
CAGGCC---CAACAG---------GTAGAGCCTAAG------GCG---------------
---------------AAG------------------------------------------
---------CCCAGCTCC---------------ACCCCGAAAACCTTCCAGATCTACCGA
TGGAATCCCGATGCGCCG------GAGAAGCCAGAGCTGAAAAATTACGAAATTGACCTT
AAGGACTGCGGCCCGATGGTTCTCGACGCGCTAATCAAGATAAAAAACGAGATCGATCCA
ACCCTGACCTTCCGC---CGCTCGTGCCGTGAGGGTATCTGCGGTTCGTGCGCG---ATG
AACATCGACGGCCGGAACGGATTA---GCCTGCCTGACGAAAATACCTTCG---------
---GATGGACCCTCGATGGTCACCCCTCTG------CCGCATATGTTTGTGGTTAAGGAT
TTGGTGGTGGATATGACGAACTTTTACAATCAATATAAGTCGATTGAGCCATGGCTGAAG
AGGAAGAATCCTCCGGAGAATCCG------GGG------------------AAGGAA---
ATTCTGCAGAGCAAGGAGGACAGGAAGAAGCTGGATGGGATGTACGAGTGCATTCTCTGT
GCCTGCTGTAGCACATCCTGCCCCAGCTACTGGTGGAATCCGGAG---TCCTATTTGGGT
CCTGCTGCGCTTTTGCATGCTAACAGATGGATAATGGACAGTCGTGAT------GAA---
---TACAAAAAGGAGCGGCTCGAGGCTATA---AATGACGAGTTC------AAG---CTG
TATCGG------TGCCATACCATTTTGAATTGTGCTAAAGCTTGTCCCAAGGGACTCAAT
CCCGGACAGCAAATTCAGAATATCAAGAAACTTGAGCTCACAAGT---------------
---------------------------
>OrobancheCumana_GWHTBHPV024638
ATG---------------------------------------TCC---AAAAGC------
TGG---------------------------------TTTAAGAAG---GGAACC------
------------AAA------AAGGTGGTCGAT------TTT------------------
GTTAGC---AAA------ACAGAC------------------------ACAAAGAACGGT
CAGTTTCCGACTCTGAAAGGACACCCGGCC------GCCCAGCAACATGCGGAACAAGTT
CTTGAA---TCACAC---------GGCACCCTCAGA------GAAAACATCAAG------
---------------GCA------------------------------------------
---------GAAAGTACG---------------AAGAAAAAAGAGTTCAAGATTTATAGG
TGGAGCCCTGATAATCCA---CACCAAAAGCCTTTTCTTCAATCCTACTTTGTGGATCTT
CCCAAATGTGGGCCTATGGTTCTTGATGCATTGCAGAAGATAAAAGGAGAGGAAGATTCT
AGCTTGAGCTATCGG---AGATCATGCAGGGAAGGCATATGTGGTTCGTGCGCG---ATG
AACATCGATGGCACCAACACGGTG---GCTTGTCTTAAGCCGATCGACACAGAT---ACG
---AGCAGGGCTACTATGATAACTCCTCTG------CCGCATATGTATGTCATCAAAGAC
TTAGTAGTTGATCTCACCAATTTCTACCAGCAATACAAGATGATTGAGCCATGGCTAAAG
ACGAAACGGCCTTCGCAGGAT---------GGG------------------AGAGAA---
TATAGACAGTCTATAGCTGAAAGGAAGAGACTTGATGGGCTCTATGAGTGCATACTATGT
GCTTGTTGCAGTACCTCGTGCCCTTCTTATTGGTGGAACCCGGAG---GAGTTTCTTGGA
CCGGCAGCCCTGCTTCACGCTTATCGTTGGATTTGTGACAGTCGGGAC------GAC---
---TATACAGAGGAGAGGATGGAGGCGTTAACGGAGGATAAAACA------CGT---CTA
TATCGT------TGCAGGACTATAAAAAACTGTACAGCTTGCTGCCCGAAAAGCTTGAAT
CCAGCGAATGCCATCAACAAGATGAAGACCAGGCATTTGTTTTCGCAGCCGGTCGAGGAG
ATGGAGGACAGAGAACAACAGGGT---
>AmborellaTrichopoda_ERM94167.1
ATGAAGGAAGCAGGTCCCTCTCCCTCTCCCTCTCCCTCTCAAGCC---GAGGAG------
TTG---------------------------------CTCCGAAAT---GGATAT------
------------ATG------AGAAGATGGCGA---------------------------
AATCCA---CTG------AATTTT------------------------------------
---------------------CAGTGCTTGAGGAACAGCAACGAGAGAGCTCAGGAAATG
GCAGCTAAAAGCCAG---------GCCACAGTGAAA------GAG---------------
---------------AAA------------------------------------------
---------GTGGGAAAA---------------AAGTTGAAGGATTTCAAGGTATTCAGG
TGGAACCCAGAAAAACCG------GAGAGGCCATACCTTCAGTCTTTCCATTTGGACCTC
AACCAATGTGGCCCCATGGTACTG------------------------------------
---------TACAGT---------------------------------------------
------------------------------------------------------------
------------------------------------AAACAT------------------
------------------------------------------------------------
------------------------------GGG------------------TATTTT---
------------------------------------------------------------
---------------------------------------CCTTTT---------------
---------------------------TGG------------AGAGAG------ATG---
---------------------------------------------------AAA------
------------------------------------------------------------
------------------------------------------------------------
---------------------------
>AmborellaTrichopoda_ERM94168.1
------------------------------------------------------------
------------------------------------------------------------
------------------------------------------------------------
------------------------------------------------------------
------------------------------------------------------------
------------------------------------------------------------
------------------------------------------------------------
------------------------------------------------------------
------------------------------------------------------------
---------------ATGGTTCTGGATGCCCTTCAAATGATAAAAGCAGAGGAAGACTCG
ACTTTATGTTTTATG---AGATCCTGTGGGGAAGGAGTATGTGGCTCGTGCTCC---ATG
AACATTGATGGGACCAACACTGTG---GCATGTCTAAGGCCCATTGATGCCAAT---ACT
---ACTAAACCCACCATCGTAACCCCATTG------CCTCACATGTTTGTTATGAAAGAC
CTAGTTGTTGATCTCACCAATTTCTACAACCAATACAAGTTTGTTGAGCCCTGGTTAAAA
GCAAAAAAACCACCACCGGAT---------GGG------------------CTAGAG---
TACAGGCAATCTCCTGAAGAGAGAAAGAAGCTAGATGGGCTATATGAATGCATCCTTTGT
GCTTGTTGTAGTGCCTCTTGCCCTGCCTATTGGTGGAACCCTGAA---GAGTTCCTTGGA
CCTGCCACTTTATTGCAGGCCTATCGATGGATTTCGGACATG------------------
------------------------------------------------------------
------------------------------------------------------------
------------------------------------------------------------
---------------------------
>AmborellaTrichopoda_ERN13753.1
------------------------------------------------------------
------------------------------------------------------------
------------------------------------------------------------
------------------------------------------------------------
------------------------------------------------------------
------------------------------------------------------------
------------------------------------------------------------
------------------------------------------------------------
------------------------------------------------------------
---------------ATGGTCCTTGATGCCCTAATCAAGATCAAGAACGAGATCGATCCG
TCTTTAACTTTCAGA---AGAAGTTGCAGAGAAGGGATTTGTGGATCTTGCGCC---ATG
AACATCAACGGCTGCAATGGCCTT---GCTTGCCTTACCAAAATTGATTCTGGA---GCA
---TCGAAGCCCACGACCATCACTCCTCTT------CCTCATATGTTTGTGGTCAAGGAT
CTCGTGGTTGATATGACCAATTTCTATAACCAGTATAAGAGCATAGAGCCATGGCTTAAG
AGGAAGACACCGCCTCCTGAT---------GGG------------------AAGGAG---
AATTTACAGAGTAAGAAGGATAGGGCAAAGCTTGATGGAATGTATGAGTGTATACTGTGC
GCTTGTTGTAGTACTTCATGCCCTAGCTATTGGTGGAACCCTGAG---TCCTATCTTGGC
CCGGCTGCTCTCCTCCATGCTCACAGGTGGATAAGTGACAGCCGTGAT------GAG---
---TACACCAAAGAACGATTGGATGCTGTG---TGTGACGAGTTC------AAG---CTC
TACCGT------TGCCATACAATTTTGAACTGTGCCCGTGCCTGCCCTAAAGGCCTGAAT
CCCGGCAAGCAAATAGCGACGATTAAGAAGCTTCAAGTTACAACTGGATTT---------
---------------------------
>CinnamomumMicranthum_RWR83751.1
ATG---------------------------------------GCG---ACTCGC------
CTC---------------------------------CTCCGCAGA---GCCCTC------
------------TCC------------------------GCC------------------
ACCCCG---TCC------------------------------------------------
---------------------------CTC------TCCCGCTCCCTCTCCACCGAAACC
CAAGCC---------------------------CGC------ACC---------------
---------------ACC------------------------------------------
---------ACCGCCACC---------------AAAACCAAGACCTTCTCCATCTACCGC
TGGAACCCAGACAACCCA------TCCAAGCCCCAGCTCCAGGACTACCAGATCGACCTC
AACCAGTGCGGCCCCATGGTCCTCGACGCCCTCATCAAGATCAAGAACGAGGTCGACCCC
ACCCTCACCTTCCGC---CGCTCCTGCCGCGAGGGCATCTGCGGCTCCTGCGCC---ATG
ACCATCAACGGCTGCAACGGCCTC---GCCTGCCTCACCAAGATCGACTCC------TCC
---TCCAGCCCTGCCATGATCACCCCACTC------CCCCACATGTTCGTCATCAAGGAT
CTTGTTGTTGATATGACCAATTTCTACAATCAGTATAAGAGCATTGAGCCGTGGCTGAAG
AGGAAGAACCCGCCCCCGGAGCCT------GGG------------------AAGGAG---
ATTCCGCAGAGCAAGAAGGATCGGTTGAAGCTTGATGGGATGTATGAGTGTATTCTGTGT
GCTTGTTGCAGTACTTCTTGCCCTAGCTATTGGTGGAATCCTGAA---TCGTATCTCGGA
CCAGCGGCGCTGCTACATGCTCATAGGTGGATACAAGATAGCCGAGAT------GAG---
---TATACAAAGGAGCGGTTGGATGCCATA---TGTGATGAATTT------AAG---CTG
TACCGA------TGCCACACAATATTGAACTGTGCTCGTGCATGCCCAAAGGGTTTGAAC
CCAGGAAAGCAAATTACATCAATCAAATCACTTCAGATTGTGAAAGATCTT---------
---------------------------
>CinnamomumMicranthum_RWR92994.1
------------------------------------------------------------
------------------------------------------------------------
------------------------------------------------------------
------------------------------------------------------------
------------------------------------------------------------
------------------------------------------------------------
------------------------------------------------------------
------------------------------------------------------------
------------------------------------------------------------
------------------------------------------------------------
---------------------------------------------------------ATG
AACATTGATGGGACCAACACAGTG---GCATGTCTAAGACCCATTGACACAAGG---ACT
---GACAAGGCCACTATAATAGCACCTCTT------GCTCATATGTCTGTGATCAAGGAT
TTAGTTGTCGATCTCACCAATTTCTACCAACAGTAC------------------------
------------------------------AAT------------------TCAAGT---
------------------------------------------------------------
------------------TGTCCTTCCTACTGGTGGAACTCGGAGGATCAGTTCCTTGGC
CCTGCAGTGATGCTCCAAGCTTATCGTTGGATGTCCCACAGCCGCAAT------GAT---
---TTCGCCAATGCGAGGTTGCAAGCATTGACAGGGGATATGAGG------AAG---TTG
TACAGG------TGCAGGACCATCAGGAATTGCACAATCACCTGCCCCAAGAGCCTTGAC
CCAGCCAGGGCTATTAGTATGATGAGGGGTAAACACCTGCTTTCACTGCCTATTGAGACC
CCAGATTTCAAG---------------
>OryzaSativa_LOC_Os08g02640.1
ATG---------------------------------------GCCGCCGCCGCC------
CTC---------------------------------CTCCGCCGC---TCGCCG------
------------GCG------GCGCGCGCCCTC------CTC------------------
TCCCCG---GCGCTCTCCTCCCGC------------------------------------
---------------------CTCGTCGCC------TCCAAGCCCCACTCGTCGTCCCCC
GCGCCG------------------CCGCCGCCGCCG------TCG---------------
---------------AAG------------------------------------------
---------GCGGGGGCG---------------AACACCAAGACGTTCTCGATCTACAGG
TGGGATCCCGACTCGCCG---TCGACGAAGCCCCACCTCAAGGACTACAAGGTGGACCTC
TCCGACTGCGGGCCGATGGTGCTCGACGTGCTGCTCAAGATCAAGAACGAGCAGGACCCG
TCGCTCACCTTCCGC---CGCAGCTGCCGCGAGGGGATCTGCGGGAGCTGCGCG---ATG
AACATCGACGGCGACAATGGCCTC---GCCTGCCTCACCAAGATCTCGTCG------GCG
---TCCTCGGCCTCCACGATCTCGCCGCTC------CCCCACATGTTCGTCATCAAGGAC
CTCGTCGTCGACATGACCAACTTCTACAACCAGTACAAGAGCGTGGAGCCGTGGCTCAAG
CGCAAGGACGCGCCGCCGCAGCCC------GGG------------------AAGGAG---
ATCCCGCAGACCAAGGCCGACCGCGCCAAGCTCGACGGCATGTACGAGTGCATCCTCTGC
GCCTGCTGCTCCACCTCCTGCCCCTCCTACTGGTGGAACCCCGAG---GAGTACCTCGGC
CCCGCCGCGCTCCTCCACGCCAACAGGCTTGTATCGGAGAAGAGAAACTTGCTGGAT---
---CAC---AAACGTAGATTGCTTGCAGCA---AAATATGAACTGAAAGGAAAG---CTT
TATAAGGCTGTTTGTAGGTCCATGACACGCCTTAGAAACCGCTGT---------ATCTTC
ACGGGCCGCTCGCGCGCTGTTTACAAGAAATTCCGCATGTCTCGTATTGTGTTCCGGTCA
TTGGCTAATAAGGGTGAATTGTTGGGT
>OryzaSativa_LOC_Os09g20440.1
ACC---------------------------------------CTT---ACCGCT------
CTA---------------------------------GTTAGAAGG---ACGCTG------
------------CCG------AGGCTGGCCTCG------GCG------------------
AAGGAC---GGC------AGCGGC------------------GGCGGCTTCGCCGACGGC
CACTTCCCCTCCCTCCGCGGCCACCCCGCC------GCGCGCGCCAACGCGCGGGACGCC
GCCGAG---AAGCAG---------GCGGCGCTGGCT------GCG---------------
---------------AAGGAGGAGGAGATCAGGGACCACCGGCGCGGCGACGCCGCGGCG
GCGTCGCCGGCGCCGTCG---------------ACGGTGAAGGAGTTCCGGGTGTACCGG
TGGAGCCCGGACGCCCCC---TCGCGGCGGCCGCACCTGCAGTCGTACCACGTCGACCTC
GCCACATGCGGTCCCATGGTGCTGGACGTCCTGCAGAAGATCAAGGCGGAGCACGACGCG
ACGCTGGCGTTCCGG---CGGTCGTGCCGGGAGGGCATCTGCGGGTCGTGCTCC---ATG
TGCATCGACGGGGTGAACACCGTG---GCGTGCCTCAGGCCCGTGGACACCGAC---ACC
---TCGTCGGCCACGACGGTGACGCCGCTG------CCCCACATGTACGTCGTGAGGGAC
CTCGTCGTCGACCTGACCAGCTTCTACCAGCAGTACAAGTCGGTGGAGCCGTGGCTGAAG
AGGAAGACGAAGACGAAGACGGAG------ACG------------------ACGGAG---
CACGCGCAGTCGCCGGAGGAGAGGAAGAGGCTGGACGGGCTGTACGAGTGCATTCTGTGC
GCGTGCTGCAGCGCGGCGTGCCCGTCCTACTGGTGGAACGCGGAG---GCGTTCCTGGGG
CCGGCGGCGCTGCTGCACGCGTACCGGTGGGTGTCGGACAGCCGCGAC------GAG---
---TACGCGGCGGAGCGGGTGCAGGCGCTGGCGGAGGGGTGGGAC------AAG---CTC
TACCGC------TGCCGGATGATCAAGAGCTGCACGGCCACCTGCCCCAAGAGCCTCGAC
CCCGCCGCCGCCATCTCCGCCATGAAGACCCTGCACCAGCTCGGCAAGCCA---------
---------------------------
>SorghumBicolor_Sobic.002G185100.2
ATG---------------------------------------------------------
------------------------------------CTGCGGAGG---ACGCTG------
------------CCG------GCGTTGCGCTCG------GTG------------------
AAGGAT---GGC------GCGGCA------------GGGCAGGCCGGCAAGGTCGACGCG
CACTTCCCGTCGCTGCGTGGACACCCGGCG------GCGCGCGCCAACGCCCGCGAGGCC
GCCGAG---GGGCAG---------GCCCGGCTGTCC------GCGGAGGAGGAGGACCGC
CGCAAGCGCGACGGCAGG------------------------------------------
---------GCAACGACG---------------ACGGTGAAGGAGTTCCAGGTGTACCGG
TGGAACCCGGACTCGCCG---GCGGGGCGGCCGTTCCTGCAGTCCTACCTGGTGGACCTG
GCCAGCTGCGGGCCCATGGTGCTGGAC---------AAGATCAAGGCGGAGCAGGACTCG
ACGCTGGCGTTCCGG---CGGTCGTGCCGGGAGGGCATCTGCGGGTCGTGCTCC---ATG
AGCATCGACGGCGTGAACACGGTG---GCGTGCCTCAAGCCCGTGGACGCGGAC---ACG
---TCGCGGCCGAGCATGGTCACGCCGCTG------CCGCACATGTACGTGGTCAAGGAC
CTCGTCGTGGACCTCACCAACTTCTACCAGCAGTACAGGTCCGTGGAGCCGTGGCTCAAG
ACCAAGAGGAGGGCGTCGTCGGCGTCCGAGGGCGAAGCAACGACGACGCGCCGCGAG---
CACCTGCAGTCGCCGGCGCAGCGGAAGAAGCTGGACGGGCTGTACGAGTGCATCCTGTGC
GCGTGCTGCAGCACGGCGTGCCCGTCCTACTGGTGGAACTCGGAG---GCGTTCCTGGGC
CCCGCCGCGCTGCTGCACGCCTACCGCTGGGTCTCCGACAGCCGGGAC------GAC---
---TACGGCCGGGAGCGGATACAGTCGCTGTCGGAAGGGTGGGAC------AAG---ATG
TACAGG------TGCAGGATGATCAAGAGCTGCACGGCGACGTGCCCCAAGAGCCTCGAC
CCCGCCGCCGCCATCTCCGCCATGAAGGCATTGCACCAGCTCCGCAAGGCC---------
---------------------------
>SorghumBicolor_Sobic.007G023400.3
ATG---------------------------------------GCCGCCGCCGCC------
CTG---------------------------------CTCCGCCGC---TCGTCG------
------------GCG------GCGCGCACGCTC------CTC------------------
TCTCCG---GCCCTCTCGTCCCGC------------------------------------
---------------------CTCGTCGCG------TCCAAGCCCCACTCCTCCTCCCCC
GCGCCG---CCTCCG---------CCTCCGCCGGCG------GCG---------------
---------------AAG------------------------------------------
---------GCAGCGGCC---------------AACACGAAGACGTTCTCGATCTACCGG
TGGGACCCGGACTCGCCG---TCGACGAAGCCGCACCTCAAGGACTACCAGGTGGACCTG
TCCGACTGCGGGCCGATGGTGCTGGACGCGCTGCTCAAGATCAAGAACGAGCAGGACCCG
TCGCTCACTTTCCGC---CGCAGCTGCCGGGAGGGCATCTGCGGGAGCTGCGCC---ATG
AACATCGACGGCGACAACGGCCTC---GCCTGCCTCACCAAGATCTCCTCC------GCG
---TCATCTGCGTCCACGGTCTCGCCGCTG------CCCCACATGTTCGTCATCAAGGAC
CTGGTGGTGGACATGACCAACTTCTACAGCCAGTACAAGAGCGTCGAGCCGTGGCTCAAG
CGCAAGGACCCGCCGCCGCAGCAG------GGC------------------AAGGAG---
ATCCCGCAGACCAAGGCCGATCGTGCCAAGCTCGATGGCATGTACGAGTGCATCCTCTGC
GCCTGCTGCTCCACATCCTGCCCATCCTACTGGTGGAACCCCGAG---GAGTACCTCGGC
CCTGCCGCGCTGCTCCACGCCAACAGGTGGGTGTCAGAGAAGAGAAACCTGCGGGAC---
---CAC---AAACGTAGATTGCTTGCAGAA---AAATATGAGCTGAGGGGAAAG---CTG
TATAAGGCTGTCTGTAGGTCCATGACACGCCTTAGAAACCGCTGC---------ATTTTC
ACAGGCCGGTCTCGCGCTGTGTACAAGAAATTCCGCATGTCCCGTATTGTGTTCCGCACA
TTGGCAAACAAGGGTGAACTGACGGGC
>AquilegiaCoerulea_PIA30411.1
ATG---------------------------------------GCA---ACTAAT------
TTG---------------------------------GTTCGAAGA---ACGATTCTATCA
TCATCATTATTATCT------AGGGTTTCAACA------ACA------------------
ACAACA---ACA------ACAACA------------------------------------
------CCATCAACATGGAAACTATTATCA------ATTCGAGCTTTTGCATCTGAAGCA
GAAGCA---CAACAA---------ATTGAACCAAAA------GCC---------------
---------------AAA------------------------------------------
---------GATTCATCA---------------AAGATGAAAACTTTTTCAATTTATCGA
TGGAATCCAGATAACCCA------TCAAAACCCCAACTTGAAGATTTTCAAATCGATCTT
AAAGATTGTGGTCCAATGGTTCTTGATGCTTTACTTAAGATTAAGAATGAAATTGATCCA
ACTTTAACATTTCGT---AGATCTTGTCGTGAAGGTATTTGTGGTTCTTGTGCT---ATG
AATATTGATGGTTGTAATGGTTTA---GCTTGTTTAACTAAGATTGAATCT------ACA
---ACACCAACAAGTACTGTTACTCCATTA------CCTCATATGTTTGTTATTAAAGAT
CTTGTCGTTGATATGACTAATTTTTATAATCAATATAAGAGTATTGAACCTTGGTTGAAG
AGGAAGACACCTGCTGAGACACCT------GCT------------------AAGGAG---
ATTTTGCAGAGTAAGAAGGATAGGGCTAAGCTTGATGGGATGTATGAATGTATTTTATGT
GCTTGTTGCAGTACTTCTTGTCCTAGTTATTGGTGGAATCCTGAA---TCTTATCTTGGA
CCTGCTGCGCTTCTTCACGCTCATAGATGGATTAGTGACAGTCGTGAT------GAG---
---TACACTACGGAGCGTTTGGATGCGATA---AACGATGAGTTC------AAG---CTG
TACCGC------TGCCACACAATCTTAAATTGTGCTCGTGCCTGTCCTAAGGGGTTGAAT
CCTGGAAAGCAGATTAGTGCCATCAAGCATAAGAACGAGTTTGGTGCTCGC---------
---------------------------
>AquilegiaCoerulea_PIA46518.1
ATG---------------------------------------ATT---ACAAAGAGG---
TGG---------------------------------TTTAGTCGT---AGCTAT------
------------AGC------AAATTAGTTAGT------TTT------------------
---------ACA------AGTAGA------------------------------------
------------------------------------------------------------
------------------------AAAGACCCTAAA------GAT---------------
---------------AAG------------------------------------------
---------AAC---------------------------------TTCCCAATCTTGAAA
GGTCACCCTATAGGCCAA------------------------------------------
------------------------------------------------------------
------------------GAACATGCAGAACAA------------------GCA------
---------------------GTA---------------------------------GAA
------------------------------------AGTCATGAAACAGTTTTGAAGCAA
AAG---GCAGATAATACTCTT---------------------------------------
------------------------------TTG------------------AAGGAG---
TTC------------------------AAGATA---------------------------
---------------------------TATAGATGGAATCCTGAT---AAGCTACAAAAA
CCA------TATTTGCATTCTTAC---TAC------------AAGAAT------GAG---
---------------------------------------------------TCC------
------------------------------------------------------------
------------------------------------------------------------
---------------------------
>Daucuscarota_DCAR_011283
ATG---------------------------------------GCA---GCAGCT------
TTG---------------------------------CTCAGGCGG---GTGGCA------
------------GCT------ACATTTCGGCCA------CCA------------------
CTGCCC---GGA------------------------------------------------
------------------------------------TTCCGGGCCCACGCA---------
---------TCGCAA---------------------------------------------
---------------TCC------------------------------------------
---------AGCAATGCC---------------AATCTAAAAACATTCCAAATTTACAGA
TGGAACCCCGAAAATTTA------AAGAAACCCGAAATGAAAAGCTACACTGTTGATCTC
AAGGAATGCGGACCAATGGTCTTGGATGCACTCTTCCTGATCAAGAGCCAGCTCGATGCC
ACGCTGACTTTTCGA---CGATCATGTCGTGAAGGCATCTGTGGATCATGTGCA---ATG
AACATTGATGGTTGTAATGGTTTG---GCTTGTTTGACAAAGATTGAATCA------GGA
---TCGTCTGTGACCATGATAACACCGTTG------CCCCATATGTTTGTTATTAAGGAT
CTGGTTGTGGACATGACTAATTTTTATAATCAGTATAAGAGTATTGAGCCGTGGTTGAAG
AGGAAGACTGCGACGAAAGAT---------GGA------------------AAAGAA---
GTGTTGCAGAGTAAGAAAGACAGGGAGAAACTTGAAGGAATGTATGAGTGTATATTGTGT
GCTTGTTGTAGTACTTCTTGTCCTAGTTATTGGTGGAACCCTGAG---TCGTATCTCGGC
CCTGCTGCTCTTCTTCATGCTAATCGATGGATTATGGATAGTCGGGAC------GAA---
---TACACGAAGGAGCGTTTAGATGCAATA---TGTGACGAATTC------AAA---TTA
TACAGG------TGCCACACAATCTTAAACTGTGCACGTGCCTGCCCCAAGGGACTAAAT
CCTGGAAAGCAAATTAACAACATCAAGAAGCTCGAGGCTAAATCTGTG------------
---------------------------
>Daucuscarota_DCAR_011510
------------------------------------------------------------
------------------------------------------------------------
------------------------------------------------------------
------------------------------------------------------------
------------------------------------------------------------
------------------------------------------------------------
------------------------------------------------------------
---------ATGAGATCT---------------TTGAGAAAAGAGTTTAAGATTTATAGA
TGGAGCCCTGATTATCCT---GATCGAAAGCCTTTTCTCCAATCTTACTTTGTGGACTTG
TCTTCCTGTGGCCCCATGGTGTTGGATGCACTGCAGAAGATCAAAGCAGAGGAGGATTCA
AGTCTGAGCTATAGA---AGGTCATGCAGAGAGGGGATTTGTGGGTCTTGTTCG---ATG
AACATAGATGGAACCAACACAGTG---GCATGCCTCAAGCCTATTGATACAAAC---ACT
---TCCACACCCACTTATATCACTCCTCTT------CCCCACATGTTTGTTATCAAAGAC
TTGGTGGTTGATCTCACTAATTTCTACAACCAATATAAGTCTATTGAGCCATGGCTGAAA
ACGAAAAAAGCCGCGCCAGAT---------GGA------------------AGGGAA---
AACAGGCAAACACCTGCAGAAAGGAGAAAATTAGATGGTCTTTATGAGTGCATTTTATGT
GCTTGTTGCAGTACTGCTTGCCCTGCTTATTGGTGGAATCCTGAA---GAGTTTCTTGGA
CCGGCCGCGTTGCTACATGCTTATCGTTGGGTCTCGGACAGCCGAGAT------GAG---
---TATACAGATGAAAGATTGCAAGCGTTAACGGAGAATGAAAAT------CGG---CTG
TATCGA------TGCAGGACTATCCAGAACTGCACTGCCACGTGTCCCAAAAGCCTTAAT
CCGGCTAGAGCTATTAATAACATGAGAAAAATGCAAAAGCTTTCTGTTCCTCTTCTTCCT
CTTCCAGCTGACAAG------------
>Daucuscarota_DCAR_021751
ATG---------------------------------------GCG---ACCAGC------
CTT---------------------------------CTCCGGCGC---GCAATC------
------------ACG------AAA---CCCCAT------CTG------------------
ACCCAG---CTC------TCAAAA------------------------------------
---------------------CTGCAAATT------TTTAGGGCCCACGCCACCGAAATC
GAGTCC---CAGACC---------CGAGAGCCCACG------GCC---------------
---------------CGA------------------------------------------
---------TCCAACCCC---------------ACGCTCAAGACCTTCCAAATCTACCGA
TGGAGCCCCGAAAACCCG------TCGAAGCCCCAGCTGCAGGACTACAAAATCGATCTT
TCTGAATGTGGGCCCATGGTTCTAGATGCCCTTATCAAAATTAAGAACGAGCTTGACCCG
TCCCTGACTTTTCGG---CGATCTTGTCGGGAGGGGATTTGTGGGTCTTGTGCT---ATG
AACATTGATGGGTGTAATGGGTTG---GCTTGTTTGACAAAGATTTCGGAT------GCG
---AAAGAGGCTTCGATGATCACCCCATTG------CCCCATATGTTTGTGATTAAAGAT
TTGGTGGTGGATATGACTAATTTTTATAATCAGTATAAGAGTATTGAGCCTTGGTTGAAG
AGGAAGAGTGAGAATAAAACT---------GGG------------------AAAGAG---
ATATTGCAGAGTAAGAAAGATAGGGCTAAGTTGGATGGGATGTATGAGTGTATTTTGTGT
GCTTGTTGTAGTACTTCTTGTCCCAGCTATTGGTGGAATCCTGAG---TCTTATCTTGGC
CCTGCTGCGCTTCTTCATGCCAATAGATGGATTATGGACAGCCGAGAT------GAA---
---TACACTAGTGAAAGACTCGATGCAATC---AATGATGAATTC------AAG---CTA
TATCGT------TGCCACACAATATTGAATTGTGCTCGTGCCTGCCCCAAGGGACTGAAC
CCTGGAAAGCAGATCAGCAACATCAAGAAGCTTGAGGCTAAAGGCGCA------------
---------------------------
>HelianthusAnnuus_OTF92943.1
ATGTGCAAGACAGAACAAGCGATGGGGTTCAGT---AGCAGCAGC---AAGAGG------
TGG---------------------------------TTATCGGAG---GGATAC------
------------AAG------AAGGTGGTGAGTGGTCTGGTG------------------
AACCCA---AAA------CACAAG------------------------------------
AGGTTCGGGATACTGGAAGATCACCCAGTG------GGTCGGGACCATGCTCAAGCAGCA
GTTGAA---TCACAA---------CAAAACCTAAAA------GAT---------------
---------------AAC------------------------------------------
---------ATCAAAGCG---------------ATTAAAAAAGAGTTCAAGATCTATAGA
TGGAACCCTGATCTTCCA---TCCCAGAAACCATTTCTTAAATCATACTTTATTGATCTC
ACCACCTGTGGCCCCATGGTTTTGGATGCATTGCAGAAGATAAAAGCAGAATATGATTCA
TCATTGAGCTATAGA---AGATCATGTAGAGAAGGAATATGTGGGTCTTGTGCC---ATG
AACATTGATGGGACCAACACAGTG---GCATGTTTAAAGCCAATTGACACAGAC---ACC
---AGTAAGGCTACATACATCACACCTTTG------CCACATATGTATGTGATTAAAGAT
CTTGTTGTTGATCTCACAAATTTTTACCAACAATACAAGTCTATTGAGCCATGGTTGAAG
ACTAAGAAACCTCCACCAGAT---------GGA------------------AAAGAA---
TACTTGCAAACACCTTCGGATAGAAAGAAACTTGATGGTTTATATGAGTGTATATTGTGT
GCTTGTTGTAGCACTTCTTGTCCATCCTACTGGTGGAACCCGGAG---GAGTTTGATGGG
CCCGCAGCATTGCTGCACGCCCATCGCTGGATCTCCGACAGCCGCGAT------GAC---
---TACACGGAGGAGAGATTGCATGCCCTTATGGAGAACGACAAA------CGT---TTG
TACCGG------TGTAGAACAATAAAGAATTGTACTGCCACATGTCCCAAAAGCTTGAAT
CCAGCACGTGCTATCCGTCAAATGGAGGCTATGAAGTCTAAGAACCCAATTTCTGCTCGT
GTAGCTGAGACGATA------------
>HelianthusAnnuus_OTF95807.1
ATG---------------------------------------GCT---ACCAGT------
CTG---------------------------------GTCCGTCGA---TCTCTT------
------------TCT------AGGGTTCACTCT---------------------------
TCACCC---GCA------ACAAAA------------------------------------
---------------------CTCTTCATC------TCCCGATCACACGCATCGGAGCCC
CAAACC---ACCCAA---------TCCACACCAGTA------GCC---------------
---------------CAA------------------------------------------
---------ACAACACCT---------------TCTCTCAAAACATTTCAAATCTACAGA
TGGAACCCCGACAGCCCG------ACCAAACCGGAGCTCAAATCCTACGAAATCAACCTC
AACGAGTGCGGTCCAATGGTCCTAGACGCACTTATCAAAATCAAAAACGAGGTTGACCCA
ACCTTAACGTTCCGC---AGGTCCTGTCGTGAGGGGATCTGCGGGTCGTGTGCA---ATG
AACATTGACGGGTGTAACGGGCTC---GCTTGTTTGACGAAGATACCGGCG---------
---AATAATGACACAATGATTACGCCTTTG------CCACATATGTTTGTGATTAAGGAT
TTGGTTGTGGATATGACGAATTTTTATAACCAGTATAAGAGTATTGAGCCGTGGTTGAAG
CGGAAGAGTCCTGCAACGGAT---------GGG------------------AAGGAG---
GTTTTGCAGAGTAAGAAGGATCGGGCGAAGCTGGATGGGATGTATGAGTGTATTTTGTGT
TCTTGTTGTAGTACTTCTTGCCCCAGTTATTGGTGGAACCCTGAG---AGTTATCTTGGC
CCTGCTGCGCTTCTTCATGCGAATCGGTGGATCATGGACAGTCGTGAT------GAA---
---TATACAAAAGAGCGTCTAGATGCTGTA---AATGATGAATTC------AAG---TTG
TATCGC------TGCCATACAATCTTGAATTGTGCTCGTGCCTGCCCTAAGGGGCTGAAC
CCCGGGAAGCAAATCCAGAACATCAAGAGCCTTCAGGCA---------------------
---------------------------
>HelianthusAnnuus_OTG15014.1
ATG---------------------------------------GCG---ACCGGT------
CTC---------------------------------GTCCGTCGT---GCTTTT------
------------TCT------AGGGTTCACTCA---------------------------
TTACCG---CCA------GCAACC------------------------------------
---------------------CTCCTACTC------TCCCGAGCACACGCATCCGAACCA
CAATCC---ACACAA---------------------------------------------
------------------------------------------------------------
---------------------------------AATCTAAAAAACTTCCAAATCTACCGC
TGGAACCCTGACAACCCC------CAGAAACCAGAGCTCAAAACCTACCAGATCAACCTC
AACGACTGCGGCCCCATGGTTCTCGACGCACTCATCAAGATCAAAAATGAAATCGACCCT
ACCTTAACCTTCCGC---AGGTCCTGCCGTGAAGGAATCTGCGGCTCATGCGCT---ATG
AACATCGACGGATGTAACGGACTC---GCCTGTTTGACCAAGATTCCGTCA---------
---ACTGATGCCACCATGATAACGCCGTTA------CCGCATATGTTTGTGATCAAGGAT
CTGGTGGTGGATATGACCAATTTTTATAATCAGTATAAGAGTATTGAGCCCTGGTTGAAG
CGGAAGACTCCCGTGACGGAT---------GGG------------------AAGGAG---
GTTTTGCAGAGTAAGAAGGATCGGGCGAAGCTGGATGGGATGTATGAGTGTATTTTGTGT
TCTTGTTGTAGCACTTCCTGCCCTAGCTATTGGTGGAATCCGGAG---TCGTATCTCGGC
CCCGCTGCGCTCTTGCATGCCAATCGGTGGATCATGGACAGTCGCGAT------GAA---
---TATACAAAAGAGCGTCTTGATGCTGTA---AATGATGAGTTC------AAG---TTG
TATCGC------TGTCATACAATTTTGAATTGTGCGCGTGCCTGCCCCAAGGGGCTGAAC
CCTGGGAAGCAAATCCAGAACATCAAGAGCCTTCAAACT---------------------
---------------------------
>ArabidopsisThaliana_AT3G27380.1
ATG---------------------------------------GCG---TCTGGT------
TTG---------------------------------ATCGGAAGA---TTGGTT------
------------GGA------ACGAAACCGTCG---AAATTA------------------
GCCACG---GCG------GCGAGG------------------------------------
---------------------TTAATTCCG------GCGAGATGGACCTCTACAGGAGCG
GAGGCGGAAACAAAA---------GCTTCCTCTGGC------GGC---------------
---------------GGA------------------------------------------
---------AGAGGATCG---------------AACTTGAAGACTTTTCAGATCTATCGA
TGGAATCCAGATAATCCA------GGGAAGCCAGAGCTTCAAAATTACCAGATCGATCTC
AAAGATTGTGGTCCAATGGTATTAGATGCTTTGATTAAGATCAAAAACGAAATGGATCCA
TCTCTTACTTTCCGT---AGATCATGCCGTGAAGGGATCTGTGGTTCATGTGCT---ATG
AACATTGATGGATGTAACGGACTT---GCTTGTTTGACAAAGATTCAAGAT------GAA
---GCATCGGAGACGACGATTACACCGTTG------CCTCATATGTTTGTGATTAAGGAT
TTGGTTGTTGATATGACTAATTTTTATAATCAGTATAAGAGTATTGAGCCGTGGTTGAAG
AGGAAGACTCCAGCGTCTGTTCCT------GCT------------------AAGGAG---
ATTTTGCAGAGTAAGAAGGATAGAGCTAAGCTTGATGGGATGTATGAATGTATTCTTTGT
GCTTGTTGTAGCACATCTTGTCCTAGTTACTGGTGGAATCCTGAG---TCTTACCTTGGT
CCAGCTGCTTTGCTACACGCTAATAGGTGGATAAGCGACAGTCGTGAT------GAG---
---TACACTAAGGAAAGACTTGAGGCTATT---GACGACGAGTTC------AAG---CTT
TACCGT------TGCCATACAATCTTGAATTGTGCTCGTGCCTGTCCAAAGGGTTTGAAC
CCAGGAAAACAGATTACTCACATCAAGCAACTTCAGCGT---------------------
---------------------------
>ArabidopsisThaliana_AT5G40650.1
ATG---------------------------------------GCG---TTTGGT------
TTG---------------------------------ATCGGAAGA---GTTGTT------
---GGA------ACC------AAATCATCACGA------TTA------------------
TCCACG---GCG------GCGCGA------------------------------------
---------------------TTGATTCCG------GCGCGATGGACATCAACAGGATCA
GAAGCA---CAATCG---------AAAGCTTCAACC------GGC---------------
---------------GGC------------------------------------------
---------GGAGGAGCG---------------AGTCTGAAGACGTTTCAGATCTATCGA
TGGAATCCAGATAATCCT------GGAAAGCCAGAGCTTCAAGATTACAAAATCGATCTC
AAGGATTGTGGTCCAATGGTTCTAGATGCTTTGATTAAGATTAAGAACGAGATGGATCCA
TCGCTCACTTTCCGT---CGCTCTTGCCGTGAAGGTATTTGTGGTTCGTGTGCT---ATG
AACATTGATGGATGTAATGGTCTT---GCTTGTTTAACGAAGATTGAATCT------GGA
---TCTAAAGAGACGACGATTACGCCGTTG------CCGCATATGTTTGTGATTAAGGAT
TTGGTTGTGGATATGACGAATTTTTATAATCAGTATAAGAGTATTGAGCCGTGGTTGAAG
AGGAAGAATCCAGCATCTGTTCCT------GGG------------------AAAGAG---
ATTTTACAGAGTAAGAAAGATAGAGCTAAGCTTGATGGAATGTATGAATGTATTCTCTGT
GCTTGTTGTAGCACGTCTTGCCCTAGCTATTGGTGGAACCCTGAG---TCTTATCTTGGT
CCAGCTGCTTTGCTTCATGCCAACAGGTGGATAAGTGATAGCCGAGAT------GAG---
---TACACTAAGGAAAGACTTGAAGCCATT---GACGATGAGTTC------AAA---CTG
TATCGA------TGCCACACAATTCTGAACTGTGCTCGTGCCTGTCCAAAGGGATTGAAC
CCAGGGAAACAGATCACACACATCAAGCAGCTTCAGAAATCTGGT---------------
---------------------------
>ArabidopsisThaliana_AT5G65165.1
ATG---------------------------------------TCG---TCTGTC------
TTG---------------------------------------CGG---TTGTTG------
------------GGG------CGGAGAATCTGT---------------------------
AATCCA---GCG------GCGGAGAAAGTGCGTTTGAGCAGTAGCCTAAGCGGTGGTGGA
GATTTTCCAATCTTAAATGGACATAAAGCG------GCTCAAGACTTATCCAAAGATACT
CTAAAA---TCCCAAGACATAACGAAAGAGAAAGAA------GGC---------------
---------------CAA------------------------------------------
---------CACAAAGAA---------------GTTAAGAAGGAGTTCAAGATTTATAGA
TGGAATCCTGACAAGCCT---AACTCTAAACCATTTCTTCAATCTTTCTTCGTTGATCTT
TCCTCTTGTGGTCCCATGGTTTTGGACGTGCTGCAGAAGATAAAAGCAGAGGATGATGCC
AGTTTGAGTTACAGA---AGATCATGTAGAGAAGGGATATGTGGATCTTGTTCA---ATG
AACATTGACGGTACTAACACTGTC---GCATGTCTTAAACCCATAAACCCAAAC---ACG
---TCAAAGCCCACCATAATTACTCCATTG------CCTCACATGTACGTCATCAAAGAC
CTAGTCGTCGACCTCACTAATTTTTACCAACAATACAAATCAATGGAGCCATGGTTAAAG
ACGAGGAAGCCTCCAAAAGAC---------GGA------------------CGCGAA---
CACCGGCAATCACCAAAAGACAGGAAGAAACTAGACGGGCTATACGAATGCATATTGTGC
GCGTGTTGTACCACATCATGTCCTTCTTATTGGTGGAACCCCGAG---GAGTTTCCAGGA
CCTGCGGCTTTACTACAAGCGTACCGTTGGATCAGCGATAGCCGCGAT------GAA---
---TACAGAGAAGAGAGGCTACAGGCAATAACTGAGAGTGAAACC------AAA---GTA
TATAGA------TGCAGAGCAATCAAGAACTGTACGGCCACTTGTCCTAAAGGACTTAAC
CCAGCTAGTGCCATTTTGAAAATGAAGTCTAAGCATTTGCTCTCCGATCCGTTAGTGAGA
ACAGAGAGTGTC---------------
>CitrusSinensis_orange1.1g023670m
ATG---------------------------------------GCG---ACCGGT------
CTA---------------------------------ATTCGGCGA---GCGATT------
------------TCA------TCTTCCGCGGCA------GTG------------------
GCTCAA---CCG------GCTAGG------------------------------------
---------------------TTACTGACG------GCTCGGTTCCACGCGTCGGAAGCG
GAGGCG---CAGAAG---------GTGGAGCCGAAG------GCA---------------
---------------AGC------------------------------------------
---------GCGAACACG---------------GACACGAAGAAGTTTCAAATCTACCGA
TGGAACCCCGACAGCCCG------TCGAAGCCGGAGCTTAAGGAGTTCGAGATCAATCTG
AAGGAGTGTGGGCCCATGGTTCTGGACGCTCTGATCAAAATCAAGAGCGAGATCGATCCT
TCCTTGACCTTCCGC---CGATCTTGCCGCGAGGGGATTTGCGGCTCGTGCGCG---ATG
AACATCGACGGCTGTAACGGACTC---GCGTGTCTGACGAAGATTTCGCCG------TCG
---GGATCAGCATCGACGATAACGCCGTTA------CCGCACATGTTCGTGATAAAGGAC
TTGGTGGTGGATATGACTAATTTTTACAACCAGTACAAAAGTATAGAGCCGTGGCTGAAG
AGGAAGAACCCGCCGCCCATGCCG------GGG------------------AAGGAG---
ATTCCGCAGAGTAAGAAGGACAGGGCCAAGCTGGATGGGATGTACGAGTGTATTCTGTGC
GCCTGCTGTAGCACATCTTGCCCCAGTTATTGGTGGACCTCTGAA---GCCTATTTGGGC
CCCGCTGCTTTGCTTCATGCTAATAGGTGGATAAGTGATAGCCGTGAT------GAA---
---TATACCAAGGAACGTCTGGAAGCAATA---GATGATGAGTTT------AAG---CTG
TACCGC------TGCCATACCATATTGAACTGTGCCCGTGCCTGCCCCAAGGGCTTGAAC
CCTGGAAAGCAGATAATAAATATCAAGCAACTTCAGCTAAAACGG---------------
---------------------------
>CitrusSinensis_orange1.1g045926m
ATG---------------------------------------TTGAGAAGCAGC------
TTC---------------------------------CTCCGCCGT---GGATAC------
------------AAC------AAAGTGGCCGGA------ATTTTTGGCCGA---------
GCAGAG---GCC------AAGAAG---------------------------------CAA
GATTTTCCGGTGCTTGAAGGGCATCCAGCA------GCACAAGAAAGTGCTGAAGTGGCT
TTGGAA---TCTCGT---------GTGACTGTGCAA------GAT---------------
---------------AAT------------------------------------------
---------GTAAAGAAG---------------GTGATGAAGGAGTTCAGGATTTATAGA
TGGAATCCTGACCGCCCT---GATAGCAAGCCCTTTCTTCAATCTTATCATGTTGATCTC
TCCGAGTGTGGTCCTATGGTTTTGGATGCATTGCAGAAGATTAAAGCAGAGACTGATTCG
AGCTTGAGCTATAGA---AGGTCATGCAGAGAAGGGATTTGTGGGTCGTGCGCG---ATG
AACATTGGCGGCACCAACACTGTT---GCATGCCTTAAGCCAATCGATGGCGAC---ACT
---AGCAAGCCAACTATTATAACTCCTCTG------CCTCACATGTTTGTCATCAAAGAT
CTTGTTGTTGATCTCACCAATTTCTACCAGCAGTACAAGTCGATTGAGCCCTGGCTGAAG
ACAAACATGGTGCCCAAAGAT---------GGG------------------CGAGAG---
TATCGGCAATCACCCGCAGACAGAAAGAAACTAGATGGTCTGTATGAATGCATACTATGT
GCTTGCTGTACCACTTCATGCCCCTCATATTGGTGGAACCCTGAA---GAGTACCTTGGC
CCCGCCGCCTTGCTCCATGCTTATCGATGGATTTGCGACAGCCGGGAT------GAA---
---TTAACAGAAGAAAGATTGCAAGCATTAACAGAAGATGAAAGG------AAA---TTG
TATAGA------TGTAGAGCTATCAAGAATTGCACAGCAACATGCCCCAAAGGTTTGGAT
CCAGCTGATGCAATTCACAAAATGAAGACTAAGCATATGCTTTCTCAGCCTATGGAAATG
GTTGAAATCATG---------------
>CoffeaCanephora_Cc06_g20970
ATG---------------------------------------GCG---ACTGGA------
TTG---------------------------------GTCCGACGA---GCAATA------
------------GCT------AGGGTTCAGTCG------TCG------------------
GCTCCG---GCG------GCAAAA------------------------------------
---------------------CTGGTGATA------ACCAGGGCCCACGCATCGGAGGCC
GAAGCC---CAGCAA---------GCGGAACCTCAG------GCC---------------
---------------AAG------------------------------------------
---------AAGACTCAC---------------AGCCTGAAGACCTTCCAAATCTACCGA
TGGAACCCGGACAACCCC------CAAAAGCCGGAGCTCAAAGATTACCACATCGACCTG
AAGGAGTGTGGGCCCATGGTGTTGGACGCCCTGATTAAGATCAAGAACGAGATCGACCCA
TCCCTGACCTTCCGC---AGGTCTTGCCGGGAAGGGATCTGTGGGTCCTGCGCC---ATG
AACATCGACGGCTGCAATGGCTTG---GCTTGCTTGACTAAGATTGATTCTGAT---GGG
---TCGTCCGCCACCACAATCACGCCGCTT------CCCCATATGTTTGTGATTAAGGAT
TTGGTGGTGGACATGACCAACTTCTATAATCAGTACAAGTCCATTGAGCCGTGGCTGAAG
AGGAAGAGCTCCCCGCCCACGCCC------GGG------------------AAGGAG---
ATACCACAGTCCAAGAACGATAGGGCTAAGCTGGATGGGATGTATGAATGCATTCTGTGT
GCCTGCTGTAGCACTTCCTGCCCCAGTTACTGGTGGAACCCTGAG---TCCTATCTCGGC
CCTGCAGCCCTCCTCCACGCCAACCGTTGGATAATGGACAGTCGTGAT------GAA---
---TACACCAAAGAACGTCTGGATGCAGTG---AACGATGAGTTC------AAG---CTT
TATCGA------TGCCATACAATTTTGAATTGTGCCAGGGCCTGCCCAAAGGGACTGAAT
CCTGGGAAGCAAATCCAAAACATCAAGAAACTTGAGCTTCTTGGTTCT------------
---------------------------
>CoffeaCanephora_Cc07_g20970
------------------------------------------------------------
------------------------------------------------------------
------------------------------------------------------------
------------------------------------------------------------
------------------------------------------------------------
------------------------------------------------------------
------------------------------------------------------------
------------------------------------------------------------
------------------------------------------------------------
---------------ATGGTGTTGGACGCCTTGATTAAGATCAAGAATGAGATCGACCCA
TCCCTGACCTTCCGC---AGGTCTTGCCGGGAAGGGATCTGTGGGTCCTGTGCC---ATG
AACATCAATGGCTGCAATGGCTTG---GCTTGCTTGACCAAGATTGATTCTGAG---GGT
---TCGTCTGCCACCACCATCACACCGCTT------CCCCATATGTTTGTGATTAAGGAT
TTGGTGGTGGACATGACCAACTTCTATAATCAGTATAAGTCCATTGAGCCGTGGCTGAAG
AGGAAAACTTCCCTGGCCACCCCT------GGG------------------AAAGAG---
ATACCGCAGTCCAAGAGCGATAGGGCTAAGCTGGATGGGATGTACGAATGCATTCTGTGT
GCCTGCTGTAGCACTTCCTGCCCCAGTTACTGGTGGAACCCTGAG---TCCTATCTTGGC
CCTGCAGCCCTCCTCCATGCCAACCGTTGGATAATGGACAGTCGTGAT------GAA---
---TACACCAAGGAACGCCTGGATGCAGTG---AACGATGAGTTC------AAA---CTT
TATCGA------TGCCATACAATTTTGAATTGTGCCAGGGCCTGCCCAAAGGGACTGAAT
CCTGGGAAGCAAATCCAAAACATCAAGAAACTTGAGCTTCTTGGTTCT------------
---------------------------
>GlycineMax_Glyma.10G134200.1.p
ATG---------------------------------------TCG---GAGGTA------
CAG---------------------------------GCCCAGCAG---GTGGAG------
------------------------------------------------------------
---CCC---AAG------GCCCGT------------------------------------
------------------------------------------------------GAAAGC
CCAACC---CGCAAA---------ATC---------------------------------
------------------------------------------------------------
---------------CCA---------------ACCCTCAAAACCTTCCAAATCTATCGC
TGGAACCCCAAAAACCCT------TCAAAGCACAAGGTCAAGGACTACCAGATCAACCTA
AAGGAGGGTGGGCCGATGGTCCTCGATGCGCTCAACAACATCCAGAATAAGATTGACCCG
AGCCTCACGTTCCGC---CGCTCATGCCGCGAGGGGATCTGCGGCTCCTGCGCA---ATG
AACATCGACGACTACAACAACATT---GCGTGCCTCACCAAGATCCCCTTGGAA---AAA
AACTCCGCCGCCATGACGATCACTCCTCTG------CCACACATGTTCGTGATCAAGGAC
CTGGTTATGGACATGACGAACTTCTACACAAATTTAAGA---------------------
------------------------------------------------------------
---------------------------------------------GAAGTTATGATATGT
GCTACCATACTTGTTTATTGT---AGTTATAGATGG------------------------
------------TTTCACATTCCTGGAATTGTAATA------------------AGA---
---TTT------------------------------------TTC------TTA---ACT
TTTAAT------TTGTCTTCTCTT------TGC---------------------------
------------------------------------------------------------
---------------------------
>GlycineMax_Glyma.16G066200.1.p
------------------------------------------------------------
------------------------------------------------------------
------------------------------------------------------------
------------------------------------------------------------
------------------------------------------------------------
---GCC---CAGCAG---------GTGGAGCCCAAG------GCC---------------
---------------CGC------------------------------------------
---------GAAACCCCG---------------ACCCTCAAAACCTTCCAAATCTACCGC
TGGAACCCCGAAAACCCC------TCAAAGCCCGAGCTCAAGGACTACCAGATCAACCTA
AAGGAGTGTGGGCCCATGGTCCTCGACGCGCTCATCAAGATCAAGAACGAGATCGACCCG
AGCCTCACGTTCCGC---CGCTCGTGCCGCGAGGGGATCTGCGGCTCCTGCGCA---ATG
AACATCGACGGCTGCAACGGCCTG---GCGTGCCTCACCAAGATCCCCTCGGAAAAAAAC
---TCCGCCGCCACGACGATCACTCCTCTG------CCGCACATGTTCGTGATCAAGGAC
CTG------------------------------------AGTATCGAGCCCTGGCTG---
AGGAAGAACCCACCGGTGCCG---------GGA------------------AAAGAG---
ATTCTGCAGAGCAAGAAGGAGAGGGAGAAGCTCGACGGGATGTACGAGTGCATTCTCTGC
GCCTGCTGTAGCACCTCTTGCCCCAGCTACTGGTGGAACCCCGAG---TCCTATCTCGGT
CCCGCTGCGTTGCTCCACGCTAATAGGTGGATAAGCGACAGCCGTGAT------GAG---
---TACACTAAGGAGAGATTGGATGCCATT---AATGATGAATTC------AAG---CTC
TATCGC------TGCCACACCATATTGAACTGTGCTCGTGCCTGCCCAAAGGGGTTGAAC
CCAGGAAAGCAAATCTCACATATCAAGTCACTTCAGCCTAAAGCT---------------
---------------------------
>GlycineMax_Glyma.19G080600.1.p
ATG---------------------------------------GCG---ACAGGG------
TTA---------------------------------CTGAAGAGG---GCGGCG------
------------CAG------AGGCTCCCCTCC---------------------------
TCGCCG---GGG------TTCAAG------------------------------------
---------------------CTGGCCCTC------CTCCGGGCCCACGCGTCGGAGGCC
CAGGCC---CAGCAG---------GTGGAGCCCAAG------GCC---------------
---------------CGC------------------------------------------
---------GGCACCCCG---------------ACCCTCAAAACCTTCCAAATCTACCGC
TGGAGCCCGGAGAACCCC------TCAAAGCCCGAGCTCAAGGACTACCAGATCAACCTA
AAGGAGTGCGGGCCCATGGTCCTGGACGCGCTCATCAAGATCAAGAACGAGATCGACCCG
AGCCTCACGTTCCGC---CGCTCGTGCCGCGAGGGGATCTGCGGCTCCTGCGCC---ATG
AACATCGACGGTTGCAACGGCCTC---GCGTGCCTCACCAAGATCCCCTCC------GAA
---GGCGCCGCCACCACGATCACCCCTCTG------CCACACATGTTCGTGATCAAGGAC
CTCGTCGTCGACATGACGAACTTCTACAATCAGTACAAGAGTATCGAGCCGTGGCTCAAG
AGGAAGAACCCACCGGAGCCG---------GGG------------------AAGGAG---
ATTCTACAGAGCAAGAAGGAGAGGGAGAAACTCGATGGGATGTACGAGTGCATACTGTGC
GCCTGCTGTAGCACGTCCTGCCCCAGCTACTGGTGGAACCCCGAG---TCCTACCTCGGT
CCCGCCGCGTTGCTCCACGCTAATAGGTGGATAAGTGACAGTCGTGAT------GAG---
---TACACTAAGGAGAGATTGGATGCCATT---AATGATGAATTC------AAG---CTC
TATCGC------TGCCACACCATATTGAACTGTGCTCGAGCCTGCCCAAAGGGGTTAAAC
CCAGGAAAGCAAATCTCACATATCAAGTCACTTCAGCCTAAAGCA---------------
---------------------------
>HandroanthusImpetiginosus_PIN17792.1
ATG---------------------------------------GCG---ACTGGA------
TTG---------------------------------GTCCGACGA---GCGATA------
------------TCT------AGGGTTCCGGCG------GTG------------------
TCACCG---GCG------GCTAGA------------------------------------
---------------------GCAATTATC------TTCCGGGCCCACGCATCGGAGGCG
GAGGCT---CAACAA---------GCGGAGCCCAAG------GCG---------------
---------------AAA------------------------------------------
---------CCAATCTCC---------------AGCCCCAAGACCTTCCAAATCTACCGA
TGGAACCCGGATTCTGCG------CAGAAACCTCAGCTTGAGGATTATGAAATTGACCTC
AAGGAATGTGGGCCCATGGTTCTGGACGCCCTAATCAAGATCAAGAACGAGATCGATCCA
ACCCTGACCTTCCGC---CGCTCCTGCCGTGAGGGAATCTGCGGTTCATGCGCT---ATG
AATATCGACGGCCGGAACGGTTTA---GCTTGTCTGACGAAAATATCCTCG---------
---GGTGGGCCTACGATGATTACCCCTTTG------CCTCATATGTATGTGATTAAGGAT
TTGGTGGTGGATATGACGAATTTTTATAATCAGTATAAATCGATTGATCCTTGGTTGAAG
AGGAAGAACCCTCCGGAGACACCG------GGG------------------AAAGAG---
GTTTTGCAGAGTAAGGAGGATAGGAAGAAGCTTGATGGGATGTACGAGTGCATTCTGTGT
GCCTGCTGTAGCACATCCTGTCCCAGCTATTGGTGGAACCCTGAA---TCTTATTTGGGC
CCCGCTGCGCTTTTGCATGCGAACAGATGGATAATGGACAGTCGTGAT------GAA---
---TACACAAAGGAGCGTCTCGATGCCATA---AACGATGAGTTC------AAG---CTG
TATCGT------TGCCACACCATCTTGAATTGCGCTAAAGCTTGCCCGAAGGGACTGAAT
CCCGGAAAGCAAATCCAGAATATTAAGAAGCTGGAGCTAAATTCT---------------
---------------------------
>HandroanthusImpetiginosus_PIN18940.1
ATG---------------------------------------TTG---AAGAGG------
TTTAAGGATGGA------------------------TACAGAAAA---CTGGCT------
------------GAT------GTTGTCAGCAAA------ACA------------------
GTGCCA---AAA------GATGGA------------------------------------
CATTTTCCCACTCTAAAAGGTCACCCCGCC------GCAGACCAACATGCAGAACAAGTG
CTTGAG---ACCCAT---------GAAACTCTCAAA------GAA---------------
---------------AAA------------------------------------------
---GGTTTGAAGAAAACC---------------CTCAAAAAGGAATTCCAGATTTATAGA
TGGAGCCCTGATAATCCC---CATCAGAGACCTTTTCTTCAGTCATACTTTGTCGATCTT
TCCACCTGTGGGCCCATGGTTCTTGATGCATTACAAAAGATAAAAGGAGAAGATGATTCA
AGTTTAAGCTATAGG---AGATCATGTAGAGAAGGAATATGTGGTTCGTGTGCA---ATG
AACATTAATGGCACGAATACAGTG---GCATGTCTTAAGCCGATTAACGCAGAC---ACT
---AGTAGGGCTACTGTAATAACTCCCCTG------CCCCATATGTATGTGATCAAAGAT
TTAGTCGTCGATCTCACCAACTTCTATCACCAGTACAAGGTTATTGAGCCATGGCTTAAG
ACGAAAAAGCCCCCACTAGAC---------GGG------------------AGAGAA---
TATAGGCAGAGTATAGCCGAGAGAAAGAGACTAGATGGGCTCTACGAATGCATACTATGT
GCTTGTTGTAGTACCTCATGCCCTTCCTATTGGTGGAACCCCGAG---GAGTTCCACGGA
CCAGCAGCACTACTTCATGCTTATCGTTGGATTTCTGACAGTCGAGAT------GAT---
---TATACAGAGGAACGACTGCAGGCATTAACGGAGGATCACACA------CGT---TTA
TATCGT------TGCAGGACCATCAAAAACTGTACGGCTACATGTCCGAAAAGCCTGAAT
CCCGCAAATGCCATTAACAAGATGAAGACAAGGCATCTGCTTTCTCAGCCTGTGGAGGAG
ACGGAAGAGCGAGAACAACACGCGATC
>IpomoeaNil_INIL02g11514.t1
atg---------------------------------------gcg---actggt------
ttg---------------------------------gtccgacga---gcgata------
------------tcg------aggtttgagtct---------------------------
tctcct---gcg------gcgaag------------------------------------
---------------------cagatattt------ggtcgtgcccatgcgtccgaagct
caagcg---cagcag---------gtggagtccaag------gcc---------------
------------------------------------------------------------
---------gccgccgcc---------------aacataaaaaagttccaaatctaccgg
tggagtccggagaacccg------caaaaaccggagcttcaggagtaccaagtcgatctg
aaggagtgcgggcccatggttctagacgctctgatcaagattaagaacgagatcgactcc
tcactcaccttccgg---cggtcgtgccgggagggcatctgcggctcttgcgcc---atg
aatatcgacggcaagaacggacta---gcttgcctcaccaagatttcttcc---------
---ggctctgactccatgatcactccgctc------ccccacatgttcgtgataaaggat
ctggtggttgatatgaccaacttctacaaccagtataagtcaattgaaccctggctcaag
aggaagactcctccccagacgccc------ggc------------------aaagag---
attcctcagagcaaggccgatagagctaagctggatgggatgtacgagtgcattctctgc
gcctgctgtagcacatcctgccctagttactggtggaacccagag---tcttatcttggc
cccgccgccctcctccatgccaacagatggataatggacagccgtgat------gaa---
---tataccaaggagcgccttgaagcagtt---gatcatgaattc------aag---ctt
tatcgc------tgccatactattttgaattgtgccaaagcttgcccaaagggactgaat
cctggaaaacaaatccagaatatcaaggcactagaggttaacagacgatttgta------
---------------------------
>IpomoeaNil_INIL02g11514.t2
atg---------------------------------------gcg---actggt------
ttg---------------------------------gtccgacga---gcgata------
------------tcg------aggtttgagtct---------------------------
tctcct---gcg------gcgaag------------------------------------
---------------------cagatattt------ggtcgtgcccatgcgtccgaagct
caagcg---cagcag---------gtggagtccaag------gcc---------------
------------------------------------------------------------
---------gccgccgcc---------------aacataaaaaagttccaaatctaccgg
tggagtccggagaacccg------caaaaaccggagcttcaggagtaccaagtcgatctg
aaggagtgcgggcccatggttctagacgctctgatcaagattaagaacgagatcgactcc
tcactcaccttccgg---cggtcgtgccgggagggcatctgcggctcttgcgcc---atg
aatatcgacggcaagaacggacta---gcttgcctcaccaagatttcttcc---------
---ggctctgactccatgatcactccgctc------ccccacatgttcgtgataaaggat
ctggtggttgatatgaccaacttctacaaccagtataagtcaattgaaccctggctcaag
aggaagactcctccccagacgccc------ggc------------------aaagag---
attcctcagagcaaggccgatagagctaagctggatgggatgtacgagtgcattctctgc
gcctgctgtagcacatcctgccctagttactggtggaacccagag---tcttatcttggc
cccgccgccctcctccatgccaacagatggataatggacagccgtgat------gaa---
---tataccaaggagcgccttgaagcagtt---gatcatgaattc------aag---ctt
tatcgc------tgccatactattttgaattgtgccaaagcttgcccaaagggactgaat
cctggaaaacaaatccagaatatcaaggcactagaggttaacagacgatttgta------
---------------------------
>IpomoeaNil_INIL02g11810.t1
atg---------------------------------------aga---aatttg------
ttgaaaaatggattgatgatgaagaagagcactagtgtacgaggt---tcattc------
------------aag------aaagctgccggg------gaa------------------
tcaaag---gga------tcagag------------------------------------
aagtttcccagtctagaaggccacccaatt------gctcaagaacacgccgaagaagct
gttgag---tctcac---------gtaaac---agg------ttg---------------
---------------aga------------------------------------------
---------atccaatct---------------cagaagaaagagttcagaatctacaga
tggagccctgataatccc---aaccagaagccatttcttcagtcatttcacgtcgatcta
tcctcttgtggccccatggttctggatgccttgcagaagataaagggcgaggaggattcg
agtttgagttacagg---aggtcttgcagggaagggatatgcgggtcgtgctcg---atg
aacatagacggcgtcaataccgtg---gcgtgtctgaagccaatagacacagac---acg
---agcagggcgacggtgatcacgcctctg------ccgcacatgttcgtcatcaaagac
ttggtggttgacctcactaacttctaccaacaatacaagtcaattgagccgtggctgaag
accagaaaggcggccccggag---------gga------------------agggaa---
tacaggcagacaccggaggagaggaaaaggctagacgggctgtacgagtgtatattatgc
gcctgctgctcaacttcctgcccttcttactggtggaatcctgag---gagtttcccggc
ccggcagcgttgctccacgcttatccatggtgc------agccgagac------gat---
---tatgcagaagagagattgcaggcgataacggagaaccagaaa------cgg---ttg
tatagg------tgcaggactataaagaactgcgcggcgtgttgtcccaagagcctcaac
ccagcaaatgccataaataagatgaagactaggcaccttaccgcatacccagtggagaaa
tatgaagcggaaccagagcctcgttat
>IpomoeaNil_INIL11g09874.t1
atg---------------------------------------gcg---tccagt------
ttg---------------------------------gtccgacga---gcgata------
------------act------aaggtgtcatcc---------------------------
tccccg---gcg------gcgaag------------------------------------
---------------------atgactttg------gcgagagcccacgcttcggaggcg
aatgcc------------------------ccgcag------gcg---------------
---------------acg------------------------------------------
---------gcgagcgcg---------------aaaatcaagaagttccaaatttaccgg
tggagccccgagaaccca------cagaagccggagctgcaggagtacgagattgatctg
aaggagtgtgggccgatggtgctggacgctctgatcaagataaagaacgagatcgacccg
acgctgactttccgg---cggtcgtgccgggagggcatctgcgggtcgtgcgcg---atg
aacatcgacggcaagaatgggctg---gcctgcctgacgaagatctcgtcg---------
---gggccggactcgatggtaacgccgctc------ccacacatgttcgtgatcaaggat
ctggtggtggacatgaccaacttctacaaccagtacaagtccatagagccatggctgaag
cgaaagaacccgccgccgatcccc------ggc------------------aaggag---
gtcctccagagcaaagccgatagatctaagctcgacggcatgtacgagtgcattctctgc
gcctgttgtagcacatcctgccctagttactggtggaaccctgag---tcttatcttggc
cccgccgctctcctccatgccaaccgatggataatggacagccgtgat------gaa---
---tacaccaaggagcgtctggaggcagtt---gatcacgagttc------aaa---ctt
tatcgc------tgccatacaatcttgaactgcgccaaagcttgcccaaagggattgaat
cccgggaagcaaatccagaacatcaaggcactagaggttaacaggcggttcgta------
---------------------------
>ManihotEsculenta_Manes.13G091700.1.p
ATG---------------------------------------TCG---AAGGGAAGAAGC
TGG---------------------------------CTACGCCAT---GGCTAC------
------------AAC------AAGGTAGCTCGT------ATGCTGTGGAAACAA------
AATCCA---AGT------AACGAA------------------------------------
AACTTCCCCATATTAGAAGGCCACTTCGCA------GGACAACAACATGCTCAAGAATCC
ATCCAA---ACTTAC---------GAAACAGTCAAA------GAC---------------
---------------AAC------------------------------------------
---------ATCAAGAAG---------------CTCATCAAAGAATTCAGGATTTATAGA
TGGAATCCTGACAATCCC---AACAACAAGCCCTTCCTCCAATCCTTCTACATAGATCTC
TCAACTTGCGGTCCCATGGTTTTGGATGCATTGCAGAAGATAAAGGCAGAAGATGATTCA
AGCTTGAGCTACAGG---AGATCATGCAGAGAAGGGATATGTGGATCTTGTGCT---ATG
AACATTGATGGGACTAACACAGTT---GCCTGTCTGAAACCCATTGATGCAGAC---ACA
---AGCAAGCCCACTGTTATCACCCCTCTC------CCACACATGTTTGTGATCAAAGAC
CTTGTGGTTGATCTCACCAACTTCTACAACCAATACAGGTCAATCGAGCCATGGCTGAAG
ACAAGAAAGAAACCTGAGGAT---------GGA------------------AGAGAG---
TACAGACAATCACCTGAAGATAGAAAGAAGCTTGATGGGCTTTATGAGTGTATACTCTGT
GCTTGTTGCAGTGCTTCATGCCCTTCTTACTGGTGGAATCCTGAG---GAGTTCCTTGGA
CCTGCACCTTTGATCCATGCTTATCGATGGATTTCAGACAGCCGGGAT------GAA---
---TATGGAGATGAAAGGCTGCAAGCTTTGGCTGAGGATATGAAG------AAA---TTA
TACAGA------TGCAGGACCATCAAGAACTGCACAGCTACTTGCCCCAAAAGCCTCAAT
CCTGCTGATGCAATTCACAAAATGAAAACCAAACATTTGGTTTCTCAGCTTGTGGAGGAG
TCGGAAATAAACCCT------------
>ManihotEsculenta_Manes.15G154900.1.p
ATG---------------------------------------GCT---ACTGGG------
TTG---------------------------------CTAAGGAGA---GGGTTT------
------------TCGATCGCCAGGGTCTCTTAT------AAT------------------
ACTCCGTTCACT------TCGAGA------------------------------------
---------------------TTCATTTCG------GCTCGGTTTCATGCATCGGAAGCG
GAAGCC---CAGAAG---------GTTGAGCCCAAG------GCT---------------
---------------AGC------------------------------------------
---------TCCGGTTCG---------------AACCTTAAGACCTTCCAAATCTACCGG
TGGAACCCCGACAACCCA------TCAAAACCTCACCTTCAGGACTACCAGATCGACCTT
AAAGAATGCGGACCCATGGTCTTGGATGCCCTTATCAAGATCAAGAACGAAATCGACCCT
ACCCTCACTTTCCGC---CGATCTTGCCGTGAAGGAATCTGCGGCTCATGTGCC---ATG
AACATCGACGGTTGTAATGGGCTT---GCATGCTTGACCAAAATCCCATCT---------
---GGGGACTCCTCGACTATTACTCCTTTG------CCCCACATGTTCGTGATTAAGGAT
TTGGTGGTTGACATGACTAATTTCTATAATCAATACAAGAGTATCGAGCCGTGGCTTAAG
AGAAAGAACCCGCCTCCGGTGCCG------GGG------------------AAAGAG---
ATACTACAGAGTAAGAAAGATAGGGCTAAGCTTGACGGGATGTATGAGTGTATATTGTGT
GCTTGCTGCAGTACATCCTGCCCCAGCTATTGGTGGAACCCTGAG---TCTTACTTGGGC
CCAGCTGCTTTGCTCCACGCCAACAGGTGGATCAGCGATAGCCGTGAT------GAA---
---TTTACCAATGAACGACTGGAGGCAATA---AATGATGAATTT------AAG---CTC
TACCGC------TGCCATACCATATTGAATTGTGCCCGGGCCTGCCCTAAAGGCTTGAAC
CCTGGAAAGCAGATCATGCACATCAAACAGCTCCAGCTATCTGGTGGTGCA---------
---------------------------
>ManihotEsculenta_Manes.17G108500.1.p
ATG---------------------------------------GCT---ACTGGA------
TTG---------------------------------CTCAGGAGA---GGGGTT------
------------TCAATCGCCAGGGTTGCCTCA------ACG------------------
ACGCCGTTTACC------TCCAGA------------------------------------
---------------------TTTGTGCCG------GCTAGGTTTCACGCTTCGGAAGCG
GAAGCC---CAGAAG---------GTGGAGCCAAAG------GCC---------------
---------------AGC------------------------------------------
---------TCCAGTTCG---------------AACCTCAAGACCTTCCAAATCTACCGG
TGGAACCCTGACAACCCG------TCAAAACCTCAACTTCAGGACTACCAGATCGACCTG
AAAGAATGTGGACCCATGGTCTTGGATGCCCTCATCAAGATCAAGAACGAGATCGACCCT
TCTCTCACTTTCCGC---CGATCTTGCCGCGAAGGAATCTGTGGCTCCTGTGCT---ATG
AACATCGACGGCTGTAATGGGCTT---GCGTGCTTGACCAAGATCCCATCT---------
---GGGACCTCGTCGACGATTACTCCTTTG------CCCCATATGTTCGTGATTAAGGAC
TTGGTAGTGGACATGACTAATTTCTATAATCAATACAAGAGTATCGAGCCATGGCTTAAG
AGAAAGAACCCTCCTCAGGTTCCG------GGG------------------AAGGAG---
ATATTGCAGAGTAAGAAAGATAGGGCTAAGCTTGATGGGATGTATGAGTGTATATTGTGT
GCTTGCTGTAGCACATCCTGCCCCAGCTATTGGTGGAACCCTGAG---GCTTACTTGGGG
CCAGCTGCTTTGCTCCATGCTAACAGGTGGATCAGTGATAGCCGTGAT------GAA---
---TATACCAACGAACGACTGGAAGCAATA---AATGATGAGTTT------AAG---CTA
TACCGC------TGCCATACGATATTGAATTGTGCCCGTGCCTGTCCAAAAGGCTTGAAC
CCTGGAAAGCAAATCATGCACATTAAGCAGCTCCAGCTATTAGGTGGCGTA---------
---------------------------
>MimulusGuttatus_Migut.H00043.1.p
ATG---------------------------------------GCG---ACTGCG------
TTA---------------------------------CTCCGGCGA---GCGATA------
------------TCC------AGAGTGCCGGCA------TTG------------------
TCGCCG---GCG------------------------------------------------
------------------------ATCTTC------TCCCGTGCCCACGCGTCGGCGGCA
GAAGCC---CAACAA---------GTCGAGCCCAAG------GCT---------------
---------------AAA------------------------------------------
---------TCCACCACC---------------ACCCCCAAAACCTTCCAAATCTACCGA
TGGAACCCTAACTCTCCC------CAGAAGCCCGAGCTCCAGAATTACGAAATCGATCTA
AAGGAGTGCGGCCCCATGATTCTCGACGCCCTAATCAAGATTAAAAACGAGATGGATCCA
ACCCTAACCTTCCGC---CGCTCCTGCCGTGAAGGAATCTGCGGTTCGTGCGCT---ATG
AACATCGACGGCCGTAACGGATTG---GCCTGTCTGACGAAGATATCATCG---------
---GGTGGGCCCACGATGGTCACCCCTCTG------CCGCACATGTTCGTGATAAAGGAT
TTGGTGGTGGATATGACGAATTTTTATAATCAGTACAAGTCGATTGAGCCGTGGCTGAAG
AGGAAGAGCGAGCCTTCGTCTCCG------GGG------------------AAGGAG---
ATTCTGCAGAGCAAGGAGGATAGGAAGAAGCTTGATGGTATGTATGAATGTATCCTCTGT
GCCTGCTGTAGCACATCCTGCCCTAGCTACTGGTGGAATCCGAAG---TCTTATTTGGGC
CCTGCAGCTCTATTGCATGCCAATAGATGGATAATGGACAGTCGTGAT------GAA---
---TATACCAAGGAGCGCCTTGATGCCGTA---AATGACGAGTTC------AAG---CTG
TACCGG------TGCCACACCATTCTGAATTGTGCTAAAGCTTGCCCTAAGGGACTGAAT
CCAGGAATGCAGATTCAGAACATCAAGAAACTTGAGCTTACAAGT---------------
---------------------------
>MimulusGuttatus_Migut.K01430.1.p
ATG---------------------------------------GCG---ACTGGA------
TTG---------------------------------GTCCGACGA---GCGTTA------
------------TCT------AGGGTTCCGTCC------GTT------------------
TCCCCG---GCG------GCGAGA------------------------------------
---------------------GCCATAATT------TACCGATCCCACGCATCCGAGGCG
GAGGCG---CAGCAG---------GTGGAGCCGAAG------GCG---------------
---------------AAA------------------------------------------
---------ACCACCTCC---------------ACACCGAAGACCTTCCAAATCTACCGA
TGGAACCCCGATTCGACG------CAGAAACCAGAGCTCAAGGACTACGATATCGACCTC
AAGGAATGCGGTCCGATGGTGCTCGACGCCCTAATCAAGATAAAAAACGAGATCGATCCA
TCCCTGACCTTCCGC---CGATCCTGCCGCGAGGGAATCTGCGGCTCCTGCGCG---ATG
AACATCGACGGCCGGAACGGTTTA---GCCTGTCTGACGAAAATACCCTCG---------
---GGCGGCCCAACGATGGTCACGCCTCTG------CCGCACATGTTCGTGATTAAGGAT
TTGGTGGTGGATATGACGAATTTCTACAACCAGTACAAGTCGATTGAGCCGTGGCTGAAG
AGGAAGACGCCGGCGGAGACTCCG------GCG------------------AAGGAG---
ATTCTGCAGAGCAAGGATGACAGGAAGAAGCTTGATGGGATGTACGAGTGCATACTGTGT
GCCTGCTGTAGCACATCCTGCCCTAGTTACTGGTGGAACCCTGAG---TCTTATTTGGGT
CCGGCTGCTCTTTTGCACGCCAACAGATGGATAATGGACAGTCGAGAT------GAG---
---TACACAAAGGAGAGGTTGGATGCTGTA---AACGACGAGTTC------AAG---CTG
TACCGG------TGCCACACCATATTGAATTGTGCTAAAGCTTGCCCCAAGGGACTCAAT
CCTGGAATGCAGATCCAGAATATCAAGAAACTCGAGCTCACATCTTCT------------
---------------------------
>MimulusGuttatus_Migut.L00112.1.p
ATG---------------------------------------AGC---------------
TGG---------------------------------ATTAAGGAT---GGATAC------
------------AAG------AAGGTGTCCGAC------GCCGTCGTAAGAAAAATAGAG
AATCCG---GCG------AAGAGC---------------------------GGCGGCGGC
CATTTTCCGACACTGGAAGGGCACGCCGCC------GCGCAGCGGCACGCCGAACAAGTC
CTCGAA---ACGCAC---------GGCGCTCTGAGA------GAG---------------
---------------AAA------------------------------------------
---------ATGAACAAC---------------TTGAAAAAGGAATTCAAGATTTACAGG
TGGAGCCCCGATCACCTC---CACCGGAAGCCCTTTCTGCAATCCTACTTCGTTGATCTT
TCCAAATGTGGGCCCATGGTACTCGATGTGTTGCAGAAGATAAAAGGAGAAGAGGATTCG
AGTTTGAGCTACCGA---AGGTCGTGTAGAGAAGGGATATGCGGTTCGTGCGCA---ATG
AACATAGACGGTACAAATACGGTG---GCTTGTCTGAAGCCGATAGACGCCGAC---ACG
---AGCAAGCCCACCGTAATAACTCCCCTG------CCGCATATGTACGTCATCAAAGAC
TTGGTCGTCGACCTCACCAATTTCTATCAGCAGTACAAGTCTATTGAGCCATGGCTAAAG
ACGAAAAAGCCCCCACCGGAT---------GGG------------------AGAGAA---
TATAGGCAGAGTATAGCTGAAAGAAAGAGGCTAGATGGTCTTTACGAGTGCATACTATGT
GCTTGTTGCAGTACGTCGTGCCCTTCCTATTGGTGGAATCCCGAG---CAGTTCCATGGA
CCGGCGGCCCTACTTCACGCTTACCGCTGGATTACCGATAGTCGCGAC------GAT---
---TTTACGGACGAACGTTTGCAAGCGTTAACGGAAGACGAGACA------CGA---TTA
TATAGA------TGCAGGACCATAAAGAACTGCACCGCCACCTGTCCTAAAAGCTTGAAC
CCCGCGAACGCAATTAATAAGATGAAGACGAAACATTTGCTTTCTCAACCGGTTGAGAAA
ACCGAAGATCAAATTGGACGCGCTTTC
>OleaEuropaea_Oeu013961.2
ATG---------------------------------------GCC---ACTGGT------
TTG---------------------------------CTCCGGCGA---GTGATA------
------------ATT------AGAGTTCCGGCG------ACG------------------
GTGCAG---GGG------GCGAGA------------------------------------
---------------------ATAAGCCTG------AACCGGGCACACGCGTCGGAAGCC
TCGGTC---CAGCAG---------GAGGAGCCTCAG------GCG---------------
---------------AAG------------------------------------------
---------CATACCAGC---------------AACCCGAAAACCTTCCAAATTTACCGG
TGGACCCCGGACAACCCG------CAGAAGCCTGAGCTGCAGAATTTCGAGATTGATCTC
AAGGAGTGCGGCCCTATGGTTTTGGACGCCCTAATCAAGATCAAGAACGAGATCGACCCG
ACCCTGACCTTCCGC---CGCTCCTGTCGTGAGGGAATCTGCGGTTCGTGCGCT---ATG
AACATCGACGGTAGAAATGGGCTT---GCTTGCTTGACCAAGATCCCATCT---------
---GGGCCGTCAACTATGATTAACCCCCTG------CCACACATGTTTGTGATTAAGGAT
CTTGTGGTTGATATGACCAATTTTTACAACCAGTATAAGTCGATTGAACCGTGGCTGAAG
AGGAAGAGTCCACCGGAGACGCCA------GGG------------------AAGGAG---
ATTTTGCAGAGCAAGGAGGATAGGAAGAAGCTTGATGGTATGTATGAATGCATTCTGTGC
GCCTGTTGTAGTACATCCTGTCCTAGCTACTGGTGGAATCCTGAG---TCTTATCTTGGC
CCGGCCGCCCTTCTCCATGCCAATAGGTGGATAATGGACAGCCGTGAT------GAG---
---TACACAAAGGAGCGCCTAGATGCTGTA---AACGATGAGTTC------AAA---CTC
TATCGC------TGCCATACTATTTTGAATTGTGCTAAAGCTTGCCCGAAGGGACTGAAT
CCCGGACTGCAAATTCAGAACATCAAGAAACTCGAGCTTACAAGT---------------
---------------------------
>OleaEuropaea_Oeu037153.1
ATG---------------------------------------GCT---ACGGGA------
TTG---------------------------------CTACGACGA---GCGATA------
------------ACT------AGGGTTCCAGCG------AGA------------------
CCTCTG---GCA------ACGAGA------------------------------------
---------------------ATGATACTA------AACCGCGCTTATGCATCCGCGGCG
---------------------------GATCCCGAG------TCC---------------
---------------AAA------------------------------------------
---------CACGACAGC---------------AACCTGAAGACCTTCCAAATCTACCGC
TGGAGCCCAGACAATCAG------GATAAACCCAAGCTGAAGGAGTACAAAATTGATCTT
AAGGAATGTGGACCCATGGTATTGGACGCCTTAATCAAGATCAAGAACGAGATTGATCCA
ACTCTGACCTTCCGC---CGCTCCTGCCGTGAGGGTATATGCGGATCGTGCGCG---ATG
AACATTGATGGAGGGAATGGACTG---GCTTGTCTGACAAAAATCTCGTCG---------
---GGATCATCCTCCATGATTAATCCCTTG------CCGCACATGTTTGTTATTAAGGAT
CTTGTGGTTGATATGACAAATTTTTACAACCAGTATAAGTCGATTGAGCCGTGGCTGAAG
AGGAAGAACCCACCGCAGACTCCG------GGG------------------AAGGAG---
ATTTTGCAGAGCAAGGAGGACAGGAAGAAGCTTGATGGTATGTATGAGTGCATTATGTGT
GCCTGCTGCAGCACGTCATGTCCGAGCTACTGGTGGAACCCCGAG---TCCTACCTCGGT
CCGGCTTCCCTCCTTCATGCCAACCGATGGATAATGGACAGTCGTGAT------GAA---
---TATACAGAGGAGCGCCTTGAAGCAATA---AATGATGAGTTC------AAG---CTA
TATCGC------TGCCACACAATTCTGAATTGTGCTAAAGCTTGCCCAAAGGGACTGAAT
CCCGGGAAGCAAATCCAGAATATCAAGAAACTCGAGATGACTACTCCT------------
---------------------------
>OleaEuropaea_Oeu050444.4
ATG---------------------------------------GCG---ACCGGC------
TTG---------------------------------ATCAGACGG---GCAATA------
------------GCT------AGGGTTCCGGCG------TCG------------------
GTGCCG---ACG------GCGAGA------------------------------------
---------------------GTAATCCTC------AACCGGGTCCACTCCTCGGAGGCC
AAGGCC---CAATTG---------GTGGAACCAAGT------TCG---------------
---------------AAG------------------------------------------
---------CCCACAAGC---------------AACATCAAGACCTTCCAAATCTACAGA
TGGAACCCGGACAGTACT------CAGAAGCCGGAGCTGCAAAATTACGAGGTTGACCTC
AAGGAGTGTGGACCAATGGTCCTGGATGCTCTAATCAAGATAAAAAACGAGGCCGACCCT
ACATTGACATTCCGG---CGATCTTGCCGTGAGGGAATCTGCGGTTCGTGTGCT---ATG
AACATCGACGGCCGGAATGGGCTA---GCCTGTTTGACAAAGATCCCATCT---------
---GGTGGGGCATCTATGATTACTCCCCTG------CCCCATATGTTTGTGATCAAGGAT
CTTGTTGTGGATATGACTAATTTTTATAACCAATATAAGTCTATTGAGCCGTGGCTGAAG
AGGAAAAACCCGCCAGAGAATGCC------GGG------------------AAAGAG---
ATTCTGCAGAGTAAGGACGATAGAAAGAAACTCGACGGGATGTATGAGTGCATTTTGTGC
GCCTGCTGTAGCACATCCTGCCCCAGCTACTGGTGGAATCCCGAG---TCTTATCTCGGC
CCTGCTGCCCTATTGCATGCCAATCGATGGATAATGGATAGCCGTGAT------GAA---
---TACACCAAAGAGCGCCTTGAGGCAGTA---AATGATGAGTTC------AAG---TTA
TATCGG------TGCCATACCATTTTGAACTGTGCTAAAGCTTGCCCAAAGGGACTGAAT
CCTGGAATGCAAATCCAGAACATCAAGAAACTTGAGCGCACTGGATTT------------
---------------------------
>OleaEuropaea_Oeu054845.1
ATG---------------------------------------TCT---AGGAGC------
TGG---------------------------------ATTAGGGAT---GGATAC------
------------AAG------AACGTGGCCGAT------GTT------------------
TTTAGC---AAA------GCAGAC------------------------CTAAAAAATAGG
CATTTTCCCACACTGAAAGGGCATCCTGCT------GCTCAACAACATGCAGAACAAGTT
GTCGAA---TCGCAC---------CATGCTCTTCAA------GAA---------------
---------------AAC------------------------------------------
---------ATCAAAGCA---------------CTGAAAAAAGAGTTCAAGATTTACAGA
TGGAACCCTGATAATCCA---TACCAGAAGCCATATCTTCAATCTTACTTTGTAGATCTT
TCTACTTGTGGGCCCATGGTTCTTGATGCATTGCAAAAGATAAAGGCAGAGGATGATTCA
AGTTTGAGTTATAGG---AGATCATGCAGAGAAGGAATATGTGGTTCATGTGCC---ATG
AATATCGATGGCACCAATACGGTA---GCATGCCTTAAGCCAATTGATGTAGAC---ACT
---AGCAAGGCTACTTTCATCACTCCCCTT------CCCCATATGTATGTTATCAAAGAT
TTGGTTGCTGATCTCACCAATTTCTACCAACAATACAAGTCAATTGAGCCATGGCTTAAG
ACTAAAAAGCCCCCACCTGAA---------GGG------------------CGTGAA---
TACAAGCAGACTCCAGCTGAAAGAAAGAGACTAGACGGTCTATATGAGTGCATTCTATGT
GCTTGTTGCAGTACTTCATGCCCTTCTTATTGGTGGAACCCTGAA---AAGTTTCTCGGA
CCAGCAGCATTACTTCATACCTACCGTTGGATTACAGACAGTCGAGAT------GAT---
---TTCACAGATGAACGGCTACAGGCATTGACACAGGATGAAACA------CGG---TTA
TATCGG------TGCAGGACTATAAGGAACTGTACTGCTACATGCCCGAAAAGCCTGAAT
CCGGCAAATGCTATTAACAAGATGAAGACTAGACATCTGATTTCTCAGCCTGTCGAGAAG
ATGGAAGGTCAAGATCAGCAGGCATTT
>OleaEuropaea_Oeu062396.1
ATG---------------------------------------GCA---ACTGGT------
TTG---------------------------------CTCCGGCGA---GCGATA------
------------ACT------AAAGTTCCGGCG------TCG------------------
GTGCCG---GCT------GCAAGA------------------------------------
---------------------ATAATCCTG------ATCCGAGCCTACGCATCGGAAGCT
CAGGCC---CAACTG---------GTGGAGCCGAAG------GCG---------------
---------------AAG------------------------------------------
---------TCTACCAGT---------------GACCCTAAGACCTTCCAAATCTACCGG
TGGAACCCGGACAGCCCG------CAGAAGCCCGAACTGCAGAATTTCGATATTGACCTC
AAGGAGTGCGGGCCTATGGTTCTCGATGCCCTAATCAAGATCAAGAACGAGATCGACCCA
ACCCTGACCTTCCGT---CGCTCCTGCCGTGAGGGAATCTGTGGTTCCTGCGCT---ATG
AACATTGACGGTAGAAATGGGCTT---GCTTGTTTGACCAAGATCCCATCT---------
---GGGCCGTCCACTATGATTACCCCCTTG------CCACACATGTTTGTGATCAAGGAT
CTTGTTGTGGATATGACCAATTTTTACAACCAGTATAAATCGATTGAACCGTGGCTGAAG
AGGAAGAATCCACCGGAGACGCCA------GGA------------------AAGGAG---
ATTTTGCAGAGCAAGGCGGACAGAAAGAAGCTTGATGGAATGTATGAGTGCATTTTGTGT
GCCTGCTGTAGCACGTCCTGTCCCAGCTACTGGTGGAATCCCGAG---TCTTATCTCGGG
CCAGCCGCGCTTCTCCATGCCAATCGATGGATCATGGACAGTCGTGAT------GAA---
---TACACGAAGGAGCGCTTAGAGGCTGTA---AACGATGAGTTT------AAA---CTC
TATCGA------TGCCATACTATTTTGAATTGTGCTAAAGCTTGCCCGAAGGGACTGAAT
CCCGGAATGCAAATTCAGAACATCAAGAAACTTGAGCGTACGAGT---------------
---------------------------
>Phtheirospermum_Pjv1_00015751
ATG---------------------------------------GCG---ACTGGA------
TTG---------------------------------GTCCGACGA---GCAATA------
------------TCT------AGGGTCCCGTCC------GCA------------------
TCACCG---GCG------GCGAGA------------------------------------
---------------------GCCATCATC------TGCCGCGCCCACGCCACGGAGGCC
CAGGCT---CAACAG---------GTCGAGCCGAAG------GCG---------------
---------------AAG------------------------------------------
---------CCCACCTCC---------------ACCCCCAAAACCTTCCAAATCTACCGA
TGGAACCCCGACTCGCCG------CAGAAGCCCGAACTCCAGAATTATGAAATTGACCTC
AAGGACTGCGGTCCGATGGTCCTTGACGCGCTGATCAAGATCAAGAACGAGATCGATCCA
ACCCTAACCTTCCGC---CGCTCGTGCCGCGAGGGGATCTGCGGCTCGTGCGCG---ATG
AACATCGACGGACGGAACGGATTG---GCCTGCCTGACGAAAATACCCTCA------TCG
---GGCGGGCCCTCGATGATCACCCCGCTG------CCGCACATGTTTGTGATTAAGGAT
TTGGTGGTGGATATGACGAATTTCTATAATCAGTATAAGTCGATTGAGCCGTGGCTGAAG
AGGAAGAACCCACCGGAGAATCCG------GGG------------------AAGGAG---
ATTCTGCAGAGCAAGGAAGACAGGAAGAAGCTGGATGGCATGTATGAGTGCATTCTGTGT
GCCTGCTGTAGCACATCCTGCCCCAGTTACTGGTGGAACCCGGAG---TCTTATTTGGGC
CCCGCTGCGCTTTTGCATGCCAATAGATGGATAATGGACAGTCGTGAT------GAA---
---TACACAAAGGAGCGTCTTGAGGCTGTA---GATGATGAGTTC------AAG---CTG
TATCGT------TGCCATACCATTTTGAATTGTGCTAAAGCTTGCCCCAAGGGATTGAAC
CCTGGGCAGCAAATTCAGAATATCAAGAAACTCGAGCTCGCGAGC---------------
---------------------------
>PrunusPersica_Prupe.3G297900.1.p
ATG---------------------------------------GCG------GGG------
TTG---------------------------------ATACGGAGG---GCCATA---GCC
GCAGGTGTTTCATCT------GCATCGAGATCG------ACA------------------
GCGGCG---TCG------TTTCGG------------------------------------
---------------------TATGTGGTG------GTGCGGGGCATGGCGTCGGAGGTC
CAGGCC---CAGCAA---------GTGGACCTCAAG------GCC---------------
---------------CAA------------------------------------------
---------GACAAGACG---------------AGCTTGAAAACGTTCTCAATCTACCGG
TGGAACCCAGAAAACCCG------AAGAAGCCGGAGCTCCGTGAGTACGAGATCGACCTC
AAGGAGTGTGGGCCCATGGTGCTCGACGCCCTCATTAAGATCAAGAACGAGATGGACCCC
AGCCTCACCTTCCGT---CGATCTTGCCGTGAAGGGATCTGCGGCTCCTGCGCC---ATG
AACATCGACGGCTGTAACGGGCTC---GCTTGCTTGACGAAGATAGCGCCGTCGTCTTCC
---GTCGGAGCGACGACGATAACGCCGTTG------CCGCACATGTTTGTGATAAAGGAC
CTGGTGGTGGACATGACCAACTTCTACAATCAGTACAAGAGCATAGAGCCGTGGCTGAAG
AGGAAGAGCCCGCCTACTGAGCCC------GGG------------------AAGGAG---
ATTCGCCAGAGCAAGAAGGATAGGGCTAAGCTGGATGGGATGTACGAGTGCATATTGTGT
GCCTGCTGTAGCACATCCTGCCCCAGCTACTGGTGGAACCCGGAG---ACTTATTTGGGC
CCCGCCGCCTTACTCCACGCCAATCGGTGGATAAGTGACAGTCGTGAC------GAA---
---TATACAAAGGAGCGACTGGATGCGATA---AATGATGAGTTC------AAG---CTC
TATCGC------TGCCATACCATATTGAACTGCGCTCGTGCCTGCCCAAAGGGTTTGAAC
CCTGGAAAGCAGATCACACATATCAAGCAGCTCCAGTTAGGAGTTGGTGCT---------
---------------------------
>PrunusPersica_Prupe.6G182900.1.p
ATG---------------------------------------TCA---AAGAGC------
TGG---------------------------------ATCCGCCAT---GGCTTC------
------------AAC------AGGGTAGCTCGA------ATTGTAGGCAGAGCTGCT---
GACCCA---AAG------AAGGAA------------------------------------
AACTTTCCTGTGTTAGAAGGTCACCCTGTT------GCCCAGCAGCATGCAGAAGTAGCT
CTTGAA---ACCCAT---------GACACAGTAAAA------------------------
---------------AAG------------------------------------------
---------AAAGAACAA---------------TTGCTGAAGGAGTTCAAGATCTATAGA
TGGAGCCCTGACCATCCC---AACAACAAGCCCTACCTTCACTCTTACTTTGTGGACCTC
TCCAACTGCGGTCCTATGGTTTTGGATGCATTGCAGAAGATAAAAGCAGAGGATGATTCA
AGCCTGAGTTATTGG---AGGTCGTGCAGGGAAGGGATATGTGGGTCATGCTCC---ATG
AACATTGATGGGACAAATACTGTG---GCCTGCCTCAGGCCCATAGATGCAGAC---ACT
---TCCAAACCCACTACTATAACTCCTCTG------CCTCACATGTTTGTGATCAAAGAT
CTGGTTGTTGACCTCACCAATTTCTACCAGCAGTACAAGTTGATTGAGCCATGGCTGAAG
ACGACGAAGCCACCAAAGGAT---------GGC------------------CGAGAG---
TACAGGCAATCACCCTCAGACAGGAAAAAGCTTGATGGGCTTTATGAGTGTATACTTTGT
GCTTGTTGTACTACCTCATGCCCTTCCTACTGGTGGAATCCAGAG---GAGTTCCTTGGA
CCAGCGGCTTTGCTCCATGCCTATCGATGGATTGCGGATAGTCGGGAT------GAG---
---TTCACAGAGCCACGATTGCAGGCATTGACAGATGACCACACG------AGG---TTA
TATAGA------TGCAGGACTATAAAGAATTGCACAGCCACTTGCCCCAAAAGCCTCAAT
CCTGCGGATGCCATTAACAAAATGAAGACCAGGCACCTCTTGTCTCAACCAATGGAAAGG
GTTGAGGACCAAGGATATATGTTGTGT
>PrunusPersica_Prupe.6G183100.1.p
ATG---------------------------------------TCA---AAGAGC------
TGG---------------------------------ATCCGCCAT---GGCTTC------
------------AAC------AGGGTAGCTCGA------ATTGTAGGCAGAGCTGCT---
GACCCA---AAG------AAGGAG------------------------------------
AACTTTCCTGTGTTAGAAGGCCACCCTGTT------GCTCAGCAGCATGCAGAAGTAGCT
CTTGAG---ACCCAT---------GACACAGTCAGA------------------------
---------------AAG------------------------------------------
---------AAAGACCGA---------------GTGCTGAAGGAGTTCAAGATCTACAGA
TGGAGCCCTGACCATTCC---AACAACAAGCCCTACCTTCACTCTTACTTTTTAGACCTC
TCCAACTGCGGTCCTATGGTTTTGGATGCATTGCAGAAGATAAAAGCAGAGGATGATTCA
AGCCTGAGTTATAGG---AGGTCGTGCAGGGAAGGGATATGTGGGTCATGCTCC---ATG
AACATTGATGGGACAAATACTGTG---GCCTGCCTCAGGCCCATAGATGCAGAC---ACT
---TCCAAACCCACTACTATAACTCCTCTG------CCTCACATGTTTGTGATCAAAGAT
CTGGTTGTTGACCTCACCAATTTCTACCAGCAGTACAAGTTGATTGAGCCATGGCTGAAG
ACGAAGAAGCCGCCAAAGGAT---------GGC------------------CGAGAG---
TACAGGCAATCACCCTCAGACAGGAAAAAGCTTGATGGGCTTTATGAGTGTATAGTTTGT
GCTTGTTGTACTACCTCCTGCCCTGCCTACTGGTGGAATCCAGAG---GAGTACCCTGGA
CCAGCGGCTTTGCTCCATGCTTATCGATGGATTGCGGATAGTCGGGAC------GAG---
---TTCGCAGAGCAACGATTGCAGGCATTGACAGAAGGCAACACG------AGG---TTA
TATAGA------TGCAGGACTATAAAGAATTGCACAGCCAATTGCCCCAAAAGCCTCAAT
CCTGCTGATGCCATTAGCAAAATGAAGACTAGGCACCTCTTGTCTCAACCAGTCGAAAGG
GTTGAGGACCAAGGATATGTTGTGTCA
>PopulusTrichocarpa_Potri.001G338400.1
ATG---------------------------------------GCA---ACTGGG------
TTG---------------------------------CTCAAGAGAGGAGCCATT------
------------TCA------ACGGCTAAGATC------TCA------------------
TCATTA---ACC------TCAAGA------------------------------------
---------------------TTTATACCA------TCTCGCCTCCAAGCCACGGCGGCG
GCGGCGGTGGCAGAA---------GCCAAACCAGTT------GAG---------------
---------------CAG------------------------------------------
---------CCAACAAACCCTACTCAACCACAACATCTGAAAACATTCCAAATCTACCGA
TGGAACCCAGACAACCCA------ACCAAACCAGAGCTCCAAAACTACGAAGTAGACCTG
AACAAGTGCGGTCCGATGGTGCTAGATGCTTTGATCAAGATAAAAAACGAGATCGACCCA
ACGCTGACATTTCGT---CGATCATGTCGTGAAGGAATTTGTGGGTCCTGTGCA---ATG
AATATGGATGGGTGTAATGGGCTT---GCTTGCTTGACAAAGATTGATAAG------TCT
---GGACCGCCTAGTATGATCAATCCGTTG------CCACACATGTTTGTGATCAAAGAT
CTGGTTGTGGATATGACTAATTTTTATAATCAGTATAAGAGTATTGAGCCTTGGTTGAAG
AGGAAGAATCCACCACCTGTTAAA------GGG------------------AAGGAG---
ATTCTGCAGACTAAGAAAGATAGGGCTAAGCTTGATGGGATGTACGAGTGTATTTTGTGT
GCTTGTTGTAGTACTTCTTGCCCTAGCTATTGGTGGAATCCTGAG---TCTTATTTGGGC
CCTGCTGCTTTGCTTCATGCTAATAGGTGGATCATGGATAGCCGTGAT------GAA---
---TATACCAAGGAGCGCCTGGACGCAGTC---AATGATGAGTTT------AAG---CTC
TATCGT------TGCCATACCATATTGAATTGTGCCCGTGCCTGCCCCAAGGGATTGAAC
CCTGGGAAGCAGATTCAAAATATCAAGAAGCTTGAGCGGAGC------------------
---------------------------
>SesamumIndicum_SIN_1004021
ATG---------------------------------------GCG---AGTGGA------
TTG---------------------------------CTCCGACGG---GCGATA------
------------TCT------AGGGTTCCTGCT------GCG------------------
TCGTCG---GCG------GCGAGA------------------------------------
---------------------GTTGTTGTA------TTCCGGGCCCACGCCTCGGAGGCC
CAGGCC---CAACAG---------GTGGAGCCCAAG------GCG---------------
---------------ACG------------------------------------------
---------TCCAATTCC---------------ACCCCGAAGACCTTCCAAATCTACCGA
TGGAACCCGGACTCTCCC------AACAAACCGGAGCTCCAGGACTACGAGATTGACCTC
AAGGACTGCGGACCGATGATCCTGGACGCCTTAATCAAGATAAAAAACGAGATCGATCCC
ACCCTGACCTTCCGA---CGCTCCTGCCGTGAGGGAATCTGCGGTTCGTGCGCT---ATG
AACATCGACGGCCGGAACGGTTTA---GCTTGTCTGACGAAAATTCCCCCG---------
---GGTGGGCCTACTATGATTACTCCTCTT------CCGCATATGTTCGTGATTAAGGAT
TTGGTCGTGGATATGACGAATTTCTACAACCAGTATAAGTCGATTGAGCCGTGGTTGAAG
AGGAAGAGCCCGCCGGAGACTCCT------GGG------------------AAGGAG---
ATTCTGCAGAGCAAGGAGGATAGGAAGAAGCTTGATGGGATGTACGAATGCATTCTCTGC
GCCTGCTGTAGTACATCTTGTCCTAGCTACTGGTGGAACCCGGAG---TCTTATTTGGGT
CCCGCTGCGCTTTTGCACGCGAATAGGTGGATAATGGACAGTCGTGAT------GAA---
---TACACAAAGGAGCGCCTTGACGCCATA---AATGATGAGTTC------AAG---CTG
TATCGC------TGCCATACCATTTTGAATTGTGCTAAAGCTTGCCCCAAGGGACTGAAT
CCTGGGATGCAAATCCAAAATATCAAGAAACTCGAACTGAGTTCC---------------
---------------------------
>SesamumIndicum_SIN_1004328
ATG---------------------------------------TCG---AAGAGG------
TGG---------------------------------TTCAAAAAC---GGATAC------
------------CAA------AAACTGACCCAT------ATC------------------
---------TTC------TCCAAA------------------------------------
------------------------------------------------------------
------------------------ACAGACCCGAAA------AAC---------------
---------------AGA------------------------------------------
---------GATTTCCCG---------------ACCCTGAAA------------------
------------------------GGCCACCCCGCCGCCCAGCAACAC------------
---------GCAGAGCAAGTTCTTGACGCGCTGCAGAAGATAAAAGGAGAGGATGATTCG
AGTTTGAGCTACAGG---AGGTCTTGTAGGGAAGGAATATGCGGATCGTGTGCG---ATG
AACATTGATGGGACGAACACGGTG---GCGTGCCTTAAGCCGATTGATGCGGAC---ACG
---AGTAGGGCCACTGTGATTACTCCGCTG------CCTCATATGTATGTGATCAAGGAT
TTAGTTGTGGATCTCACCAATTTCTACCAGCAGTACAAGTCCATCGAGCCATGGCTTAAG
ACGAAGAAGCCCCCACCGGAC---------GGC------------------AGAGAA---
TACAGGCAGAGTATAGCTGAAAGAAAGAGACTAGATGGGCTGTATGAATGCATACTATGT
GCTTGCTGCAGTACCTCATGCCCTTCCTATTGGTGGAACCCTGAG---GAGTTCTACGGG
CCGGCAGCACTGCTCCACGCTTATCGTTGGATTTCAGATAGTCGGGAT------GAT---
---TATACAGAGGAACGACTGCAGGCGTTAACTGAGGATAAAACA------CGG---TTG
TACCGT------TGCAGGACTATAAAAAACTGCACAGCTACATGCCCCAAGAGCCTGAAT
CCCGCGAACGCCATCAACAAGATGAAGACGAGACATCTGCTCTCTCAGCCGGTTGAGGAG
ACAGAGCATCGAAATCGACAGGCCATC
>SolanumTuberosum_PGSC0003DMT400032862
ATG---------------------------------------GCG---ACTGGT------
TTA---------------------------------ATCCGACGA---GCGATT------
------------TCT------AGGGTTCAGTCA------TCA------------------
GCACCG---GCG------GCGAGG------------------------------------
---------------------CTACTCGTC------GCCAGAGCTCACGCTTCCGACTCC
CAAGCA---CAACAG---------GTAGAATCTAAG------CCC---------------
------------------------------------------------------------
---------------------------------AATCTCAAGTCATTTCAAATTTACCGA
TGGACTCCAGACAACCCA------GGGAAACCCGAGCTCAAAGAATACAAAATCGATCTG
AAGGAATGCGGACCTATGGTTTTAGATGCCCTAATCAAAATCAAGAATGAAATTGACCCT
ACACTTACCTTCAGG---AGATCCTGTAGAGAAGGGATCTGTGGGTCCTGTGCT---ATG
AATATCGACGGATGTAATGGACTC---GCTTGTTTGACCAAGATCTCGTCG---------
---GATTCTGAATCGACGATTACGCCGTTG------CCACATATGTTTGTGATTAAGGAT
CTGGTGGTGGATATGACTAATTTCTATAATCAGTATAAGTCTATTGAGCCTTGGCTTAAG
AGGAAGACACCTGCACCAACGCCT------GGG------------------AAGGAG---
ATACCACAGAGCAAGAGCGATAGGGCTAAGTTGGATGGAATGTACGAGTGTATTCTATGT
GCTTGCTGTAGCACATCATGCCCTAGCTACTGGTGGAATCCAGAG---TCTTATCTTGGT
CCCGCTGCACTCCTCCATGCCAACCGATGGATCATGGATAGCCGTGAT------GAA---
---TTTACTCAGGAGCGCCTGGATGCAGTT---AATGATGAATTC------AAG---CTT
TATCGC------TGCCATACTATTCTGAACTGTTCTCGTGCTTGCCCAAAGGGCTTAAAT
CCTGGGAAGCATATTCAGAACATCAAGAAGCTGGAGATGGCACCT---------------
---------------------------
>SolanumTuberosum_PGSC0003DMT400053128
ATG---------------------------------------TCA---AGAAAC------
TTAATA------------------------------ATAAAAGAA---GGGGTA------
------------AAG------AAATTGAGGCAT------TTG------------------
AGAAAG---GAG------TACTCT------------------------------------
AGGTTCCCTATACTTGAAGGGCACCCAATT------GCACAACAACATGGAAAAGAAGCA
GTGGAA---TCTGTT---------GGAATTCTCAAGAAATTAAGT---------------
---------------GAT------------------------------------------
---------AAAGATAAG---------------AAGATGAAGGAATTTAGGATTTATAGG
TGGAACCCTGATAAACCT---AACCAAAAACCCTTTCTTCAATCCTTCTTTGTTCATCTT
CCTTCATGTGGCCCCATGGTTCTGGATGCATTGCAAAAGATAAAGGGGGAGGAAGATTCG
AGTTTGAGTTACCGA---AGGTCGTGTAGAGAAGGAATATGTGGATCATGCTCA---ATG
AACATAAATGGTGTTAACACCGTA---GCATGTCTCAAGCCTATAGATACAGAC---ACT
---AGCAAGCTAACTACCATCACTCCTCTT------CCTCACATGTTTGTTATCAAAGAT
TTGGTGGTTGATCTCTCTAATTTCTACCACCAGTACAAGTCTATAGAGCCATGGTTGAAG
ACACGAAAACCGCCCCCAGAT---------GGG------------------AGAGAA---
TACAGGCAAACACCATTGGATAGGAAGAAACTTGATGGCTTATATGAATGCATATTATGT
GCTTGTTGCAGCACTTCTTGTCCTTCTTACTGGTGGAATCCCGAG---GAGTTCCTTGGG
CCTGCAGCCTTGCTCCATGCCTATCGATGGATCTCG------------------GAC---
---------------------------------------------------AGG---TTA
------------------ATTCTTCAAAACACCAGTCGA---------------ATAAAT
ACCAAAAATATGGTCATTTCACTCCGA---------------------------------
---------------------------
>SolanumTuberosum_PGSC0003DMT400064279
------------------------------------------------------------
------------------------------------------------------------
------------------------------------------------------------
------------------------------------------------------------
------------------------------------------------------------
------------------------------------------------------------
------------------------------------------------------------
------------------------------------------------------------
------------------------------------------------------------
---------------ATGGTCTTAGACGCCCTAATCAAAATCAAGAATGAAATTGACCCT
TCACTAACCTTCCGA---AGATCTTGCAGAGAAGGGATCTGTGGGTCCTGTGCC---ATG
AACATCGACGGCTGTAATGGACTC---GCATGTTTGATCAAGATCTCATCG---------
---GATTCTGAATCGACGATTACGCCGCTG------CCACATATGTTTGTGATTAAGGAT
TTGGTGGTTGATATGACTAATTTTTATAATCAGTATAAGTCTATTGAGCCTTGGCTGAAG
AGGAAAACACCTGCACCAACGCCT------GGG------------------AAGGAG---
ATACCTCAGAGCAAGAGCGATAGGGCTAAGTTGGATGGGATGTACGAGTGA---------
------------------------------------------------------------
------------------------------------------------------------
------------------------------------------------------------
------------------------------------------------------------
------------------------------------------------------------
---------------------------
>SolanumTuberosum_PGSC0003DMT400086943
ATG---------------------------------------TCA---AGAAAT------
TTG---------------------------------ATAAAAGAG---GGGATG------
------------AAG------AAAGTAGTTGGG------CGTTGGAGAAAG---------
AAGGAG---TAC------TCTAGG------------------------------------
---TTTCCTATACTTGAAGGGCATCCAATT------GCAAAACAACATGGAGAACAAGTT
GTAAAG---TCTGTT---------GGGAACCTCAAA------AGAGGCTATTAC------
---------------ACA------------------------------------------
---------GTGGGGGGT---------------TTACCCAGTGCGCACAAAGTGCTCACC
CAAAGGGCAGAGGCTGTG---GCAGAGGTTGTAGCGGCTGCGGGTTAT------------
------------CCTGGGGTTCTAGATGCATTGCAAAAGATAAAAGGAGAGGTAGATTCG
AGTTTAACTTACAGG---AGATCATGTAGAGAAGGGATATGTGGATCATGCGCG---ATG
AACATAAATGGCGTTAATACAGTA---GCATGTCTCAAGCCTATTGATACGGAT---ACG
---AGCAGGCCAATGACCATAACTCCTCTT------CCTCACTTGTTTGTCATCAAAGAT
TTGGTCGTCGATCTCTCTGATTTCTATCAGCAGTACAAGTCCATTGAGCCATGGCTAAAG
ACACGAAATCCCCCGCCAGAC---------GGG------------------AAAGAG---
TATAGGCAAACACCAGAAGAAAGGAAGAAGCTTGATGGCTTATACGAATGTATATTATGT
GCTTGCTGCAGTGCTTCTTGCCCTTCTTATTGGTGGAATCCTGAG---GAGTTCCTTGGA
CCTGCAGCCTTGATCAATACCTATCGATGGATCTCCGACAGTCGAGAT------GAT---
---TTTGCAGATGAGAGATTGCAGGCAATAACAGAGGACGAAAGG------CGT---TTA
TATCGA------TGCAGGGCAATAGGAAATTGCACAGCATGTTGCCCTAAGAGCCTTAGA
CCTTCTGAGGCCATAAGAAAGATGAAGACCAAGCACTTAACTGGGATACCAGTGGAGACT
CTAAGCAATAATATGAAGACTAGCCAC
>StrigaAsiatica_SGA_v2.0_scaffold154G37142
ATG---------------------------------------GCA---ACTGGT------
TTG---------------------------------GTCCGACGA---GCGATA------
------------TCT------AGGGTTCCGGCC------GTA------------------
TCTCCG---GCC------GCTAGG------------------------------------
---------------------GCCATCATC------TGCCGCGCCCATGCGTCGGAGGCC
CAGGCC---CAGCAG---------GTCGAGCCCAAG------GCA---------------
---------------AAG------------------------------------------
---------CCCTCCTCC---------------ACCCCCAAGACCTTCCAAATCTACCGA
TGGAACCCCGATTCGCCG------CAGAAGCCCGAGCTCCAGAACTACGAAATCGACCTC
AAGGACTGCGGCCCCATGGTCCTCGACGCCCTGATCAAGATTAAGAACGAGATCGACCCG
ACCCTGACCTTCCGC---CGATCGTGCCGCGAGGGGATCTGCGGCTCCTGCGCG---ATG
AACATCGACGGGCGAAATGGATTG---GCCTGCCTGACGAAGATACCCTCG---------
---GGCGGAGCCACGATGATCACCCCTCTG------CCGCACATGTTCGTGATTAAGGAT
CTGGTGGTGGACATGACGAATTTTTACAACCAGTACAAGTCGATCGAGCCCTGGCTGAAG
AGGAAAAATCCTCCGGAGAATCCG------GGG------------------AAGGAG---
GTTCTGCAGAGCAAGGAGGATAGGAAGAAGTTGGATGGGATGTACGAGTGCATCCTGTGC
GCCTGCTGCAGCACCTCCTGCCCCAGTTACTGGTGGAACCCGGAG---TCTTATTTGGGT
CCCGCTGCTCTCTTGCACGCCAATAGATGGATAATGGACAGTCGTGAT------GAG---
---TACACAAAGGAGCGTCTTGAGGCTATA---GATGACGAGTTT------AAG---CTG
TATCGT------TGCCATACCATTTTGAATTGTGCTAAAGCATGCCCTAAGGGTCTGAAC
CCAGGAAAACAAATTCAGAATATCAAGAAACTCGAGCTCACAAGT---------------
---------------------------
>StrigaAsiatica_SGA_v2.0_scaffold47G17534
ATG---------------------------------------GCG---ACTGGG------
CTG---------------------------------GTCCGACGA---ACGATA------
------------TCT------AGGATTTCGGCC------GTA------------------
TCACCG---TCG------GCGAGG------------------------------------
---------------------GCTATTATC------TGCCGCGCTCATACCTCGGAGGCC
CAGGCC---CAGCAG---------GTCGAGCCCAAG------GCG---------------
---------------AAG------------------------------------------
---------CCCAGCTCC---------------ACCCCCAAGACCTTCCAAATCTACCGA
TGGAACCCCGATTCGCCG------CAGAAGCCGGAGCTCCAGAACTACGAGATCGACCTC
AAGGACTGCGGTCCCATGGTCCTCGACGCCCTCATCAAGATCAAGAACGAGATCGACCCG
ACCTTGACCTTCCGT---CGCTCGTGCCGCGAGGGGATCTGCGGCTCGTGCGCG---ATG
AACATCGACGGTCGGAACGGATTG---GCCTGCCTGACGAAGATAGATTCC---------
---GGCGGGGCCACGATGATCACGCCGCTG------CCGCACATGTTCGTGATTAAGGAT
CTGGTGGTGGACATGACCAATTTCTACAACCAGTACAAATCCATCGAGCCGTGGCTTAAG
AGGAAGAATCCTCCGGAGAATCCG------GGG------------------AAAGAG---
GTTCTGCAGAGCAAGGAGGATAGGAAGAAGCTGGATGGGATGTACGAGTGCATTCTGTGC
GCCTGCTGCAGCACATCCTGCCCCAGCTACTGGTGGAACCCGGAG---TCTTATTTGGGT
CCGGCTGCGCTTTTGCACGCCAATAGGTGGATAATGGACAGTCGTGAT------GAG---
---TACACAAAGGAGCGTCTTGAGGCTGTA---AATGATGAGTTC------AAG---CTG
TATCGT------TGCCACACCATTTTGAATTGTGCTAAAGCATGCCCTAAGGGACTAAAC
CCAGGAAAACAAATTCAGAATATAAAGAAACTCGAGCTCACTAAT---------------
---------------------------
>StrigaAsiatica_SGA_v2.0_scaffold47G17772
ATG---------------------------------------TCC---------------
TGG---------------------------------TTAAAGAAG---GGGACC------
------------AAA------AAAGTTTCCGAT------TTTGTCCTTACAAAATGG---
GCACCG---GAA------AAAGAA------------------------------------
CGCTTCCCGACATTGGAAGGCCACCCGGCG------GCCCAACGACACGCGGAGCAAGTT
CTCGAT---TCGCAC---------GCAACCCTGAAA------GTGAACATCAAG------
---------------AAA------------------------------------------
---------GAATTGGGC---------------CGGAAAAAGGAATTCAAGATTTACAGG
TGGAGCCCCGATAACCCG---ACCCAGAAGCCTTTTCTCCAATCCTACTTCCTCGATCTT
CCCAAGTGTGGGCCTATGGTTTTAGATGCGTTGCAGAAGATAAAAGCAGAGGAAGACTCG
AGTTTAAGTTACAGG---AGATCGTGCAGAGAAGGGATTTGCGGTTCGTGCTCG---ATG
AACATTGACGGCATTAACACTGTG---GCTTGCCTTAAGCCAATCGACACCAAC---ACT
---AATCGAGCTACGATAATAACTCCTTTG------CCTCATATGTATGTGATTAAGGAC
TTAGTGGTCGATTTCTCCAATTTCTACCAGCAGTACAAGTTGATAGAGCCATGGCTAAAG
AAGAAAAAGTTGTCCTCTGCTGAC------GGA------------------AGAGAG---
AATAGACAATCTATAGCGGAGAGAAAGAGGCTAGACGGGCTTTACGAGTGTATATTATGT
GCTTGTTGCAGTACATCTTGCCCGTCTTATTGGTGGAATCCCGAG---CGCTTTCTTGGA
CCAGCGGCTCTACTTCACGCCTACCGTTGGATTTGTGACAGTCGCGAT------GAT---
---TATACGGAGGAGCGGCTGGAGGCATTAACGGAGGACAAAACG------CGT---CTT
TATCTT------TGCAGGACTATAAGAAACTGCACGGCGTGTTGTCCCAAAGGATTGAAC
CCAGCAAACGCCATCAACAAGATGAAGACGAGGCATTTGCTTTCTTGGCCAGTTGAGGAG
ACAGAGGATGAAGAACAAAAGGGTTTT
>VitisVinifera_GSVIVT01003975001
------------------------------------------------------------
------------------------------------------------------------
------------------------------------------------------------
------------------------------------------------------------
------------------------------------------------------------
------------------------------------------------------------
------------------------------------------------------------
------------------------------------------------------------
------------------------------------------------------------
---------------ATGGTTCTCGACGCCCTAATCAAGATCAAGAACGAAATGGATCCG
ACACTCACTTTCCGC---CGATCGTGCCGGGAGGGCATTTGCGGGTCGTGCGCG---ATG
AATATCGACGGTTGCAACGGCCTG---GCCTGTCTCACGAAGATCCCCTCT---------
---GGCGAGTCGTCTACGGTCACGCCGTTG------CCGCATATGTTCGTGATAAAAGAT
CTGGTGGTGGACATGACGAATTTCTATAACCAGTACAAGAGCATAGAGCCGTGGTTGAAG
AGGAAGACCCCACCACCGACGCCG------GGG------------------AAGGAG---
ATTCCCCAGAGCAAGAAGGATCGGGCCAAGCTTGACGGGATGTACGAGTGCATTCTATGC
GCTTGCTGTAGCACATCCTGCCCCAGCTACTGGTGGAACCCCGAG---TCATATCTGGGT
CCGGCTGCTCTGCTCCACGCTAATAGGTGGATTAGTGATAGCCGTGAC------GAA---
---TACACCAAGGAGAGGCTTGATGCAGTA---TGTGATGAATTC------AAG---CTT
TACCGC------TGTCATACGATATTGAACTGTGCCCGGGCCTGCCCAAAGGGATTGAAT
CCTGGAAAGCAGATTGCAACAATTAAGCAGCGACACATTGCAGATGCCATT---------
---------------------------
>VitisVinifera_GSVIVT01005872001
ATG---------------------------------------TTG---AAGAGG------
TGG---------------------------------ATCCGCCAT---GGCTAC------
------------AAA------AAGGTAGCTGGT------TTA------------------
TTCAGT---AAA------GCAGAC------------------------ACAAGAACGAAA
AGGTTTCCAGTACTAGAAGGGCATCCATTG------GCACAAGAACATGCGGAGGCAGCT
GTGGAG---ACACAA---------GGCACCATCCAA------GAG---------------
---------------AAC------------------------------------------
---------CTCAATGCC---------------TTGAAAAAGGAATTCCAGATATATAGA
TGGAACCCAGATTTTCCC---AACACCAAGCCCCATCTGCAGTCTTATTTTGTGGACCTG
TCGACATGTGGACCCATGGTGTTGGACGCACTACAGAAAATAAAAGCGGAAGAAGATTCG
AGCCTGAGTTACAGG---AGGTCATGCAGGGAAGGGATATGTGGGTCGTGTGCC---ATG
AATATTGATGGAACCAACACGGTG---GCTTGTCTGAGGCCCATTGATGCAGAC---ACC
---ACCAAGCCCACCACCATCACTCCTCTC------CCCCACATTTCAATAAATGGT---
------GTGGATTAA---------------------------------------------
------------------------------------------------------------
------------------------------------------------------------
------------------------------------------------------------
------------------------------------------------------------
------------------------------------------------------------
------------------------------------------------------------
------------------------------------------------------------
---------------------------
>VitisVinifera_GSVIVT01005873001
------------------------------------------------------------
------------------------------------------------------------
------------------------------------------------------------
------------------------------------------------------------
------------------------------------------------------------
------------------------------------------------------------
------------------------------------------------------------
------------------------------------------------------------
------------------------------------------------------------
------------------------------------------------------------
---ATGACATACATA---CAT---------------------------------------
---------------------------GCATGCATA------------------------
------------------------------------------------------------
---------------------------------TATAGGTCGATCGAGCCATGGCTTAAG
GCAAGACAGCGACCAGAGGAT---------GGG------------------CGAGAA---
TACAGGCAATCGCCTAAAGACAGAAAGAAGCTAGATGGGCTGTATGAGTGCATACTATGC
GCTTGCTGCAGTACTTCATGCCCTTCCTATTGGTGGAACCCAGAA---GAATTCCCTGGA
CCAGCAGCTTTGCTCCATGCTTATCGATGGGTCTGCGACAGTCGGGAT------GAC---
---TTCGTGGATGAAAGAGTGCAGGCATTG---ACGGAGGGCCTA------AAGAGCTTA
TATAGA------TGCAGGACTATAAAGAACTGCACAGTCAACTGCCCCAAAAGCCTAGAC
CCTGCAAATGCCATCCACAAGATGAAGACTAGGCATTTGGTTTCTCAGCCAGTGGAGTTG
TTTGAAGGCCAG---------------
>CuscutaAustralis_C019N0314E0.1
ATG---------------------------------------GCG---TCTGGT------
TTG---------------------------------GTCCGACGA---GCGATA------
------------TCT------AGGGTTCCGTCG---------------------------
TCACCG---GCGGCAGCGGCGAAG------------------------------------
---------------------CTTGTTCTG------GCAAGAGCTCACGCTTCCGAGGCG
CATGCC---CAGACG---------GTGGACCCCAAG------GCG---------------
---------------ACG------------------------------------------
---------GCCACCTCC---------------GACCTGAAGAAGTTCCAAATTTACCGG
TGGAATCCCGACAACCCG------AAGAAGCCGGAGCTTCAGGAGTACCAGATTGATCTG
AAGGATTGCGGGCCCATGGTGCTGGACGCCCTGATCAAGATAAAAAACGAGATCGACCCG
TCCCTGACTTTCCGG---AGGTCGTGCCGGGAGGGAATCTGCGGGTCCTGCGCG---ATG
AACGTCGACGGCCAGAACGGGCTG---GCCTGCCTGACGAAGATCTCCGCC---------
---GGGCCGGATTCCATGATCACGCCGCTT------CCGCACATGTTCGTGATCAAGGAT
CTGGTGGTGGACATGACGAATTTCTACAACCAGTACAAGTCGATCGAGCCGTGGCTGAAG
AGGAAGAACCCGCCTCCTACCCCA------GGG------------------AAGGAG---
ATTCCCCAGACCAAGGCAGATAGATCTAAGCTCGATGGGATGTATGAGTGCATCCTGTGC
GCCTGCTGTAGCACATCCTGCCCCAGTTACTGGTGGAATCCCGAG---TCTTATCTCGGC
CCCGCCGCCCTCCTCCATGCCAACCGATGGATAATGGACAGCCGAGAT------GAG---
---TACACAAAGGAGCGCTTGGAGGCGGTT---GACGATGAATAC------AAG---CTG
TACCGT------TGCCACACGATATTGAACTGTGCCAAAGCTTGCCCGAAAGGGTTGAAT
CCCGGCAAGCAAATCCAGAACATCAAGGCTTTAGAGGTCAACAAGCGCTTCGCC------
---------------------------
>Actinidiaeriantha_DTZ79_05g11920
ATG---------------------------------------GCG---ACCAGT------
TTG---------------------------------GTCCGACGA---GCGGTC------
------------TCT------AGGGTTCACTCC---------------------------
TCTCCG---GCG------GCGAAG------------------------------------
---------------------CTGTTCTGC------GCCCGAACCCACGCGTCGGAGCCC
CAAGCC---CAACAT---------GTCGAACCAAAG------GGA---------------
---------------AGA------------------------------------------
---------CCCGAATCC---------------AACCTCAAGACCTTCCAGATCTACCGG
TGGAGCCCGGACGACCCG------AAGAAGCCGGAGCTCCGGAACTACCAGATCAACCTG
AAGGAGTGGGGGCCCTGG-T-CTCGACGCCCTCATCAAGATCAAGAACGAGATCGACCCC
ACC-T-CACTTCCGC---CGATCCGAGCGA---GGGGTCTGCGGCTCGTGCGCC--TATG
AACATTGACGGCTTGTATGTTGTAACGGCTCGCCTGTCTCACCAAGATCCG------TCG
---GGGGCTCGTCGAATGCGACGATCACGCCGATGGCCGCACATGTTCGTGATCAAGGAT
TGGTGGTTGGACATGACCAATTTCACAAAC---GTACAGAGCATCGAGCCGTGGCCTGAA
GCGGAAGAGCCCGGCGCCGGAGCA------GGG------------------AAGGAAGAT
TTCCGCAGGAGCAAGAAGGATAGGGCCAAGCTTGATGGGATG------------------
------------------------------------------------------------
---------------------------TGGATAATGGACAGCCGCGAT------GAA---
---TACACCAAGGAGCGTCTTGATGCAATA---TGTGATGAGTTC------AAG---CTA
TACCGT------TGCCACACCATATTGAATTGCGCCCGTGCTTGTCCAAAAGGCCTAAAC
CCTGGAAAACAAATCATAAACATCAAACAACTTCAGCTTGCCAAGGGTATC---------
---------------------------
>Actinidiaeriantha_DTZ79_27g01070
ATG---------------------------------------GCG---ACCGGT------
TTG---------------------------------GTCCGACGA---GCGGTC------
------------TCT------AGGGTTCACTCC---------------------------
TCGCCT---GCG------GCGAAG------------------------------------
---------------------CTGCTCTGC------GCCCGAGCCCACGCGTCGGAGCCC
CAAGTC---CAACAT---------GCCGAGCCGAAG------GCC---------------
---------------CGA------------------------------------------
---------CCCGAATCC---------------AACCTCAAGACCTTCCAGATCTACCGG
TGGAGCCCGGACGACCCG------AAGAAGCCGGAGCTCCGGGACTACCAGATCGACCTG
AAGGAGTGCGGGCCCATGGTCCTCGACGCCCTCATCAAGATCAAGAACGAGATGGACCCC
ACCCTCACCTTCCGC---CGATCGTGCCGCGAGGGGATCTGCGGCTCATGCGCC---ATG
AACATCGACGGCTGTAACGGCCTC---GCCTGCCTCACCAAGATCCCGTCA------GGG
---TCGTCGATGGCGACGATCACGCCGCTG------CCGCACATGTTCGTGATCAAGGAT
CTGGTGGTGGACATGACCAATTTCTACAATCAGTACAAGAGCATCGAGCCGTGGCTGAAG
CGGAAGAGCCCGGCGCCGGAGCAG------GGG------------------AAGGAG---
ATCCCGCAGAGCAAGAAGGATAGGGCCAAGCTGGATGGGATGTACGAGTGCATATTGTGC
GCCTGCTGTAGCACATCCTGCCCCAGCTACTGGTGGAACCCCGAA---TCCTATCTCGGC
CCTGCCGCTCTCCTCCACGCCAATAGGTGGATAATGGACAGCCGTGAT------GAA---
---TACACCAAGGAGCGTCTTGATGCAATA---TGTGATGAGTTC------AAG---CTA
TATCGT------TGCCACACCATATTGAATTGTGCCCGTGCTTGTCCAAAAGGCCTAAAC
CCTGGAAAACAAATCACAAACATCAAACAACTTCAGCTTGCAAAGGTTAAGGTTCTTTGG
GTTGTGGACGACCTCTGGGAACTGGAC
>Actinidiaeriantha_DTZ79_27g07320
------------------------------------------------------------
------------------------------------------------------------
------------------------------------------------------------
------------------------------------------------------------
------------------------------------------------------------
------------------------------------------------------------
------------------------------------------------------------
------------------------------------------------------------
------------------------------------------------------------
------------------------------------------------------------
------------------------------------------------------------
------------------------------------------------------------
------------------------------------------ATGTTTGTCATCAAAGAT
CTGGTCGTTGATCTCACTTACTTCTACCACCAATACAACCATGGT------------AAA
GGCGAGAAAGCCCCACAAGAT---------GGG------------------AGAGAG---
TACAGACAAACACTAGAAGAGAGAAAAAAGTTAGATGGGTGGTATGAATGCATACTTTGT
GCTTGTAGTACTACTTCTGACCCTTCCTATTGGTGGAATCCAGAG---GAGTTCCTTGGA
CCGGCTGCATTGATCCATGCCCATCGCTGGATTTCCGAT---AGGGTC------GAGTTG
ATTTTCGCGGCCGAGCGATTGCAGGCGCTAACGGAGGACACAAAG------CGT---TTG
TATCGA------TGCAGGACGATCAAAAACTGTACAAACGCCTGCCCTAAAAGTCTCAAC
CCTGCAAGTGCAATTCACAAGATGAAGGCTAGGCATATGCTATCTCTGCCAATTGAAGGC
---------------------------
>GossypiumRaimondii_KJB11590
ATG---------------------------------------GCG---ACCAAT------
TTG---------------------------------ATCCGTCGA---GCGATG------
---AACATGACGTCA------CGTTTTCCGTCATCGACAGTG------------------
GCTCCA---GCG------TCGCGG------------------------------------
---------------------CTGGTGTTG------GACCGTCCTTACGCCACCGAAACG
GAAGCT---CAAAAG---------GTGGAACCGAAA------GCC---------------
---------------TCC------------------------------------------
---------TCCGGCAGCGGCGGCACC------AGCATGAAAACCTTCCAAATCTATCGA
TGGAACCCAGATAATCCT------ACGAAACCCCAACTTCAAGACTTCAAAATCGACTTA
AAAGAATGCGGACCCATGGTGCTTGATGCCTTGATCAAGATCAAGAACGAGATGGATCCA
TCGCTCACCTTCCGT---CGTTCCTGCCGTGAAGGGATTTGTGGCTCTTGTGCA---ATG
AACATCAACGGTTGTAACGGGTTA---GCATGTCTTACCAAGATCGAATCT------GGA
---CCGTCGGAAACGACGATCACGCCGTTG------CCGCATATGTTTGTGATTAAAGAT
TTGGTGGTTGATATGACTAATTTTTATAATCAATATAAGAGCATTGAGCCTTGGTTGAAG
AGGAAGAATCCGCCACCGACGGCG------GGG------------------AAAGAG---
ATTCCGCAATCTAAAAAGGACAGAGCCAAGTTAGATGGGATGTATGAGTGTATCTTGTGT
GCTTGTTGCAGTACCAGCTGTCCTAGTTATTGGTGGAATCCTGAA---TCTTATTTGGGT
CCTGCTGCTTTGCTTCACGCTAACAGATGGATAAGCGATAGCCGTGAC------GAA---
---TACACAAAAGAGAGATTGGATGCCATA---AATGACGAGTTT------AAG---TTG
TATCGT------TGCCATACGATATTGAATTGTGCTCGTGCTTGCCCGAAGGGTCTGAAC
CCAGGAAAACAGATCACAAACATCAAGCACCTTCAGCTGACTGGTGGTGCT---------
---------------------------
>GossypiumRaimondii_KJB49169
ATG---------------------------------------TCA---AAGAGC------
TTG---------------------------------TTGCGCAAC---GGCTAC------
------------AAT------AATGTAGCTCGG------ATT------------------
TTAGGT---AAA------GACCGA------------------------AAACAGAAGCAA
AATTTTCCAGTGCTTGAAGGCCACCCAGCT------GCTCAGCAACATGCAGAAATAGCA
GTTGAA---AGAAGT---------GGGGAAATTCAC------GAC---------------
---------------AGA------------------------------------------
---------GTGAAGAAG---------------CTTCACAAGGAGTTCAAGATATATAGG
TGGAACCCTGACCACCCCACCAACAACAAGCCCTTCCTCCAGTCTTACTATGTAGATCTT
TCCAACTGTGGGCCCATGGTTTTGGATGCTTTGCAAAAGATAAAAGGTGAGGATGATTCA
AGCTTGAGCTATAGG---AGGTCTTGCAGGGAAGGGATATGTGGGTCTTGTGCC---ATG
AACGTTGATGGAACCAATACAGTG---GCCTGCCTCAAGCTCATTGATGTGGAC---ACA
---AGAAAGCCCACTGTTCTTACTCCCTTG------CCTCACATG---------------
---------------------------------------TCAATTGAGCCATGGCTGAAG
ACCAAAAGAGCACCCGAAGAA---------GGG------------------AGAGAA---
TACAGGCAATCACCGGCAGAGAGGAAGAAGTTAGATGGGTTATACGAGTGCATACTCTGT
GCTTGCTGTAGCACATCCTGCCCATCTTACTGGTGGAACCCCGAG---GAATTTCTTGGC
CCGGCGCCTTTGCTTCATGCTTTTCGATGGATCTCCGACAGCCGGGAT------GGT---
---TTCTCTCAGGAAAGGCTTCAGGCTTTGACGGAAGATCACAAA------AGA---TTG
TATAGA------TGTAGGACGATAAAAAATTGCGCAGCAGCCTGCCCCAAAAGCCTGAAC
CCAGCTGATGCAATTCATAAGATGAAGACTAAGCATGTGATTTCTCAAGTAGTGGAGAAG
GTTGGAAGCACG---------------
>GossypiumRaimondii_KJB76479
ATG---------------------------------------GCG---ACCAGT------
TTG---------------------------------ATTCGACGG---GCGATG------
---AATATGGCATCA------CGAGTGTCATCACCAACGGTG------------------
GCTCCG---GCG------TCGAGG------------------------------------
---------------------ATGGTGGTG------GTTAGGCCGTACGCTAGCGAAACA
GAAGCT---CAAAAG---------GTGGAACCAAAA------GCC---------------
---------------GCC------------------------------------------
---------GCCTCCCCC---------------AACATGAAGACCTTCCAAATCTACCGA
TGGAATCCAGATAATCCT------ACCAAACCCCAGCTCCAAGACTACAGAATCGACTTA
AAAGAATGCGGGCCTATGGTCCTTGACGCCCTCATCAAGATCAAGAACGAGATCGACCCG
TCGCTCACCTTCCGC---CGCTCCTGCCGTGAAGGAATCTGCGGCTCTTGTGCA---ATG
AACATCAACGGCTGTAACGGCTTA---GCTTGTCTGACCAAGATCGAATCA------GGA
---TCGTCGGAGACCACCATAACGCCTTTG------CCGCATATGTTCGTGATAAAAGAT
CTGGTGGTGGATATGACCAACTTTTATAATCAGTATAAGAGTATTGAACCGTGGTTGAAG
AGGAAAAACCCGCCGCCGACGGCG------GGA------------------AAAGAG---
ATTCCGCAGAGTAAAAAGGATAGAGCTAAGCTAGATGGGATGTATGAGTGTATTTTGTGT
GCTTGTTGTAGCACTAGCTGTCCCAGCTATTGGTGGAATCCCGAG---TCTTATCTAGGT
CCTGCTGCTTTGCTCCATGCAAACAGATGGATAAGCGACAGCCGTGAT------GAA---
---TACACAAAGGAGAGATTGGAGGCCATA---AATGATGAGTTT------AAG---CTG
TATCGT------TGCCATACAATATTGAACTGTGCTCGTGCTTGTCCAAAGGGGCTGAAC
CCGGGAAAGCAGATCGCACACATCAAGCATCTTGAGCTTACTGCT---------------
---------------------------
>TheobromaCacao_Thecc1EG001136t1
ATG---------------------------------------TCA---AGTAGC------
TTG---------------------------------TTGAGCCAT---GGCTTC------
------------AAT------AAGGTAGCTCGG------ATTTTGGGTAGA---------
GACCCA---AAA------AAGCAA------------------------------------
AATTTTCCAGTGCTGGAAGACCATCCAGCT------GCACAAGCGCATGCAGAAGTAGCA
ATTGAA---ACACAT---------GGGGATATTCAG------AAC---------------
---------------AGA------------------------------------------
---------GTCCAGAAG---------------CTTTACAAGGAGTTCAGGATCTTTAGA
TGGAGCGCTGACCACCCCACCAACAACAAACCCTTTCTCCAGTCTTACTATGTAGACCTT
TCCAGTTGTGGCGCCATGGTTTTGGATGCATTGCAAAAGATAAAAGCAAAGGATGATTCA
AGCCTAAGCTATAGG---ATGTCTTGCAGGGAAGGGATATGTGGGTCTTGTGCA---ATG
AACAACGACGGAACCAACACTGTG---GCCTGCCTCGAGCCCATTAATGCAGAC---ACT
---AGCAAGCCCACTGTTATAACTCCCCTG------CCTCACATGTATGTGATCAGATAT
CTGGTTGTAGACCTTACCGATTATTACCAACAGTACAGGTCAATCGAGCCATGGCTTAAG
ACCGAACGACCACCTGAAGAT---------GGG------------------AGGGAA---
TACAGGCAATCACCTGCTGACAGGAAGAAGCTAGATGGCCTATACGAGTGCATATTTTGT
GCTTGCTGTACTACTTCCTGCACTTCTTACTGGTGGAACCCGGAG---GAGTATCCCGGC
CCTGCTGCTTTGCTTCATGCTTACCGATGGATCTCCGAGAGCCGGGAT------GAT---
---TTCACTGAGGAAAGGCTGCAGGCCTTA---ACGGAAGACTTC------AAGAGATTG
TATAGA------TGCAGGACTATAAAGAATTGCACAGCAAACTGCCCCAAAAACCTGAGT
CCAGCTGGTGCAATTCATAAGATGAAGACCAAGCACATGTTTTCTGAACCAATGGAGAAG
GTTGAAAGCCTG---------------
>TheobromaCacao_Thecc1EG017067t1
ATG---------------------------------------GCG---ACCACT------
TTG---------------------------------ATTCGACGG---GCAATG------
---AGTATGACGTCA------CGCGTGTCGTCGTCAACTGTG------------------
GCTCCG---GCG------TTGAGG------------------------------------
---------------------CTTGTGGTG------ACGCGTCCCTACGCCAGTGAAGCG
GAAGCT---GAAAAG---------GGGGAC------------------------------
---------------GCC------------------------------------------
---------GCCACGACC---------------AATATGAAAACCTTCCAAATCTACCGA
TGGAACCCAGATAACCCG------TCAAAACCCCAACTCCAAGACTACAAAATCGACCTA
AAAGAATGCGGGCCCATGGTCCTCGACGCCCTAATTAAGATCAAGAACGAGATCGACCCA
TCGCTTACCTTCCGC---CGCTCCTGCCGTGAAGGAATCTGCGGCTCCTGCGCG---ATG
AACATCAATGGCTGTAACGGGTTA---GCTTGTCTGACCAAGATCGAATCA------GGA
---TCGTCGGAGACGACGATCACGCCATTG------CCACATATGTTTGTGATAAAAGAT
CTGGTGGTGGATATGACCAACTTTTATAATCAGTATAAGAGTATTGAGCCTTGGTTGAAG
AGAAAGAATCCGCCGCCGACAGCA------GGG------------------AAAGAG---
ATTCCGCAGAGTAAGAAGGATAGAGCCAAGTTGGATGGGATGTATGAGTGTATTTTGTGT
GCCTGTTGTAGTACCAGTTGTCCTAGTTATTGGTGGAATCCTGAA---TCTTATTTGGGT
CCTGCTGCTTTGCTTCATGCTAACAGATGGATAAGTGACAGCCGTGAT------GAA---
---TACACAAAGGAGAGATTGGAGGCCATA---AATGATGAGTTC------AAG---CTG
TATCGT------TGCCATACGATATTGAACTGTGCTCGTGCTTGCCCTAAGGGCCTGAAC
CCAGGAAAGCAGATCACACACATCAAACAGCTTCAGCTGTTGGGTAGTGCT---------
---------------------------
>VacciniumCorymbosum_VaccDscaff13-augustus-gene-59.47-mRNA-1
ATG---------------------------------------GCG---ACTGGT------
TTA---------------------------------GTCCGTCGA---GCGTTT------
------------TCC------AGGGTCCAATCC---------------------------
TCGCCG---GCG------GCGAAA------------------------------------
---------------------CTAGTCTGC------ATCCGATCCCACGCATCGGAAGTA
TCAGCC---CAAAAG---------GCCGAC---GAA------CCC---------------
---------------AAA------------------------------------------
---------CCCACCGCC---------------AACCTCAAGACCTTCCAAATCTACCGA
TGGAACCCAGACAACCCA------ACCAAACCAGAGCTCAAATCCTACCAGATCAACCTC
AACGAATGTGGGCCCATGGTCCTCGACGCCCTCATCAAGATCAAGAACGAGATCGACCCT
ACCCTAACCTTCCGC---CGCTCCTGCCGCGAGGGCATCTGCGGCTCCTGCGCC---ATG
AACATCGACGGCTGCAACGGCCTC---GCCTGCCTCACCAAGATTCCGTCG------CCC
---TCGACGGACTCTACGGTGACGCCGCTG------CCGCACATGTTTGTGGTGAAGGAT
CTGGTGGTGGACATGACCAATTTCTACAACCAGTATAAGAGTATTGAGCCGTGGTTGAAG
AGGAAGAATCCGCCTGAGGAGAAG------GGG------------------AAGGAG---
TTTTTGCAGACGAAGAAGGATAGGGCGAAGCTTGATGGGATGTATGAGTGTATTTTGTGT
GCTTGCTGTAGCACGTCGTGCCCTAGTTACTGGTGGAATCCTGAG---TCGTATCTTGGC
CCCGCCGCCCTCCTCCATGCCAATCGGTGGATAATGGACAGTCGTGAT------GAA---
---TATACCAAGGAACGCCTCGATGCAATA---TGTGATGAGTTC------AAG---CTG
TATCGC------TGCCATACAATACTGAACTGTGCACGTGCTTGCCCTAAAGGACTCAAC
CCTGGAAAACAAATTATAAACATCAAACAGCTACAGATTGCGAAGGGTATC---------
---------------------------
>StrigaAsiatica_trinity.Trinity
atg---------------------------------------gca---actggt------
ttg---------------------------------gtccgacga---gcgata------
------------tct------agggttccggcc------gta------------------
tctccg---gcc------gctagg------------------------------------
---------------------gccatcatc------tgccgcgcccatgcgtcggaggcc
caggcc---cagcag---------gtcgagcccaag------gca---------------
---------------aag------------------------------------------
---------ccctcctcc---------------acccccaagaccttccaaatctaccga
tggaaccccgattcgccg------cagaagcccgagctccagaactacgaaatcgacctc
aaggactgcggccccatggtcctcgacgccctgatcaagattaagaacgagatcgacccg
accctgaccttccgc---cgatcgtgccgcgaggggatctgcggctcctgcgcg---atg
aacatcgacgggcgaaatggattg---gcctgcctgacgaagataccctcg---------
---ggcggagccacgatgatcacccctctg------ccgcacatgttcgtgattaaggat
ctggtggtggacatgacgaatttttacaaccagtacaagtcgatcgagccctggctgaag
aggaaaaatcctccggagaatccg------ggg------------------aaggag---
gttctgcagagcaaggaggataggaagaagttggatgggatgtacgagtgcatcctgtgc
gcctgctgcagcacctcctgccccagttactggtggaacccggag---tcttatttgggt
cccgctgctctcttgcacgccaatagatggataatggacagtcgtgat------gag---
---tacacaaaggagcgtcttgaggctata---gatgacgagttt------aag---ctg
tatcgt------tgccataccattttgaattgtgctaaagcatgccctaagggactaaac
ccaggaaaacaaattcagaatatcaagaaactcgagctcacaagt---------------
---------------------------
>Aeginetiaindica_TRINITY_DN2646_c0_g1_i1
atg---------------------------------------gcg---actgga------
ttg---------------------------------gtccgacga---gcgata------
------------tct------agggtgccgtcc------ata------------------
tcgccg---acg------gcgagg------------------------------------
---------------------gctatcatc------tgccgtgcccatgcgtcggaggcc
caggcc---cagcag---------gtcgaacccaag------gcg---------------
---------------aag------------------------------------------
---------tccagctcc---------------acccccaagaccttccaaatctaccgt
tggaaccccgattcgccg------cagaagccggagctccagagctacgaaatcgacctc
aatgactgcggccccatggtcctcgatgccctgatcaagatcaagaacgagatcgacccg
accctgaccttccgc---cgctcgtgccgcgaggggatctgcggctcgtgcgcc---atg
aacatcgatgggtgcaatggattg---gcctgcctgacgaaaataccctcg---------
---ggcggagcttcgaaggtaaccccgctt------cctcatatgttcgtgatcaaggat
ctggtggtggacatgacgaatttctacaaccagtacaagtcgattgagccatggctgaag
aggaagaatcctccagagaatccg------ggg------------------aaggag---
attcttcagagcaaggaggataggaagaagctggatgggatgtacgagtgcattctgtgt
gcctgctgcagcacatcctgccccagctactggtggaacccggag---tcttatttgggt
cctgctgcgctcttgcacgccaataggtggataatggacagtcgtgac------gag---
---tacacgaaggagcgacttgaggctgta---aacgacgaattc------aag---ctg
tatcga------tgccataccattttgaactgtgctagagcatgccctaaaggactgaac
ccaggacaccaaattcagaatatcaagaaactcgagctcacaagt---------------
---------------------------
>Alectravogelii_TRINITY_DN596_c0_g2_i1
atg---------------------------------------gcg---gctggg------
ttg---------------------------------gtccgacga---gcgata------
------------tct------aggattccggct------gta------------------
tcaccg---gcg------gcgagg------------------------------------
---------------------attgttatc------ttccgcgcccatgcatcggaggcc
caggaa---cagcag---------gttgagaccaag------gcg---------------
---------------aag------------------------------------------
---------accagctcc---------------acctccaagaccttccaaatctaccga
tggaaccccgatgcgccg------cagaagccggagcttcagaactacgaaatcgacctc
aaggactgcggccccatggtactcgacgctctgatcaagatcaagaacgagatcgacccg
accctgacgttccgc---cgctcgtgccgtgagggtatttgcggctcatgcgcg---atg
aacatcgacggacggaacggattg---gcctgcctgacgaaaataccctcg---------
---ggcggggccacgatgatcaccccgctg------ccgcacatgttcgtgattaaggat
ctggtggtggacatgacgaatttctacaaccagtacaagtcgatcgaaccgtggctgaag
aggaagaatccaccggagaatcag------ggg------------------aaggaa---
attctgcagagcaaggaggataggaagaagctcgatgggatgtacgagtgcattctgtgc
gcctgctgcagcacatcctgtcccagctactggtggaacccagag---tcttatttgggt
cccgctgctctcttgcacgccaataggtggataatggacagtcgtgat------gag---
---tacacaaaggagcgtcttgaagctata---gatgacgagttc------aag---ctg
tatcgt------tgccacaccattttgaattgtgctaaagcatgccctaagggactaaac
ccaggaaaacaaattcagaatatcaagaagctcgagctcacaagt---------------
---------------------------
>CastillejaMiniata_TRINITY_DN389_c0_g1_i8
atg---------------------------------------gcg---acagga------
ttg---------------------------------atccgacga---gctata------
------------tct------aggactccgtcc------gtt------------------
tcatcg---gcg------gcgaga------------------------------------
---------------------gccatcatc------tcccgcgcccacgccacggaggcc
caggct---caacag---------gtcgatctgaag------gcg---------------
---------------aag------------------------------------------
---------tccacgtcc---------------acccccaaaaccttccaaatctatcga
tggaaccccgactcgccg------cagaagccagaactccaggattatgaaattgacctc
aaggactgtggccctatggtcctagacgccctgattaagatcaagaacgagatcgatcca
accctaaccttccgc---cgctcttgccgcgaggggatctgcggctcctgcgcg---atg
aacatcgacggccggaatggattg---gcttgcttgacgaaaataccatct------tcc
---ggtggcccctcaatgatcacccccttg------ccgcacatgttcgtgattaaggat
ttggtggtggatatgacgaatttctataatcagtataagtcgattgagccgtggctgaag
aggaagaacccgccggagaacccg------ggg------------------aaggag---
gttctgcagagcaaggaggataggaagaagctggatgggatgtacgagtgcatactgtgc
gcctgctgtagcacatcttgccccagctactggtggaaccccgag---tcgtatttgggt
cctgctgcgcttttgcacgccaatagatggataatggacagtcgtgat------gaa---
---tatacaaaggagcgtcttgatgctgta---aatgacgagttc------aag---ctg
tatcga------tgccataccattttgaattgtgctaaagcttgccccaagggattgaac
cccggacagcaaattcagaatatcaagaaacttgagctcgcgaac---------------
---------------------------
>ChristisoniaKwangtungensis_TRINITY_DN1301_c0_g2_i2
atg---------------------------------------gcg---acttgt------
ttg---------------------------------gtccgacga---gcgata------
------------tcc------agggtgccggcc------ata------------------
tcgcca---acg------gcgagg------------------------------------
---------------------gctatcatc------tgccgtgcccatgcatcggaggcc
caggcc---cagcag---------ctcgaacccaag------gcg---------------
---------------aaa------------------------------------------
---------cccagctcc---------------acccccaagaccttccaaatctaccgt
tggaaccccgattcgccg------cagaagccggagctccagaactacgaaatagacctc
aatgactgcggacccatggtccttgatgccctgatcaagatcaagaacgagatcgacccg
accctgaccttccgc---cgttcgtgccgcgaggggatctgcggctcgtgcgcc---atg
aatatcgacgggtgtaatgaattg---gcctgcctcacgaaaattccctcg---------
---ggcggagcctcgatggtcactcccctg------ccgcatatgttcgtgatcaaggat
ctggtggtggacatgacgaatttctacaaccagtacaagtcgattgaaccgtggctgaag
aggaagaatcctccggagaatccg------ggg------------------aaggag---
attcttcagagcaaggaggacaggaagaagctggatgggatgtacgagtgcattctgtgt
gcctgctgcagcacatcctgccccagctactggtggaacccggag---tcttatttgggt
cctgctgcgctcttgcacgccaataggtggataatggacagtcgtgac------gag---
---tacacaaaggagcgtcttgaggctata---aacgatgaattc------aag---ttg
tatcga------tgccatacgattttgaactgtgctagagcatgccctaaaggacttaac
ccaggagacaaaattcagaatatcaagaaactcgagctcacaagt---------------
---------------------------
>ConopholisAmericanaamericana_2018222
atg---------------------------------------gcg---actggg------
ttg---------------------------------gtcagacga---gcgata------
------------tgt------agggtt---------------------------------
---ccg---gct------gcgcga------------------------------------
---------------------tctatcatc------ttccgcgcccatggatcggaggcc
caggcc---caacag---------gttcagtcaaag------gcg---------------
---------------aag------------------------------------------
---------cccagctcc---------------actcccaaaaccttccaaatctaccga
tggaatcccgattcgccg------cagaaacctgagctccagaattacgaaattgacctc
aaggactgcggtccgatggtcctcgacgccctaatcaagataaaaaatgagatcgatcca
actttgacctttcgc---cgctcgtgccgtgaaggaatatgtggttcgtgcgcg---atg
aacatcgacggccggaatggtttg---gcctgtctgacgaaaataccctcg---------
---ggcggggacacgatgattacccctcta------ccgcatatgtttgtgattaaggat
ttggtggtggacatgacgaatttttataatcagtataagtcgattgagccgtggctgaag
aggaagaatcctccggagactcct------ggg------------------aaggag---
attttgcagagtaagaaagataggttgaagctggatgggatgtacgagtgcattctgtgt
gcctgctgtagcacatcttgccccagctactggtggaacccggag---tcttatttgggt
cctgctgcgcttttgcatgccaatagatggataatggacagtcgtgat------gaa---
---tacacaaaggagcgacttgaggctata---gatgacgagttc------aag---ctg
tatcgc------tgccataccattttgaattgtgctaaagcttgccctaagggactcaat
cccggacagcaaattcagaatatcaagaaactcgagctctcaagt---------------
---------------------------
>Epifagusvirginiana_2059171-buds
atg---------------------------------------gcg---actggg------
ttg---------------------------------gtcagacga---gcgata------
------------tct------agggttccagcc------gta------------------
tcaccg---gcg------gcgcga------------------------------------
---------------------gctatcatc------ttccgcgcccatgcatcggaggcc
caggcg---caacag---------gttgagccgaag------gcc---------------
---------------aag------------------------------------------
---------cccagctcc---------------actcccaaaaccttccaaatctaccga
tggaatcccgattcgccg------cagaaacccgagctccagaattacgaaattgacatc
aaggactgcggtccgatggtcctcgacgccctaatcaagataaaaaacgagatcgatcca
accctgacctttcgc---cgctcgtgccgtgaaggaatctgtggttcgtgcgcg---atg
aacatcgacggccggaatggattg---gcctgtctgacgaaaataccctcg---------
---ggtggggacacgatgattacccctcta------ccgcatatgtttgtgattaaggat
ttggtggtggacatgacgaatttttataatcagtataagtcgattgagccctggctgaag
aggaagaatcctccggagactccg------ggg------------------aaggag---
attttgcagagcaagaaggataggttgaagctggatgggatgtacgagtgcattctgtgt
gcctgctgtagcacatcttgccctagctactggtggaacccggag---tcttatttgggt
ccagctgcgcttttgcatgccaatagatggataatggacagccgtgat------gaa---
---tacacaaaggagcgacttgaggctgta---gatgacgagttc------aag---ctg
tatcga------tgccataccattttgaattgtgctaaagcttgccctaagggactcaat
cccggacagcaaattcagaatatcaagaaactcgagctcacaagt---------------
---------------------------
>Escobedia
atg---------------------------------------gcg---gctggg------
ttg---------------------------------gtccgacga---gcgata------
------------tct------aggattccggct------gta------------------
tcaccg---gcg------gtgagg------------------------------------
---------------------actgtcatc------ttccgcgcccatgcatcggaggct
caggca---cagcag---------gttgagaccaag------tcg---------------
---------------gag------------------------------------------
---------tcctgctcc---------------acctcaaaaaccttccaaatctaccga
tggaacccagatgcgccg------cagaagccggagcttcagaactacgaaatcgacctc
aaggactgcggccccatggtcctcgacgctctgatcaagatcaagaacgagatcgacccg
accctgacgttccgc---cggtcatgccgggaggggatttgtggctcttgcgcg---atg
aacatcgacggacggaacggattg---gcctgcctgacgaaaatacccccg---------
---ggcggggccacgatgatcaccccgctg------ccgcacatgttcgtgattaaggat
ctggtggtggacatgacgaatttctacaaccaatacaaatcgatcgagccctggctgaag
aggaagaatcctccggaaaatccg------ggg------------------aaagag---
attttgcagagcaaggaggatagaaagaagctggatgggatgtacgagtgcattctgtgc
gcctgctgcagcacatcttgccccagctactggtggaacccggag---tcttatttgggt
cccgctgcgctcttgcacgccaataggtggataatggacagtcgtgat------gag---
---tacacaaaggagcgtcttgaagctata---gatgacgagttc------aag---ctg
tatcgt------tgccacaccattttgaattgtgctaaagcatgccctaagggactaaac
ccaggaaaacaaattcagaatatcaagaaactcgagctcacaagt---------------
---------------------------
>Euphrasiaarctica
atg---------------------------------------gcg---actgga------
ttg---------------------------------gtccgacga---gcgata------
------------acc------agggctccgtcc------gta------------------
tctccg---gcg------gcccga------------------------------------
---------------------tcgatcctc------ttccgcgcccacgcctccgaggcc
caggcc---cagaag---------gtcgatcaaaag------gct---------------
---------------tcc------------------------------------------
---------cctaccgcc---------------acccccaagaccttccaaatctaccga
tggaaccccgactcgccg------cagaagccggagctccgggattacgaaatcgacctc
aaggactgcggcccgatggtcctcgacgccctaatcaagatcaaaaacgagatcgaccca
accctaaccttccgc---cgatcgtgccgcgagggtatctgcggctcgtgcgcg---atg
aacatcgacgggaagaacgggctg---gcgtgcctgacgaaaataccctcc------tcc
---ggcgggccctctatggtgacgccccta------ccgcacatgttcgtggtcaaggat
ttggtggtggacatgacgaatttctacaaccagtataagtcgatcgagccgtggctgaag
cggaagaacccacccgagaatgcg------ggg------------------aaggag---
atcctgcagagcaaggaggataggaagaagctggatgggatgtacgagtgcatactgtgt
gcctgctgcagcacatcctgccccagctactggtggaacccggag---tcttatttgggc
cccgctgcgctcttgcatgccaatNNN---------------------------------
------------------------------------------------------------
------------------------------------------------------------
------------------------------------------------------------
---------------------------
>LindenbergiaPhilippensis_04G089400.1
atg---------------------------------------gcg---attgga------
ttg---------------------------------gtccgacga---gcgata------
------------tct------agggttccggcc------atc------------------
tcccct---gcg------gcgcgg------------------------------------
---------------------gccgtcacc------ttccgcgcccacgcctcggaagcc
caagcc---caacag---------gccgagcccaaa------tcg---------------
---------------aag------------------------------------------
---------cccgcatcc---------------acccccaaaaccttccaaatctaccga
tggaaccccgattcccca------tccaagcccgagctgaaaagctacgaaatcgacctc
aaggactgcggcccgatggtcctcgacgccctgatcaagataaaaaacgagatcgaccca
accctaaccttccgc---cggtcgtgccgcgaggggatctgcggctcgtgcgcg---atg
aacatcgacggccgcaacgggttg---gcctgtttgacgaaaataccctcc---------
---ggcggtccctcgatggtcacccccttg------ccgcacatgttcgtgatcaaggat
ctggtggtggacatgacgaatttctacaatcagtataaatcgatcgagccgtggctgaag
aggaagaacccgccggagactcct------ggg------------------aaggag---
gtgttgcagagcaaggaggataggaagaagttggatgggatgtacgagtgcattctgtgc
gcctgctgtagcacatcctgccctagctattggtggaacccggag---tcgtatctgggc
cccgctgcgcttttgcatgccaatagatggataatggacagccgtgat------gag---
---tacacaaaggagcgtctcgaggctata---gatgacgagttc------aag---ctg
tatcgc------tgccacaccattttgaattgtgctaaagcttgccccaaggggcttaat
cccggaaagcagattcagaatatcaagaaactcgagctcacaagt---------------
---------------------------
>MimulusGuttatus_H0044.1
atg---------------------------------------gcg---attgcg------
tta---------------------------------ctccggcga---gcgata------
------------tcc------agagtaccggca------ttg------------------
tcgccg---gcg------accaga------------------------------------
---------------------gcgatcatc------tcccgtgcccacgcgtcggaggcc
gaagcc---caacaa---------gtcgagcccaag------gct---------------
---------------aaa------------------------------------------
---------tccaccacc---------------acccccaaaaccttccaaatctaccga
tggaaccctaactctccc------cagaagcccgagctccaggattacgaaatcgatcta
aaggagtgcggccccatgattctcgacgccctaattaagattaaaaacgagatcgaccca
accctaaccttccgc---cgctcctgccgggaaggaatctgcggttcgtgcgct---atg
aacatcgacggccgtaacggattg---gcctgtctgacgaagatatcatcg---------
---ggtgggcccacgatggtcacccctctc------ccgcacatgttcgtgataaaggat
ttggtggtggatatgacgaatttctacaatcagtacaagtctattgagccatggctgaag
aggaagagcccgccttcgtctccg------ggg------------------aaggag---
attctgcagagcaaggaggataggaagaagcttgatggtatgtatgaatgtatcctctgt
gcctgctgtagcacatcctgccctagctactggtggaatccggag---tcttatttgggt
cccgcagctctattgcatgccaatagatggataatggacagtcgtgat------gaa---
---tataccaaggagcgccttgatgccgta---aatgacgagttc------aag---ctg
tatcgg------tgccacaccattctgaattgcgctaaagcttgccctaagggactgaat
ccaggaatgcagattcagaacatcaagaaactcgagcttacaagt---------------
---------------------------
>Ofasciculata_flower_buds
atg---------------------------------------gcg---actggg------
ttg---------------------------------gtccgacga---gcgata------
------------tct------agg------------------------------------
gttccg---gcg------gcgaga------------------------------------
---------------------tccttcagt------tcccgcgcttacgcatcagaggcc
caggct---caacag---------gtcgagcccaag------gcg---------------
---------------cag------------------------------------------
---------cccagctcc---------------actcccaagaccttccaaatctaccga
tggaaccccgattcgccg------cagaaacccgaactgcaaaattacgaaattgatctc
aaggactgcggcccgatggtccttgacgccctaatcaaaatcaagaacgagatcgatccg
tccctgaccttccgc---cgctcgtgccgtgagggaatctgtggttcgtgcgcg---atg
aacatcgatggccggaatggattg---gcttgtctgacgaaaataccgtcc---------
---ggtgggccgtcgatgattacccctctg------ccgcatatgtttgtgattaaggat
ttggtggttgatatgacgaatttttataatcagtacaagtcgattgagccgtggctgaag
aggaaaaatccgccggagaccccg------ggg------------------aaggag---
gttttgcagagcaaggaggataggaagaagctggatgggatgtacgagtgcatcNNN---
------------------------------------------------------------
------------------------------------------------------------
------------------------------------------------------------
------------------------------------------------------------
------------------------------------------------------------
---------------------------
>Pedicularis_TRINITY_DN2624_c0_g1_i1
atg---------------------------------------gcg---actgga------
ttg---------------------------------gtccgacga---gcgata------
------------tct------cggatgccgtcc------gta------------------
tcgccg---gcg------gcgaga------------------------------------
---------------------gccatcatc------tatcgggcccacgccacggaggcc
caggcg---caacag---------gccgagcagaag------gcg---------------
---------------aag------------------------------------------
---------cccacctcg---------------acccccaaaaccttccaaatctaccga
tggagccccgactcgccg------gagaagcccgaactcaagaactacgaaattgacctc
aaggattgcggcccgatggtcctcgacgccctgatcaagatcaagaacgagatcgatcca
accctaaccttccgc---cgctcttgccgcgaggggatctgcggctcctgcgcg---atg
aacatcgacggctgtaatggattg---gcttgcctgacgaagattccctct------tcg
---gccgggccctcgatgattacccctttg------ccccacatgtttgtgattaaggat
ttggtggtggatatgaccaatttctataatcagtacaagtcgattgagccgtggctgaag
aggaagaatcctccggagaacccg------ggg------------------aaggag---
attctgcagagcaaggcggataggaagaagctggatgggatgtacgagtgcattctgtgt
gcctgttgtagcacatcctgccccagctattggtggaacccggag---tcctatttgggc
cccgctgcgcttttgcacgctaatagatggataatggacagtcgtgat------gaa---
---tacacaaaggagcggctagaggctgta---gatgacgagttc------aag---ctg
tatcga------tgccataccattttgaattgtgccaaggcttgccccaagggattgaat
cccggacagcaaattcagaacatcaagaaacttgagctctcgact---------------
---------------------------
>Phtheirospermum_GFP94087.1_15522
atg---------------------------------------gcg---actgga------
ttg---------------------------------gtccgacga---gcaata------
------------tct------agggtcccgtcc------gca------------------
tcaccg---gcg------gcgaga------------------------------------
---------------------gccatcatc------tgccgcgcccacgccacggaggcc
caggct---caacag---------gtcgagccgaag------gcg---------------
---------------aag------------------------------------------
---------cccacctcc---------------acccccaaaaccttccaaatctaccga
tggaaccccgactcgccg------cagaagcccgaactccagaattatgaaattgacctc
aaggactgcggtccgatggtccttgacgcgctgatcaagatcaagaacgagatcgatcca
accctaaccttccgc---cgctcgtgccgcgaggggatctgcggctcgtgcgcg---atg
aacatcgacggacggaacggattg---gcctgcctgacgaaaataccctca------tcg
---ggcgggccctcgatgatcaccccgctg------ccgcacatgtttgtgattaaggat
ttggtggtggatatgacgaatttctataatcagtataagtcgattgagccgtggctgaag
aggaagaacccaccggagaatccg------ggg------------------aaggag---
attctgcagagcaaggaagacaggaagaagctggatggcatgtatgagtgcattctgtgt
gcctgctgtagcacatcctgccccagttactggtggaacccggag---tcttatttgggc
cccgctgcgcttttgcatgccaatagatggataatggacagtcgtgat------gaa---
---tacacaaaggagcgtcttgaggctgta---gatgatgagttc------aag---ctg
tatcgt------tgccataccattttgaattgtgctaaagcttgccccaagggattgaac
cctgggcagcaaattcagaatatcaagaaactcgagctcgcgagc---------------
---------------------------
