# Supplementary material for: Altered Mitochondrial Respiration Is Associated With Loss of Nuclear‐Encoded OXPHOS Genes in Parasitic Broomrapes
Source: Ecol Evol. 2025 Jul 6;15(7):e71737. doi: 10.1002/ece3.71737 (PMC12230201; doi:10.1002/ece3.71737)
Supplement: Supplementary file 1 — Appendix S1. [file ECE3-15-e71737-s003.tgz › Orobanchaceae_O2K_Supplementary_v3/Data_S1/DataS1/CII/OG0007234.filter.fas.treefile]

(AmborellaTrichopoda_ERM99588.1:0.4525264349,CinnamomumMicranthum_RWR83282.1:0.2050151467,((OryzaSativa_LOC_Os09g21470.1:0.1453141203,SorghumBicolor_Sobic.002G190900.1:0.1368254925)100:0.5321600850,(((AquilegiaCoerulea_PIA40371.1:0.4071470128,((Daucuscarota_DCAR_026116:0.2546701140,Daucuscarota_DCAR_031298:0.0752276074)100:0.3495683842,(((((HelianthusAnnuus_OTF90799.1:0.0802281091,HelianthusAnnuus_OTG16469.1:0.0976765309)100:0.4447062418,((((HandroanthusImpetiginosus_Jmimo11579.t1:0.0500215799,SesamumIndicum_SIN_1006076:0.0841214430)48:0.0090466676,(MimulusGuttatus_Migut.D01788.1.p:0.1296851406,((((((StrigaAsiatica_TRINITY_DN10374_c0_g1_i2_len_706_path__1_0-220_2_221-705_:0.0871421643,(Aeginetiaindica:0.0303900250,ChristisoniaKwangtungensis:0.0000027051)100:0.0662723064)97:0.0084741520,(Alectravogelii:0.0473401848,Escobedia:0.0443976216)97:0.0193859752)95:0.0192903631,Euphrasiaarctica:0.1110080176)97:0.0352891952,(ConopholisAmericanaamericana_2021222:0.0204085459,Epifagusvirginiana_2008727-buds:0.0335697537)92:0.0133961632)96:0.0161871325,(Ofasciculata_stem:0.0605139228,PhelipancheAegyptiaca_GWHTBHPU043380:0.0363955026)59:0.0000026191)93:0.0121012468,OrobancheCumanamana_GWHTBHPV019391:0.0296970898)100:0.0709237172)70:0.0224604286)77:0.0288869335,(SesamumIndicum_SIN_1020481:0.0700571726,(((Phtheirospermum_TRINITY_DN7636_c0_g1_i3_len_701_path__0_0-98_2_99-273_3_274-700_:0.0386848586,Pedicularis:0.0646710070)100:0.0085441443,CastillejaMiniata:0.0837645157)100:0.0469760096,LindenbergiaPhilippensis_08G042500.1:0.0516112396)100:0.0445893614)96:0.0404175304)99:0.0638200563,(OleaEuropaea_Oeu016348.1:0.1182295301,OleaEuropaea_Oeu022174.1:0.1329462030)87:0.0134163145)79:0.0167036781)47:0.0261340041,(((SolanumTuberosum_S.tuberosum_v4.03|PGSC0003DMT400069480_CDS:0.0000010417,SolanumTuberosum_S.tuberosum_2_v4.03|PGSC0003DMT400069479_CDS:0.0000010417)66:0.0000010417,SolanumTuberosum_S.tuberosum_3_v4.03|PGSC0003DMT400069477_CDS:0.0000010417)100:0.1235630725,(IpomoeaNil_INIL03g20443.t1:0.0564304252,CuscutaAustralis_C008N0545E0.1:0.3251309458)100:0.1904542527)98:0.1037563642)52:0.0525697186,CoffeaCanephora_Cc04_g13080:0.1594270750)51:0.0504774395,(((((CitrusSinensis_orange1.1g034253m:0.1490043909,((GossypiumRaimondii_KJB53230:0.0000010417,GossypiumRaimondii_KJB53231:0.0000010417)100:0.1206736466,TheobromaCacao_Thecc1EG011992t1:0.0400875481)100:0.1979731642)68:0.0164927613,(GlycineMax_Glyma.04G179700.1.p:0.0360646976,GlycineMax_Glyma.06G185100.1.p:0.0284443375)100:0.3119920783)50:0.0225951908,(((ManihotEsculenta_Manes.06G101600.1.p:0.0212727763,ManihotEsculenta_Manes.06G101800.1.p:0.0042001457)100:0.1076551826,(PopulusTrichocarpa_Potri.012G077100.1:0.1807510952,PopulusTrichocarpa_Potri.015G072100.1:0.1015189739)87:0.0332030546)86:0.0234881591,PrunusPersica_Prupe.5G178000.1.p:0.2034353732)72:0.0195850067)58:0.0245633102,VitisVinifera_GSVIVT01007813001:0.1167177021)61:0.0452994252,(((Actinidiaeriantha_DTZ79_16g07150:0.0292441026,Actinidiaeriantha_DTZ79_26g06430:0.0208234784)100:0.0329392986,(VacciniumCorymbosum_VaccDscaff17-augustus-gene-267.26-mRNA-1:0.0190650651,VacciniumCorymbosum_VaccDscaff27-augustus-gene-244.26-mRNA-1:0.0141663230)100:0.0772794038)89:0.0189473568,Actinidiaeriantha_DTZ79_23g14860:0.0711035185)98:0.0489191099)51:0.0416452017)34:0.0206399566)61:0.0210660816)29:0.0081680584,(AquilegiaCoerulea_PIA62210.1:0.0000022631,AquilegiaCoerulea_PIA62211.1:0.1437360077)100:0.2725330302)62:0.0327795007,(ArabidopsisThaliana_AT3G47833.1:0.1306630106,ArabidopsisThaliana_AT5G62575.2:0.1412458332)100:0.1623567758)87:0.0613199024)96:0.0509031331);
