# Supplementary material for: Altered Mitochondrial Respiration Is Associated With Loss of Nuclear‐Encoded OXPHOS Genes in Parasitic Broomrapes
Source: Ecol Evol. 2025 Jul 6;15(7):e71737. doi: 10.1002/ece3.71737 (PMC12230201; doi:10.1002/ece3.71737)
Supplement: Supplementary file 1 — Appendix S1. [file ECE3-15-e71737-s003.tgz › Orobanchaceae_O2K_Supplementary_v3/Data_S1/DataS1/CII/OG0007234.one2one.fas]

>AmborellaTrichopoda
atggccatgtcccaattcacgagcagaatcctctcctccttc------aatccccag---
ggaataagg------gatccg---tctggcgttacacgt---ggcttccatattgaacca
gggcctcgtgagaaagtgctattggaagaggatcctgctctgaagaggttcaagtcacat
aagaagactgtatggcgcctgaagagagttggagatgtcctcaccgtcgttgtcgttgct
ggttgttgc---------------tatgaaatatatgtgaggacagtgaagcgtaatgct
gaacgtgaagcttcacagacgaaccaggaagctgcacgg
>CinnamomumMicranthum
atggcatttcttctctctaaaaccactctcctttcccgcctccaatctcaatctcaggtc
agtaatgaa------aaccct---tcagctatctcacgccggggattccacatagaactg
ggggcacgcgagaaagctctcttggaagaagaccctgcactgaagaagttcaagtcattc
aaaaggagtgtctggcgcctcaaaagagttggagatgtcctgacaattgttgttgttgct
ggttgctgc---------------tatgaaatttatgttagagcactcatgaaaaaaaaa
gccgtcgatgaggcacaggcgaaaagtgagaaagca---
>AquilegiaCoerulea
atggcatttctactaaacaaaaccaccatgttttctcgatttcaatcatcttctcag---
aaagctgag------gattcg---tttcttcaatcgcgacgtatgtttcatgttgaacta
ggagctcgtgaaaaagctcttctggaacaagaccctacactgaagcgcttcaagtcttat
aagaatagtgtgcgtacactcaaaagagtcggagatgttcttactattgttgttgttgct
ggctgctgt---------------tatgagatttacgtcagagcagtaatgagggaagaa
gcacgaaaacaagaa------------------------
>ArabidopsisThaliana
atggcgtttttactcaac---acctcgatttcatctcacctccgatcttcttcccag---
aagacggat------ggtgct---ttagctcaatcccgtcgcgggttccatgtggagcta
ggtgctcgtgagaaagctctcttggctgaggatgcatctttgaggagattcaagtcgcat
aagaaaggtgttcatagattgaaaagaattggagatgtgctcacagttgtcgttgtcgct
ggatgctgc---------------tatgagatctatgcgaga---gtgatgagaaaggaa
gctcaggctgca---------------------------
>Daucuscarota
atggctttcctacacaacagacctatcttc---tcccccctgcgatctcattctcag---
aaaacggcg------gatttt---ttatgtgaatcgaggaggggaacacacacagaacca
ggtgctcgcgagaaggctctattagcacccgatcctgctctagatcgatttaaatcatac
aagaagagtgtgaagcgtgttaagaagataggagatgttctcactgtcgtcgttgttgct
ggatgttgc---------------tacgagttatatgtaagagctacaacgcggaaa---
---------------------------------------
>HelianthusAnnuus
atggcttccttcctcaaaagtaataccttt---tctacccttcgtgctcatcat------
---cttcag------ggttta---ccatcgcaacctagacgtcagcttcatgtagaacct
ggggctcgagagaaagctcttttggctaaggatccagcactagagcggttcaaatcatat
aggaaaggtgccgcaagcatcagaagaatcggagattaccttactatagccgttgtagct
ggatgttgt---------------tatgagatctatgtgagggctgtgacacgagaagaa
gctcgtaaagctctgaaa------------tcagag---
>CitrusSinensis
atggcatatttgctt---aaaacctctattgcttctcacttacgatctcatactcaggag
aagagagaa------gatgca---ctc------tcgcgtcgtgggtaccacgtcgaactg
ggacctcgcgagaaagctcttttggcagatgatcctgttcttaagaggttcaagtcgcat
aagaagagtgtgtggagattgaaaaggatgggggatgttctcacaattgttgttgtagca
ggttgttgc---------------tatgaaatttatgtcaaagcagtcatgcgagaagaa
gctaggagacaggcaagg---ggtactgaaagtgca---
>GossypiumRaimondii
atggcctttttccttggacaaagtagctttgcgaaccacttccgatcttat---cag---
aagacagag------gcttcc---atggctgtgccaacacgagcatttcatgttgaactt
ggggatcgtgagaaagctctcttggcaaaggacccttcgttaagtcgttttaaatcttat
aagaagagtgtgtcgacactgaagagaattggggatgttcttacagttgttgttgtagca
ggttgttgc---------------tatgaaatttatgtcaaggcagtaatgcgagaagaa
gctaggaacaaggcaaaggctggtggtggaagtaaa---
>TheobromaCacao
atggcctttttccttaaaaaaagtagccttgccaatcatttccgatcttcttatcag---
aaaacagag------ggttcc---ctggctgcgccaagtcgagcacttcacgttgaaccg
ggggctcgtgaaagagctctcttggcagaggatccttctctaaggcgatttaaatcttat
aagaagagtgtgtggcgagtgaagagaatcggggatgttctgacagttgttgttgtagca
ggttgttgc---------------tatgaaatttacgtcaaggcagtaatgcgagaagaa
gcccggaaccaggcaaaggctgctggtggaagtaaa---
>ManihotEsculenta
atggccttcctgctcaataattccgcaatttcttctcattttcgatctcatacacaa---
aagaatcag------gaatct---cta------tctcgtcgtgcattccacgtcgaacct
cagcctcgcgagaaagctctcttggcagaagacccagctcttaagcgattcaaatcacat
aagaagagtgtatggagactcaaaagagttggagatgttctcacaattgtggttgtagca
ggctgttgc---------------tatgaaatctatgtcaaagcagtaatgcgggaggag
gctcgaaaaaaagcaggg---------gaaagtgca---
>PopulusTrichocarpa
atggctctcttactgaagaattcctccatttcttcacacctccgatctaaatctcag---
aagacacag------gacgcc---ctctctatttcgcgtcgcggattccatgttgaacct
ggtcctcgcgagaaagctctcttggctgaagaccctgctcttaagtggttcaaatcacat
aagaagagtgtgtggagactcaaaagagctggagatgttctgactcttgttgttgtagca
ggctgttgc---------------tatgaaatttatgtcaaagcagtgatgcgggaagaa
gatcggaaagaggcaaag---------aaaagtgca---
>GlycineMax
atggcgttcttcttgaaccaaactagtatcgcttcccattttcgatctcactctcag---
aagactgaa------gatttg---gcttcttttcctcgccgtcgattccacgtcgaacca
ggggctcgtgaaaaagctctcttggcagaagatgcaactctgaaaccgttcaaatcgtac
aagaagagtgtaaaaaagcttagaaaaattgggaatgcccttacaattgttgttgttgca
ggatgctgt---------------tacgaagtatatgtcagagcttttacaagagaggaa
gctcagaaactg---------------------------
>PrunusPersica
atggcgttcctgcttcgcaattccatcact---tcccatttccaatctcattcacag---
agggcacaaaac---gactcg---ctttcccaatcgcgccgtcagttccatgtcgaacca
gggcctcgcgagaaagctctcttggcagaggacccatctctaaaacgattcaaatcgcat
aagaagggtgtggcgagaattaaaagacttggagatgttcttaccgttgtcgttgttgct
agctgctgc---------------tatgaaatatatgtaagagcagtgatgcgagaagag
gctaggaaacaggcaggggcttcaggtgcaagtgca---
>VitisVinifera
atggcgttcctccttaacaaaactgcgctc---tctcattttcgatctcattctcag---
aagacggag------gactct---ttttctctctcgcgtcgcggattccacgtcgagccc
gggcctcgcgagaaagctctcttggcggacaacccatctctaaagcgattcaaatcacac
aagaggaatgtgtggcgacttaaaagggttggagatgttctcacaatcgttgttgtagct
ggctgttgc---------------tatgaaatttatgtgaaagcagtgatgcgagaagaa
gctaggaaacaggcagct---gcaaatgagattgca---
>VacciniumCorymbosum
atggcgttcttgctcaacaaaaccaacattctctctcatttacggtctaatcctcag---
aggacggac------aactcg---cta------tcacgtcgtggattccacgttgaacca
ggccctcgggagaaggcgctactagcagaagatccatcattaaagcctttcaaatctcat
aagaaaagtgtgtggcggctcaaaagaattggggatgttctcacaattgttgttgtagct
gggtgttgc---------------tatgagatttatgtcaaagcagtaatgcgagaagaa
gcccggaaacaagcaagt---------gagagtgcatat
>Actinidiaeriantha
atggcgttcctactcaacaaaaccactcttctcactcatctacggtcccatcctcag---
aagacggag------gattcg---ctatctctgacgcgtcggggattccatatcgaacca
gggcctcgcgagaaggctcttttggcagaggatccatcattaaagccattcaaatcccat
aagaaaagtgtatggcgactcaaaagaattggagaggttctcacaatcattgttgtagct
ggatgttgc---------------tacgagatatatgtcaaagcagtaatgcgagaagaa
gctaggaaacaagcgagc---------gggagtgca---
>CoffeaCanephora
atggcgtttttcttcagaaacacctctctt---tctcagctgcgactccaacctcag---
aagtcc---------gatcca---tttgccctttcgcgtcgtggattacacgttgaacca
gggcctcgtgaaaaggctctcttagctgaggatccagcattgaagcaatttaaatcacat
aagaaaagcgtgaagcgcatcaaaagagttggagatgttctcactattgtagttgtagct
ggatgttgc---------------tatgagatctatgtcagagcagtgatgcgagaggaa
gcacgaaaacaggcaaaa---------gagagtgca---
>SolanumTuberosum
atggcatttttgctcaacaaaacagcttta---tcgaagcttcgactcaatcctcag---
aagaccgat------gaatcc---ttgatgctatcacgacgtgggatccatatcgaaccc
ggggctcgcgagaaggctctcttggcagcggatccctccttgaaacgctttaaatcacat
aaacaaagtgtgcgaaccctcaaaagg---------------------------------
------------------------------------------------------------
---------------------------------------
>IpomoeaNil
atggcgttctccgtcggcaaatcggctctc---tctcagctccgactttactcacag---
aaggctgat------gattcatcgttggtggcgcctagacgtggattgcatatcgaacct
ggtgctcgcgagaaggctctactagcagacgactcgtcactgagacgctttaaatcaaat
acaaagggtgtgcgagccctcaagagggtgggagatgttctcactgttgttgtcgtagca
gggtgttgt---------------tatgaaatttatgtcaaagccgtaatgagggaagaa
gctaggaagaaggaaagt---------ggaagctca---
>CuscutaAustralis
atggcattctctgtgggcaaaacagctttg---tatcagttcggacgtgactctcag---
atgaatgca------ggttca---tcatcattt---agacgtggattacatattgaactc
ggtgctcgcgagaaagctcttctagcagatgacccttcactgaggcgctttaaatcaaat
tcaaagagcgtgcgggccctcaggagggtaggagacgcactcacgcttgtggttgcagca
ggatgctgc---------------tatgaaatttacgtgaaagcctttgggagggaagaa
actcgaaaggcaagcgga------------agcgca---
>HandroanthusImpetiginosus
atggcctttttactcaataaaactgctcta---tccgcgctccgactccattcccag---
aaagctgat------gattcg---ttgacgctctcaagacgtggatttcatgtggagcca
ggcgctcgcgagaaggctctcttggcagaggatccatcattaagacgctttaaatcgcat
aagaaaagtctgcggcgtctcaaaattatgggagatgttcttaccattgtagtcgtagct
ggatgttgc---------------tatgagatctacgttagagcagtcatgcgagaagaa
gcgcgtaaacaggcgaaa---------gagagcgtg---
>MimulusGuttatus
atggcctttttactcaataaaagcgcgctc---tcggcgctccgactcaattct------
aaaggaaat------gattcg---ctgacgatctcgaggcgtgggtttcacgttgagcca
ggggctcgcgagaaggctctcttggcagaggactcgtcactgaaacgcttcaaatcgcct
aagaaaagtgtgcgccgactcaaaattgtgggagatgttcttacagtcgttgttgtagct
ggatgctgc---------------tacgagatctatgttagagcagtaatgcgggaagaa
gcacgcaagcaggcgaac---------gagagtgct---
>Aeginetiaindica
atggcgttttttctcagtagaactgctctc---tcggctctccgccccagttcccag---
aaggctgat------gattcg---ttgatgctttcaaggcgtgggtttcatgttgaacct
ggagctcgcgagaaggctctcttagaggaacacccatcactaaaacgattcaaatcaaat
aagaaaacggtgcagcttataaaacgtgcaggagatgttcttaccatcttagttgtagct
ggatgttgc---------------tatgagatttatgtaagggca---------------
---------------------------------------
>ChristisoniaKwangtungensis
atggccttttttctcaatagaactgctctc---tcggctctccgcctcagttcccag---
aaagctgat------gattcg---ttgatgctttcaaggcgtgggtttcatgttgaacct
ggagctcgcgagaaggctctcttagaggaacacccatcactaaaacgcttcaaatcaagt
aagaaaacggtgcagcttataaaacgtgcaggagatgttcttaccatcttagttgtagct
ggatgttgc---------------tatgagatttatgtgagggcagtgttgcgaggggaa
gctcgtaagnnn---------------------------
>Alectravogelii
atggcgtttttcctaaacaaaactactctc---tctgcgctccgcctcagttcccag---
aaagctgat------ggttca---ttgatgctttcaaggcgtgggtttcatcttgagcct
ggggctcgcgagaaggctctgttggaggaacacccatcactaaaacgcttcaaatcaact
aagaaaactgtgcggcttatcaaacgtgtgggagatgttcttacagtcgtagttgtagct
ggatgttgc---------------tatgaaatttacacgagggcagtattgcgagaggaa
gttcgtaaannn---------------------------
>Escobedia
atgccttttttccataataaaactactctc---tccgcgctccgcctcagttcccag---
aaagctgat------gattcg---ttgatgctgtcaaggcgtgggtttcatgttgagcct
ggggctcgcgagaaggctctcttggaggaacacccatccctaaaacgcttcaaatcaact
aagaaaactgtccggcttatcaaacgtgcgggagacgttcttactgtcgtagttgtagct
ggatgttgt---------------tatgagatttacacgagggcagtattgcgggaggaa
gctcgtaaannn---------------------------
>Euphrasiaarctica
---------------------------------------------------nnncag---
aaagctgat------gattcg---ttgatgctttcaagacgagggtttcatgttgagccg
gggactcgcgagaaggctctattggaggaacacccatcactaaagcgcttcaaatcaccc
aagaaagttgcgcgagttatcaaacgtgtgggagatgttcttaccattgttgttgtagct
nnn---------------------------------------------------------
---------------------------------------
>ConopholisAmericanaamericana
atggcctttttactcaataaaactactatc---tccgcgctccgccttaattcccag---
aaagctgat------gattcg---ttgatgctatcaaggcgtgggtttcatgtggagcca
ggggctcgcgagaaggctctcttggaggaacacccatcactaaaacgcttcaaatcaact
aagaaaactgtgcggcttctcaagcgtgtaggagatgttcttaccattgtagttgtagct
ggatgctgc---------------tatgagatttacgttaaagtgatattgcgagtggaa
gcccgtgaacaagcgaaa------------gacagtctg
>Epifagusvirginiana
atggcctttttactcaataaaactaccatc---tctgcactccgcctcaattcccag---
aaagctgat------gattcg---ttgatgctatcaaggcgtgggtttcatgtggagcca
ggggttcgcgagaaggctctcttggaggaacacccatcactaaaacgcttcaaatcaact
aaggaaagtgtgcggcttctcaaacgcgtaggagatgttcttaccatcgtagtagtagct
ggatgctgc---------------tatgagatttacgttaaagcggtattgcgagaggaa
gcccgtgaacaagcgaaa------------tacagtctg
>Ofasciculata
atggcatttttactcaataaaacatctctc---tccgcgctccgcttgaattcaaag---
aaagctgat------gatttt---ttgatgctatcgaggcgtgggtttcatgtggagccg
ggggctcgcgagaaggctctcttggaggaacacccatcactaaaacgcttcaaatcaact
aagcaaagtgtgcggcttctcaaacgtgtaggagatgttcttacagtcgtagttgtagct
ggatgctgc---------------tatgagatctacgttagagcagtcatgcgagaggaa
gcccgtaaacaagcgaaa------------gacagcatg
>PhelipancheAegyptiaca
atggcttttctactcaataaaactactctc---tccgcgctccgcctcaattcccag---
aaaactgat------gattcg---ttgatgctatcaaggcgtgggtttcatgtggagccg
ggggctcgcgagaaggctctcttggaggaacacccatcactaaaacgcttcaaatcaact
aagaaaagtgtgcggattctcaaacgtgtaggagatgctcttacaattgtagttgtagct
ggatgctgc---------------tatgagatcttcgttaaagcagtcatgcgagaggaa
gctcgtaaacaaacgaag------------gacagtctg
>OrobancheCumanamana
atggcctttttactaaataagactaccctc---tccgcgctccgcctcaattcccag---
aaagctgat------gattcg---ttgatgctatcaaggcgtgggtttcatgtggagcca
ggggctcgcgagaaggctcttttggcggaacacccatcgctaaaacgcttcaaatcaact
aagaaaagtgtgcgggttctcaaacgtgtgggagatgttcttacaattgtagttgtagct
nnn---------------------------------------------------------
---------------------------------------
>SesamumIndicum
atggcctttttactcaataaaactgctcta---tccgctctcaggctccgttcccag---
aaggctgac------gattcg---ttaatgctatcaaggcgtggatttcatgtcgagcct
ggcgctcgggagaaggctctcttggcggaggatccatctctaaaacgcttcaaatcacat
aagaaaagtctgaggagtctcaaaatggtgggagatgttcttaccattgtggtggtagct
ggatgctgc---------------tacgagatctacgttagagcagtcatgcgagaagaa
gcccggaaagaaaaatcg------------agtgca---
>Pedicularis
atggcttttttacttaacaaaactgctatt---tccgctctcagactccactctcag---
aaggctgac------gattct---acaattcaatcgaggcgtggatttcacgttgagctt
ggcgctcgcgagaaggcgctattggcagaggatccatctctgaaacgcttcaaatcgcat
aagaaaagtgttaggcgtctcaaaaaagcgggcgatgttcttacgctggtggttgtagct
ggatgctgt---------------tatgagatctatgttagagcaaccatgcgtgaagaa
ggcnnn---------------------------------
>CastillejaMiniata
atggcttttttacttgacaaaactgctatt---tccgctctcagactccgttctccg---
aaagttgat------gattca---atgagtctatcaaggcgtggatttcatgtcgagctt
ggcgctcgcgagaaggccttcttggccgaggacccatctctaaaacgattcaaatcacat
aagaaaactgtgagtcgtctcaaaaaagtgggcgatgttcttaccgtggtggttgtggcc
ggatgttgt---------------tatgagatctatgttcgagcaaccatgcgagaagaa
ggcnnn---------------------------------
>LindenbergiaPhilippensis
atggcttttttacttaacaaaactgccatt---tccgctctcagactccattcccag---
aaggctgac------gattct---ttgatgctatcaaggcgtggatttcatgttgagcct
ggcgctcgcgagaaggccctcttggcagaggacccatctctaaaacgcttcaaatcacac
aagaaaggtgtgaagcttctcaaaaaagtgggagatgttcttactgtggtggttgttgct
ggatgctgt---------------tacgagatctacgttagggcagtcacgcgtgaagaa
gcccgaaaacag---------------------------
>OleaEuropaea
atggcgtttttactcaacaaaactgcactc---tctaaacttcgattg------------
aaagctgat------gattcg---ttaatgctatcaagacgtggatttcatgttgaacct
ggagctcgtgagaaggctctcttggccgaggacccagcactaaagtgtttcaaatcacat
aagaaaagtgtgcggcgcttgaaagtagtaggagatgctctcacagtgctagttgtagct
ggatgctgc---------------tatgaaatttatgttaaagcagtaatacgagaagaa
gctcgtaatcaggcgaaa---------gagaatgca---
>OryzaSativa
atggccttcctc---------tccgccctccgctcccgcctccgctccccgcagccg---
caggcgccggcgctcccccac---ctccagcccccccgccgcggcttccacgtcgagctc
ggcgcacgcgagaaagcgcttttggaggaggatactgctctgaagaggtttaaatcatat
aagaacagtgtgaaacaggtctcaaaggttgggaatattcttaccggcgttgtccttttt
gcctgcgcc---------------tatgagatcgttgcactggcaaatagt---------
---------------------------------------
>SorghumBicolor
atggccttcctc---------tcctctctccgctcccgcctccgctccgctccgccg---
ccgccgcac------catcgc---ctccagcccagccgc---ggctaccacgccgagctc
ggcgctcgcgagaaagcgcttttggaggaggatgttgctttgaagaggttcaaatcatac
aagaacagtgtgaaacaggtctccaagattgggaatgctctcacttttgctgttgtgctt
gcttgcagc---------------tatgagcttgctgttttcacgataaacagaaaa---
---------------------------------------
