# Supplementary material for: Altered Mitochondrial Respiration Is Associated With Loss of Nuclear‐Encoded OXPHOS Genes in Parasitic Broomrapes
Source: Ecol Evol. 2025 Jul 6;15(7):e71737. doi: 10.1002/ece3.71737 (PMC12230201; doi:10.1002/ece3.71737)
Supplement: Supplementary file 1 — Appendix S1. [file ECE3-15-e71737-s003.tgz › Orobanchaceae_O2K_Supplementary_v3/Data_S1/DataS1/CV/OG0003300.filter.fas]

>AmborellaTrichopodaorellaTrichopoda_ERM98740.1
atgagtgggagcagtaaaaaattggtggatgctgctgcaaaggcctcaaaaaccatagactgggatggcatggccaagcttctggtcactgacgaagccaagaaggaatttgttaaccttcgccgtgcattcgatgaagttaacacaactctccagaccaagttcagtcaagagcctgaaccaatagattgggaaaaatataggaaagggatcgattctcacttggtggacatgtacaaagaggcttatgaaagtattgagatccccaagtttgaagacacagttactccacaatataaacctaaatttgatgcattgttggtggaattgaaagaagcagaagagcaatctgtcaaggagtccaagagg---ttggaaaaggaaattgcagaggtccaagagttaaagaaaaagatcagcaccatgactgcaaatgagtactttgagaagcac---ccagaactcaagaagcagtttgatgacgagatccgtaatgactactggggttac
>AmborellaTrichopodaorellaTrichopoda_ERN03483.1
atgagtgggagcggtaaaaaattggtggatgctgctgcaaaggcttcaaaaaccatagattgggatggcatggccaagcttctggtcactgacgaagccaagaaggaattcgtcaaccttcgccgtgcatttgatgaggttaatacagctctccagaccaagttcagtctagagcctgaaccaatagattgggaaaaatataggaaagggatcggttctcacttagtggacatgtacaaagaagcttatgaaagtgttgagatccccaaatttgtagacacggtgactccacaatataaacctaaatttgatgcattgttggtggaattgaaagaagcagaagagcaatctgtcaaggagtccaagagg---ttggaaaaggaaattgcagaggtccaagagttaaagaaaaagatcagcaccatgactgcaaatgagtactttgagaagcac---ccagaactcaagaagcagtttgatgacgagatccgcaatgattactggggttat
>CinnamomumMicranthumnamomumMicranthum_RWR79497.1
atgacg---------------------------------------------actata------------------------------------------------------------------------------------------------------aggatatgcatggaacctgaacctatagactgggagtattatcggaagggaatcggctctcgcttggtggatatgtacaaggaggcttatgagagtgtagagattcccaaattcgtggacactgtgacacctcaatacaaacccaagttcgatgcactggtggtagaactgaaagaagcagaggagaaatctttgaaggagtcggaacgg---ttggaaaaagaaattgccgaagttaaagagttgaaggcaaagattagcaccatgactgcaaacgagtactttgagaaacat---ccggaactcaaaaagaaattcgatgatgaaatccgcaacgactattggggctat
>OryzaSativa_LOC_Os08g37320.1
atgagcgggaacggcaagaaggtggcggaggtggccgcgaaggccgggaaggcgatcgactgggaggggatggccaagatgctcgtctccgacgaggcgcgcaaggagttcaacaccctccgccgcaccttcgaggacgtcaaccaccagctccagaccaagttctctcaggagccccaaccgattgactgggagtactacagaaaaggaattgggtctaaagttgtagatatgtacaaggaagcttatgaaagcattgaaatccccaagtacgttgacaccgtgactcctcagtacaagccaaagtttgatgcgctgcttgttgagctgaaagaagcagaaaaggagtctctgaaggagtcagagagg---atagagaaggagcttgctgaattgcaggagatgaagaaaaatatcagcacaatgacagcagatgaatactttgcaaagcat---cctgaggtcaagcagaagttcgatgatgaaatccgtaacgacaactggggctac
>SorghumBicolorghumBicolor_Sobic.002G124900.1
atgagcgggaacgggaagaaggtgtccgacgcggcgacgaaggcgggcaaggcgatcgactgggacggcctggccaaaatgcttgtctccgatgaggcccgtaaggagttcgccaacctccgccgcaccttcgaggacgtcaatcaccagctccagaccaagttctcgcaggaaccccagccaattgattgggagtactacaaaaaaggaattggatcaaaagttgtcgatatgtacaaggaggcctatgaaagcatagagatccccaagtatgttgacactgtcactcctcagtacaagccaaagtttgatgctctgttggttgaaatgaaggaagcggaaaaagcatcactaaaggaatcagagaag---atagagaaggagattgctgaaatgaaggagatgaagaaaaagatcagcacgatgactgcagatgagtactttgcgaagcac---cctgagctgaaacagaagtttgacgacgagatccgcaatgattattggggatac
>SorghumBicolorghumBicolor_Sobic.007G159700.1
atgagcggcaacggcaagaaggtggtggatgtggccgtgaaggccgccaaggcgatcgattgggacggcatggccaagatgctcgtctccgacgaggcgcgcaaggagttcgccacgctccgccgcacctttgaggacgtcaaccaccagctccagaccaagttctcccaggaaccccaaccgattgattgggagtactacagaaaaggaattggatcaaaagtggtggatatgtacaaagaggcttatgaaagcatcgagatcccgaagtacgtcgacacagttactcccgagtacaagccgaagtttgatgctctggttgttgaattgaaggaggctgagaaagcgtctctgaaggagtcagaaagg---atagagaaggaaattgctgaactcaaggaaatgaagaaaaagatcagtacaatgacagcagatgagtactttgagaagcac---cctgaactcaagaagaagtttgacgatgaaatccgtaatgattactggggatat
>AquilegiaCoeruleailegiaCoerulea_PIA38650.1
atgagcggagcagggaagaaagtagcagatgtagcggtgaaagcaacgaaaggtatagattgggatggaatggctaagcttcttgtttctgaagaagctcgtagagagttttctaaacttcgtgttgcttttgatgaggttaaccatactcttcaaaccaagttcagtcaggaacctgaacccattgactgggagtattatagaaaaggaattggcaatcgcttggttgatatgtacaaagaagcttatgacagcgtagagatccccaagtttgtggacactgtgactcctcaatataaaccaaagtttgaagcactgttggtagaactgaaagaagctgagaagaattccctgaaggagtctgagaga---ttggaaaaggaaattgcagaaacccaagaattgaagaggaagatcagtaccatgacagcagatgaatacttcgagaagcat---cctgaactgaaaaagaagttcgatgatgagatcaggaatgactattggggttac
>Daucuscarotacuscarota_DCAR_015561
atgagcgga------aagaaagtagcggatgtagccttcaaggcatcgaagagcatcgattgggatggtatggccaagatgctcgtctccgacgaggctcgcagagagttttataatcttcgtcgtgcttttgatgaagtcaataccactcttcagaccaagttcagtctggaaccggaacctgtggactgggaatactacaggaagggaattggctctcgtttggttgatatgtacaaggaagcatatgataacgtagaaattcccaagtatgtggacgaggtgactcctgaatacaagcccaagtttgataaactgttggtagagttgaaagaagcagagcagcaatccttgaaggagtctgaaaga---ctagaaaaagaaattgcagacgtccaagagttgaagaaaaagctcagtaccatgactgcagatgagtactttgccaagcat---ccagagctaaagaagaagtttgatgatgaaattcgaaatgattactggggctac
>Daucuscarotacuscarota_DCAR_018836
atgagtggaccagtgaagaaagtgacggatatagcgttcaaggcctcgaagagcatcgattgggatggcatggcgaagatgctcgtctccgatgaagctcgtaaggagtttttcagtctccgtcgtgcttttgatgaagtcaacaccactcttcaaacaaagtttagtcaggaaccagaacctgtggactgggaatactacaggaagggaattggctcccgcttggttgacatgtacaaggaagcatatgacagcgttgaaattccaaagtatgtggacgaggtgactccagaatacagacccaagtttgataaactgttggtagaattgaaagaagcagaacaacaatctttgaaggagtcggaaaga---cttgaaaaagaaattgcggatgtgcaggaacttaagaagaagcttagtaccatgactgcagatgaatacttcgcaaagcat---ccggagcttaaaaagaagtttgatgatgaaattcgaaatgattactggggttat
>HelianthusAnnuusianthusAnnuus_OTF97901.1
------------------------------------------------------------------------------atgattgtatccgatgaggctcgcaaggagttttcttcattccgtcgtgcttttgaggaagtcaactcaactctccagaccaaatttagtcag---------------------------------------------------------------------------------------------------------------------------------------------------------------------------------------------------------------------------------------------------------------------------------------------------------------------------------------------------
>HelianthusAnnuusianthusAnnuus_OTG01387.1
atgagcggtgcagggaagaaggtagccgatgtagccttcaaggcatcaaggacgatcgattgggagggtatggccaagatgatcgtcaccgaggaggctcgcaaggagttctcctctctccgtcgtgcatttgaggaagtcaattccactcttcagaccaaattcagtcaggaaccagaacctattgactgggagtactacagaaaaggacttggatctcgcatagtcgattcttacaaagagtattatgatggtgtcgaaatccccaagtttgtagacactaccactcctaagtataaacccaagtttgacgagttgttggtggagctgaaagaggctgaacaaaaatcactcaaggaatctgaaaga---ttggaaaaagaaattgctgatgtccaagagctaaagaaaaaacttagcaccatgacagctgatgaatactttgagaaacac---ccagaattaaaacagaaatttgatgatgaaatcagaaatgactactggggctat
>HelianthusAnnuusianthusAnnuus_OTG09310.1
atgagcggtgtaggaaagaaagttgcagatgtagccttcaaggcctcaaagtcgatcgattgggatggaatggcgaagatgatcgtcaccgacgaagctcgtaaggagttctcatcactccgtcgtgcatttgaggaagtcaactccactttgcagaccaaattcagtcaggaaccagaacctatcgactgggagtactacagaaaagggcttggatctcgtatcgttgattcttacaaagaatattatgaaagtgttgaaattcctaagtttgttgataagacgaccccagagtacaaacccaagtttgatgcattgttggtggaactgaaagaagctgagcagaaatctctcaaggaatctgaaaga---ctagagaaagaaattgctgaagtccaagagctgaagaaaaaacttagcaccatgactgctgatgagtactttgaaaagcac---ccagaattgaagcagaaattcgacgatgaaatcagaaatgattactggggctat
>HelianthusAnnuusianthusAnnuus_OTG21809.1
atgagcggtgcaggtaagaaagtagtggatgttgcattcaaggcatcaaaatcaatcgattgggatggtatggcgaagatgatcgtctccgatgaggctcgcaaggagttttcttcactccgtcgtgcttttgaggaggtcaactcaactctccagaccaaatttagtcaggaaccagaacctattgactgggaatactacagaaaagggcttggatctcgtatagttgattcttacaaagaatactacgatagtgttgaaatcccaaagtttgttgataagactactcccgagtacaaacccaagtttgatgcactgttggtggaactgaaagaagctgaacagaaatctcttaaggaatctgaaaga---ttagagaaagaaattgctgacgtccaagagctgaagaaaaagcttagcacgatgactgccgatgagtactttgagaagcac---ccagagttgaagcagaagtttgatgatgaaatcagaaatgattactggggttat
>ArabidopsisThaliana_AT3G52300.1
atgagcggagccggtaagaaaatcgcggatgtggctttcaaagcttcaaggactatcgattgggatggtatggctaaggtccttgtcacagatgaggctcgtagagagttctctaaccttcgtcgtgctttcgatgaggttaacacacagctccagaccaaatttagtcaggaacctgaacctatagattgggattactataggaagggtattggagctggcattgttgacaagtacaaggaagcttatgacagcattgagattccaaagtacgttgacaaagttactcctgaatacaagccaaagtttgatgctttgttggtggaactgaaagaagcagaacagaaatcgctcaaggagtctgaacgg---ttggagaaagaaattgctgatgtccaagagatcagcaaaaagctcagcaccatgactgcagatgagtactttgagaagcac---ccggaactcaaaaagaagtttgatgacgaaatccgtaatgacaactggggatac
>CitrusSinensisrusSinensis_orange1.1g030983m
atgagcggagctggcaagaaaatagctgacgtcgcattcaaggccggaaggaccatagattgggaagggatggcgaagatgctggtctccgatgaggcacgcaaggagttcgccactctccgtcgcgctttcgacgaagtcaactccactcttcagaccaagttcagccaggaacctgaacctattgactgggagtattacagaaaaggaattggctctcgcttggtggacatgtacaaacaggcttatgaaagcatagaggtcccaaagtatgtagacaaagtcacccctgaatacaaatctaagtttgatgctttgctggtggaattgaaagaagcagaagggaaatctcttaaggagtccgagcgt---ttggagaaagaaatagctgaggttcgagaactgaaggaaaagatcagcaccatgaccgctgaggaatactttgaaaagcat---ccggaactcaaaaagaagttcgatgatgaaatcaggaatgactactggggctat
>CoffeaCanephorafeaCanephora_Cc01_g11570
atgagcggagtggcgaagaagatagccgatgtgactttcaaggccgggaagacgatcgattgggaaggcatggcgaagctcgtcgtctccgatgaggctcgcaaggagttcgccaatctccgccgtacatttgacgaagtcaattcccagctgcaaactaaattcagccaggaaccagagcccatagactgggaattttacagaaaggggattggatctaaattggttgatatgtacaaagaggcatatgagagcgttgagattccaaaatatgttgatacggttacaccggagtacaagccgaaatttgatgctctgttggtggagctcaaagaagctgagcaacaatcactcaaagagtctgaaaga---ctggagaaggaaattgctgaagttcaagagctgaagaagaaactcagtaccatgacagcagacgagtactttgagaagcac---ccagaactcaggaagaagtttgatgatgaaatccgcaacgactactggggatac
>CoffeaCanephorafeaCanephora_Cc03_g11910
atgagcggagtggcgaagaagatagccgatgtgactttcaaggccgggaagaccatccattgggaaggcatggtgaagctcgtcatctcagatgagggttgcaaggagttcgccaatctccgccatacttttgacgaagtcaat---------------------tcc------------------------------------------------------------------------------------------------------------------------------------------------------------------------------------------------------------------------------------------------------------------------------------------------------------------------------------------------------
>GlycineMaxcineMax_Glyma.10G213400.1.p
atgagcggaacggtgaagaaagtaaccgatgtagcattcaaggtgggaaggaacatcgattgggatggaatggcgaagcttctcgtctccgatgaggctcgcagggagttctccaatctccgtcgcgctttcgacgaggttaactcccaactcgaaaccaagttcagccaggaacctgaacccatagactgggattactatagaaaaggaattggcactcgcttggtggatatgtacaaggagcattatgagagcattgaggtccccaagtttgttgacacagtaactcctcaatacaagactaaatttgatgccctattgattgagcttaaagaagcagaggagaaatctctgaaggagtctgagcgt---ttggaaaaggaaattgttgaagtacaagagttgaagaaaaagctcagtaccatgacggcagatgagtactttgaaaaacat---cctgagctgaggaagaagtttgatgatgagatcagaaatgataactggggctat
>GlycineMaxcineMax_Glyma.20G177700.1.p
atgagcggaacggtgaagaaagttagcgatgtagcattcaaggtgggaaggaacatcgattgggatggaatggcgaagcttctggtctccgatgaggctcgcagggagttctccaatctccgtcgcgctttcgacgaggttaactcccaactccaaaccaagtttagccaggaacctgagcccattgattgggattactatagaaagggaattggcactcgtttggtggatatgtacaaggagcattatgagagcattgagatccccaagtttgttgatacagtaactcctcaatataagcctaaatttgatgcccttttgattgagcttaaagaagcagaggagaaatctctgaaggagtctgagcgc---ttggaaaaggaaattgctgaagtacaagagttgaagaaaaagcttagtaccatgacggcagatgagtactttgaaaagcat---cctgagctgaggaagaagtttgatgatgagatcaggaatgataactggggttat
>HandroanthusImpetiginosusdroanthusImpetiginosus_PIM98084.1
atgagcggagcggggaagaagattgctgatgttgcattcaaggcggggaggaccatcgattgggaaggtatggcgaagctgctggtttccgatgaggctcgcaaggagttcgccaccctccgccgcgcgtttgacgaggtcaacactcagcttcagaccaagttcagccaggagccagaacccatagattgggagtattatagaaaagggattggctctcgtttggttgatatgtacaagcaagcttatgatgaagttaaaatcccacagtatgttgacaatgtcactcctcaatacaaacctaagttcgatgccctgttggtagagctgaaagaggccgaggagaagtcactgaaggactctgaaaga---ttagaaaaagaaattgcagaagtgcaagagttgaagaggaagcttagtaccatgacagctgatgaatactttgagaagcat---ccggagctcaagaagaagtttgatgatgaaattcgaaatgattattggggctat
>HandroanthusImpetiginosusdroanthusImpetiginosus_PIN03257.1
atgagcggagcggggaagaaggtagttgacgttgcattcaaggcggggaagaatatcgattgggatggaatggcaaagctgctggtctctgaggaggctcgcaaggagttcgccaccctccaccgcgccttcgacgaggtcaacacccagctgcagacgaaattcagtcaggaaccagaacccatagactgggaatattacagacaagggattggctctcgcttggttgatatatacaagcaagcttacgatgaaattaaaattccacagtacgttgacaatgtcactcctcagtacaaaccgaaatttgatgctctgttagtagagctgaaggaagctgagcagaagtcatgggaggagactaaaaga---ttagaaaaggaaatcgtagaggtccaagagttgaagaagaagcttagtaccatgacggctgatgaatactttgaaaagcat---cctgaactcaagaaaaagtttgatgacgaaattcgaaatgattactggggctat
>IpomoeaNilmoeaNil_INIL03g22487.t1
atgagcggaacagcgaagaaagttgccgacgttacgttcaaggccggcaagacaatcgattgggaaggaatggcgaggcttctcgtctccgatgaggctcggaaggagttcgcttccctccgccgcgccttcgacgaggtcaattcccagcttcagaccaagtttagccaggaacctgaacccatagattgggaatattacagaaaaggacttggttctcgcttggtggatatgtacaagcaggcatatgagagtattgaaatccctaaatacgtggacactgtcactccccaatatatgcccaagtttgatgccctggtggtagagctgaaagaagctgagcagaaatctctcaaggagtctgcaaga---ctagaaaaagaagttgcagatgtccaagagttgaagaaaaaactcagtactatgacagcagaagaatactttgctaagcat---ccagagttaaagaagaagttcgatgatgaaattcgtaatgattactggggttac
>IpomoeaNilmoeaNil_INIL08g18678.t1
atgagcggagcagggaagaagattgccgacgtcgcgttcaaggccggcaggacaatcgactgggaagggatggcgaagcttctcgtgtccgatgaggctcgcaaggagttcgctacgcttcgccgtgcattcgatgaggtcaactcccagctccaaaccaagttcagtcaggaaccagaacccatagactgggagtattatagaaaaggattaggttctcgcttggtggatatgtacaaggaagcatatgaaagcattgaaatccctaaatatgtggacaaagtcacaccccaatataaacccaagtttgatgccttgttggttgagctgaaagacgctgagaagcaatcactgaaggagtctgaaaga---ttggaaaaagaaattgcagatgtccaagagctaaagaaaaaactcagcacgatgacagcagaggaatactttgctaagcac---cccgaactaaagaagaagttcgatgatgaaattcgaaatgattactggggttac
>IpomoeaNilmoeaNil_INIL14g06710.t1
atgagcggagcagggaaaaagattgccgacgtcgcgttcaaggctggcaggacaatcgacaaggaaggaatggcgaagcttctcgtgtccgatgaggctcgcaaagagttcgctatgcttcatcgtgcattcgatgaggtcaac---------------------tcc------------------------------------------------------------------------------------------------------------------------------------------------------------------------------------------------------------------------------------------------------------------------------------------------------------------------------------------------------
>ManihotEsculenta_Manes.07G102500.1.p
atgagtggaaccataaagaaagtcacagatgtggcatttaaagcatcaaagagcattgattgggatgggatggcgaagcttcttgtctccgacgaggctcgcaaggagttctcatcccttcgtcgtgctttcgatgagattaattccacccttcagaccaagttcagccaggaacctgaacccattgactgggaatattatagaaaaggaattggctcacgcttggtggatatgtataaagaggcttatgacagcgtagagatccccaagtacgtggacacagttactccagagtacaagcctaaatttgatgcattgttggtggaattgaaagaagcagaggagaaatccctgaaggaatcagaacgt---ttggagaaagaaattgccgaagttcaagagttgaagaaaaacctcagcaccatgactgctgaggagtactttgcgaagcat---cctgagctgaagaagaagtttgatgatgaaatcaggaatgattactggggctat
>ManihotEsculenta_Manes.10G043000.1.p
atgagcggaaccataaagaaggtgacagatgtggcgtttaaagcatcaaagaccattgattgggaagggatggcgaagcttctcgtgtccgacgaggctcgcaaggagttcgccactcttcgccgtgctttcgatgaggttaattccactcttcagaccaagttcagccaggaacctgaacccgttgactgggaatattataggaaaacaattggctcacgcttagtggatatgtacaaagaggcttatgacagcatagagatcccgaagtatgtggacacagttactccagagtacaagcctaaatttgattcattgttggtggaattgaaagaagcagaggggaaatccctgaaggagtcggagcgt---ttagagaaagaaattgcagaagttcaagagttgaagagcaagctcagcaccatgactgctgaagagtactttgcaaagcat---cctgagctcaagaagaagtttgatgacgaaatcaggaatgactactggggctat
>MimulusGuttatusulusGuttatus_Migut.D02181.1.p
atgagcggagcggcgaagaaagtaaccgacgttgcattcaaaagcgggaggaatatcgattgggaaggaatggcgaagctgcttgtcaccgacgacgctcgtcgggagttcgccaccctccgccgcgccttcgacgacgtcaacacccagctccaaaccaagttcagccaggaaccagaacccatagactgggagtattacaagaaaggaattgggtctcgtttggttgatatgtacaagcaagcttacgatgaggttaaaattccgaaatatgttgacaatgtcactcctcagtacaaacctaagtttgattctctgctggtagagctgaaagaagctgagcagcagtctctgaaggagtccgaaaga---ttagaaaaagaaattgtggatgtccaagagttgaagaagaagctaagtacaatgacagctgatgaatactttgcaaagcat---cccgaactcaagaagaagtttgatgacgagattcgaaatgattactggggatat
>MimulusGuttatusulusGuttatus_Migut.N02621.1.p
atgagcggagtggggaagaaggttgtcgacgtggcattcaaggccggaaggaccattgactgggatggtatggcgaagctgatggtctccgacgaggctcgcaaggagttttccaccctccgccgcgccttcgatgaggtcaatactcagcttcagaccaaattcagccaggaaccagaacccatagactgggagtactacagaaaggggattggctctcgattagttgacatgtacaagaaagcttatgatgaagttaaaatcccacagtatgttgacaatgtcactcctcagtacaagcctaagttcgatgccctgttggtggagctgaaagaggctgagcagatgtcactgaaagagtctgagaga---ttagaaaaagaaatcgcagacgttcaagagttgaagaagaagctcagtaccatgacagctgatgaatactttgcgaagcat---ccagagctgaagaagaagtttgacgatgaaattagaaatgattactggggctat
>OleaEuropaeaaEuropaea_Oeu012671.1
atgagtggagtaggaaagaagattgtagatgtagcattcaaggctggaaagacgatcgattgggaagggatggcgaagcttcttgtttccgatgaggcccgcaaagagttcgccacccttcgccgcgcattcgatgacgtcaacacccagctgcagaccaagttcagccaggaaccagaacccattgactgggagtattacagaaaagggattggctctcgcttggttgatatttataagcaagcatatgatgaggttaaaatcccccaatacattgacaatgtcactcctcagtacaagcccaagtttgatgctctgttgatagagcttaaagaggctgagcagaagtcactcaaggaatctgaaaga---ctagaaaaagaaattgcagatgtccaagagttgaagatgaagcttagtacgatgacagctgatgaatactttgagaagcat---cctgagctaaagaagaagttcgatgatgaaatccgaaatgattactggggctat
>OleaEuropaeaaEuropaea_Oeu017392.1
atgagtggttcaggaaagaaggttgcagatgtagcattcaaggctggaaagacgattgattgggaagggatggcaaaacttctcgtttccgacgaggcccgcaaggagttcgccaccctccgccgtggattcgatgaagtcaacacccagctgcagaccaagttcagccaggaaccagaacccatagactgggagtattacagaaaagggattggttctcgcttggttgatatgtataagcaagcatatgatgaggttaaaatccctcaatacgttgacaatgtcactcctcagtacaagcccaagtttgacgcgctgctggtagagcttaaagaggctgagcagaagtcacttaaggagtctgaaaga---ttagaaaaagaaattgcagatgtacaagagttgaagatgaaacttagtacgatgacagcagatgagtactttgtgaagcat---cctgaactgaagaagaaatttgacgatgaaatccgaaatgattattggggctat
>OleaEuropaeaaEuropaea_Oeu036290.2
atgagtggagcgggaaaaaaggtcgctgacgttgcattcaaggccggcaggaccatcgactgggaaggcatggccaagttgttggtctccgacgatgcccgcaaggaattcgccacgctccgacgagcattcgatgaagtgaacacccaattgcagaccaagttcagccaggcaccaaaacccgtagactgggagtattacagaaaagggattggctctcacttggttgatatgtataaacaagcatatgatgaagttaaaatcccacaatatgttgacaatgtcactcctcaatacaaacccaagtttgatgctttgttggtagagctgaaagaagctgagcagaagtcgctgaaggagtcagaaaga---ctggaaaaggaaattgctgatgtccaagagctgaagaggaaactaagtacaatgaccgctgatgaatacttcgcgaagcat---cccgaactgaagaagaagtttgatgatgaaatccgaaatgattattggggctat
>OleaEuropaeaaEuropaea_Oeu059106.1
---------------------------------------------------------------------------------------------------------------------------------------------------------------------atgcaggaaccagaacccatagactgggaatattacaggaaggggattggttctcgcttggttgatatgtataaacaagcatatgacgaagttaaaatcccacaatatgtagacaacgtcactcctcaatacaaacccaagtttgacgctctgttggtcgagctgaaagaagctgagcagaagtcgctgaaggagtcggaaaga---ctggaaaaggaaattgttgatgtccaagagctgaagatgaaactaagtacaatgaccgctgatgaatactttgcaaagcat---cctgaactgaagaagaagtttgatgatgaaatccgaaacgattactggggctat
>Phtheirospermumheirospermum_Pjv1_00001288
atgagcggagccgggaagaaggttgttgacgtggcattcaaggcggggaggaccatcgactgggatggtatggcgaagctgattgtctccgacgaggctcgcaaggagttctccaccctccgccgtgccttcgacgaggtcaacactcagcttcaaaccaagttcagccaggagccagaacccatagactgggaatattacagaaaagggattggctctcgtttggttgatatttacaagcaagcctatgacgaagttaaggttccccagtatgttgacaatgtcactcctcagtacaaacctaagtttgatgccctgttggttgagctgaaagaggctgaggagaaatcatggaaggagtctgaaaga---ttagaaaaggaaattgctgaagttcaggagttgaaggcgaagtttagtaccatgacagctgatgagtatttcgcaaagcat---cccgagctcaagaagaagtttgacgacgaaattaggaacgattactggggctat
>PrunusPersicanusPersica_Prupe.2G217900.1.p
atgagcggcgccgggaagaaagttgccgatgtggctttcaaagcctccaggaaaatcgactgggagggcatgggcaagcttctggtctccgatgaggctcgcaaagagttcgcctctcttcgtcgtgccttcgatgaggttaacactaccctccagaccaaattcagccaggaacctgaacctattgactgggagtattacaggaaaggaattgggtctcgcttggtggatatgtacaaagaggcttatgacagcgttcaagtccccaagtatgtagacacagtcactcctgagtacaagcctaaatttgatcaattgttggtggatctaaaggaagcagaggagaaatctttgaaggaatctgagcgt---ttggagaaggagattgctgaagttcaagaattgaagaagaagattagcaccatgactgcagatgagtactttgagaagcat---ccagagctgaagaagaaatttgatgatgaaatccgaaatgactactggggctat
>PopulusTrichocarpa_Potri.008G043800.1
atgagcggaccatcaaagaaagtagtggatgtggcatttaaagcatcgagaaccatcgattgggatgggatggctaagcttttagtctctgatgaggctcgcaaagagttcgctacacttcgtcgcgctttcaacgaagttaactcccaactcgagaccaagttcagccaggaacccgaacccatagactgggaatattatagaagaggaattgggtctcgcttggtggacatgtacaaacaggcatatgaaagcatagagatccccaagtttcaagataaagtgactccagaatacaagcctaaatttgatcaattgttggtggaattgaaagaagcagagcaacaatccctgaaggagtctgagcgt---ctggagaaagaaattgctgaagttcaagaattgaagacaaaaatcagcaccatgactgcagaggagtactttgagaagcat---cctgagctgaagaaaaagtttgatgacgaaatccgcaatgactattggggttat
>PopulusTrichocarpa_Potri.010G217800.1
atgagcggaccttcaaagaaagtagtggatgtggcatttaaagcatcgaaaaccgttgattgggatgggatggccaagcttttagtctccgatgaggctcgcaaagagttcgctactcttcgtcgcgctttcaacgaagttaacgcccaactcgggaccaagttcagccaggaacccgaacccatagactgggaatcttacagaaaaggaattggctctcgcttggtggacatgtacaaacaggcatatgaaagcgtagagatccctaagtttgaagacaaaacgactccagaatacaagcctaaatttgatcaattgttggtggatttgaaagaagcagagcaacaatccctgaaggagtctgagcgc---ttggataaagaaattgctgatgttcaagaattgaagaaaaaaatcagcaccatgactgcagaagagtacttcgagaagcat---cctgagctgaagaaaaagtttgatgatgaaatccgtaatgactattggggttat
>SesamumIndicumamumIndicum_SIN_1024154
atgagcggagcggggaagaaggtagttgacgtcgcattcaaggcggggaggaccatcgactgggaaggtatggcgaagctgttggtctccgacgaggctcgcaaggagttcgcgaccctccgccgcgccttcgacgaagtcaacactcagctgcagaccaagttcagccaggaaccagaacccatagactgggagtattacagaaaagggattggatctcgtttagttgatatgtacaagcaagcttatgatgaagttaaaatcccaaagtatgttgacaatgtcactcctcaatacaaacccaagttcgatgccctgctggtagagctcaaagaggctgaggtgaagtcattgaaggagtcagaaaga---ttagaaaaagaaattgcagaagtccaagagttgaagaagaagcttagtaccatgacagctgatgaatacttcgagaagcat---cccgagctcaagaagaagttcgatgatgaaattagaaatgactattggggctac
>SesamumIndicumamumIndicum_SIN_1025319
atgagcggagcggggaagaaggtagtcgacgttgcattcaaggccgggaagaatattgactgggaaggaatggcgaagctgttggtctccgaggaggctcgcagggagttcgccaccctccgccgcgccttcgacgaggtcatcacgcagctccagaccaagttcagtcaggaaccagaacccatagactgggagtattacagaaaaggaattggatctcgcttggttgatatgtacaagcaggcgtatgatgaagttaaaattccccagtatgttgacaatgtcactcctcaatacaaacccaagtttgacgctctgttggtagagctgaaagaagcagaggagaagtcactgaaggagtctgaaaga---ttagaaaaagaaattgcagaggttcaagagctgaagaggaagcttagtaccatgacagctgacgaatactttgaaaagcat---cctgaactcaagaagaagtttgatgacgaaattcgaaatgattactggggctat
>SolanumTuberosumanumTuberosum_PGSC0003DMT400059780
atgagcggttcagtgaagaagatcgccgacgtgactttcaaggccggcaggactattgattgggaaggaatggccaagcttcttgtcaccgatgaagctcgcaaggagttctccaatctccgtcgcgctttcgatgatgtcaactcccaacttcagaccaagttcagccaggaacctgaacctatcaactgggagtattacagaaaaggaatcggttctcgcttggtagacatgtacaaagaggcctatgacagcgttgagatccccaagtttgtggatacggtgactcctcaatataaacccaaatttgacgccttgttggtggagctgaaagaagcggagcagaaatctctgaaggaatctgaaaga---ttagaaaaagaagttgcagacgtgcaagagttgaagaaaaaacttagtacgatgacagctgaagaatactttgagaagcat---cctgagctgaagaagaagttcgatgatgaaattcgaaatgattactggggctat
>SolanumTuberosumanumTuberosum_PGSC0003DMT400070407
atgagcggaacagtgaagaagatcgccgatgtgacattcaaggccggccggactattgattgggaaggaatggcgaagcttcttgtcaccgatgaagctcgcaaggagttttctaatctccgtcgtgctttcgatgatgtcaactcacaactccaaaccaagttcagccaggagcctgaacccataaactgggaatattacaggaaaggaattggttctcgcttggtagacatgtacaaagaagcctatgaaagcattgagatccccaagtttgaggacacagttactcctcaatacaaacccaagtttgatgctttgttggtggaactgaaagaagctgagaagcaatctctcaaggagtctgaaaga---ttagaaaaggaagttgccgaggtccaagagttgaagaaaaaactcagtaccatgacagcagaagaatactttgcgaagcat---cccgagttaaagaagaaatttgatgatgaaattcgaaatgactactggggctac
>StrigaAsiaticaAsiatica_SGA_v2.0_scaffold2G00924
atgagcggagttgggaagaaggtggttgacgtggcattcaaggctggaaggaccatcgactgggatggtatggccaagctgctcgtctccgacgaggctcgcaaggagttcgccaccctccgccgcgccttcgatgaggtcaacaatcagcttcagaccaagtttagccaggaacccgaacccatagactgggattattatagaaaggggattggttctcgtttggttgatatgtacaagcaagcttatgacgaagttaagattccccagtatgttgacaaagtcactcctgagtacaaacccaagtttgatgccctgttgatagagctgaaagaggttgaggaaaagtcgtggaaggagtctgaaaga---ttggaaaaggaaattgctgaagttcaagagctgaaggaaaagtttagtaccatgactgccgatgagtacttcgcaaaacat---cctgagctcaagaagaagtttgatgatgaaattagaaatgattactggggctat
>VitisVinifera_GSVIVT01016324001
---------------------------------------------------------------------atggctaagcttatcgtcaccgaagaggctcgcaaagagttcgcaactcttcgccgtgccttcgatgaggttaattcaactctccagaccaagttcagccaggaacctgaacccatagactgggaatattacaggagaggaatcggttctcgtttggtggatatgtacaaagaagcttacgaaagcatatcagtcccaaagtatgtagacacagtcacgcctcaatacaaacctaaatttgatgcattgttggtagaattgaaagaggcagaggagaaatccctgaaggaatctgagcgc---ctggagaaggagattgctgaagtccaagagctgaagaaaaaaatcagcaccatgactgcaaatgaatactttgagaagcat---cctgagctgaagaagaagtttgatgatgaaatccgcaatgactattggggctat
>CuscutaAustraliscutaAustralis_C014N0255E0.1
atgagcggagcagcgaagaaagtgtccgacgttgcgttcaaggccggcaagaccatcgattgggaaggaatggcgaagcttctcgtctccgatgaggctcgcaaggagttcgccaccctccaccgcgccttcaacgaggtcaactcccagcttcaaaccaagttcagccaggaacctgaacccattgattgggaatattaccgaaagggtcttggttctcgcctggtggacatgtacaagcaggcatatgacaacattacaatccccaaatttgaagacaaagtcactgctgagtacaagccaaagtttgatgcattgcttgtagagctgaaagaagctgagcagaaatctctcaaggagtctgaaagg---ctcgaaaaagaaattgctaatgtccaagagctgaagaaaaacctcagcactatgacagcagatgagtactttgctaagcat---ccagagctaaggaagaagttcgacgatgaaattaggaacgattactgggggtta
>Actinidiaeriantha_DTZ79_23g05740
atgagtggagcggggaagaaggtagtggacgtagcgttcaaggctgggaagtgcatagattgggatggcatggcgaagcttatggtctccgaggaggcccgcaaggagttcgccaccctccgccgtgccttcgatgaagtcaacactgctctccagaccaagttcagc---------------------------------------------------------------------------------------attgaaatcccgaagtatgtggacaatgttactccacaatacaaacccaagtttgaggccctgttggtagaactgaaagtagcagaagagaactctctgaaggagtctgaaaga---ttagagaaagaaattgcagaagtccaggagttgaagaaaaagatcagtaccatgacagcagaagaatatttcgagaaacat---ccagaggtaaagaagaagtttgatgatgaaatccgaaatgattactggggctac
>Actinidiaeriantha_DTZ79_26g10070
atgagcgcaacggggaagaaggtagtggacgtggcattcaaggcagggaagagcatagattgggaaggaatggcgaagctgatggtctccgacgaggctcgcaaggagttcgctaccctccgccgtactttcgacgaggtcaacactgctctccagaccaagttcagccaggaacccgaacccattgactgggagtattatagaaaaggaattggacctcgcttggttgacatgtataaagaagcatacgagagcgtcgaaattccaaagtatgtggataatgtcactcctcaatacaaacccaagtttgatgccttgttggttgaactgaaagaagcagaaaagaaatctctgaaggaatctgaaaga---ctagagaaagaaattgcagaagtacaggagttgaagaaaaagatcagtaccatgacagcagatgaatattttgacaagcat---ccagaggtaaaaaagaagtttgatgatgaaatccgaaatgattattggggctat
>GossypiumRaimondiisypiumRaimondii_KJB10872
atgagcggaccggggaagaaagtcgtcgatgtcgcgttcaaagcatcaaagaacattgattgggaagggatggctaagcttttggtctccaatgaggctcgcaaagagtttgctactcttcgtcgcacttttgatgaagttaactctactttacaaaccaaattcagccaggaacctgaacccattgactgggagtactatagaaaaggaattggctctcgcctggtagatatgtacaaagaggcatatgagagtgtagagatccccaagtttgttgacaccgtcactcctcaatacaaaccaaaatttgatgcattgcttgtagaattgaaagaggcagaggagaaatccttaaaagagtctgagcga---ttggagaaagaaattgccgaggttcaagaacttaagcaaaagatcagcaccatgaccgcagacgagtactttgagaaacat---ccagagcttaaaaagaaattcgatgatgagatccggaatgaatactggggctat
>GossypiumRaimondiisypiumRaimondii_KJB11970
atgagcggagcaggaaagaaagtagtggatgtggctttcaaagcaggaaagagcattgattgggaagggatggcgaagcttttggtctccgatgaggctcgcaaagagttcgccactcttcgtcgcactttcgatgaagttaactccactttgcagaccaagttcagccaggaacctgagcctatcgattgggaatattatagaaaaggaatcggctcgcgattggtggatatgtacaaagaggcttatgagagcgtagagatccccaagtttgttgacacagtcactcctcaattcaaaccgaaatttgatgcattgttggttgaattgaaagaagcagaggagaaatctttgaaagagtccgagcgt---ttggagaaagaaattgccgacgttcaggaactgaagcaaaagatcagcaccatgacagcagatgagtactttgagaaacat---cccgaactgaaaaagaaattcgatgatgagatccgcaatgacaattggggctat
>GossypiumRaimondiisypiumRaimondii_KJB11972
atgagcggagcaggaaagaaagtagtggatgtggctttcaaagcaggaaagagcattgattgggaagggatggcgaagcttttggtctccgatgaggctcgcaaagagttcgccactcttcgtcgcactttcgatgaagttaactccactttgcagaccaagttcagccaggaacctgagcctatcgattgggaatattatagaaaaggaatcggctcgcgattggtggatatgtacaaagaggcttatgagagcgtagagatccccaagtttgttgacacagtcactcctcaattcaaaccgaaatttgatgcattgttggttgaattgaaagaagcagaggagaaatctttgaaagagtccgagcgt---ttggagaaagaaattgccgacgttcaggaactgaag------------------------------------------------------------------------------------------------------
>GossypiumRaimondiisypiumRaimondii_KJB11973
atgagcggagcaggaaagaaagtagtggatgtggctttcaaagcaggaaagagcattgattgggaagggatggcgaagcttttggtctccgatgaggctcgcaaagagttcgccactcttcgtcgcactttcgatgaagttaactccactttgcagaccaagttcagccaggaacctgagcctatcgattgggaatattatagaaaaggaatcggctcgcgattggtggatatgtacaaagaggcttatgagagcgtagagatccccaagtttgttgacacagtcactcctcaattcaaaccgaaatttgatgcattgttggttgaattgaaagaagcagaggagaaatctttgaaagagtccgagcgt---ttggagaaagaaattgccgacgttcaggaactgaag------atcagcaccatgacagcagatgagtactttgagaaacat---cccgaactgaaaaagaaattcgatgatgagatccgcaatgacaattggggctat
>GossypiumRaimondiisypiumRaimondii_KJB11974
atgagcggagcaggaaagaaagtagtggatgtggctttcaaagcaggaaagagcattgattgggaagggatggcgaagcttttggtctccgatgaggctcgcaaagagttcgccactcttcgtcgcactttcgatgaagttaactccactttgcagaccaagttcagccaggaacctgagcctatcgattgggaatattatagaaaaggaatcggctcgcgattggtggatatgtacaaagaggcttatgagagcgtagagatccccaagtttgttgacacagtcactcctcaattcaaaccgaaatttgatgcattgttggttgaattgaaagaagcagaggagaaatctttgaaagagtccgagcgt---ttggagaaagaaattgccgacgttcaggaactgaagcaaaagatcagcaccatgacagcagatgagtactttgagaaacat---cccgaactgaaaaagaaattcgatgatgagatccgcaatgacaattggggctat
>GossypiumRaimondiisypiumRaimondii_KJB17330
atgagcggaccggggaagaaagtcgtcgatgtcgcgttcaaagcatcaaagaacattaattgggaagggatggctaagcttttggtctccgatgaggcttgcaaagagttcgctactcttcgtcgcacttttgataaagttaactccactttacaaactaaattcagccaggaacctgaacccattgactgggagtactatagaaaaggaattggctctcgcctggtagatatgtacaaagaggcatatgagagtgtagagatccctaagtttgttgacaccgtcactcctcaatacaaaccaaaatttgatgcattgcttgtagaattgaaagaggcagaggagaaatccttgaaaaagtctgagcga---ttggagaaagaaattgccgaggttcaagaacttaag------atcagcaccatgaccgcagacgagtactttgagaaacat---ccagagcttaaaaagaaattcgatgatgagattcggaatgactactggggctat
>GossypiumRaimondiisypiumRaimondii_KJB17331
atgagcggaccggggaagaaagtcgtcgatgtcgcgttcaaagcatcaaagaacattaattgggaagggatggctaagcttttggtctccgatgaggcttgcaaagagttcgctactcttcgtcgcacttttgataaagttaactccactttacaaactaaattcagccaggaacctgaacccattgactgggagtactatagaaaaggaattggctctcgcctggtagatatgtacaaagaggcatatgagagtgtagagatccctaagtttgttgacaccgtcactcctcaatacaaaccaaaatttgatgcattgcttgtagaattgaaagaggcagaggagaaatccttgaaaaagtctgagcga---ttggagaaagaaattgccgaggttcaagaacttaagcaaaagatcagcaccatgaccgcagacgagtactttgagaaacat---ccagagcttaaaaagaaattcgatgatgagattcggaatgactactggggctat
>GossypiumRaimondiisypiumRaimondii_KJB19391
atgagcggaccggggaagaaagtcgtcgatgtcgcgttcaaagcatcaaagaacattgattgggaagggatggctaagcttttggtctccgatgaggctcgcaaagagttcgctactcttcgtcgcacttttgatgaagttaactctactttacaaaccaaattcagccaggaacctgaacccattaactgg-ga---------------------------------------------------------------------------------------------------------------------------------------------------------------------------------------------------------------------------------------------------------------------------------------------------------------------------
>GossypiumRaimondiisypiumRaimondii_KJB32033
atgagcggaccggggaagaaagtcgtcgatgtcgcgttcaaagcatcaaagaacattgattgggaagggatggctaagcttttggtctccgatgaggctcgcaaagagttcgctactcttcgtcgcacttttgatgaagttaactctactttacaaaccaaattcagccaggaacctgaatccattgactgggagtactatagaaaaggaattggctctcgcctggtagatatgtacaaagaggcatatgagagtgtagagatccccaagtttgttgacaccgtcactcctcaatacaaaccaaaatttgatgcattgcttgtagaattgaaagaggcagaggagaaatccttgaaagagtctgagcga---ttggagaaagaaattgccgaggttcaagaacttaagcaaaagatcagcaccatgaccgcagacgagtactttgagaaacat---ccagagcttaaaaagaaattcgatgatgagatccggaatgactactggggctat
>GossypiumRaimondiisypiumRaimondii_KJB38032
atgagcggaccggggaagaaagtcgtcgatgtcgcgttcaaagcatcaaagaacattgattgggaagggatggctaagcttttggtctccgatcaggctcgcaaagagttcgctactcttcgtcgcacttttgatgaagttaactctactttacaaaccaaattcagccaggaacctgaacccattaactgggagtactatagaaaaggaattagctctcgcctggtagatatgtacaaagaggcatatgagagtgtagagatccccaagtttgttgacaccgtcactcctcaatacaaaccaaaatttgatgcattgcttgtagaattgaaagaggcagaggagaaatccttgaaagagtctgagcga---ttggagaaagaaattgccgaggttcaagaacttaagcaaaagatcagcaccatgaccgcagacgagtactttaagaaacat---ccagagcttaaaaagaaattcgatgatgagatccggaatgactactggggctat
>GossypiumRaimondiisypiumRaimondii_KJB76544
atgagcggaccggggaagaaagtcgtcgatgtcgcgttcaaagcatcaaagaacattgattgggaagggattgctaagcttttggtctccgatgaggctcgcaaagagttcgccactcttcgtcgcacttttgatgaagttaactctactttacaaaccaaattcagccaggaacctgaacccattgactgggagtactatagaaaaggaattggctctcgcctggtagatatgtacaaagaggcatatgagagtgtagagatccccaagttcgttgacaccgtcactcctcaatacaaaccaaaatttgatgcattgcttgtagaattgaaggaggcggaggagaaatccttgaaagagtctgagcga---ttggagaaagaaattgctcaggttcaagaacttaagcaaaagatcagcaccatgacggcagacgagtactttgagaaacat---ccagagcttaaaaagaaattcgatgatgagatccggaatgactactggggctat
>GossypiumRaimondiisypiumRaimondii_KJB76716
atgagcggaccggggaataaagtcatcgatgtcgcgttcaaagcatcaaagaacattgattgggaagggatggctaagcttttggtctccgatgaggctcgcaaagagttcgctactcttcgtcgcacttttgatgaagttaactctactttacaaaccaaattcagccaggaacctgaacccattgactgggagtactatagaaaaggaattggctctcacctggtagat---------------------------------------------------------------------------------------------------------------------------------------------------------------------------------------------------------------------------------------------------------------------------------------
>GossypiumRaimondiisypiumRaimondii_KJB76717
atgcttgttataagg---------------------------------------tttggatgg------------------------------------------------------------------------------------------------------agttttgag---------------------------------------ggattcaccgttacaaatgttatatactcttccattgcaggtgtagagatccccaagtttgttgacaccgtcactcctcaatacaaaccaaaatttgatgcattgcttgtagaattgaaagaggcagaggagaaatccttgaaagagtctgagcga---ttggagaaagaaattgccgaggttcaagaacttaagcaaaagatcagcaccatgaccgcagacgagtactttgagaaacat---ccagagcttaaaaagaaattcaatgatgagatccggaatgactactggggctat
>TheobromaCacao_Thecc1EG043082t1
atgagcggagcaggaaagaaggtagtggatgtggccttcaaagcatccaagaacattgattgggaagggatggctaagcttttggtctccgatgaggctcggaaagagttcgccactcttcgtcgcgctttcgatgaggttaactccactttgcagaccaagttcagccaggaacctgaacccattgactgggaatactatagaaaaggaattggttctcgcttggtggatatgtacaaagaggcttatgacagtgtagagatccccaagtttgtcgacacagtcactcctcagtacaaaccaaaatttgatgcattgttgattgaattgaaagaagcagaggagaaatccttgaaagagtctgtgcgt---ttggagaaagaaattgctgaggttcaggaactgaagaaaaagatcagcaccatgacagcagatgagtactttgagaaacat---cctgagctgaagaagaaatttgatgatgagatccggaatgattactggggctat
>VacciniumCorymbosumciniumCorymbosum_VaccDscaff11-augustus-gene-306.34-mRNA-1
atgaacggagcggggaagaaggtagtggatgtggcattcaaggcagggaagagcattgattgggatggtatggctaagcttctcgtctccgatgaggctcgcaaggagttcgctaccctccgtcgtgctttcgacgaagtcaacacctctctccagaccaaattcagccaggaacctgaacccattgactgggagtactatagaaagggaattggatctcggttggttgacatgtacaaagaagcatatgatagtgttgaagttccaaagtttgtagacactgttactccacaatacaaacccaagttcgaagcgttgttggtcgaactgaaagaagcagaagagacatctctgaaggaatctgaaaga---ttggagaaggaaattgcagaagtccaagagttgaagaaaaagataagtaccatgaccgctgatgaatatttcgagaagcat---ccagaggttaaaaagaagtttgatgacgaaatccgaaatgacaattggggttat
>VacciniumCorymbosumciniumCorymbosum_VaccDscaff19-augustus-gene-337.40-mRNA-1
atgaacggagcggggaagaaggtagtggatgtggcattcaaggcagggaagagcattgattgggatggtatggctaagcttctcgtctccgatgaggctcgcaaggagttcgctaccctccgtcgtgctttcgacgaagtcaacacctctctccagaccaaattcagccaggaacctgaacccattgactgggagtactatagaaagggaattggatctcggttggttgacatgtacaaagaagcatatgatagtgttgaagttccaaagtttgttgacactgttactccacaatacaaacccaagttcgaagcgttgttggtcgaactgaaagaagcagaagagacatctctgaaggaatctgaaaga---ttggagaaggaaattgcagaagtccaagagttgaagaaaaagataagtaccatgaccgctgatgaatatttcgagaagcat---ccagaggttaaaaagaagtttgatgacgaaatccgaaatgactattggggtcat
>VacciniumCorymbosumciniumCorymbosum_VaccDscaff22-snap-gene-266.34-mRNA-1
atgagtggagcggggaagaaggtagtggacgttgcattcaaggcagggaagagcatagattgggatgggatggctaagcttctcgtctcagaggaggctcgtaaggagttcgctaccctccgccgtgctttcgatgaagtcaacaacgctctccagaccaagttcagtctggaaccggaaccaattgactgggaatactataggaaaggaattggatcccgcttggttgacatgtacaaagaagcttatgacagcattgaaatcccgaagtatgtggatactgttactcctcaatacaaaccaaagtttgaggccctgttggtggaactgaaagaagcagaagagaaatctttgaaagagtctgaaaga---ctggaaaaagaaattgccgaagtccaagagttgaagagaaagatcagtaccatgacagcggacgaatattttgagaagcat---ccagaggtaaagaagaagtttgatgatgaaatccgaaacgataattggggctat
>Aeginetiaindicaindica_TRINITY_DN1692_c0_g1_i1
atgagtggagctgtgaagaaggtagttgacgtcgcattcaaggcgggaaggacaatcgactgggatggtatggcgaagctgctcgtctccgacgaggctcgcaaggagttcgccaccctccgacgcgccttcgatgaggttaacacgcagctccagaccaagtttagccaggaacctgaacccatagactgggagtattatagaaaagggattggttctcgtttggttgatatgtacaagcaagcttatgacgaggtgaagattccccagtacgttgacaatgtcactcctcaatacaaacctaagtttgatgcgctgttggtggagctgaaagaggctgaggagcagtcatggaaggagtcggaaaga---ctagaaaaggaaatcgccgaggttcaagaactgaaggcaaaaatgagcaccatgaccgctgatgagtatttcgcgaagcac---cctgagctcaagaaaaagtttgatgatgaaatcaggaatgattactggggctat
>Alectravogeliivogelii_TRINITY_DN421_c0_g1_i1
atgagcggagcggggaagaaggtagttgacgtggcattcaaggctgggaggaccattgactgggatggcatggccaagctgcttgtctccgacgaggctcgcaaggagttttccaccctccgccgcgccttcgacgaggtcaacactcagcttcagaccaagtttagccaggaaccagaacccatagactgggagttgtacagaaaagggattggctctcgtttggttgatatatacaagcaagcttatgatgaagttaagatcccccagtatgttgacaatgtcactcctcagtacaaacctaagtttgatgccctgttggtagagctgaaagaaactgaggagaagtcatggaaggagtctgaaaga---ttagaaaaggaaattgctgaagttcaagagctgaaggcaaagtttagtaccatgactgctgatgagtactttgcaaagcat---cctgagctcaagaagaagtttgatgatgagattagaaacgattactggggctat
>CastillejaMiniataMiniata_TRINITY_DN1052_c0_g1_i11
atgagcggagccgggaaaaaggttgttgacgtggcattcaaggcggggaaggccatcgactgggatggtatggcgaagttgattgtctccgacgaggctcgcaaggagttctctaccctccgccgcgccttcgacgaggtcaacactcagcttcaaaccaagttcagccaggaagcagaacccatagactgggagtattacagaaaagggattggctctcgtttggttgacatttacaagcaagcctatgacgaagttaaggttccccagtatgttgacaatgtaactcctcagtacaaacctaagtttgatgctctgttggttgagctgaaagaggctgaggagaaatcatggaaggagtctgaaaga---ttagaaaaggaaattgctgaagttcaggagttgaaggcaaagtttagtaccatgactgctgatgagtattttgcaaagcat---cccgagctcaagaagaagtttgatgacgaaattaggaacgattactggggctat
>ChristisoniaKwangtungensisKwangtungensis_TRINITY_DN15629_c4_g1_i1
atgagcggagcggggaagaaggtagttgacgtggcattcaaggcgggaaggaccattgactgggatggtatggcgaagctgctcgtctccgacgaggctcgcaaggagtttgccaccctccgccgctccttcgacgaggttaacacgcagcttcagaccaagtttagtcaggaacctgaacccatcgactgggagtactacagaaaagggattgggtctcgtttggttgatatgtacaagcaagcttatgacgaagtgaagattccccagtacgttgacaatgtcactcctcaatacaaacctaagtttgatgcgctgttggtggagctgaaagaagctgaggagcagtcatggaaggagtcggaaaga---ctagaaaaggaaatcgctgaggttcaagagctgaaggcaaaaatgagtaccatgaccgccgacgagtatttcgcgaagcac---cctgagctcaagaaaaagtttgatgatgaaattaggaatgattactggggctat
>ConopholisAmericanaAmericanaamericana_2094388
atgagcggagccggaaagaaggtagttgacgttgcattaaaggcgagaaggaccatcgactgggatggtatggcgaagctgctggtctccgacgaagctcgcaaggagttctccaccctccgccgcgccttcgatgatgtcaacactcagctccaaaccaagttcagccaggaaccagaacccatagactgggagtattacagaaaagggattggttctcgtttggttgatatgtacaagcaagcttatgatgaagttaagattccccagtatgttgacaatgtcactcctcagtacaaacctaaatttgatgccctgttggtagagctgaaagagactgaggagaagtcatggaaggagtctgaaaga---ttagaaaaagaaatcgctgatgttcaggagttgaaggcgaagcttagtaccatgacagccgatgagtactttgcaaagcat---cccgagctcaagaagaagttcgatgatgaaattagaaatgattactggggctat
>Epifagusvirginiana_2058523-buds
atgagcggagccggaaagaaagtagttgacgttgcattcaaggcaggaaggaccatcgactgggatggtatggcgaagctgctggtctccgacgaggctcgcaaggagttctccaccctccgccgggccttcgatgaggtcaacactcagctccagaccaagttcagccaggaaccagaacccatagactgggagtattacagaaaagggattggttctcgtttggttgatatgtacaagcaagcttatgatgaagttaagattccccagtatgttgacaatgtcactcctcagtacaaacctaagtttgatgccctgttggtagagctgaaagagactgaggagaagtcatggaaggagtctgaaaga---ttagaaaaagaaatcgctgatgttcaggagttgaaggcgaagcttagtaccatgacagccgatgagtatttcgcaaagcat---cccgagctcaagaagaagtttgatgatgaaattagaaatgattactggggctat
>Escobedia_TRINITY_DN865_c0_g3_i8
atgagcggagcggggaagaaggtggttgacgtggcattcaaggcgggaagggccattgactgggatggtatggccaagctgcttgtctccgacgaggctcgcaaggagtttgccaccctccgccgcgccttcgacgaggtcaacactcagcttcaaaccaaatttagccaggaaccagaacgcatagactgggagttgtatagaaaagggattggctctcgtttggttgatatatacaagcaagcttatgacgaagttaagattccccagtatgttgacaatgtcactcctcaatacaaacctaagtttgatgccctgttgattgagctgaaagaggctgaggagaagtcatggaaggagtctgaacga---ttagaaaaggaaattgctgaagttcaagagctgaaggcgaagtttagtaccatgactgctgatgagtactttgcaaagcat---cctgagctcaagaagaagtttgatgatgagattagaaacgattactggggctat
>Euphrasiaarctica
atgagcggagccgggaagaaggtcgtcgatgtggcattcaaggccggaaggaccatcgactgggaaggtatggcgaagctggttgtctccgacgaggctcgcaaggagttcttctccctccgacgcgccttcgacgatgtcaacactcagcttcagaccaagttcagccaggaaccagaacccgtagactgggagtactacagaaaagggattggctctcgtttggttgatatatacaagcaagcgtatgacgaagttaagattcctcagtatgttgacaatgtcactcctcagtacaaacctaagtttgatgcactgttggttgagctgaaagaggctgaggagaagtcatggaaggagtctgaaaga---ttagaaaaggaaattgctgatgttcaggagttaaaggcgaagtttagtaccatgacagctgatgactattttgcgaagcat---ccagagctcaagaagaaatttgatgatgaaattagaaatgattactggggctat
>LindenbergiaPhilippensis_01G124500.1
atgagcggagccgggaagaaggtggttgacgtggcgttcaaggcgggaaggaccatcgactgggaaggcatggccaagcttatcgtctccgacgaggctcgcaaggagttcgccaccctccgccgcgccttcgacgaggtcaacactcagctccagaccaagttcagccaggaaccagaacccgtagactgggagtattacagaaaaggaattggctctcgtttggttgatatgtacaagcaagcttatgacgaagttaagattccccagtatgttgacaatgtcactcctcagttcaaacctaagtttgatgccctgttggtggagctgaaagaggctgaggagaagtcatggaaggagtctgaaaga---ttagaaaaagaaattgctgaagttcaggagttgaaggccaagtttagtaccatgaccgctgatgagtattttgcaaaacat---cccgagctcaagaaaaagttcgatgatgaaattagaaatgattattggggctat
>MimulusGuttatusulusGuttatus_N2640.1
atgagcggagtggggaagaaggttgtcgacgtggcattcaaggccggaaggaccattgactgggatggtatggcgaagctgatggtctccgacgaggctcgcaaggagttttccaccctccgccgcgccttcgatgaggtcaatactcagcttcagaccaaatttagccaggaaccagaacccatagactgggagtactacagaaaagggattggctctcgattagttgacatgtacaagcaagcttatgatgaagttaaaatcccacagtatgttgacaatgtcactcctcagtacaagcctaagttcgatgccctgttggtggaactgaaagaggctgagcagatgtcactgaaagagtctgagaga---ttagaaaaagaaattgctgacgttcaagagttgaagaagaaactcagtaccatgacagctgatgaatactttgcgaagcat---ccagagctgaagaagaagtttgatgatgaaattagaaatgattactggggctat
>OrobancheCumanamana_GWHTBHPV051859
atgagcggagccgggaagaaggcagttgacgtggcattcaaggctggaaggaccatcgactgggatagtatggcaaagctgctggtttccgacgaggctcgcaaggagttcgccaccctccgccgcgctttcgacgaggtcaacactcagcttcagaccaagttcagtcaggaaccagaacccatagactgggagtattacagaaaagggattggctctcgtttggttgatatgtacaagcaagcttatgatgaagtcaagattccaaagtatgttgacaatgtgactcctcaatacaaacctaagtttgattccctgttgatagagctgaaagaggctgaggagaagtcgtggaaagagtctgaaaga---ttagaaaaagagatcgctgaagttcaggagttgaaggcgaagtttagtaccatgacagctgatgagtatttcgcaaagcat---ccggaggtcaagaaaaagtttgatgatgaaattagaaacgattactggggttat
>Ofasciculata_stem
atgagcggagccgggaagagggtagttgacgtcgcattcaaggcgggaaggaccatcgactgggatggtatgatgaaactgcttgtctcagacgaggctcgcaaggagttcgccaccctccgccgcgcctttgacgaggtcaacaatcagcttaagaccaaattcagccaggagccagaacccatagactgggagtattacagaaaaggagttggctctcgtttggttgatatgtacaagcaagcatatgatgaagttaagattccccagtatattgacaatgtcactcctcagtacaagcctaagttggatgccctgttgatagagctgaaagaggctgaggagaattcatggaaggagtcggaaaga---ttagagaaagaaattgctgaagttcaggagttgaaggcgaagtttagtaccatgacagctgacgagtactttgcaaagcat---cccgagctcaagaagaagtttgatgatgaaattagaaacgattactggggctat
>PhelipancheAegyptiaca_GWHTBHPU007439
atgagcggagtcgggaagaaggtagttgacgtggcattcaaggcaggaaggaccattgactgggatggcatggcgaagctgcttgtctccgacgaggctcgcaaggagttcgccaccctccgccgcgcctttgacgaggtcaacaaccagctccagacgaagttcagccaggagccagaacccatcgattgggagtattacaggaaaggaattggctctcgtctggttgatgtgtacaagcaagcttatgatgaagttaagattccccagtacgttgacactgtcactcctcagtacaaacctaagtttgatgccctgttggtagagctgaaagaggccgaggagaattcatggaaggagtccgaaaga---ttagagaaagaaattgctgaagttcaggagttgaaggcgaagtttagcaccatgacagctgatgagtactttgcaaagcat---cccgagctcaagaagaagtttgatgacgaaattagaaacgactactggggctac
>Pedicularis_TRINITY_DN14142_c0_g1_i2
atgagcggagccgggaagaaggttgttgacgttgcattcaaggctgggaggaccatcgactgggatggtatggcgaagctgattgtctccgatgaggctcgcaaggagttctccaccctccgccgcgcattcgacgatgtcaacactcagcttcaaaccaaattcagccaggaaccagaacccattgactgggagtattacagaaaagggattggctctcgtttggttgatgtgtacaagcaagcttatgatgaagttaaggttccccagtatgtcgacactgtcactcctctgtacaaacctaagtttgatgacctggtgatcgagctgaaagaagctgaggaaatgtcatggaaggagtctgaaaga---ttagaaaaggaaattgctgaagttcaggagttgaaggcgaagttcagtaccatgacagctgatgagtatttcgcaaagcat---ccagagctcaagaagaagtttgatgatgaaattaggaacgactactggggctat
>Phtheirospermumheirospermum_GFP81007.1_2442
atgagcggagccgggaagaaggttgttgacgtggcattcaaggcggggaggaccatcgactgggatggtatggcgaagctgattgtctccgacgaggctcgcaaggagttctccaccctccgccgtgccttcgacgaggtcaacactcagcttcaaaccaagttcagccaggagccagaacccatagactgggaatattacagaaaagggattggctctcgtttggttgatatttacaagcaagcctatgacgaagttaaggttccccagtatgttgacaatgtcactcctcagtacaaacctaagtttgatgccctgttggttgagctgaaagaggctgaggagaaatcatggaaggagtctgaaaga---ttagaaaaggaaattgctgaagttcaggagttgaaggcgaagtttagtaccatgacagctgatgagtatttcgcaaagcat---cccgagctcaagaagaagtttgacgacgaaattaggaacgattactggggctat
>StrigaAsiaticaAsiatica_GER34845.1_10379
atgagcggagttgggaagaaggtggttgacgtggcattcaaggctggaaggaccatcgactgggatggtatggccaagctgctcgtctccgacgaggctcgcaaggagttcgccaccctccgccgcgccttcgatgaggtcaacaatcagcttcagaccaagtttagccaggaacccgaacccatagactgggattattatagaaaggggattggttctcgtttggttgatatgtacaagcaagcttatgacgaagttaagattccccagtatgttgacaaagtcactcctgagtacaaacccaagtttgatgccctgttgatagagctgaaagaggttgaggaaaagtcgtggaaggagtctgaaaga---ttggaaaaggaaattgctgaagttcaagagctgaaggaaaagtttagtaccatgactgccgatgagtacttcgcaaaacat---cctgagctcaagaagaagtttgatgatgaaattagaaatgattactggggctat
