# Supplementary material for: Altered Mitochondrial Respiration Is Associated With Loss of Nuclear‐Encoded OXPHOS Genes in Parasitic Broomrapes
Source: Ecol Evol. 2025 Jul 6;15(7):e71737. doi: 10.1002/ece3.71737 (PMC12230201; doi:10.1002/ece3.71737)
Supplement: Supplementary file 1 — Appendix S1. [file ECE3-15-e71737-s003.tgz › Orobanchaceae_O2K_Supplementary_v3/Data_S1/DataS1/CV/OG0003300.one2one.fas]

>AmborellaTrichopodaorellaTrichopoda
atgagtgggagcagtaaaaaattggtggatgctgctgcaaaggcctcaaaaaccatagac
tgggatggcatggccaagcttctggtcactgacgaagccaagaaggaatttgttaacctt
cgccgtgcattcgatgaagttaacacaactctccagaccaagttcagtcaagagcctgaa
ccaatagattgggaaaaatataggaaagggatcgattctcacttggtggacatgtacaaa
gaggcttatgaaagtattgagatccccaagtttgaagacacagttactccacaatataaa
cctaaatttgatgcattgttggtggaattgaaagaagcagaagagcaatctgtcaaggag
tccaagagg---ttggaaaaggaaattgcagaggtccaagagttaaagaaaaagatcagc
accatgactgcaaatgagtactttgagaagcac---ccagaactcaagaagcagtttgat
gacgagatccgtaatgactactggggttac
>CinnamomumMicranthumnamomumMicranthum
atgacg---------------------------------------------actata---
------------------------------------------------------------
---------------------------------------aggatatgcatggaacctgaa
cctatagactgggagtattatcggaagggaatcggctctcgcttggtggatatgtacaag
gaggcttatgagagtgtagagattcccaaattcgtggacactgtgacacctcaatacaaa
cccaagttcgatgcactggtggtagaactgaaagaagcagaggagaaatctttgaaggag
tcggaacgg---ttggaaaaagaaattgccgaagttaaagagttgaaggcaaagattagc
accatgactgcaaacgagtactttgagaaacat---ccggaactcaaaaagaaattcgat
gatgaaatccgcaacgactattggggctat
>AquilegiaCoeruleailegiaCoerulea
atgagcggagcagggaagaaagtagcagatgtagcggtgaaagcaacgaaaggtatagat
tgggatggaatggctaagcttcttgtttctgaagaagctcgtagagagttttctaaactt
cgtgttgcttttgatgaggttaaccatactcttcaaaccaagttcagtcaggaacctgaa
cccattgactgggagtattatagaaaaggaattggcaatcgcttggttgatatgtacaaa
gaagcttatgacagcgtagagatccccaagtttgtggacactgtgactcctcaatataaa
ccaaagtttgaagcactgttggtagaactgaaagaagctgagaagaattccctgaaggag
tctgagaga---ttggaaaaggaaattgcagaaacccaagaattgaagaggaagatcagt
accatgacagcagatgaatacttcgagaagcat---cctgaactgaaaaagaagttcgat
gatgagatcaggaatgactattggggttac
>OryzaSativa
atgagcgggaacggcaagaaggtggcggaggtggccgcgaaggccgggaaggcgatcgac
tgggaggggatggccaagatgctcgtctccgacgaggcgcgcaaggagttcaacaccctc
cgccgcaccttcgaggacgtcaaccaccagctccagaccaagttctctcaggagccccaa
ccgattgactgggagtactacagaaaaggaattgggtctaaagttgtagatatgtacaag
gaagcttatgaaagcattgaaatccccaagtacgttgacaccgtgactcctcagtacaag
ccaaagtttgatgcgctgcttgttgagctgaaagaagcagaaaaggagtctctgaaggag
tcagagagg---atagagaaggagcttgctgaattgcaggagatgaagaaaaatatcagc
acaatgacagcagatgaatactttgcaaagcat---cctgaggtcaagcagaagttcgat
gatgaaatccgtaacgacaactggggctac
>SorghumBicolorghumBicolor
atgagcggcaacggcaagaaggtggtggatgtggccgtgaaggccgccaaggcgatcgat
tgggacggcatggccaagatgctcgtctccgacgaggcgcgcaaggagttcgccacgctc
cgccgcacctttgaggacgtcaaccaccagctccagaccaagttctcccaggaaccccaa
ccgattgattgggagtactacagaaaaggaattggatcaaaagtggtggatatgtacaaa
gaggcttatgaaagcatcgagatcccgaagtacgtcgacacagttactcccgagtacaag
ccgaagtttgatgctctggttgttgaattgaaggaggctgagaaagcgtctctgaaggag
tcagaaagg---atagagaaggaaattgctgaactcaaggaaatgaagaaaaagatcagt
acaatgacagcagatgagtactttgagaagcac---cctgaactcaagaagaagtttgac
gatgaaatccgtaatgattactggggatat
>CoffeaCanephorafeaCanephora
atgagcggagtggcgaagaagatagccgatgtgactttcaaggccgggaagacgatcgat
tgggaaggcatggcgaagctcgtcgtctccgatgaggctcgcaaggagttcgccaatctc
cgccgtacatttgacgaagtcaattcccagctgcaaactaaattcagccaggaaccagag
cccatagactgggaattttacagaaaggggattggatctaaattggttgatatgtacaaa
gaggcatatgagagcgttgagattccaaaatatgttgatacggttacaccggagtacaag
ccgaaatttgatgctctgttggtggagctcaaagaagctgagcaacaatcactcaaagag
tctgaaaga---ctggagaaggaaattgctgaagttcaagagctgaagaagaaactcagt
accatgacagcagacgagtactttgagaagcac---ccagaactcaggaagaagtttgat
gatgaaatccgcaacgactactggggatac
>Daucuscarotacuscarota
atgagcgga------aagaaagtagcggatgtagccttcaaggcatcgaagagcatcgat
tgggatggtatggccaagatgctcgtctccgacgaggctcgcagagagttttataatctt
cgtcgtgcttttgatgaagtcaataccactcttcagaccaagttcagtctggaaccggaa
cctgtggactgggaatactacaggaagggaattggctctcgtttggttgatatgtacaag
gaagcatatgataacgtagaaattcccaagtatgtggacgaggtgactcctgaatacaag
cccaagtttgataaactgttggtagagttgaaagaagcagagcagcaatccttgaaggag
tctgaaaga---ctagaaaaagaaattgcagacgtccaagagttgaagaaaaagctcagt
accatgactgcagatgagtactttgccaagcat---ccagagctaaagaagaagtttgat
gatgaaattcgaaatgattactggggctac
>HelianthusAnnuusianthusAnnuus
atgagcggtgcaggtaagaaagtagtggatgttgcattcaaggcatcaaaatcaatcgat
tgggatggtatggcgaagatgatcgtctccgatgaggctcgcaaggagttttcttcactc
cgtcgtgcttttgaggaggtcaactcaactctccagaccaaatttagtcaggaaccagaa
cctattgactgggaatactacagaaaagggcttggatctcgtatagttgattcttacaaa
gaatactacgatagtgttgaaatcccaaagtttgttgataagactactcccgagtacaaa
cccaagtttgatgcactgttggtggaactgaaagaagctgaacagaaatctcttaaggaa
tctgaaaga---ttagagaaagaaattgctgacgtccaagagctgaagaaaaagcttagc
acgatgactgccgatgagtactttgagaagcac---ccagagttgaagcagaagtttgat
gatgaaatcagaaatgattactggggttat
>ArabidopsisThaliana
atgagcggagccggtaagaaaatcgcggatgtggctttcaaagcttcaaggactatcgat
tgggatggtatggctaaggtccttgtcacagatgaggctcgtagagagttctctaacctt
cgtcgtgctttcgatgaggttaacacacagctccagaccaaatttagtcaggaacctgaa
cctatagattgggattactataggaagggtattggagctggcattgttgacaagtacaag
gaagcttatgacagcattgagattccaaagtacgttgacaaagttactcctgaatacaag
ccaaagtttgatgctttgttggtggaactgaaagaagcagaacagaaatcgctcaaggag
tctgaacgg---ttggagaaagaaattgctgatgtccaagagatcagcaaaaagctcagc
accatgactgcagatgagtactttgagaagcac---ccggaactcaaaaagaagtttgat
gacgaaatccgtaatgacaactggggatac
>VacciniumCorymbosumciniumCorymbosum
atgagtggagcggggaagaaggtagtggacgttgcattcaaggcagggaagagcatagat
tgggatgggatggctaagcttctcgtctcagaggaggctcgtaaggagttcgctaccctc
cgccgtgctttcgatgaagtcaacaacgctctccagaccaagttcagtctggaaccggaa
ccaattgactgggaatactataggaaaggaattggatcccgcttggttgacatgtacaaa
gaagcttatgacagcattgaaatcccgaagtatgtggatactgttactcctcaatacaaa
ccaaagtttgaggccctgttggtggaactgaaagaagcagaagagaaatctttgaaagag
tctgaaaga---ctggaaaaagaaattgccgaagtccaagagttgaagagaaagatcagt
accatgacagcggacgaatattttgagaagcat---ccagaggtaaagaagaagtttgat
gatgaaatccgaaacgataattggggctat
>Actinidiaeriantha
atgagcgcaacggggaagaaggtagtggacgtggcattcaaggcagggaagagcatagat
tgggaaggaatggcgaagctgatggtctccgacgaggctcgcaaggagttcgctaccctc
cgccgtactttcgacgaggtcaacactgctctccagaccaagttcagccaggaacccgaa
cccattgactgggagtattatagaaaaggaattggacctcgcttggttgacatgtataaa
gaagcatacgagagcgtcgaaattccaaagtatgtggataatgtcactcctcaatacaaa
cccaagtttgatgccttgttggttgaactgaaagaagcagaaaagaaatctctgaaggaa
tctgaaaga---ctagagaaagaaattgcagaagtacaggagttgaagaaaaagatcagt
accatgacagcagatgaatattttgacaagcat---ccagaggtaaaaaagaagtttgat
gatgaaatccgaaatgattattggggctat
>HandroanthusImpetiginosusdroanthusImpetiginosus
atgagcggagcggggaagaagattgctgatgttgcattcaaggcggggaggaccatcgat
tgggaaggtatggcgaagctgctggtttccgatgaggctcgcaaggagttcgccaccctc
cgccgcgcgtttgacgaggtcaacactcagcttcagaccaagttcagccaggagccagaa
cccatagattgggagtattatagaaaagggattggctctcgtttggttgatatgtacaag
caagcttatgatgaagttaaaatcccacagtatgttgacaatgtcactcctcaatacaaa
cctaagttcgatgccctgttggtagagctgaaagaggccgaggagaagtcactgaaggac
tctgaaaga---ttagaaaaagaaattgcagaagtgcaagagttgaagaggaagcttagt
accatgacagctgatgaatactttgagaagcat---ccggagctcaagaagaagtttgat
gatgaaattcgaaatgattattggggctat
>Phtheirospermumheirospermum
atgagcggagccgggaagaaggttgttgacgtggcattcaaggcggggaggaccatcgac
tgggatggtatggcgaagctgattgtctccgacgaggctcgcaaggagttctccaccctc
cgccgtgccttcgacgaggtcaacactcagcttcaaaccaagttcagccaggagccagaa
cccatagactgggaatattacagaaaagggattggctctcgtttggttgatatttacaag
caagcctatgacgaagttaaggttccccagtatgttgacaatgtcactcctcagtacaaa
cctaagtttgatgccctgttggttgagctgaaagaggctgaggagaaatcatggaaggag
tctgaaaga---ttagaaaaggaaattgctgaagttcaggagttgaaggcgaagtttagt
accatgacagctgatgagtatttcgcaaagcat---cccgagctcaagaagaagtttgac
gacgaaattaggaacgattactggggctat
>CastillejaMiniataMiniata
atgagcggagccgggaaaaaggttgttgacgtggcattcaaggcggggaaggccatcgac
tgggatggtatggcgaagttgattgtctccgacgaggctcgcaaggagttctctaccctc
cgccgcgccttcgacgaggtcaacactcagcttcaaaccaagttcagccaggaagcagaa
cccatagactgggagtattacagaaaagggattggctctcgtttggttgacatttacaag
caagcctatgacgaagttaaggttccccagtatgttgacaatgtaactcctcagtacaaa
cctaagtttgatgctctgttggttgagctgaaagaggctgaggagaaatcatggaaggag
tctgaaaga---ttagaaaaggaaattgctgaagttcaggagttgaaggcaaagtttagt
accatgactgctgatgagtattttgcaaagcat---cccgagctcaagaagaagtttgat
gacgaaattaggaacgattactggggctat
>Pedicularis
atgagcggagccgggaagaaggttgttgacgttgcattcaaggctgggaggaccatcgac
tgggatggtatggcgaagctgattgtctccgatgaggctcgcaaggagttctccaccctc
cgccgcgcattcgacgatgtcaacactcagcttcaaaccaaattcagccaggaaccagaa
cccattgactgggagtattacagaaaagggattggctctcgtttggttgatgtgtacaag
caagcttatgatgaagttaaggttccccagtatgtcgacactgtcactcctctgtacaaa
cctaagtttgatgacctggtgatcgagctgaaagaagctgaggaaatgtcatggaaggag
tctgaaaga---ttagaaaaggaaattgctgaagttcaggagttgaaggcgaagttcagt
accatgacagctgatgagtatttcgcaaagcat---ccagagctcaagaagaagtttgat
gatgaaattaggaacgactactggggctat
>Euphrasiaarctica
atgagcggagccgggaagaaggtcgtcgatgtggcattcaaggccggaaggaccatcgac
tgggaaggtatggcgaagctggttgtctccgacgaggctcgcaaggagttcttctccctc
cgacgcgccttcgacgatgtcaacactcagcttcagaccaagttcagccaggaaccagaa
cccgtagactgggagtactacagaaaagggattggctctcgtttggttgatatatacaag
caagcgtatgacgaagttaagattcctcagtatgttgacaatgtcactcctcagtacaaa
cctaagtttgatgcactgttggttgagctgaaagaggctgaggagaagtcatggaaggag
tctgaaaga---ttagaaaaggaaattgctgatgttcaggagttaaaggcgaagtttagt
accatgacagctgatgactattttgcgaagcat---ccagagctcaagaagaaatttgat
gatgaaattagaaatgattactggggctat
>LindenbergiaPhilippensis
atgagcggagccgggaagaaggtggttgacgtggcgttcaaggcgggaaggaccatcgac
tgggaaggcatggccaagcttatcgtctccgacgaggctcgcaaggagttcgccaccctc
cgccgcgccttcgacgaggtcaacactcagctccagaccaagttcagccaggaaccagaa
cccgtagactgggagtattacagaaaaggaattggctctcgtttggttgatatgtacaag
caagcttatgacgaagttaagattccccagtatgttgacaatgtcactcctcagttcaaa
cctaagtttgatgccctgttggtggagctgaaagaggctgaggagaagtcatggaaggag
tctgaaaga---ttagaaaaagaaattgctgaagttcaggagttgaaggccaagtttagt
accatgaccgctgatgagtattttgcaaaacat---cccgagctcaagaaaaagttcgat
gatgaaattagaaatgattattggggctat
>StrigaAsiaticaAsiatica
atgagcggagttgggaagaaggtggttgacgtggcattcaaggctggaaggaccatcgac
tgggatggtatggccaagctgctcgtctccgacgaggctcgcaaggagttcgccaccctc
cgccgcgccttcgatgaggtcaacaatcagcttcagaccaagtttagccaggaacccgaa
cccatagactgggattattatagaaaggggattggttctcgtttggttgatatgtacaag
caagcttatgacgaagttaagattccccagtatgttgacaaagtcactcctgagtacaaa
cccaagtttgatgccctgttgatagagctgaaagaggttgaggaaaagtcgtggaaggag
tctgaaaga---ttggaaaaggaaattgctgaagttcaagagctgaaggaaaagtttagt
accatgactgccgatgagtacttcgcaaaacat---cctgagctcaagaagaagtttgat
gatgaaattagaaatgattactggggctat
>Aeginetiaindicaindica
atgagtggagctgtgaagaaggtagttgacgtcgcattcaaggcgggaaggacaatcgac
tgggatggtatggcgaagctgctcgtctccgacgaggctcgcaaggagttcgccaccctc
cgacgcgccttcgatgaggttaacacgcagctccagaccaagtttagccaggaacctgaa
cccatagactgggagtattatagaaaagggattggttctcgtttggttgatatgtacaag
caagcttatgacgaggtgaagattccccagtacgttgacaatgtcactcctcaatacaaa
cctaagtttgatgcgctgttggtggagctgaaagaggctgaggagcagtcatggaaggag
tcggaaaga---ctagaaaaggaaatcgccgaggttcaagaactgaaggcaaaaatgagc
accatgaccgctgatgagtatttcgcgaagcac---cctgagctcaagaaaaagtttgat
gatgaaatcaggaatgattactggggctat
>ChristisoniaKwangtungensisKwangtungensis
atgagcggagcggggaagaaggtagttgacgtggcattcaaggcgggaaggaccattgac
tgggatggtatggcgaagctgctcgtctccgacgaggctcgcaaggagtttgccaccctc
cgccgctccttcgacgaggttaacacgcagcttcagaccaagtttagtcaggaacctgaa
cccatcgactgggagtactacagaaaagggattgggtctcgtttggttgatatgtacaag
caagcttatgacgaagtgaagattccccagtacgttgacaatgtcactcctcaatacaaa
cctaagtttgatgcgctgttggtggagctgaaagaagctgaggagcagtcatggaaggag
tcggaaaga---ctagaaaaggaaatcgctgaggttcaagagctgaaggcaaaaatgagt
accatgaccgccgacgagtatttcgcgaagcac---cctgagctcaagaaaaagtttgat
gatgaaattaggaatgattactggggctat
>Alectravogeliivogelii
atgagcggagcggggaagaaggtagttgacgtggcattcaaggctgggaggaccattgac
tgggatggcatggccaagctgcttgtctccgacgaggctcgcaaggagttttccaccctc
cgccgcgccttcgacgaggtcaacactcagcttcagaccaagtttagccaggaaccagaa
cccatagactgggagttgtacagaaaagggattggctctcgtttggttgatatatacaag
caagcttatgatgaagttaagatcccccagtatgttgacaatgtcactcctcagtacaaa
cctaagtttgatgccctgttggtagagctgaaagaaactgaggagaagtcatggaaggag
tctgaaaga---ttagaaaaggaaattgctgaagttcaagagctgaaggcaaagtttagt
accatgactgctgatgagtactttgcaaagcat---cctgagctcaagaagaagtttgat
gatgagattagaaacgattactggggctat
>Escobedia
atgagcggagcggggaagaaggtggttgacgtggcattcaaggcgggaagggccattgac
tgggatggtatggccaagctgcttgtctccgacgaggctcgcaaggagtttgccaccctc
cgccgcgccttcgacgaggtcaacactcagcttcaaaccaaatttagccaggaaccagaa
cgcatagactgggagttgtatagaaaagggattggctctcgtttggttgatatatacaag
caagcttatgacgaagttaagattccccagtatgttgacaatgtcactcctcaatacaaa
cctaagtttgatgccctgttgattgagctgaaagaggctgaggagaagtcatggaaggag
tctgaacga---ttagaaaaggaaattgctgaagttcaagagctgaaggcgaagtttagt
accatgactgctgatgagtactttgcaaagcat---cctgagctcaagaagaagtttgat
gatgagattagaaacgattactggggctat
>Ofasciculata
atgagcggagccgggaagagggtagttgacgtcgcattcaaggcgggaaggaccatcgac
tgggatggtatgatgaaactgcttgtctcagacgaggctcgcaaggagttcgccaccctc
cgccgcgcctttgacgaggtcaacaatcagcttaagaccaaattcagccaggagccagaa
cccatagactgggagtattacagaaaaggagttggctctcgtttggttgatatgtacaag
caagcatatgatgaagttaagattccccagtatattgacaatgtcactcctcagtacaag
cctaagttggatgccctgttgatagagctgaaagaggctgaggagaattcatggaaggag
tcggaaaga---ttagagaaagaaattgctgaagttcaggagttgaaggcgaagtttagt
accatgacagctgacgagtactttgcaaagcat---cccgagctcaagaagaagtttgat
gatgaaattagaaacgattactggggctat
>PhelipancheAegyptiaca
atgagcggagtcgggaagaaggtagttgacgtggcattcaaggcaggaaggaccattgac
tgggatggcatggcgaagctgcttgtctccgacgaggctcgcaaggagttcgccaccctc
cgccgcgcctttgacgaggtcaacaaccagctccagacgaagttcagccaggagccagaa
cccatcgattgggagtattacaggaaaggaattggctctcgtctggttgatgtgtacaag
caagcttatgatgaagttaagattccccagtacgttgacactgtcactcctcagtacaaa
cctaagtttgatgccctgttggtagagctgaaagaggccgaggagaattcatggaaggag
tccgaaaga---ttagagaaagaaattgctgaagttcaggagttgaaggcgaagtttagc
accatgacagctgatgagtactttgcaaagcat---cccgagctcaagaagaagtttgat
gacgaaattagaaacgactactggggctac
>OrobancheCumanamana
atgagcggagccgggaagaaggcagttgacgtggcattcaaggctggaaggaccatcgac
tgggatagtatggcaaagctgctggtttccgacgaggctcgcaaggagttcgccaccctc
cgccgcgctttcgacgaggtcaacactcagcttcagaccaagttcagtcaggaaccagaa
cccatagactgggagtattacagaaaagggattggctctcgtttggttgatatgtacaag
caagcttatgatgaagtcaagattccaaagtatgttgacaatgtgactcctcaatacaaa
cctaagtttgattccctgttgatagagctgaaagaggctgaggagaagtcgtggaaagag
tctgaaaga---ttagaaaaagagatcgctgaagttcaggagttgaaggcgaagtttagt
accatgacagctgatgagtatttcgcaaagcat---ccggaggtcaagaaaaagtttgat
gatgaaattagaaacgattactggggttat
>ConopholisAmericanaAmericanaamericana
atgagcggagccggaaagaaggtagttgacgttgcattaaaggcgagaaggaccatcgac
tgggatggtatggcgaagctgctggtctccgacgaagctcgcaaggagttctccaccctc
cgccgcgccttcgatgatgtcaacactcagctccaaaccaagttcagccaggaaccagaa
cccatagactgggagtattacagaaaagggattggttctcgtttggttgatatgtacaag
caagcttatgatgaagttaagattccccagtatgttgacaatgtcactcctcagtacaaa
cctaaatttgatgccctgttggtagagctgaaagagactgaggagaagtcatggaaggag
tctgaaaga---ttagaaaaagaaatcgctgatgttcaggagttgaaggcgaagcttagt
accatgacagccgatgagtactttgcaaagcat---cccgagctcaagaagaagttcgat
gatgaaattagaaatgattactggggctat
>Epifagusvirginiana
atgagcggagccggaaagaaagtagttgacgttgcattcaaggcaggaaggaccatcgac
tgggatggtatggcgaagctgctggtctccgacgaggctcgcaaggagttctccaccctc
cgccgggccttcgatgaggtcaacactcagctccagaccaagttcagccaggaaccagaa
cccatagactgggagtattacagaaaagggattggttctcgtttggttgatatgtacaag
caagcttatgatgaagttaagattccccagtatgttgacaatgtcactcctcagtacaaa
cctaagtttgatgccctgttggtagagctgaaagagactgaggagaagtcatggaaggag
tctgaaaga---ttagaaaaagaaatcgctgatgttcaggagttgaaggcgaagcttagt
accatgacagccgatgagtatttcgcaaagcat---cccgagctcaagaagaagtttgat
gatgaaattagaaatgattactggggctat
>SesamumIndicumamumIndicum
atgagcggagcggggaagaaggtagtcgacgttgcattcaaggccgggaagaatattgac
tgggaaggaatggcgaagctgttggtctccgaggaggctcgcagggagttcgccaccctc
cgccgcgccttcgacgaggtcatcacgcagctccagaccaagttcagtcaggaaccagaa
cccatagactgggagtattacagaaaaggaattggatctcgcttggttgatatgtacaag
caggcgtatgatgaagttaaaattccccagtatgttgacaatgtcactcctcaatacaaa
cccaagtttgacgctctgttggtagagctgaaagaagcagaggagaagtcactgaaggag
tctgaaaga---ttagaaaaagaaattgcagaggttcaagagctgaagaggaagcttagt
accatgacagctgacgaatactttgaaaagcat---cctgaactcaagaagaagtttgat
gacgaaattcgaaatgattactggggctat
>MimulusGuttatusulusGuttatus
atgagcggagcggcgaagaaagtaaccgacgttgcattcaaaagcgggaggaatatcgat
tgggaaggaatggcgaagctgcttgtcaccgacgacgctcgtcgggagttcgccaccctc
cgccgcgccttcgacgacgtcaacacccagctccaaaccaagttcagccaggaaccagaa
cccatagactgggagtattacaagaaaggaattgggtctcgtttggttgatatgtacaag
caagcttacgatgaggttaaaattccgaaatatgttgacaatgtcactcctcagtacaaa
cctaagtttgattctctgctggtagagctgaaagaagctgagcagcagtctctgaaggag
tccgaaaga---ttagaaaaagaaattgtggatgtccaagagttgaagaagaagctaagt
acaatgacagctgatgaatactttgcaaagcat---cccgaactcaagaagaagtttgat
gacgagattcgaaatgattactggggatat
>OleaEuropaeaaEuropaea
atgagtggagtaggaaagaagattgtagatgtagcattcaaggctggaaagacgatcgat
tgggaagggatggcgaagcttcttgtttccgatgaggcccgcaaagagttcgccaccctt
cgccgcgcattcgatgacgtcaacacccagctgcagaccaagttcagccaggaaccagaa
cccattgactgggagtattacagaaaagggattggctctcgcttggttgatatttataag
caagcatatgatgaggttaaaatcccccaatacattgacaatgtcactcctcagtacaag
cccaagtttgatgctctgttgatagagcttaaagaggctgagcagaagtcactcaaggaa
tctgaaaga---ctagaaaaagaaattgcagatgtccaagagttgaagatgaagcttagt
acgatgacagctgatgaatactttgagaagcat---cctgagctaaagaagaagttcgat
gatgaaatccgaaatgattactggggctat
>CuscutaAustraliscutaAustralis
atgagcggagcagcgaagaaagtgtccgacgttgcgttcaaggccggcaagaccatcgat
tgggaaggaatggcgaagcttctcgtctccgatgaggctcgcaaggagttcgccaccctc
caccgcgccttcaacgaggtcaactcccagcttcaaaccaagttcagccaggaacctgaa
cccattgattgggaatattaccgaaagggtcttggttctcgcctggtggacatgtacaag
caggcatatgacaacattacaatccccaaatttgaagacaaagtcactgctgagtacaag
ccaaagtttgatgcattgcttgtagagctgaaagaagctgagcagaaatctctcaaggag
tctgaaagg---ctcgaaaaagaaattgctaatgtccaagagctgaagaaaaacctcagc
actatgacagcagatgagtactttgctaagcat---ccagagctaaggaagaagttcgac
gatgaaattaggaacgattactgggggtta
>IpomoeaNilmoeaNil
atgagcggagcagggaagaagattgccgacgtcgcgttcaaggccggcaggacaatcgac
tgggaagggatggcgaagcttctcgtgtccgatgaggctcgcaaggagttcgctacgctt
cgccgtgcattcgatgaggtcaactcccagctccaaaccaagttcagtcaggaaccagaa
cccatagactgggagtattatagaaaaggattaggttctcgcttggtggatatgtacaag
gaagcatatgaaagcattgaaatccctaaatatgtggacaaagtcacaccccaatataaa
cccaagtttgatgccttgttggttgagctgaaagacgctgagaagcaatcactgaaggag
tctgaaaga---ttggaaaaagaaattgcagatgtccaagagctaaagaaaaaactcagc
acgatgacagcagaggaatactttgctaagcac---cccgaactaaagaagaagttcgat
gatgaaattcgaaatgattactggggttac
>SolanumTuberosumanumTuberosum
atgagcggttcagtgaagaagatcgccgacgtgactttcaaggccggcaggactattgat
tgggaaggaatggccaagcttcttgtcaccgatgaagctcgcaaggagttctccaatctc
cgtcgcgctttcgatgatgtcaactcccaacttcagaccaagttcagccaggaacctgaa
cctatcaactgggagtattacagaaaaggaatcggttctcgcttggtagacatgtacaaa
gaggcctatgacagcgttgagatccccaagtttgtggatacggtgactcctcaatataaa
cccaaatttgacgccttgttggtggagctgaaagaagcggagcagaaatctctgaaggaa
tctgaaaga---ttagaaaaagaagttgcagacgtgcaagagttgaagaaaaaacttagt
acgatgacagctgaagaatactttgagaagcat---cctgagctgaagaagaagttcgat
gatgaaattcgaaatgattactggggctat
>GlycineMaxcineMax
atgagcggaacggtgaagaaagtaaccgatgtagcattcaaggtgggaaggaacatcgat
tgggatggaatggcgaagcttctcgtctccgatgaggctcgcagggagttctccaatctc
cgtcgcgctttcgacgaggttaactcccaactcgaaaccaagttcagccaggaacctgaa
cccatagactgggattactatagaaaaggaattggcactcgcttggtggatatgtacaag
gagcattatgagagcattgaggtccccaagtttgttgacacagtaactcctcaatacaag
actaaatttgatgccctattgattgagcttaaagaagcagaggagaaatctctgaaggag
tctgagcgt---ttggaaaaggaaattgttgaagtacaagagttgaagaaaaagctcagt
accatgacggcagatgagtactttgaaaaacat---cctgagctgaggaagaagtttgat
gatgagatcagaaatgataactggggctat
>CitrusSinensisrusSinensis
atgagcggagctggcaagaaaatagctgacgtcgcattcaaggccggaaggaccatagat
tgggaagggatggcgaagatgctggtctccgatgaggcacgcaaggagttcgccactctc
cgtcgcgctttcgacgaagtcaactccactcttcagaccaagttcagccaggaacctgaa
cctattgactgggagtattacagaaaaggaattggctctcgcttggtggacatgtacaaa
caggcttatgaaagcatagaggtcccaaagtatgtagacaaagtcacccctgaatacaaa
tctaagtttgatgctttgctggtggaattgaaagaagcagaagggaaatctcttaaggag
tccgagcgt---ttggagaaagaaatagctgaggttcgagaactgaaggaaaagatcagc
accatgaccgctgaggaatactttgaaaagcat---ccggaactcaaaaagaagttcgat
gatgaaatcaggaatgactactggggctat
>PrunusPersicanusPersica
atgagcggcgccgggaagaaagttgccgatgtggctttcaaagcctccaggaaaatcgac
tgggagggcatgggcaagcttctggtctccgatgaggctcgcaaagagttcgcctctctt
cgtcgtgccttcgatgaggttaacactaccctccagaccaaattcagccaggaacctgaa
cctattgactgggagtattacaggaaaggaattgggtctcgcttggtggatatgtacaaa
gaggcttatgacagcgttcaagtccccaagtatgtagacacagtcactcctgagtacaag
cctaaatttgatcaattgttggtggatctaaaggaagcagaggagaaatctttgaaggaa
tctgagcgt---ttggagaaggagattgctgaagttcaagaattgaagaagaagattagc
accatgactgcagatgagtactttgagaagcat---ccagagctgaagaagaaatttgat
gatgaaatccgaaatgactactggggctat
>ManihotEsculenta
atgagtggaaccataaagaaagtcacagatgtggcatttaaagcatcaaagagcattgat
tgggatgggatggcgaagcttcttgtctccgacgaggctcgcaaggagttctcatccctt
cgtcgtgctttcgatgagattaattccacccttcagaccaagttcagccaggaacctgaa
cccattgactgggaatattatagaaaaggaattggctcacgcttggtggatatgtataaa
gaggcttatgacagcgtagagatccccaagtacgtggacacagttactccagagtacaag
cctaaatttgatgcattgttggtggaattgaaagaagcagaggagaaatccctgaaggaa
tcagaacgt---ttggagaaagaaattgccgaagttcaagagttgaagaaaaacctcagc
accatgactgctgaggagtactttgcgaagcat---cctgagctgaagaagaagtttgat
gatgaaatcaggaatgattactggggctat
>GossypiumRaimondiisypiumRaimondii
atgagcggagcaggaaagaaagtagtggatgtggctttcaaagcaggaaagagcattgat
tgggaagggatggcgaagcttttggtctccgatgaggctcgcaaagagttcgccactctt
cgtcgcactttcgatgaagttaactccactttgcagaccaagttcagccaggaacctgag
cctatcgattgggaatattatagaaaaggaatcggctcgcgattggtggatatgtacaaa
gaggcttatgagagcgtagagatccccaagtttgttgacacagtcactcctcaattcaaa
ccgaaatttgatgcattgttggttgaattgaaagaagcagaggagaaatctttgaaagag
tccgagcgt---ttggagaaagaaattgccgacgttcaggaactgaag------------
------------------------------------------------------------
------------------------------
>TheobromaCacao
atgagcggagcaggaaagaaggtagtggatgtggccttcaaagcatccaagaacattgat
tgggaagggatggctaagcttttggtctccgatgaggctcggaaagagttcgccactctt
cgtcgcgctttcgatgaggttaactccactttgcagaccaagttcagccaggaacctgaa
cccattgactgggaatactatagaaaaggaattggttctcgcttggtggatatgtacaaa
gaggcttatgacagtgtagagatccccaagtttgtcgacacagtcactcctcagtacaaa
ccaaaatttgatgcattgttgattgaattgaaagaagcagaggagaaatccttgaaagag
tctgtgcgt---ttggagaaagaaattgctgaggttcaggaactgaagaaaaagatcagc
accatgacagcagatgagtactttgagaaacat---cctgagctgaagaagaaatttgat
gatgagatccggaatgattactggggctat
>PopulusTrichocarpa
atgagcggaccatcaaagaaagtagtggatgtggcatttaaagcatcgagaaccatcgat
tgggatgggatggctaagcttttagtctctgatgaggctcgcaaagagttcgctacactt
cgtcgcgctttcaacgaagttaactcccaactcgagaccaagttcagccaggaacccgaa
cccatagactgggaatattatagaagaggaattgggtctcgcttggtggacatgtacaaa
caggcatatgaaagcatagagatccccaagtttcaagataaagtgactccagaatacaag
cctaaatttgatcaattgttggtggaattgaaagaagcagagcaacaatccctgaaggag
tctgagcgt---ctggagaaagaaattgctgaagttcaagaattgaagacaaaaatcagc
accatgactgcagaggagtactttgagaagcat---cctgagctgaagaaaaagtttgat
gacgaaatccgcaatgactattggggttat
>VitisVinifera
------------------------------------------------------------
---------atggctaagcttatcgtcaccgaagaggctcgcaaagagttcgcaactctt
cgccgtgccttcgatgaggttaattcaactctccagaccaagttcagccaggaacctgaa
cccatagactgggaatattacaggagaggaatcggttctcgtttggtggatatgtacaaa
gaagcttacgaaagcatatcagtcccaaagtatgtagacacagtcacgcctcaatacaaa
cctaaatttgatgcattgttggtagaattgaaagaggcagaggagaaatccctgaaggaa
tctgagcgc---ctggagaaggagattgctgaagtccaagagctgaagaaaaaaatcagc
accatgactgcaaatgaatactttgagaagcat---cctgagctgaagaagaagtttgat
gatgaaatccgcaatgactattggggctat
