# Supplementary material for: Altered Mitochondrial Respiration Is Associated With Loss of Nuclear‐Encoded OXPHOS Genes in Parasitic Broomrapes
Source: Ecol Evol. 2025 Jul 6;15(7):e71737. doi: 10.1002/ece3.71737 (PMC12230201; doi:10.1002/ece3.71737)
Supplement: Supplementary file 1 — Appendix S1. [file ECE3-15-e71737-s003.tgz › Orobanchaceae_O2K_Supplementary_v3/Data_S1/DataS1/CV/OG0005413.trimmed.fas]

>AmborellaTrichopodaorellaTrichopoda
tct---------tcgcaggagttagcccctgttggagcacgttcaatttccactcaaatt
gtgagaaaccgaatgaaaagtgttaagaacattcaaaagattacgaaggctatgaagatg
gttgcagcctcaaagcttcgagctattcaaacaaaggcggaaaagtcacggggcctttgg
caaccatttacagcacttcttggggattatccaagcattgatgtgaagaagaatgttatt
gttactatttcctctgataaaggtctttgtggtggtatcaactctacttctgtcaagatg
agcaagggtttccgcaagctgaattctggcccagataaggaagtaaaatatgtcgttttg
ggggaaaaggcaaaggcccaattagtgcgtgactccaagaaggacatagagatttccatt
actgagttgcagaagaacccttttaattatacacaggtctctgtccttgctgatgatatt
ttgaagaatgttgagtacgatgctttgaggattgtcttcaacaaatttcattctgttgtt
tcatttgttccaactgtgaccacagtgttatcccctgaggttgtggagagagaatctgaa
actggtggaaagctcggtgacctggattcttatgagatcgaggggggtgagacaaaagct
gaagtgcttcagaatctaacagagttccaattt---------------------------
------gcttgtagt---------------------------------------------
------------------------------------------ccg---------------
------------------------------------------------
>CinnamomumMicranthumnamomumMicranthum
ctc---------tcagatgagttgggccctcagggagcacgttccatatctacccaaata
gttaggaatcgcatgaagagtgtaaagaatatccagaaaatcacaaaggcaatgaagatg
gttgcagcttcaaagctacgagctattcaagtcaaggcagaaaactctcgtggcttgtgg
cagccgtttactgcacttcttggcgatgctcctagtatcgatgtgaagaagaatgttatt
gtgacgatttcctctgacaagggtctttgtggtggcatcaattccacatccgtcaaaatt
agcaagggtttttacaagttgaattccggtccagataaagaaacaaaatacgttgttctg
ggagaaaaggcaaaggctcaactagtgcgtgactctaagaaggatattgatttatgcata
acggagttgcagaaaaatcctctaaactatactcaggttgctgttctcgcagatgagatc
ttaaagaatgttgagtttgatgctttgagaattgtttttaacaagttccagtctgtggtg
tcttttatgccaacgctttcaacagtattatctcctgaagttgtggagagagagtctgaa
tccgggggaaagcttggggacctagactcttatgaaatagaaggcggcgaaacaaaggca
gaaatactgcaaaatcttgcagaattccagttttcttgtgttatgtttaatgcggttttg
gagaacgcatgcagtgagcaaggagcgaggatgtctgccatggatagctctagtagaaat
gctggggaaatgcttgatcgcctcacgcttacttataacagaacccgtcaagcatcaatt
actacagagctgattgagattatttctggggcttcagcattgactgga
>OryzaSativa
gccgcc------caccaggagattgccccactaggcgcacgttctgtttcaacacaagtt
gtgagaacccgcatgaagagtgttaggaacatccagaagattacaaaagcaatgaagatg
gttgcagcatcaaagcttcgagctgttcaaataagaacagaaaattcacgtggtctatgg
cagccattcaccgctcttcttggggatgtccctagtgtcgatgtcaagaagaatgttatt
gtagccattacctctgacaagggtctttgtggtggtatcaactcaacgtcagttaaagtc
agcaaagcactccacaagttgacttctggaccagagaaagaaagcaagtatgtcatatta
ggagaaaagggtaaagttcaactcattcgtgactccaaggataacatcgagatgacagta
tctgagttgcagaagaaccctatcaactacacacagattgctgtgctggcagatgatatc
ttgaaaaatgttgagtatgatgctctaagggttgtttttaacaagttccactcggtcata
tcattcaagcccacaatgacaaccatactttccccagaggttatggagaaagaatcggaa
tctggt---aaggttggtgacctggattcatatgaaattgaaggaggtgaaactaaatca
gaaattcttcagaatcttaccgagttccagttttcttgtgttatgtataatgctgctcta
gagaatgcatgcagtgagcttggagcacgtatgtctgccatggacagctccagcagaaac
gctggtgaaatgcttgatcgactcaccctcacatacaacaggacacgtcaagcatctatc
actacagagctcattgagattatctctggcgcttctgcccttgaggga
>SorghumBicolorghumBicolor
atctcg------caaccggagatggctccacttggtgcacggtctatttcaactcaagtt
gtgaggaaccggatgaagagtgtcaagaacatccagaagatcacaaaggctatgaagatg
gttgcagcatcaaagcttcgtgctgttcagacgaggactgaaaattcacgtggcctgtgg
gagcctttcaccgcccttcttggggatgctcctagcgttgatgtcaagaagaatgtgatt
gtggccattacctctgataagggactctgtggtggtattaattcaacatcggtgaaagtt
agcagggcccttcacaagttgacatctggtccagaaaaagaaagcaagtttgttatatta
ggagaaaagggaaaagttcagctggttcgtgactcaaggaacagcattgaaatgactgta
actgaactacagaagaatcctatcaactatacacagattgctgtgctggccgatgacata
ttgaaaaatgtggaatatgatgctctgagggttattttcaacaagttccattctgttata
tcatttaagcccacaatggtaacaatactgtcccctgaggttgcagaaaaagaatcagaa
gctggtgggaagatgggtgacctagattcttatgagattgaaggcggcgagacaaaatca
gagatattgcagaatctagctgagttccagttttcttgtgttctgtacaatggtgcccta
gagaatgcatgcagtgagcttggagcccgtatgtctgccatggacagctccagcagaaat
gctggcgatatgcttgatcgtctaactctcacttacaacaggacacgccaagcatccatc
actacagagcttattgaaattatatctggtgcatcggcccttgaagga
>Daucuscarotacuscarota
ctcccatct---gaacaggaacaagtttctctgggagttcgtagtatttcaactcaaatc
gttcgtaaccggatgaagagtgtgaagaatattcagaaaattacgaaggcaatgaagatg
gttgcagcctctaagctgcgagcaattcaagtgagggctgaaaattctcgtggtctgtgg
cagccattcactgctcttcttggtgacacacccagtgtggatgtcaagaagaatgttatt
gttactgtttccgcggacaagggtctttgtggtggaatcaactccacatcagtcaagatt
agcagggctctcttcaagttaaattcaggagctgagaaagaaagcaagtatgttgtcttg
ggagagaaagcgaaggcacaactgataagagactccaaacaacacatcgatctgacaatg
acagagctgcagaagaacttccttaattatactcaggtttctgcacttgctgatgaaatc
ctaaagaatgttgaatatgatgcattgaggattgtattcaacaagttccagtcggttgtc
tcatttttgcccacgactgcaactatattttctccagagattgtagaaagagaatctgaa
gctggc---aagcttggtgatctggatttatatgaagttgaaggtggcgagacaaagtct
gaaattctccaaaatctgactgagtttcaattttcttgtgttatgtttaatgcggttctg
gagaacgcctgtagtgagcaaggagctagaatgtctgcaatggatagttccagcaggaat
gctggggagatgcttgatcgtctcactcttacctacaacagaacccgtcaagcttcaatt
accacagaactgacagagattatatctggagcatcagcacttgagggc
>HelianthusAnnuusianthusAnnuus
gctccc------gctgaggagcaggtgggccttggggttcgctccatttcgactcaagtt
gtaagaaaccgtatgaagagtgttagaaacattcagaagatcacaaaggccatgaagatg
gttgcagcttcaaagctgagagcaattcaagttagagctgagaattctcgtgggctttgg
cagccattcaccgctcttcttggcgacactccaagtgtgaatgtgaagaagaatgtcatt
gtgactatctcttcagacaagggtctttgtggtggtattaactctacttcagtgaagata
agcagggctcttcacaagatcaactctggtccggacactgaatgtaaatacgtgattttg
ggagaaaagggaaaggctcaactgatccgtgactctaagaaagacattgagttgattatg
acagagttgcaaaagaattttctgaactacactcaggtatctgtacttgcggacgacatc
ttgaagaatgtggaatttgatgcattgaggatagtattcaacaacttccaatctgttgtc
tcatttctgcctacaacagcaactgtgttgtctcctgagattgtggaaaaagaatctgag
tctggaggaaagattggtgacttagattcttatgaaatcgaaggcggtgaaaccaagtca
gaagttcttcagaatcttgctgaattccagttttcttgcgtaatgttcaatgcggttttg
gagaatgcatgcagtgaacaaggagctcggatgtctgccatggacagttccagcagaaac
gctggtgacatgcttgatcgtctcactcttacgtacaacaggacccgtcaagcatccatc
acaactgagctcattgagattatttctggagcatctgcattggagggt
>CoffeaCanephorafeaCanephora
ttaccg------tccgaggagcaggccattcttggagttcgtagtatttcaactcaagtt
gtccggaaccgcatgaggagtgtcaggaatattcagaaaattacaaaggcaatgaagatg
gttgcagcttctaaattgcgagctattcagactagaactgaaaattcgcgtggcctctgg
cagccattcactgctcttctgggtgacctcccaagtgttgatgtcaagaagacagttgtt
gttactgtatcttcagacaaaggtctttgtggtggcattaattctacatctgtcaagata
agcagggcacttcacaagttgaattctgggcctgaaaaggaagctaaatatgttgttctg
ggggaaaaggccaaggctcaactggttcgagactcaaagaaacatattgagctctccatg
actgagctgcaaaaaaatcctcttaattacactcaggtttctgtgcttgcagatgacatt
ttaaagaatgttgaatttgatgcattaaggcttgtcttcaacaaatttcattcagttgtc
tcatttatgccgactacagctacagtgctatcacctgaggttgtggagagagaagctgag
tctggtgggaagcttggggatctggatttgtatgaaattgaaggtgctgagacaaaggga
gaagttcttcagaatctggcagaattccagttttcttgtgtcttgttcaatgcagttttg
gagaatgcttgtagtgagcaaggagcacggatgtctgcaatggatagctccagtagaaat
gctggcgagatgcttgaccgcctcacccttgcttataacagaacccggcaggcttccatc
accaccgagcttattgagattatttctggagcttctgcgctgacgggc
>HandroanthusImpetiginosusdroanthusImpetiginosus
acatcg------tccgaggagcatgaggttttgggagttcgttcaatttcaactcaagtt
gttcgcaaccgtatgaagagtgttcgaaatattcagaaaattacaaaggcaatgaagatg
gttgcagcttcaaagcttcgagccatccaaactagagctgaaaattcacgtggactgtgg
caaccattcattgctcttcttggtgacaccccaagtgttgatgtcaagaagaatgtcatt
atcacgatttcttcagacaaaggtctttgtggtggaatcaattctacagctgtcaagata
agcagaggccttcataagttaaattctggtcctgaaaaggagtctaaatatgttattttg
ggagaaaaggcaaaggcccaacttgtgcgtgactcaaagaaagagattgagttatctata
acagagttgcagaaaaatcctctgaactacactcaggttgctgtgcttgcggatgacatc
ttaaagaatgtagagtttgatgcattgaggattgtttacaacaagttccattcagttgtg
tcattcatgccaacaacttcaactgtattatctcctgaggttgttgagagagaagctgaa
gctgggggaaaacttggggagctggattcctatgaaattgaaggtggtgaaacaaagtct
gaagtgcttcaaaatctttccgagttccaattttcttgtgttttgttcaatgcggtgtta
gaaaatgcttgcagtgaacaaggtgctagaatgtctgcaatggacagctccagcagaaat
gcaggagatatgcttgaccgtctcacactcacttataacagaactcgtcaagcatccatc
actactgaattgatagagattatttctggggcatcagcattggagggt
>SesamumIndicumamumIndicum
gcttcgtccgacaacagggagcatgcccttacaggagttcgttttatttcaactcaagtt
gtccgcaaccgtatgaagagtgttcgcaatattcagaaaatcacaaaggcaatgaagatg
gttgcagcttcaaagctgcgagccattcaaactagagctgaaaattcacgtggactatgg
cagccattcactgctcttcttggtgacactccaagtgttgacgtcaagaagaatgtcatt
gtcacgatatcttcagacaaaggtctttgtggtggaatcaattctacatctgtcaaaata
agcaggggcctttataagttaaactctggtcctgaaaaggagtctaaatatgttattttg
ggagagaaggcaaaggcccaacttgtgcgtgactcaaagaaagacattgagttatcaata
acagagttgcagaaaaatcctttgaactatactcaggttgctgtgcttgcagatgacatc
ttaaagaatgtagagtatgatgcattaaggattgtttacaataaattccattcagttgtg
tcatttgtgccaacaacctcaactgtactatctcccgaggttgttgaaagagaagctgaa
gctgggggaaaacttggggagctggattcatatgaaattgaaggtggtgagacaaagacc
gaagtgcttcagaatctcgccgaattccaattttcttgtgttctgttcaatgccgtctta
gaaaatgcttgcagtgagcaaggtgctagaatgtctgcaatggacagctccagcagaaat
gcaggagatatgcttgaccgcctcacgttaacctataacagaactcgtcaagcatccatc
actaccgagttgatagagattatctctggagcatcagcacttgagggt
>Phtheirospermumheirospermum
acgaagcat---tcagaggagcacacccttttaggagttcgttccatttcaactcaagtt
gtgcgcaaccgtatgaagagtgttcggaatattcagaaaatcacaaaggcaatgaagatg
gttgcagcttcaaagctccgagccatccaaactaaagctgaaaattcacgtggactgtgg
cagccattcactgctcttcttggtgacattccaagcatagacgttaagaagaatgtcatt
gtcacaatttcttctgacaagggtctttgtggtggaatcaattccacctctgtcaagata
agcaggggccttcataaagtaaattctggtcctgaaaaggaatgtacatatgtcattttg
ggagaaaaggcaaaggctcaacttgtgcgggactcgaggaaagacattaagttatctttt
actgagttgcagaaaaatcctctgaactatacccaggttgctgtgctggcagatgacatc
ttaaagaatgtggagtttgatgccttaagggtcgtgtacaacaagttccagtcagttgtg
tcgtttgtgccaacaacctcaactgtattatcccccgaggtcgttgagagagaagctgaa
gctggtggaaaactcggggaactggattcctatgagattgaaggcggtgagactaagtct
gaagtgcttcaaaatctatccgagttccaattctcctgtgtgatgtacaacgcagtcata
gaaaatgcctgcagtgagcagggtgctaggatgtctgctatggatagctccagcaggaat
gcaggagatatgcttgatcgtctcacgcttacttataacagaactcgtcaagcatccatc
actactgagctgattgagattatatctggagcatcagcactggagggt
>CastillejaMiniataMiniata
------------gaccaggaggaaggacttcttggagttcgatctatctcaactcaagtg
gtgcgtaaccgcatgaagagtgttaagaacatccaaaagatcacaaaggcaatgaagatg
gttgcagcttcaaagctccgagccatccaaactaaagctgaaaactcacgtggactctgg
cagccattcactgctcttcttggtgacattccaagtgtggatgttaagaagaatgtcatt
gtcacaatctcatcagacaaaggtctttgcggtggaatcaattccacctctgtcaagata
agcaggggccttcataaagtaaattctggtcctgaaaatgaaagtaagtatgttattttg
ggagaaaaggcgaaggcccaacttgtgcgtgactcaaagaaagacattaagttatctttt
accgagctgcagaaaaatcctctgaactatacacaggttgctgtgctggcagatgacatc
ttaaagaatgttgagtttgatgcactaagggtcgtgtacaacaagttccagtcagttgta
tcgtttgtgccaacaacctcaactgtattatctcctgagattgttgagagagaagctgaa
gctggtggaaaactcggggaactggactcctatgagattgaaggtggcgaaactaagtct
gaagtgcttcaaaatctctctgagttccaattttcttgtgtgatgtacaacgctgtcata
gaaaatgcttgcagtgagcagggtgctagaatgtctgctatggatagctccagcaggaat
gcaggagatatgcttgatcgtctcacgcttacttataacagaactcgtcaagcatccatc
actaccgagctgactgagattatatctggagcatcagcactggagggt
>Pedicularis
gccaatcaa---tccgaggagcacacccttttaggagttcgttccatttcaactcaaatt
gtccgcaatcgtatgaagagtgtccggaatattcagaaaatcacaaaggcgatgaagatg
gttgcggcttcaaagctccgagccattcaaactaaagccgaaaattcacgtggactgtgg
cagccattcaccgctcttcttggtgacattccaagtgtggacgtcaagaagaatgtcatt
gtcacaatttcttcggacaaaggtctttgtggtggaatcaattccacctctgtcaagata
agcaggggcctttataaagtaaatgctggtcctgaaaaggaaagtaaatatgtcattttg
ggagaaaaggcaaaggcccaacttgtgagggactcaaagaatgacattgctctatacttt
actgagttgcagaaaaatcctctgaactacacacaggttgctgtgatagcagatgacatc
ttaaagaatgtggagtttgatgcactaagggtcgtgtacaacaagtttcagtcagttgtg
tcgtttgtgccaacaacctcaactgtattatcccccgaggtcgtcgagagagaagctgaa
gctggtggaaaacttggggaactggattcctatgagattgaaggcggtgagactaagtct
gaagtgcttcaaaatctttccgagtttcaattctcctgtgtaatgttcaacgcagtcata
gaaaatgcttgcagtgagcagggtgctaggatgtctgctatggatagctccagcaggaat
gcaggagatatgcttgatcgtctcacccttacttataacagaactcgtcaagcatccatc
actactgagctgactgagattatatctggagcatcagcactggaaggt
>Euphrasiaarctica
gcttct------nnn---------------------------------------------
gtccgcaaccgcatgaaaagtgttcggaatattcagaaaatcacaaaggcaatgaagatg
gttgcagcttcaaagctccgagccatccaaactaaagctgaaaattcacgtggactttgg
cagccattcactgctcttcttggtgacattccaagtgtagacgttaagaagaatgtaata
gtcacaatttcgtctgacaaaggtctttgtggtggaatcaattctacctctgttaagata
agcaggggcctatataagatcaattctggtcctgagaaggaatgtaaatatgtcattttg
ggagaaaaggcaaaggcccaacttgtgcgagactcaaagaaagacatcgagctatctatt
acagagttgcagaagaatcctctgaactatacacaggttgctgtgattgcagatgacatc
ttaaagaatgtggagtttgatgctctaaggatcgcatacaacaagttccagtcagttgtg
caatttgtgccaacaatctcaactgtattatccccagaggttgttgagagagaatccgaa
gctggtggaaaacttggggaactggattcttatgaaattgaaggtggtgaaactaagtcc
gaagtgcttcaaaatctcaccgagtttcaattctcctgtgtgatgttcaatgctgtcata
gaaaatgcttgcagtgagcaaggtgctagaatgtctgctatggatagttccagcaggaat
gccggagatatgcttgatcgtctcactcttacttataacagaactcgtcaagcatccatc
actactgagctgatagagattatatctggagcatcagcactcgagnnn
>ConopholisAmericanaAmericanaamericana
gcttct------tccgaggagcacaccctttttggagttcgttccatttcaactcaaatt
gtgcgcaaccgtatgaagagtgttaagaatattcagaaaatcacgaaagcaatgaagatg
gttgcagcttcaaagctccgagccatccaaaataaaactgaaaattctcgtggactgtgg
aagccattcactgctcttcttggtgacactccaagcgtagacgttaagaagaatgtcatt
gtcacgatttcttctgacaaaggtctttgtggtggcatcaattctacatctgtcaagata
agcaggggcctttataagttaaattctggtcctgaaaaggaatgtaaatatgtcattttg
ggagaaaaggcaaaggcccaacttgtgcgggattcaaagaaagacattgcattatctatt
acagagttgcagacaaatcctttgaactatacacaggttgctgtgcttgcagatgacatc
ttaaagaatgtagagtatgatgcattaaggatcgtgtacaacaaattccattcagttgtg
tcatttgtgccaacaacctcaactgttttatctcctgaggtcgttgagaaagaagctgaa
gctggtggaacactcggggaacttgattcctatgaaattgaaggtggcgaaactaagtcc
gaagtgcttcaaaatctctccgaattccaattttcttgtgtgatgttcaatgcagtccta
gaaaatgcttgcagtgagcagggtgctaggatgtctgctatggatagctccagcaggaat
gcaggagatatgcttgatcgtctcacactcacttataacagaactcgtcaagcatccatc
actactgaactgatagagattatatctggagcatcagcactgacgggt
>Epifagusvirginiana
gcttct------tccgaggagcacaccctttttggagttcgttccatttcaactcaaatt
gtgcgcaaccgtatgaagagtgttaagaatattcagaaaatcacaaaggcaatgaagatg
gttgcagcttcaaagctccgagccatccaaactaaagctgaaaattctcgtggactgtgg
cagccattcactgctcttcttggtgacactccaagcgtagacgttaagaagaatgtcatt
gtcacgatttcttctgacaaaggtctttgtggtggcatcaattctacatctgtcaagata
agcaggggccttcataagttaaattctggtcctgaaaaggaatgtaaatatgtcattttg
ggagaaaaggcaaaggcccaacttgtgcgggattccaagaaagacattgcattatctatt
acagagttgcagacaaatcctctgaactatacacaggttgctgtgcttgcagatgacatc
ttaaagaatgtagagtatgatgcattaaggattgtgtacaacaagttccattcagttgtg
tcatttgtgccaacaacctcaactgttttatctcccgaggtcgttgagaaagaagctgaa
gctggtggaaaactcggggaacttgattcctatgaaattgaaggtggtgaaactaagtcc
gaagtgcttcaaaatctctccgaattccaattttcttgtgtgatgtttaatgcagtccta
gaaaatgcttgcagtgagcagggtgctaggatgtctgctatggatagctccagcaggaat
gcaggagatatgcttgatcgtctcacacttacttataacagaactcgtcaagcatccatc
actactgaactgatagagattatatctggagcatcagcactgacgggt
>OrobancheCumanamana
gcttct------tccgaggagcacaccctttttggagttcgttccatttcaactcaaatt
gtgcgtaaccgtatgaagagtgttaggaatattcagaaaatcacaaaggcaatgaagatg
gttgcagcttcaaagctccgagccattcaaactaaagctgaaaattctcgtgggttgtgg
cagccattcactgctcttcttggtgacactccaagcgtagacgttaagaagaatgtcatt
gtcacaatttcttctgacaaaggtctttgtggtggaatcaattctacatctgtcaagata
agcaggggccttcataagttaaattctggtcctgaaaaggaatgcaaatatgtcattttg
ggagaaaaggcgaaggcccaacttgtgcgggactcgaagaaagacattgagttatctatt
gctgagttgcagaaaaatccgctcaactatacccaggttgctgtgattgcagatgagatc
ttaaagaatgtaaagtatgatgcattaaggatcgtgtacaacaagttccattcagttgtg
tcgtttgtgccgacaacctcaactgtattatctcccgaggttgttgagagagaagctgaa
gctggtggaaagcttggcgaacttgattcgtatgaaattgaaggtggtgaaaccaagtcc
gaagtgcttcaaaatctcacggaattccaattttcttgtatgatgttcaatgccgtccta
gaaaatgcttgcagtgagcagggtgctaggatgtctgctatggatagctccagcaggaat
gcaggagacatgcttgatcgcctcactcttacttataacagaactcgccaagcatccatc
actactgaactgacagagattatttctggagcatctgcactggagggt
>Ofasciculata
gcttcc------tccgaggatcacagcgtgttcggagttcgttccatttcaactcaaatt
gtgcgcaaccgtatgaaaagtgttaagaatattcagaaaatcacaaaggcaatgaagatg
gttgcagcttcaaagctccgagccatccagactaaagctgaaaaatctcgtggactgtgg
cagccattcactgctcttcttggcgacactccaagcgtagacgttaagaagaatgtcatt
gtcacaatttcttccgacaaaggtctttgtggtggaatcaattccacatccgtcaagata
agcaggggcctccataagttaaattctggtcctgaaaaggaatgcaaatatgtcatttta
ggagaaaaggcgaaggcccagcttgtgagggactcaaagaaagacattgagttatctatt
acagagttgcagaaaaatcctctgaactatacacaggtttctgttattgcagatgacatc
ctaaagaatgtagagtatgatgcattaaggatcgtgtacaacaagttccattcagttgtg
tcgtttgtgtcgacaacctccactgtattatctcccgaggtcattgaaagagaagctgaa
gctggtgggaaactcggggaactggactcctatgagattgaaggtggtgaaactaagtcc
gaagtgcttcagaatctcaccgagttccaattttcttgtgtgatgttcagtgctgtccta
gaaaatgcttgcagtgagcagggtgcaaggatgtctgctatggatagctccagcaggaat
gcaggagatatgcttgatcgtctcacacttacttataacagaactcgtcaagcatccatc
actaccgaactgacagagattatatctggagcatctgcgctggagggt
>PhelipancheAegyptiaca
------------nnnagggagcacacccttattggagttcgttccatttctactcaaatt
gtgcgcaaccgtatgaagagtgttaagaatattcagaaaatcacaaaggcaatgaagatg
gttgcagcttctaagctccgagccatccaaactaaagctgaaaactctcgtggactgtgg
cagccgttcactgctcttcttggtgacactccaagcgtggacgttaagaagaatgtcatt
gtcacaatttcatccgacaaaggtctttgtggtggaattaattctacatccgtcaagata
agcaggggccttcataagttgaattctggtcccgaaaacgaatgcaaatatgtcattttg
ggtgaaaaggcgaaggcccaacttgtgagggactcaaagaaagacattgagttatctatt
acagagttgcagaaaaatcctctgaactatacacaggttgctgtgcttgcagatgacatc
ttgaagaatgtagaatatgatgcattaaggattgtgtacaacaagttccattcagttgtg
tcgtttgtgccgacaacctcaactgttttatctcccgaggttattgagaaagaagctgaa
gctggtggaaaactcggggaactggactcatatgaaattgaaggtggtgaaacaaagtcc
gaagtgcttcaaaatttcaccgaattccaattttcttgtgtgatgttcaatgcagtcata
gaaaatgcttgcagtgagcagggtgcaaggatgtctgctatggatagctccagcaggaat
gcaggagatatgcttgatcgtctcacacttacttataacagaactcgtcaagcatccatt
actacagaattaacagagattatatctggagcatctgcattggagggt
>Aeginetiaindicaindica
gcttct------tctgaggagcatgctgtttttggaacccgatccatttcaactcaagtt
gtccgcaatcgtatgaagagtattcggaatattcagaaaatcacaaaggcaatgaagatg
gttgcagcttcgaagctcagagccatccaagtaaaagctgaaaattcacgtggactttgg
cagccattcactgctcttcttggtgacattccaagcgttgatgtcaaaaaaaatgtcatt
gtgactatctcttcggacaaaggtctttgtggtggaatcaattctaccgcagtcaagatc
agcaggggcctccataagctgaactccggtcctgaaaaggagtgtaagtatgtcattatt
ggagagaaggcgaaggcccaactcgtgagggactcgaaaaagcacattcaactatgtatt
acagagttacagaagaatcctctgaactatacacaggttgctgttcttgctgatgacatc
ttaaagaatgttgagtatgatgcgttaaggatcgtgtatagcaagttccaatctgtagtg
tcgttcttgccgacaacatctacaatattgtctcctgaggttttagagagagaagctgaa
gctggtggaaaactcggggaacttgatagctatgaaatcgaaggtggtgaatctaagtcg
gaagttcttcagaatctctcggagtttcagttttcttgtgtgatgttcaatgcaatgcta
gaaagtgcatgcagtgagcaaggtgctaggatgtccgcgatggatagctcgagcagaaat
gctggtgatatgctcgatcgactcactctcacttataacagaactcgccaagcatccatc
acgactgagctcatcgagatcatatccggagcatcggcacttgagggc
>ChristisoniaKwangtungensisKwangtungensis
gcttct------tcagaggagcatgctgtttttggagcccgatccatttcaactcaagtc
gtccgcaatcgtatgaagagtattcggaatattcagaaaatcacaaaggcaatgaagatg
gttgcagcttcaaagctccgagccatccaaacaaaagctgaaaattcgcgcggactgtgg
cagccattcactgctcttcttggtgacattccaagcattgatgtcaagaaaaatgtcatt
gtgactatctcttcggacaaaggtctttgtggtggaatcaattcaacggctgtcaagata
agcaggggcctccataagttgaactctggccctgaaaaggagtgtaagtatgtcattctt
ggagagaaggcgaaggcccaactcgtgcgggactcgaaaaatgacattcaactatgtatt
actgagttacagaagaatcctctgaactatacacaggttgctgttcttgctgatgatatc
ttaaagaatgttgagtatgatgcgttgaggatcgtgtatagcaagttccattcggttgtg
tcattcgtgccaacaacgtctacaatattgtctcctgaggttttagagagagaagctgaa
gctggtggaaaactcggggaattggatagctatgaaatcgaaggcggtgaatctaagtcg
gaagttcttcagaatctctcggagtttcagttttcttgtgtgatgttcaatgcagtgcta
gaaagtgcatgcagtgagcaaggtgctcgaatgtctgccatggatagctcaagcaggaat
gccggtgatatgctcgatcgtctcactctcacttataacagaactcgtcaagcatccatc
acgaccgagctcatcgagatcatatccggagcatcggcgctcgaaggc
>Escobedia
gcttcg------tctgaggaacatgctgtttttggagttcgctcaatttcaactcaagtc
gtccgcaatcgtatgaagagtgtccggaatattcagaaaatcacaaaggcaatgaagatg
gttgcagcttcaaagctccgaggcatccaaacaagagctgaaaattcacgtggactgtgg
cagccattcactgctcttcttggtgatactccaagtgttgatgtcaagaaaaatgttatt
gtcacaatctcttcggacaaaggactgtgtggtggaatcaattctacagctgtcaagata
agcaggggtctccataagttgaattctggtcccgaaaaggagtgtaagtatgtcattctt
ggagaaaaagctaaggcccaactcattcgagactcgaagaaagacattcagctatctatt
acagagttgcagaagaatcctctgaactatacacaggttgctgtgcttgcagatgacatc
ttaaagaatgtcgagtatgatgcattaaggatcgtgtataacaagttccattctgttgtg
tcatttatgccaacaacatctactgtgttgtctcctgaggttgtagagagagaagctgag
gctggtggaaaactcggggaactggataactatgaaattgaaggtggtgaatctaagttg
gaagtgcttcagaatctctccgagtttcagttttcttgtgtgatgttcaatgcagtcctt
gaaaatgcatgcagtgagcagggtgccaggatgtctgccatggatagctccagcaggaat
gctggtgatatgctcgatcgtctcactctcacttataacagaactcgtcaagcatccatc
acgactgaactgattgagatcatatctggagcatcagcactggagggc
>StrigaAsiaticaAsiatica
gtttcttacgacaacagggagcatgctgtttttggagttcgttccatttcaactcaagtt
gtccgcaatcgaatgaagagtgtcagaaatattcagaaaatcacgaaggcaatgaagatg
gttgcagcttcaaagctccgagccatccaaacaaaagctgaaaattcacgtggactatgg
cagccattcactgctcttcttggtgacattccaagcgttgatgtcaagaaaaatgtcatt
gttacgatctcttcggacaaaggtctttgtggtggcatcaattctacagctgtcaagata
agcaggggtctccataagttgaattctggtcctgaaaaggagtgtaagtatgtcattctt
ggagaaaaggcgaaggctcaacttgtgcgggactcgaaaaatgacatcctgctagcgatt
acagagttgcagaagaatcctctgaactatacacaggtttctgtgcttgcagatgacatc
ctgaagaatgtcgagtatgatgcattaaggatcgtgtataataagttccattcggtggtg
tcatttgtgccaacgacatctactgtgttatctcctgagattatagagagagaatctgag
gctggtggaaaactcggggaactggataactatgaaattgaaggtggtgaatctaagtcg
gaagtgcttcagaatctctccgagtttcagttttcttgtgtgatgttcaatgcagtccta
gaaaatgcatgcagtgagcaaggtgctaggatgtctgccatggatagttccagcaggaat
gcgggtgatatgcttgatcgtctcactctcacttataacagaactcgtcaagcatccatc
acgactgaactcattgagatcatatctggagcatcagcactggaaggc
>StrigaAsiaticaAsiatica
gtttct------tacgaggagcatgctgtttttggagttcgttccatttcaactcaagtt
gtccgcaatcgaatgaagagtgtcagaaatattcagaaaatcacgaaggcaatgaagatg
gttgcagcttcaaagctccgagccatccaaacaaaagctgaaaattcacgtggactatgg
cagccattcactgctcttcttggtgacattccaagcgttgatgtcaagaaaaatgtcatt
gttacgatctcttcggacaaaggtctttgtggtggcatcaattctacagctgtcaagata
agcaggggtctccataagttgaattctggtcctgaaaaggagtgtaagtatgtcattctt
ggagaaaaggcgaaggctcaacttgtgcgggactcgaaaaatgacatcctgctagcgatt
acagagttgcagaagaatcctctgaactatacacaggttgctgcacttgcaaatgatatc
ttaaagaatgtcgagtatgatgcattaaggatcgtgtataataagttccattcggtggtg
tcatttgtgccaacgacatctactgtgttatctcctgagattatagagagagaatctgag
gctggtggaaaactcggggaactggataactatgaaattgaaggtggtgaatctaagtcg
gaagtgcttcagaatctctccgagtttcagttttcttgtgtgatgttcaatgcagtccta
gaaaatgcatgcagtgagcaaggtgctaggatgtctgccatggatagttccagcaggaat
gcgggtgatatgcttgatcgtctcactctcacttataacagaactcgtcaagcatccatc
acgactgaactcattgagatcatatctggagcatcagcactggaaggc
>Alectravogeliivogelii
gcgtct------tccgaggagcatgctgtttttggagttcgttccatttccactcaagtt
gtccgcaatcgtatgaagagtgtccggaatattcagaaaatcacaaaggcaatgaagatg
gttgcagcatcaaagctccgagccatccaaacaaaaactgaaaattcacgtggactgtgg
cagcccttcactgctcttcttggtgacactccaagcgttgatgtcaagaaaaatgtcatt
gtcacaatctcttcggacaaaggtctttgtggtggaatcaattctacatctgtcaagata
agcaggggcctccataagttgaattctggtcctgaaaaggagtgtaagtatgtcattctc
ggagagaaggcaaaggcccaacttgtgcgggactcgaagaaagacattctgctatctatg
acagagttgcagaagaatcctctgaactatacacaggttgctgtgattgcagatgacatc
ttaaagaatgtcgaatatgatgcattaaggatcgtgtataacaagttccagtctgttgta
tcattcctgccaacaacatctactgtgttatctcctgaggttgtagagagagaagctgag
gctggtggaaaactcggggaactggataactatgaaattgaaggtggtgaatctaagtca
gaagtgcttcagaatctttccgagtttcagttttcttgtgtgatgttcaatgcagtcctt
gaaaatgcatgcagtgagcagggtgccaggatgtctgccatggatagctccagcagaaat
gccggtgatatgcttgatcgtctcactctcacttataacagaactcgccaagcatccatc
acaaccgagctcattgagatcatatctggagcatcagcactcgagggc
>MimulusGuttatusulusGuttatus
gcttcc------tccgaggagcaggcattctcaggagttcgtttcatctctactcaaatt
gtgcgcactcgtatgaagagtgtcaagaatattcagaaaatcactaaggctatgaagatg
gttgcagcttcgaaactccgagctattcaaaccagagctgaaaattcacgtggtctatgg
cagccattcactgctcttcttggtgacatgccaagtgttgatgtcaagaagaatgttatt
gtcacaatctcatcagacaaaggtctctgtggtggaatcaattctacttctgtgaagata
agcagggcgctctacaagttaaattctggtcctgaaaaggaatgcaaatatgtcattttg
ggagagaaggcaaaggcccaacttgtgcgtgactcaaagaaagacattgggctgtcgata
actgagttgcagaagaatcctcttaactatactcaggttgccgtgattgcagatgacatc
ttaaagaatgtagagtatgatgcactaaggatcgtgttcaacaagttccagtctgtggtt
gcatttctgccaacaacatcaactgtgttatctcccgagattgtggagagagaagctgaa
gctggcggcagtcttggggaattggattcctatgaaattgaaggtggtgaaacaaagtca
gaagtgcttcagaacctcacagaattccagttctcatgtgttatgttcaatgcagtacta
gaaaatgcttgcagtgagcagggagcgagaatgtctgccatggacagctccagtagaaac
gctggagatatgcttgaccgtctcacccttacttataacagaactcgtcaagcatccatc
actacggagttgattgagattatatctggagcatcagcattgacgggc
>LindenbergiaPhilippensis
gcttct------tcagaggagcaggcattcttgggagttcgttccatctctactcaagtt
gttcgcaaccgtatgaagagtgttaagaatattcagaaaatcacgaaggctatgaagatg
gttgcagcctcaaagctccgtgctattcaaactaaggctgaaaattcacgtgggctgtgg
cagccattcactgctcttcttggagacactccgagtgtcgatgtcaagaagaatgttatt
gtcacaatctcctcagacaaaggtctctgtggtggaatcaattctacttctgttaagata
agcaggggcctccataaactgaattccggtcctgaaaaggaatgtaaatatgttatcttg
ggagagaaggccaaggcccaacttgtgcgagactcgaagaaagacattgcgctttcgata
actgagttgcagaagaatcctttgaactatacccaggttgctgtccttgcagacgacatc
ttgaagaacgttgagtatgatgcattaaggatcgtttacaacaagttccattcagtggtc
tcatttgtgccaacagcctcaactgtattatctccagaggttgtggagagagaagctgaa
gccgggggaaaacttggagagttggattcttatgaaattgaaggtggtgaaactaagtca
gaagtgcttcagaatctctcagaattccagttctcttgtgtaatgttcaatgcggtctta
gaaaatgcttgcagtgaacagggagctagaatgtctgctatggatagctccagtagaaat
gcaggagatatgcttgatcgcctcacgcttacttataacagaactcgtcaagcatccatc
actacggaattgatagagatcatatctggagcatcagcattggagggc
>OleaEuropaeaaEuropaea
gcccct------gctgaggagcaagcattattgggagttcgttctatttcaactcaaatc
gtccgcaaccgtatgaggagtgttaagaacattcagaaaataactaaggcaatgaagatg
gttgcagcctcaaagcttcgagcaattcaaactagagctgaaaactcacgtgggttatgg
cagccattcactgctcttctcggtgacactccaagtgttgatgtcaagaaaaatgttatt
gttacaattacttcggataaaggtctttgtggtggtattaactctacatctgtcaagata
agcaggggtcttcgtaagttaaattcaggtccggaccaggaaagtaaatatgtcattttg
ggagagaaggccaaggcccaacttgtgcgagactccaagaaacacattgagttaattata
actgagttgcagaagaatcctctaaactatactcaggtttctgtacttgcagatgacatt
ttaaagaatgtagagtatgatgcattgaggattgttttcaacaagttccaatccgttgtc
tcttttctgccaacaacagcaactgtgttatcccccgaggtcgttgagagagaagctgaa
tctgggggaaaacttcgggaattagactcctacgaaattgaaggaggtgaaacaaagtca
gaagtactgcagaatctcacagaattccagttttcctgtgttatgttcaatgcggtccta
gaaaatgcttgcagtgagcaaggagccagaatgtctgcaatggacagctccagcagaaat
gcaggagatatgctcgatcgcctcactcttgcttataacagaacccgtcaagcatctatc
actacagagctgatagagattatatctggagcatcagcactgcagggt
>IpomoeaNilmoeaNil
gtctctcct---tcggaggagataggctcatctggagtccgttttatttctactcaagtt
gtgaggaatcggatgaagagtgttaaaaacattcaaaaaatcacaaaggcaatgaagatg
gttgcagcttctaagcttcgagctattcagactagaactgaaaattcacgtggcctctgg
cagccattcactgctctccttggtgacactccaagtgttgatgtaaagaagaatgtcatc
attactatttcttcagacaaaggtctttgtggtggaattaattctacatctgtcaagaca
agccggaatattaacaagttgaattctggtcctgagaaggaaaacaaatatgtaattctg
ggagagaaggcaaaggcacagatggtgcgagattcaaagaaagacattgaattgattata
actgagttgcagaagaatcctctcaactatactcaggtctcagtggttgctgatgacatc
cttaaaaatgtagagtttgatgctctaagaattgttttcaacaagttccagtcagttgtc
tcatttgtgccaaccatgtctactgtattatcacctgaggctgtggagagagaatctgaa
tctgggggaaagctcggcgatttggattcttatgaaattgaaggtgctgagtcaaagtca
gaagtacttcagaatctcactgaattccaattttcatgtgtaatgttcaatgctgttcta
gagaatgcttgcagtgagcaaggggcaaggatgtctgccatggacagctccagcaggaat
gctggtgaaatgcttgatcgcctcaccctcacttacaacaggacccgtcaagcatctatc
accacagaactgacagagatcatatcaggagcatcagcattggagggc
>CuscutaAustraliscutaAustralis
ggctctcct---tccgaggaggtatgcttatctggagtccgctttatttctactcaagtt
gttaggaatcggatgaagagtgttaaaaacattcaaaaaatcacaaaagcaatgaagatg
gttgcagcttctaagcttcgagctgttcagagtagaactgaaaattcacgtggcctctgg
cagccattctctgttcttcttggtgacactccaagtgttgatgtgaagaagaatgttatc
attaccatttcttcagacaaaggtctttgtggtggaatcaactctacatcagtcaagaca
agccggaacattcacaagttgaattctggtcctgagaaggaaaacaagtatgtaattctg
ggagagaaggcgaaggctcagctgttgagagattctaagaaagatattcacctggttatg
actgagctgcaaaagaatcctctcaactatacacaggtttctgtggtagctgatgagata
cttaaaaatgtagagtttgatgctctgagaattgttttcaacaagttccaatcagtcgtc
tcattcttaccaaccatgtctactgtattatcacctgaggcggttgagagagagtctgaa
tctggagggaagcttggggatttggattcttatgaaattgaaggtgccgagtccaagtca
gaaatccttcagaatcttacagagttccaattttcatgtgttctgttcaatgctgttctg
gagaatgcttgcagtgagcaaggggcaaggatgtctgccatggacagctccagcaggaat
gctggtgaaatgcttgatcgtctcacccttacatacaacagaacccgtcaagcatctatc
actacagaactaatagagatcatatctggggcttcggcactcgagggc
>SolanumTuberosumanumTuberosum
attcca------tccgaggaaccagtcttgtcaggagttcgatgtatttcaactcaagtt
gtcagaaaccggatgaagagtgtcaaaaatattcagaagattacaaaggctatgaagatg
gttgctgcttcaaagctcagagctattcaaactagagctgaaaattcacgtggcctatgg
cagccatttactgcacttcttggtgacactcctagtattgatgtcaagaagaatgttatt
gttactatttccgcagacaaaggtctttgtggtggaatcaattctacatctgtcaagata
agcagggctatgcataagttgaattctggtcctgataaggaaaataagtatgttgtcttg
ggggaaaaggcaaaggctcagctggtgcgagattcgaaaaaggacattgaactggtcatg
actgagttgcagaaaaatcctcttaactatacacaggtttctgtgatggcagatgacatc
ttgaagaatgttgaatttgatgcactgaggattgtttataataaattccagtcagttgtc
tcatttttgccaacagtgtccactgtactatctcctgaggttgtggagagggaagctgaa
tccggtggaaagcttggagatttggatttatatgaaattgaaggtgctgagacaaaggct
gaagttcttcagaacctaactgaatttcagttctcatgcatgatgtacaatgcagttcta
gagaacgctactagtgagcaaggagcaagaatgtctgccatggatagttccagcagaaat
gctggtgacatgcttgatcgtctcactcttacttacaacagaacccgtcaagcatctatc
accacagagctgattgagatcatatcaggagcatcagcactggagggt
>Actinidiaeriantha
gctcct------tccgaggagcaggccccttttggactccgttctatttcaacccaagtt
gtgcgaaaccgaatgaagagtgttaagaatatccagaaaattacaaaggcaatgaaaatg
gttgcagcctctaagctgcgagcaattcaagttaaagctgagaattcccgtggtctatgg
cagccatttactgcgcttcttggtgacacaccaagtgttgatgtgaagaagaatgttatt
gttacaatttcttccgacaaaggtctttgtggtggaattaattctacatcagtcaagaca
agcaaggctatgcataaactgaattctggtcctgataaagtgaataaatatgttgtgttg
ggagagaaggcaaaggctcaactgatcagggattcaaagaaggatatcgagataagcata
actgagctgcagaaatatccactgaattacacccaggtttctgttctcgcagatgacgtc
ttgaagaatgtggaatttgatgcattgaggattgttttcaacaaattccattcagttgtc
tcatttatgccaacaattgcaactgtactatctcctgagatggtggagagggaagccgaa
gcgggaggaatgcttggtaatctggattcctatgaaatcgaaggtggcgagacaaagtcg
gaaatacttcagaatctaggagaattccagttttcttgtgttatgttcaatgcggttttg
gagaatgcttgcagtgagcaaggagcaaggatgtctgccatggatagttccagcagaaat
gctggcgagatgcttgatcgcctcacacttacttataacagaacccgtcaagcttcaatc
accacagaactgattgagatcatttccggagcatctgcattaacgggc
>ArabidopsisThaliana
tcttct------gaccaggaggaaggacttcttggagttcgatctatctcaactcaagtg
gtgcgtaaccgcatgaagagtgttaagaacatccaaaagatcacaaaggcaatgaagatg
gttgctgcttccaagcttagagcagttcaaggccgagctgagaactcccgtggactttgg
cagccatttactgcacttctaggagataatcccagcattgatgtaaagaagagtgtggtg
gtcactctctcttctgacaagggtctctgtggtggaatcaactccactgtcgttaaagtg
agcagggctctgtacaaattgaatgctggtcctgaaaaggaagttcagtttgttattgtc
ggagagaaagcaaaggctataatgtttcgtgactcaaagaacgacattgtcctctctgta
acagagctgaataagaacccactcaattatgctcaggtgtcagttctagctgatgacatc
ctgaagaacgttgaatttgatgctttgcgcattgtctacaacaagttccattcagttgtc
gcatttctgccaactgtgtccactgttttgtcacctgagattattgagaaggagtctgaa
attggaggaaaacttggcgagcttgactcatatgagattgaaggtggggaaacaaaggga
gaaatattgcagaatctggccgagttccaattctcttgtgtgatgttcaatgcggttctg
gagaatgcatgtagtgagatgggagcaagaatgtctgccatggacagctcaagcagaaac
gcaggagaaatgctcgaccgtctcaccctcacatacaacaggactcgtcaagcttctatt
acaacagagcttattgagattatctctggagcttctgctcttgaagct
>GlycineMaxcineMax
atctctcag---tcagtagaccaatcccctcatggcgcgcgcttcatttccactcaagtg
gtgagaaaccgaatgaagagtgtgaggaatatccagaagatcaccaaggccatgaagatg
gttgccgcatccaagctgagagccgttcagaccagagctgaaaattcccgcggcctctgg
cagccgttcaccgctcttctcggcgacaatcccagtgctgatgttaagaaaaacgttgtt
gttaccatctcttcggacaaaggtctttgtggtggaatcaattccacgtctgtcaagata
agcagggttttgtacaaattgaattctgggcctgataaagagacaaaatatgtcatattg
ggagagaaggctaaagctcaattgttgcgtgactcaaggaaacacattgtgctcagcctt
actgaattgcagaaaaatcccctgaattacactcaggtgtctgtcttggcagatgacatt
ctaaagaatgtggagtatgacgcattaaggattgttttcaacaaatttcattctgttgta
caatttttgccaacagtgtcaactgtactgtctcctgaggttattgagagagaggctgaa
tcaggaggaaagctcggggaattggattcatatgagattgaaggtggcgaaacaaaagct
gaaattcttcagaatctggctgagttccagttttcttgtgtgatgtacaatgccgtgttg
gagaatgcctgtagtgagcaaggagcaagaatgtctgcaatggacagctctagcaggaat
gctggggatatgcttgatcgtctcacgctcacctataacagaactcgtcaagcatcaatc
accactgaattgatagagattatctctggagcttcagcactggaaggc
>PrunusPersicanusPersica
gtccct------gccgaggagcaggcccctttgggagtccgctcaatttcaactcaaatc
gttagaaaccggatgaagagtgtgaagaatatccagaaaattacaaaggcaatgaaaatg
gttgcagcctcaaagctacgagcaattcaagctaaagctgaaaattctcgtggcctgtgg
cagcccttcacagcacttcttggtgacactcccagtgtccaagttaagaaggacgttatt
gttacaatctcttcagacaaaggtttatgtggtgggattaactctacttcagtcaagata
agcaaggccttaaacaaattgaattctggtcctgacaaagagacaaagtatgtcattttg
ggggaaaaggcaaaggctcaattgatacgtgactcaaagaaggacattgtgctggtccta
actgagctgcagaagaatcctttgaactacacccaggtatctgtcctagctgacgacatt
ttaaaaaatgttgagtttgatgctttgagaatcatcttcaacaagttccaatcagtcgtc
gcatttctgccaacagtgtctaccgtattatctccggagattgtggagagagaggctgag
tctggtggaaagcttggtgagctagattcctatgagattgaaggtggtgaaacaaagtca
gagatactccagaatctggcagagttccagttttcttgtgtcctgttcaatgctgtgttg
gagaatgcttgcagtgagcaaggagcaaggatgtctgccatggatagttcaagcagaaat
gctggagagatgcttgatcgccttacactcacttataacagaactcgtcaagcatcgatc
accacagaattgattgagattatatcaggagcatcagcactggagggc
>CitrusSinensisrusSinensis
ctt---------tccgaggaggatgcccctctgggagtccggtctatttcaactcaaatt
gttagaaaccggatgaagagtgttaagaatattcagaaaattacaaaggctatgaagatg
gttgcagcctcaaagttaagagcaattcaagttaaagctgaaaattcccgtggtctgtgg
cagccattcactgcacttcttggtgacactcccactgttgatgctaagaagaatgttatt
gtgaccatctcttctgacaaaggtctatgtggtggaattaactctactgcagttaagata
agcaagagtttgcacaagttgaattct---------------------------------
------------------------------------------gatattgaactcatcata
actgagttacagaaaaatcctctcaattatacccaggtttccgttcttgcagatgatatc
ttaaagaatgtagaatttgatgctttgaggattatctatagcaagttccattctgtggtc
tcctttctgccgacaatggcaactgtattatcgcctgagcttgtggagagagaagccgaa
tctgggggaaagcttggtgagctagactcctatgaaattgaaggcggtgaaacaaagggt
gaaatacttcaaaatctggctgagttccaattctcttgtgtcatgttcaatgcggtgttg
gagaatgcttgcagtgagcaaggggcaaggatgtctgccatggatagctcaagcagaaat
gcgggagaaatgcttgatcgcctcactcttacttataacagaactcgtcaagcatctatc
accaccgagttgattgagattatatctggagcatcagcactggaaggc
>GossypiumRaimondiisypiumRaimondii
ctcgctccctctctcgaggatgagtgtcctattggagttcgttatatttcgacccaagtt
gttagaaaccgtatgaagagtgtcaagaatattcagaaaatcacaaaggctatgaagatg
gttgcagcctcaaagttgagagcaattcaaactaaagctgagaattcccgtggcctctgg
caaccatttactgcacttcttggcgatctacccagtgctaatgttaagaagaacgttgtt
gtgaccatctcttcagacaaaggtctctgtggtggaattaattctacatcagtcaagata
agcaaggggctccacaagttgaactctggtcctgaaaaagaaacaaaatatgttattttg
ggagagaaggcaaaggctcaattggttcgtgactctaagaaggacattgagttaatcata
actgagctgcagaagaaccctttgaactacactcaggtctctgttcttgcagatgagatc
ttaaagaatgtcgagtatgatgctttgaggattgtcttcaacaagtttcactcggtagtt
tcatttgtgccaacagtgtcaactgttttatcacctgaaattgttgaaagggaagctgaa
tctgggggaaagcttggtgatctagactcgtatgaagttgagggtggtgagacaaagggc
gaaatacttcaaaatcttgcagagttccagttctcttgtgtaatgttcaatgcggtgttg
gagaatgcttgtagcgagcaaggagcaagaatgtctgctatggatagttcaagcagaaat
gcaggcgacatgcttgatcgcttaactcttacatataacagaacccgtcaagcatcaatt
accactgaattgattgagattatatccggagcatcggcattggaaggt
>TheobromaCacao
ctcgctcccactcgcgaggatgagggtcctattggagttcgatatatttcaactcaagtt
gttagaaacaggatgaagagtgtcaagaatattcagaaaatcacaaaggctatgaagatg
gttgcagcctcaaagttgagagcaattcaaactaaagctgagaattcccgtggcctctgg
cagccatttactgcacttcttggcgatactcccagtgttgatgttaagaagaatgttatt
gtgaccgtatcttcagacaaaggtctctgtggtggaattaactctacatcagtcaagata
agcaaggctctccacaagttaaactctggtcctgaaaacgaaacaaaatatgttatcttg
ggagagaaggcaaaggctcaattggttcgtgactctaaaaagtacattgagttaatcata
actgagctgcagaagaatcctttgagctacactcaggtctccgttcttgctgatgatatc
ttaaagaatgtggagttcgacgctttgaggattgtcttcaacaagtttcactcagtagtt
tcattcctgccaacagtgtcaactgttttatcacctgaaattgttgaaagggaagctgaa
gctgggggaaagctcggtgatctagactcgtatgaaatagaaggtggtgagacaaagggt
gaaatacttcaaaatctgacggagtttcagttctcttgtgttatgttcaatgcggtgttg
gagaatgcttgtagtgagcaaggggcaaggatgtctgctatggatagctcaagcagaaat
gccggggatatgcttgatcgccttactcttacatataacagaacccgtcaagcttcgatt
accaccgagttgatcgagattatatctggagcatcagcactggagggt
>ManihotEsculenta
att---------gcagaggagcaggcccctagtggagtacgttctatatcaacccaagtt
gtcagaaatagaatgaagagtgtcaagaatattcagaaaattacaaaggccatgaagatg
gttgcagcctcaaagttacgtgcgattcaaactcgagcagaaaattcccgtggcctatgg
cagccatttactgctcttcttggtgatgctcctagtgttgatgtgaagaagaatgtaatt
gttaccatttcttcagacaaaggtctgtgtggaggaattaactccacatcagtcaagata
agcaaggctatgcacaagttggcttctggtccagataaagaaacaaaatatgtcatcttg
ggagaaaaggcgaaggctcagttgatacgtgattcaaagaaggacattgaactatctatc
actgagttgcaaaagaatcctttgaattatactcaggtctctgttctggcagatgacatc
ttaaagaatgtggaatatgatgctttgaggattgtcttcaacaagttccattcagttgtt
tcatttcttccaaccatgtcaactgtgttatctccagaggttgtggagagagaggctgaa
tctgggggaaaacttggagatcttgactcttatgagattgaaggtggtgaaacaaagggt
gaaatacttcagaatcttgctgagttccagttttcttgtgtcctattcaatgctgtactg
gagaatgcttgcagtgagcaaggagcaaggatgtctgctatggacagctcaagcagaaat
gctggcgagatgcttgatcgcctgacacttacttataacagaactcgtcaagcatcaatc
accaccgagttgattgaaattatatcaggagcatcagcactagagggt
>PopulusTrichocarpa
atc---------cccgaggagcatgtccctcttggagtgcgttccatttcaactcaagtt
gttcggaatcggatgaaaagtgtcaagaacattcagaaaattacgaaggctatgaagatg
gttgcagcctcaaagttgcgattaattcaatctagagctgaaaaatctcgtggcctatgg
caaccatttactgcgcttcttggagatactcctagtgttgatgtaaagaagaatgtgatt
gtcaccgtatcttcggacaaaggtctgtgtggtggaattaactctacagcagtcaaggtc
agcagggccattaacaagttgacttcaggtcctgacaaagaaactaaatttgtcatcttg
ggagaaaaggcaaaggtgcagttgatacgtgattcaaaaaagagcattacaatatgcatg
acagagttgcagaagaatcctctgaattatacccaggtctctgttctggcagatgacatt
ttaaagaatgtggaatatgatgctttgaggattgtcttcaacaagttccagtcagtggtc
tcatttcttccaactatgacaactgtattatctcctgaggttgtggagagagaggctgaa
tctgatgggaagcttggtgatcttgattcctatgagattgaaggtggtgaaacaaagggt
gaaatacttcagaatcttgccgagttccagttttcttgtgttctgttcaatgcggtaatg
gagaatgcttgcagtgagcaaggtgcaagaatgtctgctatggacagttcaagcagaaat
gctggagatatgcttgatcgcctgacactgacttataacagaactcgtcaagcatctatc
acaacggagttgagtgagattatatccggagcagctgcactggagggt
>VitisVinifera
att---------cctgaggagcaggcccctcttggagttcgctctatttcaactcaaata
gtcagaaaccggatgaagagtgtcaagaacatccagaaaattacaaaggcaatgaaaatg
gttgcagcttcaaagctacgagcaattcaaactagagctgaaaattcccgtggcctatgg
cagccatttaccgtactgcttggcgattctcctagtgttgatgtaaagaagaatgttatt
gttactatttcttcagacaaaggtctatgtggtggaattaattctacatcagtcaagatt
agcaaggctcttcataagtttacttctgggcctgagaagggaacaaagtatgttgttttg
ggagaaaaggcaaaggctcagctgatgcgtgattcaaagaaggacattgagctatgcata
actgaattgcagaaaaatcctctgaattatacacaggtttctgttcttgctgatgaaatc
ttaaagaatgtggagtatgatgctttgagaattgttttcaacaagttccgttcaattatc
tcatttgtaccaacaacgtcaacagtgttatctcctgaggttgtggagagagaggctgag
gctgggggaaaactgggtgatctggactcctacgaaattgaaggtggtgagacgaaggga
gaaatacttcagaacctagcggagttccagttttcttgtgttttgttcaatgctgtatta
gagaatgcttgcagtgagcaaggtgcgaggatgtctgccatggatagctccagcagaaat
gctggcgatatgcttgatcgtctcacgcttacttacaacagaacccgtcaagctgcaatc
accacagaactgactgagattatatctggagcatcagcactggagggc
>AquilegiaCoeruleailegiaCoerulea
atttctcct---gctgcggaacttgcgccactgggatctcgttcaatttctactcaaatt
gtgagaaaccgaatgaagagtgttaagaacattcagaagattacaaaggctatgaagatg
gttgcagcttcaaagttacgagctattcaatctaaagcagaaaattcacgtggactgtgg
cagccatttgcagcgcttcttggagatcttcccagcgttgatgtgaagaagaatgttatt
gtcaccatttcttcagacaaaggtctgtgtggtggaatcaactccacagctgtaaaaata
agcaaggcagtttacaagttgaattctggtcctgataaagaaccaaagtatgttattctg
ggggaaaaggcaaaggctcaacttatccgtgattcaaagaaggacattgagataaccata
actgagttgcagaagaatcctctaaattacactcaggtttcggttctcgctgatgacatc
ttaaagaatgtcgaatatgatgctttgagaattgttttcaacaagttccagtctgttgtg
tcatttttgccgacaatggcaactgttttatctcctgaggttgtggaaagagaagctgaa
agtggaggaaagcttggtgacttggattcctatgaaattgaaggcggtgagacaaaagct
gaagtgctgcagaatctagcagagttccaattttcttgtgttatgttcaatgcggtgtta
gagcatgcgtgcagtgagcaaggggcaagaatgtctgccatggacagttccagcagaaat
gctggagatatgcttgatcgccttacacttacttataacagaacccgtcaagcatcgatc
accacggagctgattgaaattatttctggagcttctgcactcactggt
