# Supplementary material for: Altered Mitochondrial Respiration Is Associated With Loss of Nuclear‐Encoded OXPHOS Genes in Parasitic Broomrapes
Source: Ecol Evol. 2025 Jul 6;15(7):e71737. doi: 10.1002/ece3.71737 (PMC12230201; doi:10.1002/ece3.71737)
Supplement: Supplementary file 1 — Appendix S1. [file ECE3-15-e71737-s003.tgz › Orobanchaceae_O2K_Supplementary_v3/Data_S1/DataS1/CV/OG0003300.filter.hyphy.tre]

('AmborellaTrichopodaorellaTrichopoda_ERM98740.1':0.0235876728,'AmborellaTrichopodaorellaTrichopoda_ERN03483.1':0.0205468695,('CinnamomumMicranthumnamomumMicranthum_RWR79497.1':0.1991152846,((((((('OryzaSativa_LOC_Os08g37320.1':0.0590078108,('SorghumBicolorghumBicolor_Sobic.002G124900.1':0.1122566352,'SorghumBicolorghumBicolor_Sobic.007G159700.1':0.0697990979)'46':0.0373161954)'100':0.2133921634,((('CoffeaCanephorafeaCanephora_Cc01_g11570':0.0124857167,'CoffeaCanephorafeaCanephora_Cc03_g11910':0.0658952653)'100':0.1863019483,(('GlycineMaxcineMax_Glyma.10G213400.1.p':0.0122438605,'GlycineMaxcineMax_Glyma.20G177700.1.p':0.0324104482)'100':0.1249550526,('SolanumTuberosumanumTuberosum_PGSC0003DMT400059780':0.0627703732,'SolanumTuberosumanumTuberosum_PGSC0003DMT400070407':0.059729647)'100':0.0548863214)'61':0.0170584926)'41':0.018171683,((('HandroanthusImpetiginosusdroanthusImpetiginosus_PIM98084.1':0.0368132945,((('MimulusGuttatusulusGuttatus_Migut.N02621.1.p':0.0090801209,'MimulusGuttatusulusGuttatus_N2640.1':0.0069574072)'100':0.0601558808,((((((((('Phtheirospermumheirospermum_Pjv1_00001288':0.0000011058,'Phtheirospermumheirospermum_GFP81007.1_2442':0.0000011058)'100':0.0089666075,'CastillejaMiniataMiniata_TRINITY_DN1052_c0_g1_i11':0.0233702427)'100':0.0081735364,'Pedicularis_TRINITY_DN14142_c0_g1_i2':0.0498881405)'99':0.0105509397,'Euphrasiaarctica':0.0490293364)'93':0.0069321076,'LindenbergiaPhilippensis_01G124500.1':0.0392373377)'82':0.005131001,((('StrigaAsiaticaAsiatica_SGA_v2.0_scaffold2G00924':0.0000021569,'StrigaAsiaticaAsiatica_GER34845.1_10379':0.0000011058)'100':0.0485104283,('Aeginetiaindicaindica_TRINITY_DN1692_c0_g1_i1':0.0295038453,'ChristisoniaKwangtungensisKwangtungensis_TRINITY_DN15629_c4_g1_i1':0.0221672524)'100':0.0559980732)'90':0.005535266,('Alectravogeliivogelii_TRINITY_DN421_c0_g1_i1':0.017069621,'Escobedia_TRINITY_DN865_c0_g3_i8':0.021872247)'99':0.0167320375)'95':0.0155781854)'64':0.0025449187,('Ofasciculata_stem'{Foreground}:0.034679598,'PhelipancheAegyptiaca_GWHTBHPU007439'{Foreground}:0.0413287045)'100'{Foreground}:0.013932291)'68':0.0022857436,'OrobancheCumanamana_GWHTBHPV051859'{Foreground}:0.0532569271)'78':0.0043369885,('ConopholisAmericanaAmericanaamericana_2094388'{Foreground}:0.0144447218,'Epifagusvirginiana_2058523-buds'{Foreground}:0.0097619157)'100'{Foreground}:0.0192574573)'100':0.0287881419)'93':0.012671724,'SesamumIndicumamumIndicum_SIN_1024154':0.0404473142)'89':0.0062957706)'99':0.0248533966,((('HandroanthusImpetiginosusdroanthusImpetiginosus_PIN03257.1':0.0722801495,'SesamumIndicumamumIndicum_SIN_1025319':0.0419970821)'91':0.0045391864,'MimulusGuttatusulusGuttatus_Migut.D02181.1.p':0.0960362607)'92':0.0173829806,(('OleaEuropaeaaEuropaea_Oeu012671.1':0.0359114263,'OleaEuropaeaaEuropaea_Oeu017392.1':0.0505233302)'100':0.0462335162,('OleaEuropaeaaEuropaea_Oeu036290.2':0.0386014791,'OleaEuropaeaaEuropaea_Oeu059106.1':0.0507778056)'100':0.0603754757)'98':0.0412272259)'39':0.0002782729)'100':0.0623889151,(('IpomoeaNilmoeaNil_INIL03g22487.t1':0.0524819192,'CuscutaAustraliscutaAustralis_C014N0255E0.1':0.1127263453)'97':0.02123839,('IpomoeaNilmoeaNil_INIL08g18678.t1':0.000002794,'IpomoeaNilmoeaNil_INIL14g06710.t1':0.0811027104)'100':0.0891102242)'95':0.0490881675)'55':0.0140274805)'51':0.0221318968)'67':0.0229692002,(('Actinidiaeriantha_DTZ79_23g05740':0.0599185547,'VacciniumCorymbosumciniumCorymbosum_VaccDscaff22-snap-gene-266.34-mRNA-1':0.0598557576)'75':0.0170530797,('Actinidiaeriantha_DTZ79_26g10070':0.0642801836,('VacciniumCorymbosumciniumCorymbosum_VaccDscaff11-augustus-gene-306.34-mRNA-1':0.002323548,'VacciniumCorymbosumciniumCorymbosum_VaccDscaff19-augustus-gene-337.40-mRNA-1':0.0036981155)'100':0.0774059922)'73':0.0132507286)'99':0.0411637387)'65':0.0326179525,((('Daucuscarotacuscarota_DCAR_015561':0.0345315252,'Daucuscarotacuscarota_DCAR_018836':0.1117142673)'100':0.0790932432,'ArabidopsisThaliana_AT3G52300.1':0.2060213769)'39':0.0119934674,(('HelianthusAnnuusianthusAnnuus_OTF97901.1':0.0459592298,'HelianthusAnnuusianthusAnnuus_OTG21809.1':0.0000022705)'99':0.0421579969,('HelianthusAnnuusianthusAnnuus_OTG01387.1':0.1037541853,'HelianthusAnnuusianthusAnnuus_OTG09310.1':0.0612557334)'92':0.0200293015)'100':0.1283918717)'74':0.0407459035)'72':0.0342905557,'AquilegiaCoeruleailegiaCoerulea_PIA38650.1':0.1767283844)'58':0.035557606,((('CitrusSinensisrusSinensis_orange1.1g030983m':0.1456842638,('ManihotEsculenta_Manes.07G102500.1.p':0.038296308,'ManihotEsculenta_Manes.10G043000.1.p':0.0521804815)'100':0.0485049726)'60':0.0139371061,('PrunusPersicanusPersica_Prupe.2G217900.1.p':0.1146173214,('PopulusTrichocarpa_Potri.008G043800.1':0.0300802657,'PopulusTrichocarpa_Potri.010G217800.1':0.0334964472)'100':0.1017918613)'50':0.0056984394)'50':0.005162524,((((('GossypiumRaimondiisypiumRaimondii_KJB10872':0.0078709395,'GossypiumRaimondiisypiumRaimondii_KJB76716':0.0124009656)'36':0.0000022335,((('GossypiumRaimondiisypiumRaimondii_KJB17330':0.0000011058,'GossypiumRaimondiisypiumRaimondii_KJB17331':0.0000011058)'100':0.0158752127,('GossypiumRaimondiisypiumRaimondii_KJB19391':0.0096698261,'GossypiumRaimondiisypiumRaimondii_KJB38032':0.0039329872)'93':0.0039047997)'3':0.0000016421,('GossypiumRaimondiisypiumRaimondii_KJB32033':0.0018513781,'GossypiumRaimondiisypiumRaimondii_KJB76717':0.1987920578)'31':0.0000920414)'3':0.0000021375)'88':0.0020087626,'GossypiumRaimondiisypiumRaimondii_KJB76544':0.0140367693)'100':0.0717463284,((('GossypiumRaimondiisypiumRaimondii_KJB11970':0.0000011058,'GossypiumRaimondiisypiumRaimondii_KJB11974':0.0000011058)'84':0.0000029143,'GossypiumRaimondiisypiumRaimondii_KJB11973':0.0000011058)'90':0.0000031706,'GossypiumRaimondiisypiumRaimondii_KJB11972':0.0000011058)'100':0.0572835798)'98':0.0128748465,'TheobromaCacao_Thecc1EG043082t1':0.021838039)'100':0.0550064399)'50':0.005506234)'71':0.0369476933,'VitisVinifera_GSVIVT01016324001':0.0835054855)'79':0.0208017799)'100':0.1998358816):0;
