# Supplementary material for: Altered Mitochondrial Respiration Is Associated With Loss of Nuclear‐Encoded OXPHOS Genes in Parasitic Broomrapes
Source: Ecol Evol. 2025 Jul 6;15(7):e71737. doi: 10.1002/ece3.71737 (PMC12230201; doi:10.1002/ece3.71737)
Supplement: Supplementary file 1 — Appendix S1. [file ECE3-15-e71737-s003.tgz › Orobanchaceae_O2K_Supplementary_v3/Data_S1/DataS1/CV/OG0007933.filter.hyphy.tre]

('AmborellaTrichopodaorellaTrichopoda_ERN12469.1':0.2132662347,(((((((('CinnamomumMicranthumnamomumMicranthum_RWR84261.1':0.1874914208,'PrunusPersicanusPersica_Prupe.1G075600.1.p':0.0824236253)'41':0.0172100583,((((((('OryzaSativa_LOC_Os02g07910.2':0.1048295288,'SorghumBicolorghumBicolor_Sobic.004G060500.1':0.1293254004)'100':0.4380457195,(((((('HandroanthusImpetiginosusdroanthusImpetiginosus_PIN23878.1':0.0829319636,'MimulusGuttatusulusGuttatus_Migut.I01191.1.p':0.136902256)'89':0.0159436043,('Phtheirospermumheirospermum_Pjv1_00000384':0.0041162608,'Phtheirospermumheirospermum_Pjv1_00014672':0.0555488071)'100':0.1815611164)'93':0.0394932114,'SesamumIndicumamumIndicum_SIN_1017508':0.0667575912)'95':0.0541505379,('Ofasciculata_flower_buds'{Foreground}:0.0305929645,'PhelipancheAegyptiaca_GWHTBHPU001408'{Foreground}:0.0529133813)'75'{Foreground}:0.0000027895)'45':0.0198923712,(('MimulusGuttatusulusGuttatus_Migut.D00890.1.p':0.0156309232,'MimulusGuttatusulusGuttatus_D0893.1':0.0148865251)'100':0.1431085922,'OrobancheCumanamana_GWHTBHPV037162'{Foreground}:0.0440599738)'62':0.0124991031)'13':0.0000020291,(((((('Phtheirospermumheirospermum_Pjv1_00016779':0.0000021713,'Phtheirospermumheirospermum_GFP99104.1_20539':0.020143414)'100':0.0117548268,'CastillejaMiniataMiniata_TRINITY_DN3099_c0_g1_i7':0.0566968533)'92':0.0105425669,'LindenbergiaPhilippensis_05G119100.1':0.0668819749)'34':0.0018408149,('Euphrasiaarctica':0.0365831641,'Pedicularis_TRINITY_DN15075_c0_g1_i4':0.0739425994)'92':0.0167586494)'61':0.0182823934,(('StrigaAsiaticaAsiatica_trinity.Trinity':0.0704696426,('Alectravogeliivogelii_TRINITY_DN186_c0_g1_i8':0.0673032897,'Escobedia_TRINITY_DN6185_c0_g1_i5':0.0421756353)'98':0.0111327158)'87':0.0040490762,('Aeginetiaindicaindica_TRINITY_DN723_c0_g1_i4':0.0274804199,'ChristisoniaKwangtungensisKwangtungensis_TRINITY_DN5481_c5_g1_i1':0.0319303305)'97':0.0230970137)'94':0.0348290298)'21':0.0019363228,('ConopholisAmericanaAmericanaamericana_2004962'{Foreground}:0.0152186714,'Epifagusvirginiana_2007741-buds'{Foreground}:0.0154523391)'99'{Foreground}:0.0207993727)'20':0.0042060286)'84':0.0622119795)'83':0.0239036952,('CoffeaCanephorafeaCanephora_Cc04_g00230':0.2440289345,(('Actinidiaeriantha_DTZ79_11g11350':0.0420365615,'Actinidiaeriantha_DTZ79_11g12390':0.0285781246)'98':0.0456658457,('VacciniumCorymbosumciniumCorymbosum_VaccDscaff17-processed-gene-361.16-mRNA-1':0.0075893281,'VacciniumCorymbosumciniumCorymbosum_VaccDscaff27-processed-gene-325.13-mRNA-1':0.0000023045)'100':0.1077764443)'97':0.0323844146)'73':0.02491245)'72':0.0189675523,('IpomoeaNilmoeaNil_INIL01g20094.t1':0.0869222747,'IpomoeaNilmoeaNil_INIL03g18150.t1':0.0712401051)'53':0.0368404677)'35':0.0060063366,('SolanumTuberosumanumTuberosum_PGSC0003DMT400068141':0.1637982692,'CuscutaAustraliscutaAustralis_C111N0014E0.1':0.1355229496)'49':0.0291371903)'49':0.0355314526,'OleaEuropaeaaEuropaea_Oeu001819.1':0.1539050691)'60':0.0130554498,('GlycineMaxcineMax_Glyma.09G059600.1.p':0.0482204397,'GlycineMaxcineMax_Glyma.15G165900.1.p':0.0136815599)'100':0.1772063105)'51':0.0453878965)'52':0.0251691326,(('GossypiumRaimondiisypiumRaimondii_KJB22007':0.0931341333,'GossypiumRaimondiisypiumRaimondii_KJB83358':0.1194915024)'98':0.0239010898,'TheobromaCacao_Thecc1EG039444t1':0.0071338373)'99':0.1093578609)'55':0.0208587886,'CitrusSinensisrusSinensis_orange1.1g034630m':0.1610005306)'53':0.0177457636,'ManihotEsculenta_Manes.06G020000.1.p':0.0806876795)'59':0.059955647,'ArabidopsisThaliana_AT4G30010.1':0.3302128048)'61':0.0303619313,('Daucuscarotacuscarota_DCAR_007670':0.1242258158,('HelianthusAnnuusianthusAnnuus_OTF96740.1':0.841755447,'VitisVinifera_GSVIVT01010862001':0.6818610943)'72':0.049505786)'67':0.0624113439)'77':0.0505696576,('PopulusTrichocarpa_Potri.006G075600.1':0.0622742225,'PopulusTrichocarpa_Potri.018G142500.1':0.0550800837)'97':0.0994847517)'80':0.0693843294,(('AquilegiaCoeruleailegiaCoerulea_PIA37305.1':0.1298289776,'AquilegiaCoeruleailegiaCoerulea_PIA43774.1':0.1564553822)'100':0.136753596,'SolanumTuberosumanumTuberosum_PGSC0003DMT400073994':0.4814040828)'94':0.0318086378):0;
