# Supplementary material for: Altered Mitochondrial Respiration Is Associated With Loss of Nuclear‐Encoded OXPHOS Genes in Parasitic Broomrapes
Source: Ecol Evol. 2025 Jul 6;15(7):e71737. doi: 10.1002/ece3.71737 (PMC12230201; doi:10.1002/ece3.71737)
Supplement: Supplementary file 1 — Appendix S1. [file ECE3-15-e71737-s003.tgz › Orobanchaceae_O2K_Supplementary_v3/Data_S1/DataS1/CV/OG0004639.one2one.fas]

>AmborellaTrichopodaorellaTrichopoda
ATGGCC---ATGGCAAGTCGT---ATTAGGGCG---GGT---TTTTCTTTGATCCGGAAA
ACCCTAAATACTACTCCTCAATTTGCA------------------GAGACACTGAGCCCT
GTTGGG------AGCTCATGTAACCCTATTTATTCCCACTTTCAGCAATCAAGGAATTAT
ACGAAGGAA---------ATACACACTAAGGAACCAGAA---------GTCAAGGTACCT
CTGGTTCTGTTTGGAGTGCCTGGAAAGTATGCCACTGCGCTGTTTTCTGCAGCTGCAAAA
TCTAATTGCTTGGACAAAGTTGAATCTGATATCCTTAACCTTGTTGAAGCTTCCAAGAAA
AGTCCTCTGTTTTCACAGTTCATCAAGGATCCTTCAGTTCCTGCAGAGACCAAAGTGAAA
GCTGTACAAGAGATAGCCTCTGAAGCTGGGTTTTCCGAAATTACAAAGAACTTTTTGGCT
GTGGCGGCTCAGAATCGAAGGTTGGGACTGATTGAGAAGATCGTGAAATGCTTCACTGAA
TTGACCATGGCATATAGAGGGGAGGTCAAGGCAGTTGTTACAACCGTTATTCCTCTTCCT
GAGCAAGAGGAAAAAGAACTGAAGGAGACCTTGCAGGATGTTATTGGGCATGGGAAGACT
GTCAAGCTGGAGCAGAAGATTGATCAGAGCATTATGGGAGGAATAGTGGTGGAATTTGCG
CAAAAGGTCTTTGACATGTCGATAAGGACCAGGGCAAAGCAGATGGAGAAGTTCCTCAGG
GACCCAGTGAACTTTGAGAATTTC
>CinnamomumMicranthumnamomumMicranthum
ATGGCG---TTGGCCGGACGTCGTCTCAGATCC---AGC---CTTCCTCTCTTCCACAAG
ATGCTCGCAGCTCAATCGGTTTCGATC------------------CAGAGATCGATCGCT
CCACGAATCGATTCCCATCTCAATCCC------TCTTCTTTTGAGAACTTAAGGAGCTAT
GCAACTGCG---------TCAAGCTCAAAGGAAGCGAAA---------ATTAAGGTTCCT
CTGGCATTGTTTGGAGGATCTGGAAACTATGCCTCGGCTTTATTCCTGGTGGCAGCAAAA
GGTAATTTGTTGGACAAGGTTGAATCTGAGATTCTTGACCTTGTTGAGGCTTCCAAGAAG
AGTCCCTTGTTTTCACAGTTCATAAAGGATTTATCTGTGCCTGGGGGGACCAGAGTCAAG
GCTGTTCAGGAGATATTTTCTGAAGCTGGATTTTCTGATGTGACGAAGAATTTTTTAGCT
ATTTTGGCTGAGAATGGGAGGCTGAGACACATCGAGAGTATTGCAAAGAGCTTTGTGGAT
TTGACCATGGCACATAGGGGGGAGGTGAAAGCCATTGTGACAACTGTCATTCCACTTCCA
CCGGAGGAGGAAAAACAACTCAAGGAGACATTGCAGGAAATCATTGGACATGGGAAGTCA
GTGAAACTTGAACAAAAGATCAATCAGAGCATTCTCGGCGGATTGGTAGTTGAATTTGGA
CAAAAGCTCTTTGATATGTCGATCAGGACGAGGGCAAAGCAGATGGAGAAGTTCCTGCGG
GACCCTGTCAACTTTGATAACCTC
>AquilegiaCoeruleailegiaCoerulea
ATGGCG---TTGGCATTTCGA---GCAAGATCA---AGT---TTCACTATCTTTCAGAAT
ATTCTGAAAGCGGAATCTGTTCATTCA------------------CAGAGATCGATCTTT
CCAAGC------ATCTCTGAAAACCCTAATCTCATTACTTCTCAGTCTTCGAGGAACTAT
GCAACTGCA---------ACAGGGTCCAAAGAGCCAAAAGAAACAAAAGTTAAGTTGCCT
CTTTCCTTGTTTGGAGGAGCTGGGAATTATGCATCTGCTTTGTATATCGCAGCCATAAAA
GCGAAAGTATTGGAAAAAGTTGAGTCTGAGATTGTTGACCTTGTTGATGCTTCAAAGAAA
AGCCCTTTGTTTTCTCAGTTCATTCACGATGTATCAGTGCCTGGTTCAACCAGAGTGAAA
GCCATTAATGACATCTGCTCTGCAGCTAAATTTTCGGAGATCACAAAAAACTTTTTGGTT
GTCCTTGCTGAGAACGGAAGGCTTAGAAACATTGATAGCATTATAAAGAAATTTGTAGAA
TTGACCATGGCACACAGGGGAGAGGTGAAGGCCATCGTGACAACTGTTATTCCCCTTCCT
GCAGAAGAGGAGAAAGAACTGAAGGAGACACTGCAGGATATTATTGGGCAAGGGAAGACT
GTTTCTCTTGAGCAAAAGATTGATCCTAACATTCTAGGTGGGTTAGTTGTTGAATTTGAT
AAGAAGGTGTTTGACATGTCGATTAGAACACGAGCACGACAAATGGAGAGGTTCCTGCGA
GAACCTGTGAATTTCGATAGCATG
>Daucuscarotacuscarota
---------ATGGCGAGTCGT---CTTAGATCT---GCT---CTCCCGCTCATCAACAGA
GCTCTCACCTCTTCT------------------------------CAACGATCATCTGTT
CCCCGA------ATTCTCGCCAATCCC---------------------------------
---------------------------------------------------GAGGTGCCT
TTGGCATTGTATGGAATCTCTGGAAACTATTCCTCTGCGCTGTACATCGCTGCTACCAAA
CTTAACTTACTGGACAAGGTTGAGTCTGAGCTCCTTGACTTTCTTGAAGCTTCAAAGAAC
ACCCCTACATTTGCTCTGTTTATGAAGGATTTGTCTGTGCGTAAAGACACCAGAGTGAAG
GCCATAACTGATATCTGCACTCATGCTAAGTTTTCAGAGGTTACAAGGAACTTCCTCGTT
GTTTTGGCTGAGAATGGAAGGTTGCCGCACCTTGAAAATATCACTAAGAGATTCACTGAA
TTAACAATGGCATACAGGGGAGAAGTTAAAGCAATCGTGACAACCGTCATTGAGCTGCCT
GCAGAGGAGGAGAAGGAACTGAAAGAAACTTTGCAGAGTTTGATTGGAAAGGGGAAGAAG
GTTCACCTCGAACAAAAGATTGATCCTAGCATTCTCGGTGGGATAGTGGTGGAATTCTCG
CAAAAAGTTTTTGATGCCTCCATAAGGACTAGGGCAAGGCAGATGGAGCGATTCCTTCGT
GATCCCATCAACATTGACAATCTT
>HelianthusAnnuusianthusAnnuus
ATGGCG---ATGGCTGGCCGA---TTCAGATCA---ACC---GTTCCTCGTGTTGCTAAA
TCTCTGATGTCCGATTCTCTCTCAACT------------------CACAGATCAACCGTC
CAACGA------TCTTTGCTGTGCTCTAATTTCACCGATCCACAGCAATCAAGGAACTTT
TCCTCTGCT---------TCTCCATCGAAGGAACCAAAG---------ATTAAGGTTCCT
GTGGCTATGTTTGGTGGATCCGGAAACTACGCATCCGCATTATTCATTGCAGCAGCAAAA
GCCAAAGCATTGGACAAGGTTGAATCAGAGCTTATTGATCTTGTTGCTGCTACTGAGAAA
TCTCCTACTTTTTCTCAGTTCATGAAGGATTTGGCGGTCCCCGCAGATACTCGGGTCAAA
GCTGTCACTGAGATCTGTGATCAAGCTAAATTTTCAGAAGTAACAAAGAATTTCTTAATT
CTTTTGGCTGATAACGGGAGGCTCAGACACGTTGACACCATCGCAAAGAGATTTTCAGAC
CTCACCATGGCACATAGGGGCGAGATCAAAGCTATAGTTACCACTGTCATTCCACTTCCT
GCTGAAGAGGAGAAAGAACTGAAAGACACTTTACAGGAGATTCTTGGTAAAGGGAAGAAG
GTTAACCTTGAACAGAAGATTGACCCCAGTATTCTTGGTGGGATTGTGGTAGAATTTGGT
CAAAAGGTTTTTGACGCGTCAATAAAGACTAGGGCAAAGCAAATGGAGAGGTTCTTGCGG
AATCCCGTCAACTTCGATGTC---
>CoffeaCanephorafeaCanephora
ATGGCG------GCTGGACGA---TTGCGATTT---------ACCTCTCTCCTCCGTACC
CTTTCTTCTCCCGCCTCCGCCTCCTCCGCTGCC------------CGGAGATCTAGT---
------------TCTCTGATCAGTCCC---------------CAGCACTCGAGGAGTTAC
GCCGCTGCC---------GCTGCTCCAAAGGAGCAGAAA---------GTGAAGGTACCT
GTGACAATGTTTGGGCTTTCTGGAAATTATGCCTCAGCTTTGTACATTGCAGCTGTGAAA
GCAAATGCCTTGGATAAAGTTGAATCTGAGATTTCTGACCTTATGGAGGCAACAAAGAAG
AGTCCGACATTTTCTCAGTTTATGAAGGATTTGTCAGTACCAGCGGACAAAAGAACAAGG
GCTATACATGTTATTTGTGAGGAAGCAAAATTTTCTGATGTTACCAAGAACTTCTTATTT
GTTTTAGCTGAAAATGGGAGGCTGCAACAACTAGAAAACATAGCAAAGAGGTTTACAGAG
GTGACCATGGCTCATAGGGGAGAAGTCAAAGCCGTTGTAACATCAGTCATTCCCCTTCCA
CCAGAAGAGGAGAAAGAACTGAAAGAAACACTTCAGGATGTTATTGGACAGGGGAAGAAG
GTGAAGCTTGAACAGAAGGCAAGTTTGTCTTTCCAA---------------ACTTTCCGA
TATTGTGGAACTGATGACTCC---------------------TCCTGTTCTTTCCTTGGG
------------------------
>HandroanthusImpetiginosusdroanthusImpetiginosus
------------------------------------------------------------
------------------------------------------------------------
------------------------------------------------------------
------------------------ATGAAAGAGCAGAGG---------GTCAAGGTTCCT
TTGACAATGTTTGGTGTCTCCGGTAACTATGCTTCGGCTTTGTACATCTCAGCAGTTAAA
GCTAATTTGCTGGACGAGGTTGAATCTGAACTTCTTTCCCTAGTCAAGGCTTCAAAGAGA
AGCTCCACATTTTCTCAATTCATGAAGGATCTATCAGTTACTGCCGATACAAGGGTGAAG
GCCATAAATGATATTTGTGCTCAGGCCAAGTTTTCAGAAATAACGAAGAACTTCTTGCTT
GTTGTCGCTGAATCTGGGAGGCTGGGACACATAGACCGTATAGCACAGAGATTCTCT---
------------------------------------------------------------
------------------------------------------------------------
------------------------------------------------------------
------------------------------------------------------------
------------------------
>Pedicularis
---------atggcagggcgt---ctaagatcg---ggt---cttcctctcctccgccga
gccgtcgcggttggaaatccttcagccatc---------------gaaagatccgtcgct
ccgatg------gtcgccctctgccccgccatctccaagcccgagtttgcaaggaattat
gcaagtgcaacaccagctgctcctgcaaaacagcagaaa---------gtcaaggttcct
ttgaaaatgtatggggtctctggcaactatgccacggctttgtatattgcagcagttaaa
aagaatacactcgacaaagttgaatctgagctgcaaaccttagtcgaggcggcaaagaaa
agtccgacattttctcaattcatgaaggacctatcagttactgcagatacaagagtgaag
gctttaactgacatttgcgaacaagctaaattttcagagatcacaaaaaacttcatgctt
gttgttgcccaaggtgggaggctggcacaattgccacgtatggcacagagatttgctgag
ctgactatggctcatagaggggaggttaaagctactgtaaccactgtgattcctctacct
gcagaagaggagaaagaattgaaagaaacactgcagcaaatactgggacaggggacgaaa
gttatggttgaacaaaagattgaccctagtatcttgggtgggcttgtggtggaattcgga
caaaaagtgtttgacatgtctataaagacaagggctgcccaaatggagcggttcctgcgc
caacccatcaacttggacggccat
>CastillejaMiniataMiniata
------------------------------------------------------------
------------------------------------------------------------
------------------------------------------------------------
------------------------------------------------------------
------------------------------------------------------------
------------------------------------------------------------
------------------------------------------------------------
------------------------------------------------------------
------------------------------------------NNNcagagattctctgac
ctgactatggcacatagaggggaagttaaagctacagtaaccactgtgatccctctacct
gcagcagaggagaaagaattgaaagaaacactgcagcatatacttggacaagggacaaaa
gttattgttgaacagaagatcgatcctagcattcttggtgggcttgtggtggaattttca
caaaaagtgttcgacatgtctataaagactagagctgcccagatggagcgattcctgcgc
cagcccatcaacttggacNNN---
>Euphrasiaarctica
------------------------------------------------------------
------------------------------------------------------------
------------------------------------------------------------
------------------------------------------------------------
------------------------------------------------------------
------------------------------------------------------------
------------------------------------------------------------
------------------------------------------------------------
------------------------------------NNNatgtctcagagattctccgag
ctgactatggctcatagaggggaagttaaagctacagtaaccactgtgattcctcttcct
ccagctgaggaaaaagaattgaaggaaacattgcaggaaattcttggacaggggacaaaa
gttatggttgaacagaagattgatcctagtattcttggtgggcttgtggtggaatttagc
cagaaagtgttcgacatgtctataaagacgagggctgcccagatggagcgatttctgcgc
caaccaattaacttggacNNN---
>Epifagusvirginiana
---------atggcagggcgt---ttaagatcg---ggc---cttcctctcctccgccgc
gccgtcgctgtcggaaatctctcctccgcc---------------gagagatccgttgct
ccgatg------gccgccctctgccatactattccgaagcccgagtttgcaaggaattat
gcgagtggt---------tctcctgcaaaacagcagaat---------gtcaaggttcct
ttgaaaatgtatggtgcctctggaaactatgccacggctttgtacatcgcagcagttaaa
gtcaatgcactcgacaaggttgaatctgagctacataccttagtcgaggcctcaaagcga
agtcctacattttctcaattcatgaaggatctatcagttactaaggatacacgagtgaag
gctataagtgacatttgtgctcaagctaaattttcagaaatcacaagaaacttcttggtt
gttgtcgccgaatatgggaggctgggacatttggaacgtatagcacagagattctccgag
ctgactatggcacataggggggaagttaaagctatagtaaccactgtgattcctctacct
gcagaagaggagaaagaattgagagaaacactgcagcatatacttggacaggggacgaaa
gttatggttgaacagaagattgatccaagtattctgggtgggcttgtggtggaattttca
caaaaagtgttcgacatgtccataaagaccagggctgcccagatggagcgattccttcgc
caacctatcaacttggacggccac
>PhelipancheAegyptiaca
---------atggccgggcgt---ttgagatcg---gga---cttcctatcctccgccga
atcgtctccgtcggaaatctctcctccgcc---------------gatagatctgtcgct
ccgaag------gccgtcatctgcccgactatctctaatcccgattttgcaaggagttat
gcaagtggt---------cctcctgcaaaacagcagaat---------gtcaaggttcct
ttgaaaatgtttggggcctctggaaactatgccactgctttgtacatcgcagctgttaaa
accaatgcactcgataaggttgaatctgagctacttaccttagtcgaggctgcaaagagg
agtcctacattttctctattcatgaaggatttatcagttactgcggatacacgagtgaag
gctttaagtgacatttgtgctcaagctaaatttttagatatcacaagaaactttttggtt
gtcgttgccgaatatgggaggctggggcacttagaacgtatagcacagagattctccgag
ctgactatggcacataggggggaagtaaaggctacagtaaccactgtgattcctctacct
ctagaagaggagaaagaattgagagaaacactgcaggatatacttggacaagggacgaaa
gtgaaggttgaacagaagattgatcctagtattctcggtgggcttgtggtggagtttgga
caaaaagtgttcgacatgtctataaagtctagggctgctcagatggagcgattccttcgc
caacctatcaatttggatcaccac
>OrobancheCumanamana
---------atgacagggctt---ttaagatct---ggc---ctacctctcctccgccga
gccgttgccgttggcaatctctccggcatc---------------gagagatccgtcggt
ccgatg------gccgccctgtgccagactgtgtccaagcctgagttcgcaaggacttat
gcgagtggt---------cctcctgcaaaacagcagaat---------gtcaaggttccg
ttgaaaatgtatggggcatctggaaactatgccacggctttatacattgcagcagttaaa
gccaatacactcgacaaggttgaatctgagctatgtaccttagtcgaggccgcaaagaaa
agtcctacattttctctattcttaaaggatctgtccgttactgctgatacaagagtgaag
gctttgagtgacatttgtgctcatgctaaattttcagacatcacaagaaacttcttggtt
gttgtcgctgaatatgggaggctgaaacacttggaacgtatagcacagagattctccgag
ctgactatggctcataggggtgaagttaaatttacagtaaccactgtgattcctctacct
ccagatgaggagaaagaattgagagaaacactgcaggagattcttggagaaggaactaaa
gttatggttcaacagaagattgatccaagcattcttggtgggatcgtagtggaatttggc
caaaaactgttcgacatgtccataaagtctagggctgcccagatggagcgattccttcgc
gaacctatcaacttggacggctgc
>Alectravogeliivogelii
------------------------------------------------------------
------------------------------------------------------------
------------------------------------------------------------
------------------------------------------------------------
------------------------------------------------------------
------------------------------------------------------------
------------------------------------------------------------
------------------------------------------------------------
------------------------------------NNNatatcacagagattctctgag
ctgactatggcacatagaggagaagttaaagctacagtgaccactgtgattcctctacct
ctagaagaggagaaagaactgaaggaaacactgcagcatatacttggacaagggacaaaa
gttaaggttgagcagaagattgatcctagtattctcggtgggcttgtggtggaatttgga
cagaaagtgtttgacatgtcgataaaaactagggctgcccagatggagcgattccttcgc
caacctatcaacttggacNNN---
>Escobedia
atggca---atggcagcgcga---ttaagatct---ggc---ctccctctcctccgccat
accctctccgcgagcaatctatccgctgcc---------------gagagatctgtcgct
ccgatg------gccgccatttgcccgactatctccaagcccgagttggcaaggagttat
gcaagtggt---------cctcccgcaaaacagccaaat---------gtgaaggttcct
ttaaaattgtttggcgtttctgggaactatgcctcagctttgtacattgcagcagttaaa
gccaatatccttgaaaaggttgaggccgagctgattactttaatcgaggcctccaagaaa
agcccaattttttctcaattcatgaaagatctatcagttactgccgatacaagagtgaag
gctataaatgacatttgtgctgaagctaatttttcagaaatcacaaagaacttcttggtt
gttgttgccgaatctgggaggctgggtcacttagaacgtataggacagagattctctgag
ctgactatggcacatagaggagaagttaaagctacagtgaccactgtgattcttttacct
ccagaagaggagaaagaactgaaggaaacactgcaggatatacttggacaagggacaaaa
gttaaggtcgagcagaagattgatcctagtattcttggtgggcttgtggtggaatttgga
cagaaagtgtttgacatgtcgataaagactagggctgcccagatggagcgattcctacgc
caacctatcaacttggacggccac
>StrigaAsiaticaAsiatica
ATGGCG---ATGGCAGCGCGT---TTTAGATCT---GGC---CTTCCTCTCCTCCGCCGA
GCCCTTGCTGCCGGCAATCTCTCAGCTGCC---------------GAGAGATCCGTCGCT
CCGATT------GGCGGCATCTGCCCGACTATCTCGAAGCCCGAGTTTGCAAGAAGTTAT
GCGAGTGGT---------CCTCCCGAAAAACAGCAGAAT---------ATCAAGGTTCCT
TTGAAATTGTTTGGTGTCTCTGGGAACTATGCCTCTGCTCTATACATTGCAGCTGTTAAA
GCCAATGTGCTTGACAGGGTTGAGACTGAGCTGAATACTTTAATCCAGGCCTCCAAGAAT
AGCCCGACATTTTCTCAATTCATGAAGGATTTATCAGTTACTGCAGATACAAGAGTGAAG
GCTATAAATGACATTGGTGCTCGAGCTAGATTTTCGGAAACCATGAAGAACTTCTTGGCT
ATTGTTGCCGAATCTGGGAGGCTGGGTCACTTGGAACGTATAGTACATAGATTCTCTGAG
CTGACTATGGCTCATAGGGGGGAAGTTAAAGCTACAGTGACCACTGTGATTCCTTTACCT
CCAGAAGAGGAGAAAGAACTGAAGGAAACACTGCAGGATATACTTGGACAAGGGACAAAA
GTCAAGGTTGAGCAGAAGATCGATCCTAGTATTCTTGGTGGGATTGTGGTGGAATTTGGG
CAGAAAGTGTTTGACATGTCTATAAAGACTAGGGCTGCCCAGATGGAGCGATTCCTACGC
CAGCCTATCAACTTGGATGGCCAC
>StrigaAsiaticaAsiatica
atggcg---atggcagcgcgt---tttagatct---ggc---cttcctctcctccgccga
gcccttgctgccggcaatctctcagctgcc---------------gagagatccgtcgct
ccgatt------ggcggcatctgcccgactatctcgaagcccgagtttgcaagaagttat
gcgagtggt---------cctcccgaaaaacagcagaat---------atcaaggttcct
ttgaaattgtttggtgtctctgggaactatgcctctgctctatacattgcagctgttaaa
gccaatgtgcttgacagggttgagactgagctgaatactttaatccaggcctccaagaat
agcccgacattttctcaattcatgaaggatttatcagttactgcagatacaagagtgaag
gctataaatgacattggtgctcgagctagattttcggaaaccatgaagaacttcttggct
attgttgccgaatctgggaggctgggtcacttggaacgtatagtacatagattctctgag
ctgactatggctcataggggggaagttaaagctacagtgaccactgtgattcctttacct
ccagaagaggagaaagagctgaaggaaacactgcagcatatacttggacaagggacaaaa
gtcaaggttgagcagaagatcgatcctagtattcttggtgggattgtggtggaatttggg
cagaaagtgtttgacatgtctataaagactagggctgcccagatggagcgattcttacgc
cagcctatcaacttggatggccac
>Aeginetiaindicaindica
------------------------------------------------------------
------------------------------------------------------------
------------------------------------------------------------
------------------------------------------------------------
------------------------------------------------------------
------------------------------------------------------------
------------------------------------------------------------
------------------------------------------------------------
------------------------------------------NNNcagagattctctgag
cttactatggcacataggggcgaagttaaagctacagtgacaactgtgattcctttaccc
ttcgaagaggagaaagaactgaaggaaacactgcaggatatacttggaaaaggaacaaaa
gttagggtcgagcagaaggtggatcccagtattcttggtgggcttgtggtggaattcggg
cagaaagtgttcgacatgtccataaagacgagggctgcccagatggagcgattcctacgc
cagcccatcaacttggatNNN---
>ChristisoniaKwangtungensisKwangtungensis
------------------------------------------------------------
------------------------------------------------------------
------------------------------------------------------------
------------------------------------------------------------
------------------------------------------------------------
------------------------------------------------------------
------------------------------------------------------------
------------------------------------------------------------
------------------------------------------NNNcaaaggttctctgag
ttgactatggcacatagaggcgaagttaaagctacagtgacaactgtgattcctttgcct
ccagaagaggagaaagaactgaaggaaacactgcaggatatacttggaaaaggaacaaaa
gttaaggtcgagcagaaggtggatccaagtatccttggtgggcttgtggtggaatttgga
cagaaagtgttcgacatgtccataaagacgagggctgcccagatggagcgattcctacgc
cagcctattaacttggatNNN---
>MimulusGuttatusulusGuttatus
ATGGCA---ATGGCAGGGCGT---TTGAGATCG---GGC---CTTCCCCTCCTCCGTCGA
GCCCTCACCGTCGGCAATCCTTCCGCCGCC---------------GAGAGATCCGTCGCA
GCGAAA------TCTATCCTGTGCCCTAGCGTCTCCAACCCCGAGTTTGCGAGGAACTAT
GCCAGTGCC---------GCTCCTGTTAAAGAGCAGAAA---------GTCAAGATTCCT
TTGACAATGTTTGGGGTCTCTGGAAACTATGCTACGGCTTTGTACATCGCAGCAGTGAAA
GCCAATATACTGGACAAGGTTGAATCTGAGCTTGTTACCCTAGTTGAAGCTTCAACGAAA
AGCCCTACATTTTCTCAGTTCATGAAAGATCATTCAGTCAGTGCTGATACAAGAGTGAAA
GCTGTGATTGATATTTGTACTCAAGCTAAATTTTCAGATATCACAAAGAACTTCCTGGCT
GTTGTCGCTGGAAATGGGAGGCTGGCACACATAGAACGTATGTCACAGAGATTCTCCGAG
CTGACTATGGCCCACAGAGGGGAGGTTAAAGCAATAGTAACCTCTGTGATTCCTCTACCA
GCAGAAGAGGAGAAAGAACTGAGAGAAACACTGCAGGATATTCTTGGACAAGGCAAGAAA
GTCAAGCTCGAACAGAAGATTGATCCGAGTATCCTGGGTGGGCTTGTTGTCGAATTTAGC
CAAAAGGTATTCGACATGTCGATAAGGAGTAGGGCTGCCCAGATGGAGCGATTCCTACGC
CAACCTATCAACTTGGATGGCAAC
>Phtheirospermumheirospermum
---------atggcaggacgt---ttgagatcg---ggc---cttcctctcctccgccgt
tccctcacctccgaacctctctcctcctccgccgccgctgccgcagagagatccttcgct
tgccga------gccgttctcttccgtgatttcgccaacaccgagtttacaagaaactat
gcgactgca---------cgt---gtaaaagagcagaaa---------gtgaaggtacct
gtgacaatgtttggtgtttctggaaactatgcttcggctttgtacatcgcagcagttaaa
acaaatgccctggacaaaatcgagtctgagcttcttactcttgtcgaggcttcaaagaaa
agccctacgttttctcagttcatgagggatatatcagtaactaaggataccagagtgaag
gcaataactgatatttgcagtcaagctaagttttcagatatcacgaagaactttttggtt
gttgttgctgaagctggaaggctggggcatctagaaagaatgtcacagagatttgcagag
ctgactatggcacatagaggcgaagtaaaagctactgtgaccaccgtgattcctttacct
ccacaagaggagaaggaattaaaagaaacattgcaggtgatacttggacaagggaagacg
gtgatggttgaccagagaattgatcccagtattcttggtggacttgtggtggaattcggg
caaaaagtattcgacatgtctataaggacaagggctcgccagatggagcgtttcctacgc
caacctattaacttggatggccat
>LindenbergiaPhilippensis
------------------------------------------------------------
------------------------------------------------------------
------------------------------------------------------------
------------------------------------------------------------
------------------------------------------------------------
------------------------------------------------------------
------------------------------------------------------------
------------------------------------------------------------
---------------------------------------atgtctcagagattctcagag
ctgaccatggcacatagaggcgaagtaaaagctactgtgaccagcgtcattcctttacct
ccactagaggagaaggaattgaaagaaacattgcaggacatccttggacatgggaagaag
gttaatgttgaccaaaagattgatcccagtattcttggtgggcttgtggtggaatttgga
caaaaagtttttgacatgtctataaggaccagggctcgccagaaggagcgattcttacgc
caacctattaacttggacggggcc
>SesamumIndicumamumIndicum
ATGGCA---ATGGCTGGGCGT---TTGAGATCG---GCG---CTTCCTCTCCTCCGCCGA
GGCCTCGCTGCTGAAACTGTGTCCTCCTCCGCCGCG---------GAGAGATCCGTCGCT
ACCAGA------GCCGTCCTCTGCCCTTCTTTCACCAACACCGAGTTTATGAGGAACTAT
GCTACTGGC---------CAGCCTGCAAAAGAGCAGAAA---------GTCAAGGTTCCT
GTGACAATGTTTGGAGTCTCTGGAAACTATGCCTCGGCTTTGTACATCTCAGCAGTTAAA
GCAAATGTGCTGGACAAAGTTGAATCTGAGCTTATTACCCTTGTTGAGGCTTCGAAGAAA
AGCCCTACATTTTCTCAATTCATGAAGGATCTATCTGTAACTGCAGATACCAGAGTGAAA
GCCATCAATGATATTTGCACACAAGCTAAATTTTCAGATATCACCAAGAACTTCCTGACC
ATCGTTGCTGAAGCTGGGAGATTGGGACACCTGGAACGTATGGCACAGAGATTCTCGGAG
CTGACCATGGCACACAGAGGGGAAGTACAAGCCACTGTGACCACTGTGATTCCTCTACCT
CCAGAGGAGGAGAAAGAATTGAAAGAAACATTGCAGGATATACTCGGACAAGGGAAGAAG
GTTAAAGTTGACCAGAAGATCGATCCCAGTATTCTCGGTGGGCTTGTGGTGGAATTTGGA
CAAAAGGTTTTTGACATGTCTATAAGGACTAGGGCACGGCAGATGGAGCGATTCCTACGC
CAACCTATTAACTTGGATTCCCAA
>OleaEuropaeaaEuropaea
ATGGCA---ATGGCAGGGCGA---TTAAGATCG---GGT---CTTCCATACCTTCGCCGA
GTCCTCACCGCCGACACTATCTCATCCGTCGCCTCC---------CAGAGATCCGCCGCA
CCGAAA------TCCCTCCTCCGACCT---TTCACCAATACC------------------
---------------------------------------------------GAGGTTCCT
GTGACAATGTTTGGTGTGTCTGGAAACTATGCTTCAGCTTTGTACATTGCAGCAGTTAAA
GCTAATGTGTTGGACAAGGTCGAATCAGAGCTCATTGGCCTTGTTGAGGCTTCAAAGAAA
AGTCCTACATTTTCTCAGTTTATGAAAGATTTATCAGTAACTGCTGATGTTAGAAAGAAG
GCCATAAATGAAATTAGCACTCAAGCTAAATTTTCAGATATCACGAAGAACTTCTTGGCT
GTTGTAGCTGAATATGGGAGGCTAGCACATTTAGAGCGTATGGCTCAGAGATTTACTGAG
TTGACCATGGCACACAAGGGAGAAGTTAAAGTCATTGTAACATCTGTGATTCCTCTACCT
CAAGAAGAAGAGAAAGAGCTGAAAGAAACATTGCAGGATATGATTGGTCAGGGGAAGAAG
GTTAAGGTTGAACAGAAGATTGATGCCAGCATTCTTGGTGGGCTTGTGGTGGAATTTGGA
CAAAAAGTTTTCGATATGTCCATAAAGACTAGGGCGCGCCAGATGGAGCGATTTCTGCGG
GAACCTGTCAACTTGGACAGC---
>IpomoeaNilmoeaNil
atggca---atggcaggacgt---gctagatcgatgggc---ttccctcttctccagaag
gccctctcttcagcc------------------------------gagagatctagcgct
catcga------tcatttctctgccctaccctctccaaccctgagctgctgaggaactat
gcaactgcc---------tctgcttcaaaagaacaaaaa---------attaaggtgcct
gtgacaatgtatggggtttctggaaactatgcatctgctttgtaccttgcagcagtaaag
tctaacacattagagaaggttgagtcagagctctatgaccttgttgaggcttcaaagaag
agtcctacattttctcagttcatgaaggatccatctgtacctgttgatactagagtgaat
gccataaaggaaatttctgctcaagctaaatttggggataccacccagaacttcttgctt
gttttggctgaaaatgggaggctgaaacacatagatcgcattgtgaagcgattcaaagag
ctgaccatggcacacaggggagaagtcaaagccattgtgacaacagtaattccccttcct
gctgatgaggagaaagaattgaaagccacattgcaggaaatggttggacagggaaagagt
gttcaaattgaacagaagattgatccatccattcttggtggccttgttgtggaattcagt
cagaaagtctttgacatgtctataaagactcgggcacgccagatggagagattcttgcgt
gaaccactcaacttt---------
>CuscutaAustraliscutaAustralis
ATGGCGGCAATCGCAGGACGC---GCTGGTTCG---GCGCGATTATCTCTCCTCCAAAAG
CTCTTCACTTCGGCC------------------------------CAGAGATCTACCGAT
CAGCGA------TCCCTTGTCTGCGCTACTGTCTCCAACCCCGTGCTGTTGAGAAACTAT
GCAACTACC---------CCTGTTTCAAAAGAACAAAAA---------GTTAAGGTGCCC
ATGAAATTGTATGGGGTTTCTGGAAATTATGCCTCTGCTCTGTACCTTGCAGCAGTGAAA
TCCAACGTGCTGGACAAGGTTGAGTCAGAGCTTTGTGACCTCATTGATGCTTCAAAGAAA
AGTCCTACATTTACACAGTTCATGAATGATCCATCTGTACCTGTTGATACTAGAATGAAG
GCCATGAAAGATATTTGTGCCCAAGCCAAATTTGGAGATGTCACAAGGAACTTCTTGTTT
GTTTTGTCAGAAAATGGGAGGCTGAAACAGCTTGATCGCATTGTGAAACGATTCAAAGAG
TTGACTATGGCACACAGGGGAGAAGTCAAAGCCATTGTGACATCAGTGATTCCCCTTCCT
GCAGAAGAGGAGAAAGAATTGAAAGCCACATTGCAGGACATGGTTGGACGTGGGAAGTCC
ATTCAAATCGAGCAGAAGATTGATCCAAGCATTCTCGGTGGTCTTGTACTGGAATTTGGG
CAGAAAGTTTTTGATATGTCGATAAAGACTCGGGCCCGCCAGATGGAGAAGTTCCTTCGC
GAACCCATCAACTTT---------
>SolanumTuberosumanumTuberosum
ATGGCA---ATGGCAGGGCGT---ATTAGATCT---ACA---CTTCCTCACGTACGCAAA
GCCCTTTCATCTGAT------------------------------TCAAGATCCGCTCTT
TATCCG------GCCCTTATC------------TCCAATCCCGAGTTGTCAAGAAATTAT
GCTACTGTC---------CCAGCTGCCAAAGAGAAAAAA---------GTAAAGGTTCCT
GTGACTATGTATGGGGTTTCTGGAAATTATGCCTCAGCTTTGTACATCGCAGCTGTAAAA
GCTAATGCATTGGAGAAGGTCGAGTCCGAGATTTTGGACCTTATTGAGGCTTCAAAGAAA
AGTCCTAAATTTTCTCAGTTTATGAAGGATCTCTCTGTACCTACAGAGACAAGAGTGAAG
GCCATGTCTGACATCTCTTCAGAGGCTAAGTTTGGAGAGCTCACAAGGAACTTCTTGGTT
GTTTTGGCTGAAAATGGGAGGCTGAAACATGTTGATGCCATAGCAAAAAGGTTTGCAGAG
TTAACCATGGCACACAAGGGGGAACTTAAAGCCATTGTAACAACTGTTATTCCTATTCCT
CCAGAGGAGGAGAAAGAATTGAAGGAGACATTGCAAGAGGTGATGGGAAAAGGGAAGAAG
GTGAACATTGAACAGAAGATTGATCCTAGCATTCTCGGTGGGCTTGTGATAGAATTTGGC
CAGAAAGTTTTTGACATGTCCATAAGGACTAGGGCACGCCAGATGGAGAGACTCTTGAGG
GAACCTATCAACTTC---------
>Actinidiaeriantha
ATGGCA---ATGGCTGGTCGT---ACGAGGTCA---ACC---CTCCCTCTCTTCCAGAGG
TTTCTGAGATCTGATTCTCTCTCCTCCAGC---------------CAGCGATCGACCGTC
CAACCA------TCCTTGCTTTGCCCTACCTTCACAAATCCAGAGTTCTCAAAGAATTAT
GCCACCTCA---------TCTCCACCAAAGGACCAGAAA---------ATTAAGGTGCCT
CTGACTTTGTTTGGGGTTTCTGGAAACTATGCCTCTGCTCTGTATCTCTCAGCAGTAAAA
GCTAATACATTGGACAAGGTTGAATCTGAGCTTATTGACTTTGTTGAGGCTTCAAAGAGA
AGTTCTACATTTTCTCAGTTCATGAAAGATTTGTCAGTCCCTGGGGATACAAGGATAAAG
GCTATAAAGGAAATTTGTGTTGGAGCTAAATTGTCTGATATTACGAATAACTTTTTGGCT
GTTGTGGCTGAGAATGGGAGGCTAAGGCACCTTGAAAGTATTGCGAAGAAATTTACAGAA
TTAACCATGGCTCACAGGGGTGAAATGAAAGCCATTGTGACAACTGTCATTCCTCTTCCT
GCAGAAGAGGAGAAAGAGCTGAAAGAAACACTGCAAGAAATAATTGGACATGGGAAG---
---------------AAGATTGATCCTAGTATTCTTGGTGGACTAGTGGTGGAATTCGGG
CAAAAGGTGTTTGACATGTCCATCAAGACTCGAGCAAGACAGATGGAGAGATTCCTGCGA
GATCCCGTCAATCTC---------
>VacciniumCorymbosumciniumCorymbosum
ATGGCA---ATGACTGGGCGT---TTGAGATCA---ACC---CTCCCTCTCTTCCACAGG
ATTTTGAAATCCAATTCGTTCTCTACAATG---------------CAGCGATCGACCGTC
CAACGA------TCCTTGCTGTGCCCTAGCTTCGCAAATCCACAGTTCTCAAAGAATTAT
GCAACTGCA---------TCTCCACCAAAGGAACAGAAA---------GTTAAGGTGCCT
CTCACAATGTATGGGGTTTCTGGAAACTACGCCTCTGCTCTATACATTGCAGCAGTAAAA
GCTAATGCACTGGACAAGGTTGAATCTGAGCTTCTTGACCTTGTTGAGGCTTCGAAGAAG
AGTACTAAGTTTTCTCTGTTCATGAAAGATGTATCAGTCCCAGCTGATACAAGAATAAAG
GCAATAAGTGAAATTTGTGCTGAAGCTAAATTTTCAGAGCTTACTAGGAACTTTTTGGTT
GTTTTGGCTGAGAATGGGCGATTAAAGCACCTTGAAAGTATTGCAAAGAGATTTACAGAG
TTGACTATGGCGCACAGGGGAGAAATGAAAGCCCTTGTGACAACTGTTATTCCTCTTCCC
GCTGAAGAAGAGAGAGAGCTGAAAGAAACACTGCAGGGTATAATTGGACAGGGGAAGAAG
GTTAGCCTTGAACAGAAGATCGATCCTAGTATTCTTGGCGGACTAGTGGTGGAATTCGGG
CAAAAG------------------------------------------------------
------------------------
>ArabidopsisThaliana
---------ATGGCTAATCGT---TTCAGATCA---GGG---ATCTCCTTCTTCAAGACC
ATCGCCGTAACAGATTCTGTCTCCTCC------------------GTTAGATCC------
------------AAGTCGCTTTTCCCA------------------GCGTTGAGAACTTAT
GCAACTGCT---------TCTGCTCAAACAACCGCTAAT---------GTTAAGGTGCCT
ATTGCTTTAGTTGGTGAAAATGGGAACTTTGCTTCATGGCTATACATTGCAGCTGTGAAA
ATGAATTCCTTGGAAAAGATTGAGACGGATCTTTCTGAGATGATTGAGGCAATGAAGACA
GCTCCTATTTTTGCTCAGTTTACAAAGGATCCCTCTGTTCCTAGAGGGACAAGATTGGCT
GCTATTAGGGATGCTTGTGATCAAGCAAAGTTTGCCGAACCCACTAAGAACTTCCTCTCT
TTGTTAGCTGAGAATGGAAAGCTGAAGAACCTAGATGCCATTGTGAAGAAATTTATGCAG
CTGACAAACGCACATAGGGGAGATGTCAAAGTTTTGGTTACCACAGTCATTCCGCTTCCC
CCTGCTGAGGAGAAAGAACTGACTGAGACGCTTCAGGAGATCATTGGAGCAGGGAAGAAA
ATCACTGTGGAACAAAAGATTGATCCAAGTATCTACGGTGGACTAATCGTAGAGTTCCAA
CAAAAGGTGTTGGACATGTCAATCAGGACAAGGGCACAACAGATGGAGAGGCTCCTCCGT
GAACCTGTTGACTTCAACAACCTC
>GlycineMaxcineMax
ATGGCA---CTGTCCAACCGC---GTCCGATCG---GGA---ATCTCTCTCTTCACCAAA
---------TCCACGTTCCTCACTTCC------------------GAGCGATCCACTCTC
CAACGA------TTCCTCGTTGCCCCTTCCATTTCCTTC------GCCTCCAGAAATTAC
GCCAACGTG---------CCGGGGCAAAAGGAAAACAAA---------GTTAAGGTCCCT
CTGGCTTTGTTTGGAGGTTCAGGAAACTATGCCTCTGCTTTGTATATTGCATCTGTGAAA
GCTAATGCAGTGGCAAAGGTTGAGTCTGAGCTTCTGCAATTTGTTGAGGCTGTAAAGAAT
AGTCCCATATTTTCACAGTTTATAAGGGACTTGTCTGTGGCTAAGGATGTTAGAGTAAAA
GTCATCCAGGATATTTGTGGTGAAGCTAAGTTTTCAGACGTTACAAAGAACTTCCTTGTT
ATTGTTGCTGAGAATGGAAGGCTTAAAAACATAGACACCATTGCAAAGAGGTTTGCGCAG
TTGTCAATGGCATATAAAGGAGAAGTGCAAGCAACTGTGACCACTGTTGTTCCTCTTCCC
CCTGAAGAGGAAAAGGCATTGAAGGAGACTCTTCAGGAAATAATAGGTTCTGGAGCAAAG
GTTCATCTTGAACAGAAGATTGATCCAAGCATACTTGGTGGTCTTGTGCTTGAATTTAGC
CAGAAGGTCTTTGACATGTCAATTAAGACCAGGGCACAACAGATGGAGAGGATCCTCCGT
GAGCCTGTATCGATTGCCAACATC
>PrunusPersicanusPersica
ATGGCT---TTTGCTAATCGA---ATCCGATCG---AGC---CTTCCTCTCGTAACCAAG
ATTCTCAAATCGGATTCGCTCTCCGCCGCC---------------CACTGGTCCAGTGCC
CAGCGG------TCTGTACTTTGCCCTACTTTCGCCAATTCTGAGTTGTCAAAGAATTTT
TCTACGGCA---------CCTGGGAAGAAGGAAGTGAAG---------GTTAAGGTGCCT
CTGGTGTTGTTTGGGGGTTCTGGGAACTATGCCTCTGCTTTGTACATTGCTGCAGTAAAA
GCTAATGCCTTGGAGAAGGTTGAGTCTGAGATTCTTGACATTGTTGAGTCTACGAAGAGA
AGTCCTACGTTTTCTCAGTTCACAAAGGATTTGTCAGTGCCAGCAGATACTAGAGTGAAG
GCAATCAATGAAATTTCTGCTCAAGCTAAATTTTCAGATGTTACGAAGAACTTTTTGGTT
CTCTTGTCTCAGAATGGGAGGCTAAAGAACCTTGAAACCATAGCAAAGAGATTTGTGGAG
TTGACCATGGCACATAAGGGAGAAGTGAAAGCTATTGTTACATCTGTCATTCCCCTTCCC
GCTGTGGAGGAGAAAGAATTGAAGGAGACACTGCAGGAGTTAATTGGACAGGGAAAGAAG
GTCATACTTGAGCAGAAGATTGATCCTAGTATTCTGGGTGGGCTTGTGGTAGAGTTTGAT
AAGAAGGTGTTTGACATGTCCATTAAGACTAGGGCACGCCAGATGGAGAGGTATTTGCGG
GAACCCGCAAACTTTGACAGCCTC
>CitrusSinensisrusSinensis
------------------------------------------------------------
------------------------------------------------------------
------------------------------------------------------------
------------------------------------------------------GTGCCT
CTGGCTTTGTTTGGAGGTTCAGGAAATTATGCCTCTGCTCTGTACATTGCCGCAGTGAAA
ACTAACGCACTGGAGAAGGTTGAGTCTGAGATTCTTGACCTTGTCGAGGCTTCAAAGAAG
GCTGATACATATTTTCAGTTCACAAAGGACTTGTCTGTGCCTGCAGAGACGAGAGTTAAT
GCCATTAACGAAATCTGTACTCAGGCTAAATTTTCAGATGTTACGAAGCACTTCTTGGTT
GTTTTGGCTGAGAATGGGAGGCTTAGAAACTTAGACACCATCGCTAAGAGGTTTGTGGAG
TTAACCATGGCACACAAGGGCGAAGTAAAAGTTACTGTTACATCCGTTATTCCACTTCCC
CCAGAAGAAGAGAAAGAGTTGAAAGAGACACTGCAAGAGACACTTGGCCAAGGGAAGAAA
GTCAAGGTTGAACAGAAGGTTGATCCTAGCATTCTTGGTGGGCTCGTAGTAGAGTTTGGG
CAAAAGGTGTTTGACATGTCCATTAAGTCTAGGGCGCGGCAGATGGAGAGGTTCCTACGT
GAGCCCATTCATTTTGGCACCCTC
>ManihotEsculenta
ATGGCA---ATGGCTGGGCGT---CTCAGATCG---GGT---CTGCCTCTACTCAATAGG
ATTTTGAGATCTGATTCCCTCTCTGCT------------------TCCGGATCGGCCGTT
GAACGC------TCCGTTCTTTGCCCTGCTTTCACATCT---GAGTCTTCAAAACATTTT
GCTACTGCA---------TCTGGACAAAAGGAGGAGAAG---------GTTAAGGTGCCA
CTTGTTTTGTTTGGGGCATCTGGAAACTATGCTTCTGCTTTGTACATTGCAGCCAAAAAG
GCTAATGCACTGGACAAGGTTGAGTCTGAAATTCTTGACCTTGTGGAGGCTTCAAAGAGA
AGCCCTACATTTTCCCAGTTCACAAAGGACTCGTCAGTGCGTGCTGAAACAAGAGTCAAG
GCTATCGATGAAATTTGTGGCCAAGCTAAATTTTCAGATCTTACAAGGAACTTTTTAGTT
GTGGTGGCTGAGAATGGCAGGCTAAGAAACTTAGATACCTTTGCAAAGAGATTTGTGGAG
TTGACCATGGCAGACAAGGGAGAAGTGAAAGCTATAGTCACAAGCGTAATTCCCTTGCCT
CCAGAAGAGGAGAGAGAATTGAAGGAGACACTGCAGGAAATAATTGGAAAAGGAAAGAAA
GTTAAGCTCGAACAGAAGATTGATCCAAGTATTCTTGGGGGCCTTGTGGTAGAGTTTGGG
CAGAAGGTGTTTGATATGTCCATTAAAACAAGGGCGAAGCAGATGGAGAGGTTCTTGCGT
GAGCCTATTAACTTGGGCACCATT
>PopulusTrichocarpa
ATGGCT------TCTTCTCGT---ATCAGATCA---GGC---CTCCCTCTTCTCAACAGG
ATTTTGAGATCTGATTCTCTATCTACT------------------CAACGATCGGCTATT
CAACGC------TCCGTCTTGACCCCTGCTTTCACCGCATCTCAGCCCTCAAAAAATCTC
AGCACTTCA---------ACTGCGCAGAAGGAGGAGAAA---------ATCAAGTTGCCT
ATCACTTTATACGGGGGAACTGGAAACTATGCCTCTGCTTTGTTCATAGCGGCCAAAAGG
TCTAAGGTGCTGGATCAGGTTGAGTCTGAAATTCTTGACCTCATTGCGGCTTCAAAGAAA
AGCCCAAAATTTTCTCAGTTCTTGAAGGACTTGTCAGTGCGAGCTGATACTAGAGTCAAA
GCCATTAATGAAATTTGTGCTACAGCAAAATTTTCAGAAATCACGAAGAATTTCTTGGTT
ATAGTGGCTGAGAATGGGAGGTTAAGTTACTTGGAAAGCATTGTAAATAAATTCAAGCAG
CTGACCATGGCAGACAAGGGGATAATAAAAGCTATTGTCACAACTATCATGCCCCTACCC
CCACAAGAGGAAAAGGAATTGAAGGAAACACTGCAGGATATTATTGGTCACGGGAAGTCC
GTCGAGGTTGAACAAAAGATTGATCCTAGTATTCTTGGGGGGATTATGATAGAGTTTGAG
CAGAAGTTGTTTGACATGTCCATAAGAACTAGGGCGAAGCAGATGGAGAGGTTCCTGCGT
GAGCCTGTGGACTTTGATGCCCTC
>GossypiumRaimondiisypiumRaimondii
ATGGCG---ATGGCAGCGCGC---ATCAGATCC---ACT---CTCCCTCTCTTTCACAGG
CTTTTGAGATCCGATTCCCTGCCTTCTCACACT------------CCCAGAGCTGCTCTT
CACCGA------ACTCTACTTTGCCCCGAGCTGTCG---------------AGGAAATAT
TCCACT------------TCTCCGAAGAAGGACGAGAAT---------GTTAAGGTGCCT
TTGGCTTTGTTTGGTGGATCTGGAAACTATGCATCTGCACTGTACCTTGCAGCCGTAAAA
GGAAATGCTCTGGACAAGGTTGAGTCTGAACTTCTTGACCTTGTTCAGGCATCAAAAAAC
AGTCAATTGTTTTCTCAATTCACTAAGGACTTGTCAGTACCTGCAGAGACACGGGTCAAA
GCCATTAATGAGATATGTGGCCAAGCTAAATTTTCAGATCTTACAAAGAACTTTTTGGTT
ATACTAGCTGAGAATGGAAGGCTAAGACATATAGAAAGCATTGCGAAGAGATTTGTGGAG
TTGACCATGGCTCATAAGGGAGAAGTGAAAGCTTCTGTCACAAGTGTTATTCCCCTTCCT
CCTCAGGAGGAGAAGGAACTAAAGGAGACCTTGCAGGAAATAATTGGACAGGGGAAGCAG
GTTAAGCTGGAACAGAAG------------------------------------------
------------------------------------------------------------
------------------------
>TheobromaCacao
ATGGCG---ATGGCAGGGCGC---ATCAGATCG---AGT---CTCCCTCTCTTTAACAGG
CTTTTGGGAGCCGATTCTCTTTCCGCT------------------CACAGATCCAATCTT
CACCAA------ACCCTACTTTGCGCC---------------GAGCTGTCGAAGAATTAT
TCAACTGCT---------TCCCCCAAAAAGGAAGTGAAA---------GTTAAGGTGCCT
CTGGCTTTGTTTGGGGGATCAGGAAACTATGCCTCTGCACTTTACCTTGCAGCAGTAAAA
GGAAATGCTCTGAACAAGGTTGAGTCTGAACTTCTTAATCTTGTTGAGGCTTCAAAGAAT
AGTCCAACGTTTTCTCAATTCACCAAGGACTTGTCAGTACCTGCAGAGACAAGAGTTAAA
GCCATTAATGAAATATGTGGTCAAGCTAAATTTTCAGATGTTACAAAGAACTTCTTGGTT
GTATTGGCTGAGAATGGAAGGCTAAGGTACATAGAGAGCATTGCAAAGAGATTTGTGGAG
TTGACCATGGCTCATAAGGGAGAAGTGAAAGCCATTGTAACAACTGTTATTCCCCTTCCC
CCAGAGGAGGAGAAAGAACTGAAGGAGACCTTGCAGGAAATAATTGGACAGGGGAAGCAG
GTGAAGCTGGAACAGAAGATTGATCCTAGTATTCTTGGTGGGCTTGTGGTAGAGTTTTCG
CAAAAGGTGTTTGACATGTCCATTAAGACTAGGGCGCAACAGATGGAGAGGTTCTTGCGC
GAGCCTATCAACTTTGGTACCCTC
>VitisVinifera
ATGGCG---TTGTGCGGGCGC---ATCAGATCTTCCGGC---CTTCCTCTTCTCCAGAAG
TTTCTGAAATCCGATTTGATCTCAGCT------------------CATGGATCGGGCGTT
CAACGA------TCCCTCCTTTGTCCTGCTCTCAGTTTTTCCGAGTTCTCAAGGAATTAT
GCCACTGCA---------TCAGTAGCAAAGGAAGGGAAA---------GTTAAGGTACCT
CTGGTTTTGTTTGGGGGAGCTGGAAACTATGCCTCTGCCTTGTACATTGCAGCAGTAAAA
GCTAATGCATTGGACACTGTTGAGTCTGAGATTCTTGACTTTCTTGAAGCTTCAAAGAGA
AGTGATAATTTTTCTCAGTTCATGAAGAACTTGTCAGTGTCTAGGGGTGTAAGAGTGAAG
GCTTTAACTGCAATTTGTTCTGAAACTAAATTCTCAGATGTCACAAAGAACTTCTTGGTT
GTTTTGGCTGAGACTGGAAGACTAAGGAATTTGGAAAGTATAGCCAAGAAATTTTTGGAT
TTGACCATGGCACACAAGGGAGAAGTTAGAGCTGTTGTTACAACTGTAATTCCCCTTCCA
ACAGAAGAGGAGAAGGAACTGAAGGAGACACTGCAGGATATAATTGGCCACGGGAAGAAG
GTGAAGCTCGAGCAGAAGATCGATCCCAGTATTCTTGGTGGGCTCGTCGTGGAGTTCAGC
CAGAAGGTGTTTGATATGTCCATAAAGACCAGATCACAACAGATGGAGAGGTTCCTGCGT
GACCCCATCAGCTTCGGTAATCCC
>OryzaSativa
---------ATGGCGGCGCGGCACCTCAGATCC---GGC---CTCCCCCTCCTCCGC---
------------------------------------------------------------
------------GCCCACCTCTCCCAG---------------GAGGGCTCAAGGGGCTTC
GCGTCGCAG---------GTGGCAAAGCCGACCGGGAAGGAT------ATCAAGGTTCCA
GAAGCTCTGTATGGTGGCACCGGCAACTATGCTAGTGCTCTGTTCCTTACAGCGGCCAAA
GCTAACTTGCTGGACAAAGTTGAAACTGAGATTCGCGATGTTGTAGAGGCATCCAAGAAG
AGTCCATTGTTTTCTCAATTCATTAAGGACTTGTCAGTGCCCAAAGAGACCAGGGTGAAG
GCAATAACTGAAATTTTCGCTGAAGCTGGTTTTTCAGATGTCACAAAGAATTTCTTGGCT
GTGCTCGCCGACAATGGCAGACTGAAGCACATTGATCGCATTGCTGAGAGATTTGTTGAT
TTGACCATGGCACATAAGGGGGAGGTGAAGGTCCTTGTCAGGACAGTTATTCCACTCCCC
GAAAAAGAGGAGAAGGAACTTAAGGAGACCTTGCAAGATATTCTTGGGAAGAACAAAACT
ATCTTGATTGAACAGAAGATTGACTACAGCATCATGGGAGGGCTAGTTATTCAATTTGGG
CAGAAGGTGTTTGATATGTCGATCAAGACTAGGGCGAAGCAAATGGAGATGTTCTTGAGG
CAACCCCTTGATATC---------
>SorghumBicolorghumBicolor
ATGGCG---GCGGCGCGGCAC---CTCAGATCC---GGC---CTCCCTCTCCTCCGCGCC
CACCTCGCATCCTCC------------------------------GAATCCGCGGCCGTC
GCCCAG---------------------------------------GTCTCGAGGGGCTTC
GCGTCGCAG---------CCGGCCAAACCCACCGGCAAGGAC------ATCAAGGTTCCA
GAAGCTCTGTATGGTGGCACAGGCAACTATGCCAGTGCACTGTTCCTCACAGCAGCTAAA
GCTAACTCATTGGACAAAGTTGAGTCTGAGATTAAAACTGTTGTAGAGGCATCCAAGAAG
AGCCCGTTGTTCTCTCTATTCATAAAGGACCTGTCAGTTCCAAAAGAGACCAGGGTGAAG
GCTGTAACCGAAATATTTGCTGACGCTGGGTTTTCGGATGTTACAAAGAATTTCTTGGCT
GTCCTGGCGGACAATGGCAGGCTGAAATATATTGAGCGCATTGCGGAGAGATTTGTTGAT
TTGACTATGGCACATAAGGGGGAGGTGAAGGTTGTGGTCAGGACAGTTATTCCACTTCCC
GCGAAGGAGGAGAAAGAACTCAAGGATACCTTGCAGGATATCCTTGGGAAGAACAAAACT
ATTTTGGTGGAACAGAAGATTGACTACAGCATCATGGGAGGATTAGTGATTGAATTCGGG
CAGAAGGTGTTTGATATGTCTATCAGGACCAGGGCGAAGCAAATGGAGGCATTCTTGAGG
CAACCCCTTGAATTC---------
