# Supplementary material for: Altered Mitochondrial Respiration Is Associated With Loss of Nuclear‐Encoded OXPHOS Genes in Parasitic Broomrapes
Source: Ecol Evol. 2025 Jul 6;15(7):e71737. doi: 10.1002/ece3.71737 (PMC12230201; doi:10.1002/ece3.71737)
Supplement: Supplementary file 1 — Appendix S1. [file ECE3-15-e71737-s003.tgz › Orobanchaceae_O2K_Supplementary_v3/Data_S1/DataS1/CV/OG0004639.filter.fas]

>AmborellaTrichopodaorellaTrichopoda_ERN11793.1
ATGGCC---ATGGCAAGTCGT---ATTAGGGCG---GGT---TTTTCTTTGATCCGGAAA
ACCCTAAATACTACTCCTCAATTTGCA------------------GAGACACTGAGCCCT
GTTGGG------AGCTCATGTAACCCTATTTATTCCCACTTTCAGCAATCAAGGAATTAT
ACGAAGGAA---------ATACACACTAAGGAACCAGAA---------GTCAAGGTACCT
CTGGTTCTGTTTGGAGTGCCTGGAAAGTATGCCACTGCGCTGTTTTCTGCAGCTGCAAAA
TCTAATTGCTTGGACAAAGTTGAATCTGATATCCTTAACCTTGTTGAAGCTTCCAAGAAA
AGTCCTCTGTTTTCACAGTTCATCAAGGATCCTTCAGTTCCTGCAGAGACCAAAGTGAAA
GCTGTACAAGAGATAGCCTCTGAAGCTGGGTTTTCCGAAATTACAAAGAACTTTTTGGCT
GTGGCGGCTCAGAATCGAAGGTTGGGACTGATTGAGAAGATCGTGAAATGCTTCACTGAA
TTGACCATGGCATATAGAGGGGAGGTCAAGGCAGTTGTTACAACCGTTATTCCTCTTCCT
GAGCAAGAGGAAAAAGAACTGAAGGAGACCTTGCAGGATGTTATTGGGCATGGGAAGACT
GTCAAGCTGGAGCAGAAGATTGATCAGAGCATTATGGGAGGAATAGTGGTGGAATTTGCG
CAAAAGGTCTTTGACATGTCGATAAGGACCAGGGCAAAGCAGATGGAGAAGTTCCTCAGG
GACCCAGTGAACTTTGAGAATTTC
>CinnamomumMicranthumnamomumMicranthum_RWR72678.1
------------------------------------------------------------
------------------------------------------------------------
------------------------------------------------------------
------------------------------------ATG---------TGTCAGGTACCT
CTGGCATTGTTTGGAGGATCTGGAAACTATGCCTCTGCTTTATTCCTGGTGGCAGCAAAA
GGTAATTTGTTGGACGAGGTTGAATCTGAGATTCTTGACCTTGTTGAGGCTTCCAAGAAG
------------------ATTCATAAAGGATTATCTGTGCCTGGGGGAACCAGAGTCAAG
GTTGTTCAGGAGATATTTTCTGAAGCTGGATTTTCTGATGTGACGAAGAACTTTTTAGCT
ATTTTGGCTGAGAATGGGAGGCTGAGACACATCGAGAGTATTGCAAAGAGCTTTGTGGAT
TTGACCATGGCACATAGGGGGGAGGTGAAAGCCATTGTGACAACTGTCATTCCACTTCCA
CCGGAGGAGGAAAAACAACTCAAGGAGACATTGCAGGAAATCATTGGACATGGGAAGACA
GTGAAACTTGAACAAAAGATCAATCAGAGCATTCTCGGCGGTTTGGTAGTTGAATTTGGA
CAAAAGCTCTTTGATATGTCGATCAGGACGAGGGCAAAGCAGATGGAGAAGTTCCTGCGG
GACCCTGTCAACTTTGATAACCTC
>CinnamomumMicranthumnamomumMicranthum_RWR73008.1
ATGGCG---TTGGCCGGACGTCGTCTCCGATCC---AGC---CTTCCTCTCTTCCACAAG
ATGCTCGCAGCTCAATCGGTTTCGATC------------------CAGAGATCGATCGCT
CCACGAATCGATTCCCATCTCAATCCC------TCTTCTTTTGAGAACTTAAGGAGCTAT
GCAACTGCG---------TCAAGCTCAAAGGAAGCGAAA---------ATTAAGGTTCCT
CTGGCATTGTTTGGAGGATCTGGAAACTATGCCTCTGCTTTATTCCTGGTGGCAGCAAAA
GGTAATTTGTTGGACAAGGTTGAATCTGAGATTCTTGACCTTGTTGAGGCTTCCAAGAAG
AGTCCCTTGTTTTCACAGTTCATAAAGGATTTATCTGTGCCTGGGGGGACCAGAGTCAAG
GCTGTTCAGGAGATATTTTCTGAAGCTGGATTTTCTGATGTGACGAAGAATTTTTTAGCT
ATTTTGGCTGAGAATGGGAGGCTGAGACACATCGAGAGTATTGCAAAGAGCTTTGTGGAT
TTGACCATGGCACATAGGGGGGAGGTGAAAGCCATTGTGACAACTGTCATTCCACTTCCA
CCGGAGGAGGAAAAACAACTCAAGGAGACATTGCAGGAAATCATTGGACATGGGAAGACA
GTGAAACTTGAACAAAAGATCAATCAGAGCATTCTCGGCGGATTGGTAGTTGAATTTGGA
GAGAAGCTCTTTGATATGTCGATCAGGACGAGGGCAAAGCAGATGGAGAAGTTCCTGCGG
GACCCTGTCAACTTTGATAACCTC
>CinnamomumMicranthumnamomumMicranthum_RWR73011.1
ATGGCG---TTGGCCGGACGTCGTCTCAGATCC---AGC---CTTCCTCTCTTCCACAAG
ATGCTCGCAGCTCAATCGGTTTCGATC------------------CAGAGATCGATCGCT
CCACGAATCGATTCCCATCTCAATCCC------TCTTCTTTTGAGAACTTAAGGAGCTAT
GCAACTGCG---------TCAAGCTCAAAGGAAGCGAAA---------ATTAAGGTTCCT
CTGGCATTGTTTGGAGGATCTGGAAACTATGCCTCGGCTTTATTCCTGGTGGCAGCAAAA
GGTAATTTGTTGGACAAGGTTGAATCTGAGATTCTTGACCTTGTTGAGGCTTCCAAGAAG
AGTCCCTTGTTTTCACAGTTCATAAAGGATTTATCTGTGCCTGGGGGGACCAGAGTCAAG
GCTGTTCAGGAGATATTTTCTGAAGCTGGATTTTCTGATGTGACGAAGAATTTTTTAGCT
ATTTTGGCTGAGAATGGGAGGCTGAGACACATCGAGAGTATTGCAAAGAGCTTTGTGGAT
TTGACCATGGCACATAGGGGGGAGGTGAAAGCCATTGTGACAACTGTCATTCCACTTCCA
CCGGAGGAGGAAAAACAACTCAAGGAGACATTGCAGGAAATCATTGGACATGGGAAGTCA
GTGAAACTTGAACAAAAGATCAATCAGAGCATTCTCGGCGGATTGGTAGTTGAATTTGGA
CAAAAGCTCTTTGATATGTCGATCAGGACGAGGGCAAAGCAGATGGAGAAGTTCCTGCGG
GACCCTGTCAACTTTGATAACCTC
>CinnamomumMicranthumnamomumMicranthum_RWR82824.1
ATGGCG---TTTGCTGGGCGT---CTTCGATCT---AAT---ATCTCGGTCTTTCAGATG
ATTCTGAGAACAGAATCGGTTCTAGCA------------------CAGAGAACAGTCCCT
CAACGA------AGCCACGGAATCCCTGATTTCGCACTTGCCAAGAGCCTGAGGAATTAT
GCGTCTGCA---------CCAGTCTCAAAGGAAGAAAAA---------GTTAAGGTACCT
CTGGCACTGTTTGGAGTGTCTGGGAACTATGCCTCTGCTTTGTTCCTTGCAGCATCAAAG
GCCAACATCCTGGACAAAGTTGAATCTGAGATTCTTGACATTGTTGAGGCTTCCAAGAAA
AGTCCTGTCTTTTCACAGTTCATAAAGGATTTATCTGTCCCGGGGGAGACCAGAGTAAAA
GCTGTACAAGAGATATTTTCTGAAGCTGGGTTTTCAGATATCACAAAGAATTTCTTGGCT
GTTTTGGCTGAGAATGGGAGGCTTAGACACATTGAAAGTATTGCGAAGAGTTTTGTGGAG
TTGACTATGGCACACAGGGGGGAGGTGAAGGCCATTGTGACGACCGTCATACCACTTCCC
CTGGTAGAGGAAAAACAGTTGAAGGCGACATTGCAAGATATATTTGGACGTGGGAAGACA
GTGAAGCTTGAACAAAAGATCAATCAGAGCATCCTGGGAGGGTTGGTAGTTGAATTTGGC
CAAAAGCTCTTTGATATGTCATTCAGGACAAGGGTGAGGCAGATGGAGAAGCTCCTGAGA
GACCCCGTCAATTTAGAGAGCTTG
>OryzaSativa_LOC_Os06g43850.1
---------ATGGCGGCGCGGCACCTCAGATCC---GGC---CTCCCCCTCCTCCGC---
------------------------------------------------------------
------------GCCCACCTCTCCCAG---------------GAGGGCTCAAGGGGCTTC
GCGTCGCAG---------GTGGCAAAGCCGACCGGGAAGGAT------ATCAAGGTTCCA
GAAGCTCTGTATGGTGGCACCGGCAACTATGCTAGTGCTCTGTTCCTTACAGCGGCCAAA
GCTAACTTGCTGGACAAAGTTGAAACTGAGATTCGCGATGTTGTAGAGGCATCCAAGAAG
AGTCCATTGTTTTCTCAATTCATTAAGGACTTGTCAGTGCCCAAAGAGACCAGGGTGAAG
GCAATAACTGAAATTTTCGCTGAAGCTGGTTTTTCAGATGTCACAAAGAATTTCTTGGCT
GTGCTCGCCGACAATGGCAGACTGAAGCACATTGATCGCATTGCTGAGAGATTTGTTGAT
TTGACCATGGCACATAAGGGGGAGGTGAAGGTCCTTGTCAGGACAGTTATTCCACTCCCC
GAAAAAGAGGAGAAGGAACTTAAGGAGACCTTGCAAGATATTCTTGGGAAGAACAAAACT
ATCTTGATTGAACAGAAGATTGACTACAGCATCATGGGAGGGCTAGTTATTCAATTTGGG
CAGAAGGTGTTTGATATGTCGATCAAGACTAGGGCGAAGCAAATGGAGATGTTCTTGAGG
CAACCCCTTGATATC---------
>SorghumBicolorghumBicolor_Sobic.004G264700.1
ATGGCG---GCGGCGCGGCAC---CTCAGATCC---GGC---CTCCCTCTCCTCCGCGCC
CACCTCGCATCCTCC------------------------------GAATCCGCGGCCGTC
GCCCAG---------------------------------------GTCTCGAGGGGCTTC
GCGTCGCAG---------CCGGCCAAACCCACCGGCAAGGAC------ATCAAGGTTCCA
GAAGCTCTGTATGGTGGCACAGGCAACTATGCCAGTGCACTGTTCCTCACAGCAGCTAAA
GCTAACTCATTGGACAAAGTTGAGTCTGAGATTAAAACTGTTGTAGAGGCATCCAAGAAG
AGCCCGTTGTTCTCTCTATTCATAAAGGACCTGTCAGTTCCAAAAGAGACCAGGGTGAAG
GCTGTAACCGAAATATTTGCTGACGCTGGGTTTTCGGATGTTACAAAGAATTTCTTGGCT
GTCCTGGCGGACAATGGCAGGCTGAAATATATTGAGCGCATTGCGGAGAGATTTGTTGAT
TTGACTATGGCACATAAGGGGGAGGTGAAGGTTGTGGTCAGGACAGTTATTCCACTTCCC
GCGAAGGAGGAGAAAGAACTCAAGGATACCTTGCAGGATATCCTTGGGAAGAACAAAACT
ATTTTGGTGGAACAGAAGATTGACTACAGCATCATGGGAGGATTAGTGATTGAATTCGGG
CAGAAGGTGTTTGATATGTCTATCAGGACCAGGGCGAAGCAAATGGAGGCATTCTTGAGG
CAACCCCTTGAATTC---------
>AquilegiaCoeruleailegiaCoerulea_PIA48509.1
ATGGCG---TTGGCATTTCGA---GCAAGATCA---AGT---TTCACTATCTTTCAGAAT
ATTCTGAAAGCGGAATCTGTTCATTCA------------------CAGAGATCGATCTTT
CCAAGC------ATCTCTGAAAACCCTAATCTCATTACTTCTCAGTCTTCGAGGAACTAT
GCAACTGCA---------ACAGGGTCCAAAGAGCCAAAAGAAACAAAAGTTAAGTTGCCT
CTTTCCTTGTTTGGAGGAGCTGGGAATTATGCATCTGCTTTGTATATCGCAGCCATAAAA
GCGAAAGTATTGGAAAAAGTTGAGTCTGAGATTGTTGACCTTGTTGATGCTTCAAAGAAA
AGCCCTTTGTTTTCTCAGTTCATTCACGATGTATCAGTGCCTGGTTCAACCAGAGTGAAA
GCCATTAATGACATCTGCTCTGCAGCTAAATTTTCGGAGATCACAAAAAACTTTTTGGTT
GTCCTTGCTGAGAACGGAAGGCTTAGAAACATTGATAGCATTATAAAGAAATTTGTAGAA
TTGACCATGGCACACAGGGGAGAGGTGAAGGCCATCGTGACAACTGTTATTCCCCTTCCT
GCAGAAGAGGAGAAAGAACTGAAGGAGACACTGCAGGATATTATTGGGCAAGGGAAGACT
GTTTCTCTTGAGCAAAAGATTGATCCTAACATTCTAGGTGGGTTAGTTGTTGAATTTGAT
AAGAAGGTGTTTGACATGTCGATTAGAACACGAGCACGACAAATGGAGAGGTTCCTGCGA
GAACCTGTGAATTTCGATAGCATG
>Daucuscarotacuscarota_DCAR_006337
---------ATGGCGAGTCGT---CTTAGATCT---GCT---CTCCCGCTCATCAACAGA
GCTCTCACCTCTTCT------------------------------CAACGATCATCTGTT
CCCCGA------ATTCTCGCCAATCCC---------------------------------
---------------------------------------------------GAGGTGCCT
TTGGCATTGTATGGAATCTCTGGAAACTATTCCTCTGCGCTGTACATCGCTGCTACCAAA
CTTAACTTACTGGACAAGGTTGAGTCTGAGCTCCTTGACTTTCTTGAAGCTTCAAAGAAC
ACCCCTACATTTGCTCTGTTTATGAAGGATTTGTCTGTGCGTAAAGACACCAGAGTGAAG
GCCATAACTGATATCTGCACTCATGCTAAGTTTTCAGAGGTTACAAGGAACTTCCTCGTT
GTTTTGGCTGAGAATGGAAGGTTGCCGCACCTTGAAAATATCACTAAGAGATTCACTGAA
TTAACAATGGCATACAGGGGAGAAGTTAAAGCAATCGTGACAACCGTCATTGAGCTGCCT
GCAGAGGAGGAGAAGGAACTGAAAGAAACTTTGCAGAGTTTGATTGGAAAGGGGAAGAAG
GTTCACCTCGAACAAAAGATTGATCCTAGCATTCTCGGTGGGATAGTGGTGGAATTCTCG
CAAAAAGTTTTTGATGCCTCCATAAGGACTAGGGCAAGGCAGATGGAGCGATTCCTTCGT
GATCCCATCAACATTGACAATCTT
>HelianthusAnnuusianthusAnnuus_OTF87539.1
ATGGCA---ATGGCTGCTACA---GTCCGATCA---AGC---GTCACTGGTTTCACCAAA
TCTCTCATTTCAACT------------------------------CAGAGATCCACCGTC
GCACGA------GCCGTTATTTGCCCTAATTTCACCAGTTCCGAGCAATTGAGAAATTTT
GCTTCTGGT---------TCTGCTCCAAAGGATGTAAAG---------ATCAAGGTGCCT
GTAGCTATGTTTGGAGGCTCCGGAAACTACGCATCTGCATTATTCATTGCAGCAGCAAAA
GCCAACGCATTGGAAAAAGTCGAATCAGAACTTGCTGATTTTGTTTCAGCCACTACTAAA
GCCTCGACATTTTCTCAATTCATGAAAGATTTGGCAGTACCAGCCGATATTAGAGTGAAG
GCCATTAATGAAATTTCTACTCAAGCTAAATTCTCAGACATCACAAAGAATTTTTTAGTC
GTTTTGGCTGACAATGGGCGGCTTCGACATGTTGATACTATTGCTAAGAGATTTTCAGAT
TTGACCATGGCGCATCGTGGAGAAGTTAAAGCTATTGTCACTACTGTGATTCCGCTCCCT
GCTGCAGAGGAGAAAGAACTGAAAGAAACTTTACAGGAAATACTTGGTAAAGGGAAAAAG
GTTCATCTTGAGCAGAAGATTGATCCCAGTATTCTTGGCGGGCTTGTGGTGGAATTCGGG
CAAAAGGTTTTTGACATGTCGATAAAGACCAGGGCAAGGCAAATGGAGCGGTTCTTGCGT
GATCCAGTTAACTTTGATGCC---
>HelianthusAnnuusianthusAnnuus_OTF92679.1
---------ATGGCTGCTCGA---ATCAGATCA---ACC---CTCACTGGTTTCACCAAG
GCTTTCATATCTGATTCTCTATCAACT------------------CACCGATCACACGCC
TCACGA------GCCATCGTTCGCCCTAATTTCATCAACCCCGAGCGATCAAGAAACTTT
GCTTCTGCT---------TCTCCCTCTAAGGAACCAAAA---------GTCAAGGTGCCT
GTGGCTATGTTCGGGGGATCCGGAAACTACGCATCTGCATTATACATTGCGGCAGCAAAA
TCCAACTCATTGGATAAAGTTGAATCCGAACTACTTGATTTTGTTTCAGCTACTACTAAA
GCATCAACGTTTTCTCAATTTATGAAAGATTTAGCAGTACCAGCGGATGTTCGAGTAAAA
GCCATTAATGAAATCTGTGCTCAAGCTAAATTTTCAGACGTCACAAAAAACTTCTTAGTT
GTTTTGGCTGATAATGGTCGGCTTCGACACGTTGACACTATTGCCAAGAGATTTTCGGAT
TTGACCATGGCACATCGAGGAGAAGTCAAGGCCGTTGTCACTACTGTCATTCCACTTCCT
GCTGAGGAGGAGAAAGAATTGAAAGACACTTTACAGGAAATACTTGGTAAAGGGAAAACC
GTTAAGCTTGAACAGAAGATTGACCCCAGCATTCTTGGTGGGCTTGTGGTGGAATTTGGG
CAAAAGGTTTTTGACATGTCAATAAAGACAAGGGCAAGGCAAATGGAACGGTTCTTGCGC
GATCCGATTAACTTTGACGCT---
>HelianthusAnnuusianthusAnnuus_OTG37202.1
ATGGCG---ATGGCTGGCCGA---TTCAGATCA---ACC---GTTCCTCGTGTTGCTAAA
TCTCTGATGTCCGATTCTCTCTCAACT------------------CACAGATCAACCGTC
CAACGA------TCTTTGCTGTGCTCTAATTTCACCGATCCACAGCAATCAAGGAACTTT
TCCTCTGCT---------TCTCCATCGAAGGAACCAAAG---------ATTAAGGTTCCT
GTGGCTATGTTTGGTGGATCCGGAAACTACGCATCCGCATTATTCATTGCAGCAGCAAAA
GCCAAAGCATTGGACAAGGTTGAATCAGAGCTTATTGATCTTGTTGCTGCTACTGAGAAA
TCTCCTACTTTTTCTCAGTTCATGAAGGATTTGGCGGTCCCCGCAGATACTCGGGTCAAA
GCTGTCACTGAGATCTGTGATCAAGCTAAATTTTCAGAAGTAACAAAGAATTTCTTAATT
CTTTTGGCTGATAACGGGAGGCTCAGACACGTTGACACCATCGCAAAGAGATTTTCAGAC
CTCACCATGGCACATAGGGGCGAGATCAAAGCTATAGTTACCACTGTCATTCCACTTCCT
GCTGAAGAGGAGAAAGAACTGAAAGACACTTTACAGGAGATTCTTGGTAAAGGGAAGAAG
GTTAACCTTGAACAGAAGATTGACCCCAGTATTCTTGGTGGGATTGTGGTAGAATTTGGT
CAAAAGGTTTTTGACGCGTCAATAAAGACTAGGGCAAAGCAAATGGAGAGGTTCTTGCGG
AATCCCGTCAACTTCGATGTC---
>ArabidopsisThaliana_AT5G13450.1
---------ATGGCTAATCGT---TTCAGATCA---GGG---ATCTCCTTCTTCAAGACC
ATCGCCGTAACAGATTCTGTCTCCTCC------------------GTTAGATCC------
------------AAGTCGCTTTTCCCA------------------GCGTTGAGAACTTAT
GCAACTGCT---------TCTGCTCAAACAACCGCTAAT---------GTTAAGGTGCCT
ATTGCTTTAGTTGGTGAAAATGGGAACTTTGCTTCATGGCTATACATTGCAGCTGTGAAA
ATGAATTCCTTGGAAAAGATTGAGACGGATCTTTCTGAGATGATTGAGGCAATGAAGACA
GCTCCTATTTTTGCTCAGTTTACAAAGGATCCCTCTGTTCCTAGAGGGACAAGATTGGCT
GCTATTAGGGATGCTTGTGATCAAGCAAAGTTTGCCGAACCCACTAAGAACTTCCTCTCT
TTGTTAGCTGAGAATGGAAAGCTGAAGAACCTAGATGCCATTGTGAAGAAATTTATGCAG
CTGACAAACGCACATAGGGGAGATGTCAAAGTTTTGGTTACCACAGTCATTCCGCTTCCC
CCTGCTGAGGAGAAAGAACTGACTGAGACGCTTCAGGAGATCATTGGAGCAGGGAAGAAA
ATCACTGTGGAACAAAAGATTGATCCAAGTATCTACGGTGGACTAATCGTAGAGTTCCAA
CAAAAGGTGTTGGACATGTCAATCAGGACAAGGGCACAACAGATGGAGAGGCTCCTCCGT
GAACCTGTTGACTTCAACAACCTC
>CitrusSinensisrusSinensis_orange1.1g043713m
------------------------------------------------------------
------------------------------------------------------------
------------------------------------------------------------
------------------------------------------------------GTGCCT
CTGGCTTTGTTTGGAGGTTCAGGAAATTATGCCTCTGCTCTGTACATTGCCGCAGTGAAA
ACTAACGCACTGGAGAAGGTTGAGTCTGAGATTCTTGACCTTGTCGAGGCTTCAAAGAAG
GCTGATACATATTTTCAGTTCACAAAGGACTTGTCTGTGCCTGCAGAGACGAGAGTTAAT
GCCATTAACGAAATCTGTACTCAGGCTAAATTTTCAGATGTTACGAAGCACTTCTTGGTT
GTTTTGGCTGAGAATGGGAGGCTTAGAAACTTAGACACCATCGCTAAGAGGTTTGTGGAG
TTAACCATGGCACACAAGGGCGAAGTAAAAGTTACTGTTACATCCGTTATTCCACTTCCC
CCAGAAGAAGAGAAAGAGTTGAAAGAGACACTGCAAGAGACACTTGGCCAAGGGAAGAAA
GTCAAGGTTGAACAGAAGGTTGATCCTAGCATTCTTGGTGGGCTCGTAGTAGAGTTTGGG
CAAAAGGTGTTTGACATGTCCATTAAGTCTAGGGCGCGGCAGATGGAGAGGTTCCTACGT
GAGCCCATTCATTTTGGCACCCTC
>CoffeaCanephorafeaCanephora_Cc02_g27920
ATGGCG------GCTGGACGA---TTGCGATTT---------ACCTCTCTCCTCCGTACC
CTTTCTTCTCCCGCCTCCGCCTCCTCCGCTGCC------------CGGAGATCTAGT---
------------TCTCTGATCAGTCCC---------------CAGCACTCGAGGAGTTAC
GCCGCTGCC---------GCTGCTCCAAAGGAGCAGAAA---------GTGAAGGTACCT
GTGACAATGTTTGGGCTTTCTGGAAATTATGCCTCAGCTTTGTACATTGCAGCTGTGAAA
GCAAATGCCTTGGATAAAGTTGAATCTGAGATTTCTGACCTTATGGAGGCAACAAAGAAG
AGTCCGACATTTTCTCAGTTTATGAAGGATTTGTCAGTACCAGCGGACAAAAGAACAAGG
GCTATACATGTTATTTGTGAGGAAGCAAAATTTTCTGATGTTACCAAGAACTTCTTATTT
GTTTTAGCTGAAAATGGGAGGCTGCAACAACTAGAAAACATAGCAAAGAGGTTTACAGAG
GTGACCATGGCTCATAGGGGAGAAGTCAAAGCCGTTGTAACATCAGTCATTCCCCTTCCA
CCAGAAGAGGAGAAAGAACTGAAAGAAACACTTCAGGATGTTATTGGACAGGGGAAGAAG
GTGAAGCTTGAACAGAAGGCAAGTTTGTCTTTCCAA---------------ACTTTCCGA
TATTGTGGAACTGATGACTCC---------------------TCCTGTTCTTTCCTTGGG
------------------------
>GlycineMaxcineMax_Glyma.08G155200.1.p
ATGGCA---CTGTCCAACCGC---GTCCGATCG---GGA---ATCTCTCTCTTCACCAAA
---------TCCACGTTCCTCACTTCC------------------GAGCGATCCACTCTC
CAACGA------TTCCTCGTTGCCCCTTCCATTTCCTTC------GCCTCCAGAAATTAC
GCCAACGTG---------CCGGGGCAAAAGGAAAACAAA---------GTTAAGGTCCCT
CTGGCTTTGTTTGGAGGTTCAGGAAACTATGCCTCTGCTTTGTATATTGCATCTGTGAAA
GCTAATGCAGTGGCAAAGGTTGAGTCTGAGCTTCTGCAATTTGTTGAGGCTGTAAAGAAT
AGTCCCATATTTTCACAGTTTATAAGGGACTTGTCTGTGGCTAAGGATGTTAGAGTAAAA
GTCATCCAGGATATTTGTGGTGAAGCTAAGTTTTCAGACGTTACAAAGAACTTCCTTGTT
ATTGTTGCTGAGAATGGAAGGCTTAAAAACATAGACACCATTGCAAAGAGGTTTGCGCAG
TTGTCAATGGCATATAAAGGAGAAGTGCAAGCAACTGTGACCACTGTTGTTCCTCTTCCC
CCTGAAGAGGAAAAGGCATTGAAGGAGACTCTTCAGGAAATAATAGGTTCTGGAGCAAAG
GTTCATCTTGAACAGAAGATTGATCCAAGCATACTTGGTGGTCTTGTGCTTGAATTTAGC
CAGAAGGTCTTTGACATGTCAATTAAGACCAGGGCACAACAGATGGAGAGGATCCTCCGT
GAGCCTGTATCGATTGCCAACATC
>GlycineMaxcineMax_Glyma.15G273900.1.p
ATGGCA---CTGTGCAACCGC---GTCAGATCG---GGA---ATCTCTCTCTTCACCAAA
---------TCCACGTTCCTCACTTCC------------------CAGCGATCCACTCTC
CAACGA------TCCCTCGTTGCCCCTTTCATTTCCCTC------GCCTCCAGAAATTAC
GCCAACGTG---------CCGGGGCAAAAGGAAACCAAA---------GTTAAGGTCCCT
CTGGCTTTGTTTGGAGGTTCAGGAAACTATGCCTCTGCTTTGTATATTGCATCTGTGAAA
GCCAATGCAGTGGAAAAGGTTGAGACTGAGCTTCTGCAATTTGTTGAGGCAGTAAAGAAT
AGTCCCATATTTTCACAGTTTATAAGGGACTTGTCTGTGGCTAAGGATGTTAGAGTTAAA
GTTATCCAGGATATTTGTGGGGAAGCCAAGTTTTCGGATGTTACAAAGAACTTCCTTGTT
ATTGTTGCTGAGAATGGAAGGCTTAAAAACATAGACACCATTGCAAAGAGGTTTGCACAG
TTGTCAATGGCATATAAGGGAGAAGTGCAAGCGACTGTGACCACTGTTGTTCCTCTTCCC
CCTGAAGAGGAAAAGGCATTGAAGGAGACTCTTCAGGAAATAATAGGTTCTGGAGCGAAG
GTTCATCTTGAACAGAAGATTGATCCAAGCATACTTGGTGGGCTTGTGCTTGAATTTAGC
CAGAAGGTCTTTGACATGTCAATTAAGACCAGGGCACAACAGATGGAGAGGATCCTCCGA
GAGCCCGTGTCCATTGCCAACATC
>HandroanthusImpetiginosusdroanthusImpetiginosus_PIN15979.1
------------------------------------------------------------
------------------------------------------------------------
------------------------------------------------------------
------------------------ATGAAAGAGCAGAGG---------GTCAAGGTTCCT
TTGACAATGTTTGGTGTCTCCGGTAACTATGCTTCGGCTTTGTACATCTCAGCAGTTAAA
GCTAATTTGCTGGACGAGGTTGAATCTGAACTTCTTTCCCTAGTCAAGGCTTCAAAGAGA
AGCTCCACATTTTCTCAATTCATGAAGGATCTATCAGTTACTGCCGATACAAGGGTGAAG
GCCATAAATGATATTTGTGCTCAGGCCAAGTTTTCAGAAATAACGAAGAACTTCTTGCTT
GTTGTCGCTGAATCTGGGAGGCTGGGACACATAGACCGTATAGCACAGAGATTCTCT---
------------------------------------------------------------
------------------------------------------------------------
------------------------------------------------------------
------------------------------------------------------------
------------------------
>HandroanthusImpetiginosusdroanthusImpetiginosus_PIN15980.1
------------------------------------------------------------
------------------------------------------------------------
------------------------------------------------------------
------------------------------------------------------------
------------------------------------------------------------
------------------------------------------------------------
------------------------------------------------------------
------------------------------------------------------------
------------------------------------------------------------
------ATGGCACATAGAGGGGAAGTTAAAGCAACAGTGACCTCTGTTATTCCTCTACCT
GAACAAGAGGAGAAAGAACTCAAAGAAACACTTCAGAATATACCTGGACAAGGCAAGCAA
GTTAAGCTTGAAAAAAAGATTGATCCCAATATTCTTGGTGGACTTGTGGTGGAATTTGGA
CAAAAAGTTTTTGACATGTCCATAAAGACAAGGGCAGCCCAGATGGAGCGATTCTTATGC
GAACCTACTAACTTGGATGGCAAA
>HandroanthusImpetiginosusdroanthusImpetiginosus_PIN23742.1
ATGGCC---ATGGCAGGGCGT---TTGAGATCG---GGG---CTTCCTGTCCTCCGTCGA
GTCCTCACCTCTGATTCTCTGTCCTCCTCCGCG------------GAGAGATCCGTCGCT
GCTAGA------GCTGTCCTCTTCCCTCCTTTCACCAGCGCCGAGTTTGCGAGGAACTAT
GCAACTGCA---------CCTCCTGCAAAAGAGCAAAAA---------GTGCGGGTTCCT
GTGAAATTTTTTGGTGTTTCTGGAAACTATGCTTCGGCTTTGTACATCGCAGCAGTTAAG
GCGAATGCACTGGACCAAGTTGAGTCTGAGCTCCTTACCCTAGTTCAGGCTTCAAAGGAA
AGCCCTATATTTTCTCAATTCATGAGGGATCCATCAGTAACCGCTGACACCAGAGTGAAG
GCAATAAATGAAATTTGTGCCGAGGCTAAATTTTTAGATATCACTAAGAACTTCTTGGCT
GTTGTTGCTGAAAATGGAAGGCTGGGATATCTAGAACGATTTGCACAGAGATTCTCAGAG
CTGACCATGGCACATAGAGGGGAAGTAAAAGTTACTGTGACCACTGTGATTCCTTTACCT
CCAGAAGAGGAGAAAGAGTTGAAAGAAACCTTGCAGGATATACTTGGACAAGGGAAGAAG
GTCAAGATTGAGCAGAAGATTGATCCCAGTATTCTTGGTGGGCTCGTGGTGGAACATTCA
CAAAAGGTTTTCGACTTGTCTATAAGGACAAGGGCACGCCAGATGGAGCGATTCTTACGC
GAGCCTGTTAACTTGGATGCCCTC
>HandroanthusImpetiginosusdroanthusImpetiginosus_PIN27175.1
ATGGCA---ATGGCAGGACGT---TTAAGATCG---GGC---CTTCCTCTCCTCCGCCAA
GCTCTCGCCACCGCT------------------------------GACAGATCCGTCTCT
CCGAAA------GCCGTCCTCTGCCCTACTCTTTCGAACCCCGAG---------------
------------------------------------------------------GTTCCT
TTGACAATGTTTGGTGTCCCCGGAAACTATGCTTCGGCTTTGTACATCTCAGCAGTTAAA
GCTAATGTGCTGGACAAGGTTGAATCTGAACTTCTTTCCCTAGTCAAGGCTTCAAAGAGA
AGCTCCACATTTTCTCAATTCATGAAGGATCTATCAGTTACTGCCGATACAAGGGTGAAG
GCCATAAATGATATTTGTGCTCAGGCCAAGTTTTCAGAAATAACGAAGAACTTCTTGGGG
GTTTTGGCGGTGGTAGGATTATTAACTCAAATTCAAAACATAAGTAAAAAATGGTCCAAG
CTGATTATGGCACTTAGAGGGGAAGTTAAAGCAACAGTGACCTCTGTTATTCCTCTGCCT
GAACAAGAGGAGAAAGAACTCAAAGAAACACTTCAGAATGTACTTGGACAAGGCAAGCAA
GTTAAGCTTGAACAAAAGATTGATCCCAATATTCTTGGTGGACTTGTT---GAATTTGGA
CAAAAAGTTTTTGACATGTCCATAAAGACAAGGGCAGCCCAGATGGAGAGACTCTTATGC
GAACCTATTAGCTTGGATAGCAAA
>IpomoeaNilmoeaNil_INIL04g02274.t1
atggca---atggcgggacgt---gttagatca---atg---agccctctcatccaaaag
gctctctcttcgttc------------------------------cagagatccgacgct
catcac------tcctttctccgccctactcttttaaattcagagctattgagaaattat
gcaactgca---------tctgcttcaaaagaacaaaat---------gttaaggtgcct
ttgacaatgtatggggtttctggaaactattcgtctgctttgtaccttgcttctgtaaaa
tctaatgtattggagaaagttgaatcagagctttatgactttgtcgaagcttcaaagaag
agtcctacattttcacagttcatgaaggacttgtctgtacctaaggatgctagagtgaag
gccgtaaatgaaatttgtggtcaagctaaatttgtggatgtcaccaacaactttttggct
cttttggctgaaaatgggaggctgaggcacatagacagcattgcaaaacgatttaaagag
ttgaccatggcacacaagggagaagtcaaagccattgtgacaacagtaattcccctccct
ccagatgaggagaaagaactgaaagcaacactgagcgaaatgattgggaatgggaagatg
gttaccgtcgaacaaaagatcgatcctagcattctcggtggcctggttttggaatttgag
cggaaagttttcgatatgtcaataaagactagggcacgccagatggagagattcttgcgc
gaacctctcaacttt---------
>IpomoeaNilmoeaNil_INIL12g01152.t1
atggca---atggcaggacgt---gctagatcgatgggc---ttccctcttctccagaag
gccctctcttcagcc------------------------------gagagatctagcgct
catcga------tcatttctctgccctaccctctccaaccctgagctgctgaggaactat
gcaactgcc---------tctgcttcaaaagaacaaaaa---------attaaggtgcct
gtgacaatgtatggggtttctggaaactatgcatctgctttgtaccttgcagcagtaaag
tctaacacattagagaaggttgagtcagagctctatgaccttgttgaggcttcaaagaag
agtcctacattttctcagttcatgaaggatccatctgtacctgttgatactagagtgaat
gccataaaggaaatttctgctcaagctaaatttggggataccacccagaacttcttgctt
gttttggctgaaaatgggaggctgaaacacatagatcgcattgtgaagcgattcaaagag
ctgaccatggcacacaggggagaagtcaaagccattgtgacaacagtaattccccttcct
gctgatgaggagaaagaattgaaagccacattgcaggaaatggttggacagggaaagagt
gttcaaattgaacagaagattgatccatccattcttggtggccttgttgtggaattcagt
cagaaagtctttgacatgtctataaagactcgggcacgccagatggagagattcttgcgt
gaaccactcaacttt---------
>ManihotEsculenta_Manes.10G143400.1.p
ATGGCA---ATGGCTGGGCGT---CTCAGATCG---GGT---CTGCCTCTACTCAATAGG
ATTTTGAGATCTGATTCCCTCTCTGCT------------------TCCGGATCGGCCGTT
GAACGC------TCCGTTCTTTGCCCTGCTTTCACATCT---GAGTCTTCAAAACATTTT
GCTACTGCA---------TCTGGACAAAAGGAGGAGAAG---------GTTAAGGTGCCA
CTTGTTTTGTTTGGGGCATCTGGAAACTATGCTTCTGCTTTGTACATTGCAGCCAAAAAG
GCTAATGCACTGGACAAGGTTGAGTCTGAAATTCTTGACCTTGTGGAGGCTTCAAAGAGA
AGCCCTACATTTTCCCAGTTCACAAAGGACTCGTCAGTGCGTGCTGAAACAAGAGTCAAG
GCTATCGATGAAATTTGTGGCCAAGCTAAATTTTCAGATCTTACAAGGAACTTTTTAGTT
GTGGTGGCTGAGAATGGCAGGCTAAGAAACTTAGATACCTTTGCAAAGAGATTTGTGGAG
TTGACCATGGCAGACAAGGGAGAAGTGAAAGCTATAGTCACAAGCGTAATTCCCTTGCCT
CCAGAAGAGGAGAGAGAATTGAAGGAGACACTGCAGGAAATAATTGGAAAAGGAAAGAAA
GTTAAGCTCGAACAGAAGATTGATCCAAGTATTCTTGGGGGCCTTGTGGTAGAGTTTGGG
CAGAAGGTGTTTGATATGTCCATTAAAACAAGGGCGAAGCAGATGGAGAGGTTCTTGCGT
GAGCCTATTAACTTGGGCACCATT
>MimulusGuttatusulusGuttatus_Migut.N01593.1.p
ATGGCA---ATGGCAGGGCGT---TTGAGATCG---GGC---CTTCCCCTCCTCCGTCGA
GCCCTCACCGTCGGCAATCCTTCCGCCGCC---------------GAGAGATCCGTCGCA
GCGAAA------TCTATCCTGTGCCCTAGCGTCTCCAACCCCGAGTTTGCGAGGAACTAT
GCCAGTGCC---------GCTCCTGTTAAAGAGCAGAAA---------GTCAAGATTCCT
TTGACAATGTTTGGGGTCTCTGGAAACTATGCTACGGCTTTGTACATCGCAGCAGTGAAA
GCCAATATACTGGACAAGGTTGAATCTGAGCTTGTTACCCTAGTTGAAGCTTCAACGAAA
AGCCCTACATTTTCTCAGTTCATGAAAGATCATTCAGTCAGTGCTGATACAAGAGTGAAA
GCTGTGATTGATATTTGTACTCAAGCTAAATTTTCAGATATCACAAAGAACTTCCTGGCT
GTTGTCGCTGGAAATGGGAGGCTGGCACACATAGAACGTATGTCACAGAGATTCTCCGAG
CTGACTATGGCCCACAGAGGGGAGGTTAAAGCAATAGTAACCTCTGTGATTCCTCTACCA
GCAGAAGAGGAGAAAGAACTGAGAGAAACACTGCAGGATATTCTTGGACAAGGCAAGAAA
GTCAAGCTCGAACAGAAGATTGATCCGAGTATCCTGGGTGGGCTTGTTGTCGAATTTAGC
CAAAAGGTATTCGACATGTCGATAAGGAGTAGGGCTGCCCAGATGGAGCGATTCCTACGC
CAACCTATCAACTTGGATGGCAAC
>OleaEuropaeaaEuropaea_Oeu006575.2
ATGGCA---ATGGCAGGGCGA---TTAAGATCG---GGT---CTTCCATACCTTCGCCGA
GTCCTCACCGCCGACACTATCTCATCCGTCGCCTCC---------CAGAGATCCGCCGCA
CCGAAA------TCCCTCCTCCGACCT---TTCACCAATACC------------------
---------------------------------------------------GAGGTTCCT
GTGACAATGTTTGGTGTGTCTGGAAACTATGCTTCAGCTTTGTACATTGCAGCAGTTAAA
GCTAATGTGTTGGACAAGGTCGAATCAGAGCTCATTGGCCTTGTTGAGGCTTCAAAGAAA
AGTCCTACATTTTCTCAGTTTATGAAAGATTTATCAGTAACTGCTGATGTTAGAAAGAAG
GCCATAAATGAAATTAGCACTCAAGCTAAATTTTCAGATATCACGAAGAACTTCTTGGCT
GTTGTAGCTGAATATGGGAGGCTAGCACATTTAGAGCGTATGGCTCAGAGATTTACTGAG
TTGACCATGGCACACAAGGGAGAAGTTAAAGTCATTGTAACATCTGTGATTCCTCTACCT
CAAGAAGAAGAGAAAGAGCTGAAAGAAACATTGCAGGATATGATTGGTCAGGGGAAGAAG
GTTAAGGTTGAACAGAAGATTGATGCCAGCATTCTTGGTGGGCTTGTGGTGGAATTTGGA
CAAAAAGTTTTCGATATGTCCATAAAGACTAGGGCGCGCCAGATGGAGCGATTTCTGCGG
GAACCTGTCAACTTGGACAGC---
>OleaEuropaeaaEuropaea_Oeu014581.1
ATGGCA---ATGGCAGGGCGA---TTAAGATCG---GGT---CTTCCATTCCTCCGCCGA
GTCCTTGTCTCCGACACTATCTCTGCCGTCACTGCC---------CAAAGATCCGCCGCA
CCGAAG------CCCCTCCTCCGGCCT---CTCATCAACACTGAGTTATCGAGGGACTTT
GGCACTGCC---------TTTGCTTCAACAGAGCAAAAA---------TTTAAGGTTCCC
CTAACAATGTTTGGTGTGTCTGGAAACTATGCTTCGGCTTTGTACATTGCAGCAGTTAAA
GCTAATGTGTTGAACAAGGTTGAATCCGAGCTTCTTGGCCTCATCGAGTCCTCAAAGAAA
AGTCCTACATTTTCTCAGTTCATGAAGGATTTATCAATAACTGCTGATGTCAGAGTGAAG
GCCGTAGATGAAATTAGTACTCAAGCTAAATTTTCTGATATCACGAAGAACTTCTTGGCT
GTTGTTGCTGAATCTGGAAGGCTGTCACATTTAGAGCGTATAGCGCAGAGATTTACTGAG
CTGACCATGGCACACAAGGGAGAAGTTAAAGTCATTGTAACATCCGTGATTCCTCTACCT
CAAGAAGAGGAGAAAGAACTAGAAGAAACATTGCAGGTTATGATTGGTCAGGGGAAGAAG
GTTAAGGTTGAAGAGAAGATTGATCCCAGTATTCTTGGTGGGCTTGTGGTGGAATTCGGA
CAAAAAGTTTTCGACATGTCCATAAAGACTAGGGCACGCCAGATGGAGCGATTCCTGCAG
GAACCTGTCAACTTGGACAGC---
>OleaEuropaeaaEuropaea_Oeu047573.1
ATGGCA---ATGGCACAGCAT---TTGAGACAA---GGC---CTTCCTAGTCTCCGCCGA
GTCCTCACGTCCGATACTCTAACCGCCGGA---------------CATCGATCCGCTTCT
ATTAAG------GCCTTCATC---CCAACTCTTACCAACCAGGAGTTCTCAAGGAACTAT
GCGGCTGCA---------TCTGCTCCGAAAGAGCAGAAA---------ATTAAGGTTCCC
TTAACAATGTTTGGTGTTTCTGGAAACTATGCTTCTGCTTTGTACATTGCGGCAGTTAAA
GCCAATGTATTGGACAAGGTTGAATCTGAACTGCTTACCCTTGTTGAGGCTTCAAAGAGA
AGTCCTACATTTTCTCAGTTCATGAAGGATTTATCAGTAACTGCTGACACCAGAATGAAG
GCCATAAATGATATTTGTGCTCAAGCTAAATTTGCGGATATCACAAAGAATTTCTTGGCT
GTTGTGGCTGAATCTGGGAGGCTAGGACACATAGAACGCATAGCACAGAGATTTGCAGAA
CTGACCATGGCACACAAGGGAGAAATAAAAGCAATTGTAACATCTGTAATTCCTTTACCT
CCAGAAGAGGAGAAAGAACTGAAAGAAACGTTGCAGGATATAATAGGACACGGGAAGAAA
GTTAAGGTTGAGCAGAAGATCGATACCAGTATTCTTGGTGGGCTTGTCGTGGAATTTGGA
CAGAAAGTTTTTGACATGTCTATAAGGACTAGGGCACGGCAGATGGAGCGATTCCTTCGG
GAACCTGTCAACTTAGACAGCCAC
>Phtheirospermumheirospermum_Pjv1_00008398
ATGGCA---ATGGCAGGGCGT---TTAAGATCG---GGC---ATTTCTCTCCTCCGCCGA
GCCACCGCCGTCGGGAAGCCTTCCGCCGCC---------------GATAGATCTATCGCT
CCGATA------GCCGCCCTATGCCCGACCATCTCCAAGCCCGAGTTTTCAAGGAATTAT
GCTAGTGCT---------TCTCCTGCAAAACAGCAGAAA---------GTCAAGGTTCCT
CTGAAAATGTATGGGGTCTCTGGAAACTATGCCACGGCTTTGTATATCGCAGCAGTTAAA
GTCAATACGCTCGACAAAGTTGAATCTGAGCTGCAAACCTTAATCGAGGCTGCAAAGAAA
AGTCCTACATTTTCTGAATTCATGAATGACCCATCAGTTGCTTCGGATACAAGAGTGAAA
GCTATAACTGACATTTGCGATCGAGCTAAATTTTCAGAAATCACAAAAAACTTCTTGCTT
GTTGTCGCCCAATCTGGGAGGCTGGCACACTTGCAACGTATGGCACAGAGATTTTCTGAG
CTGACTATGGCTCATAGAGGGGAAGTTAAAGCTACAGTAACCACTGTGATTCCTCTACCA
GCAGAAGAGGAGAAAGAATTGAAAGAAACACTGCAGCATATACTTGGACAAGGGACAAAA
GTTATGGTTGAACAGAAGATTGATCCTAGTATTCTGGGTGGGCTTGTGGTGGAATTTGGA
CAAAAAGTATTCGACATGTCTATAAAGACTAGGGCTGCCCAGATGGAGCGATTCCTGCGC
CAACCTATCAACTTGGACGGCCAT
>Phtheirospermumheirospermum_Pjv1_00013720
---------ATGGCAGGACGT---TTGAGATCG---GGC---CTTCCTCTCCTCCGCCGT
TCCCTCACCTCCGAACCTCTCTCCTCCTCCGCCGCCGCTGCCGCAGAGAGATCCTTCGCT
TGCCGA------GCCGTTCTCTTCCGTGATTTCGCCAACACCGAGTTTACAAGAAACTAT
GCGACTGCA---------CGT---GTAAAAGAGCAGAAA---------GTGAAGGTACCT
GTGACAATGTTTGGTGTTTCTGGAAACTATGCTTCGGCTTTGTACATCGCAGCAGTTAAA
ACAAATGCCCTGGACAAAATCGAGTCTGAGCTTCTTACTCTTGTCGAGGCTTCAAAGAAA
AGCCCTACGTTTTCTCAGTTCATGAGGGATATATCAGTAACTAAGGATACCAGAGTGAAG
GCAATAACTGATATTTGCAGTCAAGCTAAGTTTTCAGATATCACGAAGAACTTTTTGGTT
GTTGTTGCTGAAGCTGGAAGGCTGGGGCATCTAGAAAGAATGTCACAGAGATTTGCAGAG
CTGACTATGGCACATAGAGGCGAAGTAAAAGCTACTGTGACCACCGTGATTCCTTTACCT
CCACAAGAGGAGAAGGAATTAAAAGAAACATTGCAGGTGATACTTGGACAAGGGAAGACG
GTGATGGTTGACCAGAGAATTGATCCCAGTATTCTTGGTGGACTTGTGGTGGAATTCGGG
CAAAAAGTATTCGACATGTCTATAAGGACAAGGGCTCGCCAGATGGAGCGTTTCCTACGC
CAACCTATTAACTTGGATGGCCAT
>PrunusPersicanusPersica_Prupe.2G012700.1.p
ATGGCT---TTTGCTAATCGA---ATCCGATCG---AGC---CTTCCTCTCGTAACCAAG
ATTCTCAAATCGGATTCGCTCTCCGCCGCC---------------CACTGGTCCAGTGCC
CAGCGG------TCTGTACTTTGCCCTACTTTCGCCAATTCTGAGTTGTCAAAGAATTTT
TCTACGGCA---------CCTGGGAAGAAGGAAGTGAAG---------GTTAAGGTGCCT
CTGGTGTTGTTTGGGGGTTCTGGGAACTATGCCTCTGCTTTGTACATTGCTGCAGTAAAA
GCTAATGCCTTGGAGAAGGTTGAGTCTGAGATTCTTGACATTGTTGAGTCTACGAAGAGA
AGTCCTACGTTTTCTCAGTTCACAAAGGATTTGTCAGTGCCAGCAGATACTAGAGTGAAG
GCAATCAATGAAATTTCTGCTCAAGCTAAATTTTCAGATGTTACGAAGAACTTTTTGGTT
CTCTTGTCTCAGAATGGGAGGCTAAAGAACCTTGAAACCATAGCAAAGAGATTTGTGGAG
TTGACCATGGCACATAAGGGAGAAGTGAAAGCTATTGTTACATCTGTCATTCCCCTTCCC
GCTGTGGAGGAGAAAGAATTGAAGGAGACACTGCAGGAGTTAATTGGACAGGGAAAGAAG
GTCATACTTGAGCAGAAGATTGATCCTAGTATTCTGGGTGGGCTTGTGGTAGAGTTTGAT
AAGAAGGTGTTTGACATGTCCATTAAGACTAGGGCACGCCAGATGGAGAGGTATTTGCGG
GAACCCGCAAACTTTGACAGCCTC
>PopulusTrichocarpa_Potri.009G061600.1
ATGGCT------TCTTCTCGT---ATCAGATCA---GGC---CTCCCTCTTCTCAACAGG
ATTTTGAGATCTGATTCTCTATCTACT------------------CAACGATCGGCTATT
CAACGC------TCCGTCTTGACCCCTGCTTTCACCGCATCTCAGCCCTCAAAAAATCTC
AGCACTTCA---------ACTGCGCAGAAGGAGGAGAAA---------ATCAAGTTGCCT
ATCACTTTATACGGGGGAACTGGAAACTATGCCTCTGCTTTGTTCATAGCGGCCAAAAGG
TCTAAGGTGCTGGATCAGGTTGAGTCTGAAATTCTTGACCTCATTGCGGCTTCAAAGAAA
AGCCCAAAATTTTCTCAGTTCTTGAAGGACTTGTCAGTGCGAGCTGATACTAGAGTCAAA
GCCATTAATGAAATTTGTGCTACAGCAAAATTTTCAGAAATCACGAAGAATTTCTTGGTT
ATAGTGGCTGAGAATGGGAGGTTAAGTTACTTGGAAAGCATTGTAAATAAATTCAAGCAG
CTGACCATGGCAGACAAGGGGATAATAAAAGCTATTGTCACAACTATCATGCCCCTACCC
CCACAAGAGGAAAAGGAATTGAAGGAAACACTGCAGGATATTATTGGTCACGGGAAGTCC
GTCGAGGTTGAACAAAAGATTGATCCTAGTATTCTTGGGGGGATTATGATAGAGTTTGAG
CAGAAGTTGTTTGACATGTCCATAAGAACTAGGGCGAAGCAGATGGAGAGGTTCCTGCGT
GAGCCTGTGGACTTTGATGCCCTC
>SesamumIndicumamumIndicum_SIN_1008186
ATGGCA---ATGGCTGGGCGT---TTGAGATCG---GCG---CTTCCTCTCCTCCGCCGA
GGCCTCGCTGCTGAAACTGTGTCCTCCTCCGCCGCG---------GAGAGATCCGTCGCT
ACCAGA------GCCGTCCTCTGCCCTTCTTTCACCAACACCGAGTTTATGAGGAACTAT
GCTACTGGC---------CAGCCTGCAAAAGAGCAGAAA---------GTCAAGGTTCCT
GTGACAATGTTTGGAGTCTCTGGAAACTATGCCTCGGCTTTGTACATCTCAGCAGTTAAA
GCAAATGTGCTGGACAAAGTTGAATCTGAGCTTATTACCCTTGTTGAGGCTTCGAAGAAA
AGCCCTACATTTTCTCAATTCATGAAGGATCTATCTGTAACTGCAGATACCAGAGTGAAA
GCCATCAATGATATTTGCACACAAGCTAAATTTTCAGATATCACCAAGAACTTCCTGACC
ATCGTTGCTGAAGCTGGGAGATTGGGACACCTGGAACGTATGGCACAGAGATTCTCGGAG
CTGACCATGGCACACAGAGGGGAAGTACAAGCCACTGTGACCACTGTGATTCCTCTACCT
CCAGAGGAGGAGAAAGAATTGAAAGAAACATTGCAGGATATACTCGGACAAGGGAAGAAG
GTTAAAGTTGACCAGAAGATCGATCCCAGTATTCTCGGTGGGCTTGTGGTGGAATTTGGA
CAAAAGGTTTTTGACATGTCTATAAGGACTAGGGCACGGCAGATGGAGCGATTCCTACGC
CAACCTATTAACTTGGATTCCCAA
>SesamumIndicumamumIndicum_SIN_1024924
ATGGCA---ATGGCAGCGCGT---TTGAGATCG---GGC---CTTCCCCTCCTCCGCCGA
GCTCTGAAGGTCGGCGATCTCTCCGCCGCT---------------GAGAGATCCGTCGCT
CCGTCA------GCTGTCCTCTGCCCCGCTATCTCCAACACCGAGTCCGCAAGGAGGTTT
GCAAGTGGT---------CCTCCCGCGAAAGAGCAGAAA---------GTCAAGGTTCCT
TTAACAATGTTTGGAGTTTCTGGAAACTATGCTTCGGCTTTGTACATCGCAGCAGTTAAA
GCTAATGTGCTGGACAAGGTTGAATCTGAGCTTCTTAGCCTGGTTGAGGCTTCAAAGAAA
AGCCCTACATTTTCTCAATTCATGAAGGATCTATCAGTTACTGCAGATACAAGGCTCAAG
GCTATAAATGATATTTGTGCTCAAGCTAAATTTTCGGAAGTAACAAAGAACTTCTTGGCT
GTTGTTGCTGAATCTGGGAGACTGGGGCACATAGAACGTATAGCACAGAGATTCTCTGAG
CTGACTATGGCACATCGAGGAGAAGTTAAAGCAACAGTAACTTCTGTCATTCCTCTACCT
CCAGAAGAGGAGAGAGAATTGAAAGAAACACTGCAGGAGATTCTTGGAAAAGGCAAGAAA
GTTAAGGTTGAACAGAAGATCGATCCCAGTATTCTTGGTGGGCTTGTGGTGGAATTTGGA
CAGAAAGTTTTCGACATGTCTATAAAGACTAGGGCTGCCCAGATGGAGCGGTTCCTACGC
CAACCTATCAACTTGGATGGCCAG
>SolanumTuberosumanumTuberosum_PGSC0003DMT400017710
ATGGCA---ATGGCAGGGCGT---ATTAGATCT---ACA---CTTCCTCACGTACGCAAA
GCCCTTTCATCTGAT------------------------------TCAAGATCCGCTCTT
TATCCG------GCCCTTATC------------TCCAATCCCGAGTTGTCAAGAAATTAT
GCTACTGTC---------CCAGCTGCCAAAGAGAAAAAA---------GTAAAGGTTCCT
GTGACTATGTATGGGGTTTCTGGAAATTATGCCTCAGCTTTGTACATCGCAGCTGTAAAA
GCTAATGCATTGGAGAAGGTCGAGTCCGAGATTTTGGACCTTATTGAGGCTTCAAAGAAA
AGTCCTAAATTTTCTCAGTTTATGAAGGATCTCTCTGTACCTACAGAGACAAGAGTGAAG
GCCATGTCTGACATCTCTTCAGAGGCTAAGTTTGGAGAGCTCACAAGGAACTTCTTGGTT
GTTTTGGCTGAAAATGGGAGGCTGAAACATGTTGATGCCATAGCAAAAAGGTTTGCAGAG
TTAACCATGGCACACAAGGGGGAACTTAAAGCCATTGTAACAACTGTTATTCCTATTCCT
CCAGAGGAGGAGAAAGAATTGAAGGAGACATTGCAAGAGGTGATGGGAAAAGGGAAGAAG
GTGAACATTGAACAGAAGATTGATCCTAGCATTCTCGGTGGGCTTGTGATAGAATTTGGC
CAGAAAGTTTTTGACATGTCCATAAGGACTAGGGCACGCCAGATGGAGAGACTCTTGAGG
GAACCTATCAACTTC---------
>StrigaAsiaticaAsiatica_SGA_v2.0_scaffold24G10676
ATGGCA---ATGGCAGCTCGT---TTAAGATCT---GGC---CTTCCTCTCCTCCGCCGG
GCCCTCAACGCCGGTAACCTCTTCGCTGCC---------------GAGAGATCCGTAGCT
TCAATG------GCCGCCGTCTGCCCGATTGTCTCCAAGCCGGAGTTCGCAAGGAGTTAC
GCGAGTAGT---------CCTCCTGCAAATCAGCCGAAA---------GTCAAGGTTCCT
TTGAAACTGTATGGCGTTTCTGGGAACTATGCCACAGCTTTGTACATTGCAGCAGTTAAA
GCCAATGTGCTTGATAAGGTTGAGTCCGAGCTGCATATGTTAATCCAGGCGTCCAAGAAA
AGCCCAACCTTTTCTCAATTCATGAAGGATTTATCAGTTACTGCAGATACAAGGGTGAAA
GCTATAAAGGACATTTGTGCTGAAACTAAATTTTCTGAAATCACGAAGAACTTCTTGGTT
GTTGTAGCCGAATCTGGGAGGCTGGGGCACTTAGATCGTATAGCACAGAGATTTTCTGAA
CTGACTATGGCACATAGAGGAGAAGTTAAAGCTATAGTGACCACTGTGATTCCTTTACCT
CCAGAAGAGGAGAAAGAGCTGAAGGAAACACTGCAGCATATACTTGGACAAGGGACAAAA
GTTATAGTTGAGCAGAAAATTGATCCGAGTATTCTTGGTGGGCTTGTGGTGGAATTTGCG
CAGAAAGTGTTTGACATGTCCATAAAGACTAGGGCTGCCCAGATGGAGCGATTCTTACGC
CAGCCTATCAACTTGGATGGCCAC
>StrigaAsiaticaAsiatica_SGA_v2.0_scaffold5G02971
ATGGCG---ATGGCAGCGCGT---TTTAGATCT---GGC---CTTCCTCTCCTCCGCCGA
GCCCTTGCTGCCGGCAATCTCTCAGCTGCC---------------GAGAGATCCGTCGCT
CCGATT------GGCGGCATCTGCCCGACTATCTCGAAGCCCGAGTTTGCAAGAAGTTAT
GCGAGTGGT---------CCTCCCGAAAAACAGCAGAAT---------ATCAAGGTTCCT
TTGAAATTGTTTGGTGTCTCTGGGAACTATGCCTCTGCTCTATACATTGCAGCTGTTAAA
GCCAATGTGCTTGACAGGGTTGAGACTGAGCTGAATACTTTAATCCAGGCCTCCAAGAAT
AGCCCGACATTTTCTCAATTCATGAAGGATTTATCAGTTACTGCAGATACAAGAGTGAAG
GCTATAAATGACATTGGTGCTCGAGCTAGATTTTCGGAAACCATGAAGAACTTCTTGGCT
ATTGTTGCCGAATCTGGGAGGCTGGGTCACTTGGAACGTATAGTACATAGATTCTCTGAG
CTGACTATGGCTCATAGGGGGGAAGTTAAAGCTACAGTGACCACTGTGATTCCTTTACCT
CCAGAAGAGGAGAAAGAACTGAAGGAAACACTGCAGGATATACTTGGACAAGGGACAAAA
GTCAAGGTTGAGCAGAAGATCGATCCTAGTATTCTTGGTGGGATTGTGGTGGAATTTGGG
CAGAAAGTGTTTGACATGTCTATAAAGACTAGGGCTGCCCAGATGGAGCGATTCCTACGC
CAGCCTATCAACTTGGATGGCCAC
>VitisVinifera_GSVIVT01024256001
------------------------------------------------------------
------------------------------------------------------------
------------------------------------------------------------
------------------------------------------------------------
------------------------------------------------------------
------------------------------------------------------------
------------------------------------------------------------
------------------------------------------------------------
------------------------------------------------------------
------ATGGCCCACCAGGGAGAAGTTAAAGCTGTTGTGACATCTGTAATTCCCCTTCCC
CCACAAGAGGAGAAAGAACTGAAGGAGACACTGCAGGATATAATCGGCCATGGGAAGAAG
GTGAAGCTTGAGCAGAGATTGATCCCAGTATTCTTG------------GTGGAATTCGAT
CAGAAGATGTTTGATATGTCCATAAAGACCAGAGCAAGAGAGATGGAGAGGTTCCTGCGT
GACCCCATCAATTTTGATAGCCTC
>VitisVinifera_GSVIVT01032087001
ATGGCG---TTGTGCGGGCGC---ATCAGATCTTCCGGC---CTTCCTCTTCTCCAGAAG
TTTCTGAAATCCGATTTGATCTCAGCT------------------CATGGATCGGGCGTT
CAACGA------TCCCTCCTTTGTCCTGCTCTCAGTTTTTCCGAGTTCTCAAGGAATTAT
GCCACTGCA---------TCAGTAGCAAAGGAAGGGAAA---------GTTAAGGTACCT
CTGGTTTTGTTTGGGGGAGCTGGAAACTATGCCTCTGCCTTGTACATTGCAGCAGTAAAA
GCTAATGCATTGGACACTGTTGAGTCTGAGATTCTTGACTTTCTTGAAGCTTCAAAGAGA
AGTGATAATTTTTCTCAGTTCATGAAGAACTTGTCAGTGTCTAGGGGTGTAAGAGTGAAG
GCTTTAACTGCAATTTGTTCTGAAACTAAATTCTCAGATGTCACAAAGAACTTCTTGGTT
GTTTTGGCTGAGACTGGAAGACTAAGGAATTTGGAAAGTATAGCCAAGAAATTTTTGGAT
TTGACCATGGCACACAAGGGAGAAGTTAGAGCTGTTGTTACAACTGTAATTCCCCTTCCA
ACAGAAGAGGAGAAGGAACTGAAGGAGACACTGCAGGATATAATTGGCCACGGGAAGAAG
GTGAAGCTCGAGCAGAAGATCGATCCCAGTATTCTTGGTGGGCTCGTCGTGGAGTTCAGC
CAGAAGGTGTTTGATATGTCCATAAAGACCAGATCACAACAGATGGAGAGGTTCCTGCGT
GACCCCATCAGCTTCGGTAATCCC
>CuscutaAustraliscutaAustralis_C008N0174E0.1
ATGGCGGCAATCGCAGGACGC---GCTGGTTCG---GCGCGATTATCTCTCCTCCAAAAG
CTCTTCACTTCGGCC------------------------------CAGAGATCTACCGAT
CAGCGA------TCCCTTGTCTGCGCTACTGTCTCCAACCCCGTGCTGTTGAGAAACTAT
GCAACTACC---------CCTGTTTCAAAAGAACAAAAA---------GTTAAGGTGCCC
ATGAAATTGTATGGGGTTTCTGGAAATTATGCCTCTGCTCTGTACCTTGCAGCAGTGAAA
TCCAACGTGCTGGACAAGGTTGAGTCAGAGCTTTGTGACCTCATTGATGCTTCAAAGAAA
AGTCCTACATTTACACAGTTCATGAATGATCCATCTGTACCTGTTGATACTAGAATGAAG
GCCATGAAAGATATTTGTGCCCAAGCCAAATTTGGAGATGTCACAAGGAACTTCTTGTTT
GTTTTGTCAGAAAATGGGAGGCTGAAACAGCTTGATCGCATTGTGAAACGATTCAAAGAG
TTGACTATGGCACACAGGGGAGAAGTCAAAGCCATTGTGACATCAGTGATTCCCCTTCCT
GCAGAAGAGGAGAAAGAATTGAAAGCCACATTGCAGGACATGGTTGGACGTGGGAAGTCC
ATTCAAATCGAGCAGAAGATTGATCCAAGCATTCTCGGTGGTCTTGTACTGGAATTTGGG
CAGAAAGTTTTTGATATGTCGATAAAGACTCGGGCCCGCCAGATGGAGAAGTTCCTTCGC
GAACCCATCAACTTT---------
>Actinidiaeriantha_DTZ79_07g06500
ATGGCA---ATGGCGGGTCGT---CTGAGGTCA---ACC---CTCCCTCTCTTCCAGAGG
ATTCCGAGATCCGATTCTCTCTCCTCCACC---------------CAGAGATCGACCGTC
CGACGA------TCCTTGCTTTGCCCTACCTTCACAAATCCAGAGTTCTCAAAGAATTAT
GCCACCGCA---------TCTCCACCAAAGGACCAGAAA---------ATTAAGGTGCCT
CTGACTTTGTTTGGGGTTTCTGGAAACTATGCCTCTGCTCTGTATCTCTCAGCAGTAAAA
GCTAATACATTGGACAAGGTTGAATCTGAGCTTATTGACTTTGTTGAGGGCTCAAAGAGA
AGTTCTACATTTTTCTCAGTTCATGAAGATTTGTCAGTCCCTGGG---ATCGAGGATAAA
GGCTATAAAGAAATTTGGTGCTGGAAGAGG------------------------------
---------GAGAATGGGAGGCTAAGGCACCTTGAAAGTATTGCGAAGAAATTTACAGAA
TTAACCATGGCGCACAGGGGTGAAATGAAAGCCATTGTGACAACTGTCATTCCTCTTCCT
ACAGAAGAGGAGAAAGAGCTGAAAGAAACACTGCAGGATATAATCGGACATGGGAAG---
---------------AAGATTGATCCTAGTATTCTTGGTGGACTAGTGGTGGAATTTGGG
CAAAAGGTGTTTGACATGTCCATCAAGACTCGAGCAAGACAGATGGAGAGATTCCTGCGA
GATCCCGTCAATTTGGGCGGCCCC
>Actinidiaeriantha_DTZ79_14g10950
ATGGCA---ATGGCTGGTCGT---ACGAGGTCA---ACC---CTCCCTCTCTTCCAGAGG
TTTCTGAGATCTGATTCTCTCTCCTCCAGC---------------CAGCGATCGACCGTC
CAACCA------TCCTTGCTTTGCCCTACCTTCACAAATCCAGAGTTCTCAAAGAATTAT
GCCACCTCA---------TCTCCACCAAAGGACCAGAAA---------ATTAAGGTGCCT
CTGACTTTGTTTGGGGTTTCTGGAAACTATGCCTCTGCTCTGTATCTCTCAGCAGTAAAA
GCTAATACATTGGACAAGGTTGAATCTGAGCTTATTGACTTTGTTGAGGCTTCAAAGAGA
AGTTCTACATTTTCTCAGTTCATGAAAGATTTGTCAGTCCCTGGGGATACAAGGATAAAG
GCTATAAAGGAAATTTGTGTTGGAGCTAAATTGTCTGATATTACGAATAACTTTTTGGCT
GTTGTGGCTGAGAATGGGAGGCTAAGGCACCTTGAAAGTATTGCGAAGAAATTTACAGAA
TTAACCATGGCTCACAGGGGTGAAATGAAAGCCATTGTGACAACTGTCATTCCTCTTCCT
GCAGAAGAGGAGAAAGAGCTGAAAGAAACACTGCAAGAAATAATTGGACATGGGAAG---
---------------AAGATTGATCCTAGTATTCTTGGTGGACTAGTGGTGGAATTCGGG
CAAAAGGTGTTTGACATGTCCATCAAGACTCGAGCAAGACAGATGGAGAGATTCCTGCGA
GATCCCGTCAATCTC---------
>GossypiumRaimondiisypiumRaimondii_KJB49136
ATGGCG---ATGGCAGCGCGC---ATCAGATCC---ACT---CTCCCTCTCTTTCACAGG
CTTTTGAGATCCGATTCCCTGCCTTCTCACACT------------CCCAGAGCTGCTCTT
CACCGA------ACTCTACTTTGCCCC---------------GAGCTGTCGAGGAAATAT
TCCACT------------TCTCCGAAGAAGGACGAGAAT---------GTTAAGGTGCCT
TTGGCTTTGTTTGGTGGATCTGGAAACTATGCATCTGCACTGTACCTTGCAGCCGTAAAA
GGAAATGCTCTGGACAAGGTTGAGTCTGAACTTCTTGACCTTGTTCAGGCATCAAAAAAC
AGTCAATTGTTTTCTCAATTCACTAAGGACTTGTCAGTACCTGCAGAGACACGGGTCAAA
GCCATTAATGAGATATGTGGCCAAGCTAAATTTTCAGATCTTACAAAGAACTTTTTGGTT
ATACTAGCTGAGAATGGAAGGCTAAGACATATAGAAAGCATTGCGAAGAGATTTGTGGAG
TTGACCATGGCTCATAAGGGAGAAGTGAAAGCTTCTGTCACAAGTGTTATTCCCCTTCCT
CCTCAGGAGGAGAAGGAACTAAAGGAGACCTTGCAGGAAATAATTGGACAGGGGAAGCAG
GTTAAGCTGGAACAGAAGATCGATCCTAGTATTCTTGGTGGGCTTGTCGTAGAGTTTGAG
CAAAAGGTATTTGACATGTCCATTAAGACTAGGGCACGACAGATGGAGAGGTTCTTGCGT
GAGCCTATCAACTTTGGTTCCCTC
>GossypiumRaimondiisypiumRaimondii_KJB49137
ATGGCG---ATGGCAGCGCGC---ATCAGATCC---ACT---CTCCCTCTCTTTCACAGG
CTTTTGAGATCCGATTCCCTGCCTTCTCACACT------------CCCAGAGCTGCTCTT
CACCGA------ACTCTACTTTGCCCCGAGCTGTCG---------------AGGAAATAT
TCCACT------------TCTCCGAAGAAGGACGAGAAT---------GTTAAGGTGCCT
TTGGCTTTGTTTGGTGGATCTGGAAACTATGCATCTGCACTGTACCTTGCAGCCGTAAAA
GGAAATGCTCTGGACAAGGTTGAGTCTGAACTTCTTGACCTTGTTCAGGCATCAAAAAAC
AGTCAATTGTTTTCTCAATTCACTAAGGACTTGTCAGTACCTGCAGAGACACGGGTCAAA
GCCATTAATGAGATATGTGGCCAAGCTAAATTTTCAGATCTTACAAAGAACTTTTTGGTT
ATACTAGCTGAGAATGGAAGGCTAAGACATATAGAAAGCATTGCGAAGAGATTTGTGGAG
TTGACCATGGCTCATAAGGGAGAAGTGAAAGCTTCTGTCACAAGTGTTATTCCCCTTCCT
CCTCAGGAGGAGAAGGAACTAAAGGAGACCTTGCAGGAAATAATTGGACAGGGGAAGCAG
GTTAAGCTGGAACAGAAG------------------------------------------
------------------------------------------------------------
------------------------
>GossypiumRaimondiisypiumRaimondii_KJB49138
ATGGCG---ATGGCAGCGCGC---ATCAGATCC---ACT---CTCCCTCTCTTTCACAGG
CTTTTGAGATCCGATTCCCTGCCTTCTCACACT------------CCCAGAGCTGCTCTT
CACCGA------ACTCTACTTTGCCCC---------------GAGCTGTCGAGGAAATAT
TCCACT------------TCTCCGAAGAAGGACGAGAAT---------GTTAAGGTGCCT
TTGGCTTTGTTTGGTGGATCTGGAAACTATGCATCTGCACTGTACCTTGCAGCCGTAAAA
GGAAATGCTCTGGACAAGGTTGAGTCTGAACTTCTTGACCTTGTTCAGGCATCAAAAAAC
AGTCAATTGTTTTCTCAATTCACTAAGGACTTGTCAGTACCTGCAGAGACACGGGTCAAA
GCCATTAATGAGATATGTGGCCAAGCTAAATTTTCAGATCTTACAAAGAACTTTTTGGTT
ATACTAGCTGAGAATGGAAGGCTAAGACATATAGAAAGCATTGCGAAGAGATTTGTGGAG
TTGACCATGGCTCATAAGGGAGAAGTGAAAGCTTCTGTCACAAGTGTTATT---------
------GAGGAGAAGGAACTAAAGGAGACCTTGCAGGAAATAATTGGACAGGGGAAGCAG
GTTAAGCTGGAACAGAAGATCGATCCTAGTATTCTTGGTGGGCTTGTCGTAGAGTTTGAG
CAAAAGGTATTTGACATGTCCATTAAGACTAGGGCACGACAGATGGAGAGGTTCTTGCGT
GAGCCTATCAACTTTGGTTCCCTC
>TheobromaCacao_Thecc1EG005886t1
ATGGCG---ATGGCAGGGCGC---ATCAGATCG---AGT---CTCCCTCTCTTTAACAGG
CTTTTGGGAGCCGATTCTCTTTCCGCT------------------CACAGATCCAATCTT
CACCAA------ACCCTACTTTGCGCC---------------GAGCTGTCGAAGAATTAT
TCAACTGCT---------TCCCCCAAAAAGGAAGTGAAA---------GTTAAGGTGCCT
CTGGCTTTGTTTGGGGGATCAGGAAACTATGCCTCTGCACTTTACCTTGCAGCAGTAAAA
GGAAATGCTCTGAACAAGGTTGAGTCTGAACTTCTTAATCTTGTTGAGGCTTCAAAGAAT
AGTCCAACGTTTTCTCAATTCACCAAGGACTTGTCAGTACCTGCAGAGACAAGAGTTAAA
GCCATTAATGAAATATGTGGTCAAGCTAAATTTTCAGATGTTACAAAGAACTTCTTGGTT
GTATTGGCTGAGAATGGAAGGCTAAGGTACATAGAGAGCATTGCAAAGAGATTTGTGGAG
TTGACCATGGCTCATAAGGGAGAAGTGAAAGCCATTGTAACAACTGTTATTCCCCTTCCC
CCAGAGGAGGAGAAAGAACTGAAGGAGACCTTGCAGGAAATAATTGGACAGGGGAAGCAG
GTGAAGCTGGAACAGAAGATTGATCCTAGTATTCTTGGTGGGCTTGTGGTAGAGTTTTCG
CAAAAGGTGTTTGACATGTCCATTAAGACTAGGGCGCAACAGATGGAGAGGTTCTTGCGC
GAGCCTATCAACTTTGGTACCCTC
>VacciniumCorymbosumciniumCorymbosum_VaccDscaff12-snap-gene-161.27-mRNA-1
ATGGCA---ATGACTGGGCGT---TTGAGATCA---ACC---CTCCCTCTCTTCCACAGG
ATTTTGAAATCCAATTCGTTCTCTACAATG---------------CAGCGATCGACCGTC
CAACGA------TCCTTGCTGTGCCCTAGCTTCGCAAATCCACAGTTCTCAAAGAATTAT
GCAACTGCA---------TCTCCACCAAAGGAACAGAAA---------GTTAAGGTGCCT
CTCACAATGTATGGGGTTTCTGGAAACTACGCCTCTGCTCTATACATTGCAGCAGTAAAA
GCTAATGCACTGGACAAGGTTGAATCTGAGCTTCTTGACCTTGTTGAGGCTTCGAAGAAG
AGTACTAAGTTTTCTCTGTTCATGAAAGATGTATCAGTCCCAGCTGATACAAGAATAAAG
GCAATAAGTGAAATTTGTGCTGAAGCTAAATTTTCAGAGCTTACTAGGAACTTTTTGGTT
GTTTTGGCTGAGAATGGGCGATTAAAGCACCTTGAAAGTATTGCAAAGAGATTTACAGAG
TTGACTATGGCGCACAGGGGAGAAATGAAAGCCCTTGTGACAACTGTTATTCCTCTTCCC
GCTGAAGAAGAGAGAGAGCTGAAAGAAACACTGCAGGGTATAATTGGACAGGGGAAGAAG
GTTAGCCTTGAACAGAAGATCGATCCTAGTATTCTTGGCGGACTAGTGGTGGAATTCGGG
CAAAAG------------------------------------------------------
------------------------
>VacciniumCorymbosumciniumCorymbosum_VaccDscaff1208-augustus-gene-0.6-mRNA-1
ATGGCA---ATGGCTGGGCGT---CTGAGAACA---AGC---CTCCCTCTCTTCCAGAAG
ACTCTCAGATCCGATTCTCTCTCCTCCACC---------------CAGAGATCCACCATT
CATCGA------TCCTTGCTATGCCCTAGCTTCTCCACTCCCGAGTTCTCAAAGGATTAC
TCTTCTGCA---------TCTGCTCCGAAGGAGCAAAAG---------GTTAAGGTGCCT
CTGACTATGTTTGGTGTAACTGGAAACTATGCCTCTGCATTGTACCTTTCAGCAGTAAAG
GCCAATGCACTGGAAAAGGTTGAATCTGAGCTTTTTGACGTTGTTGAGGCTTCAAAGAGA
AGTCCTAAATTTTCTCAGTTCATGAAAGATTTGTCAGTCCCTGCCGATACTAGAATAAAG
GCTTTGAAGGAAATCTGTGCTGAAGCTAAGTTGTCAGATATCACAGGGAACTTTTTG---
------------------------------------------TGTAAG------------
---------------------------------------------------GCACTGCCT
------------------------------------------------------------
------------------------------------------------------------
------------------TCTCTTGTTACT------------------------------
------------------------
>Aeginetiaindicaindica
------------------------------------------------------------
------------------------------------------------------------
------------------------------------------------------------
------------------------------------------------------------
------------------------------------------------------------
------------------------------------------------------------
------------------------------------------------------------
------------------------------------------------------------
------------------------------------------NNNcagagattctctgag
cttactatggcacataggggcgaagttaaagctacagtgacaactgtgattcctttaccc
ttcgaagaggagaaagaactgaaggaaacactgcaggatatacttggaaaaggaacaaaa
gttagggtcgagcagaaggtggatcccagtattcttggtgggcttgtggtggaattcggg
cagaaagtgttcgacatgtccataaagacgagggctgcccagatggagcgattcctacgc
cagcccatcaacttggatNNN---
>Alectravogeliivogelii
------------------------------------------------------------
------------------------------------------------------------
------------------------------------------------------------
------------------------------------------------------------
------------------------------------------------------------
------------------------------------------------------------
------------------------------------------------------------
------------------------------------------------------------
------------------------------------NNNatatcacagagattctctgag
ctgactatggcacatagaggagaagttaaagctacagtgaccactgtgattcctctacct
ctagaagaggagaaagaactgaaggaaacactgcagcatatacttggacaagggacaaaa
gttaaggttgagcagaagattgatcctagtattctcggtgggcttgtggtggaatttgga
cagaaagtgtttgacatgtcgataaaaactagggctgcccagatggagcgattccttcgc
caacctatcaacttggacNNN---
>CastillejaMiniataMiniata
------------------------------------------------------------
------------------------------------------------------------
------------------------------------------------------------
------------------------------------------------------------
------------------------------------------------------------
------------------------------------------------------------
------------------------------------------------------------
------------------------------------------------------------
------------------------------------------NNNcagagattctctgac
ctgactatggcacatagaggggaagttaaagctacagtaaccactgtgatccctctacct
gcagcagaggagaaagaattgaaagaaacactgcagcatatacttggacaagggacaaaa
gttattgttgaacagaagatcgatcctagcattcttggtgggcttgtggtggaattttca
caaaaagtgttcgacatgtctataaagactagagctgcccagatggagcgattcctgcgc
cagcccatcaacttggacNNN---
>ChristisoniaKwangtungensisKwangtungensis
------------------------------------------------------------
------------------------------------------------------------
------------------------------------------------------------
------------------------------------------------------------
------------------------------------------------------------
------------------------------------------------------------
------------------------------------------------------------
------------------------------------------------------------
------------------------------------------NNNcaaaggttctctgag
ttgactatggcacatagaggcgaagttaaagctacagtgacaactgtgattcctttgcct
ccagaagaggagaaagaactgaaggaaacactgcaggatatacttggaaaaggaacaaaa
gttaaggtcgagcagaaggtggatccaagtatccttggtgggcttgtggtggaatttgga
cagaaagtgttcgacatgtccataaagacgagggctgcccagatggagcgattcctacgc
cagcctattaacttggatNNN---
>Epifagusvirginiana_2004934-buds
---------atggcagggcgt---ttaagatcg---ggc---cttcctctcctccgccgc
gccgtcgctgtcggaaatctctcctccgcc---------------gagagatccgttgct
ccgatg------gccgccctctgccatactattccgaagcccgagtttgcaaggaattat
gcgagtggt---------tctcctgcaaaacagcagaat---------gtcaaggttcct
ttgaaaatgtatggtgcctctggaaactatgccacggctttgtacatcgcagcagttaaa
gtcaatgcactcgacaaggttgaatctgagctacataccttagtcgaggcctcaaagcga
agtcctacattttctcaattcatgaaggatctatcagttactaaggatacacgagtgaag
gctataagtgacatttgtgctcaagctaaattttcagaaatcacaagaaacttcttggtt
gttgtcgccgaatatgggaggctgggacatttggaacgtatagcacagagattctccgag
ctgactatggcacataggggggaagttaaagctatagtaaccactgtgattcctctacct
gcagaagaggagaaagaattgagagaaacactgcagcatatacttggacaggggacgaaa
gttatggttgaacagaagattgatccaagtattctgggtgggcttgtggtggaattttca
caaaaagtgttcgacatgtccataaagaccagggctgcccagatggagcgattccttcgc
caacctatcaacttggacggccac
>Escobedia_TRINITY_DN1800_c0_g2_i5
atggca---atggcagcgcga---ttaagatct---ggc---ctccctctcctccgccat
accctctccgcgagcaatctatccgctgcc---------------gagagatctgtcgct
ccgatg------gccgccatttgcccgactatctccaagcccgagttggcaaggagttat
gcaagtggt---------cctcccgcaaaacagccaaat---------gtgaaggttcct
ttaaaattgtttggcgtttctgggaactatgcctcagctttgtacattgcagcagttaaa
gccaatatccttgaaaaggttgaggccgagctgattactttaatcgaggcctccaagaaa
agcccaattttttctcaattcatgaaagatctatcagttactgccgatacaagagtgaag
gctataaatgacatttgtgctgaagctaatttttcagaaatcacaaagaacttcttggtt
gttgttgccgaatctgggaggctgggtcacttagaacgtataggacagagattctctgag
ctgactatggcacatagaggagaagttaaagctacagtgaccactgtgattcttttacct
ccagaagaggagaaagaactgaaggaaacactgcaggatatacttggacaagggacaaaa
gttaaggtcgagcagaagattgatcctagtattcttggtgggcttgtggtggaatttgga
cagaaagtgtttgacatgtcgataaagactagggctgcccagatggagcgattcctacgc
caacctatcaacttggacggccac
>Euphrasiaarctica
------------------------------------------------------------
------------------------------------------------------------
------------------------------------------------------------
------------------------------------------------------------
------------------------------------------------------------
------------------------------------------------------------
------------------------------------------------------------
------------------------------------------------------------
------------------------------------NNNatgtctcagagattctccgag
ctgactatggctcatagaggggaagttaaagctacagtaaccactgtgattcctcttcct
ccagctgaggaaaaagaattgaaggaaacattgcaggaaattcttggacaggggacaaaa
gttatggttgaacagaagattgatcctagtattcttggtgggcttgtggtggaatttagc
cagaaagtgttcgacatgtctataaagacgagggctgcccagatggagcgatttctgcgc
caaccaattaacttggacNNN---
>LindenbergiaPhilippensis_02G064800.1
------------------------------------------------------------
------------------------------------------------------------
------------------------------------------------------------
------------------------------------------------------------
------------------------------------------------------------
------------------------------------------------------------
------------------------------------------------------------
------------------------------------------------------------
---------------------------------------atgtctcagagattctcagag
ctgaccatggcacatagaggcgaagtaaaagctactgtgaccagcgtcattcctttacct
ccactagaggagaaggaattgaaagaaacattgcaggacatccttggacatgggaagaag
gttaatgttgaccaaaagattgatcccagtattcttggtgggcttgtggtggaatttgga
caaaaagtttttgacatgtctataaggaccagggctcgccagaaggagcgattcttacgc
caacctattaacttggacggggcc
>OrobancheCumanamana_GWHTBHPV040885
---------atgacagggctt---ttaagatct---ggc---ctacctctcctccgccga
gccgttgccgttggcaatctctccggcatc---------------gagagatccgtcggt
ccgatg------gccgccctgtgccagactgtgtccaagcctgagttcgcaaggacttat
gcgagtggt---------cctcctgcaaaacagcagaat---------gtcaaggttccg
ttgaaaatgtatggggcatctggaaactatgccacggctttatacattgcagcagttaaa
gccaatacactcgacaaggttgaatctgagctatgtaccttagtcgaggccgcaaagaaa
agtcctacattttctctattcttaaaggatctgtccgttactgctgatacaagagtgaag
gctttgagtgacatttgtgctcatgctaaattttcagacatcacaagaaacttcttggtt
gttgtcgctgaatatgggaggctgaaacacttggaacgtatagcacagagattctccgag
ctgactatggctcataggggtgaagttaaatttacagtaaccactgtgattcctctacct
ccagatgaggagaaagaattgagagaaacactgcaggagattcttggagaaggaactaaa
gttatggttcaacagaagattgatccaagcattcttggtgggatcgtagtggaatttggc
caaaaactgttcgacatgtccataaagtctagggctgcccagatggagcgattccttcgc
gaacctatcaacttggacggctgc
>PhelipancheAegyptiaca_GWHTBHPU003265
---------atggccgggcgt---ttgagatcg---gga---cttcctatcctccgccga
atcgtctccgtcggaaatctctcctccgcc---------------gatagatctgtcgct
ccgaag------gccgtcatctgcccgactatctctaatcccgattttgcaaggagttat
gcaagtggt---------cctcctgcaaaacagcagaat---------gtcaaggttcct
ttgaaaatgtttggggcctctggaaactatgccactgctttgtacatcgcagctgttaaa
accaatgcactcgataaggttgaatctgagctacttaccttagtcgaggctgcaaagagg
agtcctacattttctctattcatgaaggatttatcagttactgcggatacacgagtgaag
gctttaagtgacatttgtgctcaagctaaatttttagatatcacaagaaactttttggtt
gtcgttgccgaatatgggaggctggggcacttagaacgtatagcacagagattctccgag
ctgactatggcacataggggggaagtaaaggctacagtaaccactgtgattcctctacct
ctagaagaggagaaagaattgagagaaacactgcaggatatacttggacaagggacgaaa
gtgaaggttgaacagaagattgatcctagtattctcggtgggcttgtggtggagtttgga
caaaaagtgttcgacatgtctataaagtctagggctgctcagatggagcgattccttcgc
caacctatcaatttggatcaccac
>Pedicularis_TRINITY_DN9438_c0_g2_i1
---------atggcagggcgt---ctaagatcg---ggt---cttcctctcctccgccga
gccgtcgcggttggaaatccttcagccatc---------------gaaagatccgtcgct
ccgatg------gtcgccctctgccccgccatctccaagcccgagtttgcaaggaattat
gcaagtgcaacaccagctgctcctgcaaaacagcagaaa---------gtcaaggttcct
ttgaaaatgtatggggtctctggcaactatgccacggctttgtatattgcagcagttaaa
aagaatacactcgacaaagttgaatctgagctgcaaaccttagtcgaggcggcaaagaaa
agtccgacattttctcaattcatgaaggacctatcagttactgcagatacaagagtgaag
gctttaactgacatttgcgaacaagctaaattttcagagatcacaaaaaacttcatgctt
gttgttgcccaaggtgggaggctggcacaattgccacgtatggcacagagatttgctgag
ctgactatggctcatagaggggaggttaaagctactgtaaccactgtgattcctctacct
gcagaagaggagaaagaattgaaagaaacactgcagcaaatactgggacaggggacgaaa
gttatggttgaacaaaagattgaccctagtatcttgggtgggcttgtggtggaattcgga
caaaaagtgtttgacatgtctataaagacaagggctgcccaaatggagcggttcctgcgc
caacccatcaacttggacggccat
>Phtheirospermumheirospermum_GFP92111.1_13546
---------atggcaggacgt---ttgagatcg---ggc---cttcctctcctccgccgt
tccctcacctccgaacctctctcctcctccgccgccgctgccgcagagagatccttcgct
tgccga------gccgttctcttccgtgatttcgccaacaccgagtttacaagaaactat
gcgactgca---------cgt---gtaaaagagcagaaa---------gtgaaggtacct
gtgacaatgtttggtgtttctggaaactatgcttcggctttgtacatcgcagcagttaaa
acaaatgccctggacaaaatcgagtctgagcttcttactcttgtcgaggcttcaaagaaa
agccctacgttttctcagttcatgagggatatatcagtaactaaggataccagagtgaag
gcaataactgatatttgcagtcaagctaagttttcagatatcacgaagaactttttggtt
gttgttgctgaagctggaaggctggggcatctagaaagaatgtcacagagatttgcagag
ctgactatggcacatagaggcgaagtaaaagctactgtgaccaccgtgattcctttacct
ccacaagaggagaaggaattaaaagaaacattgcaggtgatacttggacaagggaagacg
gtgatggttgaccagagaattgatcccagtattcttggtggacttgtggtggaattcggg
caaaaagtattcgacatgtctataaggacaagggctcgccagatggagcgtttcctacgc
caacctattaacttggatggccat
>StrigaAsiaticaAsiatica_TRINITY_DN1011_c0_g1_i2_len_1274
atggcg---atggcagcgcgt---tttagatct---ggc---cttcctctcctccgccga
gcccttgctgccggcaatctctcagctgcc---------------gagagatccgtcgct
ccgatt------ggcggcatctgcccgactatctcgaagcccgagtttgcaagaagttat
gcgagtggt---------cctcccgaaaaacagcagaat---------atcaaggttcct
ttgaaattgtttggtgtctctgggaactatgcctctgctctatacattgcagctgttaaa
gccaatgtgcttgacagggttgagactgagctgaatactttaatccaggcctccaagaat
agcccgacattttctcaattcatgaaggatttatcagttactgcagatacaagagtgaag
gctataaatgacattggtgctcgagctagattttcggaaaccatgaagaacttcttggct
attgttgccgaatctgggaggctgggtcacttggaacgtatagtacatagattctctgag
ctgactatggctcataggggggaagttaaagctacagtgaccactgtgattcctttacct
ccagaagaggagaaagagctgaaggaaacactgcagcatatacttggacaagggacaaaa
gtcaaggttgagcagaagatcgatcctagtattcttggtgggattgtggtggaatttggg
cagaaagtgtttgacatgtctataaagactagggctgcccagatggagcgattcttacgc
cagcctatcaacttggatggccac
