# Supplementary material for: Altered Mitochondrial Respiration Is Associated With Loss of Nuclear‐Encoded OXPHOS Genes in Parasitic Broomrapes
Source: Ecol Evol. 2025 Jul 6;15(7):e71737. doi: 10.1002/ece3.71737 (PMC12230201; doi:10.1002/ece3.71737)
Supplement: Supplementary file 1 — Appendix S1. [file ECE3-15-e71737-s003.tgz › Orobanchaceae_O2K_Supplementary_v3/Data_S1/DataS1/CV/OG0005413.filter.hyphy.fas]

>AmborellaTrichopodaorellaTrichopoda_ERN06475.1
gtttct---------tcgcaggagttagcccctgttggagcacgttcaatttccactcaaattgtgagaaaccgaatgaaaagtgttaagaacattcaaaagattacgaaggctatgaagatggttgcagcctcaaagcttcgagctattcaaacaaaggcggaaaagtcacggggcctttggcaaccatttacagcacttcttggggattatccaagcattgatgtgaagaagaatgttattgttactatttcctctgataaaggtctttgtggtggtatcaactctacttctgtcaagatgagcaagggtttccgcaagctgaattctggcccagataaggaagtaaaatatgtcgttttgggggaaaaggcaaaggcccaattagtgcgtgactccaagaaggacatagagatttccattactgagttgcagaagaacccttttaattatacacaggtctctgtccttgctgatgatattttgaagaatgttgagtacgatgctttgaggattgtcttcaacaaatttcattctgttgtttcatttgttccaactgtgaccacagtgttatcccctgaggttgtggagagagaatctgaaactggtggaaagctcggtgacctggattcttatgagatcgaggggggtgagacaaaagctgaagtgcttcagaatctaacagagttccaattt---------------------------------gcttgtagt---------------------------------------------------------------------------------------ccg---------------------------------------------------------------
>CinnamomumMicranthumnamomumMicranthum_RWR95106.1
cttctc---------tcagatgagttgggccctcagggagcacgttccatatctacccaaatagttaggaatcgcatgaagagtgtaaagaatatccagaaaatcacaaaggcaatgaagatggttgcagcttcaaagctacgagctattcaagtcaaggcagaaaactctcgtggcttgtggcagccgtttactgcacttcttggcgatgctcctagtatcgatgtgaagaagaatgttattgtgacgatttcctctgacaagggtctttgtggtggcatcaattccacatccgtcaaaattagcaagggtttttacaagttgaattccggtccagataaagaaacaaaatacgttgttctgggagaaaaggcaaaggctcaactagtgcgtgactctaagaaggatattgatttatgcataacggagttgcagaaaaatcctctaaactatactcaggttgctgttctcgcagatgagatcttaaagaatgttgagtttgatgctttgagaattgtttttaacaagttccagtctgtggtgtcttttatgccaacgctttcaacagtattatctcctgaagttgtggagagagagtctgaatccgggggaaagcttggggacctagactcttatgaaatagaaggcggcgaaacaaaggcagaaatactgcaaaatcttgcagaattccagttttcttgtgttatgtttaatgcggttttggagaacgcatgcagtgagcaaggagcgaggatgtctgccatggatagctctagtagaaatgctggggaaatgcttgatcgcctcacgcttacttataacagaacccgtcaagcatcaattactacagagctgattgagattatttctggggcttcagcattgactgga
>OryzaSativa_LOC_Os10g17280.1
gccgccgcc------caccaggagattgccccactaggcgcacgttctgtttcaacacaagttgtgagaacccgcatgaagagtgttaggaacatccagaagattacaaaagcaatgaagatggttgcagcatcaaagcttcgagctgttcaaataagaacagaaaattcacgtggtctatggcagccattcaccgctcttcttggggatgtccctagtgtcgatgtcaagaagaatgttattgtagccattacctctgacaagggtctttgtggtggtatcaactcaacgtcagttaaagtcagcaaagcactccacaagttgacttctggaccagagaaagaaagcaagtatgtcatattaggagaaaagggtaaagttcaactcattcgtgactccaaggataacatcgagatgacagtatctgagttgcagaagaaccctatcaactacacacagattgctgtgctggcagatgatatcttgaaaaatgttgagtatgatgctctaagggttgtttttaacaagttccactcggtcatatcattcaagcccacaatgacaaccatactttccccagaggttatggagaaagaatcggaatctggt---aaggttggtgacctggattcatatgaaattgaaggaggtgaaactaaatcagaaattcttcagaatcttaccgagttccagttttcttgtgttatgtataatgctgctctagagaatgcatgcagtgagcttggagcacgtatgtctgccatggacagctccagcagaaacgctggtgaaatgcttgatcgactcaccctcacatacaacaggacacgtcaagcatctatcactacagagctcattgagattatctctggcgcttctgcccttgaggga
>SorghumBicolorghumBicolor_Sobic.001G457000.1
gccatctcg------caaccggagatggctccacttggtgcacggtctatttcaactcaagttgtgaggaaccggatgaagagtgtcaagaacatccagaagatcacaaaggctatgaagatggttgcagcatcaaagcttcgtgctgttcagacgaggactgaaaattcacgtggcctgtgggagcctttcaccgcccttcttggggatgctcctagcgttgatgtcaagaagaatgtgattgtggccattacctctgataagggactctgtggtggtattaattcaacatcggtgaaagttagcagggcccttcacaagttgacatctggtccagaaaaagaaagcaagtttgttatattaggagaaaagggaaaagttcagctggttcgtgactcaaggaacagcattgaaatgactgtaactgaactacagaagaatcctatcaactatacacagattgctgtgctggccgatgacatattgaaaaatgtggaatatgatgctctgagggttattttcaacaagttccattctgttatatcatttaagcccacaatggtaacaatactgtcccctgaggttgcagaaaaagaatcagaagctggtgggaagatgggtgacctagattcttatgagattgaaggcggcgagacaaaatcagagatattgcagaatctagctgagttccagttttcttgtgttctgtacaatggtgccctagagaatgcatgcagtgagcttggagcccgtatgtctgccatggacagctccagcagaaatgctggcgatatgcttgatcgtctaactctcacttacaacaggacacgccaagcatccatcactacagagcttattgaaattatatctggtgcatcggcccttgaagga
>AquilegiaCoeruleailegiaCoerulea_PIA52159.1
ctcatttctcct---gctgtggaatttgcgccactaggatctcgttcaatttcgactcaaattgtgagaaaccgaatgaagagtgttaagaacatccagaagattacaaaggctatgaagatggttgcagcttcaaaactacgagctatccaatctaaagcagaaaattcacgtggactgtggcagccatttgcagcgcttcttggagatcttcccagcgttgatgtgaagaagaatgttattgtcaccatttcttcagacaaaggtctgtgtggtggaatcaactccacggctgtaaaaataagcaaggcagttcacaagttgaattctggtcctgataaagaaccaaagtatgttattctgggtgaaaaggcaaaggctcaacttatccgtgattcaaagaaggacattgagataaccataactgatttgcagaagaatcctctaaattacactcaggtttctgttctcgctgatgacgtcttaaagaatgttgaatatgatgctttgaggattgttttcaacaagttccagtctgttgtgtcatttttgccaacaatggcaactgttttatctcctgaggctgtggaaagagaagctgaaagtggaggaaaactcggtgacttggattcctatgaaattgaaggtggtgagacaaaagctgaagtgctgcagaatcttgcggagttccaattttcttgtgttatgttcaatgcggtgttagagcatgcgtgcagtgagcaaggggcaagaatgtctgccatggacagttccagtagaaatgcgggagatatgcttgatcgccttacgcttacttataacagaacccgtcaagcatcaatcacaacggaactgattgaaattatttctggagcttctgcactcactggt
>AquilegiaCoeruleailegiaCoerulea_PIA57198.1
ctcatttctcct---gctgcggaacttgcgccactgggatctcgttcaatttctactcaaattgtgagaaaccgaatgaagagtgttaagaacattcagaagattacaaaggctatgaagatggttgcagcttcaaagttacgagctattcaatctaaagcagaaaattcacgtggactgtggcagccatttgcagcgcttcttggagatcttcccagcgttgatgtgaagaagaatgttattgtcaccatttcttcagacaaaggtctgtgtggtggaatcaactccacagctgtaaaaataagcaaggcagtttacaagttgaattctggtcctgataaagaaccaaagtatgttattctgggggaaaaggcaaaggctcaacttatccgtgattcaaagaaggacattgagataaccataactgagttgcagaagaatcctctaaattacactcaggtttcggttctcgctgatgacatcttaaagaatgtcgaatatgatgctttgagaattgttttcaacaagttccagtctgttgtgtcatttttgccgacaatggcaactgttttatctcctgaggttgtggaaagagaagctgaaagtggaggaaagcttggtgacttggattcctatgaaattgaaggcggtgagacaaaagctgaagtgctgcagaatctagcagagttccaattttcttgtgttatgttcaatgcggtgttagagcatgcgtgcagtgagcaaggggcaagaatgtctgccatggacagttccagcagaaatgctggagatatgcttgatcgccttacacttacttataacagaacccgtcaagcatcgatcaccacggagctgattgaaattatttctggagcttctgcactcactggt
>Daucuscarotacuscarota_DCAR_002146
---------------cagggggaacaagtttctctgggagttcgcagtatttcaactcaaatcgttcgtaaccggatgaagagtgtaaagaatattcagaaaattacaaaggcaatgaagatggttgcagcctctaagctgcgagcaattcaagtgagggctgaaaattctcgtggtctatggcagccattcactgctcttcttggtgacacaccaagtgtggatgtcaagaagaatgttattgttaccgtctcagcggacaagggtctttgcggtggaatcaactccacgtcagtcaagattagcagggctcttttcaagttaaattcaggagctgagaaagaaagcaagtacgttgtcttgggagagaaagcaaaggcacaactgataagagactccaaacagcacattgatctaacaatgacagagctgcagaaaaacttccttaattatacccaggtttctgcgcttgctgatgaaatcctaaagaatgttgaatatgatgcactgaggattgtattcaacaaattccagtcggttgtctcatttttgcctactactgcaactattttttctccagagattgtagagagagaatctgaaactggc---aagcttggtgatctggatttatatgaagttgaaggtggtgaaacaaagtctgaaattctccaaaatctgactgagtttcaattttcttgtgttatgtttaatgccgttttggagaatgcctgtagtgagcaaggagctagaatgtctgcaatggatagttccagcaggaatgctggggagatgcttgatcgtctcactcttacgtacaacagaacccgtcaagcttcgattaccacagaactgacagagattatatctggagcatcagcactcgagggc
>Daucuscarotacuscarota_DCAR_023345
ctgctcccatct---gaacaggaacaagtttctctgggagttcgtagtatttcaactcaaatcgttcgtaaccggatgaagagtgtgaagaatattcagaaaattacgaaggcaatgaagatggttgcagcctctaagctgcgagcaattcaagtgagggctgaaaattctcgtggtctgtggcagccattcactgctcttcttggtgacacacccagtgtggatgtcaagaagaatgttattgttactgtttccgcggacaagggtctttgtggtggaatcaactccacatcagtcaagattagcagggctctcttcaagttaaattcaggagctgagaaagaaagcaagtatgttgtcttgggagagaaagcgaaggcacaactgataagagactccaaacaacacatcgatctgacaatgacagagctgcagaagaacttccttaattatactcaggtttctgcacttgctgatgaaatcctaaagaatgttgaatatgatgcattgaggattgtattcaacaagttccagtcggttgtctcatttttgcccacgactgcaactatattttctccagagattgtagaaagagaatctgaagctggc---aagcttggtgatctggatttatatgaagttgaaggtggcgagacaaagtctgaaattctccaaaatctgactgagtttcaattttcttgtgttatgtttaatgcggttctggagaacgcctgtagtgagcaaggagctagaatgtctgcaatggatagttccagcaggaatgctggggagatgcttgatcgtctcactcttacctacaacagaacccgtcaagcttcaattaccacagaactgacagagattatatctggagcatcagcacttgagggc
>HelianthusAnnuusianthusAnnuus_OTG05535.1
cttgctccc------gctgaggagcaggtgggccttggggttcgctccatttcgactcaagttgtaagaaaccgtatgaagagtgttagaaacattcagaagatcacaaaggccatgaagatggttgcagcttcaaagctgagagcaattcaagttagagctgagaattctcgtgggctttggcagccattcaccgctcttcttggcgacactccaagtgtgaatgtgaagaagaatgtcattgtgactatctcttcagacaagggtctttgtggtggtattaactctacttcagtgaagataagcagggctcttcacaagatcaactctggtccggacactgaatgtaaatacgtgattttgggagaaaagggaaaggctcaactgatccgtgactctaagaaagacattgagttgattatgacagagttgcaaaagaattttctgaactacactcaggtatctgtacttgcggacgacatcttgaagaatgtggaatttgatgcattgaggatagtattcaacaacttccaatctgttgtctcatttctgcctacaacagcaactgtgttgtctcctgagattgtggaaaaagaatctgagtctggaggaaagattggtgacttagattcttatgaaatcgaaggcggtgaaaccaagtcagaagttcttcagaatcttgctgaattccagttttcttgcgtaatgttcaatgcggttttggagaatgcatgcagtgaacaaggagctcggatgtctgccatggacagttccagcagaaacgctggtgacatgcttgatcgtctcactcttacgtacaacaggacccgtcaagcatccatcacaactgagctcattgagattatttctggagcatctgcattggagggt
>HelianthusAnnuusianthusAnnuus_OTG05536.1
cttgctccc------gctgaagagcaggtgggccttggggttcgctccatttcaacacaaattgtaagaaaccgtatgaagagtgtcagaaatattcagaagattacaaaggccatgaagatggttgcagcttcaaagctgagagcaattcaagttagagctgagaattctcgtggactttggcagccatttactgctcttcttggcgacactccaagtgtgaatgtgaagaagaatgtcatcgtcactatctcttcagacaagggtctttgtggtggtattaattctacttcagtgaagataagcagggctcttcacaggatcaacgctggaccggacactgaatgtaaatatgtgattttgggagaaaaaggaaaggcccaactgatccgtgactcaaagaaagacattgagttgattatgaccgagttgcaaaagaattttctgaactacactcaggtatctgtacttgcagatgacatcttgaagaatgtggagtttgatgcactgaggatagtgttcaacaagtttcaatcggttgtttcgtttctgcctacaaccgcaaccgtgttgtctcctgagattgttgaaagagaatctgaagctgggggaaagattggtagtctagattcttatgaaattgaaggcggtgaaaccaagtcagaagttctccagaatcttgctgagttccagttttcttgtgtaatgttcaatgcggttttggagaatgcatgcagtgaacaaggagctcggatgtctgctatggacagctccagcagaaatgctggtgacatgcttgatcgtctcactcttacatacaacaggacccgtcaagcatccatcacaactgaactcattgagattatttctggagcatctgcgttggagggt
>ArabidopsisThaliana_AT2G33040.1
ctctcttct------gaccaggaggaaggacttcttggagttcgatctatctcaactcaagtggtgcgtaaccgcatgaagagtgttaagaacatccaaaagatcacaaaggcaatgaagatggttgctgcttccaagcttagagcagttcaaggccgagctgagaactcccgtggactttggcagccatttactgcacttctaggagataatcccagcattgatgtaaagaagagtgtggtggtcactctctcttctgacaagggtctctgtggtggaatcaactccactgtcgttaaagtgagcagggctctgtacaaattgaatgctggtcctgaaaaggaagttcagtttgttattgtcggagagaaagcaaaggctataatgtttcgtgactcaaagaacgacattgtcctctctgtaacagagctgaataagaacccactcaattatgctcaggtgtcagttctagctgatgacatcctgaagaacgttgaatttgatgctttgcgcattgtctacaacaagttccattcagttgtcgcatttctgccaactgtgtccactgttttgtcacctgagattattgagaaggagtctgaaattggaggaaaacttggcgagcttgactcatatgagattgaaggtggggaaacaaagggagaaatattgcagaatctggccgagttccaattctcttgtgtgatgttcaatgcggttctggagaatgcatgtagtgagatgggagcaagaatgtctgccatggacagctcaagcagaaacgcaggagaaatgctcgaccgtctcaccctcacatacaacaggactcgtcaagcttctattacaacagagcttattgagattatctctggagcttctgctcttgaagct
>CitrusSinensisrusSinensis_orange1.1g040116m
ttcctt---------tccgaggaggatgcccctctgggagtccggtctatttcaactcaaattgttagaaaccggatgaagagtgttaagaatattcagaaaattacaaaggctatgaagatggttgcagcctcaaagttaagagcaattcaagttaaagctgaaaattcccgtggtctgtggcagccattcactgcacttcttggtgacactcccactgttgatgctaagaagaatgttattgtgaccatctcttctgacaaaggtctatgtggtggaattaactctactgcagttaagataagcaagagtttgcacaagttgaattct---------------------------------------------------------------------------gatattgaactcatcataactgagttacagaaaaatcctctcaattatacccaggtttccgttcttgcagatgatatcttaaagaatgtagaatttgatgctttgaggattatctatagcaagttccattctgtggtctcctttctgccgacaatggcaactgtattatcgcctgagcttgtggagagagaagccgaatctgggggaaagcttggtgagctagactcctatgaaattgaaggcggtgaaacaaagggtgaaatacttcaaaatctggctgagttccaattctcttgtgtcatgttcaatgcggtgttggagaatgcttgcagtgagcaaggggcaaggatgtctgccatggatagctcaagcagaaatgcgggagaaatgcttgatcgcctcactcttacttataacagaactcgtcaagcatctatcaccaccgagttgattgagattatatctggagcatcagcactggaaggc
>CoffeaCanephorafeaCanephora_Cc03_g13130
ctcttaccg------tccgaggagcaggccattcttggagttcgtagtatttcaactcaagttgtccggaaccgcatgaggagtgtcaggaatattcagaaaattacaaaggcaatgaagatggttgcagcttctaaattgcgagctattcagactagaactgaaaattcgcgtggcctctggcagccattcactgctcttctgggtgacctcccaagtgttgatgtcaagaagacagttgttgttactgtatcttcagacaaaggtctttgtggtggcattaattctacatctgtcaagataagcagggcacttcacaagttgaattctgggcctgaaaaggaagctaaatatgttgttctgggggaaaaggccaaggctcaactggttcgagactcaaagaaacatattgagctctccatgactgagctgcaaaaaaatcctcttaattacactcaggtttctgtgcttgcagatgacattttaaagaatgttgaatttgatgcattaaggcttgtcttcaacaaatttcattcagttgtctcatttatgccgactacagctacagtgctatcacctgaggttgtggagagagaagctgagtctggtgggaagcttggggatctggatttgtatgaaattgaaggtgctgagacaaagggagaagttcttcagaatctggcagaattccagttttcttgtgtcttgttcaatgcagttttggagaatgcttgtagtgagcaaggagcacggatgtctgcaatggatagctccagtagaaatgctggcgagatgcttgaccgcctcacccttgcttataacagaacccggcaggcttccatcaccaccgagcttattgagattatttctggagcttctgcgctgacgggc
>GlycineMaxcineMax_Glyma.04G162800.1.p
ctcatctctcag---tcagtagaccaatcccctcatggcgcgcgcttcatttccactcaagtggtgagaaaccgaatgaagagtgtgaggaatatccagaagatcaccaaggccatgaagatggttgccgcatccaagctgagagccgttcagaccagagctgaaaattcccgcggcctctggcagccgttcaccgctcttctcggcgacaatcccagtgctgatgttaagaaaaacgttgttgttaccatctcttcggacaaaggtctttgtggtggaatcaattccacgtctgtcaagataagcagggttttgtacaaattgaattctgggcctgataaagagacaaaatatgtcatattgggagagaaggctaaagctcaattgttgcgtgactcaaggaaacacattgtgctcagccttactgaattgcagaaaaatcccctgaattacactcaggtgtctgtcttggcagatgacattctaaagaatgtggagtatgacgcattaaggattgttttcaacaaatttcattctgttgtacaatttttgccaacagtgtcaactgtactgtctcctgaggttattgagagagaggctgaatcaggaggaaagctcggggaattggattcatatgagattgaaggtggcgaaacaaaagctgaaattcttcagaatctggctgagttccagttttcttgtgtgatgtacaatgccgtgttggagaatgcctgtagtgagcaaggagcaagaatgtctgcaatggacagctctagcaggaatgctggggatatgcttgatcgtctcacgctcacctataacagaactcgtcaagcatcaatcaccactgaattgatagagattatctctggagcttcagcactggaaggc
>GlycineMaxcineMax_Glyma.06G203200.1.p
ctcatctctcag---tcagtagaccaagcccctcatggcgcgcgctccatttccactcaagttgtgaggaaccgaatgaagagtgtgaggaatatccagaagatcaccaaggccatgaagatggttgccgcgtccaagctgcgggccgttcagaccagaactgaaaattcccgcggcctctggcaaccgttcaccgctcttctcggtgacgatcccagtgttgacgttaagaaaaacgttgtcgttaccatctcttcggacaaaggtctttgtggtggaatcaattccacgtctgtcaagataagcagggttttgaacaaattgaattctgggcctgataaagagacaaaatatgtcatattgggagagaaggctaaggctcaattgttgcgtgactcaaagaaacaaattgcgctcagccttactgaattgcagaaaaatcccctgaactacactcaggtgtctgtcttggcagatgacattctaaagaatgtggagtatgacgcattaaggattgttttcaacaaatttcattctgttgtacaatttttgccaacagttgcaactgtactgtctcctgaggttattgagagagaggctgaatcaggaggaaagcttggggaattggattcatatgagattgaaggtggcgagacaaaagctgaaattcttcagaatctggctgagttccagttttcttgtgtcatgtacaatgctgtgttggagaatgcttgtagtgagcaaggagcaagaatgtctgcaatggacagctctagcaggaatgctggggatatgcttgatcgtctcaccctcacctataacagaactcgtcaagcatcaatcaccactgaattgatagagattatctctggagcttccgcactggaaggt
>HandroanthusImpetiginosusdroanthusImpetiginosus_PIN11721.1
gtgacatcg------tccgaggagcatgaggttttgggagttcgttcaatttcaactcaagttgttcgcaaccgtatgaagagtgttcgaaatattcagaaaattacaaaggcaatgaagatggttgcagcttcaaagcttcgagccatccaaactagagctgaaaattcacgtggactgtggcaaccattcattgctcttcttggtgacaccccaagtgttgatgtcaagaagaatgtcattatcacgatttcttcagacaaaggtctttgtggtggaatcaattctacagctgtcaagataagcagaggccttcataagttaaattctggtcctgaaaaggagtctaaatatgttattttgggagaaaaggcaaaggcccaacttgtgcgtgactcaaagaaagagattgagttatctataacagagttgcagaaaaatcctctgaactacactcaggttgctgtgcttgcggatgacatcttaaagaatgtagagtttgatgcattgaggattgtttacaacaagttccattcagttgtgtcattcatgccaacaacttcaactgtattatctcctgaggttgttgagagagaagctgaagctgggggaaaacttggggagctggattcctatgaaattgaaggtggtgaaacaaagtctgaagtgcttcaaaatctttccgagttccaattttcttgtgttttgttcaatgcggtgttagaaaatgcttgcagtgaacaaggtgctagaatgtctgcaatggacagctccagcagaaatgcaggagatatgcttgaccgtctcacactcacttataacagaactcgtcaagcatccatcactactgaattgatagagattatttctggggcatcagcattggagggt
>HandroanthusImpetiginosusdroanthusImpetiginosus_PIN11722.1
ctggcttcg------tccgaagttctcaatagtgtgagtgttcaagctgttgcgtctgaagtggacaggtcacagatgggatatccccctgctgtttcggttctggtttttctattgaattcatatgcagcttccatgactaaactcattctaagcaaggttataaacttctacggatatacaagagtgtatttggctatacta------------agcgttgatgtcaagaagaatgtcattgtagcaatttcttcagacaaaggtctttgcggtggaatcaattccacagctgtcaagataagccgggggcttcataagttaaattctggtcctgaaaaggagtgtaaatatgtgattttgggagaaaaggcaaaggtccaacttgtgcgagactcaaagaaagaaattgagttatcaataacagagttgcagaaaaatcctctgaattatactcaggttgctgtgcttgcagatgacatcttaaagaatgtagagtttgatgcgttgaggattgttttcaacaagttccattcggttgtctcatttgtgccaaccacctcaactgtattatctcccgaggttgttgagagagaagctgaagctggggggaaactcggtgaactggattcctatgaaattgaaggtggtgaaacaaagtctgaagtgcttcaaaatctttcagagttccaattttcttgtgttttgttcaatgcggtgttagaaaatgcttgcagtgagcaaggtgctagaatgtctgcaatggatagctccagcagaaatgcaggagatatgcttgatcgcctcacactaacttataacagaactcgtcaagcatcaatcactactgaactgatagagattatctctggagcatcggcgttggagggt
>IpomoeaNilmoeaNil_INIL01g25133.t1
---------------------gagataggatcatcaggagttcgctatatttcaactcaagttgtgagaaaccgcatgaagagtgttagaaacattcaaaaaattactaaggccatgaagatggttgcagcttccaagctccgagcaattcaaactagagctgaaaattcacgtggtctctggcagccgttcactgctctccttggtgacactccaagtgtcgatgtgaagaagaatgtcattgtgactatttcttcagacaaaggtctttgtggtggaattaattctacagctgtcaagacaagcaggaatattcacaagttgaattctggtcctgaaaaggagaacaagtatgttattcttggagaaaaggcaaaggctcagctggttcgagattcaaagaacgacattgaattgatcatgactgagttgcagaagaatccactcaactatacacaggtgtctgtgctcgcggatgacatcttgaaaaatgttgaatttgatgctctgagaattgttttcaacaagtttcactctgttgtctcatttgtgccaacaatggctactgtattatccccagaggttgtggagaaagaatctgaatctggagggaagcttggggatttggattcttatgaaattgaaggtgctgagtcaaaatcagaaatccttcagaatctctctgaattccaattttcatgtattatgttcaattctgtactagagaatgcttgtagtgagcaaggagcaagaatgtctgccatggacagttccagcagaaatgctggtgaaatgcttgatcggctcacacttacctacaacaggttc---tctctttctctctct------------------ctctctggcaaa---------------
>IpomoeaNilmoeaNil_INIL01g25133.t2
---------------------gagataggatcatcaggagttcgctatatttcaactcaagttgtgagaaaccgcatgaagagtgttagaaacattcaaaaaattactaaggccatgaagatggttgcagcttccaagctccgagcaattcaaactagagctgaaaattcacgtggtctctggcagccgttcactgctctccttggtgacactccaagtgtcgatgtgaagaagaatgtcattgtgactatttcttcagacaaaggtctttgtggtggaattaattctacagctgtcaagacaagcaggaatattcacaagttgaattctggtcctgaaaaggagaacaagtatgttattcttggagaaaaggcaaaggctcagctggttcgagattcaaagaacgacattgaattgatcatgactgagttgcagaagaatccactcaactatacacaggtgtctgtgctcgcggatgacatcttgaaaaatgttgaatttgatgctctgagaattgttttcaacaagtttcactctgttgtctcatttgtgccaacaatggctactgtattatccccagaggttgtggagaaagaatctgaatctggagggaagcttggggatttggattcttatgaaattgaaggtgctgagtcaaaatcagaaatccttcagaatctctctgaattccaattttcatgtattatgttcaattctgtactagagaatgcttgtagtgagcaaggagcaagaatgtctgccatggacagttccagcagaaatgctggtgaaatgcttgatcggctcacacttacctacaacaggttc---tctctttctctctct------------------ctctctggcaaa---------------
>IpomoeaNilmoeaNil_INIL09g35921.t1
cttgtctctcct---tcggaggagataggctcatctggagtccgttttatttctactcaagttgtgaggaatcggatgaagagtgttaaaaacattcaaaaaatcacaaaggcaatgaagatggttgcagcttctaagcttcgagctattcagactagaactgaaaattcacgtggcctctggcagccattcactgctctccttggtgacactccaagtgttgatgtaaagaagaatgtcatcattactatttcttcagacaaaggtctttgtggtggaattaattctacatctgtcaagacaagccggaatattaacaagttgaattctggtcctgagaaggaaaacaaatatgtaattctgggagagaaggcaaaggcacagatggtgcgagattcaaagaaagacattgaattgattataactgagttgcagaagaatcctctcaactatactcaggtctcagtggttgctgatgacatccttaaaaatgtagagtttgatgctctaagaattgttttcaacaagttccagtcagttgtctcatttgtgccaaccatgtctactgtattatcacctgaggctgtggagagagaatctgaatctgggggaaagctcggcgatttggattcttatgaaattgaaggtgctgagtcaaagtcagaagtacttcagaatctcactgaattccaattttcatgtgtaatgttcaatgctgttctagagaatgcttgcagtgagcaaggggcaaggatgtctgccatggacagctccagcaggaatgctggtgaaatgcttgatcgcctcaccctcacttacaacaggacccgtcaagcatctatcaccacagaactgacagagatcatatcaggagcatcagcattggagggc
>ManihotEsculenta_Manes.06G084900.1.p
cttatt---------gcagaggagcaggcccctagtggagtacgttctatatcaacccaagttgtcagaaatagaatgaagagtgtcaagaatattcagaaaattacaaaggccatgaagatggttgcagcctcaaagttacgtgcgattcaaactcgagcagaaaattcccgtggcctatggcagccatttactgctcttcttggtgatgctcctagtgttgatgtgaagaagaatgtaattgttaccatttcttcagacaaaggtctgtgtggaggaattaactccacatcagtcaagataagcaaggctatgcacaagttggcttctggtccagataaagaaacaaaatatgtcatcttgggagaaaaggcgaaggctcagttgatacgtgattcaaagaaggacattgaactatctatcactgagttgcaaaagaatcctttgaattatactcaggtctctgttctggcagatgacatcttaaagaatgtggaatatgatgctttgaggattgtcttcaacaagttccattcagttgtttcatttcttccaaccatgtcaactgtgttatctccagaggttgtggagagagaggctgaatctgggggaaaacttggagatcttgactcttatgagattgaaggtggtgaaacaaagggtgaaatacttcagaatcttgctgagttccagttttcttgtgtcctattcaatgctgtactggagaatgcttgcagtgagcaaggagcaaggatgtctgctatggacagctcaagcagaaatgctggcgagatgcttgatcgcctgacacttacttataacagaactcgtcaagcatcaatcaccaccgagttgattgaaattatatcaggagcatcagcactagagggt
>MimulusGuttatusulusGuttatus_Migut.D01664.1.p
ctcgcttcc------tctgaggagcaggcattctcaggagttcgtttcatctctactcaaattgtgcgcactcgtatgaagagtgtcaagaatattcagaaaatcactaaggctatgaagatggttgcagcttcgaaactccgagctattcaaaccagagctgaaaattcacgtggtctatggcagccattcactgctcttcttggtgacatgccaagtgttgatgtcaagaagaatgttattgtcacaatctcatcagacaaaggtctctgtggtggaatcaattctacttccgtgaagataagcagggcgctctacaagttaaattctggtcctgaaaaggaatgcaaatatgtcattttgggagagaaggcaaaggcccaacttgtgcgtgactcaaagaaagacattgggctgtcgataactgagttgcagaagaatcctcttaactatactcaggttgccgtgattgcagatgacatcttaaagaatgtagagtatgatgcactaaggatcgtgttcaacaagttccagtctgtggttgcatttctgccaacaacatcaactgtattatctcccgagattgtggagagagaagctgaagctggcggcagtcttggggaattagattcctatgaaattgaaggtggtgaaacaaagtcagaagtgcttcagaatctcacagaattccagttctcatgtgttatgttcaatgcagtactagaaaatgcttgcagtgagcagggagcgagaatgtctgccatggacagctccagtagaaacgctggagatatgcttgaccgtctcacccttacttataacagaactcgtcaagcatccatcactacggagttgattgagattatatctggagcatcagcattgacgggc
>OleaEuropaeaaEuropaea_Oeu014404.1
atctcctct------gctgaggatcaggcttttctgggagttcgttctatttcaactcaaattgtccgtaaccgtatgaagagtgttaagaatattcagaaaattacgaaggcaatgaagatggttgctgcgtcaaagctacgagcaattcagactagagctgaaaattcacgtggcctatggcagccattcactgctcttcttggtgacactccaagtgttgatgtcaagaagaatgttatcgttacaatttcttctgataaaggtctttgtggtgggattaattctacttctgtcaagataagcagggcacttcataaattaaattctggccctgaaaaggaaagtaaatacgtcgttttgggagagaaggccaaggctcaacttgtgcgtgattccaagcaaaacattgagttatgcataactgagttgcagaagaatcccctgaactatactcaggtttctgtgcttgcagatgacatcttaaagaatgtcgagtatgacgcattgaggattgttttcaacaagttccaatcagttgtatcatttgtgccaacagcagcaactgtattatctcccgaggctgtggagagagaagctgaatctgggggaaaacttggggagttggacaattatgaaattgagggtggcgaaacgaagtcagaagtacttcagaatctaacagaattccagttttcctgtgttatgttcaatgcggtcctagaaaatgcttgtagcgaacaaggagctagaatgtctgcaatggatagctcaagcagaaatgctggagacatgcttgatcgcctcacactcacttataacagaacccgtcaagcatctattactacagaattgacagagattatttctggagcatcagcacttgagggc
>OleaEuropaeaaEuropaea_Oeu061163.1
ttcgcccct------gctgaggagcaagcattattgggagttcgttctatttcaactcaaatcgtccgcaaccgtatgaggagtgttaagaacattcagaaaataactaaggcaatgaagatggttgcagcctcaaagcttcgagcaattcaaactagagctgaaaactcacgtgggttatggcagccattcactgctcttctcggtgacactccaagtgttgatgtcaagaaaaatgttattgttacaattacttcggataaaggtctttgtggtggtattaactctacatctgtcaagataagcaggggtcttcgtaagttaaattcaggtccggaccaggaaagtaaatatgtcattttgggagagaaggccaaggcccaacttgtgcgagactccaagaaacacattgagttaattataactgagttgcagaagaatcctctaaactatactcaggtttctgtacttgcagatgacattttaaagaatgtagagtatgatgcattgaggattgttttcaacaagttccaatccgttgtctcttttctgccaacaacagcaactgtgttatcccccgaggtcgttgagagagaagctgaatctgggggaaaacttcgggaattagactcctacgaaattgaaggaggtgaaacaaagtcagaagtactgcagaatctcacagaattccagttttcctgtgttatgttcaatgcggtcctagaaaatgcttgcagtgagcaaggagccagaatgtctgcaatggacagctccagcagaaatgcaggagatatgctcgatcgcctcactcttgcttataacagaacccgtcaagcatctatcactacagagctgatagagattatatctggagcatcagcactgcagggt
>Phtheirospermumheirospermum_Pjv1_00005529
ctcgctcct------tcaaaggagcaggcgttattgggagttcgttctatctctacacaagttgttcgcaaccgtatgaagagtgttagaaatattcagaagatcacgaaggctatgaaaatggttgcagcttcaaagctccgtgctattcaaagtaaggctgaaaattcacgtgggctgtggcaaccattcactgctcttcttggcgacactccgagtgttgatgtcaagaagaatgttattgtcacaatttcctctgacaaaggtctctgtggtggtattaattctacctcggttaagacaagcaggggcctccataagctaaactctggtcctgaaaaggaatgtaaatatgttattttgggagagaaggccaaggcgcagcttgtgcgagactcgaagaaagacattgagctaacattaactgagttgcagaagaatcctcttaattatacccaggttgctgtccttgcagacgacattttaaagaatgtagagtatgatgctttgaggattgtttacaacaagttccagtcagtggtctcatttgtgccaacaacctcaaccgtattatctccagaggttgtggagagagaagctgaagctgggggaaaacttggagaattggattcttatgaaattgagggtggtgaaacaaagtcagaagttttg------------------------------------ttcaatgcggtcttagaaaatgcttgcagtgagcagggagcaagaatgtctgctatggacagctccagcagaaatgcaggagatatgcttgatcgcctcactcttacttataacagtcttcgtcaaggcagtgccacggtccgattggtgaggtcggtggccggtgggtcccatattgaggcc
>Phtheirospermumheirospermum_Pjv1_00009072
ctgacgaagcat---tcagaggagcacacccttttaggagttcgttccatttcaactcaagttgtgcgcaaccgtatgaagagtgttcggaatattcagaaaatcacaaaggcaatgaagatggttgcagcttcaaagctccgagccatccaaactaaagctgaaaattcacgtggactgtggcagccattcactgctcttcttggtgacattccaagcatagacgttaagaagaatgtcattgtcacaatttcttctgacaagggtctttgtggtggaatcaattccacctctgtcaagataagcaggggccttcataaagtaaattctggtcctgaaaaggaatgtacatatgtcattttgggagaaaaggcaaaggctcaacttgtgcgggactcgaggaaagacattaagttatcttttactgagttgcagaaaaatcctctgaactatacccaggttgctgtgctggcagatgacatcttaaagaatgtggagtttgatgccttaagggtcgtgtacaacaagttccagtcagttgtgtcgtttgtgccaacaacctcaactgtattatcccccgaggtcgttgagagagaagctgaagctggtggaaaactcggggaactggattcctatgagattgaaggcggtgagactaagtctgaagtgcttcaaaatctatccgagttccaattctcctgtgtgatgtacaacgcagtcatagaaaatgcctgcagtgagcagggtgctaggatgtctgctatggatagctccagcaggaatgcaggagatatgcttgatcgtctcacgcttacttataacagaactcgtcaagcatccatcactactgagctgattgagattatatctggagcatcagcactggagggt
>PrunusPersicanusPersica_Prupe.5G204800.1.p
atcgtccct------gccgaggagcaggcccctttgggagtccgctcaatttcaactcaaatcgttagaaaccggatgaagagtgtgaagaatatccagaaaattacaaaggcaatgaaaatggttgcagcctcaaagctacgagcaattcaagctaaagctgaaaattctcgtggcctgtggcagcccttcacagcacttcttggtgacactcccagtgtccaagttaagaaggacgttattgttacaatctcttcagacaaaggtttatgtggtgggattaactctacttcagtcaagataagcaaggccttaaacaaattgaattctggtcctgacaaagagacaaagtatgtcattttgggggaaaaggcaaaggctcaattgatacgtgactcaaagaaggacattgtgctggtcctaactgagctgcagaagaatcctttgaactacacccaggtatctgtcctagctgacgacattttaaaaaatgttgagtttgatgctttgagaatcatcttcaacaagttccaatcagtcgtcgcatttctgccaacagtgtctaccgtattatctccggagattgtggagagagaggctgagtctggtggaaagcttggtgagctagattcctatgagattgaaggtggtgaaacaaagtcagagatactccagaatctggcagagttccagttttcttgtgtcctgttcaatgctgtgttggagaatgcttgcagtgagcaaggagcaaggatgtctgccatggatagttcaagcagaaatgctggagagatgcttgatcgccttacactcacttataacagaactcgtcaagcatcgatcaccacagaattgattgagattatatcaggagcatcagcactggagggc
>PopulusTrichocarpa_Potri.012G066100.1
cttatc---------cccgaggaccatgcccctcttggagtacgttccatttcaactcaagttgttagaaatcggatgaaaagtgtcaagaatattcagaaaatcacgaaggcaatgaagatggttgcagcctcaaagctgcgattaattcaaactagagccgaaaattctcgtggcctgtggcagccatttactgcacttcttggagattctcccagtgttgatgtaaagaagaatgtgattgtcactgtatcttcggacaaaggtctatgtggtggaattaactctacagcagtcaagatcagcagggcctttaacaagttgaccttaggtcctgagaaagaaacaaaatatgtcatattgggagaaaaggcaaaggctcagttgatacgtgattcaaaaaagaacattgcaatatgcatgacagagttgcagaggaatcctctgaattatacccaggtctctgttcttgcagacgacgtcttaaagaatgtggaatatgatgctttgagaattgtcttcaacaagttccagtcagtggtctcatttctaccaactatggcaactgtattatcacctgaggttgtggagagagaggctgaatctggtgggaggcttggtgatcttgattcctatgagattgaaggtggtgaaacaaagggtgaaatacttcagaatcttgccgagttccaattttcttgtgttctgttcaatgcggtaatggagagcgcttgcagtgagcaaggtgctagaatgtctgctatggatagctcaagcagaaatgctggagatatgcttgatcggctgacactgacttataacagaactcgtcaagcatctatcacaacagagttgactgagattatatctggagcagctgcgctggagggt
>PopulusTrichocarpa_Potri.015G057700.1
ctcatc---------cccgaggagcatgtccctcttggagtgcgttccatttcaactcaagttgttcggaatcggatgaaaagtgtcaagaacattcagaaaattacgaaggctatgaagatggttgcagcctcaaagttgcgattaattcaatctagagctgaaaaatctcgtggcctatggcaaccatttactgcgcttcttggagatactcctagtgttgatgtaaagaagaatgtgattgtcaccgtatcttcggacaaaggtctgtgtggtggaattaactctacagcagtcaaggtcagcagggccattaacaagttgacttcaggtcctgacaaagaaactaaatttgtcatcttgggagaaaaggcaaaggtgcagttgatacgtgattcaaaaaagagcattacaatatgcatgacagagttgcagaagaatcctctgaattatacccaggtctctgttctggcagatgacattttaaagaatgtggaatatgatgctttgaggattgtcttcaacaagttccagtcagtggtctcatttcttccaactatgacaactgtattatctcctgaggttgtggagagagaggctgaatctgatgggaagcttggtgatcttgattcctatgagattgaaggtggtgaaacaaagggtgaaatacttcagaatcttgccgagttccagttttcttgtgttctgttcaatgcggtaatggagaatgcttgcagtgagcaaggtgcaagaatgtctgctatggacagttcaagcagaaatgctggagatatgcttgatcgcctgacactgacttataacagaactcgtcaagcatctatcacaacggagttgagtgagattatatccggagcagctgcactggagggt
>SesamumIndicumamumIndicum_SIN_1017411
ctggcttcgtccgacaacagggagcatgcccttacaggagttcgttttatttcaactcaagttgtccgcaaccgtatgaagagtgttcgcaatattcagaaaatcacaaaggcaatgaagatggttgcagcttcaaagctgcgagccattcaaactagagctgaaaattcacgtggactatggcagccattcactgctcttcttggtgacactccaagtgttgacgtcaagaagaatgtcattgtcacgatatcttcagacaaaggtctttgtggtggaatcaattctacatctgtcaaaataagcaggggcctttataagttaaactctggtcctgaaaaggagtctaaatatgttattttgggagagaaggcaaaggcccaacttgtgcgtgactcaaagaaagacattgagttatcaataacagagttgcagaaaaatcctttgaactatactcaggttgctgtgcttgcagatgacatcttaaagaatgtagagtatgatgcattaaggattgtttacaataaattccattcagttgtgtcatttgtgccaacaacctcaactgtactatctcccgaggttgttgaaagagaagctgaagctgggggaaaacttggggagctggattcatatgaaattgaaggtggtgagacaaagaccgaagtgcttcagaatctcgccgaattccaattttcttgtgttctgttcaatgccgtcttagaaaatgcttgcagtgagcaaggtgctagaatgtctgcaatggacagctccagcagaaatgcaggagatatgcttgaccgcctcacgttaacctataacagaactcgtcaagcatccatcactaccgagttgatagagattatctctggagcatcagcacttgagggt
>SesamumIndicumamumIndicum_SIN_1022664
ttagcacatgcc---agcagggagcaggtattagtgggagctcgttctatctcaactcaagttgttcgcaaccgtatgaagagtgtaaggaatattcagaaaattacaaaggctatgaagatggttgcagcttcaaagctccgggctattcagaccagagctgaaaattcacgtggcctatggcagccatttacagctcttcttggtgacatcccaagtgtggatgtcaagaagaatgttattgtcacaatctcctcagataaaggactctgtggtggaattaactctactgctgtcaagataagcaggggcatccataaattaaattctggtcccgaaaaggaatgtaaatatgtcattttgggagagaaggccaaggcccaacttgtgcgagactcaaagaaagacattgagctatcgatgactgagttgcagaagaatcctctgaactatactcaggttgctgtgcttgctgatgacatcttaaagaatgtagagtatgatgcattaaggattgttttcaacaagttccagtcggtggtctcgtttgtgccaacaacctcaaccgtcttgtctcctgaggttgtggagagagaagctgaagctgggggaaagcttggcgaattggattcttatgaaattgaaggaggtgaaactaagtcagaagtgcttcaaaatctcgcagaatttcaattctcttgtgttatgttcaacgcagtcctagaaaatgcttgcagtgagcagggagctagaatgtctgcaatggatagctccagtagaaatgcaggagatatgcttgatcgccttactcttacttataacagaactcgtcaagcatctatcactaccgaattgatagagattatttctggagcatcagccttggagggc
>SolanumTuberosumanumTuberosum_PGSC0003DMT400063336
ctcattcca------tccgaggaaccagtcttgtcaggagttcgatgtatttcaactcaagttgtcagaaaccggatgaagagtgtcaaaaatattcagaagattacaaaggctatgaagatggttgctgcttcaaagctcagagctattcaaactagagctgaaaattcacgtggcctatggcagccatttactgcacttcttggtgacactcctagtattgatgtcaagaagaatgttattgttactatttccgcagacaaaggtctttgtggtggaatcaattctacatctgtcaagataagcagggctatgcataagttgaattctggtcctgataaggaaaataagtatgttgtcttgggggaaaaggcaaaggctcagctggtgcgagattcgaaaaaggacattgaactggtcatgactgagttgcagaaaaatcctcttaactatacacaggtttctgtgatggcagatgacatcttgaagaatgttgaatttgatgcactgaggattgtttataataaattccagtcagttgtctcatttttgccaacagtgtccactgtactatctcctgaggttgtggagagggaagctgaatccggtggaaagcttggagatttggatttatatgaaattgaaggtgctgagacaaaggctgaagttcttcagaacctaactgaatttcagttctcatgcatgatgtacaatgcagttctagagaacgctactagtgagcaaggagcaagaatgtctgccatggatagttccagcagaaatgctggtgacatgcttgatcgtctcactcttacttacaacagaacccgtcaagcatctatcaccacagagctgattgagatcatatcaggagcatcagcactggagggt
>StrigaAsiaticaAsiatica_SGA_v2.0_scaffold25G10961
aaggcttct------tctgaggagtatgctgtttctggagttcgctccatttcaactcaagttgtccgcaatcgtatgaagagtgtccggaatattcagaaaatcacaaaggcaatgaagatggttgcagcttcaaagctccgagccatccaaacaaaagctgaaaattcacgtggactatggcagcctttcactgctcttcttggtgacactccaagtgttgatgtcaggaaaaatgtcattgtcactatctcttcggacaaaggtctttgtggcggaataaattctacagctgtgaaaataagcaggggcctccataagttgaattctggccctgaaaaggagtgtacgtatgtcattcttggagaaaaggcgaaggcgcaacttgtgcgtgactcgaaaaaagacattgagctatctattacagagctgcagaaaaatcctctgaactatacacaggttgctgcacttgcaaatgatatcttaaagaatgtcgagtatgatgcattaaggatagtgtataacaagttccattctgttgtatcattcgtgcctacaacatctactgtattatctcctgaggttgtagagagagaagctgaggctggtggaaaactcagcgaactggatagctatgaaattgaaggtggtgaatctaagtcagaagtgcttcagaatctctccgagtttcagttttcttgtatgatgttcaatgctgtactagaaaacgcatgcagtgagcagggtgctcggatgtctgccatggatagctcgagcaggaatgccggtgatatgcttgatcgtctcactctcacttataacagaactcgtcaagcatccatcacgactgaactcattgagatcatatctggagcatcagcattggagggc
>StrigaAsiaticaAsiatica_SGA_v2.0_scaffold28G11757
ccggtttcttacgacaacagggagcatgctgtttttggagttcgttccatttcaactcaagttgtccgcaatcgaatgaagagtgtcagaaatattcagaaaatcacgaaggcaatgaagatggttgcagcttcaaagctccgagccatccaaacaaaagctgaaaattcacgtggactatggcagccattcactgctcttcttggtgacattccaagcgttgatgtcaagaaaaatgtcattgttacgatctcttcggacaaaggtctttgtggtggcatcaattctacagctgtcaagataagcaggggtctccataagttgaattctggtcctgaaaaggagtgtaagtatgtcattcttggagaaaaggcgaaggctcaacttgtgcgggactcgaaaaatgacatcctgctagcgattacagagttgcagaagaatcctctgaactatacacaggtttctgtgcttgcagatgacatcctgaagaatgtcgagtatgatgcattaaggatcgtgtataataagttccattcggtggtgtcatttgtgccaacgacatctactgtgttatctcctgagattatagagagagaatctgaggctggtggaaaactcggggaactggataactatgaaattgaaggtggtgaatctaagtcggaagtgcttcagaatctctccgagtttcagttttcttgtgtgatgttcaatgcagtcctagaaaatgcatgcagtgagcaaggtgctaggatgtctgccatggatagttccagcaggaatgcgggtgatatgcttgatcgtctcactctcacttataacagaactcgtcaagcatccatcacgactgaactcattgagatcatatctggagcatcagcactggaaggc
>VitisVinifera_GSVIVT01007868001
cccatt---------cctgaggagcaggcccctcttggagttcgctctatttcaactcaaatagtcagaaaccggatgaagagtgtcaagaacatccagaaaattacaaaggcaatgaaaatggttgcagcttcaaagctacgagcaattcaaactagagctgaaaattcccgtggcctatggcagccatttaccgtactgcttggcgattctcctagtgttgatgtaaagaagaatgttattgttactatttcttcagacaaaggtctatgtggtggaattaattctacatcagtcaagattagcaaggctcttcataagtttacttctgggcctgagaagggaacaaagtatgttgttttgggagaaaaggcaaaggctcagctgatgcgtgattcaaagaaggacattgagctatgcataactgaattgcagaaaaatcctctgaattatacacaggtttctgttcttgctgatgaaatcttaaagaatgtggagtatgatgctttgagaattgttttcaacaagttccgttcaattatctcatttgtaccaacaacgtcaacagtgttatctcctgaggttgtggagagagaggctgaggctgggggaaaactgggtgatctggactcctacgaaattgaaggtggtgagacgaagggagaaatacttcagaacctagcggagttccagttttcttgtgttttgttcaatgctgtattagagaatgcttgcagtgagcaaggtgcgaggatgtctgccatggatagctccagcagaaatgctggcgatatgcttgatcgtctcacgcttacttacaacagaacccgtcaagctgcaatcaccacagaactgactgagattatatctggagcatcagcactggagggc
>CuscutaAustraliscutaAustralis_C043N0135E0.1
cttggctctcct---tccgaggaggtatgcttatctggagtccgctttatttctactcaagttgttaggaatcggatgaagagtgttaaaaacattcaaaaaatcacaaaagcaatgaagatggttgcagcttctaagcttcgagctgttcagagtagaactgaaaattcacgtggcctctggcagccattctctgttcttcttggtgacactccaagtgttgatgtgaagaagaatgttatcattaccatttcttcagacaaaggtctttgtggtggaatcaactctacatcagtcaagacaagccggaacattcacaagttgaattctggtcctgagaaggaaaacaagtatgtaattctgggagagaaggcgaaggctcagctgttgagagattctaagaaagatattcacctggttatgactgagctgcaaaagaatcctctcaactatacacaggtttctgtggtagctgatgagatacttaaaaatgtagagtttgatgctctgagaattgttttcaacaagttccaatcagtcgtctcattcttaccaaccatgtctactgtattatcacctgaggcggttgagagagagtctgaatctggagggaagcttggggatttggattcttatgaaattgaaggtgccgagtccaagtcagaaatccttcagaatcttacagagttccaattttcatgtgttctgttcaatgctgttctggagaatgcttgcagtgagcaaggggcaaggatgtctgccatggacagctccagcaggaatgctggtgaaatgcttgatcgtctcacccttacatacaacagaacccgtcaagcatctatcactacagaactaatagagatcatatctggggcttcggcactcgagggc
>Actinidiaeriantha_DTZ79_16g08730
ctcgctcct------tccgaggagcaggccccttttggactccgttctatttcaacccaagttgtgcgaaaccgaatgaagagtgttaagaatatccagaaaattacaaaggcaatgaaaatggttgcagcctctaagctgcgagcaattcaagttaaagctgagaattcccgtggtctatggcagccatttactgcgcttcttggtgacacaccaagtgttgatgtgaagaagaatgttattgttacaatttcttccgacaaaggtctttgtggtggaattaattctacatcagtcaagacaagcaaggctatgcataaactgaattctggtcctgataaagtgaataaatatgttgtgttgggagagaaggcaaaggctcaactgatcagggattcaaagaaggatatcgagataagcataactgagctgcagaaatatccactgaattacacccaggtttctgttctcgcagatgacgtcttgaagaatgtggaatttgatgcattgaggattgttttcaacaaattccattcagttgtctcatttatgccaacaattgcaactgtactatctcctgagatggtggagagggaagccgaagcgggaggaatgcttggtaatctggattcctatgaaatcgaaggtggcgagacaaagtcggaaatacttcagaatctaggagaattccagttttcttgtgttatgttcaatgcggttttggagaatgcttgcagtgagcaaggagcaaggatgtctgccatggatagttccagcagaaatgctggcgagatgcttgatcgcctcacacttacttataacagaacccgtcaagcttcaatcaccacagaactgattgagatcatttccggagcatctgcattaacgggc
>Actinidiaeriantha_DTZ79_23g13890
---------------------gagcaggcctcgcatggcgtctgttctatttcgatccaagctgtccgtgaccggataaagggcattgagattatccagaaaatcacaaaggcgatgaaattggtcgcagcctctaagctgcgagcaattcaaaatagagctgagaattcccgcggcctgtggcagccatttactgcacttcttggtgacactccaaatgttgatgtgaagaagaatgttattgtaacagtttcttctgataaaggtctctgtggtgggattaattctacatcagtcaagataagcagg------------------------------------------------------------------------------------------------------------------------------------------------------gtttctgttgttgcagatgacatcttgaagaacatagagtacgatgcattgaggatcgttttcaacaagttccattcaattgtcgtgtatatgctgacaacagcaactatattatctccccggattttggagagggaagcggaagcaggggaaaaacttggcaatctggattcttatgaaattgaaggcagtgagacgaagtcagaagagctg------------------------------------ttcaatgcggtttcggagaatgcttgcagtgagcaaggagctaggatgtctgccatggatagctccagcagaaatgccggcgaaatgcttgctcgcctcacacatacttataacagaacgcgtcaagcatcgatcaccaaagagctgattgagatcatttctggagcatctgcattagggggc
>GossypiumRaimondiisypiumRaimondii_KJB07055
cctctcgctccctctctcgaggatgagtgtcctattggagttcgttatatttcgacccaagttgttagaaaccgtatgaagagtgtcaagaatattcagaaaatcacaaaggctatgaagatggttgcagcctcaaagttgagagcaattcaaactaaagctgagaattcccgtggcctctggcaaccatttactgcacttcttggcgatctacccagtgctaatgttaagaagaacgttgttgtgaccatctcttcagacaaaggtctctgtggtggaattaattctacatcagtcaagataagcaaggggctccacaagttgaactctggtcctgaaaaagaaacaaaatatgttattttgggagagaaggcaaaggctcaattggttcgtgactctaagaaggacattgagttaatcataactgagctgcagaagaaccctttgaactacactcaggtctctgttcttgcagatgagatcttaaagaatgtcgagtatgatgctttgaggattgtcttcaacaagtttcactcggtagtttcatttgtgccaacagtgtcaactgttttatcacctgaaattgttgaaagggaagctgaatctgggggaaagcttggtgatctagactcgtatgaagttgagggtggtgagacaaagggcgaaatacttcaaaatcttgcagagttccagttctcttgtgtaatgttcaatgcggtgttggagaatgcttgtagcgagcaaggagcaagaatgtctgctatggatagttcaagcagaaatgcaggcgacatgcttgatcgcttaactcttacatataacagaacccgtcaagcatcaattaccactgaattgattgagattatatccggagcatcggcattggaaggt
>GossypiumRaimondiisypiumRaimondii_KJB19424
cctctctatcctactcttgaggatgagggtcctcttgggcttcgtcatatttcgactcaagttgttagaaaccggatgaagagtgtcaagaatattcagaaaatcacaaaggcaatgaagatggttgcagcctcgaagttgagagcaattcaaacaaaaactgagaattctcgtggcctctggcagccatttactgcacttcttggcgatcttcccagtgctgatgtaaagaagaacgttgttgtcaccatctcttcagacaaaggtctttgtggtggaattaactctacatctgtcaagataagcaaggggctccataagttgaactctggtcctgaaaaagaaacaaaatatgttattttgggagagaaggcaaaggctcaattagttcgtgattctaaaaaggacattgagttaatcataactgagctgcagaagaatcctttgaactacactcaggtctctgttcttgctgatgagattttaaagaatgtggagtatgacgctttgaggattgtcttcaacaagtttcagtcggtagtttcatttgtgccaacagtttcaactgtattatcacctgaaatagttgaaagggaagccgaatctgggggaaagcttggtgatctagactcctatgaagttgagggtggtgagactaagggcgaaatacttcaaaatctggcagagtttcagttctcttgtactatgttcaatgcggtgttggagaatgcttgtagtgagcaaggagcacggatgtctgctatggatagctcgagtagaaatgctggtgacatgcttgatcgccttactctcacatataacagaacccgtcaagcttcaatcacaactgagttgattgagattatatcaggagcatcggcattagagggt
>GossypiumRaimondiisypiumRaimondii_KJB19425
cctctctatcctactcttgaggatgagggtcctcttgggcttcgtcatatttcgactcaagttgttagaaaccggatgaagagtgtcaagaatattcagaaaatcacaaaggcaatgaagatggttgcagcctcgaagttgagagcaattcaaacaaaaactgagaattctcgtggcctctggcagccatttactgcacttcttggcgatcttcccagtgctgatgtaaagaagaacgttgttgtcaccatctcttcagacaaaggtctttgtggtggaattaactctacatctgtcaagataagcaaggggctccataagttgaactctggtcctgaaaaagaaacaaaatatgttattttgggagagaaggcaaaggctcaattagttcgtgattctaaaaaggacattgagttaatcataactgagctgcagaagaatcctttgaactacactcaggtctctgttcttgctgatgagattttaaagaatgtggagtatgacgctttgaggattgtcttcaacaagtttcagtcggtagtttcatttgtgccaacagtttcaactgtattatcacctgaagtgattgaaagggaagccgaatctgggggaaagcttggtgatctagactcctatgaagttgagggtggtgagactaagggcgaaatacttcaaaatctggcagagtttcagttctcttgtactatgttcaatgcggtgttggagaatgcttgtagtgagcaaggagcacggatgtctgctatggatagctcgagtagaaatgctggtgacatgcttgatcgccttactctcacatataacagaacccgtcaagcttcaatcacaactgagttgattgagattatatcaggagcatcggcattagagggt
>GossypiumRaimondiisypiumRaimondii_KJB19426
cctctctatcctactcttgaggatgagggtcctcttgggcttcgtcatatttcgactcaagttgttagaaaccggatgaagagtgtcaagaatattcagaaaatcacaaaggcaatgaagatggttgcagcctcgaagttgagagcaattcaaacaaaaactgagaattctcgtggcctctggcagccatttactgcacttcttggcgatcttcccagtgctgatgtaaagaagaacgttgttgtcaccatctcttcagacaaaggtctttgtggtggaattaactctacatctgtcaagataagcaaggggctccataagttgaactctggtcctgaaaaagaaacaaaatatgttattttgggagagaaggcaaaggctcaattagttcgtgattctaaaaaggacattgagttaatcataactgagctgcagaagaatcctttgaactacactcaggtctctgttcttgctgatgagattttaaagaatgtggagtatgacgctttgaggattgtcttcaacaagtttcagtcggtagtttcatttgtgccaacagtttcaactgtattatcacctgaaatagttgaaagggaagccgaatctgggggaaagcttggtgatctagactcctatgaagttgagggtggtgagactaagggcgaaatacttcaaaatctggcagagtttcagttctcttgtactatgttcaatgcggtgttggagaatgcttgtagtgagcaaggagcacggatgtctgctatggatagctcgagtagaaatgctggtgacatgcttgatcgccttactctcacatataacaggtctcgatctatttttatc---------atttatgcatgctttcatggtagtcttaaagtcacgtgt
>GossypiumRaimondiisypiumRaimondii_KJB51005
cctatcgttcccactcacgaagatgagggtccgattggtgttcgttatatttcaacccaagtcgttagaaaccggatgaagagtgttaagaatattcagaaaattacaaaggctatgaagatggttgctgcctcaaagttgagagcagttcaaactaaagctgagaattcccgaggcctctggcagccatttactgcacttcttggtgatcttcccagtgttgatgtcaagaagaacgttgttgtaaccatctcttctgacaaaggtctctgtggtggaattaactctacatcagtcaagataagcaaagggatctataagttgaactctggccctgaaaaagaaacaaaatatgtaattctgggagagaaggcaaaggctcaattggttcgtgactcaaagaaggacattgagttgatcataactgagctgcagaagaatcctttgagctacactcaggtctctgttcttgctgatgagatcttaaagaatgtggagtatgatgccttgaggattgtcttcaacaagtttcactcagtagtttcatttgtgccgacagtctcaactgtattatcacctgaaattgttgaaagggaatctgaatctgggggaaagcttggtgaactagactcctatgaagtcgagggtggtgagacaaagggtgaaatacttcaaaatctggctgagttccagttctcttgtgtcatgttcaatgcggtattggagaatgcttgtagtgagcaaggagcaaggatgtctgctatggatagctcaagcagaaacgccggcgacatgcttgatcgcctgactcttacatataacagaacccgtcaagcttcaatcaccacggagttgattgagattatatctggagcatcggcactggaaggt
>GossypiumRaimondiisypiumRaimondii_KJB51006
---------------------------------------------------------------------------atgaagagtgttaagaatattcagaaaattacaaaggctatgaagatggttgctgcctcaaagttgagagcagttcaaactaaagctgagaattcccgaggcctctggcagccatttactgcacttcttggtgatcttcccagtgttgatgtcaagaagaacgttgttgtaaccatctcttctgacaaaggtctctgtggtggaattaactctacatcagtcaagataagcaaagggatctataagttgaactctggccctgaaaaagaaacaaaatatgtaattctgggagagaaggcaaaggctcaattggttcgtgactcaaagaaggacattgagttgatcataactgagctgcagaagaatcctttgagctacactcaggtctctgttcttgctgatgagatcttaaagaatgtggagtatgatgccttgaggattgtcttcaacaagtttcactcagtagtttcatttgtgccgacagtctcaactgtattatcacctgaaattgttgaaagggaatctgaatctgggggaaagcttggtgaactagactcctatgaagtcgagggtggtgagacaaagggtgaaatacttcaaaatctggctgagttccagttctcttgtgtcatgttcaatgcggtattggagaatgcttgtagtgagcaaggagcaaggatgtctgctatggatagctcaagcagaaacgccggcgacatgcttgatcgcctgactcttacatataacagaacccgtcaagcttcaatcaccacggagttgattgagattatatctggagcatcggcactggaaggt
>GossypiumRaimondiisypiumRaimondii_KJB51007
---------------------------------------------------------------------------atgaagagtgttaagaatattcagaaaattacaaaggctatgaagatggttgctgcctcaaagttgagagcagttcaaactaaagctgagaattcccgaggcctctggcagccatttactgcacttcttggtgatcttcccagtgttgatgtcaagaagaacgttgttgtaaccatctcttctgacaaaggtctctgtggtggaattaactctacatcagtcaagataagcaaagggatctataagttgaactctggccctgaaaaagaaacaaaatatgtaattctgggagagaaggcaaaggctcaattggttcgtgactcaaagaaggacattgagttgatcataactgagctgcagaagaatcctttgagctacactcaggtctctgttcttgctgatgagatcttaaagaatgtggagtatgatgccttgaggattgtcttcaacaagtttcactcagtagtttcatttgtgccgacagtctcaactgtattatcacctgaaattgttgaaagggaatctgaatctgggggaaagcttggtgaactagactcctatgaagtcgagggtggtgagacaaagggtgaaatacttcaaaatctggctgagttccagttctcttgtgtcatgttcaatgcggtattggagaatgcttgtagtgagcaaggagcaaggatgtctgctatggatagctcaagcagaaacgccggcgacatgcttgatcgcctgactcttacatataacagaacccgtcaagcttcaatcaccacggagttgattgagattatatctggagcatcggcactggaaggt
>GossypiumRaimondiisypiumRaimondii_KJB51008
---------------------------------------------------------------------------atgaagagtgttaagaatattcagaaaattacaaaggctatgaagatggttgctgcctcaaagttgagagcagttcaaactaaagctgagaattcccgaggcctctggcagccatttactgcacttcttggtgatcttcccagtgttgatgtcaagaagaacgttgttgtaaccatctcttctgacaaaggtctctgtggtggaattaactctacatcagtcaagataagcaaagggatctataagttgaactctggccctgaaaaagaaacaaaatatgtaattctgggagagaaggcaaaggctcaattggttcgtgactcaaagaaggacattgagttgatcataactgagctgcagaagaatcctttgagctacactcaggtctctgttcttgctgatgagatcttaaagaatgtggagtatgatgccttgaggattgtcttcaacaagtttcactcagtagtttcatttgtgccgacagtctcaactgtattatcacctgaaattgttgaaagggaatctgaatctgggggaaagcttggtgaactagactcctatgaagtcgagggtggtgagacaaagggtgaaatacttcaaaatctggctgagttccagttctcttgtgtcatgttcaatgcggtattggagaatgcttgtagtgagcaaggagcaaggatgtctgctatggatagctcaagcagaaacgccggcgacatgcttgatcgcctgactcttacatataacagaacccgtcaagcttcaatcaccacggagttgattgagattatatctggagcatcggcactggaaggt
>TheobromaCacao_Thecc1EG014260t1
cctctcgctcccactcgcgaggatgagggtcctattggagttcgatatatttcaactcaagttgttagaaacaggatgaagagtgtcaagaatattcagaaaatcacaaaggctatgaagatggttgcagcctcaaagttgagagcaattcaaactaaagctgagaattcccgtggcctctggcagccatttactgcacttcttggcgatactcccagtgttgatgttaagaagaatgttattgtgaccgtatcttcagacaaaggtctctgtggtggaattaactctacatcagtcaagataagcaaggctctccacaagttaaactctggtcctgaaaacgaaacaaaatatgttatcttgggagagaaggcaaaggctcaattggttcgtgactctaaaaagtacattgagttaatcataactgagctgcagaagaatcctttgagctacactcaggtctccgttcttgctgatgatatcttaaagaatgtggagttcgacgctttgaggattgtcttcaacaagtttcactcagtagtttcattcctgccaacagtgtcaactgttttatcacctgaaattgttgaaagggaagctgaagctgggggaaagctcggtgatctagactcgtatgaaatagaaggtggtgagacaaagggtgaaatacttcaaaatctgacggagtttcagttctcttgtgttatgttcaatgcggtgttggagaatgcttgtagtgagcaaggggcaaggatgtctgctatggatagctcaagcagaaatgccggggatatgcttgatcgccttactcttacatataacagaacccgtcaagcttcgattaccaccgagttgatcgagattatatctggagcatcagcactggagggt
>StrigaAsiaticaAsiatica_trinity.Trinity
ccggtttct------tacgaggagcatgctgtttttggagttcgttccatttcaactcaagttgtccgcaatcgaatgaagagtgtcagaaatattcagaaaatcacgaaggcaatgaagatggttgcagcttcaaagctccgagccatccaaacaaaagctgaaaattcacgtggactatggcagccattcactgctcttcttggtgacattccaagcgttgatgtcaagaaaaatgtcattgttacgatctcttcggacaaaggtctttgtggtggcatcaattctacagctgtcaagataagcaggggtctccataagttgaattctggtcctgaaaaggagtgtaagtatgtcattcttggagaaaaggcgaaggctcaacttgtgcgggactcgaaaaatgacatcctgctagcgattacagagttgcagaagaatcctctgaactatacacaggttgctgcacttgcaaatgatatcttaaagaatgtcgagtatgatgcattaaggatcgtgtataataagttccattcggtggtgtcatttgtgccaacgacatctactgtgttatctcctgagattatagagagagaatctgaggctggtggaaaactcggggaactggataactatgaaattgaaggtggtgaatctaagtcggaagtgcttcagaatctctccgagtttcagttttcttgtgtgatgttcaatgcagtcctagaaaatgcatgcagtgagcaaggtgctaggatgtctgccatggatagttccagcaggaatgcgggtgatatgcttgatcgtctcactctcacttataacagaactcgtcaagcatccatcacgactgaactcattgagatcatatctggagcatcagcactggaaggc
>Aeginetiaindicaindica_TRINITY_DN1126_c0_g1_i1
atggcttct------tctgaggagcatgctgtttttggaacccgatccatttcaactcaagttgtccgcaatcgtatgaagagtattcggaatattcagaaaatcacaaaggcaatgaagatggttgcagcttcgaagctcagagccatccaagtaaaagctgaaaattcacgtggactttggcagccattcactgctcttcttggtgacattccaagcgttgatgtcaaaaaaaatgtcattgtgactatctcttcggacaaaggtctttgtggtggaatcaattctaccgcagtcaagatcagcaggggcctccataagctgaactccggtcctgaaaaggagtgtaagtatgtcattattggagagaaggcgaaggcccaactcgtgagggactcgaaaaagcacattcaactatgtattacagagttacagaagaatcctctgaactatacacaggttgctgttcttgctgatgacatcttaaagaatgttgagtatgatgcgttaaggatcgtgtatagcaagttccaatctgtagtgtcgttcttgccgacaacatctacaatattgtctcctgaggttttagagagagaagctgaagctggtggaaaactcggggaacttgatagctatgaaatcgaaggtggtgaatctaagtcggaagttcttcagaatctctcggagtttcagttttcttgtgtgatgttcaatgcaatgctagaaagtgcatgcagtgagcaaggtgctaggatgtccgcgatggatagctcgagcagaaatgctggtgatatgctcgatcgactcactctcacttataacagaactcgccaagcatccatcacgactgagctcatcgagatcatatccggagcatcggcacttgagggc
>Alectravogeliivogelii_TRINITY_DN2043_c0_g1_i11
ctggcgtct------tccgaggagcatgctgtttttggagttcgttccatttccactcaagttgtccgcaatcgtatgaagagtgtccggaatattcagaaaatcacaaaggcaatgaagatggttgcagcatcaaagctccgagccatccaaacaaaaactgaaaattcacgtggactgtggcagcccttcactgctcttcttggtgacactccaagcgttgatgtcaagaaaaatgtcattgtcacaatctcttcggacaaaggtctttgtggtggaatcaattctacatctgtcaagataagcaggggcctccataagttgaattctggtcctgaaaaggagtgtaagtatgtcattctcggagagaaggcaaaggcccaacttgtgcgggactcgaagaaagacattctgctatctatgacagagttgcagaagaatcctctgaactatacacaggttgctgtgattgcagatgacatcttaaagaatgtcgaatatgatgcattaaggatcgtgtataacaagttccagtctgttgtatcattcctgccaacaacatctactgtgttatctcctgaggttgtagagagagaagctgaggctggtggaaaactcggggaactggataactatgaaattgaaggtggtgaatctaagtcagaagtgcttcagaatctttccgagtttcagttttcttgtgtgatgttcaatgcagtccttgaaaatgcatgcagtgagcagggtgccaggatgtctgccatggatagctccagcagaaatgccggtgatatgcttgatcgtctcactctcacttataacagaactcgccaagcatccatcacaaccgagctcattgagatcatatctggagcatcagcactcgagggc
>ChristisoniaKwangtungensisKwangtungensis_TRINITY_DN426_c1_g3_i1
atggcttct------tcagaggagcatgctgtttttggagcccgatccatttcaactcaagtcgtccgcaatcgtatgaagagtattcggaatattcagaaaatcacaaaggcaatgaagatggttgcagcttcaaagctccgagccatccaaacaaaagctgaaaattcgcgcggactgtggcagccattcactgctcttcttggtgacattccaagcattgatgtcaagaaaaatgtcattgtgactatctcttcggacaaaggtctttgtggtggaatcaattcaacggctgtcaagataagcaggggcctccataagttgaactctggccctgaaaaggagtgtaagtatgtcattcttggagagaaggcgaaggcccaactcgtgcgggactcgaaaaatgacattcaactatgtattactgagttacagaagaatcctctgaactatacacaggttgctgttcttgctgatgatatcttaaagaatgttgagtatgatgcgttgaggatcgtgtatagcaagttccattcggttgtgtcattcgtgccaacaacgtctacaatattgtctcctgaggttttagagagagaagctgaagctggtggaaaactcggggaattggatagctatgaaatcgaaggcggtgaatctaagtcggaagttcttcagaatctctcggagtttcagttttcttgtgtgatgttcaatgcagtgctagaaagtgcatgcagtgagcaaggtgctcgaatgtctgccatggatagctcaagcaggaatgccggtgatatgctcgatcgtctcactctcacttataacagaactcgtcaagcatccatcacgaccgagctcatcgagatcatatccggagcatcggcgctcgaaggc
>ConopholisAmericanaAmericanaamericana_2096165
ctggcttct------tccgaggagcacaccctttttggagttcgttccatttcaactcaaattgtgcgcaaccgtatgaagagtgttaagaatattcagaaaatcacgaaagcaatgaagatggttgcagcttcaaagctccgagccatccaaaataaaactgaaaattctcgtggactgtggaagccattcactgctcttcttggtgacactccaagcgtagacgttaagaagaatgtcattgtcacgatttcttctgacaaaggtctttgtggtggcatcaattctacatctgtcaagataagcaggggcctttataagttaaattctggtcctgaaaaggaatgtaaatatgtcattttgggagaaaaggcaaaggcccaacttgtgcgggattcaaagaaagacattgcattatctattacagagttgcagacaaatcctttgaactatacacaggttgctgtgcttgcagatgacatcttaaagaatgtagagtatgatgcattaaggatcgtgtacaacaaattccattcagttgtgtcatttgtgccaacaacctcaactgttttatctcctgaggtcgttgagaaagaagctgaagctggtggaacactcggggaacttgattcctatgaaattgaaggtggcgaaactaagtccgaagtgcttcaaaatctctccgaattccaattttcttgtgtgatgttcaatgcagtcctagaaaatgcttgcagtgagcagggtgctaggatgtctgctatggatagctccagcaggaatgcaggagatatgcttgatcgtctcacactcacttataacagaactcgtcaagcatccatcactactgaactgatagagattatatctggagcatcagcactgacgggt
>Epifagusvirginiana_2059864-buds
ctggcttct------tccgaggagcacaccctttttggagttcgttccatttcaactcaaattgtgcgcaaccgtatgaagagtgttaagaatattcagaaaatcacaaaggcaatgaagatggttgcagcttcaaagctccgagccatccaaactaaagctgaaaattctcgtggactgtggcagccattcactgctcttcttggtgacactccaagcgtagacgttaagaagaatgtcattgtcacgatttcttctgacaaaggtctttgtggtggcatcaattctacatctgtcaagataagcaggggccttcataagttaaattctggtcctgaaaaggaatgtaaatatgtcattttgggagaaaaggcaaaggcccaacttgtgcgggattccaagaaagacattgcattatctattacagagttgcagacaaatcctctgaactatacacaggttgctgtgcttgcagatgacatcttaaagaatgtagagtatgatgcattaaggattgtgtacaacaagttccattcagttgtgtcatttgtgccaacaacctcaactgttttatctcccgaggtcgttgagaaagaagctgaagctggtggaaaactcggggaacttgattcctatgaaattgaaggtggtgaaactaagtccgaagtgcttcaaaatctctccgaattccaattttcttgtgtgatgtttaatgcagtcctagaaaatgcttgcagtgagcagggtgctaggatgtctgctatggatagctccagcaggaatgcaggagatatgcttgatcgtctcacacttacttataacagaactcgtcaagcatccatcactactgaactgatagagattatatctggagcatcagcactgacgggt
>Escobedia_TRINITY_DN1829_c0_g1_i8
ccggcttcg------tctgaggaacatgctgtttttggagttcgctcaatttcaactcaagtcgtccgcaatcgtatgaagagtgtccggaatattcagaaaatcacaaaggcaatgaagatggttgcagcttcaaagctccgaggcatccaaacaagagctgaaaattcacgtggactgtggcagccattcactgctcttcttggtgatactccaagtgttgatgtcaagaaaaatgttattgtcacaatctcttcggacaaaggactgtgtggtggaatcaattctacagctgtcaagataagcaggggtctccataagttgaattctggtcccgaaaaggagtgtaagtatgtcattcttggagaaaaagctaaggcccaactcattcgagactcgaagaaagacattcagctatctattacagagttgcagaagaatcctctgaactatacacaggttgctgtgcttgcagatgacatcttaaagaatgtcgagtatgatgcattaaggatcgtgtataacaagttccattctgttgtgtcatttatgccaacaacatctactgtgttgtctcctgaggttgtagagagagaagctgaggctggtggaaaactcggggaactggataactatgaaattgaaggtggtgaatctaagttggaagtgcttcagaatctctccgagtttcagttttcttgtgtgatgttcaatgcagtccttgaaaatgcatgcagtgagcagggtgccaggatgtctgccatggatagctccagcaggaatgctggtgatatgctcgatcgtctcactctcacttataacagaactcgtcaagcatccatcacgactgaactgattgagatcatatctggagcatcagcactggagggc
>Euphrasiaarctica
ccggcttct------nnn---------------------------------------------gtccgcaaccgcatgaaaagtgttcggaatattcagaaaatcacaaaggcaatgaagatggttgcagcttcaaagctccgagccatccaaactaaagctgaaaattcacgtggactttggcagccattcactgctcttcttggtgacattccaagtgtagacgttaagaagaatgtaatagtcacaatttcgtctgacaaaggtctttgtggtggaatcaattctacctctgttaagataagcaggggcctatataagatcaattctggtcctgagaaggaatgtaaatatgtcattttgggagaaaaggcaaaggcccaacttgtgcgagactcaaagaaagacatcgagctatctattacagagttgcagaagaatcctctgaactatacacaggttgctgtgattgcagatgacatcttaaagaatgtggagtttgatgctctaaggatcgcatacaacaagttccagtcagttgtgcaatttgtgccaacaatctcaactgtattatccccagaggttgttgagagagaatccgaagctggtggaaaacttggggaactggattcttatgaaattgaaggtggtgaaactaagtccgaagtgcttcaaaatctcaccgagtttcaattctcctgtgtgatgttcaatgctgtcatagaaaatgcttgcagtgagcaaggtgctagaatgtctgctatggatagttccagcaggaatgccggagatatgcttgatcgtctcactcttacttataacagaactcgtcaagcatccatcactactgagctgatagagattatatctggagcatcagcactcgagnnn
>LindenbergiaPhilippensis_06G064800.1
atcgcttct------tcagaggagcaggcattcttgggagttcgttccatctctactcaagttgttcgcaaccgtatgaagagtgttaagaatattcagaaaatcacgaaggctatgaagatggttgcagcctcaaagctccgtgctattcaaactaaggctgaaaattcacgtgggctgtggcagccattcactgctcttcttggagacactccgagtgtcgatgtcaagaagaatgttattgtcacaatctcctcagacaaaggtctctgtggtggaatcaattctacttctgttaagataagcaggggcctccataaactgaattccggtcctgaaaaggaatgtaaatatgttatcttgggagagaaggccaaggcccaacttgtgcgagactcgaagaaagacattgcgctttcgataactgagttgcagaagaatcctttgaactatacccaggttgctgtccttgcagacgacatcttgaagaacgttgagtatgatgcattaaggatcgtttacaacaagttccattcagtggtctcatttgtgccaacagcctcaactgtattatctccagaggttgtggagagagaagctgaagccgggggaaaacttggagagttggattcttatgaaattgaaggtggtgaaactaagtcagaagtgcttcagaatctctcagaattccagttctcttgtgtaatgttcaatgcggtcttagaaaatgcttgcagtgaacagggagctagaatgtctgctatggatagctccagtagaaatgcaggagatatgcttgatcgcctcacgcttacttataacagaactcgtcaagcatccatcactacggaattgatagagatcatatctggagcatcagcattggagggc
>MimulusGuttatusulusGuttatus_D1505.1
ctcgcttcc------tccgaggagcaggcattctcaggagttcgtttcatctctactcaaattgtgcgcactcgtatgaagagtgtcaagaatattcagaaaatcactaaggctatgaagatggttgcagcttcgaaactccgagctattcaaaccagagctgaaaattcacgtggtctatggcagccattcactgctcttcttggtgacatgccaagtgttgatgtcaagaagaatgttattgtcacaatctcatcagacaaaggtctctgtggtggaatcaattctacttctgtgaagataagcagggcgctctacaagttaaattctggtcctgaaaaggaatgcaaatatgtcattttgggagagaaggcaaaggcccaacttgtgcgtgactcaaagaaagacattgggctgtcgataactgagttgcagaagaatcctcttaactatactcaggttgccgtgattgcagatgacatcttaaagaatgtagagtatgatgcactaaggatcgtgttcaacaagttccagtctgtggttgcatttctgccaacaacatcaactgtgttatctcccgagattgtggagagagaagctgaagctggcggcagtcttggggaattggattcctatgaaattgaaggtggtgaaacaaagtcagaagtgcttcagaacctcacagaattccagttctcatgtgttatgttcaatgcagtactagaaaatgcttgcagtgagcagggagcgagaatgtctgccatggacagctccagtagaaacgctggagatatgcttgaccgtctcacccttacttataacagaactcgtcaagcatccatcactacggagttgattgagattatatctggagcatcagcattgacgggc
>OrobancheCumanamana_GWHTBHPV010072
ctggcttct------tccgaggagcacaccctttttggagttcgttccatttcaactcaaattgtgcgtaaccgtatgaagagtgttaggaatattcagaaaatcacaaaggcaatgaagatggttgcagcttcaaagctccgagccattcaaactaaagctgaaaattctcgtgggttgtggcagccattcactgctcttcttggtgacactccaagcgtagacgttaagaagaatgtcattgtcacaatttcttctgacaaaggtctttgtggtggaatcaattctacatctgtcaagataagcaggggccttcataagttaaattctggtcctgaaaaggaatgcaaatatgtcattttgggagaaaaggcgaaggcccaacttgtgcgggactcgaagaaagacattgagttatctattgctgagttgcagaaaaatccgctcaactatacccaggttgctgtgattgcagatgagatcttaaagaatgtaaagtatgatgcattaaggatcgtgtacaacaagttccattcagttgtgtcgtttgtgccgacaacctcaactgtattatctcccgaggttgttgagagagaagctgaagctggtggaaagcttggcgaacttgattcgtatgaaattgaaggtggtgaaaccaagtccgaagtgcttcaaaatctcacggaattccaattttcttgtatgatgttcaatgccgtcctagaaaatgcttgcagtgagcagggtgctaggatgtctgctatggatagctccagcaggaatgcaggagacatgcttgatcgcctcactcttacttataacagaactcgccaagcatccatcactactgaactgacagagattatttctggagcatctgcactggagggt
>Ofasciculata_stem
ctggcttcc------tccgaggatcacagcgtgttcggagttcgttccatttcaactcaaattgtgcgcaaccgtatgaaaagtgttaagaatattcagaaaatcacaaaggcaatgaagatggttgcagcttcaaagctccgagccatccagactaaagctgaaaaatctcgtggactgtggcagccattcactgctcttcttggcgacactccaagcgtagacgttaagaagaatgtcattgtcacaatttcttccgacaaaggtctttgtggtggaatcaattccacatccgtcaagataagcaggggcctccataagttaaattctggtcctgaaaaggaatgcaaatatgtcattttaggagaaaaggcgaaggcccagcttgtgagggactcaaagaaagacattgagttatctattacagagttgcagaaaaatcctctgaactatacacaggtttctgttattgcagatgacatcctaaagaatgtagagtatgatgcattaaggatcgtgtacaacaagttccattcagttgtgtcgtttgtgtcgacaacctccactgtattatctcccgaggtcattgaaagagaagctgaagctggtgggaaactcggggaactggactcctatgagattgaaggtggtgaaactaagtccgaagtgcttcagaatctcaccgagttccaattttcttgtgtgatgttcagtgctgtcctagaaaatgcttgcagtgagcagggtgcaaggatgtctgctatggatagctccagcaggaatgcaggagatatgcttgatcgtctcacacttacttataacagaactcgtcaagcatccatcactaccgaactgacagagattatatctggagcatctgcgctggagggt
>PhelipancheAegyptiaca_GWHTBHPU005037
---------------nnnagggagcacacccttattggagttcgttccatttctactcaaattgtgcgcaaccgtatgaagagtgttaagaatattcagaaaatcacaaaggcaatgaagatggttgcagcttctaagctccgagccatccaaactaaagctgaaaactctcgtggactgtggcagccgttcactgctcttcttggtgacactccaagcgtggacgttaagaagaatgtcattgtcacaatttcatccgacaaaggtctttgtggtggaattaattctacatccgtcaagataagcaggggccttcataagttgaattctggtcccgaaaacgaatgcaaatatgtcattttgggtgaaaaggcgaaggcccaacttgtgagggactcaaagaaagacattgagttatctattacagagttgcagaaaaatcctctgaactatacacaggttgctgtgcttgcagatgacatcttgaagaatgtagaatatgatgcattaaggattgtgtacaacaagttccattcagttgtgtcgtttgtgccgacaacctcaactgttttatctcccgaggttattgagaaagaagctgaagctggtggaaaactcggggaactggactcatatgaaattgaaggtggtgaaacaaagtccgaagtgcttcaaaatttcaccgaattccaattttcttgtgtgatgttcaatgcagtcatagaaaatgcttgcagtgagcagggtgcaaggatgtctgctatggatagctccagcaggaatgcaggagatatgcttgatcgtctcacacttacttataacagaactcgtcaagcatccattactacagaattaacagagattatatctggagcatctgcattggagggt
>Pedicularis_TRINITY_DN5345_c0_g1_i8
ctggccaatcaa---tccgaggagcacacccttttaggagttcgttccatttcaactcaaattgtccgcaatcgtatgaagagtgtccggaatattcagaaaatcacaaaggcgatgaagatggttgcggcttcaaagctccgagccattcaaactaaagccgaaaattcacgtggactgtggcagccattcaccgctcttcttggtgacattccaagtgtggacgtcaagaagaatgtcattgtcacaatttcttcggacaaaggtctttgtggtggaatcaattccacctctgtcaagataagcaggggcctttataaagtaaatgctggtcctgaaaaggaaagtaaatatgtcattttgggagaaaaggcaaaggcccaacttgtgagggactcaaagaatgacattgctctatactttactgagttgcagaaaaatcctctgaactacacacaggttgctgtgatagcagatgacatcttaaagaatgtggagtttgatgcactaagggtcgtgtacaacaagtttcagtcagttgtgtcgtttgtgccaacaacctcaactgtattatcccccgaggtcgtcgagagagaagctgaagctggtggaaaacttggggaactggattcctatgagattgaaggcggtgagactaagtctgaagtgcttcaaaatctttccgagtttcaattctcctgtgtaatgttcaacgcagtcatagaaaatgcttgcagtgagcagggtgctaggatgtctgctatggatagctccagcaggaatgcaggagatatgcttgatcgtctcacccttacttataacagaactcgtcaagcatccatcactactgagctgactgagattatatctggagcatcagcactggaaggt
>Phtheirospermumheirospermum_GFP90652.1_12087
ctgacgaagcat---tcagaggagcacacccttttaggagttcgttccatttcaactcaagttgtgcgcaaccgtatgaagagtgttcggaatattcagaaaatcacaaaggcaatgaagatggttgcagcttcaaagctccgagccatccaaactaaagctgaaaattcacgtggactgtggcagccattcactgctcttcttggtgacattccaagcatagacgttaagaagaatgtcattgtcacaatttcttctgacaagggtctttgtggtggaatcaattccacctctgtcaagataagcaggggccttcataaagtaaattctggtcctgaaaaggaatgtacatatgtcattttgggagaaaaggcaaaggctcaacttgtgcgggactcgaggaaagacattaagttatcttttactgagttgcagaaaaatcctctgaactatacccaggttgctgtgctggcagatgacatcttaaagaatgtggagtttgatgccttaagggtcgtgtacaacaagttccagtcagttgtgtcgtttgtgccaacaacctcaactgtattatcccccgaggtcgttgagagagaagctgaagctggtggaaaactcggggaactggattcctatgagattgaaggcggtgagactaagtctgaagtgcttcaaaatctatccgagttccaattctcctgtgtgatgtacaacgcagtcatagaaaatgcctgcagtgagcagggtgctaggatgtctgctatggatagctccagcaggaatgcaggagatatgcttgatcgtctcacgcttacttataacagaactcgtcaagcatccatcactactgagctgattgagattatatctggagcatcagcactggagggt
>CastillejaMiniataMiniata_TRINITY_DN2330_c0_g1_i9
---------------gaccaggaggaaggacttcttggagttcgatctatctcaactcaagtggtgcgtaaccgcatgaagagtgttaagaacatccaaaagatcacaaaggcaatgaagatggttgcagcttcaaagctccgagccatccaaactaaagctgaaaactcacgtggactctggcagccattcactgctcttcttggtgacattccaagtgtggatgttaagaagaatgtcattgtcacaatctcatcagacaaaggtctttgcggtggaatcaattccacctctgtcaagataagcaggggccttcataaagtaaattctggtcctgaaaatgaaagtaagtatgttattttgggagaaaaggcgaaggcccaacttgtgcgtgactcaaagaaagacattaagttatcttttaccgagctgcagaaaaatcctctgaactatacacaggttgctgtgctggcagatgacatcttaaagaatgttgagtttgatgcactaagggtcgtgtacaacaagttccagtcagttgtatcgtttgtgccaacaacctcaactgtattatctcctgagattgttgagagagaagctgaagctggtggaaaactcggggaactggactcctatgagattgaaggtggcgaaactaagtctgaagtgcttcaaaatctctctgagttccaattttcttgtgtgatgtacaacgctgtcatagaaaatgcttgcagtgagcagggtgctagaatgtctgctatggatagctccagcaggaatgcaggagatatgcttgatcgtctcacgcttacttataacagaactcgtcaagcatccatcactaccgagctgactgagattatatctggagcatcagcactggagggt
