# Supplementary material for: Altered Mitochondrial Respiration Is Associated With Loss of Nuclear‐Encoded OXPHOS Genes in Parasitic Broomrapes
Source: Ecol Evol. 2025 Jul 6;15(7):e71737. doi: 10.1002/ece3.71737 (PMC12230201; doi:10.1002/ece3.71737)
Supplement: Supplementary file 1 — Appendix S1. [file ECE3-15-e71737-s003.tgz › Orobanchaceae_O2K_Supplementary_v3/Data_S1/DataS1/CV/OG0004876.filter.fas]

>AmborellaTrichopodaorellaTrichopoda_ERN18847.1
atggcgtacgcttcgcgtttcctgtgccattcc---agaaagttatgtgcaggtcagaaa
ttatttcaa---atggtgcct---gctgttcctgttcgttatttttcaaacgaagct---
---------------------------cctcctcgcccagtcctcaagggtgacgagatg
ttgaagaacatattttacgaggttaagaacaaatttgagacggccatcggtgttcttcga
aaggaaaagatcaccatagatccagatgatcctgctgcagtagctcattatgcaaaggtc
atgaaaattgtaagagaaaaggcagatctattttcggagtcccaaaggattaattatacc
attcaaacaagaacccaaggtattccagatgcacggacatatctattgacattgcaggag
atacgaatcaagagaggcctcactgatgatcttggcgttgaggcaatgatgtttgaagct
ctggagaaagttgagaaagagattaaaaagccgctcatgaggaatgacaagaaaggcatg
gctcttcttcatgctgagtttgacaagataaacaagaagcttggaataaggaaggaggat
cttcccaagtatgaagaacagttggaactcaaaatcgcaaaagcacagcttgaagagctg
aagaaggaaactctggaagccatgaaaacacagaaaagaagtgaggagttcaagaacgac
---gaaattgtggacccgaaacaattggacatcagaaacttcctc
>CinnamomumMicranthumnamomumMicranthum_RWR81167.1
atggcgttctcttctcgtctcttatctcgatcc---aaacagttgtattctggtcacacc
attttgcaa---catgaacat---gctgttcctgtacgtttcttttcaaaagaagct---
---------------------------gcaccc---cctgctctcaagggtgatgagatg
ctgaagaacatctttttcgaggtcaagaagaaatttgagacagctatggggatattgcgg
aaggaaaagatcactatagacccaaatgatcctgctgctgtagctcagtatgctaaggtt
atgaagaccgtaagagaaaaggcagacctattctcagaatcacaaaggattcaatacact
attcagacaagaacacaaggaattccagatgctcgaacgtatttggaggcattgaaggag
atacgaatcaagagaggcctcactgatgaccttggtgcggagggtatgatgatggatgca
ctggagaaagtggagaaagaattaaagaagccacttatgaggtctgataagaagggaatg
gctcttcttctagctgagtttgataaaatcaataaaaagcttggtatccggaaggaagat
ctgcctaagtatgaagacgagctagagcttaaaattgcaaaagcacaattagaggaactg
aagaaagatgctttggaggcaatggaaactcagaagaaacgggaggagttcaaggatgag
---gagatggttgatgtcaagtccttggatatccgaaacttcatc
>OryzaSativa_LOC_Os02g03860.1
atggcgttggccgctcgcctcgtctcccgctcc---cggcagctatactctgctcaagct
gccttggca---aatggaggt---gccactcaagtccgcttgtatgccaaggaggca---
---------------------------gatcgt---actcccgtcaatggtgatgaccta
ttgaagggcatattttttgaggtaaagaagaaatttgagactgcccttggtgtacttaag
aaggaaaagatcactattgatccagatgatcctgcagcagtttctcgttatgcccaagtc
atgaagactgtaagacaaaaggcagatcttctatccgactctgagaggattaaatatacc
atcgacacctttacaaagggcatccctgatgcacggacttacttgaatactcttcaggag
atcaggataaagagtggccttatagatgatatgggtgctgaggctatgatgatggaagcc
cttgagaaagttgagaaggagattaagaagccacttctgaggagtgacaagaagaatatg
ggtctcctcttggcagagtttgagaagataaacaaaaagcttggaatccgcaaggaggat
cttcccaagattgaggaagagcttgaattggaaattgccaaaagtgagctgacggagctt
aagaaggaatgtgttgaagcaatggaggttcaactaaagagggaggagttcaaagacgag
---gagatgcctgatgtcaagaagttggacatcagaaacttcctg
>SorghumBicolorghumBicolor_Sobic.004G030000.1
atggcgctggccgctcgcctcgtctcgcgctcc---cgtcagctatattcggttcaagca
gcttttgga---aatggaggt---gccactcaagttcgctcctttgcagctccagct---
---------------------------gaccgt---cctcctgtcagtggtgatgatctc
ctgaagggcatattctttgaggtaaagaaaaagtttgagacagctcttggtgtccttaaa
aaggaaaagatcactattgatccagaagacccagcggcagtttctcgttatgcccaagtc
atgaagactgtaagggaaaaggcagatcttctttctgattctcaaaggattaaatatacc
attgagaccttcaccaagggcatccctgatgcacggacttacttgaatactcttcaacag
atcagaataaagagtggtcttatagatcatcttggaattgagcctttgatgatggaagct
cttgagaagattgagaaggacattaagaaaccacttttgaggagcgacaagaagaacatg
gccaccctcttggcagagtttgacaagattaacaaaaagcttggcattcggaaggaggat
cttcccaagatcgaggaagagcttgaattggaaattgccaaaagcgagctgagtgaactt
aagaaggaatgtgttgaagcaatggagactcaactcaagagggaggagtttcaagatgag
---gagatgcctgatgtcaggaaattggacatcagaaacttcctg
>AquilegiaCoeruleailegiaCoerulea_PIA47871.1
atggcttttacttcacgcttattgtccagatcc---aaacagttgtcttcgggtcacatc
cttctacaa---cagcatcatcatgttcttcctgttcgtttctttgccaaagaagct---
---------------------------gcaccc---caagccctcaagggagatgagatg
ttgaagggcatctttgttgaggtgaagaacaaatttgagagagctctgggtgtacttcgg
caggagaagatcaccatagacccagaagatccagctgcagttactcagtatgctaatgtc
atgaagactgttagagaaaaggcagagttatattcagaatcccaacgaattcagtttacc
attcagtcgcgaacacaaaatattccagatgctcgaacatatctagagaccttaaaggag
atacggatcaagagaggcctgaatgatgaccttggtgcagagactatgatgatggatgca
ttagagaaagttgaaaaagagcttaagaagccgctgatgagaaatgacaagaagggaatg
gctttgcttacagcagaatttgataaaattaacaaaaaacttggcattcgaaaagaagat
cttccaaagtatgaagaacagttggagctcaaaattgcaaaggcacagttggaagagttg
aagaaagatgctcttgaagcaatggaaactcagaagaagcgggaggagttcaagggcgag
---gaaatgcctgatgtcaaatcactggatatccgaaacttcatc
>Daucuscarotacuscarota_DCAR_019970
tttgcaatgacaggatcaaacgctagccaaagcttaggagaggtatacactggtcctgct
atcctgcaa---tcagagtat---gcagcttcggttcggctttttgccactgctcctcct
gccacgaaagccacggaaggtggt---gctcgt---cctccttcaaagggagatgagttg
ctcaagaacatttttcttgatgttaaaaataaatttgagaaagccatgggggtgcttcgg
agagagaagatcaccatagatcctgaggatcaatctgctgtggctcaatatgcaaatgtc
atgaagactgttagagaagaagcaaaattattctcagagtctcaaagaattgaatacacc
atagcatcccgaacagcaggtattgaagatgctcgttcacatatgttggcgttaaaggag
ataagaatcaagagaggtctcactgatgaacttggtgcagaagctatgatgatggatgca
gtagacaaaattgaaaaacagttgaaaaagccgcttatgaaggctgataaagaaggaatg
gctatgctacttgctgagtttgaaaagatcaacaagaagcttggcattagtcacgaacag
ctacccaaatatgaagaggagttggagcttaaaattgcaaaagcacaactagaagagctg
aagaaggatgctcttgaagctatggaaactcaagcgaaaagggaggaattcaaggatgaa
---gaaatgcctgaagtcaagtctttggacattcgaaatttcctc
>HelianthusAnnuusianthusAnnuus_OTG28829.1
atggct---------cgtgctttatccagatccgctcgtcagttatatggcagtcaatct
gttcttcaaccccaacagcaa---gcagtcccaattcgcttctatgctaaagaggcc---
---------------------------actcct---aaagctctcaagggcgatgaaatg
ttgaaaggcatatttcttgaggtgaagaagaaattcgagacagctattggggttctccga
aaagagaaaattactattgatcctgaagatcctgctgcagttgaacagtatgctaaagtc
atgaagactgtaagagaaaaggcagatctgttctcagagtctcaaaggatccaattcacc
attaagcaacgaactgctggtatccaggatgctcgatcttatcttttggctttgaaggac
attcgtctcaagagagggcttacagatgagctaggtgctgaggctatgatgatggatgcg
ctagagaaagttgagaaggaaattaagaagccgcttttgaggaatgacaagaaggggatg
gctctcctcacagaagaattcaacaagatcaaccaaaagcttggcatacgaaaggaagac
ttgcctaaatatgaagaagatttggagaaaaagatcgctaaagcacaacttgaagagctg
aagaaggatgctctagaagctatggaaacacaaaagaaacgggaggagttcaatgatgag
---gaaatgccggacgtgaagtctctggatattagaaacatgctt
>HelianthusAnnuusianthusAnnuus_OTG34136.1
atggct---------cgacttctatcgagatccgctcgtcagttatatggcagtcaatct
cttttgcaatcacagcagcat---gcaggcccaattcgtttctatgccaaagaagct---
---------------------------gctcct---gcagctcttaagggtgatgaaatg
ttgaaaggtattttccttgatgtgaagaagaaatttgagactgcaatcggggttcttcgc
aaagagaaaattaccattgctcctgaagatcctgcagcagttgaacagtatgctaaagtc
atgaagactgtaagggaaaaggcagatctgttctcagaatctcagagaatccaattcacc
atcaagcaacgaactgatggaatccaggatgctcgatcttatctgctggctttgaaggat
atccgtctcaagagagggcttacggatgaattaggtgctgagggtatgatgatggatgca
cttgagaaagttgagaaggagattaagaagccgcttatgaggaatgacaagaaggggatg
gctctcctcactgaagaattcaacaagattaaccaaaaacttggcataagaaaggaagac
ttgcctaaatatgaagaagaattggagaagaagatcgccaaagcacaactggaagagctg
aagaaggatgcccttgaggcaatggaaacacaaaagaaaagggaggaattcaacgacgag
---gaaatgccagacgtgaagtctctggatattagaaacatgcta
>ArabidopsisThaliana_AT2G21870.1
atggcgtacgcttctcgttttctctccagatct---aagcagctacaggggggtctggtc
attttgcag---cagcaacat---gctattccagtccgagcttttgctaaggaagct---
---------------------------gctcgt---ccaacctttaaaggagatgagatg
ttgaagggtgtcttttttgatatcaagaacaaattccaggctgctgttgatattctccgt
aaggaaaagatcacccttgatccagaggacccagctgccgtaaaacagtatgcaaatgta
atgaagaccatcaggcaaaaggcagacatgttctcagaatctcagcgcattaaacatgac
attgatactgagactcaagacattccagatgctcgtgcatacttgttgaagttgcaggaa
attcgcaccaggagggggcttactgatgagcttggtgctgaggccatgatgttcgaggct
ttggagaaagtcgagaaggacataaagaagcctctcctgagaagtgacaagaaaggaatg
gatcttttggttgcagagtttgagaaaggcaacaaaaagcttgggattaggaaagaagat
cttcctaagtacgaagaaaatttggagctcagcatggccaaagcacagttggatgagctg
aagagtgatgctgttgaagctatggaatctcagaaaaagaaggaggaattccaggatgag
---gaaatgccggacgtgaagtctctagacatccgtaacttcatc
>CitrusSinensisrusSinensis_orange1.1g026285m
atggcatttgcttctcgcctcgcatccaaatcc---aaacagctgtgtagtagccaagtg
atactgcaa---cggcagcat---gcaatttcagttcgtttctttgcaaacgaagct---
---------------------------gctcct---caggctcttaaaggagatgagatg
ttgaaaaacatctttttggatgttaagaagaaatttgagactgccttgggggtactccgg
aaggagaagatcaccattgctccagaggatcctgctgctgtttctcagtatgctaatgtc
atgaagactgtcagagagaaggcagacttgttctcagaatcccaacgaatagcgtatacc
attgaaacacgaacagcaggaattccagatgctcgaacatatttgttgacgctcaaggaa
ataagggagaggagaggtctcattgatgagcatggtgctgaggctatgatgatggatgca
ttggagaaagttgaaaaagaaattaaaaagcctcttatgaggaatgataagaaggggatg
gctcttcttacagctgagtttgacaagattaataagaagcttgggatccgaaaggaggat
ctaccaaagtatgaagaacagttggaactcaaaattgccaaagcacagttggaagaattg
aagaaggatgctcttgaggccatggaaacacaaaagaagagagaggaattcaaggatgaa
---gaaatggtcgaagtgaagtccttggatgtcagaaacttcctt
>GlycineMaxcineMax_Glyma.05G184800.1.p
atggcactctcttctcgtctcttttccaaatcc---aaattgatctatggcagtcaaata
cttctacaa---aaggagcat---gctattccagttcgtcactttgctaaagagtct---
---------------------------gcccct---cctgcccttaagggagacgagatg
ctgaagaacatttttgtggaggtgaagaacaaatttgagaccgccataggaatattaaag
aaggagaaaatcaccattgacccagaagatccagctgctgtttctcattatgcaaaggtc
atgaaaacaattagagagaaggcaagcttattgtcggagtcccaagacatactatccacc
attgaaattgagacacaggatattccagatgctcggacctatcttctgactttgaaggaa
ataagagtcaagagaggtcttacagatgatcttggtgcggaggctctgatgatagatgca
ttggacaaagttgaaaaggatttaaaaaaacctttactgagaaatgataagaaaggaatg
gaccttctcttggctgagtttgataagattaataagaaacttggaattcgaaaggaagat
ctaccgaagtatgaagaggagctagaacttaaagtagccaaagcacaactggaggagctg
aagaaggatgctcttgaggcaatggaaactcaaaagaagagggaggaattcaaggatgag
cctgaatcagtcgatgtcaaaactttggacatcagaaacttcctt
>GlycineMaxcineMax_Glyma.08G142800.1.p
atggcactctcttctcgtctcttttccaaatcc---aaattgatctatggctgtcaaata
cttctgcaa---aaggagcat---gctattccagttcgtcactttgctaaagagtct---
---------------------------gcccct---cctgcccttaagggagatcagatg
ctgaagaacatttttgtggaggtgaagaacaaatttgagactgccataggaatattaaag
aaggagaagatcaccattgacccagaagatccagctgctgtttctcattatgcaaaggtc
atgaaaacagttagagagaaggcaagcttgttgtcggagtcccaagacatactatccacc
attgaaattgagactcaggatattccagatgctcggacctatcttctgactttgaaggaa
ataagagtcaagaaaggtcttacagatgatcttggtgcagaggctctgatgatagatgca
ttggacaaaattgaaaaggatttaaaaaaacctttactgagaaatgataagaaaggaatg
gaccttctcttggcagagtttgataagattaataagaaaattggaattcgaaaggaagat
ctaccaaagtatgaagaggagctagaacttaaagtagccaaagcacaactggaggagctg
aagaaggatgctctcgaggcaatggaaactcaaaagaaaagggaggaattcaaggatgag
cctgaatcggtcgatgtcaaaactttggacatcagaaacttcctt
>GlycineMaxcineMax_Glyma.14G174100.1.p
atg---------------------------------------atctatggcagtcaaata
cttctacaa---aaggagcat---gctattccagttcgtcactttgctaaagagtct---
---------------------------gcccct---cctgcccttaagggagacgagatg
ctgaagaacatttttgtggaggtgaagaacaaatttgagaccgccataggaatattaaag
aaggagaaaatcaccattgacccagaagatccagctgttgtttctcattatgcaaaggtc
atgaaaacaattagagagaaggcaagcttattgccggagtcccaagacatactatccacc
attgaaattgagacacaggatattccagatgctcggacctatcttctgactttgaaggaa
ataagagtcaagagaggtcttacagatgatcttggtgcagaggctctgatgatagatgca
ttggacaaagttgaaaaggatttaaaaaaacctttactgagaaatgataagaaaggaatg
gaccttctcttggcagagtttgataagattaataagaaacttggaattcgaaaggaagat
ctaccgaagtatgaagaggagctagaacttaaagtagccaaagcacaactggaggagctg
aagaaggatgctcttgaggcaatggaaactcaaaagaagaggtactac------------
---------------------------------------------
>CoffeaCanephorafeaCanephora_C.arabica_v0.5|evm.model.Scaffold_624.1168_CDS
atggct------tctcgcttgttggcaaaatcc---aaacagctccctgctgctcaggtc
cttttgagg---ccggagcta---actgtcccggttcgttcttatgccaaagaacct---
------------------gcttcccctgctccc---ccggctctgaagggagatgagatg
ttgaagagcatctttttggaggttaaaaacaagtttgagaccgcgattgggatttttagg
aaggaaaagatcaccattgaccctgatgatcctgctgcagtttcacagtatgccaaggtt
gtgaagactgttagagacaaggcaaatctcttctctgaatcacagagaattaagtacacc
attgagacaaaaacacgagatattcctgatgctcgtacatatctgctgacactgaaggag
ataagactaaagagaggactacctgatgaacgtggtgctgaagcaatgatgttagatgca
ttggaaaaagtggaaaaggaaatcaagaggcctctgatgcgaaacgacaagaaagggatg
gctctcctcatggctgagtttgacaagattaatcagaagcttggaattcggagggatgat
ctgcccaagtatgaagagcagttagagcttaaaattgcaaaagcacagttagaggaacta
aaaaaggatgcagtcgaggcgatggatactcagaagaaaagggaagaattcaaggatgaa
---gagatgcctcatgtgaagtctctcgacgtcagaaatttcatt
>HandroanthusImpetiginosusdroanthusImpetiginosus_PIN05020.1
atggctttcgccactcgcttactctccagatccactcgccaggtttatactgggcaaagt
attttgcga---ccggattat---ggaattccagttcgttcatttgcgaaaggagct---
------------------gacggt---gctcca---ccagcgttaaagggtgatgatctt
ttgaaggacatttttcttgaggtaaagaagaaatttgagacagctataggggttcttcga
aaggagaaaatcaccatagatcctgatgatcctgctgctgtggctcaatatgctaaagta
atgaagactgtgcgggagaaggctgatcttttctctgagtcccagaggatcaaatacact
attgaaacacgaacacaagatatacctgatgctcgttcctatttactggccttgaaggag
ataagagtgaagagaggcctcgttgatgaattgggtgcagaggctatgatgatggacgca
ctggataaagttgagaaagagttaaagaagccacttatgagaaacgataaaaagggaatg
gcccttcttaaggcagagtttgacaaaatcaaccaaaagcttggcatccgtagagaagat
cttcccaagtacgaggaagaattggaacttaaaattgcaaaagcccaactagaggaacta
aagaaggatgctactgaagcaatggaaacccaaaagaaaagggaagagttcaaggacgaa
---gaagtgcctgatgtgaagtcattagacatccgaaacttcctc
>HandroanthusImpetiginosusdroanthusImpetiginosus_PIN05379.1
atggctttcgcagctcgttttctctccagatccactcgccaggtatatactgggcaatgt
gttctgcga---tcggagtat---gcaattcctgctcgttcctttgccaaagaagca---
------------------ggcaat---gctccc---cccgcgttaaagggtgatgagttg
ttgaagggtatttttctcgaggttaagaagaaatttgagacggctatatcagttctccgg
aaagaaaagatcaccatagatcctgatgatcctgctgcagtggctcaatatgctaaagtc
atgaaaacagtaagagaaaaggctgatcttttctctgagtcacagaggatcaaatacact
attgaaacacgaacacaagatattccggatgccagatcctacttactagcgttaaaggag
ataagggtcaagagaggactcattgatgaactaggtgcagaggccatgctgatggatgca
ctggacaaagttgagaatgaattgaagaagccacttatgagaaatgataaaaagggaatg
gccctcctgaaggcagagtttgataaggtcaaccaaaagcttggcatccgtagagaagat
ctgcccaaatatgaggaacagttggaacttaaaattgcaaaagcccaactggaggagctg
aagaaggatgctcttgaagcaatggaaactcagaagaaacgtgaggagttcaaggatgaa
---gaagtgcctgatgtgaagtcattagacatccgaaacttcatc
>IpomoeaNilmoeaNil_INIL11g26809.t1
atggctttcgcttctcgattcctttccagatctagccgtcagttatgtagtagccagatc
atcacgcgg---ccagatagt---gccattccaattcgttcctttgccaaaggagct---
------------------ggt------gctcca---gcagcacttaagggcgacgaaatg
ttgaagaatgtctttcttgaggtcaagaagaaatttgagactgcaattggggtcctccga
aaggagaagatcaccatagatcctgaagacactgctgctgtgactcaatatgccaaagtc
atgaagactgtaagggaaaaggcaaatctccaatcagagtctgaaaagatcaaagaagct
attgatacacaaacaaatgagattccagatgctcggacttatctgttgacactgaaagag
ataaggattaagagtggccttcctgatgagcatggcattgaggaaaagatgatgaatgct
ttggataaggtagagaaagaactcaagaagccactactgaggaatgacaaaaagggaatc
gcactcctcacagcagagttcgataagatcaaccagaaaattggcatcagccgagaaaac
ctgcccaagtatgaagaacaattggaaatgaaggttgctaaagctcaattagaagaattg
aaaaaggatgcccttgaggcaatggaaactcagaagaagagggaggagttcaatgatgag
---gaaatgcctgaagtgaagtctttggacattagaaactttctc
>ManihotEsculenta_Manes.12G143700.1.p
atggcgttcccttcccgtcttctctccagatcc---aaacagctgtatggaagtcgagtc
attctgcag---caggagcgt---gttattccagtccgttattttgccaaaaaggct---
---------------------------gatcct---ccagctcttaagggagatgagatg
ctaaagaacatctttctggatgtcaagaagaaatttgagacagcaattggaatacttagg
aaggagaagatcaccatagatcctgatgactcagctgctgtaaatcaatatgctaaggtc
atgaagacaattagagaaaaggctgatttgtactctgagtcacagagaataaaatacact
attgagtcgcgaactaaggatattccagatgctcggacatatttattgactttgaaggag
atacgaattaagagaggtctcactgatgaacttggtgcagaagctatgatgatggatgct
ttagagaaagttgaaaaggaaatcaagaaacctcttatgaggagtgataagaaaggaatg
gctcttctaatgacagagtttgataaagttaataagaagcttggaattcgaaaagaagat
cttcctaagtatgaagaagagttagaactcaaaattgcaaaagcacaattggaggagctg
aagaaggatgctctggaggccatggaaacccaaaagaagagggaagaattcaaggacgag
---caaatggtggacgtgaaatctttggacatccggaacttcctt
>MimulusGuttatusulusGuttatus_Migut.N02943.1.p
atggctttcgccactcgcttcctctccagatcaactcgccaggtgtgtactgggcaaagt
gttctgcga---ccggagtat---ggtattccatctcgttcatttgcgaaaggggct---
------------------gccact---gctcct---gccgccttaaagggagatgagatg
ttgaagaatatctttcttgaggttaagaagaaatttgagacagccataggggttctccga
aaagagaagatcaccattgaccctgaagatcctgctgcagttgctgaatatgccagagtc
atgaagactgtaagagaaaaggctgatcttttctccgagtcacagaggatcaaatatact
attgagacaaaaacacaagatattcctgatgctcgatcctatttgctagccttgaaggac
attagggtcaagagaggcattattgatgaattaggtgcagaggctatgatgagtgacgca
ctggacaaagttgagaaagagttgaagaagccacttctgagaaatgataaaaagggaatg
gcccttttgaaggcagagtttgataaaatcaaccaaaagcttggaattcgtaaagaagat
ctgcccaaatacgaggaacagttggaacttaaaattgcaaaagcccaactggaggagctg
aagaaggaagttgttgaagcaatggacactcagaagaaaagggaagagttcaaggatgaa
---gaagtgcctgatgtgaagtcattagacctccgaaacttcatc
>OleaEuropaeaaEuropaea_Oeu046075.1
atggctttcgccactcgtttcttctcaagatccgctcgtcaggtgtatactgggcagatg
attctgcga---acggagcag---gtgatttctgctcgttcatttgccaaatcagct---
------------------ggttct---gctccc---tctgccttaaagggtgacgagatg
ttgaagggcatttttctggaggttaaaaagaaatttgagacagccctagggattctccga
aaagagaagatcaccataaatcctgatgatcctgctgctgtgtctgaatatgccagagtc
atgaagactgtaagagagaaggctgatctgtttacagagtcacagaggattaaatacaca
attgagtcacgaacacaaggtattccagatgctagatcttatttactggcattgaaggag
ataaggatcaagaggggtctcactgatgaactgggtgcagaggctatgatgatggatgca
ttagacaaagttgagcaagagctaaagaaaccacttttgaggaatgataagaagggaatg
tccctcctaatgacagaatttgataagatcaaccaaaagcttggcatacgtagagaagat
ctgcccaaatatgaggaacagttggaactcaaaattgcaaaagctcagctggaagagctg
aagaaggatgctgttgaagcaatggacactcagaagaagcgggaggagttcaaggatgaa
---gaaatgccagatgtgaagtcattagacatccggaacttcatt
>OleaEuropaeaaEuropaea_Oeu061454.1
ctggctttggtagtgaggttgggtagtagcagtggtggtaaggtgtatactgggcatatg
atcctgcaa---ccggagcag---gcgagttctgctcgttcatttgccaaagccact---
------------------ggttct---gctccc---tctgctctgaagggtgatgagatg
ttgaagggaatttttctggaggtgaaaaagaaatttgagacagcccttgggattctccaa
aaagagaagatcaccatagatcctgatgatcctgctgctgtgtctgaatatgccagagtc
atgaagactgttaaagagaaagctgatctgttttcagagtcacagaggatcaaatacact
atcgagtcacgaacacagggtattccggatgctcgatcttatttactggcattgaaggag
attaggatcaagaggggccttactgatgaacagggtgcagaggctatgatgatggatgca
ttggaaaaagttgagcaagaactaaagaaaccacttatgaggaatgataagaagggaatg
gccctcctaatgacagaatttgataagatcaaccaaaaacttggcatacgtagagaagat
ctgcccaaatacgaagaacagttggaattcaaaatagcaaaagctcagctggaggagctg
aagaaggatgctcttgaagcaatggacactcagaagaagcgggaggagttcaaagatgaa
---gaaatgcccaacgtgaagtcattagacatccgaaacttcatc
>Phtheirospermumheirospermum_Pjv1_00000918
atggct---------cgcttgctctccagatccactcgccagttgtatgctgggcaaagt
gttctgaga---tcggagtat---gttattccggcccgttcatttgccaagggagct---
------------------ggcagt---gctccc---accgctttaaagggtgataccctg
cttaagggtatttttctcgaggttaagaagaaatttgagacagccataggagttctgcgg
aaagagaagatcacccttgatcctaatgaccctactgctgtggcagaatatgccaaagtc
atgaagactgttagggagaaggctgatcttttctccgagtcgcagaggatcaaatatact
attgaaacacgaacacaagatatccctgatgctcgatcctatttgctggcgttgaaggac
attcgggtcaagaggggccttgtcgatgaactaggtgcagaagctatgatgatggatgca
ctagacaaagttgaaaaggaattgaagaagccacttctgagaaatgataaaaagggaatg
gctctcctgaaggcggagttcgataaagtcaaccaaaaacttggcattcgtaaagaagat
cttcccaaatatgaggaacagttggaacttaaaattgcgaaagcccaactggaggagctg
aaaaaggatgctgttgaagccatggacactcagaagaaacgggaagagttcaaggatgaa
---gagatgcctgatgtgaagtcgttggacatccgaaacttcatc
>PrunusPersicanusPersica_Prupe.6G169300.1.p
atggccttctcttcccgcctcttatccaaatct---agaccgctgtgtggcaatggagtc
attcttcaa---caggagcgt---gttattccagtccgttactttgctaaggaagca---
---------------------------aatcgc---cctgtgctgaagggtgatgagatg
ctgaagaacatcttcttggatgttaaaaagaagtttgagacagcccttggaatacttcgc
aaagagaagatcaccatagacccagaggatccagccgccgtttctcagtatgccaaggtc
atgaaaactataagagagaaggcagatctgttctcagaatctcaacgcatccaacacacg
atccaaagccgaacacaagatatcccagatgctagaacatacctgttgactttgaaagaa
attaggatcaagagaggtatcactgatgaacttggtgcagaggctatgatgatggatgca
ttggagaaagttgaaaacgaactgaagaaacctcttttgaggaatgataagaaagggatg
gctcttctccaggcagaatttgagaaaataaacaagaagcttggaattcggaaggaggat
ctaccaaagtatgaagaacagctagaactcaagaaagcgaaagcacagctggaggaactt
aagaaggatgctcttgaggcaatggaaactcagaagaaacgggaggaattcaaagatgag
---gaaatggttgatgtgaagtctttggacatccgaaacttcatc
>PopulusTrichocarpa_Potri.005G085500.1
atggctttcagttatcgcctcttatccagatcc---aaacagttgtatggaagtcaagcc
attttgaat---cagcaactt---gcttttccagttcgttattatgcaaaagaggcg---
---------------------------gctccc---gatgggttcaagggagatgagatg
ttgaaggacatctttcgtgacctcaagaagaaatttgatacagccattggggtttttcgg
aaagaaaagatcatcattgatcccgaggatccagctgctgtgtctcattatgcaaaggtc
atgaagacagctagagagaaggctggcttgttatcggaatctcaaaggatccagtatact
atcgaagaagaaacaaaagatattccagatgctcgaacatattttttgcaattgcaggaa
ataagaatcaaaagagatctccctgatgagcttggtgtagaggctatgatgatggatgca
ttggaaaaagttgaaaaggaaattaagaaacctctgatgaggaatgataagaaaggaatg
gctcttcttatggctgaatttgataagattaatacaaagtttggagttcggagggaagat
ctgccaaaatatgaagaggagttggaacttaaaatcgccaaagcacaattggaggagctg
aagaaggatgctgttgaggctatggaaacacaaaggaagaggtatgtttttatgctgtct
---tttgattatgaacctcgtggttctagatatgcaggcttccta
>PopulusTrichocarpa_Potri.007G079500.1
atggctttcagttctcgtctcttatccagatcc---aaacagttgtatggaagtcaagcc
attttgaat---cagcaacat---gcttttccagttcgttattatgcaaaagaggct---
---------------------------gctcct---gccgggctcaagggagatgagatg
ttgaaggacatctttcgggacatcaagcagaaatttgagacagccattggggtacttcgg
aaggaaaagatcaccattgatcctgagaatccagctgccgtgtctcattatgcgaaggtc
atgaagacaattagagagaaggctggcttgttttcagaatcacaaaggatccagtttact
attgaagaagaaacacaagatattccagatgctcggacattttttctgaaattacaggaa
ataagaaccaagagaggtctctctgatgagcttggtgtagaggctatgacgatggatgca
ttggaaaaagttgaaaaggaaattaagcaacctctgatgaggaatgataagaaaggaatg
gctcttcttatggcggaatttgataaggttaataagaagcttggagttcgtagggaagat
ctaccaaaatatgaagaggagttggaacttaaaattgccaaggcacaattggaggagctg
aagaaggatgctgtcgaggcgatggaaacacaaaggaagagggaggaatttaagaatgag
---aaagaggttgatgtgaggtctttggacatcaggaactttctc
>SesamumIndicumamumIndicum_SIN_1007500
atggctttcgccactcgcttcctctccagatccactcgccaggcgtatgctgggcaaaat
gttttgcga---tcggagtat---ggtgatcaatgtcgttcattcgccaaaggagct---
------------------ggccct---gctcct---acggcgttaaagggtgatgagatg
ttgaagggcatttttcttgaggtaaagaagaaatttgagacagccctagggattctcagg
caagagaaaattatgatagatcctcatgatcctgctgctgtggctcaatatgccaaagtc
atgaagactataagagagaaggctgatcttttctctgagtcacagaggatcaaatatacc
attgaaacacgaacacaagatattgctgatgctcgatcctatttacttgccttgaaggac
ataaggatgaagaggggccttgtcgatgaattgggtgcagaggctatgatgatggatgca
ctggataaagttgaaaacgaattaaagaagccactcatgagaaataatgaagagggaatg
tccctccttatggctgagtttgataagatcaaccaaaggcttggcattcgtagagaagat
ctgcccgagtacgaggaacagttggaacttaaaattgcaaaagcccaactggaggagctg
aagaaggatgctcttgaagcaatggaaactcagaagaaacgggaagagttcaaggatgaa
---gaaatgcctgacgtgaagtcattagacatccgaaacttcatc
>SesamumIndicumamumIndicum_SIN_1015790
------------------------------------------------------------
------------------------------------------------------------
---------------------------------------------------------atg
ttgaagggtattttccttgaggttaagaagaaatttgagacagccatagggattctccgg
aatgagaagatcaccatagatcctgatgaccctgctgctgtggctgaatatgccagagtc
atgaagactgtaagagaaaaggctgatcttttctccgagtcacagaggataaaatacact
attgaaacaagaacacaagatattcctgatgctcgatcctatctactggcactgaaggat
ataagggtcaagagaggccttgtcgatgaactaggcgcagaggctatgatgatggatgca
ctggaaaaagttgagaaagaattgaagaagccacttatgagaaatgacaaaaagggaatg
gctctcctgaaggcagagtttgataagatcaaccagaagcttggcattcgtagagaagat
ctgccaaagtatgaagaacagttggaacttaaaattgccaaggcccaactggaggagctg
aagaaggatgctgtagaagcaatggagactcagaagaaacgggaagagttcaaggatgaa
---gaaatgcctgatgtgaagtcattagacatccgaaacttcatc
>SolanumTuberosumanumTuberosum_PGSC0003DMT400064476
atggcactcgcttctcgcttgctgtccagatccactcgccagctatgtgctggtcaggtt
gttcttcga---cccgagcat---gcagttccagttcgttcctttgccaaagaagct---
------------------gct------gctccc---actacactgaagggagatcaggta
ttgaaggacatcttttatgaggttaagaacaagcttgagacagcaattggtgtcctacga
aaggagaagatcaccatagaaccagaagatcctgctgctgtatctgagtatgcgaaagtc
atgaagtctgttagacaaaaggctaatctcttatcagagtctgaaattattaagttcaac
atcgaagtagaaacacatgaaattccagatgcccgaacatatttgttgaaactgaaggag
atgcgtgtcaagaggggcctcatcgattctcaaggtatagaggatttgcagatggcagca
ttggataaagttgagaaagaattaaaaaagccactactgaggaacgacaaaaagggaata
gctcttcttacagctgagtttgataagatcaaccagaagcttggcattcgtaaagaagaa
ttgcccaaatatgaagaacagttggagctgaagattgcaaaggcacagttagaagaactg
aaaaaggatgctcttgaagcaatggaaactcagaagaagagggaggagttcaaggatgag
---gagatgcccactgtgaagtctctggacatcagaaacttcatt
>StrigaAsiaticaAsiatica_SGA_v2.0_scaffold364G49965
atggcgttcgccactcgcctgctctccagatcaattcgccaggtgtactctgggcaaagt
gttatgcgg---ccggagtgt---gttgttgcagctcggtccttcgccaagggagct---
------------------ggaaat---tctccc---cctgctttgaagggtgatgaattg
ttgaagggcatatttcttgaggtgaaaaagaaatttgagacagccataggagtcattcgg
aaagagaagatcaccattgatcctgataaccctgctgctgtggctgaatatgccaaagtc
atgaagactgctcgagaaaaggctaatcttttctcggagtcagagaggatcaaatacact
attgaatctcaaacccaagatatacctgatgctagatcctatttgctggccttgaaggac
attagggtcaagagaggccttgttgatgaactaggtgcagaggccatgatgatggatgct
ctggacaaagtggaaaaggaattgaaaaatccacttttgagaaatgataaaaagggaatg
gccctccttaaggcagagttcgacaaagtcaaccaaaagctcggcattcgtagagaagat
ctgccaaaatatgaggagcaattggaacttaaaatcgcaaaagcccaactggaggagctg
aagaaggatgctgttgaagccatggaaactcagaaaaaacgggatgagttcaaggatgaa
---gaactgcctgatgtgaagtcattagacatccgaaacttcatc
>StrigaAsiaticaAsiatica_SGA_v2.0_scaffold54G19692
atggctttcgccacgcgcctgctttccagatccactcgccagttttttgctttt---gtt
tttttncgg---ccggagtgt---gttgttccatctcgcgccttcgctaaaggagct---
------------------ggaagc---gctccc---ccagctttgaagggtgatgagttg
ttgaagggcattttccttgaggtgaagaaaaaatttgagacagccataggggttctacgg
aaagagaagatcaccattgatcctgataatcctgctgctgtggctgagtatgccaaagtc
atgaagagtgttcgggaaaaggctgatcttttctcggagtcacagaggatcaaatacact
attgaatcacgaaccgaagatatacctgatgcccgatcctatttgctggccttgaaggac
atcagggtcaagaggggccttgttgatgaactaggtgcagaggctatgatgatggatgca
ctagacaaagttgagaaggaattgaaaaagccacttttgagaaatgataaaaagggaatg
gccctccttaaggctgag---------------------cttggcattcgtagagaagac
ctgccaaaatatgaggagcaattggaactaaaaatcgctaaagcccaactggaggagctg
aagaaggatgttcttgaagccatggaaactcagaagaaacgggaagagttcaaggaggaa
---gaaatgcctgatgtgaagtcgttagacatccgaaatttcatc
>VitisVinifera_GSVIVT01022249001
atggctttttcctctcgtctcttatccaaatcc---aaacagttgtatggcagtcagatc
attttacaa---caacagcat---gctgttccagtccgtttcttcgccaaagaagct---
---------------------------gctccc---ccagctctcaagggggatgagatg
ttgaagaatatttttctggaggttaaaaagaaatttgagacagccatgggggtgcttcgg
aaggagaagatcaccatcgaccctgaggaccctgctgcagtcaaccagtatgcaaaggtt
atgaagactgtaagagagaaggcagacttgttttcagaatcccaaagaattcagtacacc
attcaaacccgaactcaaggtattccagatgctcgtacatatctgttgacattgaaggag
ataagaatcaagagaggtctcactgatgaactaggtgcagaggctatgatgatggatgca
ctagagaaagttgagaaggaactcaagaaaccacttatgaggaatgacaagaaaggaatg
gctcttcttatggcagagtttgataaagtcaataagaagcttggagttagaaaggaggat
ctgcccaagtatgaagaacagttggaacttaaaattgcgaaagcacaactggaggagcta
aagaaggatgctcttgaggcaatggaaactcaaaagaaaagggaggaattcaaggatgag
---gcaatggttgatgtgaagtcattggacatcagaaacttcatc
>CuscutaAustraliscutaAustralis_C022N0203E0.1
atggctttcgcttctcgattcctgtccagatccagccgtcaggtatatagtggtcagatc
atcttgcga---ccagattgt---gcaattccagttcgttccttttccaaaggagct---
------------------ggt------gcccct---gctgcattcaagggcgatgaaatg
ttgaagaatgtttttcttgatatcaagaaaaaatttgagacagcaattggcatcctccga
acagagaagatcactatagatcctgaagaccctgctgctgtggctcaatatgcaaaagtc
atgaagactgtaagggaaaaggcgaatatcctatcagaatctgaaaaggtgaaagaagtt
atcgatacacaaacaaaggagattccagatgccaggacttatttgctgacactgaaggag
atacgtattaagagaggccttcccgattcccatggcatcgaggaaaagatgatgaatgca
ttggataagatagagaaagaaattaagaagccactaatgaggaatgacaaaaaggggata
gcactccttactgcagagtttgataagatcaaccagaaaattggcattgccagacaagat
ctgcccaaatatgaagaaaaattggaacttagtgttgcaaaagctcaactagaagaattg
aagaaggaggcccatgaggcaatgctaactcagctgaagaaggtggagaactatgatgag
---aacatgcctaatgtgaagtcgttggacattagaaactttctc
>Actinidiaeriantha_DTZ79_05g04170
atggccttcgcttctcgcctcatatccaagtcg---aagcagttgtatcgtggccgcatt
ttgctgcaa---gcggagcat---gctgttcctatccgtttgtttgccaaagaagct---
------------------cct------cctcct---ccagcccttaaaggagatgagatg
ttgaagaacattttcttggaggtcaagaagaaatttgagactgctattggggtactgcga
aaggaaaagatcacaatagaccctgatgatccagctgcagtagagcagtatgaaaaggtc
atgaaaactcttagagaaaaggcagacttgttctcagaatctcagctaattcaatacacc
attcaaacacgaacacaaggaattccagatgcgagaacatatctgttgacattgaaggag
attttcgctaggagaggcctcactgatgaccttggtgcagaggctatgatgatggatgca
ttggaaaaagttgaaaaagaaattaagaaaccactcatgcgtaatgacaagaagggaatg
gctcttctcatggctgaatttgataaaatcaataaaaaacttggaattcagagggaagat
ctacccaagtatgaagagctgttggaacacaaaattgcaaaagctcagttggaggagctg
aagaaagatgctcttgaggcaatggaaactcaaaagaaaagggaggaattcaaggacgag
---gagacggttgacgtgaagtcactggacatccgaaactttctc
>Actinidiaeriantha_DTZ79_09g09300
atggcgatgggcgatcggaattatattgataca------catttgtgtggtggccagatc
cttctgcaa---caagagcat---gctattccggtccgtttctttgccaaagaagct---
---------------------------gcccct---acagttcttaaaggagatgagatg
ttgaagaacattttcttggaggttaagaaaaaatttgagacagccatggggatacttcgg
aaggaaaagatcaccatagatcctgataatgcagctgcagtagagcaatatgcaaaagtc
atgaagactgtcagagaaaaggcagacttgttctcagaatctcaacggattcaatacacc
attcaaacgcgaactcaaggtattccagatgctcgaacatatcttttgacattgaaggag
atacgagtcaggaggggcctcgctgatgagcttggtgcagaggctatgatgatggatgca
ttggaaaaaattgaaaaagagattaagaaaccactcatgcggaacgacaagaaaggaatg
gctcttcttatggcagagtttgataagatcaatacgaaacttggaattcggagagaagat
ctgcccaagtatgaagaacagctggaactgaaaattgcaaaagctcagttggaggagctc
aagaaggatgctcttgaggcaatggaaactcaaaagaaaagagaggaatttaaggacgag
---gagaaagttgatgtgaagtcattagacatccgaaacttcatc
>GossypiumRaimondiisypiumRaimondii_KJB40426
atggcgttttctacccgtctcctctacaaatct---cgccagctttatgttagtcaagct
gttctgcgg---caggaggtt---gccattcctgtccggttttactctaaagaggct---
---------------------------tctccc---cctggtttaaaaggagatgagata
ttgaaaaatatctttgtggaggttaagaacaaattcgagacagcattgggaatatttagg
aaggagaaaatcaccattgacccagatgaccctgctgctgtctctcagtatgcaaatgtt
atgaagactgctagagaaaagggtggcttgttttcagaatctcaacggatcaaatacacc
atcgaaacacgaactcagggcattccagatgtccgaacatatttattgacactgaaggaa
ataagatccaagagaggactcactgatgaacttggtgctgaggctatgatgatgggtgcg
ttggatatagttgaaaaagaaatcaagaagcctcttatgagggatgacaagaaatcaatg
gctcttcttactgctgagtttgataagatcaataagaagcttgggatccggaaggaagac
ctgcccaagtatgaagaacaactggagctaaaaattgccaaggcgcaattggaggagctg
aagaaggatgctcttgaagcaatggaaacacaaaagaagcgggaggaattcaaggatgag
---gcaatgcctgatgtgaagtcattggacatccggaacttcatc
>GossypiumRaimondiisypiumRaimondii_KJB40427
atggcgttttctacccgtctcctctacaaatct---cgccagctttatgttagtcaagct
gttctgcgg---caggaggtt---gccattcctgtccggttttactctaaagaggct---
---------------------------tctccc---cctggtttaaaaggagatgagata
ttgaaaaatatctttgtggaggttaagaacaaattcgagacagcattgggaatatttagg
aaggagaaaatcaccattgacccagatgaccctgctgctgtctctcagtatgcaaatgtt
atgaagactgctagagaaaagggtggcttgttttcagaatctcaacggatcaaatacacc
atcgaaacacgaactcagggcattccagatgtccgaacatatttattgacactgaaggaa
ataagatccaagagaggactcactgatgaacttggtgctgaggctatgatgatgggtgcg
ttggatatagttgaaaaagaaatcaagaagcctcttatgagggatgacaagaaatcaatg
gctcttcttactgctgagtttgataagatcaataagaagcttgggatccggaaggaagac
ctgcccaagtatgaagaacaactggagctaaaaattgccaaggcgcaattggaggagctg
aagaaggatgctcttgaagcaatggaaacacaaaagaagcggtatgaattcaaggatgag
---gcaatgcctgatgtgaagtcattggacatccggaacttcatc
>GossypiumRaimondiisypiumRaimondii_KJB40428
atggcgttttctacccgtctcctctacaaatct---cgccagctttatgttagtcaagct
gttctgcgg---caggaggtt---gccattcctgtccggttttactctaaagaggct---
---------------------------tctccc---cctggtttaaaaggagatgagata
ttgaaaaatatctttgtggaggttaagaacaaattcgagacagcattgggaatatttagg
aaggagaaaatcaccattgacccagatgaccctgctgctgtctctcagtatgcaaatgtt
atgaagactgctagagaaaagggtggcttgttttcagaatctcaacggatcaaatacacc
atcgaaacacgaactcagggcattccagatgtccgaacatatttattgacactgaaggaa
ataagatccaagagaggactcactgatgaacttggtgctgaggctatgatgatgggtgcg
ttggatatagttgaaaaagaaatcaagaagcctcttatgagggatgacaagaaatcaatg
gctcttcttactgctgagtttgataagatcaataagaagcttgggatccggaaggaagac
ctgcccaagtatgaagaacaactggagctaaaaattgccaaggcgcaattggaggagctg
aagaaggatgctcttgaagcaatggaaacacaaaagaagcggtatgga------------
---------------------------ggaattcaagga------
>GossypiumRaimondiisypiumRaimondii_KJB40429
atgatt------------------------------caaaagctttatgttagtcaagct
gttctgcgg---caggaggtt---gccattcctgtccggttttactctaaagaggct---
---------------------------tctccc---cctggtttaaaaggagatgagata
ttgaaaaatatctttgtggaggttaagaacaaattcgagacagcattgggaatatttagg
aaggagaaaatcaccattgacccagatgaccctgctgctgtctctcagtatgcaaatgtt
atgaagactgctagagaaaagggtggcttgttttcagaatctcaacggatcaaatacacc
atcgaaacacgaactcagggcattccagatgtccgaacatatttattgacactgaaggaa
ataagatccaagagaggactcactgatgaacttggtgctgaggctatgatgatgggtgcg
ttggatatagttgaaaaagaaatcaagaagcctcttatgagggatgacaagaaatcaatg
gctcttcttactgctgagtttgataagatcaataagaagcttgggatccggaaggaagac
ctgcccaagtatgaagaacaactggagctaaaaattgccaaggcgcaattggaggagctg
aagaaggatgctcttgaagcaatggaaacacaaaagaagcgggaggaattcaaggatgag
---gcaatgcctgatgtgaagtcattggacatccggaacttcatc
>GossypiumRaimondiisypiumRaimondii_KJB44306
atggccctctctactcgtatcctctcaaaatct---cgccagctttgtggtagtcaatct
attctacaa---aaggagaat---accattcctgttcgtttttatgccaaagaggct---
------------------gct------gctccc---cttgctaataagggagatgagata
ttgaaaaatatctttttggaggttaaggcaaaatatgagacggcattgggaatatttagg
aaggagaagatcaccattgacccagatgaccctgctgctgtttctcagtatgcaaaagtt
atgaagacagttaggcagaaggctgacttgttttcagaatctcagcgcatccagtacacc
atccaaacacgaactcaggacgttccagatgctcgaacatatttattgaccctgaaggat
ataaggatcaagagaggactcactgatgaccttggtgctgaggctatgatgatgaatgct
ttggataaagtcgaaaaagaaatcaagaagcctcttatgaggaatgacaagcaatcaatg
gctctacttacagcagagtttgacaagatcaataaaaagcttggaatccggaaggaagat
ctgcccaagtatgaagaacagttagaactaaaaattgccaaggcacaattggaggagctg
aagaaggatgcttttgaagcaatggaaacacaaaagaagcgggaggaattcaaggatgag
---gcaatgcctgatgtgaagtcattggacatacgaaacttccta
>GossypiumRaimondiisypiumRaimondii_KJB44307
atggccctctctactcgtatcctctcaaaatct---cgccagctttgtggtagtcaatct
attctacaa---aaggagaat---accattcctgttcgtttttatgccaaagaggct---
------------------gct------gctccc---cttgctaataagggagatgagata
ttgaaaaatatctttttggaggttaaggcaaaatatgagacggcattgggaatatttagg
aaggagaagatcaccattgacccagatgaccctgctgctgtttctcagtatgcaaaagtt
atgaagacagttaggcagaaggctgacttgttttcagaatctcagcgcatccagtacacc
atccaaacacgaactcaggacgttccagatgctcgaacatatttattgaccctgaaggat
ataaggatcaagagaggactcactgatgaccttggtgctgaggctatgatgatgaatgct
ttggataaagtcgaaaaagaaatcaagaagcctcttatgaggaatgacaagcaatcaatg
gctctacttacagcagagtttgacaagatcaataaaaag---------------------
------------------------------------------------------------
------------------------------------------------------------
---------------------------------------------
>GossypiumRaimondiisypiumRaimondii_KJB44308
atggccctctctactcgtatcctctcaaaatct---cgccagctttgtggtagtcaatct
attctacaa---aaggagaat---accattcctgttcgtttttatgccaaagaggct---
------------------gct------gctccc---cttgctaataagggagatgagata
ttgaaaaatatctttttggaggttaaggcaaaatatgagacggcattgggaatatttagg
aaggagaagatcaccattgacccagatgaccctgctgctgtttctcagtatgcaaaagtt
atgaagacagttaggcagaaggctgacttgttttcagaatctcagcgcatccagtacacc
atccaaacacgaactcaggacgttccagatgctcgaacatatttattgaccctgaaggat
ataaggatcaagagaggactcactgatgaccttggtgctgaggctatgatgatgaatgct
ttggataaagtcgaaaaagaaatcaagaagcctcttatgaggaatgacaagcaatcaatg
gctctacttacagcagagtttgacaagatcaataaaaagcttggaatccggaaggaagat
ctgcccaagtatgaagaacagttagaactaaaaattgccaaggcacaattggaggagctg
aagaaggatgcttttgaagcaatggaaacacaaaagaagcggtacgaattcaaggatgag
---gcaatgcctgatgtgaagtcattggacatacgaaacttccta
>GossypiumRaimondiisypiumRaimondii_KJB44309
atggccctctctactcgtatcctctcaaaatct---cgccagctttgtggtagtcaatct
attctacaa---aaggagaat---accattcctgttcgtttttatgccaaagaggct---
------------------gct------gctccc---cttgctaataagggagatgagata
ttgaaaaatatctttttggaggttaaggcaaaatatgagacggcattgggaatatttagg
aaggagaagatcaccattgacccagatgaccctgctgctgtttctcagtatgcaaaagtt
atgaagacagttaggcagaaggctgacttgttttcagaatctcagcgcatccagtacacc
atccaaacacgaactcaggacgttccagatgctcgaacatatttattgaccctgaaggat
ataaggatcaagagaggactcactgatgaccttggtgctgaggctatgatgatgaatgct
ttggataaagtcgaaaaagaaatcaagaagcctcttatgaggaatgacaagcaatcaatg
gctctacttacagcagagtttgacaagatcaataaaaagcttggaatccggaaggaagat
ctgcccaagtatgaagaacagttagaactaaaaattgccaaggcacaattggaggagctg
aagaaggatgcttttgaagcaatggaaacacaaaagaagcggtacgttttttacaatgat
---gaatttctctcttttttcacacta---------catttctta
>TheobromaCacao_Thecc1EG001270t2
atggccttctctactcgtctcgtctccaaatct---cgtcagctatttggtagtcaagct
attatgcga---caggagcat---gccattccagtccgtttttatgccaaagaggct---
---------------------------gctccc---gctgcacttaagggagatcagatg
ttgaaagacatctttttggaggttaagaagaaatttgagacagcattgggaatacttaag
aaggagaagatcactattgacccagatgacccagctgctgtatctcagtatgcaaaggtt
atgaagacagttagagagaaggctgacttgttctcagaatctcaacggatccaacacacc
atccaaacacgaactcaagggattcgcgatgctcggacatatttattgacactgcaggaa
ataaggatcaagagaggacttgttgatgaacttggtattgagcctatgatgatggaggct
ttggagaaagttgaaaaacaaatcaagaagccacttatgagggatgataaggaatcaatg
tctcttctcatggcagagtttgacaagattaataagaagcttggaatttcgagggaaaat
ctgcctaagtatgaggaagagttggagctcaaaatcgccaaggcccaattggaggagctg
aagaaggatgcccttgaagcaatggaaacacaaaagaagcgggaggaattcaaggatgag
---ccaatgcccgatgttaagtctttggacatccggaactttctc
>Aeginetiaindicaindica_TRINITY_DN1831_c0_g1_i2
atggctctcgctgctcgcctgatctcccgttcaactcgccaggcgcacaatgggcaaggc
gttattcga---gcggagtgt---gttattccagcccgtcctttcgctaaagtagct---
------------------ggaagt---gctcct---cctgctttaaagggtgatgagttg
ttgaagggcatttttcttgaggtgaaaaagaaatttgagacagccataggagttcttcgg
aaagagaagatcaccatagatcctgataatcctgctgctgtaggtgaatatgccaaagtt
atgaagactgttcgggaaaaggctggtcttttctcggagtcacagaggatcaaatacact
atagaatcgcgaacccaagatatacccgatgctcgatcctatttgctggccttgaaggac
attagggtcaagagaggccttgttgatgaactaggagcagaggctatgatgattgatgca
ttggacaaagttgaaaaggaattgaaaaagccacttttgagaaatgataaaaagggaatg
gcccttcttaaggcagagttcgacaaagtcaatcaaaagctcggcattcgtagagaagat
gtggcaaaatatgaggagcagttggatcttaaaattgcgaaagcccaactggatgagctg
aagaaggatgctctcgaagccatggaaactcagaagaaaagggaagagttcaaggatgaa
---gagatgcctgatgtgaagtcattggacatccgaaacttcatc
>Alectravogeliivogelii_TRINITY_DN1880_c0_g2_i1
atggcttttgccactcgcctattctccagatccactcgccagttgtacactgggtcaagt
tttatcagg---ccggaatgt---gttattcctgctcgttccttcgccaaaggagct---
------------------gaaagt---tctcga---cctgctttgaagggcgatgagttg
ttgaagggcatttttctcgaggtgaagaagaaatttgagtcagccattggagttcttcgg
aaagagaagattacgattgatcctgataaccctgctgctgtggctgaatatgccaaagtc
atgaaaactgttcgggaaaaggctgatcttttctcggagtcacagaggatcaaatacact
attgaatcgcgaacccaagatatacctgatgcccgatcctatttgctagccttgaaggac
attagggtcaagagagggcttgttgatgaactaggtgcggaggctatgatgatggatgct
ctggacaaagttgaaaaggaattgaaaaagccacttttgagaaatgataaaaagggaatg
gccctccttaaggcagagttcgacaaagtcaaccaaaagctcggtattcgtaaagaagac
ctgcctaaatatgaggagcaattggaacttaaaattgcaaaagcccagctggaggagctg
aagaaggatgctctggaagccatggaaactcagaagaaacgggaagagttcaaggatgaa
---gaaatgcctgatgtgaagtcattagacatccgtaacttcatc
>CastillejaMiniataMiniata_TRINITY_DN16905_c0_g1_i21
atggct---------cgcttactctccagatccactcgtcaggtgtatgctgggcaaagt
gttctgcga---tcggagtac---gttgtcccggctcgttcatttgccaagggagct---
------------------ggcagt---gctccc---accgctttaaagggtgatgagttg
ttgaagggtatttttcttgacgttaagaagaaattcgagacagctataggagttctgcgg
aaagagaagatcaccattgatcctaatgacgctgctgctgtggcagaatatgccaaagtc
atgaagactgtaagggaaaaggctgatcttttctccgagtcccagaggatcaaacatact
attgaaacacgaacacaagatatccctgatgctcggtcctatttgctggccttaaaggac
attcgtgtcaagaggggccttgttgacgaactaggtgcagagaccatgatgatggacgca
ctggacaaagttgaaaaggaattgaaaaagccacttnnnagaaatgataaaaagggaatg
gccctcctgaaggccgagttcgataaagtaaaccaaaagcttggcattcgtaaagaagat
cttccgaaatatgaggagcagttggaacttaaaattgcgaaagcccaactggaggagctg
aaaaaggatgcggttgaagccatggacactcaaaagaaacgggaagagttcaaggatgaa
---gagatgcctgatgtgaagtcgttggacatccgaaacttcatc
>ChristisoniaKwangtungensisKwangtungensis_TRINITY_DN10242_c0_g1_i18
atggctctcgctactcgcctgatctcccgatcaactcgccaggtgcacaatgggcaaggc
gttatgcag---gtagagtgt---gttattccagcccgttctttcactaaaggagct---
------------------ggaagt---gctgct---cctgctttaaagggtgatgatttg
ttgaagggcatttttcttgaggtgaaaaagaaatttgagacagccataggagttcttcgg
aaagagaagatcaccatagatcctgataatcctgctgctgttgctgaatatgccaaagtc
atgaagactgctcggcaaaaggctgatcttttctcggagtcacagaggatcaaatacact
atagaatcgcgaacccaagatatacctgatgctcgatcctatttgctgaccttgaaggac
attagggtcaagagaggccttgttgatgaactaggtgcagaggctatgatgatggatgca
ttggacaaagttgaaaaggaattgaaaaggccacttttgagaaatgataagaagggaatg
gcccttcttaaggcagagtttgacaaagtcaatcaaaagctgggcattggtagagaagat
gtggcaaaatatgaggaacaattagatctgaaaattgcaaaagcccaactggatgagctg
aagaaggatgctctagaagccatggaaactcagaagaaaagggaagagttcaaggatgaa
---gaaatgcctgatgtgaaatcattggacatccgaaacttcatc
>ConopholisAmericanaAmericanaamericana_2095563
atggctttcgccactcgcctactctccagatccactcgccaggtgtatactgggcaaagt
gttctgcga---tctgagtat---gttattccagctcgttcctttgccaaaggagct---
------------------ggtagt---gctccc---cccgttttaaagggtgatgagatg
ttgaagggtatttttcttgaggttaagaagaaatttgagacagccataggagttctccgg
aaagagaagatcaccattgatcctgatgactctgctgccgtcgatgaatatgccaaagtc
atgaagactgttagggaaaaggctgatcttttgtccgagtcgcagcggatcaaatacact
attgaaacacgaacacaagatattgctgatgctcgatcctattttctggccttgaaggac
attagggtcaagagaggccttgttgatgaactaggtgcagaggctatgatgatggatgcg
ctggacaaagttgaaaaagaattgaagaagccacttctaagaaatgataaaaagggcatg
gcccttttgaaggcagagtttgataaaattaaccaaaagcttggtattcgtagagaagat
ctgcccaaatatgaagaacagttggaacttaaaattgctaaagcccaactggaggagctg
aagaaggatgttgtggaagccatggaaactcagaagaaacgggaagagtttaaggatgaa
---gaaatgcctgatgtgaagtcattagacatccgaaactttatc
>Epifagusvirginiana_2059598-buds
atggctttcgccactcgtctactctccagatccactcgccaggtgtatactgggcaaagt
gttctgcga---tccgagtat---gttattccagctcgttcctttgccaaaggagct---
------------------ggcagt---gctccc---cccgctttaaagggtgatgagatg
ttgaagggtgtttttcttgaggttaagaagaaatttgagacagccataggagttctccgg
aaagagaagatcaccattgatcctgatgactctgcttccgtggttgaatatgccaaagtc
atgaagactgttagggaaaaggctgatcttttgtcggagtcgcagcggatcaaatacact
attgaaacacgaacacaagatattcctgatgctcgatcctatttgctggccttgaaggac
attagggtcaagagaggccttgttgatgaactaggtgcagaggctatgatgatggatgca
ctggacaaagttgaaaaagaattgaagaagtcacttctgagaaatgataaaaagggcatg
gcccttctgaaggcagagtttgataaaataaaccaaaagcttggcattcgtagagaagat
ctgcccaaatatgaggaacagttggaacttaaaattgctaaagcccaactggaggagctg
aagaaggatgttgtggaagccatggaaactcagaagaaacgggaagagttcaaggatgaa
---gaaatgcctaatgtgaagtcattagacatccgaaacttcatc
>Escobedia_TRINITY_DN5336_c1_g1_i8
atggctttctccgctcgcctactctttcgatccactcgaaaggtgtacactgggcaaaat
------------------------gttattccaattcgttccttcgccaaaggagct---
------------------ggaagt---gccccc---cctgctttgaagggcgatgagttg
ttgaagggcatttttcttgaggtgaagaagaaatttgagacagccataggagttcttcgg
aaagagaagatcaccattgatcctgataaccctgctgctgtggctgaatatgccaaagtc
atgaagacagttcgggaaaaggctgatcttttctcggagtcccagaggattaaatacact
atagaatcgcgaacacaagatatacctgatgctcgatcttatttactggccttgaaggac
attagggtcaagagaggtattgttgatgaactaggtgcagaggctatgatgatggacgca
ctggacaaagttgaaaaggaattgaaaaagcctcttctgagaaatgataaaaagggaatg
ggcatccttaaggcagagttcgacaaagtcaaccaaaagcttggcattcgtagagaagat
ctgcccaaatatgaggagcaattggatcttaaaattgcaaaagcccaattggaggagctg
aagaaggatgctcttgaagccatggaaactcaaaagaaacgggaagagttcaaagatgaa
---gaaatgcctgatgtgaagtcattagacgtccgtaacttcatc
>Euphrasiaarctica
atggctttcgccacgcgcttcctctccaaatccactcgccag------------------
------------------------------------------------------------
---------------------------------------------------gaagaactg
ttgaagggtatttttctcgatgttaagaagaaatttgagacagccataggggttctgcgg
aacgagaagatcaccattgatcctaatgaccctactgctgtgtctgaatatgccaaagtc
atgaagactgttagggaaaagaagatcatcttttct------------------------
------------------------------------------------------------
---------aggagaggccttgttgatgaactaggcgctgaggcattgatgatggatgca
cttgacaaagttgaaaaggaattgaagaagcctcttctgagaaatgataaaaaagggatg
gccctcctgatggcagagtttgataaagtcaaccaaaagcttggcattcgtagagaagat
cttcccaaatatgaggaacagttggaacttaaaattgctaaagcccaactggaggaacta
aagaaggatgctgttgaagccatggatactcagaagaaacgggaagagttcaaggatgaa
---gaaatgcctgatgtgaagtcgttagacatcagaaacttcatc
>LindenbergiaPhilippensis_04G160900.1
atggcgttcgccactcgcttgctctccagatccactcgccaggtgtacactggacaaagt
attatgcga---tcggagtat---gttatcccagctcgttcctttgccaaaggagct---
------------------ggcagt---gctccc---cctgctttaaagggtgatgatatg
ttgaagggtatttttctcgaggttaagaagaaatttgaggcagctgtaggagttctccgg
aaagagaagatcaccattgatcctgatgatcctgctgctgtggctgaatatgccaaagtc
atgaaaactgttagggagaaggctgatcttttctccgagtcgcagaggatcaaatacact
attgaaacacgaacacaagatattcctgatgctcgttcctatttgctggccttgaaggat
attagggtcaagaggggccttgttgacgaactgggcgcagaggccatgatgatggatgca
ctcgacaaagtcgagaaagagttgaagaagccactcctgagaaatgataaaaagggaatg
gccctcctgaaggcagagtttgataaagtcaaccaaaagcttggcattcgtagagaagat
ctgcccaaatatgaggaacagttggaacttaaaattgctaaagcccaactggaggagctt
aagaaggatgctgttgaagcaatggacactcagaagaaacgggaagagttcaaggatgaa
---gagatgcctgaagtgaagtcattagacatccgaaacttcatc
>MimulusGuttatusulusGuttatus_N2971.1
atggcttttgccactcgcttcctctccagatcaactcgccaggtgtgtactgggcaaagt
gttctccga---ccggagtat---gttattccatctcgttcatttgcgaaaggagct---
------------------gccact---gctcct---gccgccttaaagggagatgagatg
ttgaagaatatctttcttgaggttaagaagaaatttgagacagccataggggttctccga
aaagagaagatcaccattgaccctgaagatcctgctgcagttgctgaatatgccagagtc
atgaagactgtaagagaaaaggctgatcttttctccgagtcacagaggatcaaatatact
attgagacgaaaacacaagatattcctgatgctcgatcctatttgctagccttgaaggac
ataagggtcaagagaggcattattgatgaattaggtgcagaggctatgatgagtgacgca
ctggacaaagttgagaaagagttgaagaagccacttttgagaaatgataaaaagggaatg
gcccttttgaaggcagagtttgataaaatcaaccaaaagcttggaattcgtaaagaagat
ttgcccaaatacgaggaacagttggaacttaaaattgcaaaagcccaactggaggagctg
aagaaggaagttgttgaagcaatggacactcagaagaaaagggaagagttcaaggacgaa
---gaagtgcctgatgtgaagtcattagacctccgaaacttcatc
>OrobancheCumanamana_GWHTBHPV004332
atggctttcgccactcgcttactctccagatccactcgtcaggtgtacactggacaatgt
gttccgcgg---tcagagtat---gttattccagctcgttcctttgcaaaaggagct---
------------------gacggt---gctccc---cccactttaaagggtgatgagatg
ttgaagggtatttttctcgaggtcaagaacaaatttgagacagctataggaattctgaag
aaagagaagatcaccattaatcctgatgaccctgccgctgtggctgaatatgccaaagtc
atgaagagtgttagagaaaaggctgatcttttctccgagtcgcagaggatcaaatacact
attgaaacacgaacaaaagatattcctgatgctcgatcctatttgctggcattgaaggac
attagggtcaagagaggcctcattgatgaactaggtgcagaggctatgatgatggatgca
ctggacaaagttgaaaaggaattgaagaagcctcttctgcgaaatgataaaaagggaatg
gccctcctgaaggcagagtttgataaagtcaaccaaaagctcggcgttcgtagagaagat
ctgcccaaatatgaggaacagttggaacttaaaattgctaaagcccaactggaggaactg
aagaaggatgctcttgaagccatggaaactcagaaaaaacgggaagagttcaaggatgaa
---gaaatgcctgatgtgaagtcattagacatccgaaacttcatc
>Ofasciculata_stem
atggctctcgccactcgcttactccccagatccaatcgccaggtttatactgggcaaagg
tttctgcga---tccgggtat---gttattccagctcgttcctttgccaaagcagct---
------------------ggaagt---gctccc---cccgctttaaagggtgatgaaatg
ttgaagggtattttccttgacgttaagaagaaatttgaggcagctatagcagttctccga
aaagaaaagatcaccattgatcctgatgaccctgctgcggttactgaatatgccaaagtc
atgaagactgttagggaaaaggctgatcttttctccgagtcacagcgaatcaaatacacc
attgaaacacgaacgaaagatattcctgatgttcgatcctatttactggccttgaaggat
attagggtcaagagaggccttgttgatgaactaggagcagattctatgatgatggatgca
ctcgataaagttgaaaaggaattgaagaagcctcttctgagaaattataagaagggaatg
gccctactcaaggcagagttcgataaagtcaaccaaaagcttggcattcgtagagaagat
ctgcccaaatatgaggaacagttggaacttaaaattgcaaaagcccaactggaggagctg
aagaaggacgctgtggaagccatggaaactcaaaagaaacgagaagagttcaaggatgaa
---gaaatgcccgacgtgaagtctttagacatccgaaacttcatc
>PhelipancheAegyptiaca_GWHTBHPU042136
atggctctcgccactcgcgtgctctccagatccactcgccaggtgtatactgggcaaagt
tttctgcga---tccgaatat---gttattccagctcgttcctttgccaaaggagct---
------------------gtaagt---gctccc---cccgctttaaagggtgatgagatg
ttgaagggtatttttcttgaggttaagaagaaatttgagacagctataggagttctccgg
aaagagaagatcaccattaatcctgatgaccctgctgcggtggctgaatatgccaaagtc
gtgaaggctgttagggaaaaagctgatcttttctccgagtcgcaacgaatcaagtacact
attgaaacacgaacacaagatattcccgatgctcgatcctatttgctggctttgaaggac
attagggtcaagagaggccttgttgatgagttgggtgcagaggctatgatgatggatgcc
ctcgacaaagttgaaaaagaattgaagaagcctcttctgagaaatgataaaaagggaatg
tccctcctgaaggcagagtttgataaagtcaaccaaaaacttggcattcgtagagaagat
ctgcccaaatatgaggaacagttggaacttaaaatggcaaaagctcaactggaggagctg
aagaaggatgctgtggaagccatggaaactcagaagaaacgggaagagttcaaggatgaa
---gaaatgcctgatgtgaagtctttagacatccgaaacttcatt
>Pedicularis_TRINITY_DN10758_c0_g1_i4
atggct---------cgattgctctctagatccactcaccagttgtatgctgggcaaagt
gttctgcga---tcggagtat---cttatcccggctcgttcatttgccaaaggagct---
------------------ggcagt---gccccc---acggccttaaagggtgatgacttg
ttgaagggtatttttctcgatgttaaaaagaaatttgagacagccatgggaattctgcgg
aaagagaagatcaccattgatcctaatgaccctactgccgtggcagaatatgccaaagtc
atgaagactgttagagaaaaggctgatcttttctccgagtcgcagaggatcaaatacact
attgaaacacgaacacaagatatacctgatgctcggtcctatttgctggccttgaaggac
attcgggtcaagaggggcattgttgatgaaataggtgcagaggctttgatgatggacgca
ctcgacaaagttgaaaaggaattgaagaagccacttatgagaaatgataaaaagggaatg
gccctcctcaaggcagagtttgataaagtcaaccaaaagcttggcattcgtaaagaagat
ctgcccaaatatgaggaacagttggaacttaaaattgcaaaagcccaactggaggagctg
aaaaaggatgtcgttgaagccatggacactcagaagaaacgggaagagttcaaggatgaa
---gagatgcctgatgtgaagtcgttggacatccgaaacttcatc
>Phtheirospermumheirospermum_GFP79001.1_436
atggct---------cgcttgctctccagatccactcgccagttgtatgctgggcaaagt
gttctgaga---tcggagtat---gttattccggcccgttcatttgccaagggagct---
------------------ggcagt---gctccc---accgctttaaagggtgatgatctg
cttaagggtatttttctcgaggttaagaagaaatttgagacagccataggagttctgcgg
aaagagaagatcacccttgatcctaatgaccctactgctgtggcagaatatgccaaagtc
atgaagactgttagggagaaggctgatcttttctccgagtcgcagaggatcaaatatact
attgaaacacgaacacaagatatccctgatgctcgatcctatttgctggcgttgaaggac
attcgggtcaagaggggccttgtcgatgaactaggtgcagaagctatgatgatggatgca
ctagacaaagttgaaaaggaattgaagaagccacttctgagaaatgataaaaagggaatg
gctctcctgaaggcggagttcgataaagtcaaccaaaaacttggcattcgtaaagaagat
cttcccaaatatgaggaacagttggaacttaaaattgcgaaagcccaactggaggagctg
aaaaaggatgctgttgaagccatggacactcagaagaaacgggaagagttcaaggatgaa
---gagatgcctgatgtgaagtcgttggacatccgaaacttcatc
>StrigaAsiaticaAsiatica_GER43926.1_19460
atggcgttcgccactcgcctgctctccagatcaattcgccaggtgtactctgggcaaagt
gttatgcgg---ccggagtgt---gttgttgcagctcggtccttcgccaagggagct---
------------------ggaaat---tctccc---cctgctttgaagggtgatgaattg
ttgaagggcatatttcttgaggtgaaaaagaaatttgagacagccataggagtcattcgg
aaagagaagatcaccattgatcctgataaccctgctgctgtggctgaatatgccaaagtc
atgaagactgctcgagaaaaggctaatcttttctcggagtcagagaggatcaaatacact
attgaatctcaaacccaagatatacctgatgctagatcctatttgctggccttgaaggac
attagggtcaagagaggccttgttgatgaactaggtgcagaggccatgatgatggatgct
ctggacaaagtggaaaaggaattgaaaaatccacttttgagaaatgataaaaagggaatg
gccctccttaaggcagagttcgacaaagtcaaccaaaagctcggcattcgtagagaagat
ctgccaaaatatgaggagcaattggaacttaaaatcgcaaaagcccaactggaggagctg
aagaaggatgctgttgaagccatggaaactcagaaaaaacgggatgagttcaaggatgaa
---gaactgcctgatgtgaagtcattagacatccgaaacttcatc
