# Supplementary material for: Altered Mitochondrial Respiration Is Associated With Loss of Nuclear‐Encoded OXPHOS Genes in Parasitic Broomrapes
Source: Ecol Evol. 2025 Jul 6;15(7):e71737. doi: 10.1002/ece3.71737 (PMC12230201; doi:10.1002/ece3.71737)
Supplement: Supplementary file 1 — Appendix S1. [file ECE3-15-e71737-s003.tgz › Orobanchaceae_O2K_Supplementary_v3/Data_S1/DataS1/CV/OG0005413.filter.hyphy.tre]

('AmborellaTrichopodaorellaTrichopoda_ERN06475.1':0.2145730849,('CinnamomumMicranthumnamomumMicranthum_RWR95106.1':0.1834224638,(((((('OryzaSativa_LOC_Os10g17280.1':0.1061197624,'SorghumBicolorghumBicolor_Sobic.001G457000.1':0.1188529392)'100':0.2214363587,('HelianthusAnnuusianthusAnnuus_OTG05535.1':0.0302450928,'HelianthusAnnuusianthusAnnuus_OTG05536.1':0.0347274866)'100':0.1267005566)'48':0.0361252137,('Daucuscarotacuscarota_DCAR_002146':0.0490606053,'Daucuscarotacuscarota_DCAR_023345':0.0174767359)'100':0.2115612596)'24':0.0129541659,(('CoffeaCanephorafeaCanephora_Cc03_g13130':0.1506890475,((('IpomoeaNilmoeaNil_INIL01g25133.t1':0.0000011922,'IpomoeaNilmoeaNil_INIL01g25133.t2':0.0000011922)'100':0.1165145252,('IpomoeaNilmoeaNil_INIL09g35921.t1':0.0225364567,'CuscutaAustraliscutaAustralis_C043N0135E0.1':0.08931477)'100':0.0431306404)'100':0.0548604379,'SolanumTuberosumanumTuberosum_PGSC0003DMT400063336':0.1123033075)'92':0.0326385055)'75':0.0160652113,((((('HandroanthusImpetiginosusdroanthusImpetiginosus_PIN11721.1':0.0367742394,'HandroanthusImpetiginosusdroanthusImpetiginosus_PIN11722.1':0.224636176)'98':0.0158346281,'SesamumIndicumamumIndicum_SIN_1017411':0.0583993731)'99':0.0159945959,(((((('Phtheirospermumheirospermum_Pjv1_00009072':0.0000011922,'Phtheirospermumheirospermum_GFP90652.1_12087':0.0000011922)'100':0.0184392902,'CastillejaMiniataMiniata_TRINITY_DN2330_c0_g1_i9':0.0832761318)'88':0.0046100431,'Pedicularis_TRINITY_DN5345_c0_g1_i8':0.0474162928)'99':0.0212718835,'Euphrasiaarctica':0.0640786226)'99':0.0150061013,(('ConopholisAmericanaAmericanaamericana_2096165'{Foreground}:0.0149256751,'Epifagusvirginiana_2059864-buds'{Foreground}:0.0052018346)'100'{Foreground}:0.0159006026,('OrobancheCumanamana_GWHTBHPV010072'{Foreground}:0.036905277,('Ofasciculata_stem'{Foreground}:0.0396831559,'PhelipancheAegyptiaca_GWHTBHPU005037'{Foreground}:0.0395525615)'99'{Foreground}:0.0080453194)'99'{Foreground}:0.0086272003)'98'{Foreground}:0.0058224346)'99':0.0097257188,(((('StrigaAsiaticaAsiatica_SGA_v2.0_scaffold25G10961':0.0485234659,('Aeginetiaindicaindica_TRINITY_DN1126_c0_g1_i1':0.0408990094,'ChristisoniaKwangtungensisKwangtungensis_TRINITY_DN426_c1_g3_i1':0.0215649786)'100':0.048085253)'95':0.0095364535,'Escobedia_TRINITY_DN1829_c0_g1_i8':0.0393832795)'96':0.0050328582,('StrigaAsiaticaAsiatica_SGA_v2.0_scaffold28G11757':0.0063695362,'StrigaAsiaticaAsiatica_trinity.Trinity':0.0041555199)'100':0.0469062304)'97':0.0024267154,'Alectravogeliivogelii_TRINITY_DN2043_c0_g1_i11':0.0354386981)'100':0.063055089)'100':0.0279796985)'100':0.0323623443,((('MimulusGuttatusulusGuttatus_Migut.D01664.1.p':0.0051300342,'MimulusGuttatusulusGuttatus_D1505.1':0.0043216881)'100':0.0858213551,('Phtheirospermumheirospermum_Pjv1_00005529':0.1134419972,'LindenbergiaPhilippensis_06G064800.1':0.0371457777)'100':0.0268432191)'58':0.0000030817,'SesamumIndicumamumIndicum_SIN_1022664':0.115348088)'99':0.0246563161)'100':0.0341441263,('OleaEuropaeaaEuropaea_Oeu014404.1':0.0790936263,'OleaEuropaeaaEuropaea_Oeu061163.1':0.0735383324)'83':0.0109347704)'100':0.0488409618)'56':0.016574105)'46':0.018857423,('Actinidiaeriantha_DTZ79_16g08730':0.0745847993,'Actinidiaeriantha_DTZ79_23g13890':0.1665393034)'99':0.0515747716)'50':0.0207628608,((((('ArabidopsisThaliana_AT2G33040.1':0.3187823001,((('GossypiumRaimondiisypiumRaimondii_KJB07055':0.0356108816,(('GossypiumRaimondiisypiumRaimondii_KJB19424':0.0000011922,'GossypiumRaimondiisypiumRaimondii_KJB19425':0.0031208155)'97':0.0000024052,'GossypiumRaimondiisypiumRaimondii_KJB19426':0.0440443317)'100':0.0553418123)'90':0.0040686269,(('GossypiumRaimondiisypiumRaimondii_KJB51005':0.0000025913,'GossypiumRaimondiisypiumRaimondii_KJB51007':0.0000011922)'45':0.0000025643,('GossypiumRaimondiisypiumRaimondii_KJB51006':0,'GossypiumRaimondiisypiumRaimondii_KJB51008':0):0.0000011922)'100':0.051094501)'99':0.0186547314,'TheobromaCacao_Thecc1EG014260t1':0.0368852021)'100':0.0432660677)'82':0.0286129448,'CitrusSinensisrusSinensis_orange1.1g040116m':0.0933825062)'76':0.0191438118,(('GlycineMaxcineMax_Glyma.04G162800.1.p':0.01629246,'GlycineMaxcineMax_Glyma.06G203200.1.p':0.0307675343)'100':0.1942720888,'PrunusPersicanusPersica_Prupe.5G204800.1.p':0.1028213518)'83':0.0224924635)'62':0.0100136336,('ManihotEsculenta_Manes.06G084900.1.p':0.069284364,('PopulusTrichocarpa_Potri.012G066100.1':0.0389680345,'PopulusTrichocarpa_Potri.015G057700.1':0.0366638826)'100':0.0710811131)'100':0.030822613)'74':0.0235213066,'VitisVinifera_GSVIVT01007868001':0.0923697547)'91':0.010101808)'50':0.0448677732)'94':0.0459798692,('AquilegiaCoeruleailegiaCoerulea_PIA52159.1':0.0352610556,'AquilegiaCoeruleailegiaCoerulea_PIA57198.1':0.0270109884)'100':0.0940426404):0;
