# Supplementary material for: Altered Mitochondrial Respiration Is Associated With Loss of Nuclear‐Encoded OXPHOS Genes in Parasitic Broomrapes
Source: Ecol Evol. 2025 Jul 6;15(7):e71737. doi: 10.1002/ece3.71737 (PMC12230201; doi:10.1002/ece3.71737)
Supplement: Supplementary file 1 — Appendix S1. [file ECE3-15-e71737-s003.tgz › Orobanchaceae_O2K_Supplementary_v3/Data_S1/DataS1/CV/OG0005413.one2one.fas]

>AmborellaTrichopodaorellaTrichopoda
atggcgatggcgtcg---ttcagaagagagggacaacgtctctct------tcaatgctt
---tac---tcccactccattaacgcc---------------ctc---------------
------------aaa---tcaggggtttct---------tcgcaggagttagcccctgtt
ggagcacgttcaatttccactcaaattgtgagaaaccgaatgaaaagtgttaagaacatt
caaaagattacgaaggctatgaagatggttgcagcctcaaagcttcgagctattcaaaca
aaggcggaaaagtcacggggcctttggcaaccatttacagcacttcttggggattatcca
agcattgatgtgaagaagaatgttattgttactatttcctctgataaaggtctttgtggt
ggtatcaactctacttctgtcaagatgagcaagggtttccgcaagctgaattctggccca
gataaggaagtaaaatatgtcgttttgggggaaaaggcaaaggcccaattagtgcgtgac
tccaagaaggacatagagatttccattactgagttgcagaagaacccttttaattataca
caggtctctgtccttgctgatgatattttgaagaatgttgagtacgatgctttgaggatt
gtcttcaacaaatttcattctgttgtttcatttgttccaactgtgaccacagtgttatcc
cctgaggttgtggagagagaatctgaaactggtggaaagctcggtgacctggattcttat
gagatcgaggggggtgagacaaaagctgaagtgcttcagaatctaacagagttccaattt
---------------------------------gcttgtagt------------------
------------------------------------------------------------
---------ccg------------------------------------------------
---------------
>CinnamomumMicranthumnamomumMicranthum
atggcgatggctgcgactctgcgacgcgaagggaggcgtctcctt------ccgatcatc
---tcc---tcttctccc---aaccca---------------tct---------------
------------cga---tcggcgcttctc---------tcagatgagttgggccctcag
ggagcacgttccatatctacccaaatagttaggaatcgcatgaagagtgtaaagaatatc
cagaaaatcacaaaggcaatgaagatggttgcagcttcaaagctacgagctattcaagtc
aaggcagaaaactctcgtggcttgtggcagccgtttactgcacttcttggcgatgctcct
agtatcgatgtgaagaagaatgttattgtgacgatttcctctgacaagggtctttgtggt
ggcatcaattccacatccgtcaaaattagcaagggtttttacaagttgaattccggtcca
gataaagaaacaaaatacgttgttctgggagaaaaggcaaaggctcaactagtgcgtgac
tctaagaaggatattgatttatgcataacggagttgcagaaaaatcctctaaactatact
caggttgctgttctcgcagatgagatcttaaagaatgttgagtttgatgctttgagaatt
gtttttaacaagttccagtctgtggtgtcttttatgccaacgctttcaacagtattatct
cctgaagttgtggagagagagtctgaatccgggggaaagcttggggacctagactcttat
gaaatagaaggcggcgaaacaaaggcagaaatactgcaaaatcttgcagaattccagttt
tcttgtgttatgtttaatgcggttttggagaacgcatgcagtgagcaaggagcgaggatg
tctgccatggatagctctagtagaaatgctggggaaatgcttgatcgcctcacgcttact
tataacagaacccgtcaagcatcaattactacagagctgattgagattatttctggggct
tcagcattgactgga
>OryzaSativa
atggcgatggcggcg---ctgcgacgggacgggaggcgcgtcctcctctcctccacccca
---tcc---ccggcggccgccatggcc---------------gcg---------------
------------cgc---tcccccgccgccgcc------caccaggagattgccccacta
ggcgcacgttctgtttcaacacaagttgtgagaacccgcatgaagagtgttaggaacatc
cagaagattacaaaagcaatgaagatggttgcagcatcaaagcttcgagctgttcaaata
agaacagaaaattcacgtggtctatggcagccattcaccgctcttcttggggatgtccct
agtgtcgatgtcaagaagaatgttattgtagccattacctctgacaagggtctttgtggt
ggtatcaactcaacgtcagttaaagtcagcaaagcactccacaagttgacttctggacca
gagaaagaaagcaagtatgtcatattaggagaaaagggtaaagttcaactcattcgtgac
tccaaggataacatcgagatgacagtatctgagttgcagaagaaccctatcaactacaca
cagattgctgtgctggcagatgatatcttgaaaaatgttgagtatgatgctctaagggtt
gtttttaacaagttccactcggtcatatcattcaagcccacaatgacaaccatactttcc
ccagaggttatggagaaagaatcggaatctggt---aaggttggtgacctggattcatat
gaaattgaaggaggtgaaactaaatcagaaattcttcagaatcttaccgagttccagttt
tcttgtgttatgtataatgctgctctagagaatgcatgcagtgagcttggagcacgtatg
tctgccatggacagctccagcagaaacgctggtgaaatgcttgatcgactcaccctcaca
tacaacaggacacgtcaagcatctatcactacagagctcattgagattatctctggcgct
tctgcccttgaggga
>SorghumBicolorghumBicolor
atggcgatggcggcg---ctgcgacgcgaggggaggcgcatcctcctctcccccaccgtc
cccaac---ccgtctccggcggccgcttccgctgcg---gtgacg---------------
------------cga---tcctccgccatctcg------caaccggagatggctccactt
ggtgcacggtctatttcaactcaagttgtgaggaaccggatgaagagtgtcaagaacatc
cagaagatcacaaaggctatgaagatggttgcagcatcaaagcttcgtgctgttcagacg
aggactgaaaattcacgtggcctgtgggagcctttcaccgcccttcttggggatgctcct
agcgttgatgtcaagaagaatgtgattgtggccattacctctgataagggactctgtggt
ggtattaattcaacatcggtgaaagttagcagggcccttcacaagttgacatctggtcca
gaaaaagaaagcaagtttgttatattaggagaaaagggaaaagttcagctggttcgtgac
tcaaggaacagcattgaaatgactgtaactgaactacagaagaatcctatcaactataca
cagattgctgtgctggccgatgacatattgaaaaatgtggaatatgatgctctgagggtt
attttcaacaagttccattctgttatatcatttaagcccacaatggtaacaatactgtcc
cctgaggttgcagaaaaagaatcagaagctggtgggaagatgggtgacctagattcttat
gagattgaaggcggcgagacaaaatcagagatattgcagaatctagctgagttccagttt
tcttgtgttctgtacaatggtgccctagagaatgcatgcagtgagcttggagcccgtatg
tctgccatggacagctccagcagaaatgctggcgatatgcttgatcgtctaactctcact
tacaacaggacacgccaagcatccatcactacagagcttattgaaattatatctggtgca
tcggcccttgaagga
>Daucuscarotacuscarota
atggcgatggctgct---ttgaggcgtgaaggaaggcgattc---------gtcgtcgtt
---tcg---cct---------aatctt---------------ctc---------------
------------aga---tcttccctgctcccatct---gaacaggaacaagtttctctg
ggagttcgtagtatttcaactcaaatcgttcgtaaccggatgaagagtgtgaagaatatt
cagaaaattacgaaggcaatgaagatggttgcagcctctaagctgcgagcaattcaagtg
agggctgaaaattctcgtggtctgtggcagccattcactgctcttcttggtgacacaccc
agtgtggatgtcaagaagaatgttattgttactgtttccgcggacaagggtctttgtggt
ggaatcaactccacatcagtcaagattagcagggctctcttcaagttaaattcaggagct
gagaaagaaagcaagtatgttgtcttgggagagaaagcgaaggcacaactgataagagac
tccaaacaacacatcgatctgacaatgacagagctgcagaagaacttccttaattatact
caggtttctgcacttgctgatgaaatcctaaagaatgttgaatatgatgcattgaggatt
gtattcaacaagttccagtcggttgtctcatttttgcccacgactgcaactatattttct
ccagagattgtagaaagagaatctgaagctggc---aagcttggtgatctggatttatat
gaagttgaaggtggcgagacaaagtctgaaattctccaaaatctgactgagtttcaattt
tcttgtgttatgtttaatgcggttctggagaacgcctgtagtgagcaaggagctagaatg
tctgcaatggatagttccagcaggaatgctggggagatgcttgatcgtctcactcttacc
tacaacagaacccgtcaagcttcaattaccacagaactgacagagattatatctggagca
tcagcacttgagggc
>HelianthusAnnuusianthusAnnuus
atggcgatggctgca---ctgagaagagaagggagacgttttgca------cctcttgtt
---tcctctccaaaccctatcaatgcg---------------att---------------
------------cga---tccactcttgctccc------gctgaggagcaggtgggcctt
ggggttcgctccatttcgactcaagttgtaagaaaccgtatgaagagtgttagaaacatt
cagaagatcacaaaggccatgaagatggttgcagcttcaaagctgagagcaattcaagtt
agagctgagaattctcgtgggctttggcagccattcaccgctcttcttggcgacactcca
agtgtgaatgtgaagaagaatgtcattgtgactatctcttcagacaagggtctttgtggt
ggtattaactctacttcagtgaagataagcagggctcttcacaagatcaactctggtccg
gacactgaatgtaaatacgtgattttgggagaaaagggaaaggctcaactgatccgtgac
tctaagaaagacattgagttgattatgacagagttgcaaaagaattttctgaactacact
caggtatctgtacttgcggacgacatcttgaagaatgtggaatttgatgcattgaggata
gtattcaacaacttccaatctgttgtctcatttctgcctacaacagcaactgtgttgtct
cctgagattgtggaaaaagaatctgagtctggaggaaagattggtgacttagattcttat
gaaatcgaaggcggtgaaaccaagtcagaagttcttcagaatcttgctgaattccagttt
tcttgcgtaatgttcaatgcggttttggagaatgcatgcagtgaacaaggagctcggatg
tctgccatggacagttccagcagaaacgctggtgacatgcttgatcgtctcactcttacg
tacaacaggacccgtcaagcatccatcacaactgagctcattgagattatttctggagca
tctgcattggagggt
>CoffeaCanephorafeaCanephora
atggcgatggctgcg---ttgaggagagagggcaggcgcttcgccacc---cctctgatg
---tct---gccaaccctgccaacacc---------------ctt---------------
------------cga---tcgtctctcttaccg------tccgaggagcaggccattctt
ggagttcgtagtatttcaactcaagttgtccggaaccgcatgaggagtgtcaggaatatt
cagaaaattacaaaggcaatgaagatggttgcagcttctaaattgcgagctattcagact
agaactgaaaattcgcgtggcctctggcagccattcactgctcttctgggtgacctccca
agtgttgatgtcaagaagacagttgttgttactgtatcttcagacaaaggtctttgtggt
ggcattaattctacatctgtcaagataagcagggcacttcacaagttgaattctgggcct
gaaaaggaagctaaatatgttgttctgggggaaaaggccaaggctcaactggttcgagac
tcaaagaaacatattgagctctccatgactgagctgcaaaaaaatcctcttaattacact
caggtttctgtgcttgcagatgacattttaaagaatgttgaatttgatgcattaaggctt
gtcttcaacaaatttcattcagttgtctcatttatgccgactacagctacagtgctatca
cctgaggttgtggagagagaagctgagtctggtgggaagcttggggatctggatttgtat
gaaattgaaggtgctgagacaaagggagaagttcttcagaatctggcagaattccagttt
tcttgtgtcttgttcaatgcagttttggagaatgcttgtagtgagcaaggagcacggatg
tctgcaatggatagctccagtagaaatgctggcgagatgcttgaccgcctcacccttgct
tataacagaacccggcaggcttccatcaccaccgagcttattgagattatttctggagct
tctgcgctgacgggc
>HandroanthusImpetiginosusdroanthusImpetiginosus
atggcgatggctaca---ttgagacgcgagggaaagcgaatcgccgca---cctctcatt
---tcc---catcaccccgacaaccct---------------ctg---------------
------------cgc---tcctctgtgacatcg------tccgaggagcatgaggttttg
ggagttcgttcaatttcaactcaagttgttcgcaaccgtatgaagagtgttcgaaatatt
cagaaaattacaaaggcaatgaagatggttgcagcttcaaagcttcgagccatccaaact
agagctgaaaattcacgtggactgtggcaaccattcattgctcttcttggtgacacccca
agtgttgatgtcaagaagaatgtcattatcacgatttcttcagacaaaggtctttgtggt
ggaatcaattctacagctgtcaagataagcagaggccttcataagttaaattctggtcct
gaaaaggagtctaaatatgttattttgggagaaaaggcaaaggcccaacttgtgcgtgac
tcaaagaaagagattgagttatctataacagagttgcagaaaaatcctctgaactacact
caggttgctgtgcttgcggatgacatcttaaagaatgtagagtttgatgcattgaggatt
gtttacaacaagttccattcagttgtgtcattcatgccaacaacttcaactgtattatct
cctgaggttgttgagagagaagctgaagctgggggaaaacttggggagctggattcctat
gaaattgaaggtggtgaaacaaagtctgaagtgcttcaaaatctttccgagttccaattt
tcttgtgttttgttcaatgcggtgttagaaaatgcttgcagtgaacaaggtgctagaatg
tctgcaatggacagctccagcagaaatgcaggagatatgcttgaccgtctcacactcact
tataacagaactcgtcaagcatccatcactactgaattgatagagattatttctggggca
tcagcattggagggt
>SesamumIndicumamumIndicum
atggcgatggctgca---ctgagacgcgaggggaggcgaattgctggc---cctcttatg
---tca---cctcagcccgttaacccc---------------ctg---------------
------------cgc---tcttctctggcttcgtccgacaacagggagcatgcccttaca
ggagttcgttttatttcaactcaagttgtccgcaaccgtatgaagagtgttcgcaatatt
cagaaaatcacaaaggcaatgaagatggttgcagcttcaaagctgcgagccattcaaact
agagctgaaaattcacgtggactatggcagccattcactgctcttcttggtgacactcca
agtgttgacgtcaagaagaatgtcattgtcacgatatcttcagacaaaggtctttgtggt
ggaatcaattctacatctgtcaaaataagcaggggcctttataagttaaactctggtcct
gaaaaggagtctaaatatgttattttgggagagaaggcaaaggcccaacttgtgcgtgac
tcaaagaaagacattgagttatcaataacagagttgcagaaaaatcctttgaactatact
caggttgctgtgcttgcagatgacatcttaaagaatgtagagtatgatgcattaaggatt
gtttacaataaattccattcagttgtgtcatttgtgccaacaacctcaactgtactatct
cccgaggttgttgaaagagaagctgaagctgggggaaaacttggggagctggattcatat
gaaattgaaggtggtgagacaaagaccgaagtgcttcagaatctcgccgaattccaattt
tcttgtgttctgttcaatgccgtcttagaaaatgcttgcagtgagcaaggtgctagaatg
tctgcaatggacagctccagcagaaatgcaggagatatgcttgaccgcctcacgttaacc
tataacagaactcgtcaagcatccatcactaccgagttgatagagattatctctggagca
tcagcacttgagggt
>Phtheirospermumheirospermum
atggcgatggctgca---ctgagacgggagggaaggcgaatggccgcc---cccctcatc
---tcc---ccacaccccatcaacccc---------------ctc---------------
------------cgc---tcctctctgacgaagcat---tcagaggagcacaccctttta
ggagttcgttccatttcaactcaagttgtgcgcaaccgtatgaagagtgttcggaatatt
cagaaaatcacaaaggcaatgaagatggttgcagcttcaaagctccgagccatccaaact
aaagctgaaaattcacgtggactgtggcagccattcactgctcttcttggtgacattcca
agcatagacgttaagaagaatgtcattgtcacaatttcttctgacaagggtctttgtggt
ggaatcaattccacctctgtcaagataagcaggggccttcataaagtaaattctggtcct
gaaaaggaatgtacatatgtcattttgggagaaaaggcaaaggctcaacttgtgcgggac
tcgaggaaagacattaagttatcttttactgagttgcagaaaaatcctctgaactatacc
caggttgctgtgctggcagatgacatcttaaagaatgtggagtttgatgccttaagggtc
gtgtacaacaagttccagtcagttgtgtcgtttgtgccaacaacctcaactgtattatcc
cccgaggtcgttgagagagaagctgaagctggtggaaaactcggggaactggattcctat
gagattgaaggcggtgagactaagtctgaagtgcttcaaaatctatccgagttccaattc
tcctgtgtgatgtacaacgcagtcatagaaaatgcctgcagtgagcagggtgctaggatg
tctgctatggatagctccagcaggaatgcaggagatatgcttgatcgtctcacgcttact
tataacagaactcgtcaagcatccatcactactgagctgattgagattatatctggagca
tcagcactggagggt
>CastillejaMiniataMiniata
nnn---------------------------------------------------------
------------------------------------------ctc---------------
------------tct---tct------------------gaccaggaggaaggacttctt
ggagttcgatctatctcaactcaagtggtgcgtaaccgcatgaagagtgttaagaacatc
caaaagatcacaaaggcaatgaagatggttgcagcttcaaagctccgagccatccaaact
aaagctgaaaactcacgtggactctggcagccattcactgctcttcttggtgacattcca
agtgtggatgttaagaagaatgtcattgtcacaatctcatcagacaaaggtctttgcggt
ggaatcaattccacctctgtcaagataagcaggggccttcataaagtaaattctggtcct
gaaaatgaaagtaagtatgttattttgggagaaaaggcgaaggcccaacttgtgcgtgac
tcaaagaaagacattaagttatcttttaccgagctgcagaaaaatcctctgaactataca
caggttgctgtgctggcagatgacatcttaaagaatgttgagtttgatgcactaagggtc
gtgtacaacaagttccagtcagttgtatcgtttgtgccaacaacctcaactgtattatct
cctgagattgttgagagagaagctgaagctggtggaaaactcggggaactggactcctat
gagattgaaggtggcgaaactaagtctgaagtgcttcaaaatctctctgagttccaattt
tcttgtgtgatgtacaacgctgtcatagaaaatgcttgcagtgagcagggtgctagaatg
tctgctatggatagctccagcaggaatgcaggagatatgcttgatcgtctcacgcttact
tataacagaactcgtcaagcatccatcactaccgagctgactgagattatatctggagca
tcagcactggagggt
>Pedicularis
atggcgatggctgtg---ctgagacgggagggaaggcgaatggccgct---cccctcatt
---tcctcctcacaccccatcaaccca---------------ctt---------------
------------cgc---tcctctctggccaatcaa---tccgaggagcacaccctttta
ggagttcgttccatttcaactcaaattgtccgcaatcgtatgaagagtgtccggaatatt
cagaaaatcacaaaggcgatgaagatggttgcggcttcaaagctccgagccattcaaact
aaagccgaaaattcacgtggactgtggcagccattcaccgctcttcttggtgacattcca
agtgtggacgtcaagaagaatgtcattgtcacaatttcttcggacaaaggtctttgtggt
ggaatcaattccacctctgtcaagataagcaggggcctttataaagtaaatgctggtcct
gaaaaggaaagtaaatatgtcattttgggagaaaaggcaaaggcccaacttgtgagggac
tcaaagaatgacattgctctatactttactgagttgcagaaaaatcctctgaactacaca
caggttgctgtgatagcagatgacatcttaaagaatgtggagtttgatgcactaagggtc
gtgtacaacaagtttcagtcagttgtgtcgtttgtgccaacaacctcaactgtattatcc
cccgaggtcgtcgagagagaagctgaagctggtggaaaacttggggaactggattcctat
gagattgaaggcggtgagactaagtctgaagtgcttcaaaatctttccgagtttcaattc
tcctgtgtaatgttcaacgcagtcatagaaaatgcttgcagtgagcagggtgctaggatg
tctgctatggatagctccagcaggaatgcaggagatatgcttgatcgtctcacccttact
tataacagaactcgtcaagcatccatcactactgagctgactgagattatatctggagca
tcagcactggaaggt
>Euphrasiaarctica
atggcgatggctgca---ctgaggcgggaggggaggaggatggccgcc---ccactcatg
---tcc---ccacaccccaccaccgcc---------------ctt---------------
------------cgc---tcttctccggcttct------nnn------------------
---------------------------gtccgcaaccgcatgaaaagtgttcggaatatt
cagaaaatcacaaaggcaatgaagatggttgcagcttcaaagctccgagccatccaaact
aaagctgaaaattcacgtggactttggcagccattcactgctcttcttggtgacattcca
agtgtagacgttaagaagaatgtaatagtcacaatttcgtctgacaaaggtctttgtggt
ggaatcaattctacctctgttaagataagcaggggcctatataagatcaattctggtcct
gagaaggaatgtaaatatgtcattttgggagaaaaggcaaaggcccaacttgtgcgagac
tcaaagaaagacatcgagctatctattacagagttgcagaagaatcctctgaactataca
caggttgctgtgattgcagatgacatcttaaagaatgtggagtttgatgctctaaggatc
gcatacaacaagttccagtcagttgtgcaatttgtgccaacaatctcaactgtattatcc
ccagaggttgttgagagagaatccgaagctggtggaaaacttggggaactggattcttat
gaaattgaaggtggtgaaactaagtccgaagtgcttcaaaatctcaccgagtttcaattc
tcctgtgtgatgttcaatgctgtcatagaaaatgcttgcagtgagcaaggtgctagaatg
tctgctatggatagttccagcaggaatgccggagatatgcttgatcgtctcactcttact
tataacagaactcgtcaagcatccatcactactgagctgatagagattatatctggagca
tcagcactcgagnnn
>ConopholisAmericanaAmericanaamericana
atggcgatggttgca---ctgcgacgggagggtaggcgaatggccgcc---cctctcatc
---tcc---ccacaccccatcaaccct---------------ctt---------------
------------cgc---tcctgtctggcttct------tccgaggagcacacccttttt
ggagttcgttccatttcaactcaaattgtgcgcaaccgtatgaagagtgttaagaatatt
cagaaaatcacgaaagcaatgaagatggttgcagcttcaaagctccgagccatccaaaat
aaaactgaaaattctcgtggactgtggaagccattcactgctcttcttggtgacactcca
agcgtagacgttaagaagaatgtcattgtcacgatttcttctgacaaaggtctttgtggt
ggcatcaattctacatctgtcaagataagcaggggcctttataagttaaattctggtcct
gaaaaggaatgtaaatatgtcattttgggagaaaaggcaaaggcccaacttgtgcgggat
tcaaagaaagacattgcattatctattacagagttgcagacaaatcctttgaactataca
caggttgctgtgcttgcagatgacatcttaaagaatgtagagtatgatgcattaaggatc
gtgtacaacaaattccattcagttgtgtcatttgtgccaacaacctcaactgttttatct
cctgaggtcgttgagaaagaagctgaagctggtggaacactcggggaacttgattcctat
gaaattgaaggtggcgaaactaagtccgaagtgcttcaaaatctctccgaattccaattt
tcttgtgtgatgttcaatgcagtcctagaaaatgcttgcagtgagcagggtgctaggatg
tctgctatggatagctccagcaggaatgcaggagatatgcttgatcgtctcacactcact
tataacagaactcgtcaagcatccatcactactgaactgatagagattatatctggagca
tcagcactgacgggt
>Epifagusvirginiana
atggcgatggttgca---ctgagacgggagggaaggagaatggccgcc---cctctcttc
---tcc---ccacaccccatcaaccct---------------ctt---------------
------------cgc---tcctgtctggcttct------tccgaggagcacacccttttt
ggagttcgttccatttcaactcaaattgtgcgcaaccgtatgaagagtgttaagaatatt
cagaaaatcacaaaggcaatgaagatggttgcagcttcaaagctccgagccatccaaact
aaagctgaaaattctcgtggactgtggcagccattcactgctcttcttggtgacactcca
agcgtagacgttaagaagaatgtcattgtcacgatttcttctgacaaaggtctttgtggt
ggcatcaattctacatctgtcaagataagcaggggccttcataagttaaattctggtcct
gaaaaggaatgtaaatatgtcattttgggagaaaaggcaaaggcccaacttgtgcgggat
tccaagaaagacattgcattatctattacagagttgcagacaaatcctctgaactataca
caggttgctgtgcttgcagatgacatcttaaagaatgtagagtatgatgcattaaggatt
gtgtacaacaagttccattcagttgtgtcatttgtgccaacaacctcaactgttttatct
cccgaggtcgttgagaaagaagctgaagctggtggaaaactcggggaacttgattcctat
gaaattgaaggtggtgaaactaagtccgaagtgcttcaaaatctctccgaattccaattt
tcttgtgtgatgtttaatgcagtcctagaaaatgcttgcagtgagcagggtgctaggatg
tctgctatggatagctccagcaggaatgcaggagatatgcttgatcgtctcacacttact
tataacagaactcgtcaagcatccatcactactgaactgatagagattatatctggagca
tcagcactgacgggt
>OrobancheCumanamana
atggcgatggctgca---ctgaggcgggagggaaggcgaatggccgcc---cccctcatg
---tcc---ccacattccatcaaccct---------------ctt---------------
------------cgc---tcttctctggcttct------tccgaggagcacacccttttt
ggagttcgttccatttcaactcaaattgtgcgtaaccgtatgaagagtgttaggaatatt
cagaaaatcacaaaggcaatgaagatggttgcagcttcaaagctccgagccattcaaact
aaagctgaaaattctcgtgggttgtggcagccattcactgctcttcttggtgacactcca
agcgtagacgttaagaagaatgtcattgtcacaatttcttctgacaaaggtctttgtggt
ggaatcaattctacatctgtcaagataagcaggggccttcataagttaaattctggtcct
gaaaaggaatgcaaatatgtcattttgggagaaaaggcgaaggcccaacttgtgcgggac
tcgaagaaagacattgagttatctattgctgagttgcagaaaaatccgctcaactatacc
caggttgctgtgattgcagatgagatcttaaagaatgtaaagtatgatgcattaaggatc
gtgtacaacaagttccattcagttgtgtcgtttgtgccgacaacctcaactgtattatct
cccgaggttgttgagagagaagctgaagctggtggaaagcttggcgaacttgattcgtat
gaaattgaaggtggtgaaaccaagtccgaagtgcttcaaaatctcacggaattccaattt
tcttgtatgatgttcaatgccgtcctagaaaatgcttgcagtgagcagggtgctaggatg
tctgctatggatagctccagcaggaatgcaggagacatgcttgatcgcctcactcttact
tataacagaactcgccaagcatccatcactactgaactgacagagattatttctggagca
tctgcactggagggt
>Ofasciculata
atggcgatggctgca---cttagacgggagggaaggcgaatcgcggcc---cctctcatc
---ttc---ccacactcccccaaccct---------------ctt---------------
------------cgc---tcctctctggcttcc------tccgaggatcacagcgtgttc
ggagttcgttccatttcaactcaaattgtgcgcaaccgtatgaaaagtgttaagaatatt
cagaaaatcacaaaggcaatgaagatggttgcagcttcaaagctccgagccatccagact
aaagctgaaaaatctcgtggactgtggcagccattcactgctcttcttggcgacactcca
agcgtagacgttaagaagaatgtcattgtcacaatttcttccgacaaaggtctttgtggt
ggaatcaattccacatccgtcaagataagcaggggcctccataagttaaattctggtcct
gaaaaggaatgcaaatatgtcattttaggagaaaaggcgaaggcccagcttgtgagggac
tcaaagaaagacattgagttatctattacagagttgcagaaaaatcctctgaactataca
caggtttctgttattgcagatgacatcctaaagaatgtagagtatgatgcattaaggatc
gtgtacaacaagttccattcagttgtgtcgtttgtgtcgacaacctccactgtattatct
cccgaggtcattgaaagagaagctgaagctggtgggaaactcggggaactggactcctat
gagattgaaggtggtgaaactaagtccgaagtgcttcagaatctcaccgagttccaattt
tcttgtgtgatgttcagtgctgtcctagaaaatgcttgcagtgagcagggtgcaaggatg
tctgctatggatagctccagcaggaatgcaggagatatgcttgatcgtctcacacttact
tataacagaactcgtcaagcatccatcactaccgaactgacagagattatatctggagca
tctgcgctggagggt
>PhelipancheAegyptiaca
------------------------------------------------------------
------------------------------------------------------------
---------------------------------------nnnagggagcacacccttatt
ggagttcgttccatttctactcaaattgtgcgcaaccgtatgaagagtgttaagaatatt
cagaaaatcacaaaggcaatgaagatggttgcagcttctaagctccgagccatccaaact
aaagctgaaaactctcgtggactgtggcagccgttcactgctcttcttggtgacactcca
agcgtggacgttaagaagaatgtcattgtcacaatttcatccgacaaaggtctttgtggt
ggaattaattctacatccgtcaagataagcaggggccttcataagttgaattctggtccc
gaaaacgaatgcaaatatgtcattttgggtgaaaaggcgaaggcccaacttgtgagggac
tcaaagaaagacattgagttatctattacagagttgcagaaaaatcctctgaactataca
caggttgctgtgcttgcagatgacatcttgaagaatgtagaatatgatgcattaaggatt
gtgtacaacaagttccattcagttgtgtcgtttgtgccgacaacctcaactgttttatct
cccgaggttattgagaaagaagctgaagctggtggaaaactcggggaactggactcatat
gaaattgaaggtggtgaaacaaagtccgaagtgcttcaaaatttcaccgaattccaattt
tcttgtgtgatgttcaatgcagtcatagaaaatgcttgcagtgagcagggtgcaaggatg
tctgctatggatagctccagcaggaatgcaggagatatgcttgatcgtctcacacttact
tataacagaactcgtcaagcatccattactacagaattaacagagattatatctggagca
tctgcattggagggt
>Aeginetiaindicaindica
atggcgatgtctgca---cttagacgcgagggaaggcgaatggctgct---cccctcatg
---acc---tcacgccctttcaaccct---------------ctc---------------
------------cgc---ccctccatggcttct------tctgaggagcatgctgttttt
ggaacccgatccatttcaactcaagttgtccgcaatcgtatgaagagtattcggaatatt
cagaaaatcacaaaggcaatgaagatggttgcagcttcgaagctcagagccatccaagta
aaagctgaaaattcacgtggactttggcagccattcactgctcttcttggtgacattcca
agcgttgatgtcaaaaaaaatgtcattgtgactatctcttcggacaaaggtctttgtggt
ggaatcaattctaccgcagtcaagatcagcaggggcctccataagctgaactccggtcct
gaaaaggagtgtaagtatgtcattattggagagaaggcgaaggcccaactcgtgagggac
tcgaaaaagcacattcaactatgtattacagagttacagaagaatcctctgaactataca
caggttgctgttcttgctgatgacatcttaaagaatgttgagtatgatgcgttaaggatc
gtgtatagcaagttccaatctgtagtgtcgttcttgccgacaacatctacaatattgtct
cctgaggttttagagagagaagctgaagctggtggaaaactcggggaacttgatagctat
gaaatcgaaggtggtgaatctaagtcggaagttcttcagaatctctcggagtttcagttt
tcttgtgtgatgttcaatgcaatgctagaaagtgcatgcagtgagcaaggtgctaggatg
tccgcgatggatagctcgagcagaaatgctggtgatatgctcgatcgactcactctcact
tataacagaactcgccaagcatccatcacgactgagctcatcgagatcatatccggagca
tcggcacttgagggc
>ChristisoniaKwangtungensisKwangtungensis
atggcgatggctgca---cttagacgtgagggaaggcgaatggccgct---cccctcatg
---acc---ccacgccctttcaaccct---------------ctc---------------
------------cgc---ccctccatggcttct------tcagaggagcatgctgttttt
ggagcccgatccatttcaactcaagtcgtccgcaatcgtatgaagagtattcggaatatt
cagaaaatcacaaaggcaatgaagatggttgcagcttcaaagctccgagccatccaaaca
aaagctgaaaattcgcgcggactgtggcagccattcactgctcttcttggtgacattcca
agcattgatgtcaagaaaaatgtcattgtgactatctcttcggacaaaggtctttgtggt
ggaatcaattcaacggctgtcaagataagcaggggcctccataagttgaactctggccct
gaaaaggagtgtaagtatgtcattcttggagagaaggcgaaggcccaactcgtgcgggac
tcgaaaaatgacattcaactatgtattactgagttacagaagaatcctctgaactataca
caggttgctgttcttgctgatgatatcttaaagaatgttgagtatgatgcgttgaggatc
gtgtatagcaagttccattcggttgtgtcattcgtgccaacaacgtctacaatattgtct
cctgaggttttagagagagaagctgaagctggtggaaaactcggggaattggatagctat
gaaatcgaaggcggtgaatctaagtcggaagttcttcagaatctctcggagtttcagttt
tcttgtgtgatgttcaatgcagtgctagaaagtgcatgcagtgagcaaggtgctcgaatg
tctgccatggatagctcaagcaggaatgccggtgatatgctcgatcgtctcactctcact
tataacagaactcgtcaagcatccatcacgaccgagctcatcgagatcatatccggagca
tcggcgctcgaaggc
>Escobedia
atggcgatggctgca---cttagacgtgagggaaggcgaattgccgct---cctctcatg
---atc---cctcgcccatctaacctt---------------ctt---------------
------------cgc---tcctccccggcttcg------tctgaggaacatgctgttttt
ggagttcgctcaatttcaactcaagtcgtccgcaatcgtatgaagagtgtccggaatatt
cagaaaatcacaaaggcaatgaagatggttgcagcttcaaagctccgaggcatccaaaca
agagctgaaaattcacgtggactgtggcagccattcactgctcttcttggtgatactcca
agtgttgatgtcaagaaaaatgttattgtcacaatctcttcggacaaaggactgtgtggt
ggaatcaattctacagctgtcaagataagcaggggtctccataagttgaattctggtccc
gaaaaggagtgtaagtatgtcattcttggagaaaaagctaaggcccaactcattcgagac
tcgaagaaagacattcagctatctattacagagttgcagaagaatcctctgaactataca
caggttgctgtgcttgcagatgacatcttaaagaatgtcgagtatgatgcattaaggatc
gtgtataacaagttccattctgttgtgtcatttatgccaacaacatctactgtgttgtct
cctgaggttgtagagagagaagctgaggctggtggaaaactcggggaactggataactat
gaaattgaaggtggtgaatctaagttggaagtgcttcagaatctctccgagtttcagttt
tcttgtgtgatgttcaatgcagtccttgaaaatgcatgcagtgagcagggtgccaggatg
tctgccatggatagctccagcaggaatgctggtgatatgctcgatcgtctcactctcact
tataacagaactcgtcaagcatccatcacgactgaactgattgagatcatatctggagca
tcagcactggagggc
>StrigaAsiaticaAsiatica
atggcgatggctgca---ctgagacgcgagggaaggcgaatggccgct---cctctcttg
---gcc---ccgcgcccagtttaccct---------------atc---------------
------------caa---tccactccggtttcttacgacaacagggagcatgctgttttt
ggagttcgttccatttcaactcaagttgtccgcaatcgaatgaagagtgtcagaaatatt
cagaaaatcacgaaggcaatgaagatggttgcagcttcaaagctccgagccatccaaaca
aaagctgaaaattcacgtggactatggcagccattcactgctcttcttggtgacattcca
agcgttgatgtcaagaaaaatgtcattgttacgatctcttcggacaaaggtctttgtggt
ggcatcaattctacagctgtcaagataagcaggggtctccataagttgaattctggtcct
gaaaaggagtgtaagtatgtcattcttggagaaaaggcgaaggctcaacttgtgcgggac
tcgaaaaatgacatcctgctagcgattacagagttgcagaagaatcctctgaactataca
caggtttctgtgcttgcagatgacatcctgaagaatgtcgagtatgatgcattaaggatc
gtgtataataagttccattcggtggtgtcatttgtgccaacgacatctactgtgttatct
cctgagattatagagagagaatctgaggctggtggaaaactcggggaactggataactat
gaaattgaaggtggtgaatctaagtcggaagtgcttcagaatctctccgagtttcagttt
tcttgtgtgatgttcaatgcagtcctagaaaatgcatgcagtgagcaaggtgctaggatg
tctgccatggatagttccagcaggaatgcgggtgatatgcttgatcgtctcactctcact
tataacagaactcgtcaagcatccatcacgactgaactcattgagatcatatctggagca
tcagcactggaaggc
>StrigaAsiaticaAsiatica
atggcgatggctgca---ctgagacgcgagggaaggcgaatggccgct---cctctcttg
---gcc---ccgcgcccagtttaccct---------------atc---------------
------------caa---tccactccggtttct------tacgaggagcatgctgttttt
ggagttcgttccatttcaactcaagttgtccgcaatcgaatgaagagtgtcagaaatatt
cagaaaatcacgaaggcaatgaagatggttgcagcttcaaagctccgagccatccaaaca
aaagctgaaaattcacgtggactatggcagccattcactgctcttcttggtgacattcca
agcgttgatgtcaagaaaaatgtcattgttacgatctcttcggacaaaggtctttgtggt
ggcatcaattctacagctgtcaagataagcaggggtctccataagttgaattctggtcct
gaaaaggagtgtaagtatgtcattcttggagaaaaggcgaaggctcaacttgtgcgggac
tcgaaaaatgacatcctgctagcgattacagagttgcagaagaatcctctgaactataca
caggttgctgcacttgcaaatgatatcttaaagaatgtcgagtatgatgcattaaggatc
gtgtataataagttccattcggtggtgtcatttgtgccaacgacatctactgtgttatct
cctgagattatagagagagaatctgaggctggtggaaaactcggggaactggataactat
gaaattgaaggtggtgaatctaagtcggaagtgcttcagaatctctccgagtttcagttt
tcttgtgtgatgttcaatgcagtcctagaaaatgcatgcagtgagcaaggtgctaggatg
tctgccatggatagttccagcaggaatgcgggtgatatgcttgatcgtctcactctcact
tataacagaactcgtcaagcatccatcacgactgaactcattgagatcatatctggagca
tcagcactggaaggc
>Alectravogeliivogelii
atggcgatggctgca---ctgagacgtgaaggaaggcggatggccgct---cctctcatg
---act---ccacgccccgttgatcct---------------ctc---------------
------------cgc---ttctctctggcgtct------tccgaggagcatgctgttttt
ggagttcgttccatttccactcaagttgtccgcaatcgtatgaagagtgtccggaatatt
cagaaaatcacaaaggcaatgaagatggttgcagcatcaaagctccgagccatccaaaca
aaaactgaaaattcacgtggactgtggcagcccttcactgctcttcttggtgacactcca
agcgttgatgtcaagaaaaatgtcattgtcacaatctcttcggacaaaggtctttgtggt
ggaatcaattctacatctgtcaagataagcaggggcctccataagttgaattctggtcct
gaaaaggagtgtaagtatgtcattctcggagagaaggcaaaggcccaacttgtgcgggac
tcgaagaaagacattctgctatctatgacagagttgcagaagaatcctctgaactataca
caggttgctgtgattgcagatgacatcttaaagaatgtcgaatatgatgcattaaggatc
gtgtataacaagttccagtctgttgtatcattcctgccaacaacatctactgtgttatct
cctgaggttgtagagagagaagctgaggctggtggaaaactcggggaactggataactat
gaaattgaaggtggtgaatctaagtcagaagtgcttcagaatctttccgagtttcagttt
tcttgtgtgatgttcaatgcagtccttgaaaatgcatgcagtgagcagggtgccaggatg
tctgccatggatagctccagcagaaatgccggtgatatgcttgatcgtctcactctcact
tataacagaactcgccaagcatccatcacaaccgagctcattgagatcatatctggagca
tcagcactcgagggc
>MimulusGuttatusulusGuttatus
atggcgatggccgca---ctgagacgcgagggcagacggatcgccgct---cctcttctc
---tct---cctcaccccatcaatcca---------------ctt---------------
------------cgc---tcctccctcgcttcc------tccgaggagcaggcattctca
ggagttcgtttcatctctactcaaattgtgcgcactcgtatgaagagtgtcaagaatatt
cagaaaatcactaaggctatgaagatggttgcagcttcgaaactccgagctattcaaacc
agagctgaaaattcacgtggtctatggcagccattcactgctcttcttggtgacatgcca
agtgttgatgtcaagaagaatgttattgtcacaatctcatcagacaaaggtctctgtggt
ggaatcaattctacttctgtgaagataagcagggcgctctacaagttaaattctggtcct
gaaaaggaatgcaaatatgtcattttgggagagaaggcaaaggcccaacttgtgcgtgac
tcaaagaaagacattgggctgtcgataactgagttgcagaagaatcctcttaactatact
caggttgccgtgattgcagatgacatcttaaagaatgtagagtatgatgcactaaggatc
gtgttcaacaagttccagtctgtggttgcatttctgccaacaacatcaactgtgttatct
cccgagattgtggagagagaagctgaagctggcggcagtcttggggaattggattcctat
gaaattgaaggtggtgaaacaaagtcagaagtgcttcagaacctcacagaattccagttc
tcatgtgttatgttcaatgcagtactagaaaatgcttgcagtgagcagggagcgagaatg
tctgccatggacagctccagtagaaacgctggagatatgcttgaccgtctcacccttact
tataacagaactcgtcaagcatccatcactacggagttgattgagattatatctggagca
tcagcattgacgggc
>LindenbergiaPhilippensis
atggcgatggctgca---ttgagacgcgagggtaggcggatcgctggc---cctatcatc
---tct---cctcgccccatcaaccct---------------att---------------
------------cga---tcctctatcgcttct------tcagaggagcaggcattcttg
ggagttcgttccatctctactcaagttgttcgcaaccgtatgaagagtgttaagaatatt
cagaaaatcacgaaggctatgaagatggttgcagcctcaaagctccgtgctattcaaact
aaggctgaaaattcacgtgggctgtggcagccattcactgctcttcttggagacactccg
agtgtcgatgtcaagaagaatgttattgtcacaatctcctcagacaaaggtctctgtggt
ggaatcaattctacttctgttaagataagcaggggcctccataaactgaattccggtcct
gaaaaggaatgtaaatatgttatcttgggagagaaggccaaggcccaacttgtgcgagac
tcgaagaaagacattgcgctttcgataactgagttgcagaagaatcctttgaactatacc
caggttgctgtccttgcagacgacatcttgaagaacgttgagtatgatgcattaaggatc
gtttacaacaagttccattcagtggtctcatttgtgccaacagcctcaactgtattatct
ccagaggttgtggagagagaagctgaagccgggggaaaacttggagagttggattcttat
gaaattgaaggtggtgaaactaagtcagaagtgcttcagaatctctcagaattccagttc
tcttgtgtaatgttcaatgcggtcttagaaaatgcttgcagtgaacagggagctagaatg
tctgctatggatagctccagtagaaatgcaggagatatgcttgatcgcctcacgcttact
tataacagaactcgtcaagcatccatcactacggaattgatagagatcatatctggagca
tcagcattggagggc
>OleaEuropaeaaEuropaea
atggctatggctgct---ttgagacgcgaaggaaggcgtttcgccgcc---cctctcatc
---tcc---aacaaccctatcaacccc---------------ttc---------------
------------cgt---tcctctttcgcccct------gctgaggagcaagcattattg
ggagttcgttctatttcaactcaaatcgtccgcaaccgtatgaggagtgttaagaacatt
cagaaaataactaaggcaatgaagatggttgcagcctcaaagcttcgagcaattcaaact
agagctgaaaactcacgtgggttatggcagccattcactgctcttctcggtgacactcca
agtgttgatgtcaagaaaaatgttattgttacaattacttcggataaaggtctttgtggt
ggtattaactctacatctgtcaagataagcaggggtcttcgtaagttaaattcaggtccg
gaccaggaaagtaaatatgtcattttgggagagaaggccaaggcccaacttgtgcgagac
tccaagaaacacattgagttaattataactgagttgcagaagaatcctctaaactatact
caggtttctgtacttgcagatgacattttaaagaatgtagagtatgatgcattgaggatt
gttttcaacaagttccaatccgttgtctcttttctgccaacaacagcaactgtgttatcc
cccgaggtcgttgagagagaagctgaatctgggggaaaacttcgggaattagactcctac
gaaattgaaggaggtgaaacaaagtcagaagtactgcagaatctcacagaattccagttt
tcctgtgttatgttcaatgcggtcctagaaaatgcttgcagtgagcaaggagccagaatg
tctgcaatggacagctccagcagaaatgcaggagatatgctcgatcgcctcactcttgct
tataacagaacccgtcaagcatctatcactacagagctgatagagattatatctggagca
tcagcactgcagggt
>IpomoeaNilmoeaNil
atggcgatggctgct---ttgagacgcgaggggaggcgtttggccgccgctccgttgact
---tct---cccacccctctcaatgcg---------------ctc---------------
------------cgc---tcctctcttgtctctcct---tcggaggagataggctcatct
ggagtccgttttatttctactcaagttgtgaggaatcggatgaagagtgttaaaaacatt
caaaaaatcacaaaggcaatgaagatggttgcagcttctaagcttcgagctattcagact
agaactgaaaattcacgtggcctctggcagccattcactgctctccttggtgacactcca
agtgttgatgtaaagaagaatgtcatcattactatttcttcagacaaaggtctttgtggt
ggaattaattctacatctgtcaagacaagccggaatattaacaagttgaattctggtcct
gagaaggaaaacaaatatgtaattctgggagagaaggcaaaggcacagatggtgcgagat
tcaaagaaagacattgaattgattataactgagttgcagaagaatcctctcaactatact
caggtctcagtggttgctgatgacatccttaaaaatgtagagtttgatgctctaagaatt
gttttcaacaagttccagtcagttgtctcatttgtgccaaccatgtctactgtattatca
cctgaggctgtggagagagaatctgaatctgggggaaagctcggcgatttggattcttat
gaaattgaaggtgctgagtcaaagtcagaagtacttcagaatctcactgaattccaattt
tcatgtgtaatgttcaatgctgttctagagaatgcttgcagtgagcaaggggcaaggatg
tctgccatggacagctccagcaggaatgctggtgaaatgcttgatcgcctcaccctcact
tacaacaggacccgtcaagcatctatcaccacagaactgacagagatcatatcaggagca
tcagcattggagggc
>CuscutaAustraliscutaAustralis
atggcgatgactact---ttgcaacgtgaagggaggcgtttggccgccgctccatttcct
---tct---cccacccctctcaatgcc---------------ttc---------------
------------cgc---tcttcccttggctctcct---tccgaggaggtatgcttatct
ggagtccgctttatttctactcaagttgttaggaatcggatgaagagtgttaaaaacatt
caaaaaatcacaaaagcaatgaagatggttgcagcttctaagcttcgagctgttcagagt
agaactgaaaattcacgtggcctctggcagccattctctgttcttcttggtgacactcca
agtgttgatgtgaagaagaatgttatcattaccatttcttcagacaaaggtctttgtggt
ggaatcaactctacatcagtcaagacaagccggaacattcacaagttgaattctggtcct
gagaaggaaaacaagtatgtaattctgggagagaaggcgaaggctcagctgttgagagat
tctaagaaagatattcacctggttatgactgagctgcaaaagaatcctctcaactataca
caggtttctgtggtagctgatgagatacttaaaaatgtagagtttgatgctctgagaatt
gttttcaacaagttccaatcagtcgtctcattcttaccaaccatgtctactgtattatca
cctgaggcggttgagagagagtctgaatctggagggaagcttggggatttggattcttat
gaaattgaaggtgccgagtccaagtcagaaatccttcagaatcttacagagttccaattt
tcatgtgttctgttcaatgctgttctggagaatgcttgcagtgagcaaggggcaaggatg
tctgccatggacagctccagcaggaatgctggtgaaatgcttgatcgtctcacccttaca
tacaacagaacccgtcaagcatctatcactacagaactaatagagatcatatctggggct
tcggcactcgagggc
>SolanumTuberosumanumTuberosum
atggccatggctgcg---ttgaggcgtgagggaaggcgtttcgccaca---cctctgatt
---tct---cccaatcctgccaatgtt---------------ctt---------------
------------cgt---tcttctctcattcca------tccgaggaaccagtcttgtca
ggagttcgatgtatttcaactcaagttgtcagaaaccggatgaagagtgtcaaaaatatt
cagaagattacaaaggctatgaagatggttgctgcttcaaagctcagagctattcaaact
agagctgaaaattcacgtggcctatggcagccatttactgcacttcttggtgacactcct
agtattgatgtcaagaagaatgttattgttactatttccgcagacaaaggtctttgtggt
ggaatcaattctacatctgtcaagataagcagggctatgcataagttgaattctggtcct
gataaggaaaataagtatgttgtcttgggggaaaaggcaaaggctcagctggtgcgagat
tcgaaaaaggacattgaactggtcatgactgagttgcagaaaaatcctcttaactataca
caggtttctgtgatggcagatgacatcttgaagaatgttgaatttgatgcactgaggatt
gtttataataaattccagtcagttgtctcatttttgccaacagtgtccactgtactatct
cctgaggttgtggagagggaagctgaatccggtggaaagcttggagatttggatttatat
gaaattgaaggtgctgagacaaaggctgaagttcttcagaacctaactgaatttcagttc
tcatgcatgatgtacaatgcagttctagagaacgctactagtgagcaaggagcaagaatg
tctgccatggatagttccagcagaaatgctggtgacatgcttgatcgtctcactcttact
tacaacagaacccgtcaagcatctatcaccacagagctgattgagatcatatcaggagca
tcagcactggagggt
>Actinidiaeriantha
atggcgatggctgcg---ttgaggagagagggaaagcgtttcgct------cccctcata
---gcc---cccaatcgcatcaacacg---------------cta---------------
------------cga---tcctccctcgctcct------tccgaggagcaggcccctttt
ggactccgttctatttcaacccaagttgtgcgaaaccgaatgaagagtgttaagaatatc
cagaaaattacaaaggcaatgaaaatggttgcagcctctaagctgcgagcaattcaagtt
aaagctgagaattcccgtggtctatggcagccatttactgcgcttcttggtgacacacca
agtgttgatgtgaagaagaatgttattgttacaatttcttccgacaaaggtctttgtggt
ggaattaattctacatcagtcaagacaagcaaggctatgcataaactgaattctggtcct
gataaagtgaataaatatgttgtgttgggagagaaggcaaaggctcaactgatcagggat
tcaaagaaggatatcgagataagcataactgagctgcagaaatatccactgaattacacc
caggtttctgttctcgcagatgacgtcttgaagaatgtggaatttgatgcattgaggatt
gttttcaacaaattccattcagttgtctcatttatgccaacaattgcaactgtactatct
cctgagatggtggagagggaagccgaagcgggaggaatgcttggtaatctggattcctat
gaaatcgaaggtggcgagacaaagtcggaaatacttcagaatctaggagaattccagttt
tcttgtgttatgttcaatgcggttttggagaatgcttgcagtgagcaaggagcaaggatg
tctgccatggatagttccagcagaaatgctggcgagatgcttgatcgcctcacacttact
tataacagaacccgtcaagcttcaatcaccacagaactgattgagatcatttccggagca
tctgcattaacgggc
>ArabidopsisThaliana
atggcaatggctgtt---ttccgtcgcgaagggaggcgtctcctc------ccttcaatc
---gcc---gctcgcccaatcgctgct---------------atc---------------
------------cga---tctcctctctcttct------gaccaggaggaaggacttctt
ggagttcgatctatctcaactcaagtggtgcgtaaccgcatgaagagtgttaagaacatc
caaaagatcacaaaggcaatgaagatggttgctgcttccaagcttagagcagttcaaggc
cgagctgagaactcccgtggactttggcagccatttactgcacttctaggagataatccc
agcattgatgtaaagaagagtgtggtggtcactctctcttctgacaagggtctctgtggt
ggaatcaactccactgtcgttaaagtgagcagggctctgtacaaattgaatgctggtcct
gaaaaggaagttcagtttgttattgtcggagagaaagcaaaggctataatgtttcgtgac
tcaaagaacgacattgtcctctctgtaacagagctgaataagaacccactcaattatgct
caggtgtcagttctagctgatgacatcctgaagaacgttgaatttgatgctttgcgcatt
gtctacaacaagttccattcagttgtcgcatttctgccaactgtgtccactgttttgtca
cctgagattattgagaaggagtctgaaattggaggaaaacttggcgagcttgactcatat
gagattgaaggtggggaaacaaagggagaaatattgcagaatctggccgagttccaattc
tcttgtgtgatgttcaatgcggttctggagaatgcatgtagtgagatgggagcaagaatg
tctgccatggacagctcaagcagaaacgcaggagaaatgctcgaccgtctcaccctcaca
tacaacaggactcgtcaagcttctattacaacagagcttattgagattatctctggagct
tctgctcttgaagct
>GlycineMaxcineMax
atggcgatggctgctgctctgcgtcgcgaaggaaggcgtttgacc---------------
------------caaccaatcaacgcc---------------ctc---------------
------------cgt---tcctctctcatctctcag---tcagtagaccaatcccctcat
ggcgcgcgcttcatttccactcaagtggtgagaaaccgaatgaagagtgtgaggaatatc
cagaagatcaccaaggccatgaagatggttgccgcatccaagctgagagccgttcagacc
agagctgaaaattcccgcggcctctggcagccgttcaccgctcttctcggcgacaatccc
agtgctgatgttaagaaaaacgttgttgttaccatctcttcggacaaaggtctttgtggt
ggaatcaattccacgtctgtcaagataagcagggttttgtacaaattgaattctgggcct
gataaagagacaaaatatgtcatattgggagagaaggctaaagctcaattgttgcgtgac
tcaaggaaacacattgtgctcagccttactgaattgcagaaaaatcccctgaattacact
caggtgtctgtcttggcagatgacattctaaagaatgtggagtatgacgcattaaggatt
gttttcaacaaatttcattctgttgtacaatttttgccaacagtgtcaactgtactgtct
cctgaggttattgagagagaggctgaatcaggaggaaagctcggggaattggattcatat
gagattgaaggtggcgaaacaaaagctgaaattcttcagaatctggctgagttccagttt
tcttgtgtgatgtacaatgccgtgttggagaatgcctgtagtgagcaaggagcaagaatg
tctgcaatggacagctctagcaggaatgctggggatatgcttgatcgtctcacgctcacc
tataacagaactcgtcaagcatcaatcaccactgaattgatagagattatctctggagct
tcagcactggaaggc
>PrunusPersicanusPersica
atggcgatggctgct---ctgagacgagaggggaggcgtttcgcc------cctttgatc
---tct---ccccatccgatggccgcc---------------atc---------------
------------cga---tcctccatcgtccct------gccgaggagcaggcccctttg
ggagtccgctcaatttcaactcaaatcgttagaaaccggatgaagagtgtgaagaatatc
cagaaaattacaaaggcaatgaaaatggttgcagcctcaaagctacgagcaattcaagct
aaagctgaaaattctcgtggcctgtggcagcccttcacagcacttcttggtgacactccc
agtgtccaagttaagaaggacgttattgttacaatctcttcagacaaaggtttatgtggt
gggattaactctacttcagtcaagataagcaaggccttaaacaaattgaattctggtcct
gacaaagagacaaagtatgtcattttgggggaaaaggcaaaggctcaattgatacgtgac
tcaaagaaggacattgtgctggtcctaactgagctgcagaagaatcctttgaactacacc
caggtatctgtcctagctgacgacattttaaaaaatgttgagtttgatgctttgagaatc
atcttcaacaagttccaatcagtcgtcgcatttctgccaacagtgtctaccgtattatct
ccggagattgtggagagagaggctgagtctggtggaaagcttggtgagctagattcctat
gagattgaaggtggtgaaacaaagtcagagatactccagaatctggcagagttccagttt
tcttgtgtcctgttcaatgctgtgttggagaatgcttgcagtgagcaaggagcaaggatg
tctgccatggatagttcaagcagaaatgctggagagatgcttgatcgccttacactcact
tataacagaactcgtcaagcatcgatcaccacagaattgattgagattatatcaggagca
tcagcactggagggc
>CitrusSinensisrusSinensis
atggcgatggctgct---ctgaggcgcgaaggccggcgattcgccacc---cctctcatc
---tcc---ccacgtccaatcgccgca---------------atc---------------
------------aga---tcccctttcctt---------tccgaggaggatgcccctctg
ggagtccggtctatttcaactcaaattgttagaaaccggatgaagagtgttaagaatatt
cagaaaattacaaaggctatgaagatggttgcagcctcaaagttaagagcaattcaagtt
aaagctgaaaattcccgtggtctgtggcagccattcactgcacttcttggtgacactccc
actgttgatgctaagaagaatgttattgtgaccatctcttctgacaaaggtctatgtggt
ggaattaactctactgcagttaagataagcaagagtttgcacaagttgaattct------
------------------------------------------------------------
---------gatattgaactcatcataactgagttacagaaaaatcctctcaattatacc
caggtttccgttcttgcagatgatatcttaaagaatgtagaatttgatgctttgaggatt
atctatagcaagttccattctgtggtctcctttctgccgacaatggcaactgtattatcg
cctgagcttgtggagagagaagccgaatctgggggaaagcttggtgagctagactcctat
gaaattgaaggcggtgaaacaaagggtgaaatacttcaaaatctggctgagttccaattc
tcttgtgtcatgttcaatgcggtgttggagaatgcttgcagtgagcaaggggcaaggatg
tctgccatggatagctcaagcagaaatgcgggagaaatgcttgatcgcctcactcttact
tataacagaactcgtcaagcatctatcaccaccgagttgattgagattatatctggagca
tcagcactggaaggc
>GossypiumRaimondiisypiumRaimondii
atggcgatggctgct---ctcagacgcgaagggaggcgtttcgcc------cctatgatc
---tct---ccccgccctattactgcc---------------ctc---------------
------------cgg---tcctctcctctcgctccctctctcgaggatgagtgtcctatt
ggagttcgttatatttcgacccaagttgttagaaaccgtatgaagagtgtcaagaatatt
cagaaaatcacaaaggctatgaagatggttgcagcctcaaagttgagagcaattcaaact
aaagctgagaattcccgtggcctctggcaaccatttactgcacttcttggcgatctaccc
agtgctaatgttaagaagaacgttgttgtgaccatctcttcagacaaaggtctctgtggt
ggaattaattctacatcagtcaagataagcaaggggctccacaagttgaactctggtcct
gaaaaagaaacaaaatatgttattttgggagagaaggcaaaggctcaattggttcgtgac
tctaagaaggacattgagttaatcataactgagctgcagaagaaccctttgaactacact
caggtctctgttcttgcagatgagatcttaaagaatgtcgagtatgatgctttgaggatt
gtcttcaacaagtttcactcggtagtttcatttgtgccaacagtgtcaactgttttatca
cctgaaattgttgaaagggaagctgaatctgggggaaagcttggtgatctagactcgtat
gaagttgagggtggtgagacaaagggcgaaatacttcaaaatcttgcagagttccagttc
tcttgtgtaatgttcaatgcggtgttggagaatgcttgtagcgagcaaggagcaagaatg
tctgctatggatagttcaagcagaaatgcaggcgacatgcttgatcgcttaactcttaca
tataacagaacccgtcaagcatcaattaccactgaattgattgagattatatccggagca
tcggcattggaaggt
>TheobromaCacao
atggcgatggctgcg---ctcagacgcgaagggaggcgtttcgcc------cctctgatc
---tct---ccccgccctatcaccgcc---------------ttc---------------
------------cga---tcctctcctctcgctcccactcgcgaggatgagggtcctatt
ggagttcgatatatttcaactcaagttgttagaaacaggatgaagagtgtcaagaatatt
cagaaaatcacaaaggctatgaagatggttgcagcctcaaagttgagagcaattcaaact
aaagctgagaattcccgtggcctctggcagccatttactgcacttcttggcgatactccc
agtgttgatgttaagaagaatgttattgtgaccgtatcttcagacaaaggtctctgtggt
ggaattaactctacatcagtcaagataagcaaggctctccacaagttaaactctggtcct
gaaaacgaaacaaaatatgttatcttgggagagaaggcaaaggctcaattggttcgtgac
tctaaaaagtacattgagttaatcataactgagctgcagaagaatcctttgagctacact
caggtctccgttcttgctgatgatatcttaaagaatgtggagttcgacgctttgaggatt
gtcttcaacaagtttcactcagtagtttcattcctgccaacagtgtcaactgttttatca
cctgaaattgttgaaagggaagctgaagctgggggaaagctcggtgatctagactcgtat
gaaatagaaggtggtgagacaaagggtgaaatacttcaaaatctgacggagtttcagttc
tcttgtgttatgttcaatgcggtgttggagaatgcttgtagtgagcaaggggcaaggatg
tctgctatggatagctcaagcagaaatgccggggatatgcttgatcgccttactcttaca
tataacagaacccgtcaagcttcgattaccaccgagttgatcgagattatatctggagca
tcagcactggagggt
>ManihotEsculenta
atggctatggctgct---ttgagacgggaagggaggcgattcgctacc---cctctcatc
---tct---ccccaaccgatcactgcc---------------atc---------------
------------cga---tcctctcttatt---------gcagaggagcaggcccctagt
ggagtacgttctatatcaacccaagttgtcagaaatagaatgaagagtgtcaagaatatt
cagaaaattacaaaggccatgaagatggttgcagcctcaaagttacgtgcgattcaaact
cgagcagaaaattcccgtggcctatggcagccatttactgctcttcttggtgatgctcct
agtgttgatgtgaagaagaatgtaattgttaccatttcttcagacaaaggtctgtgtgga
ggaattaactccacatcagtcaagataagcaaggctatgcacaagttggcttctggtcca
gataaagaaacaaaatatgtcatcttgggagaaaaggcgaaggctcagttgatacgtgat
tcaaagaaggacattgaactatctatcactgagttgcaaaagaatcctttgaattatact
caggtctctgttctggcagatgacatcttaaagaatgtggaatatgatgctttgaggatt
gtcttcaacaagttccattcagttgtttcatttcttccaaccatgtcaactgtgttatct
ccagaggttgtggagagagaggctgaatctgggggaaaacttggagatcttgactcttat
gagattgaaggtggtgaaacaaagggtgaaatacttcagaatcttgctgagttccagttt
tcttgtgtcctattcaatgctgtactggagaatgcttgcagtgagcaaggagcaaggatg
tctgctatggacagctcaagcagaaatgctggcgagatgcttgatcgcctgacacttact
tataacagaactcgtcaagcatcaatcaccaccgagttgattgaaattatatcaggagca
tcagcactagagggt
>PopulusTrichocarpa
atggcgatggcagctgctttgagacgcgaaggaaggagatttgcctcc---cctctcatt
---tcc---cctcaaccattcaccccc---------------gtc---------------
------------cga---tccgctctcatc---------cccgaggagcatgtccctctt
ggagtgcgttccatttcaactcaagttgttcggaatcggatgaaaagtgtcaagaacatt
cagaaaattacgaaggctatgaagatggttgcagcctcaaagttgcgattaattcaatct
agagctgaaaaatctcgtggcctatggcaaccatttactgcgcttcttggagatactcct
agtgttgatgtaaagaagaatgtgattgtcaccgtatcttcggacaaaggtctgtgtggt
ggaattaactctacagcagtcaaggtcagcagggccattaacaagttgacttcaggtcct
gacaaagaaactaaatttgtcatcttgggagaaaaggcaaaggtgcagttgatacgtgat
tcaaaaaagagcattacaatatgcatgacagagttgcagaagaatcctctgaattatacc
caggtctctgttctggcagatgacattttaaagaatgtggaatatgatgctttgaggatt
gtcttcaacaagttccagtcagtggtctcatttcttccaactatgacaactgtattatct
cctgaggttgtggagagagaggctgaatctgatgggaagcttggtgatcttgattcctat
gagattgaaggtggtgaaacaaagggtgaaatacttcagaatcttgccgagttccagttt
tcttgtgttctgttcaatgcggtaatggagaatgcttgcagtgagcaaggtgcaagaatg
tctgctatggacagttcaagcagaaatgctggagatatgcttgatcgcctgacactgact
tataacagaactcgtcaagcatctatcacaacggagttgagtgagattatatccggagca
gctgcactggagggt
>VitisVinifera
atggcgatggctgcc---tttagacgagaagggaggcgtttcgcc------cctctaatc
---acc---ccccgtcctatcgccgcc---------------gtc---------------
------------cga---tcctctcccatt---------cctgaggagcaggcccctctt
ggagttcgctctatttcaactcaaatagtcagaaaccggatgaagagtgtcaagaacatc
cagaaaattacaaaggcaatgaaaatggttgcagcttcaaagctacgagcaattcaaact
agagctgaaaattcccgtggcctatggcagccatttaccgtactgcttggcgattctcct
agtgttgatgtaaagaagaatgttattgttactatttcttcagacaaaggtctatgtggt
ggaattaattctacatcagtcaagattagcaaggctcttcataagtttacttctgggcct
gagaagggaacaaagtatgttgttttgggagaaaaggcaaaggctcagctgatgcgtgat
tcaaagaaggacattgagctatgcataactgaattgcagaaaaatcctctgaattataca
caggtttctgttcttgctgatgaaatcttaaagaatgtggagtatgatgctttgagaatt
gttttcaacaagttccgttcaattatctcatttgtaccaacaacgtcaacagtgttatct
cctgaggttgtggagagagaggctgaggctgggggaaaactgggtgatctggactcctac
gaaattgaaggtggtgagacgaagggagaaatacttcagaacctagcggagttccagttt
tcttgtgttttgttcaatgctgtattagagaatgcttgcagtgagcaaggtgcgaggatg
tctgccatggatagctccagcagaaatgctggcgatatgcttgatcgtctcacgcttact
tacaacagaacccgtcaagctgcaatcaccacagaactgactgagattatatctggagca
tcagcactggagggc
>AquilegiaCoeruleailegiaCoerulea
atggcgatggctctg---ctaagaagagaaggaaagcgttgtttggct---ccattgatt
---tat---tccaacacaaacacaaat---------------gttaatgttgctgttgct
ggtggtgtcgctcga---tcttcactcatttctcct---gctgcggaacttgcgccactg
ggatctcgttcaatttctactcaaattgtgagaaaccgaatgaagagtgttaagaacatt
cagaagattacaaaggctatgaagatggttgcagcttcaaagttacgagctattcaatct
aaagcagaaaattcacgtggactgtggcagccatttgcagcgcttcttggagatcttccc
agcgttgatgtgaagaagaatgttattgtcaccatttcttcagacaaaggtctgtgtggt
ggaatcaactccacagctgtaaaaataagcaaggcagtttacaagttgaattctggtcct
gataaagaaccaaagtatgttattctgggggaaaaggcaaaggctcaacttatccgtgat
tcaaagaaggacattgagataaccataactgagttgcagaagaatcctctaaattacact
caggtttcggttctcgctgatgacatcttaaagaatgtcgaatatgatgctttgagaatt
gttttcaacaagttccagtctgttgtgtcatttttgccgacaatggcaactgttttatct
cctgaggttgtggaaagagaagctgaaagtggaggaaagcttggtgacttggattcctat
gaaattgaaggcggtgagacaaaagctgaagtgctgcagaatctagcagagttccaattt
tcttgtgttatgttcaatgcggtgttagagcatgcgtgcagtgagcaaggggcaagaatg
tctgccatggacagttccagcagaaatgctggagatatgcttgatcgccttacacttact
tataacagaacccgtcaagcatcgatcaccacggagctgattgaaattatttctggagct
tctgcactcactggt
