# Supplementary material for: Altered Mitochondrial Respiration Is Associated With Loss of Nuclear‐Encoded OXPHOS Genes in Parasitic Broomrapes
Source: Ecol Evol. 2025 Jul 6;15(7):e71737. doi: 10.1002/ece3.71737 (PMC12230201; doi:10.1002/ece3.71737)
Supplement: Supplementary file 1 — Appendix S1. [file ECE3-15-e71737-s003.tgz › Orobanchaceae_O2K_Supplementary_v3/Data_S1/DataS1/CV/OG0005413.filter.fas.treefile]

(AmborellaTrichopodaorellaTrichopoda_ERN06475.1:0.2145730849,(CinnamomumMicranthumnamomumMicranthum_RWR95106.1:0.1834224638,((((((OryzaSativa_LOC_Os10g17280.1:0.1061197624,SorghumBicolorghumBicolor_Sobic.001G457000.1:0.1188529392)100:0.2214363587,(HelianthusAnnuusianthusAnnuus_OTG05535.1:0.0302450928,HelianthusAnnuusianthusAnnuus_OTG05536.1:0.0347274866)100:0.1267005566)48:0.0361252137,(Daucuscarotacuscarota_DCAR_002146:0.0490606053,Daucuscarotacuscarota_DCAR_023345:0.0174767359)100:0.2115612596)24:0.0129541659,((CoffeaCanephorafeaCanephora_Cc03_g13130:0.1506890475,(((IpomoeaNilmoeaNil_INIL01g25133.t1:0.0000011922,IpomoeaNilmoeaNil_INIL01g25133.t2:0.0000011922)100:0.1165145252,(IpomoeaNilmoeaNil_INIL09g35921.t1:0.0225364567,CuscutaAustraliscutaAustralis_C043N0135E0.1:0.0893147700)100:0.0431306404)100:0.0548604379,SolanumTuberosumanumTuberosum_PGSC0003DMT400063336:0.1123033075)92:0.0326385055)75:0.0160652113,(((((HandroanthusImpetiginosusdroanthusImpetiginosus_PIN11721.1:0.0367742394,HandroanthusImpetiginosusdroanthusImpetiginosus_PIN11722.1:0.2246361760)98:0.0158346281,SesamumIndicumamumIndicum_SIN_1017411:0.0583993731)99:0.0159945959,((((((Phtheirospermumheirospermum_Pjv1_00009072:0.0000011922,Phtheirospermumheirospermum_GFP90652.1_12087:0.0000011922)100:0.0184392902,CastillejaMiniataMiniata_TRINITY_DN2330_c0_g1_i9:0.0832761318)88:0.0046100431,Pedicularis_TRINITY_DN5345_c0_g1_i8:0.0474162928)99:0.0212718835,Euphrasiaarctica:0.0640786226)99:0.0150061013,((ConopholisAmericanaAmericanaamericana_2096165:0.0149256751,Epifagusvirginiana_2059864-buds:0.0052018346)100:0.0159006026,(OrobancheCumanamana_GWHTBHPV010072:0.0369052770,(Ofasciculata_stem:0.0396831559,PhelipancheAegyptiaca_GWHTBHPU005037:0.0395525615)99:0.0080453194)99:0.0086272003)98:0.0058224346)99:0.0097257188,((((StrigaAsiaticaAsiatica_SGA_v2.0_scaffold25G10961:0.0485234659,(Aeginetiaindicaindica_TRINITY_DN1126_c0_g1_i1:0.0408990094,ChristisoniaKwangtungensisKwangtungensis_TRINITY_DN426_c1_g3_i1:0.0215649786)100:0.0480852530)95:0.0095364535,Escobedia_TRINITY_DN1829_c0_g1_i8:0.0393832795)96:0.0050328582,(StrigaAsiaticaAsiatica_SGA_v2.0_scaffold28G11757:0.0063695362,StrigaAsiaticaAsiatica_trinity.Trinity:0.0041555199)100:0.0469062304)97:0.0024267154,Alectravogeliivogelii_TRINITY_DN2043_c0_g1_i11:0.0354386981)100:0.0630550890)100:0.0279796985)100:0.0323623443,(((MimulusGuttatusulusGuttatus_Migut.D01664.1.p:0.0051300342,MimulusGuttatusulusGuttatus_D1505.1:0.0043216881)100:0.0858213551,(Phtheirospermumheirospermum_Pjv1_00005529:0.1134419972,LindenbergiaPhilippensis_06G064800.1:0.0371457777)100:0.0268432191)58:0.0000030817,SesamumIndicumamumIndicum_SIN_1022664:0.1153480880)99:0.0246563161)100:0.0341441263,(OleaEuropaeaaEuropaea_Oeu014404.1:0.0790936263,OleaEuropaeaaEuropaea_Oeu061163.1:0.0735383324)83:0.0109347704)100:0.0488409618)56:0.0165741050)46:0.0188574230,(Actinidiaeriantha_DTZ79_16g08730:0.0745847993,Actinidiaeriantha_DTZ79_23g13890:0.1665393034)99:0.0515747716)50:0.0207628608,(((((ArabidopsisThaliana_AT2G33040.1:0.3187823001,(((GossypiumRaimondiisypiumRaimondii_KJB07055:0.0356108816,((GossypiumRaimondiisypiumRaimondii_KJB19424:0.0000011922,GossypiumRaimondiisypiumRaimondii_KJB19425:0.0031208155)97:0.0000024052,GossypiumRaimondiisypiumRaimondii_KJB19426:0.0440443317)100:0.0553418123)90:0.0040686269,((GossypiumRaimondiisypiumRaimondii_KJB51005:0.0000025913,GossypiumRaimondiisypiumRaimondii_KJB51007:0.0000011922)45:0.0000025643,(GossypiumRaimondiisypiumRaimondii_KJB51006:0.0000000000,GossypiumRaimondiisypiumRaimondii_KJB51008:0.0000000000):0.0000011922)100:0.0510945010)99:0.0186547314,TheobromaCacao_Thecc1EG014260t1:0.0368852021)100:0.0432660677)82:0.0286129448,CitrusSinensisrusSinensis_orange1.1g040116m:0.0933825062)76:0.0191438118,((GlycineMaxcineMax_Glyma.04G162800.1.p:0.0162924600,GlycineMaxcineMax_Glyma.06G203200.1.p:0.0307675343)100:0.1942720888,PrunusPersicanusPersica_Prupe.5G204800.1.p:0.1028213518)83:0.0224924635)62:0.0100136336,(ManihotEsculenta_Manes.06G084900.1.p:0.0692843640,(PopulusTrichocarpa_Potri.012G066100.1:0.0389680345,PopulusTrichocarpa_Potri.015G057700.1:0.0366638826)100:0.0710811131)100:0.0308226130)74:0.0235213066,VitisVinifera_GSVIVT01007868001:0.0923697547)91:0.0101018080)50:0.0448677732)94:0.0459798692,(AquilegiaCoeruleailegiaCoerulea_PIA52159.1:0.0352610556,AquilegiaCoeruleailegiaCoerulea_PIA57198.1:0.0270109884)100:0.0940426404);
