# Supplementary material for: Altered Mitochondrial Respiration Is Associated With Loss of Nuclear‐Encoded OXPHOS Genes in Parasitic Broomrapes
Source: Ecol Evol. 2025 Jul 6;15(7):e71737. doi: 10.1002/ece3.71737 (PMC12230201; doi:10.1002/ece3.71737)
Supplement: Supplementary file 1 — Appendix S1. [file ECE3-15-e71737-s003.tgz › Orobanchaceae_O2K_Supplementary_v3/Data_S1/DataS1/CV/OG0003300.trimmed.fas]

>AmborellaTrichopodaorellaTrichopoda
atgagtgggagcagtaaaaaattggtggatgctgctgcaaaggcctcaaaaaccatagactgggatggcatggccaagcttctggtcactgacgaagccaagaaggaatttgttaaccttcgccgtgcattcgatgaagttaacacaactctccagaccaagttcagtcaagagcctgaaccaatagattgggaaaaatataggaaagggatcgattctcacttggtggacatgtacaaagaggcttatgaaagtattgagatccccaagtttgaagacacagttactccacaatataaacctaaatttgatgcattgttggtggaattgaaagaagcagaagagcaatctgtcaaggagtccaagaggttggaaaaggaaattgcagaggtccaagagttaaagaaaaagatcagcaccatgactgcaaatgagtactttgagaagcacccagaactcaagaagcagtttgatgacgagatccgtaatgactactggggttac
>CinnamomumMicranthumnamomumMicranthum
atgacg---------------------------------------------actata------------------------------------------------------------------------------------------------------aggatatgcatggaacctgaacctatagactgggagtattatcggaagggaatcggctctcgcttggtggatatgtacaaggaggcttatgagagtgtagagattcccaaattcgtggacactgtgacacctcaatacaaacccaagttcgatgcactggtggtagaactgaaagaagcagaggagaaatctttgaaggagtcggaacggttggaaaaagaaattgccgaagttaaagagttgaaggcaaagattagcaccatgactgcaaacgagtactttgagaaacatccggaactcaaaaagaaattcgatgatgaaatccgcaacgactattggggctat
>AquilegiaCoeruleailegiaCoerulea
atgagcggagcagggaagaaagtagcagatgtagcggtgaaagcaacgaaaggtatagattgggatggaatggctaagcttcttgtttctgaagaagctcgtagagagttttctaaacttcgtgttgcttttgatgaggttaaccatactcttcaaaccaagttcagtcaggaacctgaacccattgactgggagtattatagaaaaggaattggcaatcgcttggttgatatgtacaaagaagcttatgacagcgtagagatccccaagtttgtggacactgtgactcctcaatataaaccaaagtttgaagcactgttggtagaactgaaagaagctgagaagaattccctgaaggagtctgagagattggaaaaggaaattgcagaaacccaagaattgaagaggaagatcagtaccatgacagcagatgaatacttcgagaagcatcctgaactgaaaaagaagttcgatgatgagatcaggaatgactattggggttac
>OryzaSativa
atgagcgggaacggcaagaaggtggcggaggtggccgcgaaggccgggaaggcgatcgactgggaggggatggccaagatgctcgtctccgacgaggcgcgcaaggagttcaacaccctccgccgcaccttcgaggacgtcaaccaccagctccagaccaagttctctcaggagccccaaccgattgactgggagtactacagaaaaggaattgggtctaaagttgtagatatgtacaaggaagcttatgaaagcattgaaatccccaagtacgttgacaccgtgactcctcagtacaagccaaagtttgatgcgctgcttgttgagctgaaagaagcagaaaaggagtctctgaaggagtcagagaggatagagaaggagcttgctgaattgcaggagatgaagaaaaatatcagcacaatgacagcagatgaatactttgcaaagcatcctgaggtcaagcagaagttcgatgatgaaatccgtaacgacaactggggctac
>SorghumBicolorghumBicolor
atgagcggcaacggcaagaaggtggtggatgtggccgtgaaggccgccaaggcgatcgattgggacggcatggccaagatgctcgtctccgacgaggcgcgcaaggagttcgccacgctccgccgcacctttgaggacgtcaaccaccagctccagaccaagttctcccaggaaccccaaccgattgattgggagtactacagaaaaggaattggatcaaaagtggtggatatgtacaaagaggcttatgaaagcatcgagatcccgaagtacgtcgacacagttactcccgagtacaagccgaagtttgatgctctggttgttgaattgaaggaggctgagaaagcgtctctgaaggagtcagaaaggatagagaaggaaattgctgaactcaaggaaatgaagaaaaagatcagtacaatgacagcagatgagtactttgagaagcaccctgaactcaagaagaagtttgacgatgaaatccgtaatgattactggggatat
>CoffeaCanephorafeaCanephora
atgagcggagtggcgaagaagatagccgatgtgactttcaaggccgggaagacgatcgattgggaaggcatggcgaagctcgtcgtctccgatgaggctcgcaaggagttcgccaatctccgccgtacatttgacgaagtcaattcccagctgcaaactaaattcagccaggaaccagagcccatagactgggaattttacagaaaggggattggatctaaattggttgatatgtacaaagaggcatatgagagcgttgagattccaaaatatgttgatacggttacaccggagtacaagccgaaatttgatgctctgttggtggagctcaaagaagctgagcaacaatcactcaaagagtctgaaagactggagaaggaaattgctgaagttcaagagctgaagaagaaactcagtaccatgacagcagacgagtactttgagaagcacccagaactcaggaagaagtttgatgatgaaatccgcaacgactactggggatac
>Daucuscarotacuscarota
atgagcgga------aagaaagtagcggatgtagccttcaaggcatcgaagagcatcgattgggatggtatggccaagatgctcgtctccgacgaggctcgcagagagttttataatcttcgtcgtgcttttgatgaagtcaataccactcttcagaccaagttcagtctggaaccggaacctgtggactgggaatactacaggaagggaattggctctcgtttggttgatatgtacaaggaagcatatgataacgtagaaattcccaagtatgtggacgaggtgactcctgaatacaagcccaagtttgataaactgttggtagagttgaaagaagcagagcagcaatccttgaaggagtctgaaagactagaaaaagaaattgcagacgtccaagagttgaagaaaaagctcagtaccatgactgcagatgagtactttgccaagcatccagagctaaagaagaagtttgatgatgaaattcgaaatgattactggggctac
>HelianthusAnnuusianthusAnnuus
atgagcggtgcaggtaagaaagtagtggatgttgcattcaaggcatcaaaatcaatcgattgggatggtatggcgaagatgatcgtctccgatgaggctcgcaaggagttttcttcactccgtcgtgcttttgaggaggtcaactcaactctccagaccaaatttagtcaggaaccagaacctattgactgggaatactacagaaaagggcttggatctcgtatagttgattcttacaaagaatactacgatagtgttgaaatcccaaagtttgttgataagactactcccgagtacaaacccaagtttgatgcactgttggtggaactgaaagaagctgaacagaaatctcttaaggaatctgaaagattagagaaagaaattgctgacgtccaagagctgaagaaaaagcttagcacgatgactgccgatgagtactttgagaagcacccagagttgaagcagaagtttgatgatgaaatcagaaatgattactggggttat
>ArabidopsisThaliana
atgagcggagccggtaagaaaatcgcggatgtggctttcaaagcttcaaggactatcgattgggatggtatggctaaggtccttgtcacagatgaggctcgtagagagttctctaaccttcgtcgtgctttcgatgaggttaacacacagctccagaccaaatttagtcaggaacctgaacctatagattgggattactataggaagggtattggagctggcattgttgacaagtacaaggaagcttatgacagcattgagattccaaagtacgttgacaaagttactcctgaatacaagccaaagtttgatgctttgttggtggaactgaaagaagcagaacagaaatcgctcaaggagtctgaacggttggagaaagaaattgctgatgtccaagagatcagcaaaaagctcagcaccatgactgcagatgagtactttgagaagcacccggaactcaaaaagaagtttgatgacgaaatccgtaatgacaactggggatac
>VacciniumCorymbosumciniumCorymbosum
atgagtggagcggggaagaaggtagtggacgttgcattcaaggcagggaagagcatagattgggatgggatggctaagcttctcgtctcagaggaggctcgtaaggagttcgctaccctccgccgtgctttcgatgaagtcaacaacgctctccagaccaagttcagtctggaaccggaaccaattgactgggaatactataggaaaggaattggatcccgcttggttgacatgtacaaagaagcttatgacagcattgaaatcccgaagtatgtggatactgttactcctcaatacaaaccaaagtttgaggccctgttggtggaactgaaagaagcagaagagaaatctttgaaagagtctgaaagactggaaaaagaaattgccgaagtccaagagttgaagagaaagatcagtaccatgacagcggacgaatattttgagaagcatccagaggtaaagaagaagtttgatgatgaaatccgaaacgataattggggctat
>Actinidiaeriantha
atgagcgcaacggggaagaaggtagtggacgtggcattcaaggcagggaagagcatagattgggaaggaatggcgaagctgatggtctccgacgaggctcgcaaggagttcgctaccctccgccgtactttcgacgaggtcaacactgctctccagaccaagttcagccaggaacccgaacccattgactgggagtattatagaaaaggaattggacctcgcttggttgacatgtataaagaagcatacgagagcgtcgaaattccaaagtatgtggataatgtcactcctcaatacaaacccaagtttgatgccttgttggttgaactgaaagaagcagaaaagaaatctctgaaggaatctgaaagactagagaaagaaattgcagaagtacaggagttgaagaaaaagatcagtaccatgacagcagatgaatattttgacaagcatccagaggtaaaaaagaagtttgatgatgaaatccgaaatgattattggggctat
>HandroanthusImpetiginosusdroanthusImpetiginosus
atgagcggagcggggaagaagattgctgatgttgcattcaaggcggggaggaccatcgattgggaaggtatggcgaagctgctggtttccgatgaggctcgcaaggagttcgccaccctccgccgcgcgtttgacgaggtcaacactcagcttcagaccaagttcagccaggagccagaacccatagattgggagtattatagaaaagggattggctctcgtttggttgatatgtacaagcaagcttatgatgaagttaaaatcccacagtatgttgacaatgtcactcctcaatacaaacctaagttcgatgccctgttggtagagctgaaagaggccgaggagaagtcactgaaggactctgaaagattagaaaaagaaattgcagaagtgcaagagttgaagaggaagcttagtaccatgacagctgatgaatactttgagaagcatccggagctcaagaagaagtttgatgatgaaattcgaaatgattattggggctat
>Phtheirospermumheirospermum
atgagcggagccgggaagaaggttgttgacgtggcattcaaggcggggaggaccatcgactgggatggtatggcgaagctgattgtctccgacgaggctcgcaaggagttctccaccctccgccgtgccttcgacgaggtcaacactcagcttcaaaccaagttcagccaggagccagaacccatagactgggaatattacagaaaagggattggctctcgtttggttgatatttacaagcaagcctatgacgaagttaaggttccccagtatgttgacaatgtcactcctcagtacaaacctaagtttgatgccctgttggttgagctgaaagaggctgaggagaaatcatggaaggagtctgaaagattagaaaaggaaattgctgaagttcaggagttgaaggcgaagtttagtaccatgacagctgatgagtatttcgcaaagcatcccgagctcaagaagaagtttgacgacgaaattaggaacgattactggggctat
>CastillejaMiniataMiniata
atgagcggagccgggaaaaaggttgttgacgtggcattcaaggcggggaaggccatcgactgggatggtatggcgaagttgattgtctccgacgaggctcgcaaggagttctctaccctccgccgcgccttcgacgaggtcaacactcagcttcaaaccaagttcagccaggaagcagaacccatagactgggagtattacagaaaagggattggctctcgtttggttgacatttacaagcaagcctatgacgaagttaaggttccccagtatgttgacaatgtaactcctcagtacaaacctaagtttgatgctctgttggttgagctgaaagaggctgaggagaaatcatggaaggagtctgaaagattagaaaaggaaattgctgaagttcaggagttgaaggcaaagtttagtaccatgactgctgatgagtattttgcaaagcatcccgagctcaagaagaagtttgatgacgaaattaggaacgattactggggctat
>Pedicularis
atgagcggagccgggaagaaggttgttgacgttgcattcaaggctgggaggaccatcgactgggatggtatggcgaagctgattgtctccgatgaggctcgcaaggagttctccaccctccgccgcgcattcgacgatgtcaacactcagcttcaaaccaaattcagccaggaaccagaacccattgactgggagtattacagaaaagggattggctctcgtttggttgatgtgtacaagcaagcttatgatgaagttaaggttccccagtatgtcgacactgtcactcctctgtacaaacctaagtttgatgacctggtgatcgagctgaaagaagctgaggaaatgtcatggaaggagtctgaaagattagaaaaggaaattgctgaagttcaggagttgaaggcgaagttcagtaccatgacagctgatgagtatttcgcaaagcatccagagctcaagaagaagtttgatgatgaaattaggaacgactactggggctat
>Euphrasiaarctica
atgagcggagccgggaagaaggtcgtcgatgtggcattcaaggccggaaggaccatcgactgggaaggtatggcgaagctggttgtctccgacgaggctcgcaaggagttcttctccctccgacgcgccttcgacgatgtcaacactcagcttcagaccaagttcagccaggaaccagaacccgtagactgggagtactacagaaaagggattggctctcgtttggttgatatatacaagcaagcgtatgacgaagttaagattcctcagtatgttgacaatgtcactcctcagtacaaacctaagtttgatgcactgttggttgagctgaaagaggctgaggagaagtcatggaaggagtctgaaagattagaaaaggaaattgctgatgttcaggagttaaaggcgaagtttagtaccatgacagctgatgactattttgcgaagcatccagagctcaagaagaaatttgatgatgaaattagaaatgattactggggctat
>LindenbergiaPhilippensis
atgagcggagccgggaagaaggtggttgacgtggcgttcaaggcgggaaggaccatcgactgggaaggcatggccaagcttatcgtctccgacgaggctcgcaaggagttcgccaccctccgccgcgccttcgacgaggtcaacactcagctccagaccaagttcagccaggaaccagaacccgtagactgggagtattacagaaaaggaattggctctcgtttggttgatatgtacaagcaagcttatgacgaagttaagattccccagtatgttgacaatgtcactcctcagttcaaacctaagtttgatgccctgttggtggagctgaaagaggctgaggagaagtcatggaaggagtctgaaagattagaaaaagaaattgctgaagttcaggagttgaaggccaagtttagtaccatgaccgctgatgagtattttgcaaaacatcccgagctcaagaaaaagttcgatgatgaaattagaaatgattattggggctat
>StrigaAsiaticaAsiatica
atgagcggagttgggaagaaggtggttgacgtggcattcaaggctggaaggaccatcgactgggatggtatggccaagctgctcgtctccgacgaggctcgcaaggagttcgccaccctccgccgcgccttcgatgaggtcaacaatcagcttcagaccaagtttagccaggaacccgaacccatagactgggattattatagaaaggggattggttctcgtttggttgatatgtacaagcaagcttatgacgaagttaagattccccagtatgttgacaaagtcactcctgagtacaaacccaagtttgatgccctgttgatagagctgaaagaggttgaggaaaagtcgtggaaggagtctgaaagattggaaaaggaaattgctgaagttcaagagctgaaggaaaagtttagtaccatgactgccgatgagtacttcgcaaaacatcctgagctcaagaagaagtttgatgatgaaattagaaatgattactggggctat
>Aeginetiaindicaindica
atgagtggagctgtgaagaaggtagttgacgtcgcattcaaggcgggaaggacaatcgactgggatggtatggcgaagctgctcgtctccgacgaggctcgcaaggagttcgccaccctccgacgcgccttcgatgaggttaacacgcagctccagaccaagtttagccaggaacctgaacccatagactgggagtattatagaaaagggattggttctcgtttggttgatatgtacaagcaagcttatgacgaggtgaagattccccagtacgttgacaatgtcactcctcaatacaaacctaagtttgatgcgctgttggtggagctgaaagaggctgaggagcagtcatggaaggagtcggaaagactagaaaaggaaatcgccgaggttcaagaactgaaggcaaaaatgagcaccatgaccgctgatgagtatttcgcgaagcaccctgagctcaagaaaaagtttgatgatgaaatcaggaatgattactggggctat
>ChristisoniaKwangtungensisKwangtungensis
atgagcggagcggggaagaaggtagttgacgtggcattcaaggcgggaaggaccattgactgggatggtatggcgaagctgctcgtctccgacgaggctcgcaaggagtttgccaccctccgccgctccttcgacgaggttaacacgcagcttcagaccaagtttagtcaggaacctgaacccatcgactgggagtactacagaaaagggattgggtctcgtttggttgatatgtacaagcaagcttatgacgaagtgaagattccccagtacgttgacaatgtcactcctcaatacaaacctaagtttgatgcgctgttggtggagctgaaagaagctgaggagcagtcatggaaggagtcggaaagactagaaaaggaaatcgctgaggttcaagagctgaaggcaaaaatgagtaccatgaccgccgacgagtatttcgcgaagcaccctgagctcaagaaaaagtttgatgatgaaattaggaatgattactggggctat
>Alectravogeliivogelii
atgagcggagcggggaagaaggtagttgacgtggcattcaaggctgggaggaccattgactgggatggcatggccaagctgcttgtctccgacgaggctcgcaaggagttttccaccctccgccgcgccttcgacgaggtcaacactcagcttcagaccaagtttagccaggaaccagaacccatagactgggagttgtacagaaaagggattggctctcgtttggttgatatatacaagcaagcttatgatgaagttaagatcccccagtatgttgacaatgtcactcctcagtacaaacctaagtttgatgccctgttggtagagctgaaagaaactgaggagaagtcatggaaggagtctgaaagattagaaaaggaaattgctgaagttcaagagctgaaggcaaagtttagtaccatgactgctgatgagtactttgcaaagcatcctgagctcaagaagaagtttgatgatgagattagaaacgattactggggctat
>Escobedia
atgagcggagcggggaagaaggtggttgacgtggcattcaaggcgggaagggccattgactgggatggtatggccaagctgcttgtctccgacgaggctcgcaaggagtttgccaccctccgccgcgccttcgacgaggtcaacactcagcttcaaaccaaatttagccaggaaccagaacgcatagactgggagttgtatagaaaagggattggctctcgtttggttgatatatacaagcaagcttatgacgaagttaagattccccagtatgttgacaatgtcactcctcaatacaaacctaagtttgatgccctgttgattgagctgaaagaggctgaggagaagtcatggaaggagtctgaacgattagaaaaggaaattgctgaagttcaagagctgaaggcgaagtttagtaccatgactgctgatgagtactttgcaaagcatcctgagctcaagaagaagtttgatgatgagattagaaacgattactggggctat
>Ofasciculata
atgagcggagccgggaagagggtagttgacgtcgcattcaaggcgggaaggaccatcgactgggatggtatgatgaaactgcttgtctcagacgaggctcgcaaggagttcgccaccctccgccgcgcctttgacgaggtcaacaatcagcttaagaccaaattcagccaggagccagaacccatagactgggagtattacagaaaaggagttggctctcgtttggttgatatgtacaagcaagcatatgatgaagttaagattccccagtatattgacaatgtcactcctcagtacaagcctaagttggatgccctgttgatagagctgaaagaggctgaggagaattcatggaaggagtcggaaagattagagaaagaaattgctgaagttcaggagttgaaggcgaagtttagtaccatgacagctgacgagtactttgcaaagcatcccgagctcaagaagaagtttgatgatgaaattagaaacgattactggggctat
>PhelipancheAegyptiaca
atgagcggagtcgggaagaaggtagttgacgtggcattcaaggcaggaaggaccattgactgggatggcatggcgaagctgcttgtctccgacgaggctcgcaaggagttcgccaccctccgccgcgcctttgacgaggtcaacaaccagctccagacgaagttcagccaggagccagaacccatcgattgggagtattacaggaaaggaattggctctcgtctggttgatgtgtacaagcaagcttatgatgaagttaagattccccagtacgttgacactgtcactcctcagtacaaacctaagtttgatgccctgttggtagagctgaaagaggccgaggagaattcatggaaggagtccgaaagattagagaaagaaattgctgaagttcaggagttgaaggcgaagtttagcaccatgacagctgatgagtactttgcaaagcatcccgagctcaagaagaagtttgatgacgaaattagaaacgactactggggctac
>OrobancheCumanamana
atgagcggagccgggaagaaggcagttgacgtggcattcaaggctggaaggaccatcgactgggatagtatggcaaagctgctggtttccgacgaggctcgcaaggagttcgccaccctccgccgcgctttcgacgaggtcaacactcagcttcagaccaagttcagtcaggaaccagaacccatagactgggagtattacagaaaagggattggctctcgtttggttgatatgtacaagcaagcttatgatgaagtcaagattccaaagtatgttgacaatgtgactcctcaatacaaacctaagtttgattccctgttgatagagctgaaagaggctgaggagaagtcgtggaaagagtctgaaagattagaaaaagagatcgctgaagttcaggagttgaaggcgaagtttagtaccatgacagctgatgagtatttcgcaaagcatccggaggtcaagaaaaagtttgatgatgaaattagaaacgattactggggttat
>ConopholisAmericanaAmericanaamericana
atgagcggagccggaaagaaggtagttgacgttgcattaaaggcgagaaggaccatcgactgggatggtatggcgaagctgctggtctccgacgaagctcgcaaggagttctccaccctccgccgcgccttcgatgatgtcaacactcagctccaaaccaagttcagccaggaaccagaacccatagactgggagtattacagaaaagggattggttctcgtttggttgatatgtacaagcaagcttatgatgaagttaagattccccagtatgttgacaatgtcactcctcagtacaaacctaaatttgatgccctgttggtagagctgaaagagactgaggagaagtcatggaaggagtctgaaagattagaaaaagaaatcgctgatgttcaggagttgaaggcgaagcttagtaccatgacagccgatgagtactttgcaaagcatcccgagctcaagaagaagttcgatgatgaaattagaaatgattactggggctat
>Epifagusvirginiana
atgagcggagccggaaagaaagtagttgacgttgcattcaaggcaggaaggaccatcgactgggatggtatggcgaagctgctggtctccgacgaggctcgcaaggagttctccaccctccgccgggccttcgatgaggtcaacactcagctccagaccaagttcagccaggaaccagaacccatagactgggagtattacagaaaagggattggttctcgtttggttgatatgtacaagcaagcttatgatgaagttaagattccccagtatgttgacaatgtcactcctcagtacaaacctaagtttgatgccctgttggtagagctgaaagagactgaggagaagtcatggaaggagtctgaaagattagaaaaagaaatcgctgatgttcaggagttgaaggcgaagcttagtaccatgacagccgatgagtatttcgcaaagcatcccgagctcaagaagaagtttgatgatgaaattagaaatgattactggggctat
>SesamumIndicumamumIndicum
atgagcggagcggggaagaaggtagtcgacgttgcattcaaggccgggaagaatattgactgggaaggaatggcgaagctgttggtctccgaggaggctcgcagggagttcgccaccctccgccgcgccttcgacgaggtcatcacgcagctccagaccaagttcagtcaggaaccagaacccatagactgggagtattacagaaaaggaattggatctcgcttggttgatatgtacaagcaggcgtatgatgaagttaaaattccccagtatgttgacaatgtcactcctcaatacaaacccaagtttgacgctctgttggtagagctgaaagaagcagaggagaagtcactgaaggagtctgaaagattagaaaaagaaattgcagaggttcaagagctgaagaggaagcttagtaccatgacagctgacgaatactttgaaaagcatcctgaactcaagaagaagtttgatgacgaaattcgaaatgattactggggctat
>MimulusGuttatusulusGuttatus
atgagcggagcggcgaagaaagtaaccgacgttgcattcaaaagcgggaggaatatcgattgggaaggaatggcgaagctgcttgtcaccgacgacgctcgtcgggagttcgccaccctccgccgcgccttcgacgacgtcaacacccagctccaaaccaagttcagccaggaaccagaacccatagactgggagtattacaagaaaggaattgggtctcgtttggttgatatgtacaagcaagcttacgatgaggttaaaattccgaaatatgttgacaatgtcactcctcagtacaaacctaagtttgattctctgctggtagagctgaaagaagctgagcagcagtctctgaaggagtccgaaagattagaaaaagaaattgtggatgtccaagagttgaagaagaagctaagtacaatgacagctgatgaatactttgcaaagcatcccgaactcaagaagaagtttgatgacgagattcgaaatgattactggggatat
>OleaEuropaeaaEuropaea
atgagtggagtaggaaagaagattgtagatgtagcattcaaggctggaaagacgatcgattgggaagggatggcgaagcttcttgtttccgatgaggcccgcaaagagttcgccacccttcgccgcgcattcgatgacgtcaacacccagctgcagaccaagttcagccaggaaccagaacccattgactgggagtattacagaaaagggattggctctcgcttggttgatatttataagcaagcatatgatgaggttaaaatcccccaatacattgacaatgtcactcctcagtacaagcccaagtttgatgctctgttgatagagcttaaagaggctgagcagaagtcactcaaggaatctgaaagactagaaaaagaaattgcagatgtccaagagttgaagatgaagcttagtacgatgacagctgatgaatactttgagaagcatcctgagctaaagaagaagttcgatgatgaaatccgaaatgattactggggctat
>CuscutaAustraliscutaAustralis
atgagcggagcagcgaagaaagtgtccgacgttgcgttcaaggccggcaagaccatcgattgggaaggaatggcgaagcttctcgtctccgatgaggctcgcaaggagttcgccaccctccaccgcgccttcaacgaggtcaactcccagcttcaaaccaagttcagccaggaacctgaacccattgattgggaatattaccgaaagggtcttggttctcgcctggtggacatgtacaagcaggcatatgacaacattacaatccccaaatttgaagacaaagtcactgctgagtacaagccaaagtttgatgcattgcttgtagagctgaaagaagctgagcagaaatctctcaaggagtctgaaaggctcgaaaaagaaattgctaatgtccaagagctgaagaaaaacctcagcactatgacagcagatgagtactttgctaagcatccagagctaaggaagaagttcgacgatgaaattaggaacgattactgggggtta
>IpomoeaNilmoeaNil
atgagcggagcagggaagaagattgccgacgtcgcgttcaaggccggcaggacaatcgactgggaagggatggcgaagcttctcgtgtccgatgaggctcgcaaggagttcgctacgcttcgccgtgcattcgatgaggtcaactcccagctccaaaccaagttcagtcaggaaccagaacccatagactgggagtattatagaaaaggattaggttctcgcttggtggatatgtacaaggaagcatatgaaagcattgaaatccctaaatatgtggacaaagtcacaccccaatataaacccaagtttgatgccttgttggttgagctgaaagacgctgagaagcaatcactgaaggagtctgaaagattggaaaaagaaattgcagatgtccaagagctaaagaaaaaactcagcacgatgacagcagaggaatactttgctaagcaccccgaactaaagaagaagttcgatgatgaaattcgaaatgattactggggttac
>SolanumTuberosumanumTuberosum
atgagcggttcagtgaagaagatcgccgacgtgactttcaaggccggcaggactattgattgggaaggaatggccaagcttcttgtcaccgatgaagctcgcaaggagttctccaatctccgtcgcgctttcgatgatgtcaactcccaacttcagaccaagttcagccaggaacctgaacctatcaactgggagtattacagaaaaggaatcggttctcgcttggtagacatgtacaaagaggcctatgacagcgttgagatccccaagtttgtggatacggtgactcctcaatataaacccaaatttgacgccttgttggtggagctgaaagaagcggagcagaaatctctgaaggaatctgaaagattagaaaaagaagttgcagacgtgcaagagttgaagaaaaaacttagtacgatgacagctgaagaatactttgagaagcatcctgagctgaagaagaagttcgatgatgaaattcgaaatgattactggggctat
>GlycineMaxcineMax
atgagcggaacggtgaagaaagtaaccgatgtagcattcaaggtgggaaggaacatcgattgggatggaatggcgaagcttctcgtctccgatgaggctcgcagggagttctccaatctccgtcgcgctttcgacgaggttaactcccaactcgaaaccaagttcagccaggaacctgaacccatagactgggattactatagaaaaggaattggcactcgcttggtggatatgtacaaggagcattatgagagcattgaggtccccaagtttgttgacacagtaactcctcaatacaagactaaatttgatgccctattgattgagcttaaagaagcagaggagaaatctctgaaggagtctgagcgtttggaaaaggaaattgttgaagtacaagagttgaagaaaaagctcagtaccatgacggcagatgagtactttgaaaaacatcctgagctgaggaagaagtttgatgatgagatcagaaatgataactggggctat
>CitrusSinensisrusSinensis
atgagcggagctggcaagaaaatagctgacgtcgcattcaaggccggaaggaccatagattgggaagggatggcgaagatgctggtctccgatgaggcacgcaaggagttcgccactctccgtcgcgctttcgacgaagtcaactccactcttcagaccaagttcagccaggaacctgaacctattgactgggagtattacagaaaaggaattggctctcgcttggtggacatgtacaaacaggcttatgaaagcatagaggtcccaaagtatgtagacaaagtcacccctgaatacaaatctaagtttgatgctttgctggtggaattgaaagaagcagaagggaaatctcttaaggagtccgagcgtttggagaaagaaatagctgaggttcgagaactgaaggaaaagatcagcaccatgaccgctgaggaatactttgaaaagcatccggaactcaaaaagaagttcgatgatgaaatcaggaatgactactggggctat
>PrunusPersicanusPersica
atgagcggcgccgggaagaaagttgccgatgtggctttcaaagcctccaggaaaatcgactgggagggcatgggcaagcttctggtctccgatgaggctcgcaaagagttcgcctctcttcgtcgtgccttcgatgaggttaacactaccctccagaccaaattcagccaggaacctgaacctattgactgggagtattacaggaaaggaattgggtctcgcttggtggatatgtacaaagaggcttatgacagcgttcaagtccccaagtatgtagacacagtcactcctgagtacaagcctaaatttgatcaattgttggtggatctaaaggaagcagaggagaaatctttgaaggaatctgagcgtttggagaaggagattgctgaagttcaagaattgaagaagaagattagcaccatgactgcagatgagtactttgagaagcatccagagctgaagaagaaatttgatgatgaaatccgaaatgactactggggctat
>ManihotEsculenta
atgagtggaaccataaagaaagtcacagatgtggcatttaaagcatcaaagagcattgattgggatgggatggcgaagcttcttgtctccgacgaggctcgcaaggagttctcatcccttcgtcgtgctttcgatgagattaattccacccttcagaccaagttcagccaggaacctgaacccattgactgggaatattatagaaaaggaattggctcacgcttggtggatatgtataaagaggcttatgacagcgtagagatccccaagtacgtggacacagttactccagagtacaagcctaaatttgatgcattgttggtggaattgaaagaagcagaggagaaatccctgaaggaatcagaacgtttggagaaagaaattgccgaagttcaagagttgaagaaaaacctcagcaccatgactgctgaggagtactttgcgaagcatcctgagctgaagaagaagtttgatgatgaaatcaggaatgattactggggctat
>GossypiumRaimondiisypiumRaimondii
atgagcggagcaggaaagaaagtagtggatgtggctttcaaagcaggaaagagcattgattgggaagggatggcgaagcttttggtctccgatgaggctcgcaaagagttcgccactcttcgtcgcactttcgatgaagttaactccactttgcagaccaagttcagccaggaacctgagcctatcgattgggaatattatagaaaaggaatcggctcgcgattggtggatatgtacaaagaggcttatgagagcgtagagatccccaagtttgttgacacagtcactcctcaattcaaaccgaaatttgatgcattgttggttgaattgaaagaagcagaggagaaatctttgaaagagtccgagcgtttggagaaagaaattgccgacgttcaggaactgaag---------------------------------------------------------------------------------------------------
>TheobromaCacao
atgagcggagcaggaaagaaggtagtggatgtggccttcaaagcatccaagaacattgattgggaagggatggctaagcttttggtctccgatgaggctcggaaagagttcgccactcttcgtcgcgctttcgatgaggttaactccactttgcagaccaagttcagccaggaacctgaacccattgactgggaatactatagaaaaggaattggttctcgcttggtggatatgtacaaagaggcttatgacagtgtagagatccccaagtttgtcgacacagtcactcctcagtacaaaccaaaatttgatgcattgttgattgaattgaaagaagcagaggagaaatccttgaaagagtctgtgcgtttggagaaagaaattgctgaggttcaggaactgaagaaaaagatcagcaccatgacagcagatgagtactttgagaaacatcctgagctgaagaagaaatttgatgatgagatccggaatgattactggggctat
>PopulusTrichocarpa
atgagcggaccatcaaagaaagtagtggatgtggcatttaaagcatcgagaaccatcgattgggatgggatggctaagcttttagtctctgatgaggctcgcaaagagttcgctacacttcgtcgcgctttcaacgaagttaactcccaactcgagaccaagttcagccaggaacccgaacccatagactgggaatattatagaagaggaattgggtctcgcttggtggacatgtacaaacaggcatatgaaagcatagagatccccaagtttcaagataaagtgactccagaatacaagcctaaatttgatcaattgttggtggaattgaaagaagcagagcaacaatccctgaaggagtctgagcgtctggagaaagaaattgctgaagttcaagaattgaagacaaaaatcagcaccatgactgcagaggagtactttgagaagcatcctgagctgaagaaaaagtttgatgacgaaatccgcaatgactattggggttat
>VitisVinifera
---------------------------------------------------------------------atggctaagcttatcgtcaccgaagaggctcgcaaagagttcgcaactcttcgccgtgccttcgatgaggttaattcaactctccagaccaagttcagccaggaacctgaacccatagactgggaatattacaggagaggaatcggttctcgtttggtggatatgtacaaagaagcttacgaaagcatatcagtcccaaagtatgtagacacagtcacgcctcaatacaaacctaaatttgatgcattgttggtagaattgaaagaggcagaggagaaatccctgaaggaatctgagcgcctggagaaggagattgctgaagtccaagagctgaagaaaaaaatcagcaccatgactgcaaatgaatactttgagaagcatcctgagctgaagaagaagtttgatgatgaaatccgcaatgactattggggctat
