# Supplementary material for: Altered Mitochondrial Respiration Is Associated With Loss of Nuclear‐Encoded OXPHOS Genes in Parasitic Broomrapes
Source: Ecol Evol. 2025 Jul 6;15(7):e71737. doi: 10.1002/ece3.71737 (PMC12230201; doi:10.1002/ece3.71737)
Supplement: Supplementary file 1 — Appendix S1. [file ECE3-15-e71737-s003.tgz › Orobanchaceae_O2K_Supplementary_v3/Data_S1/DataS1/CV/OG0007933.filter.fas.treefile]

(AmborellaTrichopodaorellaTrichopoda_ERN12469.1:0.2132662347,((((((((CinnamomumMicranthumnamomumMicranthum_RWR84261.1:0.1874914208,PrunusPersicanusPersica_Prupe.1G075600.1.p:0.0824236253)41:0.0172100583,(((((((OryzaSativa_LOC_Os02g07910.2:0.1048295288,SorghumBicolorghumBicolor_Sobic.004G060500.1:0.1293254004)100:0.4380457195,((((((HandroanthusImpetiginosusdroanthusImpetiginosus_PIN23878.1:0.0829319636,MimulusGuttatusulusGuttatus_Migut.I01191.1.p:0.1369022560)89:0.0159436043,(Phtheirospermumheirospermum_Pjv1_00000384:0.0041162608,Phtheirospermumheirospermum_Pjv1_00014672:0.0555488071)100:0.1815611164)93:0.0394932114,SesamumIndicumamumIndicum_SIN_1017508:0.0667575912)95:0.0541505379,(Ofasciculata_flower_buds:0.0305929645,PhelipancheAegyptiaca_GWHTBHPU001408:0.0529133813)75:0.0000027895)45:0.0198923712,((MimulusGuttatusulusGuttatus_Migut.D00890.1.p:0.0156309232,MimulusGuttatusulusGuttatus_D0893.1:0.0148865251)100:0.1431085922,OrobancheCumanamana_GWHTBHPV037162:0.0440599738)62:0.0124991031)13:0.0000020291,((((((Phtheirospermumheirospermum_Pjv1_00016779:0.0000021713,Phtheirospermumheirospermum_GFP99104.1_20539:0.0201434140)100:0.0117548268,CastillejaMiniataMiniata_TRINITY_DN3099_c0_g1_i7:0.0566968533)92:0.0105425669,LindenbergiaPhilippensis_05G119100.1:0.0668819749)34:0.0018408149,(Euphrasiaarctica:0.0365831641,Pedicularis_TRINITY_DN15075_c0_g1_i4:0.0739425994)92:0.0167586494)61:0.0182823934,((StrigaAsiaticaAsiatica_trinity.Trinity:0.0704696426,(Alectravogeliivogelii_TRINITY_DN186_c0_g1_i8:0.0673032897,Escobedia_TRINITY_DN6185_c0_g1_i5:0.0421756353)98:0.0111327158)87:0.0040490762,(Aeginetiaindicaindica_TRINITY_DN723_c0_g1_i4:0.0274804199,ChristisoniaKwangtungensisKwangtungensis_TRINITY_DN5481_c5_g1_i1:0.0319303305)97:0.0230970137)94:0.0348290298)21:0.0019363228,(ConopholisAmericanaAmericanaamericana_2004962:0.0152186714,Epifagusvirginiana_2007741-buds:0.0154523391)99:0.0207993727)20:0.0042060286)84:0.0622119795)83:0.0239036952,(CoffeaCanephorafeaCanephora_Cc04_g00230:0.2440289345,((Actinidiaeriantha_DTZ79_11g11350:0.0420365615,Actinidiaeriantha_DTZ79_11g12390:0.0285781246)98:0.0456658457,(VacciniumCorymbosumciniumCorymbosum_VaccDscaff17-processed-gene-361.16-mRNA-1:0.0075893281,VacciniumCorymbosumciniumCorymbosum_VaccDscaff27-processed-gene-325.13-mRNA-1:0.0000023045)100:0.1077764443)97:0.0323844146)73:0.0249124500)72:0.0189675523,(IpomoeaNilmoeaNil_INIL01g20094.t1:0.0869222747,IpomoeaNilmoeaNil_INIL03g18150.t1:0.0712401051)53:0.0368404677)35:0.0060063366,(SolanumTuberosumanumTuberosum_PGSC0003DMT400068141:0.1637982692,CuscutaAustraliscutaAustralis_C111N0014E0.1:0.1355229496)49:0.0291371903)49:0.0355314526,OleaEuropaeaaEuropaea_Oeu001819.1:0.1539050691)60:0.0130554498,(GlycineMaxcineMax_Glyma.09G059600.1.p:0.0482204397,GlycineMaxcineMax_Glyma.15G165900.1.p:0.0136815599)100:0.1772063105)51:0.0453878965)52:0.0251691326,((GossypiumRaimondiisypiumRaimondii_KJB22007:0.0931341333,GossypiumRaimondiisypiumRaimondii_KJB83358:0.1194915024)98:0.0239010898,TheobromaCacao_Thecc1EG039444t1:0.0071338373)99:0.1093578609)55:0.0208587886,CitrusSinensisrusSinensis_orange1.1g034630m:0.1610005306)53:0.0177457636,ManihotEsculenta_Manes.06G020000.1.p:0.0806876795)59:0.0599556470,ArabidopsisThaliana_AT4G30010.1:0.3302128048)61:0.0303619313,(Daucuscarotacuscarota_DCAR_007670:0.1242258158,(HelianthusAnnuusianthusAnnuus_OTF96740.1:0.8417554470,VitisVinifera_GSVIVT01010862001:0.6818610943)72:0.0495057860)67:0.0624113439)77:0.0505696576,(PopulusTrichocarpa_Potri.006G075600.1:0.0622742225,PopulusTrichocarpa_Potri.018G142500.1:0.0550800837)97:0.0994847517)80:0.0693843294,((AquilegiaCoeruleailegiaCoerulea_PIA37305.1:0.1298289776,AquilegiaCoeruleailegiaCoerulea_PIA43774.1:0.1564553822)100:0.1367535960,SolanumTuberosumanumTuberosum_PGSC0003DMT400073994:0.4814040828)94:0.0318086378);
