# Supplementary material for: Altered Mitochondrial Respiration Is Associated With Loss of Nuclear‐Encoded OXPHOS Genes in Parasitic Broomrapes
Source: Ecol Evol. 2025 Jul 6;15(7):e71737. doi: 10.1002/ece3.71737 (PMC12230201; doi:10.1002/ece3.71737)
Supplement: Supplementary file 1 — Appendix S1. [file ECE3-15-e71737-s003.tgz › Orobanchaceae_O2K_Supplementary_v3/Data_S1/DataS1/CV/OG0007933.filter.hyphy.fas]

>AmborellaTrichopodaorellaTrichopoda_ERN12469.1
atggctgtgaggaaattctacaacgagatcaagggcctaaaggtgaaggagcttcctgcccatttgaagcccatgctctccattgattatgtgaaacaggccataagccgaggcatggacaattaccataggaagtatataatgaccagctccatcgatcctctctaccatgtctgctttggtggaatgatattttcttaccttgttgccttgcctgaagagcgtcgccatctcgagcac---cagcaa------------cagcatggcaag---cat
>CinnamomumMicranthumnamomumMicranthum_RWR84261.1
atggcgatgaggaacttctacaacgagataaaggggatgaaggtgaaggatctgccttcctacattaagccgatgctttcgatcgactacataaagaagtcgatctgcaaggccatggacaattacaacgcaaagtacatccaaacgagctccgtcgaccctgtctaccatgtctgctttggtggaatgatcttctcctacctcgttgccctgcccgaagagcgtcgccacctcgaacac---cagcag---cacgcaaaggagcatggcggt---cac
>OryzaSativa_LOC_Os02g07910.2
atggcgctgcgagccctgatcagcgagatccgggggatgaaggtgcgggaggtgccggggtacctgaagccgcggctgagctgggagaacgtgaagaagagcagcgaccaggccgtcgaccgctacatcgacaagtacatcgagaccagctcgccggagccgctcttccacgtcatctacggcctcatggccttctcctacctcatcaacctccccaaggagcgccgccacctcgcccac---ctcgag---gagctcgagaggcagggcgccgcccac
>SorghumBicolorghumBicolor_Sobic.004G060500.1
atggcgctgcgtgccctgtacaacgagatccggggcatgaaggtccgcgaggtgccggcttacctgaagccgcgcttgacctgggacaacgtcaagaagagcgccgaccaggccgtcgaccgctacatcgagaagtacatcgacacgagctcgccggacccgctcttccacgtctgcttcggagggatggtcttctcctacctagtcaatctgccctgggagcgcgcccacctcgcccac---ctcgag---gagatggagaggaccggtgggaagcac
>AquilegiaCoeruleailegiaCoerulea_PIA37305.1
atggcgtggagaagcttttataatgagattaaaggattgaaggtgaaggaattacctgcatatctgaaacctaagttgacaatcaattcgatgaagaatgtaatcagtcaagggttggataattaccataagaagtatatcttgacaagttctccagatcctttgttccatgtttgctttggtggattgatcttttcttatcttgttgctcttcctgaagaacgtcgtcatcttgaacat---caacaa---cacgccaaagaacatggtggt---cat
>AquilegiaCoeruleailegiaCoerulea_PIA43774.1
atggcgatgaaaagcttttttaatggaattaaaggattaaaagtgaaggatttaccagcacatctgaaaccaatgttaacaattactaaagcaaaagaagctatgggtaaaggattggataattatcacaagaagtatattctgactagttcacctgaaccacttttccatgtttgttttggtggattaatcttctcttaccttgttgctcttcctgaagaacgtcgtcaccttgctcat---cagcaacaacatgctaaggagcatggtgga---cat
>Daucuscarotacuscarota_DCAR_007670
atggcgatgaggaatttctacaaggagataaaggggttgaaagtgaaggaccttcctgctcacatgaagccgatgtttacaattgattatctgaaaggatctgtcaagcgtggattggattcttatcatgctaagtacattcagaccagctctgttgaccctgtttatcatgtttgttttgggggtatgatcttctcttatctcgttgctcttcctgaggagcgtaggcatcttgagcat---cagaag---cacgccaaggaa------ggt---cat
>HelianthusAnnuusianthusAnnuus_OTF96740.1
atggcgatgaggagctttttcaacgagatcaggggaatgaaggtgaaagacgtgccgaagcacgtgaagccgatggtgacgacaagcaacgccaagaatttcatccagcgagcattggataattaccatgccaaatacattcagaccgactccatcgttccgctctatcacgtctgctttgcg------------------------------------------------------------------------------------------------
>ArabidopsisThaliana_AT4G30010.1
atggcgttgagaagggtttacagtgaaatcagagggaagaaggtgacggagcttccaggctatatcaaatcgactttttcaatggagaccgtgaagacctctgtgaagagaggactcgataactacaacgaaaaatacattcagaccagctccgttgatcctatccttcatatctgcttctacggcatggctttctcttaccttgtcgctctccctaatgagcgtcgccatcttgagcat---cagcag---catgctaaggagcacggtggt---cat
>CitrusSinensisrusSinensis_orange1.1g034630m
atgtcgctaaggagaatctacaacgaggtaaagggaatgaaagtgaaggaattgccaaattacctgaagcccatgttttcaatgaattacgtgaagcagacggtgcagcgtggtttggacaattatcacgccaagtacattcaaacaagctcgttcgatccagtttaccatgtctgcatcggcggcatgatcttctcttatctcgtcgctcttcctgaggaacgacgccatcttgagcac---cagcaa---cacgctaaggagcacggc------cac
>CoffeaCanephorafeaCanephora_Cc04_g00230
atggcgatgaggaacgcttacagagagatgaaagggctgaaggtgaaggaagtcccggcgaagctgaagccctatttcacggtggactacctcaagaacgccgtccagaggggcctcgacaactaccacgctaagtacatccagaccgattctgtcgaccccgtctatcacgtctgcattggcgggatgatcttctcctatctcgtcgctcttcccgaggagcgtcgccacctcgagcac---aagcag---catgccgccgatcac---------cac
>GlycineMaxcineMax_Glyma.09G059600.1.p
atggcgctgaggagattctacaacgagatcaaggggaagagggtgagcgaggtccctgagcacgtgaagccgatgctgtccctgagctacatcaagaaagcgattcagagaggcttcgacaattaccatgccaagtacattgaaaccagttcccctgatcccatcttccatgtctgctacggcggcatgatcttctcctacctcgtcgctctcccccacgagcgccgccacctcctccacgcccaggag---cacgctcagcagcat---------cac
>GlycineMaxcineMax_Glyma.15G165900.1.p
atggcgatgaggagattctacaacgagatcaaggggaagagggtgagcgaggttccggagcacgtgaagccgatgctgtcgctgaactacatcaagaaggcgattcagcgaggcttcgataattaccatgccaagtacattgaaaccagctcccccgatcccatcttccatgtctgctacggcggcatgatcttctcctacctcgttgctctcccccacgagcgccgccacctccagcacgcccaggag---cacgcccagcagcac---------cac
>HandroanthusImpetiginosusdroanthusImpetiginosus_PIN23878.1
atggcgatgagggctttctacaacgagatcaagggattgaaggtgaaggaattgccgggttatcttaagcccatgttttccgtcaattacgttaagaacagcgtcaagcgtggccttgacacttaccacgctaaatacatcgagacgagctccgttgaccctctctatcacatctgcttcggcgggatggtcttctcctacctcgttgcgctgcccgaggagcgccgacacctccaacat---cagcag------------gaacatggtggt---cat
>IpomoeaNilmoeaNil_INIL01g20094.t1
atggcgatgaggaacttctacaacgagatcaagggcatgaaagtgaaggaggtgccggcgcacctgaaaccgatgctgtccatcagttacctcaagaatgcgttcaagaggggtttggataactaccacgccaagtatattgagaccaactccatcgaccctctctatcacgtctgttttggcggcatggctttctcctacctagtcgctcttcccgaggagcgccgtcatctcgagcat---caacag---catgcccaggagcacggcggc---cac
>IpomoeaNilmoeaNil_INIL03g18150.t1
atggcgatgaggactttctacaacgagataaaggggatgaaagtgaaggaagtgccggcgcacctgaagccgatgatgtccatggattacgtcaagagtgcggtgaagaggggattggataactacaacgcaaagtacatccagactaactccatcgagccgctctatcacgtctgcttcggcggcatgcttttctcctacctcgtcgctctccccgaggagcgccgccatctcgagcat---cagcag---catgccaaggaccacggcggc---cat
>ManihotEsculenta_Manes.06G020000.1.p
atggctctgaggaagttctacagtgagataaaggggttgaaagtgaaggaagtgcccaactacgtaaagccgatgctatcgatggattatgtgaagaaatcggtgcagaaaggtttggacaattatcacgccaagtacattgagaccagctccattgaacctctctaccatgtctgcttcggcggcatgatcttgtcttaccttattgctcttccggaggagcgccgccaccttgagcac---cagcag---cacgctaaggagcacggc------cac
>MimulusGuttatusulusGuttatus_Migut.D00890.1.p
atggcgatgaggagtttcttcaaggagataaggagtatgaaggtgacggagttgccgtcgtatctcaaacccatgttcacccttggctacgtgaagaaaaccctagcgcgcggcctcgacaattaccacgccaaatacatcgagaccaactccgtcgatcctctcttccacatttgtttcggagggatggctttctcctacctcgtcgccctccctgaagagcgccgccacctcgagcac---cagcag---tacgccaaagaacacgccgccgcccac
>MimulusGuttatusulusGuttatus_Migut.I01191.1.p
atggcgatgagggctttctacaaggagatcaagggtttgaaggtgaaggaattgcccagccaccttaagccaatcttctcaatcagcaatctgaagaacgccggcggtcgtgccctcgacaattaccacgccaagtacatcgagaccagctccgttgaccctctccttcacatctgcttcggcggtatgatcttctcctacctcgtcgctctccccgaggagcgccgccacctccaacat---cagcag------------gaccacgctgcc---cat
>OleaEuropaeaaEuropaea_Oeu001819.1
------------------------------------atgaaagtgaaggagatgctggagcacgtgatgccgatgctctccatgaattacctgaagagcaccataaagagagtattggacaattaccacgccaagtatgtccagacccgctctatg---cct------------------------------------------------ctccccgaggagcgccgccatctcgagcac---cagcag---cacgccaaagaatacggtggc---cat
>Phtheirospermumheirospermum_Pjv1_00000384
------atgagaagctttttc---------------------------------------------------cttttccctgcccgttacctaaagagcaccgtccaacgtggtctcgacaattaccacgccaattacatagagacaagctccgttcaacctctctatcacatatgcttcggcgggatgctcttctcctacctcgtcgccttgcccgaggagctccgccaccttcaacat---cagaag------------caacacggcgccgcccat
>Phtheirospermumheirospermum_Pjv1_00014672
------------------------------------------------------------------------cttttccctgcccgttacctaaagagcatcgtccaacatggactcgataattaccatgccaattacatagagacaagctccgttcaacctctctatcacatctgcttcggtgggatgctcttctcctacctcgtcgccttacccgaggagctccgccaccttccacat---caaaag------------caacacagcgccgcccat
>Phtheirospermumheirospermum_Pjv1_00016779
atggcgatgaggaccttctacaacgagataaaggggatgaaggtgaaagagttgccggcgcatctgaagccgatgttcaccatcgattacgcgaagaacagcgtaaagcgtggcctcgacaattaccacgccaaatacatcgagaccagttccgtcgatcccctatttcacatctgcttcggcggaatgatcttctcatacctcgtcgccctccccgaggagcgccgccacctcgagcac---------------gccaaagaacacggcggtggccat
>PrunusPersicanusPersica_Prupe.1G075600.1.p
atggcgttgaggagattctacaacgagatcaaggggttgaaggtgaaggaattgcccagctatgtgaagccgatgctgtccgtcgactacgcgaagaagacggtgcagagaggcttggacaattaccacgccaagtacatccagaccaactccgtcgatcctctcttccatgtctgcttcgggggcatgatcttttcctacctcgtcgctcttcctgaggagcgtcgccacctcgagcac---cagcag---cacgccaaggagcatggc------cat
>PopulusTrichocarpa_Potri.006G075600.1
atggcactaaggaagttctacagcgaaattaagggcttgaaagtgaaggaatttcccaaccatgtgaagcccatgctgtcacttgattacgtgaagaaatcagtgcaaagagggatggataattaccatgctaagtatattgaaacaagctcagttgatccagtttatcatgtttgctttggcggcatggttttatcttactttcttgctcttcctgaggaacgccgtcatcttgaacac---cagcaa---cattctaaggagcatggtggg---cat
>PopulusTrichocarpa_Potri.018G142500.1
atggcattaaggaagctctacagcgaaattaagggcttgaaagttaaggaattgcccgaccacgtgaagccgatgctgtcaattggttatgtgaagaaagcagtgcaaagaggaatggataattaccatgcgaagtatatagaaacaagctcaatcgatccacttcttcatgtttgctatggtggcatgattttgtcttaccttattgctcttcctgaggaacgccgtcatcttgagcac---cagcaa---catgctaaggagcatggtggg---cat
>SesamumIndicumamumIndicum_SIN_1017508
atggcgatgaggaccttctacaacgagataaagggcatgaaggtgaaggaattgccggtctaccttaagcccatgttcaccatcgattacctcaagaacagcgtcaagcgtggcctggataattaccatgccaagtacatcgagaccagctccgttgaccctctttatcacatctgcttcggtggcatgatcttctcctacctcgtcgccctgccagaggagcgccgacacctcgagcac---cagcag------------caacacggcgct---cat
>SolanumTuberosumanumTuberosum_PGSC0003DMT400068141
atggctttgagaaacttgtacaaggagatgaagggattgaagctgaaggaggtgccggcgcacctaaagccgatgctctcaatcggttacgcgaagaatgctatcaggaagggtttggataactaccatgctaagtacatcgaaaccagctccattgatcctcttctccatgtctgcttcggaggcatgatattctcctacctcgtcgcccttccagaagagcgacgtcacctcgagcac---aaacag---cacggc---------ggcgga---cat
>SolanumTuberosumanumTuberosum_PGSC0003DMT400073994
------------------------------------------------------------------------atgttctca------tttttggggagatttatagccaaacggttagacaattatcatacaagatatatcgtaactagttctattcatccaatctatcatgtttgttttggtggcatggctttctcttatttggtcgcgctccccgaagaacttcgtcatcttgaacat---aaaaaa---catcaagagagccatggaaag---cac
>VitisVinifera_GSVIVT01010862001
atggcgatgaggaacttctacaacgagatcagaggcttgaaggtgaaggaactccctgcacacgtcaagcccatgttcacaatcgactacatcaagaaatcgatcaacaaaggattggataactaccatgcc---------------------------------------------------------------------------------------------------------------------------------------------------
>CuscutaAustraliscutaAustralis_C111N0014E0.1
atggcgatgaggaacttctacaacgagataaagggaatgagggtgaaggaattgccggcgcacctgaaaccgatgctctccatcaactacgcaaggagtgctttcaagaggggattggataattaccatgccaagtatatcgagaccagctccgccgatcctgtgtatcatgtgtgtttcggaggcatgctcctttcttacctcctcgctctcccggaggagcgccgtcatctcgcgcat---caacag---cacgccaaggagcacggcggc---cac
>Actinidiaeriantha_DTZ79_11g11350
atggcgatgaggagcttctacaacgaaatcagagggatgaaggtgaaggacttaccagcccacgtgaagccaatgttcagcctggattacgtgaagaattcgatcaagaggggtctggacaactaccacgccaagtacatccagaccagttccatcgatcctctctatcacgtctgctttggtggcatgatcttctcctaccttgtcgctctccccgaggagcgtcgccacctcgagcat---cagcaa---cacgccaaggaacacgcttca---gca
>Actinidiaeriantha_DTZ79_11g12390
atggcgatgaggagcttctacaacgaaatcagagggatgaaggtgaaggacttaccagcgcacgtgaaaccaatgttcagcctcgagtacgtgaagaattcgatcaagaggggtctggacaactaccacgccaagtacatccagaccagttccatcgatcctctctatcacgtatgctttggtggcatgatattctcctacctcgtcgctctccccgaggaacgtcgccacctcgagcat---cagcag---cacgacaaggaacacggtgtc---cac
>GossypiumRaimondiisypiumRaimondii_KJB22007
atggcaatgaggaaagtttatagcgagataaaagggatgaaagtgaaggaagtccctaaccacgtgaaaccgatgctatcaatggattacgtgaagaaagcttttcaaaagggtttggacaattacaattcaaagtacattcaaaccgattcgatccagcctctttaccatgtctgtttcggtgggatggtcttttcttacctcgtcgctctcccaaatgagcgtcgccatctcgagcac---cagcaa---cacgccaaggaacatggtcat---cac
>GossypiumRaimondiisypiumRaimondii_KJB83358
atggcgatgaggaaagtttacagcgagataaaaggtatgaaattgaaggaagttcctggttacttcaagccgatgctatctatgggttacttgaagaaatctgttcagaggggtttggacaattaccatgctaagtacattgagactgattctatcgaacctctctaccatgtctgtttcggtgggatgatcttttcttaccttgttgctcttcccaacgagcgtcgccacctcgagcac---aagcag---catgctgagcaacacggtcat---cat
>TheobromaCacao_Thecc1EG039444t1
atggccatgaggaaagtttacaacgagataaaaggaatgaaagtgaaggaagtccctaactacgtgaagccgatgctatccatggattacgtgaagaaagcttttcagaggggtttggacaattaccatgccaagtacattcagaccgactctatcgaccctctttaccatgtctgcttcggtgggatgatcttttcttacctcgttgctcttcccgaggagcgtcgccatctcgagcac---cagcag---cacgccaaggaacacgggcat---cac
>VacciniumCorymbosumciniumCorymbosum_VaccDscaff17-processed-gene-361.16-mRNA-1
atggcgatgaggaagttttacagcgagatcagagggctgaaggtgagcgaggtgccacaacacgtgaagccgatgttgagcatcgactttgcgaagaacgcgatcaagaagggtttggacaactaccacgccaagtacatccagaccagttcgatcgatcctctctatcacgtctgctttggtggcatgatcttctcctacctcgttgctctccctgaggagcgtcgccacctcgagcat---cagcag---cacgccaaggaacatggcgct---tca
>VacciniumCorymbosumciniumCorymbosum_VaccDscaff27-processed-gene-325.13-mRNA-1
atggcgatgaggaagttttacagcgagatcagagggctgaaggtgagcgaggtgccacaacacgtgaagccgatgttgagcatcgactttgcgaagaacgcgatcaagaagggtttggacaactaccacgccaagtacatccagaccagttcgatcgatcctctctatcacgtctgctttggtggcatgatcttctcctacctcgttgctctccctgaggagcgtcgccacctcgagcat---cagcag---cacgccaaggaacatggcggt---tct
>StrigaAsiaticaAsiatica_trinity.Trinity
atggcgttgaggaccttctacaatgagatcaaggggatgaaggtgaaggagctgccggcgtatctcaagcccaggttcaccgttgattacgtcaagaactccctgcagcgtgggctcgacaattatcacgccaaatacatcgagaccagctccgtcgttcctctctaccacatctgtttcggagggatgatcttctcgtacctcgtcgccctccccgaggagcgccgccaccttgagcac---cagctg---cacgccaaagaacacggcggc---cat
>Aeginetiaindicaindica_TRINITY_DN723_c0_g1_i4
atggcgatgagaacattctacaatgagataaaggggatgaaggtgaaggaactgccggcgcatctcaaacccatgttcaccattgattacgtaaagaattccgtgaggcgtggcctcgacaattaccacgccaaatacatcgaaaccagctccatcgatcctctctatcacatctgctttggcgggatgatcttctcgtacctggtcgctctccccgaggagcgccgccacctggagcac---cagcag---cacgccaaagaacacggcggt---cat
>Alectravogeliivogelii_TRINITY_DN186_c0_g1_i8
atggcgctaaggaccttttacagtgaaataaaggggatgaaggtgaaggagctgccggcgcatctcaaacccatgttcaccattgctcacgtgaagaattccgtaaagcgtggtctcgacaactatcacgccaaatacatcgagaccagctccgccgatcctctatatcacatctgcttcggcgggatgatcttctcttatctcgttgctctccccgaggagcgccggcacctggagcac---cagcag---cacgccaaagaacacgctggc---cat
>CastillejaMiniataMiniata_TRINITY_DN3099_c0_g1_i7
atggcgatgaggaccttctacaatgagataaaggggttgaaggtgaaagacttgccggcgcatctgaagccgatgttcaccatcgattacgccaagaccagcgtaaagcgtggcctcgacaattaccacgccaaatacatcgaaacaagctccgtcgatcccctctttcacatctgcttcggaggaatgattttttcgtacctcgtcgccctccctgaggagcgccgccacctcgagcac------------gccgccaaagaacacggcggcggccat
>ChristisoniaKwangtungensisKwangtungensis_TRINITY_DN5481_c5_g1_i1
atggcgatgagaacattctacaatgagatcaaggggatgaaggtgaaggagctgccggcgcatctcaagcccatgttcaccattgattacgtgaagaattccgtgaagcgtggtctcgacaattaccacgccaaatacatcgaaaccagctccgtcgatcctctctatcacatctgtttcggtggaatgctcttctcgtacctggtcgctctccccgaggagcgccgccacctggagcac---gagcag---cacgccaaagaacacggcggc---cac
>ConopholisAmericanaAmericanaamericana_2004962
atggcgatgagggccttctataatgagataaaaggaatgaaggtgaaggagttgccggcgcatctgaagccgatgttcaccatcgattacgtaaagaataccgtaaagcgtggcctcgacaattaccacgccaaatacatcgagaccagctccatcgatcctctctatcacatctgcttcggtggaatgatcttctcataccttgtcgccctccctgaggagcgccgccacctcgagcac---aagcag---cacgccaaagaacacggcggc---cat
>Epifagusvirginiana_2007741-buds
atggcgatgagggccttctataatgagataaaggggatgagggtgaaggagttgccggcgcatctgaagccgatgttcaccatcgattacgtaaagaataccgtaaagcgtggccttgacaattaccacgccaaatacatcgagaccagctccatcgatcctctctatcacatctgcttcggcggaatgatcttctcatacctcgttgccctccctgaggagcgccgccacctcgagcac---aaacag---cacgccaaagaacacggcggc---cat
>Escobedia_TRINITY_DN6185_c0_g1_i5
atggcgatgaggaccttctacaatgagataaaggggatgaaggtgaaggagctacctgcgcatctcaaaccaatgttcaccgttgattacgttaagaattccgtaaagcgtggcctcgataactatcacgccaagtacatcgagaccagctccgcggatcccctctttcacatctgcttcggcgggatgatcttctcgtacctcgtcgccctccccgaggagcgccgccacctggagcac---cagcag---cacgccaaagaacacggcggc---cat
>Euphrasiaarctica
atggcgatgaggacattctacaacgagattaaggggatgaaggtgagggagcttccggcgcatctgaagccgatgttcaccgtcgattacgtgaagaatagcgtaaagcgtggcctcgacaattaccacgccaaatacatcgagaccagctccgccgatcccatctttcacatctgcatcggtggtatgatcttctcatacctcgtcgccctccccgaggagcgccgccacctcgagcac---------------gccaaacaacacggcggc---cat
>LindenbergiaPhilippensis_05G119100.1
atggcgatgaggactttctacaacgagataaaggggatgaaggtgaaggagttaccggcgcatctcaagccgatgttctccatcggctacgtgaagaacagcgtgaagcgtgggctcgacaattaccacgccaagtacatcgagaccagctcaatcgatccccttttccacatctgcttcggcggaatgatcttctcttacctcgtcgccctccccgaggaacgccgccacctcgagcac---cagcag---cacgccaaggaacacggcggc---cat
>MimulusGuttatusulusGuttatus_D0893.1
atggcgatgaggagtttcttcaaggagataaggagtatgaaggtgacggagttgccgtcgtatcttaagcccatgttcacccttggctacgtgaagaaaaccctagcgcgcggcctcgacaattaccacgccaaatacatcgagaccaactccgtcgatcctctctttcacatttgtttcggaggaatggctttctcctacctcgtcgccctccctgaagagcgccgccacctcgagcac---cagcag---cacgccaaacaacacgccgcc---gcc
>OrobancheCumanamana_GWHTBHPV037162
atggcgatgaggaccttctacaatgagataaaggggatgaaggtgaaggagttgccggcgcatctgaagccgatgtttaccattgactatttgaagaataccgtaaagcgtgggctcgacaattaccacgccaaatacatcgagaccagctctattgatcctctctttcacatttgcttcggcggaatgatcttctcctacctcgtcgccctccctgaggagcgccgccacctcgagcat---ctgcag---cacgcgaaagaacacggcggc---cat
>Ofasciculata_flower_buds
atggcgatgaggaccttctacaatgagataaaggggatgaaggtgaaggatttgccggcgcatctgaagccgatgttc------gattacctaaagaacaccgtgaaacgttgcctcgacaattaccacgccaaatacatcgagaccagctccttcgatcctctctttcacatctgcttcggcggaatgatcttctcctacctcgtcgcactgcctgaggagcgccgccatctcgagcac---cagcag---cacgccaaagaacacggcggc---cat
>PhelipancheAegyptiaca_GWHTBHPU001408
atggcgatgaggaccttctacaatgagataaaggggctgagggtgaaggatttaccggcgcatatgaagccgatgctcaccgtcgattacctgaagaacaccgtgaagcgcggcctggacaattaccacgccaaatacatcgagaccagctccgtcgatcctctctatcacatctgcttcggcggaatgatcttatcctacctcgtcgccctaccggaggagcgccgccacctcgagcac---cagcag---cacgctaaagaccacggcggc---cat
>Pedicularis_TRINITY_DN15075_c0_g1_i4
atggcgatgaggaccttctacaacgagataaaggggttgaaggtgaaggaattgccggcgcatctgaagccgatgttcaccatcagccacgcgaagagtagcataaagcgtggcctcgacaattaccacgccaaatacatcgagaccgactccgccgatcccatctttcacatctgcatcggaggaatgatcttctcatacctcgtcgccctccccgaggagcgccgccacctcgcgcac---gcccaa------------gcacacggcggcggccat
>Phtheirospermumheirospermum_GFP99104.1_20539
atggcgatgaggaccttctacaacgagataaaggggatgaaggtgaaagagttgccggcgcatctgaagccgatgttcaccatcgattacgcgaagaacagcgtaaagcgtggcctcgacaattaccacgccaaatacatcgagaccagttccgtcgatcccctatttcacatctgcttcggcggaatgatcttctcatacctcgtcgccctccccgaggagcgccgccacctcgagcac---------------gccaaagaacacggcgtg---gcc
