# Supplementary material for: Altered Mitochondrial Respiration Is Associated With Loss of Nuclear‐Encoded OXPHOS Genes in Parasitic Broomrapes
Source: Ecol Evol. 2025 Jul 6;15(7):e71737. doi: 10.1002/ece3.71737 (PMC12230201; doi:10.1002/ece3.71737)
Supplement: Supplementary file 1 — Appendix S1. [file ECE3-15-e71737-s003.tgz › Orobanchaceae_O2K_Supplementary_v3/Data_S1/DataS1/CV/OG0003300.filter.hyphy.fas]

>AmborellaTrichopodaorellaTrichopoda_ERM98740.1
atgagtgggagcagtaaaaaattggtggatgctgctgcaaaggcctcaaaaaccatagactgggatggcatggccaagcttctggtcactgacgaagccaagaaggaatttgttaaccttcgccgtgcattcgatgaagttaacacaactctccagaccaagttcagtcaagagcctgaaccaatagattgggaaaaatataggaaagggatcgattctcacttggtggacatgtacaaagaggcttatgaaagtattgagatccccaagtttgaagacacagttactccacaatataaacctaaatttgatgcattgttggtggaattgaaagaagcagaagagcaatctgtcaaggagtccaagagg---ttggaaaaggaaattgcagaggtccaagagttaaagaaaaagatcagcaccatgactgcaaatgagtactttgagaagcacccagaactcaagaagcagtttgatgacgagatccgtaatgactactggggttac
>AmborellaTrichopodaorellaTrichopoda_ERN03483.1
atgagtgggagcggtaaaaaattggtggatgctgctgcaaaggcttcaaaaaccatagattgggatggcatggccaagcttctggtcactgacgaagccaagaaggaattcgtcaaccttcgccgtgcatttgatgaggttaatacagctctccagaccaagttcagtctagagcctgaaccaatagattgggaaaaatataggaaagggatcggttctcacttagtggacatgtacaaagaagcttatgaaagtgttgagatccccaaatttgtagacacggtgactccacaatataaacctaaatttgatgcattgttggtggaattgaaagaagcagaagagcaatctgtcaaggagtccaagagg---ttggaaaaggaaattgcagaggtccaagagttaaagaaaaagatcagcaccatgactgcaaatgagtactttgagaagcacccagaactcaagaagcagtttgatgacgagatccgcaatgattactggggttat
>CinnamomumMicranthumnamomumMicranthum_RWR79497.1
atgacg---------------------------------------------actata------------------------------------------------------------------------------------------------------aggatatgcatggaacctgaacctatagactgggagtattatcggaagggaatcggctctcgcttggtggatatgtacaaggaggcttatgagagtgtagagattcccaaattcgtggacactgtgacacctcaatacaaacccaagttcgatgcactggtggtagaactgaaagaagcagaggagaaatctttgaaggagtcggaacgg---ttggaaaaagaaattgccgaagttaaagagttgaaggcaaagattagcaccatgactgcaaacgagtactttgagaaacatccggaactcaaaaagaaattcgatgatgaaatccgcaacgactattggggctat
>OryzaSativa_LOC_Os08g37320.1
atgagcgggaacggcaagaaggtggcggaggtggccgcgaaggccgggaaggcgatcgactgggaggggatggccaagatgctcgtctccgacgaggcgcgcaaggagttcaacaccctccgccgcaccttcgaggacgtcaaccaccagctccagaccaagttctctcaggagccccaaccgattgactgggagtactacagaaaaggaattgggtctaaagttgtagatatgtacaaggaagcttatgaaagcattgaaatccccaagtacgttgacaccgtgactcctcagtacaagccaaagtttgatgcgctgcttgttgagctgaaagaagcagaaaaggagtctctgaaggagtcagagagg---atagagaaggagcttgctgaattgcaggagatgaagaaaaatatcagcacaatgacagcagatgaatactttgcaaagcatcctgaggtcaagcagaagttcgatgatgaaatccgtaacgacaactggggctac
>SorghumBicolorghumBicolor_Sobic.002G124900.1
atgagcgggaacgggaagaaggtgtccgacgcggcgacgaaggcgggcaaggcgatcgactgggacggcctggccaaaatgcttgtctccgatgaggcccgtaaggagttcgccaacctccgccgcaccttcgaggacgtcaatcaccagctccagaccaagttctcgcaggaaccccagccaattgattgggagtactacaaaaaaggaattggatcaaaagttgtcgatatgtacaaggaggcctatgaaagcatagagatccccaagtatgttgacactgtcactcctcagtacaagccaaagtttgatgctctgttggttgaaatgaaggaagcggaaaaagcatcactaaaggaatcagagaag---atagagaaggagattgctgaaatgaaggagatgaagaaaaagatcagcacgatgactgcagatgagtactttgcgaagcaccctgagctgaaacagaagtttgacgacgagatccgcaatgattattggggatac
>SorghumBicolorghumBicolor_Sobic.007G159700.1
atgagcggcaacggcaagaaggtggtggatgtggccgtgaaggccgccaaggcgatcgattgggacggcatggccaagatgctcgtctccgacgaggcgcgcaaggagttcgccacgctccgccgcacctttgaggacgtcaaccaccagctccagaccaagttctcccaggaaccccaaccgattgattgggagtactacagaaaaggaattggatcaaaagtggtggatatgtacaaagaggcttatgaaagcatcgagatcccgaagtacgtcgacacagttactcccgagtacaagccgaagtttgatgctctggttgttgaattgaaggaggctgagaaagcgtctctgaaggagtcagaaagg---atagagaaggaaattgctgaactcaaggaaatgaagaaaaagatcagtacaatgacagcagatgagtactttgagaagcaccctgaactcaagaagaagtttgacgatgaaatccgtaatgattactggggatat
>AquilegiaCoeruleailegiaCoerulea_PIA38650.1
atgagcggagcagggaagaaagtagcagatgtagcggtgaaagcaacgaaaggtatagattgggatggaatggctaagcttcttgtttctgaagaagctcgtagagagttttctaaacttcgtgttgcttttgatgaggttaaccatactcttcaaaccaagttcagtcaggaacctgaacccattgactgggagtattatagaaaaggaattggcaatcgcttggttgatatgtacaaagaagcttatgacagcgtagagatccccaagtttgtggacactgtgactcctcaatataaaccaaagtttgaagcactgttggtagaactgaaagaagctgagaagaattccctgaaggagtctgagaga---ttggaaaaggaaattgcagaaacccaagaattgaagaggaagatcagtaccatgacagcagatgaatacttcgagaagcatcctgaactgaaaaagaagttcgatgatgagatcaggaatgactattggggttac
>Daucuscarotacuscarota_DCAR_015561
atgagcgga------aagaaagtagcggatgtagccttcaaggcatcgaagagcatcgattgggatggtatggccaagatgctcgtctccgacgaggctcgcagagagttttataatcttcgtcgtgcttttgatgaagtcaataccactcttcagaccaagttcagtctggaaccggaacctgtggactgggaatactacaggaagggaattggctctcgtttggttgatatgtacaaggaagcatatgataacgtagaaattcccaagtatgtggacgaggtgactcctgaatacaagcccaagtttgataaactgttggtagagttgaaagaagcagagcagcaatccttgaaggagtctgaaaga---ctagaaaaagaaattgcagacgtccaagagttgaagaaaaagctcagtaccatgactgcagatgagtactttgccaagcatccagagctaaagaagaagtttgatgatgaaattcgaaatgattactggggctac
>Daucuscarotacuscarota_DCAR_018836
atgagtggaccagtgaagaaagtgacggatatagcgttcaaggcctcgaagagcatcgattgggatggcatggcgaagatgctcgtctccgatgaagctcgtaaggagtttttcagtctccgtcgtgcttttgatgaagtcaacaccactcttcaaacaaagtttagtcaggaaccagaacctgtggactgggaatactacaggaagggaattggctcccgcttggttgacatgtacaaggaagcatatgacagcgttgaaattccaaagtatgtggacgaggtgactccagaatacagacccaagtttgataaactgttggtagaattgaaagaagcagaacaacaatctttgaaggagtcggaaaga---cttgaaaaagaaattgcggatgtgcaggaacttaagaagaagcttagtaccatgactgcagatgaatacttcgcaaagcatccggagcttaaaaagaagtttgatgatgaaattcgaaatgattactggggttat
>HelianthusAnnuusianthusAnnuus_OTF97901.1
------------------------------------------------------------------------------atgattgtatccgatgaggctcgcaaggagttttcttcattccgtcgtgcttttgaggaagtcaactcaactctccagaccaaatttagtcag------------------------------------------------------------------------------------------------------------------------------------------------------------------------------------------------------------------------------------------------------------------------------------------------------------------------------------------------
>HelianthusAnnuusianthusAnnuus_OTG01387.1
atgagcggtgcagggaagaaggtagccgatgtagccttcaaggcatcaaggacgatcgattgggagggtatggccaagatgatcgtcaccgaggaggctcgcaaggagttctcctctctccgtcgtgcatttgaggaagtcaattccactcttcagaccaaattcagtcaggaaccagaacctattgactgggagtactacagaaaaggacttggatctcgcatagtcgattcttacaaagagtattatgatggtgtcgaaatccccaagtttgtagacactaccactcctaagtataaacccaagtttgacgagttgttggtggagctgaaagaggctgaacaaaaatcactcaaggaatctgaaaga---ttggaaaaagaaattgctgatgtccaagagctaaagaaaaaacttagcaccatgacagctgatgaatactttgagaaacacccagaattaaaacagaaatttgatgatgaaatcagaaatgactactggggctat
>HelianthusAnnuusianthusAnnuus_OTG09310.1
atgagcggtgtaggaaagaaagttgcagatgtagccttcaaggcctcaaagtcgatcgattgggatggaatggcgaagatgatcgtcaccgacgaagctcgtaaggagttctcatcactccgtcgtgcatttgaggaagtcaactccactttgcagaccaaattcagtcaggaaccagaacctatcgactgggagtactacagaaaagggcttggatctcgtatcgttgattcttacaaagaatattatgaaagtgttgaaattcctaagtttgttgataagacgaccccagagtacaaacccaagtttgatgcattgttggtggaactgaaagaagctgagcagaaatctctcaaggaatctgaaaga---ctagagaaagaaattgctgaagtccaagagctgaagaaaaaacttagcaccatgactgctgatgagtactttgaaaagcacccagaattgaagcagaaattcgacgatgaaatcagaaatgattactggggctat
>HelianthusAnnuusianthusAnnuus_OTG21809.1
atgagcggtgcaggtaagaaagtagtggatgttgcattcaaggcatcaaaatcaatcgattgggatggtatggcgaagatgatcgtctccgatgaggctcgcaaggagttttcttcactccgtcgtgcttttgaggaggtcaactcaactctccagaccaaatttagtcaggaaccagaacctattgactgggaatactacagaaaagggcttggatctcgtatagttgattcttacaaagaatactacgatagtgttgaaatcccaaagtttgttgataagactactcccgagtacaaacccaagtttgatgcactgttggtggaactgaaagaagctgaacagaaatctcttaaggaatctgaaaga---ttagagaaagaaattgctgacgtccaagagctgaagaaaaagcttagcacgatgactgccgatgagtactttgagaagcacccagagttgaagcagaagtttgatgatgaaatcagaaatgattactggggttat
>ArabidopsisThaliana_AT3G52300.1
atgagcggagccggtaagaaaatcgcggatgtggctttcaaagcttcaaggactatcgattgggatggtatggctaaggtccttgtcacagatgaggctcgtagagagttctctaaccttcgtcgtgctttcgatgaggttaacacacagctccagaccaaatttagtcaggaacctgaacctatagattgggattactataggaagggtattggagctggcattgttgacaagtacaaggaagcttatgacagcattgagattccaaagtacgttgacaaagttactcctgaatacaagccaaagtttgatgctttgttggtggaactgaaagaagcagaacagaaatcgctcaaggagtctgaacgg---ttggagaaagaaattgctgatgtccaagagatcagcaaaaagctcagcaccatgactgcagatgagtactttgagaagcacccggaactcaaaaagaagtttgatgacgaaatccgtaatgacaactggggatac
>CitrusSinensisrusSinensis_orange1.1g030983m
atgagcggagctggcaagaaaatagctgacgtcgcattcaaggccggaaggaccatagattgggaagggatggcgaagatgctggtctccgatgaggcacgcaaggagttcgccactctccgtcgcgctttcgacgaagtcaactccactcttcagaccaagttcagccaggaacctgaacctattgactgggagtattacagaaaaggaattggctctcgcttggtggacatgtacaaacaggcttatgaaagcatagaggtcccaaagtatgtagacaaagtcacccctgaatacaaatctaagtttgatgctttgctggtggaattgaaagaagcagaagggaaatctcttaaggagtccgagcgt---ttggagaaagaaatagctgaggttcgagaactgaaggaaaagatcagcaccatgaccgctgaggaatactttgaaaagcatccggaactcaaaaagaagttcgatgatgaaatcaggaatgactactggggctat
>CoffeaCanephorafeaCanephora_Cc01_g11570
atgagcggagtggcgaagaagatagccgatgtgactttcaaggccgggaagacgatcgattgggaaggcatggcgaagctcgtcgtctccgatgaggctcgcaaggagttcgccaatctccgccgtacatttgacgaagtcaattcccagctgcaaactaaattcagccaggaaccagagcccatagactgggaattttacagaaaggggattggatctaaattggttgatatgtacaaagaggcatatgagagcgttgagattccaaaatatgttgatacggttacaccggagtacaagccgaaatttgatgctctgttggtggagctcaaagaagctgagcaacaatcactcaaagagtctgaaaga---ctggagaaggaaattgctgaagttcaagagctgaagaagaaactcagtaccatgacagcagacgagtactttgagaagcacccagaactcaggaagaagtttgatgatgaaatccgcaacgactactggggatac
>CoffeaCanephorafeaCanephora_Cc03_g11910
atgagcggagtggcgaagaagatagccgatgtgactttcaaggccgggaagaccatccattgggaaggcatggtgaagctcgtcatctcagatgagggttgcaaggagttcgccaatctccgccatacttttgacgaagtcaat---------------------tcc---------------------------------------------------------------------------------------------------------------------------------------------------------------------------------------------------------------------------------------------------------------------------------------------------------------------------------------------------
>GlycineMaxcineMax_Glyma.10G213400.1.p
atgagcggaacggtgaagaaagtaaccgatgtagcattcaaggtgggaaggaacatcgattgggatggaatggcgaagcttctcgtctccgatgaggctcgcagggagttctccaatctccgtcgcgctttcgacgaggttaactcccaactcgaaaccaagttcagccaggaacctgaacccatagactgggattactatagaaaaggaattggcactcgcttggtggatatgtacaaggagcattatgagagcattgaggtccccaagtttgttgacacagtaactcctcaatacaagactaaatttgatgccctattgattgagcttaaagaagcagaggagaaatctctgaaggagtctgagcgt---ttggaaaaggaaattgttgaagtacaagagttgaagaaaaagctcagtaccatgacggcagatgagtactttgaaaaacatcctgagctgaggaagaagtttgatgatgagatcagaaatgataactggggctat
>GlycineMaxcineMax_Glyma.20G177700.1.p
atgagcggaacggtgaagaaagttagcgatgtagcattcaaggtgggaaggaacatcgattgggatggaatggcgaagcttctggtctccgatgaggctcgcagggagttctccaatctccgtcgcgctttcgacgaggttaactcccaactccaaaccaagtttagccaggaacctgagcccattgattgggattactatagaaagggaattggcactcgtttggtggatatgtacaaggagcattatgagagcattgagatccccaagtttgttgatacagtaactcctcaatataagcctaaatttgatgcccttttgattgagcttaaagaagcagaggagaaatctctgaaggagtctgagcgc---ttggaaaaggaaattgctgaagtacaagagttgaagaaaaagcttagtaccatgacggcagatgagtactttgaaaagcatcctgagctgaggaagaagtttgatgatgagatcaggaatgataactggggttat
>HandroanthusImpetiginosusdroanthusImpetiginosus_PIM98084.1
atgagcggagcggggaagaagattgctgatgttgcattcaaggcggggaggaccatcgattgggaaggtatggcgaagctgctggtttccgatgaggctcgcaaggagttcgccaccctccgccgcgcgtttgacgaggtcaacactcagcttcagaccaagttcagccaggagccagaacccatagattgggagtattatagaaaagggattggctctcgtttggttgatatgtacaagcaagcttatgatgaagttaaaatcccacagtatgttgacaatgtcactcctcaatacaaacctaagttcgatgccctgttggtagagctgaaagaggccgaggagaagtcactgaaggactctgaaaga---ttagaaaaagaaattgcagaagtgcaagagttgaagaggaagcttagtaccatgacagctgatgaatactttgagaagcatccggagctcaagaagaagtttgatgatgaaattcgaaatgattattggggctat
>HandroanthusImpetiginosusdroanthusImpetiginosus_PIN03257.1
atgagcggagcggggaagaaggtagttgacgttgcattcaaggcggggaagaatatcgattgggatggaatggcaaagctgctggtctctgaggaggctcgcaaggagttcgccaccctccaccgcgccttcgacgaggtcaacacccagctgcagacgaaattcagtcaggaaccagaacccatagactgggaatattacagacaagggattggctctcgcttggttgatatatacaagcaagcttacgatgaaattaaaattccacagtacgttgacaatgtcactcctcagtacaaaccgaaatttgatgctctgttagtagagctgaaggaagctgagcagaagtcatgggaggagactaaaaga---ttagaaaaggaaatcgtagaggtccaagagttgaagaagaagcttagtaccatgacggctgatgaatactttgaaaagcatcctgaactcaagaaaaagtttgatgacgaaattcgaaatgattactggggctat
>IpomoeaNilmoeaNil_INIL03g22487.t1
atgagcggaacagcgaagaaagttgccgacgttacgttcaaggccggcaagacaatcgattgggaaggaatggcgaggcttctcgtctccgatgaggctcggaaggagttcgcttccctccgccgcgccttcgacgaggtcaattcccagcttcagaccaagtttagccaggaacctgaacccatagattgggaatattacagaaaaggacttggttctcgcttggtggatatgtacaagcaggcatatgagagtattgaaatccctaaatacgtggacactgtcactccccaatatatgcccaagtttgatgccctggtggtagagctgaaagaagctgagcagaaatctctcaaggagtctgcaaga---ctagaaaaagaagttgcagatgtccaagagttgaagaaaaaactcagtactatgacagcagaagaatactttgctaagcatccagagttaaagaagaagttcgatgatgaaattcgtaatgattactggggttac
>IpomoeaNilmoeaNil_INIL08g18678.t1
atgagcggagcagggaagaagattgccgacgtcgcgttcaaggccggcaggacaatcgactgggaagggatggcgaagcttctcgtgtccgatgaggctcgcaaggagttcgctacgcttcgccgtgcattcgatgaggtcaactcccagctccaaaccaagttcagtcaggaaccagaacccatagactgggagtattatagaaaaggattaggttctcgcttggtggatatgtacaaggaagcatatgaaagcattgaaatccctaaatatgtggacaaagtcacaccccaatataaacccaagtttgatgccttgttggttgagctgaaagacgctgagaagcaatcactgaaggagtctgaaaga---ttggaaaaagaaattgcagatgtccaagagctaaagaaaaaactcagcacgatgacagcagaggaatactttgctaagcaccccgaactaaagaagaagttcgatgatgaaattcgaaatgattactggggttac
>IpomoeaNilmoeaNil_INIL14g06710.t1
atgagcggagcagggaaaaagattgccgacgtcgcgttcaaggctggcaggacaatcgacaaggaaggaatggcgaagcttctcgtgtccgatgaggctcgcaaagagttcgctatgcttcatcgtgcattcgatgaggtcaac---------------------tcc---------------------------------------------------------------------------------------------------------------------------------------------------------------------------------------------------------------------------------------------------------------------------------------------------------------------------------------------------
>ManihotEsculenta_Manes.07G102500.1.p
atgagtggaaccataaagaaagtcacagatgtggcatttaaagcatcaaagagcattgattgggatgggatggcgaagcttcttgtctccgacgaggctcgcaaggagttctcatcccttcgtcgtgctttcgatgagattaattccacccttcagaccaagttcagccaggaacctgaacccattgactgggaatattatagaaaaggaattggctcacgcttggtggatatgtataaagaggcttatgacagcgtagagatccccaagtacgtggacacagttactccagagtacaagcctaaatttgatgcattgttggtggaattgaaagaagcagaggagaaatccctgaaggaatcagaacgt---ttggagaaagaaattgccgaagttcaagagttgaagaaaaacctcagcaccatgactgctgaggagtactttgcgaagcatcctgagctgaagaagaagtttgatgatgaaatcaggaatgattactggggctat
>ManihotEsculenta_Manes.10G043000.1.p
atgagcggaaccataaagaaggtgacagatgtggcgtttaaagcatcaaagaccattgattgggaagggatggcgaagcttctcgtgtccgacgaggctcgcaaggagttcgccactcttcgccgtgctttcgatgaggttaattccactcttcagaccaagttcagccaggaacctgaacccgttgactgggaatattataggaaaacaattggctcacgcttagtggatatgtacaaagaggcttatgacagcatagagatcccgaagtatgtggacacagttactccagagtacaagcctaaatttgattcattgttggtggaattgaaagaagcagaggggaaatccctgaaggagtcggagcgt---ttagagaaagaaattgcagaagttcaagagttgaagagcaagctcagcaccatgactgctgaagagtactttgcaaagcatcctgagctcaagaagaagtttgatgacgaaatcaggaatgactactggggctat
>MimulusGuttatusulusGuttatus_Migut.D02181.1.p
atgagcggagcggcgaagaaagtaaccgacgttgcattcaaaagcgggaggaatatcgattgggaaggaatggcgaagctgcttgtcaccgacgacgctcgtcgggagttcgccaccctccgccgcgccttcgacgacgtcaacacccagctccaaaccaagttcagccaggaaccagaacccatagactgggagtattacaagaaaggaattgggtctcgtttggttgatatgtacaagcaagcttacgatgaggttaaaattccgaaatatgttgacaatgtcactcctcagtacaaacctaagtttgattctctgctggtagagctgaaagaagctgagcagcagtctctgaaggagtccgaaaga---ttagaaaaagaaattgtggatgtccaagagttgaagaagaagctaagtacaatgacagctgatgaatactttgcaaagcatcccgaactcaagaagaagtttgatgacgagattcgaaatgattactggggatat
>MimulusGuttatusulusGuttatus_Migut.N02621.1.p
atgagcggagtggggaagaaggttgtcgacgtggcattcaaggccggaaggaccattgactgggatggtatggcgaagctgatggtctccgacgaggctcgcaaggagttttccaccctccgccgcgccttcgatgaggtcaatactcagcttcagaccaaattcagccaggaaccagaacccatagactgggagtactacagaaaggggattggctctcgattagttgacatgtacaagaaagcttatgatgaagttaaaatcccacagtatgttgacaatgtcactcctcagtacaagcctaagttcgatgccctgttggtggagctgaaagaggctgagcagatgtcactgaaagagtctgagaga---ttagaaaaagaaatcgcagacgttcaagagttgaagaagaagctcagtaccatgacagctgatgaatactttgcgaagcatccagagctgaagaagaagtttgacgatgaaattagaaatgattactggggctat
>OleaEuropaeaaEuropaea_Oeu012671.1
atgagtggagtaggaaagaagattgtagatgtagcattcaaggctggaaagacgatcgattgggaagggatggcgaagcttcttgtttccgatgaggcccgcaaagagttcgccacccttcgccgcgcattcgatgacgtcaacacccagctgcagaccaagttcagccaggaaccagaacccattgactgggagtattacagaaaagggattggctctcgcttggttgatatttataagcaagcatatgatgaggttaaaatcccccaatacattgacaatgtcactcctcagtacaagcccaagtttgatgctctgttgatagagcttaaagaggctgagcagaagtcactcaaggaatctgaaaga---ctagaaaaagaaattgcagatgtccaagagttgaagatgaagcttagtacgatgacagctgatgaatactttgagaagcatcctgagctaaagaagaagttcgatgatgaaatccgaaatgattactggggctat
>OleaEuropaeaaEuropaea_Oeu017392.1
atgagtggttcaggaaagaaggttgcagatgtagcattcaaggctggaaagacgattgattgggaagggatggcaaaacttctcgtttccgacgaggcccgcaaggagttcgccaccctccgccgtggattcgatgaagtcaacacccagctgcagaccaagttcagccaggaaccagaacccatagactgggagtattacagaaaagggattggttctcgcttggttgatatgtataagcaagcatatgatgaggttaaaatccctcaatacgttgacaatgtcactcctcagtacaagcccaagtttgacgcgctgctggtagagcttaaagaggctgagcagaagtcacttaaggagtctgaaaga---ttagaaaaagaaattgcagatgtacaagagttgaagatgaaacttagtacgatgacagcagatgagtactttgtgaagcatcctgaactgaagaagaaatttgacgatgaaatccgaaatgattattggggctat
>OleaEuropaeaaEuropaea_Oeu036290.2
atgagtggagcgggaaaaaaggtcgctgacgttgcattcaaggccggcaggaccatcgactgggaaggcatggccaagttgttggtctccgacgatgcccgcaaggaattcgccacgctccgacgagcattcgatgaagtgaacacccaattgcagaccaagttcagccaggcaccaaaacccgtagactgggagtattacagaaaagggattggctctcacttggttgatatgtataaacaagcatatgatgaagttaaaatcccacaatatgttgacaatgtcactcctcaatacaaacccaagtttgatgctttgttggtagagctgaaagaagctgagcagaagtcgctgaaggagtcagaaaga---ctggaaaaggaaattgctgatgtccaagagctgaagaggaaactaagtacaatgaccgctgatgaatacttcgcgaagcatcccgaactgaagaagaagtttgatgatgaaatccgaaatgattattggggctat
>OleaEuropaeaaEuropaea_Oeu059106.1
---------------------------------------------------------------------------------------------------------------------------------------------------------------------atgcaggaaccagaacccatagactgggaatattacaggaaggggattggttctcgcttggttgatatgtataaacaagcatatgacgaagttaaaatcccacaatatgtagacaacgtcactcctcaatacaaacccaagtttgacgctctgttggtcgagctgaaagaagctgagcagaagtcgctgaaggagtcggaaaga---ctggaaaaggaaattgttgatgtccaagagctgaagatgaaactaagtacaatgaccgctgatgaatactttgcaaagcatcctgaactgaagaagaagtttgatgatgaaatccgaaacgattactggggctat
>Phtheirospermumheirospermum_Pjv1_00001288
atgagcggagccgggaagaaggttgttgacgtggcattcaaggcggggaggaccatcgactgggatggtatggcgaagctgattgtctccgacgaggctcgcaaggagttctccaccctccgccgtgccttcgacgaggtcaacactcagcttcaaaccaagttcagccaggagccagaacccatagactgggaatattacagaaaagggattggctctcgtttggttgatatttacaagcaagcctatgacgaagttaaggttccccagtatgttgacaatgtcactcctcagtacaaacctaagtttgatgccctgttggttgagctgaaagaggctgaggagaaatcatggaaggagtctgaaaga---ttagaaaaggaaattgctgaagttcaggagttgaaggcgaagtttagtaccatgacagctgatgagtatttcgcaaagcatcccgagctcaagaagaagtttgacgacgaaattaggaacgattactggggctat
>PrunusPersicanusPersica_Prupe.2G217900.1.p
atgagcggcgccgggaagaaagttgccgatgtggctttcaaagcctccaggaaaatcgactgggagggcatgggcaagcttctggtctccgatgaggctcgcaaagagttcgcctctcttcgtcgtgccttcgatgaggttaacactaccctccagaccaaattcagccaggaacctgaacctattgactgggagtattacaggaaaggaattgggtctcgcttggtggatatgtacaaagaggcttatgacagcgttcaagtccccaagtatgtagacacagtcactcctgagtacaagcctaaatttgatcaattgttggtggatctaaaggaagcagaggagaaatctttgaaggaatctgagcgt---ttggagaaggagattgctgaagttcaagaattgaagaagaagattagcaccatgactgcagatgagtactttgagaagcatccagagctgaagaagaaatttgatgatgaaatccgaaatgactactggggctat
>PopulusTrichocarpa_Potri.008G043800.1
atgagcggaccatcaaagaaagtagtggatgtggcatttaaagcatcgagaaccatcgattgggatgggatggctaagcttttagtctctgatgaggctcgcaaagagttcgctacacttcgtcgcgctttcaacgaagttaactcccaactcgagaccaagttcagccaggaacccgaacccatagactgggaatattatagaagaggaattgggtctcgcttggtggacatgtacaaacaggcatatgaaagcatagagatccccaagtttcaagataaagtgactccagaatacaagcctaaatttgatcaattgttggtggaattgaaagaagcagagcaacaatccctgaaggagtctgagcgt---ctggagaaagaaattgctgaagttcaagaattgaagacaaaaatcagcaccatgactgcagaggagtactttgagaagcatcctgagctgaagaaaaagtttgatgacgaaatccgcaatgactattggggttat
>PopulusTrichocarpa_Potri.010G217800.1
atgagcggaccttcaaagaaagtagtggatgtggcatttaaagcatcgaaaaccgttgattgggatgggatggccaagcttttagtctccgatgaggctcgcaaagagttcgctactcttcgtcgcgctttcaacgaagttaacgcccaactcgggaccaagttcagccaggaacccgaacccatagactgggaatcttacagaaaaggaattggctctcgcttggtggacatgtacaaacaggcatatgaaagcgtagagatccctaagtttgaagacaaaacgactccagaatacaagcctaaatttgatcaattgttggtggatttgaaagaagcagagcaacaatccctgaaggagtctgagcgc---ttggataaagaaattgctgatgttcaagaattgaagaaaaaaatcagcaccatgactgcagaagagtacttcgagaagcatcctgagctgaagaaaaagtttgatgatgaaatccgtaatgactattggggttat
>SesamumIndicumamumIndicum_SIN_1024154
atgagcggagcggggaagaaggtagttgacgtcgcattcaaggcggggaggaccatcgactgggaaggtatggcgaagctgttggtctccgacgaggctcgcaaggagttcgcgaccctccgccgcgccttcgacgaagtcaacactcagctgcagaccaagttcagccaggaaccagaacccatagactgggagtattacagaaaagggattggatctcgtttagttgatatgtacaagcaagcttatgatgaagttaaaatcccaaagtatgttgacaatgtcactcctcaatacaaacccaagttcgatgccctgctggtagagctcaaagaggctgaggtgaagtcattgaaggagtcagaaaga---ttagaaaaagaaattgcagaagtccaagagttgaagaagaagcttagtaccatgacagctgatgaatacttcgagaagcatcccgagctcaagaagaagttcgatgatgaaattagaaatgactattggggctac
>SesamumIndicumamumIndicum_SIN_1025319
atgagcggagcggggaagaaggtagtcgacgttgcattcaaggccgggaagaatattgactgggaaggaatggcgaagctgttggtctccgaggaggctcgcagggagttcgccaccctccgccgcgccttcgacgaggtcatcacgcagctccagaccaagttcagtcaggaaccagaacccatagactgggagtattacagaaaaggaattggatctcgcttggttgatatgtacaagcaggcgtatgatgaagttaaaattccccagtatgttgacaatgtcactcctcaatacaaacccaagtttgacgctctgttggtagagctgaaagaagcagaggagaagtcactgaaggagtctgaaaga---ttagaaaaagaaattgcagaggttcaagagctgaagaggaagcttagtaccatgacagctgacgaatactttgaaaagcatcctgaactcaagaagaagtttgatgacgaaattcgaaatgattactggggctat
>SolanumTuberosumanumTuberosum_PGSC0003DMT400059780
atgagcggttcagtgaagaagatcgccgacgtgactttcaaggccggcaggactattgattgggaaggaatggccaagcttcttgtcaccgatgaagctcgcaaggagttctccaatctccgtcgcgctttcgatgatgtcaactcccaacttcagaccaagttcagccaggaacctgaacctatcaactgggagtattacagaaaaggaatcggttctcgcttggtagacatgtacaaagaggcctatgacagcgttgagatccccaagtttgtggatacggtgactcctcaatataaacccaaatttgacgccttgttggtggagctgaaagaagcggagcagaaatctctgaaggaatctgaaaga---ttagaaaaagaagttgcagacgtgcaagagttgaagaaaaaacttagtacgatgacagctgaagaatactttgagaagcatcctgagctgaagaagaagttcgatgatgaaattcgaaatgattactggggctat
>SolanumTuberosumanumTuberosum_PGSC0003DMT400070407
atgagcggaacagtgaagaagatcgccgatgtgacattcaaggccggccggactattgattgggaaggaatggcgaagcttcttgtcaccgatgaagctcgcaaggagttttctaatctccgtcgtgctttcgatgatgtcaactcacaactccaaaccaagttcagccaggagcctgaacccataaactgggaatattacaggaaaggaattggttctcgcttggtagacatgtacaaagaagcctatgaaagcattgagatccccaagtttgaggacacagttactcctcaatacaaacccaagtttgatgctttgttggtggaactgaaagaagctgagaagcaatctctcaaggagtctgaaaga---ttagaaaaggaagttgccgaggtccaagagttgaagaaaaaactcagtaccatgacagcagaagaatactttgcgaagcatcccgagttaaagaagaaatttgatgatgaaattcgaaatgactactggggctac
>StrigaAsiaticaAsiatica_SGA_v2.0_scaffold2G00924
atgagcggagttgggaagaaggtggttgacgtggcattcaaggctggaaggaccatcgactgggatggtatggccaagctgctcgtctccgacgaggctcgcaaggagttcgccaccctccgccgcgccttcgatgaggtcaacaatcagcttcagaccaagtttagccaggaacccgaacccatagactgggattattatagaaaggggattggttctcgtttggttgatatgtacaagcaagcttatgacgaagttaagattccccagtatgttgacaaagtcactcctgagtacaaacccaagtttgatgccctgttgatagagctgaaagaggttgaggaaaagtcgtggaaggagtctgaaaga---ttggaaaaggaaattgctgaagttcaagagctgaaggaaaagtttagtaccatgactgccgatgagtacttcgcaaaacatcctgagctcaagaagaagtttgatgatgaaattagaaatgattactggggctat
>VitisVinifera_GSVIVT01016324001
---------------------------------------------------------------------atggctaagcttatcgtcaccgaagaggctcgcaaagagttcgcaactcttcgccgtgccttcgatgaggttaattcaactctccagaccaagttcagccaggaacctgaacccatagactgggaatattacaggagaggaatcggttctcgtttggtggatatgtacaaagaagcttacgaaagcatatcagtcccaaagtatgtagacacagtcacgcctcaatacaaacctaaatttgatgcattgttggtagaattgaaagaggcagaggagaaatccctgaaggaatctgagcgc---ctggagaaggagattgctgaagtccaagagctgaagaaaaaaatcagcaccatgactgcaaatgaatactttgagaagcatcctgagctgaagaagaagtttgatgatgaaatccgcaatgactattggggctat
>CuscutaAustraliscutaAustralis_C014N0255E0.1
atgagcggagcagcgaagaaagtgtccgacgttgcgttcaaggccggcaagaccatcgattgggaaggaatggcgaagcttctcgtctccgatgaggctcgcaaggagttcgccaccctccaccgcgccttcaacgaggtcaactcccagcttcaaaccaagttcagccaggaacctgaacccattgattgggaatattaccgaaagggtcttggttctcgcctggtggacatgtacaagcaggcatatgacaacattacaatccccaaatttgaagacaaagtcactgctgagtacaagccaaagtttgatgcattgcttgtagagctgaaagaagctgagcagaaatctctcaaggagtctgaaagg---ctcgaaaaagaaattgctaatgtccaagagctgaagaaaaacctcagcactatgacagcagatgagtactttgctaagcatccagagctaaggaagaagttcgacgatgaaattaggaacgattactgggggtta
>Actinidiaeriantha_DTZ79_23g05740
atgagtggagcggggaagaaggtagtggacgtagcgttcaaggctgggaagtgcatagattgggatggcatggcgaagcttatggtctccgaggaggcccgcaaggagttcgccaccctccgccgtgccttcgatgaagtcaacactgctctccagaccaagttcagc---------------------------------------------------------------------------------------attgaaatcccgaagtatgtggacaatgttactccacaatacaaacccaagtttgaggccctgttggtagaactgaaagtagcagaagagaactctctgaaggagtctgaaaga---ttagagaaagaaattgcagaagtccaggagttgaagaaaaagatcagtaccatgacagcagaagaatatttcgagaaacatccagaggtaaagaagaagtttgatgatgaaatccgaaatgattactggggctac
>Actinidiaeriantha_DTZ79_26g10070
atgagcgcaacggggaagaaggtagtggacgtggcattcaaggcagggaagagcatagattgggaaggaatggcgaagctgatggtctccgacgaggctcgcaaggagttcgctaccctccgccgtactttcgacgaggtcaacactgctctccagaccaagttcagccaggaacccgaacccattgactgggagtattatagaaaaggaattggacctcgcttggttgacatgtataaagaagcatacgagagcgtcgaaattccaaagtatgtggataatgtcactcctcaatacaaacccaagtttgatgccttgttggttgaactgaaagaagcagaaaagaaatctctgaaggaatctgaaaga---ctagagaaagaaattgcagaagtacaggagttgaagaaaaagatcagtaccatgacagcagatgaatattttgacaagcatccagaggtaaaaaagaagtttgatgatgaaatccgaaatgattattggggctat
>GossypiumRaimondiisypiumRaimondii_KJB10872
atgagcggaccggggaagaaagtcgtcgatgtcgcgttcaaagcatcaaagaacattgattgggaagggatggctaagcttttggtctccaatgaggctcgcaaagagtttgctactcttcgtcgcacttttgatgaagttaactctactttacaaaccaaattcagccaggaacctgaacccattgactgggagtactatagaaaaggaattggctctcgcctggtagatatgtacaaagaggcatatgagagtgtagagatccccaagtttgttgacaccgtcactcctcaatacaaaccaaaatttgatgcattgcttgtagaattgaaagaggcagaggagaaatccttaaaagagtctgagcga---ttggagaaagaaattgccgaggttcaagaacttaagcaaaagatcagcaccatgaccgcagacgagtactttgagaaacatccagagcttaaaaagaaattcgatgatgagatccggaatgaatactggggctat
>GossypiumRaimondiisypiumRaimondii_KJB11970
atgagcggagcaggaaagaaagtagtggatgtggctttcaaagcaggaaagagcattgattgggaagggatggcgaagcttttggtctccgatgaggctcgcaaagagttcgccactcttcgtcgcactttcgatgaagttaactccactttgcagaccaagttcagccaggaacctgagcctatcgattgggaatattatagaaaaggaatcggctcgcgattggtggatatgtacaaagaggcttatgagagcgtagagatccccaagtttgttgacacagtcactcctcaattcaaaccgaaatttgatgcattgttggttgaattgaaagaagcagaggagaaatctttgaaagagtccgagcgt---ttggagaaagaaattgccgacgttcaggaactgaagcaaaagatcagcaccatgacagcagatgagtactttgagaaacatcccgaactgaaaaagaaattcgatgatgagatccgcaatgacaattggggctat
>GossypiumRaimondiisypiumRaimondii_KJB11972
atgagcggagcaggaaagaaagtagtggatgtggctttcaaagcaggaaagagcattgattgggaagggatggcgaagcttttggtctccgatgaggctcgcaaagagttcgccactcttcgtcgcactttcgatgaagttaactccactttgcagaccaagttcagccaggaacctgagcctatcgattgggaatattatagaaaaggaatcggctcgcgattggtggatatgtacaaagaggcttatgagagcgtagagatccccaagtttgttgacacagtcactcctcaattcaaaccgaaatttgatgcattgttggttgaattgaaagaagcagaggagaaatctttgaaagagtccgagcgt---ttggagaaagaaattgccgacgttcaggaactgaag---------------------------------------------------------------------------------------------------
>GossypiumRaimondiisypiumRaimondii_KJB11973
atgagcggagcaggaaagaaagtagtggatgtggctttcaaagcaggaaagagcattgattgggaagggatggcgaagcttttggtctccgatgaggctcgcaaagagttcgccactcttcgtcgcactttcgatgaagttaactccactttgcagaccaagttcagccaggaacctgagcctatcgattgggaatattatagaaaaggaatcggctcgcgattggtggatatgtacaaagaggcttatgagagcgtagagatccccaagtttgttgacacagtcactcctcaattcaaaccgaaatttgatgcattgttggttgaattgaaagaagcagaggagaaatctttgaaagagtccgagcgt---ttggagaaagaaattgccgacgttcaggaactgaag------atcagcaccatgacagcagatgagtactttgagaaacatcccgaactgaaaaagaaattcgatgatgagatccgcaatgacaattggggctat
>GossypiumRaimondiisypiumRaimondii_KJB11974
atgagcggagcaggaaagaaagtagtggatgtggctttcaaagcaggaaagagcattgattgggaagggatggcgaagcttttggtctccgatgaggctcgcaaagagttcgccactcttcgtcgcactttcgatgaagttaactccactttgcagaccaagttcagccaggaacctgagcctatcgattgggaatattatagaaaaggaatcggctcgcgattggtggatatgtacaaagaggcttatgagagcgtagagatccccaagtttgttgacacagtcactcctcaattcaaaccgaaatttgatgcattgttggttgaattgaaagaagcagaggagaaatctttgaaagagtccgagcgt---ttggagaaagaaattgccgacgttcaggaactgaagcaaaagatcagcaccatgacagcagatgagtactttgagaaacatcccgaactgaaaaagaaattcgatgatgagatccgcaatgacaattggggctat
>GossypiumRaimondiisypiumRaimondii_KJB17330
atgagcggaccggggaagaaagtcgtcgatgtcgcgttcaaagcatcaaagaacattaattgggaagggatggctaagcttttggtctccgatgaggcttgcaaagagttcgctactcttcgtcgcacttttgataaagttaactccactttacaaactaaattcagccaggaacctgaacccattgactgggagtactatagaaaaggaattggctctcgcctggtagatatgtacaaagaggcatatgagagtgtagagatccctaagtttgttgacaccgtcactcctcaatacaaaccaaaatttgatgcattgcttgtagaattgaaagaggcagaggagaaatccttgaaaaagtctgagcga---ttggagaaagaaattgccgaggttcaagaacttaag------atcagcaccatgaccgcagacgagtactttgagaaacatccagagcttaaaaagaaattcgatgatgagattcggaatgactactggggctat
>GossypiumRaimondiisypiumRaimondii_KJB17331
atgagcggaccggggaagaaagtcgtcgatgtcgcgttcaaagcatcaaagaacattaattgggaagggatggctaagcttttggtctccgatgaggcttgcaaagagttcgctactcttcgtcgcacttttgataaagttaactccactttacaaactaaattcagccaggaacctgaacccattgactgggagtactatagaaaaggaattggctctcgcctggtagatatgtacaaagaggcatatgagagtgtagagatccctaagtttgttgacaccgtcactcctcaatacaaaccaaaatttgatgcattgcttgtagaattgaaagaggcagaggagaaatccttgaaaaagtctgagcga---ttggagaaagaaattgccgaggttcaagaacttaagcaaaagatcagcaccatgaccgcagacgagtactttgagaaacatccagagcttaaaaagaaattcgatgatgagattcggaatgactactggggctat
>GossypiumRaimondiisypiumRaimondii_KJB19391
atgagcggaccggggaagaaagtcgtcgatgtcgcgttcaaagcatcaaagaacattgattgggaagggatggctaagcttttggtctccgatgaggctcgcaaagagttcgctactcttcgtcgcacttttgatgaagttaactctactttacaaaccaaattcagccaggaacctgaacccattaactgg-ga------------------------------------------------------------------------------------------------------------------------------------------------------------------------------------------------------------------------------------------------------------------------------------------------------------------------
>GossypiumRaimondiisypiumRaimondii_KJB32033
atgagcggaccggggaagaaagtcgtcgatgtcgcgttcaaagcatcaaagaacattgattgggaagggatggctaagcttttggtctccgatgaggctcgcaaagagttcgctactcttcgtcgcacttttgatgaagttaactctactttacaaaccaaattcagccaggaacctgaatccattgactgggagtactatagaaaaggaattggctctcgcctggtagatatgtacaaagaggcatatgagagtgtagagatccccaagtttgttgacaccgtcactcctcaatacaaaccaaaatttgatgcattgcttgtagaattgaaagaggcagaggagaaatccttgaaagagtctgagcga---ttggagaaagaaattgccgaggttcaagaacttaagcaaaagatcagcaccatgaccgcagacgagtactttgagaaacatccagagcttaaaaagaaattcgatgatgagatccggaatgactactggggctat
>GossypiumRaimondiisypiumRaimondii_KJB38032
atgagcggaccggggaagaaagtcgtcgatgtcgcgttcaaagcatcaaagaacattgattgggaagggatggctaagcttttggtctccgatcaggctcgcaaagagttcgctactcttcgtcgcacttttgatgaagttaactctactttacaaaccaaattcagccaggaacctgaacccattaactgggagtactatagaaaaggaattagctctcgcctggtagatatgtacaaagaggcatatgagagtgtagagatccccaagtttgttgacaccgtcactcctcaatacaaaccaaaatttgatgcattgcttgtagaattgaaagaggcagaggagaaatccttgaaagagtctgagcga---ttggagaaagaaattgccgaggttcaagaacttaagcaaaagatcagcaccatgaccgcagacgagtactttaagaaacatccagagcttaaaaagaaattcgatgatgagatccggaatgactactggggctat
>GossypiumRaimondiisypiumRaimondii_KJB76544
atgagcggaccggggaagaaagtcgtcgatgtcgcgttcaaagcatcaaagaacattgattgggaagggattgctaagcttttggtctccgatgaggctcgcaaagagttcgccactcttcgtcgcacttttgatgaagttaactctactttacaaaccaaattcagccaggaacctgaacccattgactgggagtactatagaaaaggaattggctctcgcctggtagatatgtacaaagaggcatatgagagtgtagagatccccaagttcgttgacaccgtcactcctcaatacaaaccaaaatttgatgcattgcttgtagaattgaaggaggcggaggagaaatccttgaaagagtctgagcga---ttggagaaagaaattgctcaggttcaagaacttaagcaaaagatcagcaccatgacggcagacgagtactttgagaaacatccagagcttaaaaagaaattcgatgatgagatccggaatgactactggggctat
>GossypiumRaimondiisypiumRaimondii_KJB76716
atgagcggaccggggaataaagtcatcgatgtcgcgttcaaagcatcaaagaacattgattgggaagggatggctaagcttttggtctccgatgaggctcgcaaagagttcgctactcttcgtcgcacttttgatgaagttaactctactttacaaaccaaattcagccaggaacctgaacccattgactgggagtactatagaaaaggaattggctctcacctggtagat------------------------------------------------------------------------------------------------------------------------------------------------------------------------------------------------------------------------------------------------------------------------------------
>GossypiumRaimondiisypiumRaimondii_KJB76717
atgcttgttataagg---------------------------------------tttggatgg------------------------------------------------------------------------------------------------------agttttgag---------------------------------------ggattcaccgttacaaatgttatatactcttccattgcaggtgtagagatccccaagtttgttgacaccgtcactcctcaatacaaaccaaaatttgatgcattgcttgtagaattgaaagaggcagaggagaaatccttgaaagagtctgagcga---ttggagaaagaaattgccgaggttcaagaacttaagcaaaagatcagcaccatgaccgcagacgagtactttgagaaacatccagagcttaaaaagaaattcaatgatgagatccggaatgactactggggctat
>TheobromaCacao_Thecc1EG043082t1
atgagcggagcaggaaagaaggtagtggatgtggccttcaaagcatccaagaacattgattgggaagggatggctaagcttttggtctccgatgaggctcggaaagagttcgccactcttcgtcgcgctttcgatgaggttaactccactttgcagaccaagttcagccaggaacctgaacccattgactgggaatactatagaaaaggaattggttctcgcttggtggatatgtacaaagaggcttatgacagtgtagagatccccaagtttgtcgacacagtcactcctcagtacaaaccaaaatttgatgcattgttgattgaattgaaagaagcagaggagaaatccttgaaagagtctgtgcgt---ttggagaaagaaattgctgaggttcaggaactgaagaaaaagatcagcaccatgacagcagatgagtactttgagaaacatcctgagctgaagaagaaatttgatgatgagatccggaatgattactggggctat
>VacciniumCorymbosumciniumCorymbosum_VaccDscaff11-augustus-gene-306.34-mRNA-1
atgaacggagcggggaagaaggtagtggatgtggcattcaaggcagggaagagcattgattgggatggtatggctaagcttctcgtctccgatgaggctcgcaaggagttcgctaccctccgtcgtgctttcgacgaagtcaacacctctctccagaccaaattcagccaggaacctgaacccattgactgggagtactatagaaagggaattggatctcggttggttgacatgtacaaagaagcatatgatagtgttgaagttccaaagtttgtagacactgttactccacaatacaaacccaagttcgaagcgttgttggtcgaactgaaagaagcagaagagacatctctgaaggaatctgaaaga---ttggagaaggaaattgcagaagtccaagagttgaagaaaaagataagtaccatgaccgctgatgaatatttcgagaagcatccagaggttaaaaagaagtttgatgacgaaatccgaaatgacaattggggttat
>VacciniumCorymbosumciniumCorymbosum_VaccDscaff19-augustus-gene-337.40-mRNA-1
atgaacggagcggggaagaaggtagtggatgtggcattcaaggcagggaagagcattgattgggatggtatggctaagcttctcgtctccgatgaggctcgcaaggagttcgctaccctccgtcgtgctttcgacgaagtcaacacctctctccagaccaaattcagccaggaacctgaacccattgactgggagtactatagaaagggaattggatctcggttggttgacatgtacaaagaagcatatgatagtgttgaagttccaaagtttgttgacactgttactccacaatacaaacccaagttcgaagcgttgttggtcgaactgaaagaagcagaagagacatctctgaaggaatctgaaaga---ttggagaaggaaattgcagaagtccaagagttgaagaaaaagataagtaccatgaccgctgatgaatatttcgagaagcatccagaggttaaaaagaagtttgatgacgaaatccgaaatgactattggggtcat
>VacciniumCorymbosumciniumCorymbosum_VaccDscaff22-snap-gene-266.34-mRNA-1
atgagtggagcggggaagaaggtagtggacgttgcattcaaggcagggaagagcatagattgggatgggatggctaagcttctcgtctcagaggaggctcgtaaggagttcgctaccctccgccgtgctttcgatgaagtcaacaacgctctccagaccaagttcagtctggaaccggaaccaattgactgggaatactataggaaaggaattggatcccgcttggttgacatgtacaaagaagcttatgacagcattgaaatcccgaagtatgtggatactgttactcctcaatacaaaccaaagtttgaggccctgttggtggaactgaaagaagcagaagagaaatctttgaaagagtctgaaaga---ctggaaaaagaaattgccgaagtccaagagttgaagagaaagatcagtaccatgacagcggacgaatattttgagaagcatccagaggtaaagaagaagtttgatgatgaaatccgaaacgataattggggctat
>Aeginetiaindicaindica_TRINITY_DN1692_c0_g1_i1
atgagtggagctgtgaagaaggtagttgacgtcgcattcaaggcgggaaggacaatcgactgggatggtatggcgaagctgctcgtctccgacgaggctcgcaaggagttcgccaccctccgacgcgccttcgatgaggttaacacgcagctccagaccaagtttagccaggaacctgaacccatagactgggagtattatagaaaagggattggttctcgtttggttgatatgtacaagcaagcttatgacgaggtgaagattccccagtacgttgacaatgtcactcctcaatacaaacctaagtttgatgcgctgttggtggagctgaaagaggctgaggagcagtcatggaaggagtcggaaaga---ctagaaaaggaaatcgccgaggttcaagaactgaaggcaaaaatgagcaccatgaccgctgatgagtatttcgcgaagcaccctgagctcaagaaaaagtttgatgatgaaatcaggaatgattactggggctat
>Alectravogeliivogelii_TRINITY_DN421_c0_g1_i1
atgagcggagcggggaagaaggtagttgacgtggcattcaaggctgggaggaccattgactgggatggcatggccaagctgcttgtctccgacgaggctcgcaaggagttttccaccctccgccgcgccttcgacgaggtcaacactcagcttcagaccaagtttagccaggaaccagaacccatagactgggagttgtacagaaaagggattggctctcgtttggttgatatatacaagcaagcttatgatgaagttaagatcccccagtatgttgacaatgtcactcctcagtacaaacctaagtttgatgccctgttggtagagctgaaagaaactgaggagaagtcatggaaggagtctgaaaga---ttagaaaaggaaattgctgaagttcaagagctgaaggcaaagtttagtaccatgactgctgatgagtactttgcaaagcatcctgagctcaagaagaagtttgatgatgagattagaaacgattactggggctat
>CastillejaMiniataMiniata_TRINITY_DN1052_c0_g1_i11
atgagcggagccgggaaaaaggttgttgacgtggcattcaaggcggggaaggccatcgactgggatggtatggcgaagttgattgtctccgacgaggctcgcaaggagttctctaccctccgccgcgccttcgacgaggtcaacactcagcttcaaaccaagttcagccaggaagcagaacccatagactgggagtattacagaaaagggattggctctcgtttggttgacatttacaagcaagcctatgacgaagttaaggttccccagtatgttgacaatgtaactcctcagtacaaacctaagtttgatgctctgttggttgagctgaaagaggctgaggagaaatcatggaaggagtctgaaaga---ttagaaaaggaaattgctgaagttcaggagttgaaggcaaagtttagtaccatgactgctgatgagtattttgcaaagcatcccgagctcaagaagaagtttgatgacgaaattaggaacgattactggggctat
>ChristisoniaKwangtungensisKwangtungensis_TRINITY_DN15629_c4_g1_i1
atgagcggagcggggaagaaggtagttgacgtggcattcaaggcgggaaggaccattgactgggatggtatggcgaagctgctcgtctccgacgaggctcgcaaggagtttgccaccctccgccgctccttcgacgaggttaacacgcagcttcagaccaagtttagtcaggaacctgaacccatcgactgggagtactacagaaaagggattgggtctcgtttggttgatatgtacaagcaagcttatgacgaagtgaagattccccagtacgttgacaatgtcactcctcaatacaaacctaagtttgatgcgctgttggtggagctgaaagaagctgaggagcagtcatggaaggagtcggaaaga---ctagaaaaggaaatcgctgaggttcaagagctgaaggcaaaaatgagtaccatgaccgccgacgagtatttcgcgaagcaccctgagctcaagaaaaagtttgatgatgaaattaggaatgattactggggctat
>ConopholisAmericanaAmericanaamericana_2094388
atgagcggagccggaaagaaggtagttgacgttgcattaaaggcgagaaggaccatcgactgggatggtatggcgaagctgctggtctccgacgaagctcgcaaggagttctccaccctccgccgcgccttcgatgatgtcaacactcagctccaaaccaagttcagccaggaaccagaacccatagactgggagtattacagaaaagggattggttctcgtttggttgatatgtacaagcaagcttatgatgaagttaagattccccagtatgttgacaatgtcactcctcagtacaaacctaaatttgatgccctgttggtagagctgaaagagactgaggagaagtcatggaaggagtctgaaaga---ttagaaaaagaaatcgctgatgttcaggagttgaaggcgaagcttagtaccatgacagccgatgagtactttgcaaagcatcccgagctcaagaagaagttcgatgatgaaattagaaatgattactggggctat
>Epifagusvirginiana_2058523-buds
atgagcggagccggaaagaaagtagttgacgttgcattcaaggcaggaaggaccatcgactgggatggtatggcgaagctgctggtctccgacgaggctcgcaaggagttctccaccctccgccgggccttcgatgaggtcaacactcagctccagaccaagttcagccaggaaccagaacccatagactgggagtattacagaaaagggattggttctcgtttggttgatatgtacaagcaagcttatgatgaagttaagattccccagtatgttgacaatgtcactcctcagtacaaacctaagtttgatgccctgttggtagagctgaaagagactgaggagaagtcatggaaggagtctgaaaga---ttagaaaaagaaatcgctgatgttcaggagttgaaggcgaagcttagtaccatgacagccgatgagtatttcgcaaagcatcccgagctcaagaagaagtttgatgatgaaattagaaatgattactggggctat
>Escobedia_TRINITY_DN865_c0_g3_i8
atgagcggagcggggaagaaggtggttgacgtggcattcaaggcgggaagggccattgactgggatggtatggccaagctgcttgtctccgacgaggctcgcaaggagtttgccaccctccgccgcgccttcgacgaggtcaacactcagcttcaaaccaaatttagccaggaaccagaacgcatagactgggagttgtatagaaaagggattggctctcgtttggttgatatatacaagcaagcttatgacgaagttaagattccccagtatgttgacaatgtcactcctcaatacaaacctaagtttgatgccctgttgattgagctgaaagaggctgaggagaagtcatggaaggagtctgaacga---ttagaaaaggaaattgctgaagttcaagagctgaaggcgaagtttagtaccatgactgctgatgagtactttgcaaagcatcctgagctcaagaagaagtttgatgatgagattagaaacgattactggggctat
>Euphrasiaarctica
atgagcggagccgggaagaaggtcgtcgatgtggcattcaaggccggaaggaccatcgactgggaaggtatggcgaagctggttgtctccgacgaggctcgcaaggagttcttctccctccgacgcgccttcgacgatgtcaacactcagcttcagaccaagttcagccaggaaccagaacccgtagactgggagtactacagaaaagggattggctctcgtttggttgatatatacaagcaagcgtatgacgaagttaagattcctcagtatgttgacaatgtcactcctcagtacaaacctaagtttgatgcactgttggttgagctgaaagaggctgaggagaagtcatggaaggagtctgaaaga---ttagaaaaggaaattgctgatgttcaggagttaaaggcgaagtttagtaccatgacagctgatgactattttgcgaagcatccagagctcaagaagaaatttgatgatgaaattagaaatgattactggggctat
>LindenbergiaPhilippensis_01G124500.1
atgagcggagccgggaagaaggtggttgacgtggcgttcaaggcgggaaggaccatcgactgggaaggcatggccaagcttatcgtctccgacgaggctcgcaaggagttcgccaccctccgccgcgccttcgacgaggtcaacactcagctccagaccaagttcagccaggaaccagaacccgtagactgggagtattacagaaaaggaattggctctcgtttggttgatatgtacaagcaagcttatgacgaagttaagattccccagtatgttgacaatgtcactcctcagttcaaacctaagtttgatgccctgttggtggagctgaaagaggctgaggagaagtcatggaaggagtctgaaaga---ttagaaaaagaaattgctgaagttcaggagttgaaggccaagtttagtaccatgaccgctgatgagtattttgcaaaacatcccgagctcaagaaaaagttcgatgatgaaattagaaatgattattggggctat
>MimulusGuttatusulusGuttatus_N2640.1
atgagcggagtggggaagaaggttgtcgacgtggcattcaaggccggaaggaccattgactgggatggtatggcgaagctgatggtctccgacgaggctcgcaaggagttttccaccctccgccgcgccttcgatgaggtcaatactcagcttcagaccaaatttagccaggaaccagaacccatagactgggagtactacagaaaagggattggctctcgattagttgacatgtacaagcaagcttatgatgaagttaaaatcccacagtatgttgacaatgtcactcctcagtacaagcctaagttcgatgccctgttggtggaactgaaagaggctgagcagatgtcactgaaagagtctgagaga---ttagaaaaagaaattgctgacgttcaagagttgaagaagaaactcagtaccatgacagctgatgaatactttgcgaagcatccagagctgaagaagaagtttgatgatgaaattagaaatgattactggggctat
>OrobancheCumanamana_GWHTBHPV051859
atgagcggagccgggaagaaggcagttgacgtggcattcaaggctggaaggaccatcgactgggatagtatggcaaagctgctggtttccgacgaggctcgcaaggagttcgccaccctccgccgcgctttcgacgaggtcaacactcagcttcagaccaagttcagtcaggaaccagaacccatagactgggagtattacagaaaagggattggctctcgtttggttgatatgtacaagcaagcttatgatgaagtcaagattccaaagtatgttgacaatgtgactcctcaatacaaacctaagtttgattccctgttgatagagctgaaagaggctgaggagaagtcgtggaaagagtctgaaaga---ttagaaaaagagatcgctgaagttcaggagttgaaggcgaagtttagtaccatgacagctgatgagtatttcgcaaagcatccggaggtcaagaaaaagtttgatgatgaaattagaaacgattactggggttat
>Ofasciculata_stem
atgagcggagccgggaagagggtagttgacgtcgcattcaaggcgggaaggaccatcgactgggatggtatgatgaaactgcttgtctcagacgaggctcgcaaggagttcgccaccctccgccgcgcctttgacgaggtcaacaatcagcttaagaccaaattcagccaggagccagaacccatagactgggagtattacagaaaaggagttggctctcgtttggttgatatgtacaagcaagcatatgatgaagttaagattccccagtatattgacaatgtcactcctcagtacaagcctaagttggatgccctgttgatagagctgaaagaggctgaggagaattcatggaaggagtcggaaaga---ttagagaaagaaattgctgaagttcaggagttgaaggcgaagtttagtaccatgacagctgacgagtactttgcaaagcatcccgagctcaagaagaagtttgatgatgaaattagaaacgattactggggctat
>PhelipancheAegyptiaca_GWHTBHPU007439
atgagcggagtcgggaagaaggtagttgacgtggcattcaaggcaggaaggaccattgactgggatggcatggcgaagctgcttgtctccgacgaggctcgcaaggagttcgccaccctccgccgcgcctttgacgaggtcaacaaccagctccagacgaagttcagccaggagccagaacccatcgattgggagtattacaggaaaggaattggctctcgtctggttgatgtgtacaagcaagcttatgatgaagttaagattccccagtacgttgacactgtcactcctcagtacaaacctaagtttgatgccctgttggtagagctgaaagaggccgaggagaattcatggaaggagtccgaaaga---ttagagaaagaaattgctgaagttcaggagttgaaggcgaagtttagcaccatgacagctgatgagtactttgcaaagcatcccgagctcaagaagaagtttgatgacgaaattagaaacgactactggggctac
>Pedicularis_TRINITY_DN14142_c0_g1_i2
atgagcggagccgggaagaaggttgttgacgttgcattcaaggctgggaggaccatcgactgggatggtatggcgaagctgattgtctccgatgaggctcgcaaggagttctccaccctccgccgcgcattcgacgatgtcaacactcagcttcaaaccaaattcagccaggaaccagaacccattgactgggagtattacagaaaagggattggctctcgtttggttgatgtgtacaagcaagcttatgatgaagttaaggttccccagtatgtcgacactgtcactcctctgtacaaacctaagtttgatgacctggtgatcgagctgaaagaagctgaggaaatgtcatggaaggagtctgaaaga---ttagaaaaggaaattgctgaagttcaggagttgaaggcgaagttcagtaccatgacagctgatgagtatttcgcaaagcatccagagctcaagaagaagtttgatgatgaaattaggaacgactactggggctat
>Phtheirospermumheirospermum_GFP81007.1_2442
atgagcggagccgggaagaaggttgttgacgtggcattcaaggcggggaggaccatcgactgggatggtatggcgaagctgattgtctccgacgaggctcgcaaggagttctccaccctccgccgtgccttcgacgaggtcaacactcagcttcaaaccaagttcagccaggagccagaacccatagactgggaatattacagaaaagggattggctctcgtttggttgatatttacaagcaagcctatgacgaagttaaggttccccagtatgttgacaatgtcactcctcagtacaaacctaagtttgatgccctgttggttgagctgaaagaggctgaggagaaatcatggaaggagtctgaaaga---ttagaaaaggaaattgctgaagttcaggagttgaaggcgaagtttagtaccatgacagctgatgagtatttcgcaaagcatcccgagctcaagaagaagtttgacgacgaaattaggaacgattactggggctat
>StrigaAsiaticaAsiatica_GER34845.1_10379
atgagcggagttgggaagaaggtggttgacgtggcattcaaggctggaaggaccatcgactgggatggtatggccaagctgctcgtctccgacgaggctcgcaaggagttcgccaccctccgccgcgccttcgatgaggtcaacaatcagcttcagaccaagtttagccaggaacccgaacccatagactgggattattatagaaaggggattggttctcgtttggttgatatgtacaagcaagcttatgacgaagttaagattccccagtatgttgacaaagtcactcctgagtacaaacccaagtttgatgccctgttgatagagctgaaagaggttgaggaaaagtcgtggaaggagtctgaaaga---ttggaaaaggaaattgctgaagttcaagagctgaaggaaaagtttagtaccatgactgccgatgagtacttcgcaaaacatcctgagctcaagaagaagtttgatgatgaaattagaaatgattactggggctat
