# Supplementary material for: Altered Mitochondrial Respiration Is Associated With Loss of Nuclear‐Encoded OXPHOS Genes in Parasitic Broomrapes
Source: Ecol Evol. 2025 Jul 6;15(7):e71737. doi: 10.1002/ece3.71737 (PMC12230201; doi:10.1002/ece3.71737)
Supplement: Supplementary file 1 — Appendix S1. [file ECE3-15-e71737-s003.tgz › Orobanchaceae_O2K_Supplementary_v3/Data_S1/DataS1/CV/OG0004639.trimmed.fas]

>AmborellaTrichopodaorellaTrichopoda
ACGAAGGAA---------ATACACACTAAGGAACCAGAA---------GTCAAGGTACCTCTGGTTCTGTTTGGAGTGCCTGGAAAGTATGCCACTGCGCTGTTTTCTGCAGCTGCAAAATCTAATTGCTTGGACAAAGTTGAATCTGATATCCTTAACCTTGTTGAAGCTTCCAAGAAAAGTCCTCTGTTTTCACAGTTCATCAAGGATCCTTCAGTTCCTGCAGAGACCAAAGTGAAAGCTGTACAAGAGATAGCCTCTGAAGCTGGGTTTTCCGAAATTACAAAGAACTTTTTGGCTGTGGCGGCTCAGAATCGAAGGTTGGGACTGATTGAGAAGATCGTGAAATGCTTCACTGAATTGACCATGGCATATAGAGGGGAGGTCAAGGCAGTTGTTACAACCGTTATTCCTCTTCCTGAGCAAGAGGAAAAAGAACTGAAGGAGACCTTGCAGGATGTTATTGGGCATGGGAAGACTGTCAAGCTGGAGCAGAAGATTGATCAGAGCATTATGGGAGGAATAGTGGTGGAATTTGCGCAAAAGGTCTTTGACATGTCGATAAGGACCAGGGCAAAGCAGATGGAGAAGTTCCTCAGGGACCCAGTGAACTTTGAGAATTTC
>CinnamomumMicranthumnamomumMicranthum
GCAACTGCG---------TCAAGCTCAAAGGAAGCGAAA---------ATTAAGGTTCCTCTGGCATTGTTTGGAGGATCTGGAAACTATGCCTCGGCTTTATTCCTGGTGGCAGCAAAAGGTAATTTGTTGGACAAGGTTGAATCTGAGATTCTTGACCTTGTTGAGGCTTCCAAGAAGAGTCCCTTGTTTTCACAGTTCATAAAGGATTTATCTGTGCCTGGGGGGACCAGAGTCAAGGCTGTTCAGGAGATATTTTCTGAAGCTGGATTTTCTGATGTGACGAAGAATTTTTTAGCTATTTTGGCTGAGAATGGGAGGCTGAGACACATCGAGAGTATTGCAAAGAGCTTTGTGGATTTGACCATGGCACATAGGGGGGAGGTGAAAGCCATTGTGACAACTGTCATTCCACTTCCACCGGAGGAGGAAAAACAACTCAAGGAGACATTGCAGGAAATCATTGGACATGGGAAGTCAGTGAAACTTGAACAAAAGATCAATCAGAGCATTCTCGGCGGATTGGTAGTTGAATTTGGACAAAAGCTCTTTGATATGTCGATCAGGACGAGGGCAAAGCAGATGGAGAAGTTCCTGCGGGACCCTGTCAACTTTGATAACCTC
>AquilegiaCoeruleailegiaCoerulea
GCAACTGCA---------ACAGGGTCCAAAGAGCCAAAAGAAACAAAAGTTAAGTTGCCTCTTTCCTTGTTTGGAGGAGCTGGGAATTATGCATCTGCTTTGTATATCGCAGCCATAAAAGCGAAAGTATTGGAAAAAGTTGAGTCTGAGATTGTTGACCTTGTTGATGCTTCAAAGAAAAGCCCTTTGTTTTCTCAGTTCATTCACGATGTATCAGTGCCTGGTTCAACCAGAGTGAAAGCCATTAATGACATCTGCTCTGCAGCTAAATTTTCGGAGATCACAAAAAACTTTTTGGTTGTCCTTGCTGAGAACGGAAGGCTTAGAAACATTGATAGCATTATAAAGAAATTTGTAGAATTGACCATGGCACACAGGGGAGAGGTGAAGGCCATCGTGACAACTGTTATTCCCCTTCCTGCAGAAGAGGAGAAAGAACTGAAGGAGACACTGCAGGATATTATTGGGCAAGGGAAGACTGTTTCTCTTGAGCAAAAGATTGATCCTAACATTCTAGGTGGGTTAGTTGTTGAATTTGATAAGAAGGTGTTTGACATGTCGATTAGAACACGAGCACGACAAATGGAGAGGTTCCTGCGAGAACCTGTGAATTTCGATAGCATG
>Daucuscarotacuscarota
---------------------------------------------------GAGGTGCCTTTGGCATTGTATGGAATCTCTGGAAACTATTCCTCTGCGCTGTACATCGCTGCTACCAAACTTAACTTACTGGACAAGGTTGAGTCTGAGCTCCTTGACTTTCTTGAAGCTTCAAAGAACACCCCTACATTTGCTCTGTTTATGAAGGATTTGTCTGTGCGTAAAGACACCAGAGTGAAGGCCATAACTGATATCTGCACTCATGCTAAGTTTTCAGAGGTTACAAGGAACTTCCTCGTTGTTTTGGCTGAGAATGGAAGGTTGCCGCACCTTGAAAATATCACTAAGAGATTCACTGAATTAACAATGGCATACAGGGGAGAAGTTAAAGCAATCGTGACAACCGTCATTGAGCTGCCTGCAGAGGAGGAGAAGGAACTGAAAGAAACTTTGCAGAGTTTGATTGGAAAGGGGAAGAAGGTTCACCTCGAACAAAAGATTGATCCTAGCATTCTCGGTGGGATAGTGGTGGAATTCTCGCAAAAAGTTTTTGATGCCTCCATAAGGACTAGGGCAAGGCAGATGGAGCGATTCCTTCGTGATCCCATCAACATTGACAATCTT
>HelianthusAnnuusianthusAnnuus
TCCTCTGCT---------TCTCCATCGAAGGAACCAAAG---------ATTAAGGTTCCTGTGGCTATGTTTGGTGGATCCGGAAACTACGCATCCGCATTATTCATTGCAGCAGCAAAAGCCAAAGCATTGGACAAGGTTGAATCAGAGCTTATTGATCTTGTTGCTGCTACTGAGAAATCTCCTACTTTTTCTCAGTTCATGAAGGATTTGGCGGTCCCCGCAGATACTCGGGTCAAAGCTGTCACTGAGATCTGTGATCAAGCTAAATTTTCAGAAGTAACAAAGAATTTCTTAATTCTTTTGGCTGATAACGGGAGGCTCAGACACGTTGACACCATCGCAAAGAGATTTTCAGACCTCACCATGGCACATAGGGGCGAGATCAAAGCTATAGTTACCACTGTCATTCCACTTCCTGCTGAAGAGGAGAAAGAACTGAAAGACACTTTACAGGAGATTCTTGGTAAAGGGAAGAAGGTTAACCTTGAACAGAAGATTGACCCCAGTATTCTTGGTGGGATTGTGGTAGAATTTGGTCAAAAGGTTTTTGACGCGTCAATAAAGACTAGGGCAAAGCAAATGGAGAGGTTCTTGCGGAATCCCGTCAACTTCGATGTC---
>CoffeaCanephorafeaCanephora
GCCGCTGCC---------GCTGCTCCAAAGGAGCAGAAA---------GTGAAGGTACCTGTGACAATGTTTGGGCTTTCTGGAAATTATGCCTCAGCTTTGTACATTGCAGCTGTGAAAGCAAATGCCTTGGATAAAGTTGAATCTGAGATTTCTGACCTTATGGAGGCAACAAAGAAGAGTCCGACATTTTCTCAGTTTATGAAGGATTTGTCAGTACCAGCGGACAAAAGAACAAGGGCTATACATGTTATTTGTGAGGAAGCAAAATTTTCTGATGTTACCAAGAACTTCTTATTTGTTTTAGCTGAAAATGGGAGGCTGCAACAACTAGAAAACATAGCAAAGAGGTTTACAGAGGTGACCATGGCTCATAGGGGAGAAGTCAAAGCCGTTGTAACATCAGTCATTCCCCTTCCACCAGAAGAGGAGAAAGAACTGAAAGAAACACTTCAGGATGTTATTGGACAGGGGAAGAAGGTGAAGCTTGAACAGAAGGCAAGTTTGTCTTTCCAA---------------ACTTTCCGATATTGTGGAACTGATGACTCC---------------------TCCTGTTCTTTCCTTGGG------------------------
>HandroanthusImpetiginosusdroanthusImpetiginosus
------------------------ATGAAAGAGCAGAGG---------GTCAAGGTTCCTTTGACAATGTTTGGTGTCTCCGGTAACTATGCTTCGGCTTTGTACATCTCAGCAGTTAAAGCTAATTTGCTGGACGAGGTTGAATCTGAACTTCTTTCCCTAGTCAAGGCTTCAAAGAGAAGCTCCACATTTTCTCAATTCATGAAGGATCTATCAGTTACTGCCGATACAAGGGTGAAGGCCATAAATGATATTTGTGCTCAGGCCAAGTTTTCAGAAATAACGAAGAACTTCTTGCTTGTTGTCGCTGAATCTGGGAGGCTGGGACACATAGACCGTATAGCACAGAGATTCTCT---------------------------------------------------------------------------------------------------------------------------------------------------------------------------------------------------------------------------------------------------------------------------
>Pedicularis
gcaagtgcaacaccagctgctcctgcaaaacagcagaaa---------gtcaaggttcctttgaaaatgtatggggtctctggcaactatgccacggctttgtatattgcagcagttaaaaagaatacactcgacaaagttgaatctgagctgcaaaccttagtcgaggcggcaaagaaaagtccgacattttctcaattcatgaaggacctatcagttactgcagatacaagagtgaaggctttaactgacatttgcgaacaagctaaattttcagagatcacaaaaaacttcatgcttgttgttgcccaaggtgggaggctggcacaattgccacgtatggcacagagatttgctgagctgactatggctcatagaggggaggttaaagctactgtaaccactgtgattcctctacctgcagaagaggagaaagaattgaaagaaacactgcagcaaatactgggacaggggacgaaagttatggttgaacaaaagattgaccctagtatcttgggtgggcttgtggtggaattcggacaaaaagtgtttgacatgtctataaagacaagggctgcccaaatggagcggttcctgcgccaacccatcaacttggacggccat
>CastillejaMiniataMiniata
------------------------------------------------------------------------------------------------------------------------------------------------------------------------------------------------------------------------------------------------------------------------------------------------------------------------------------------------------NNNcagagattctctgacctgactatggcacatagaggggaagttaaagctacagtaaccactgtgatccctctacctgcagcagaggagaaagaattgaaagaaacactgcagcatatacttggacaagggacaaaagttattgttgaacagaagatcgatcctagcattcttggtgggcttgtggtggaattttcacaaaaagtgttcgacatgtctataaagactagagctgcccagatggagcgattcctgcgccagcccatcaacttggacNNN---
>Euphrasiaarctica
------------------------------------------------------------------------------------------------------------------------------------------------------------------------------------------------------------------------------------------------------------------------------------------------------------------------------------------------NNNatgtctcagagattctccgagctgactatggctcatagaggggaagttaaagctacagtaaccactgtgattcctcttcctccagctgaggaaaaagaattgaaggaaacattgcaggaaattcttggacaggggacaaaagttatggttgaacagaagattgatcctagtattcttggtgggcttgtggtggaatttagccagaaagtgttcgacatgtctataaagacgagggctgcccagatggagcgatttctgcgccaaccaattaacttggacNNN---
>Epifagusvirginiana
gcgagtggt---------tctcctgcaaaacagcagaat---------gtcaaggttcctttgaaaatgtatggtgcctctggaaactatgccacggctttgtacatcgcagcagttaaagtcaatgcactcgacaaggttgaatctgagctacataccttagtcgaggcctcaaagcgaagtcctacattttctcaattcatgaaggatctatcagttactaaggatacacgagtgaaggctataagtgacatttgtgctcaagctaaattttcagaaatcacaagaaacttcttggttgttgtcgccgaatatgggaggctgggacatttggaacgtatagcacagagattctccgagctgactatggcacataggggggaagttaaagctatagtaaccactgtgattcctctacctgcagaagaggagaaagaattgagagaaacactgcagcatatacttggacaggggacgaaagttatggttgaacagaagattgatccaagtattctgggtgggcttgtggtggaattttcacaaaaagtgttcgacatgtccataaagaccagggctgcccagatggagcgattccttcgccaacctatcaacttggacggccac
>PhelipancheAegyptiaca
gcaagtggt---------cctcctgcaaaacagcagaat---------gtcaaggttcctttgaaaatgtttggggcctctggaaactatgccactgctttgtacatcgcagctgttaaaaccaatgcactcgataaggttgaatctgagctacttaccttagtcgaggctgcaaagaggagtcctacattttctctattcatgaaggatttatcagttactgcggatacacgagtgaaggctttaagtgacatttgtgctcaagctaaatttttagatatcacaagaaactttttggttgtcgttgccgaatatgggaggctggggcacttagaacgtatagcacagagattctccgagctgactatggcacataggggggaagtaaaggctacagtaaccactgtgattcctctacctctagaagaggagaaagaattgagagaaacactgcaggatatacttggacaagggacgaaagtgaaggttgaacagaagattgatcctagtattctcggtgggcttgtggtggagtttggacaaaaagtgttcgacatgtctataaagtctagggctgctcagatggagcgattccttcgccaacctatcaatttggatcaccac
>OrobancheCumanamana
gcgagtggt---------cctcctgcaaaacagcagaat---------gtcaaggttccgttgaaaatgtatggggcatctggaaactatgccacggctttatacattgcagcagttaaagccaatacactcgacaaggttgaatctgagctatgtaccttagtcgaggccgcaaagaaaagtcctacattttctctattcttaaaggatctgtccgttactgctgatacaagagtgaaggctttgagtgacatttgtgctcatgctaaattttcagacatcacaagaaacttcttggttgttgtcgctgaatatgggaggctgaaacacttggaacgtatagcacagagattctccgagctgactatggctcataggggtgaagttaaatttacagtaaccactgtgattcctctacctccagatgaggagaaagaattgagagaaacactgcaggagattcttggagaaggaactaaagttatggttcaacagaagattgatccaagcattcttggtgggatcgtagtggaatttggccaaaaactgttcgacatgtccataaagtctagggctgcccagatggagcgattccttcgcgaacctatcaacttggacggctgc
>Alectravogeliivogelii
------------------------------------------------------------------------------------------------------------------------------------------------------------------------------------------------------------------------------------------------------------------------------------------------------------------------------------------------NNNatatcacagagattctctgagctgactatggcacatagaggagaagttaaagctacagtgaccactgtgattcctctacctctagaagaggagaaagaactgaaggaaacactgcagcatatacttggacaagggacaaaagttaaggttgagcagaagattgatcctagtattctcggtgggcttgtggtggaatttggacagaaagtgtttgacatgtcgataaaaactagggctgcccagatggagcgattccttcgccaacctatcaacttggacNNN---
>Escobedia
gcaagtggt---------cctcccgcaaaacagccaaat---------gtgaaggttcctttaaaattgtttggcgtttctgggaactatgcctcagctttgtacattgcagcagttaaagccaatatccttgaaaaggttgaggccgagctgattactttaatcgaggcctccaagaaaagcccaattttttctcaattcatgaaagatctatcagttactgccgatacaagagtgaaggctataaatgacatttgtgctgaagctaatttttcagaaatcacaaagaacttcttggttgttgttgccgaatctgggaggctgggtcacttagaacgtataggacagagattctctgagctgactatggcacatagaggagaagttaaagctacagtgaccactgtgattcttttacctccagaagaggagaaagaactgaaggaaacactgcaggatatacttggacaagggacaaaagttaaggtcgagcagaagattgatcctagtattcttggtgggcttgtggtggaatttggacagaaagtgtttgacatgtcgataaagactagggctgcccagatggagcgattcctacgccaacctatcaacttggacggccac
>StrigaAsiaticaAsiatica
GCGAGTGGT---------CCTCCCGAAAAACAGCAGAAT---------ATCAAGGTTCCTTTGAAATTGTTTGGTGTCTCTGGGAACTATGCCTCTGCTCTATACATTGCAGCTGTTAAAGCCAATGTGCTTGACAGGGTTGAGACTGAGCTGAATACTTTAATCCAGGCCTCCAAGAATAGCCCGACATTTTCTCAATTCATGAAGGATTTATCAGTTACTGCAGATACAAGAGTGAAGGCTATAAATGACATTGGTGCTCGAGCTAGATTTTCGGAAACCATGAAGAACTTCTTGGCTATTGTTGCCGAATCTGGGAGGCTGGGTCACTTGGAACGTATAGTACATAGATTCTCTGAGCTGACTATGGCTCATAGGGGGGAAGTTAAAGCTACAGTGACCACTGTGATTCCTTTACCTCCAGAAGAGGAGAAAGAACTGAAGGAAACACTGCAGGATATACTTGGACAAGGGACAAAAGTCAAGGTTGAGCAGAAGATCGATCCTAGTATTCTTGGTGGGATTGTGGTGGAATTTGGGCAGAAAGTGTTTGACATGTCTATAAAGACTAGGGCTGCCCAGATGGAGCGATTCCTACGCCAGCCTATCAACTTGGATGGCCAC
>Aeginetiaindicaindica
------------------------------------------------------------------------------------------------------------------------------------------------------------------------------------------------------------------------------------------------------------------------------------------------------------------------------------------------------NNNcagagattctctgagcttactatggcacataggggcgaagttaaagctacagtgacaactgtgattcctttacccttcgaagaggagaaagaactgaaggaaacactgcaggatatacttggaaaaggaacaaaagttagggtcgagcagaaggtggatcccagtattcttggtgggcttgtggtggaattcgggcagaaagtgttcgacatgtccataaagacgagggctgcccagatggagcgattcctacgccagcccatcaacttggatNNN---
>ChristisoniaKwangtungensisKwangtungensis
------------------------------------------------------------------------------------------------------------------------------------------------------------------------------------------------------------------------------------------------------------------------------------------------------------------------------------------------------NNNcaaaggttctctgagttgactatggcacatagaggcgaagttaaagctacagtgacaactgtgattcctttgcctccagaagaggagaaagaactgaaggaaacactgcaggatatacttggaaaaggaacaaaagttaaggtcgagcagaaggtggatccaagtatccttggtgggcttgtggtggaatttggacagaaagtgttcgacatgtccataaagacgagggctgcccagatggagcgattcctacgccagcctattaacttggatNNN---
>MimulusGuttatusulusGuttatus
GCCAGTGCC---------GCTCCTGTTAAAGAGCAGAAA---------GTCAAGATTCCTTTGACAATGTTTGGGGTCTCTGGAAACTATGCTACGGCTTTGTACATCGCAGCAGTGAAAGCCAATATACTGGACAAGGTTGAATCTGAGCTTGTTACCCTAGTTGAAGCTTCAACGAAAAGCCCTACATTTTCTCAGTTCATGAAAGATCATTCAGTCAGTGCTGATACAAGAGTGAAAGCTGTGATTGATATTTGTACTCAAGCTAAATTTTCAGATATCACAAAGAACTTCCTGGCTGTTGTCGCTGGAAATGGGAGGCTGGCACACATAGAACGTATGTCACAGAGATTCTCCGAGCTGACTATGGCCCACAGAGGGGAGGTTAAAGCAATAGTAACCTCTGTGATTCCTCTACCAGCAGAAGAGGAGAAAGAACTGAGAGAAACACTGCAGGATATTCTTGGACAAGGCAAGAAAGTCAAGCTCGAACAGAAGATTGATCCGAGTATCCTGGGTGGGCTTGTTGTCGAATTTAGCCAAAAGGTATTCGACATGTCGATAAGGAGTAGGGCTGCCCAGATGGAGCGATTCCTACGCCAACCTATCAACTTGGATGGCAAC
>Phtheirospermumheirospermum
gcgactgca---------cgt---gtaaaagagcagaaa---------gtgaaggtacctgtgacaatgtttggtgtttctggaaactatgcttcggctttgtacatcgcagcagttaaaacaaatgccctggacaaaatcgagtctgagcttcttactcttgtcgaggcttcaaagaaaagccctacgttttctcagttcatgagggatatatcagtaactaaggataccagagtgaaggcaataactgatatttgcagtcaagctaagttttcagatatcacgaagaactttttggttgttgttgctgaagctggaaggctggggcatctagaaagaatgtcacagagatttgcagagctgactatggcacatagaggcgaagtaaaagctactgtgaccaccgtgattcctttacctccacaagaggagaaggaattaaaagaaacattgcaggtgatacttggacaagggaagacggtgatggttgaccagagaattgatcccagtattcttggtggacttgtggtggaattcgggcaaaaagtattcgacatgtctataaggacaagggctcgccagatggagcgtttcctacgccaacctattaacttggatggccat
>LindenbergiaPhilippensis
---------------------------------------------------------------------------------------------------------------------------------------------------------------------------------------------------------------------------------------------------------------------------------------------------------------------------------------------------atgtctcagagattctcagagctgaccatggcacatagaggcgaagtaaaagctactgtgaccagcgtcattcctttacctccactagaggagaaggaattgaaagaaacattgcaggacatccttggacatgggaagaaggttaatgttgaccaaaagattgatcccagtattcttggtgggcttgtggtggaatttggacaaaaagtttttgacatgtctataaggaccagggctcgccagaaggagcgattcttacgccaacctattaacttggacggggcc
>SesamumIndicumamumIndicum
GCTACTGGC---------CAGCCTGCAAAAGAGCAGAAA---------GTCAAGGTTCCTGTGACAATGTTTGGAGTCTCTGGAAACTATGCCTCGGCTTTGTACATCTCAGCAGTTAAAGCAAATGTGCTGGACAAAGTTGAATCTGAGCTTATTACCCTTGTTGAGGCTTCGAAGAAAAGCCCTACATTTTCTCAATTCATGAAGGATCTATCTGTAACTGCAGATACCAGAGTGAAAGCCATCAATGATATTTGCACACAAGCTAAATTTTCAGATATCACCAAGAACTTCCTGACCATCGTTGCTGAAGCTGGGAGATTGGGACACCTGGAACGTATGGCACAGAGATTCTCGGAGCTGACCATGGCACACAGAGGGGAAGTACAAGCCACTGTGACCACTGTGATTCCTCTACCTCCAGAGGAGGAGAAAGAATTGAAAGAAACATTGCAGGATATACTCGGACAAGGGAAGAAGGTTAAAGTTGACCAGAAGATCGATCCCAGTATTCTCGGTGGGCTTGTGGTGGAATTTGGACAAAAGGTTTTTGACATGTCTATAAGGACTAGGGCACGGCAGATGGAGCGATTCCTACGCCAACCTATTAACTTGGATTCCCAA
>OleaEuropaeaaEuropaea
---------------------------------------------------GAGGTTCCTGTGACAATGTTTGGTGTGTCTGGAAACTATGCTTCAGCTTTGTACATTGCAGCAGTTAAAGCTAATGTGTTGGACAAGGTCGAATCAGAGCTCATTGGCCTTGTTGAGGCTTCAAAGAAAAGTCCTACATTTTCTCAGTTTATGAAAGATTTATCAGTAACTGCTGATGTTAGAAAGAAGGCCATAAATGAAATTAGCACTCAAGCTAAATTTTCAGATATCACGAAGAACTTCTTGGCTGTTGTAGCTGAATATGGGAGGCTAGCACATTTAGAGCGTATGGCTCAGAGATTTACTGAGTTGACCATGGCACACAAGGGAGAAGTTAAAGTCATTGTAACATCTGTGATTCCTCTACCTCAAGAAGAAGAGAAAGAGCTGAAAGAAACATTGCAGGATATGATTGGTCAGGGGAAGAAGGTTAAGGTTGAACAGAAGATTGATGCCAGCATTCTTGGTGGGCTTGTGGTGGAATTTGGACAAAAAGTTTTCGATATGTCCATAAAGACTAGGGCGCGCCAGATGGAGCGATTTCTGCGGGAACCTGTCAACTTGGACAGC---
>IpomoeaNilmoeaNil
gcaactgcc---------tctgcttcaaaagaacaaaaa---------attaaggtgcctgtgacaatgtatggggtttctggaaactatgcatctgctttgtaccttgcagcagtaaagtctaacacattagagaaggttgagtcagagctctatgaccttgttgaggcttcaaagaagagtcctacattttctcagttcatgaaggatccatctgtacctgttgatactagagtgaatgccataaaggaaatttctgctcaagctaaatttggggataccacccagaacttcttgcttgttttggctgaaaatgggaggctgaaacacatagatcgcattgtgaagcgattcaaagagctgaccatggcacacaggggagaagtcaaagccattgtgacaacagtaattccccttcctgctgatgaggagaaagaattgaaagccacattgcaggaaatggttggacagggaaagagtgttcaaattgaacagaagattgatccatccattcttggtggccttgttgtggaattcagtcagaaagtctttgacatgtctataaagactcgggcacgccagatggagagattcttgcgtgaaccactcaacttt---------
>CuscutaAustraliscutaAustralis
GCAACTACC---------CCTGTTTCAAAAGAACAAAAA---------GTTAAGGTGCCCATGAAATTGTATGGGGTTTCTGGAAATTATGCCTCTGCTCTGTACCTTGCAGCAGTGAAATCCAACGTGCTGGACAAGGTTGAGTCAGAGCTTTGTGACCTCATTGATGCTTCAAAGAAAAGTCCTACATTTACACAGTTCATGAATGATCCATCTGTACCTGTTGATACTAGAATGAAGGCCATGAAAGATATTTGTGCCCAAGCCAAATTTGGAGATGTCACAAGGAACTTCTTGTTTGTTTTGTCAGAAAATGGGAGGCTGAAACAGCTTGATCGCATTGTGAAACGATTCAAAGAGTTGACTATGGCACACAGGGGAGAAGTCAAAGCCATTGTGACATCAGTGATTCCCCTTCCTGCAGAAGAGGAGAAAGAATTGAAAGCCACATTGCAGGACATGGTTGGACGTGGGAAGTCCATTCAAATCGAGCAGAAGATTGATCCAAGCATTCTCGGTGGTCTTGTACTGGAATTTGGGCAGAAAGTTTTTGATATGTCGATAAAGACTCGGGCCCGCCAGATGGAGAAGTTCCTTCGCGAACCCATCAACTTT---------
>SolanumTuberosumanumTuberosum
GCTACTGTC---------CCAGCTGCCAAAGAGAAAAAA---------GTAAAGGTTCCTGTGACTATGTATGGGGTTTCTGGAAATTATGCCTCAGCTTTGTACATCGCAGCTGTAAAAGCTAATGCATTGGAGAAGGTCGAGTCCGAGATTTTGGACCTTATTGAGGCTTCAAAGAAAAGTCCTAAATTTTCTCAGTTTATGAAGGATCTCTCTGTACCTACAGAGACAAGAGTGAAGGCCATGTCTGACATCTCTTCAGAGGCTAAGTTTGGAGAGCTCACAAGGAACTTCTTGGTTGTTTTGGCTGAAAATGGGAGGCTGAAACATGTTGATGCCATAGCAAAAAGGTTTGCAGAGTTAACCATGGCACACAAGGGGGAACTTAAAGCCATTGTAACAACTGTTATTCCTATTCCTCCAGAGGAGGAGAAAGAATTGAAGGAGACATTGCAAGAGGTGATGGGAAAAGGGAAGAAGGTGAACATTGAACAGAAGATTGATCCTAGCATTCTCGGTGGGCTTGTGATAGAATTTGGCCAGAAAGTTTTTGACATGTCCATAAGGACTAGGGCACGCCAGATGGAGAGACTCTTGAGGGAACCTATCAACTTC---------
>Actinidiaeriantha
GCCACCTCA---------TCTCCACCAAAGGACCAGAAA---------ATTAAGGTGCCTCTGACTTTGTTTGGGGTTTCTGGAAACTATGCCTCTGCTCTGTATCTCTCAGCAGTAAAAGCTAATACATTGGACAAGGTTGAATCTGAGCTTATTGACTTTGTTGAGGCTTCAAAGAGAAGTTCTACATTTTCTCAGTTCATGAAAGATTTGTCAGTCCCTGGGGATACAAGGATAAAGGCTATAAAGGAAATTTGTGTTGGAGCTAAATTGTCTGATATTACGAATAACTTTTTGGCTGTTGTGGCTGAGAATGGGAGGCTAAGGCACCTTGAAAGTATTGCGAAGAAATTTACAGAATTAACCATGGCTCACAGGGGTGAAATGAAAGCCATTGTGACAACTGTCATTCCTCTTCCTGCAGAAGAGGAGAAAGAGCTGAAAGAAACACTGCAAGAAATAATTGGACATGGGAAG------------------AAGATTGATCCTAGTATTCTTGGTGGACTAGTGGTGGAATTCGGGCAAAAGGTGTTTGACATGTCCATCAAGACTCGAGCAAGACAGATGGAGAGATTCCTGCGAGATCCCGTCAATCTC---------
>VacciniumCorymbosumciniumCorymbosum
GCAACTGCA---------TCTCCACCAAAGGAACAGAAA---------GTTAAGGTGCCTCTCACAATGTATGGGGTTTCTGGAAACTACGCCTCTGCTCTATACATTGCAGCAGTAAAAGCTAATGCACTGGACAAGGTTGAATCTGAGCTTCTTGACCTTGTTGAGGCTTCGAAGAAGAGTACTAAGTTTTCTCTGTTCATGAAAGATGTATCAGTCCCAGCTGATACAAGAATAAAGGCAATAAGTGAAATTTGTGCTGAAGCTAAATTTTCAGAGCTTACTAGGAACTTTTTGGTTGTTTTGGCTGAGAATGGGCGATTAAAGCACCTTGAAAGTATTGCAAAGAGATTTACAGAGTTGACTATGGCGCACAGGGGAGAAATGAAAGCCCTTGTGACAACTGTTATTCCTCTTCCCGCTGAAGAAGAGAGAGAGCTGAAAGAAACACTGCAGGGTATAATTGGACAGGGGAAGAAGGTTAGCCTTGAACAGAAGATCGATCCTAGTATTCTTGGCGGACTAGTGGTGGAATTCGGGCAAAAG------------------------------------------------------------------------------
>ArabidopsisThaliana
GCAACTGCT---------TCTGCTCAAACAACCGCTAAT---------GTTAAGGTGCCTATTGCTTTAGTTGGTGAAAATGGGAACTTTGCTTCATGGCTATACATTGCAGCTGTGAAAATGAATTCCTTGGAAAAGATTGAGACGGATCTTTCTGAGATGATTGAGGCAATGAAGACAGCTCCTATTTTTGCTCAGTTTACAAAGGATCCCTCTGTTCCTAGAGGGACAAGATTGGCTGCTATTAGGGATGCTTGTGATCAAGCAAAGTTTGCCGAACCCACTAAGAACTTCCTCTCTTTGTTAGCTGAGAATGGAAAGCTGAAGAACCTAGATGCCATTGTGAAGAAATTTATGCAGCTGACAAACGCACATAGGGGAGATGTCAAAGTTTTGGTTACCACAGTCATTCCGCTTCCCCCTGCTGAGGAGAAAGAACTGACTGAGACGCTTCAGGAGATCATTGGAGCAGGGAAGAAAATCACTGTGGAACAAAAGATTGATCCAAGTATCTACGGTGGACTAATCGTAGAGTTCCAACAAAAGGTGTTGGACATGTCAATCAGGACAAGGGCACAACAGATGGAGAGGCTCCTCCGTGAACCTGTTGACTTCAACAACCTC
>GlycineMaxcineMax
GCCAACGTG---------CCGGGGCAAAAGGAAAACAAA---------GTTAAGGTCCCTCTGGCTTTGTTTGGAGGTTCAGGAAACTATGCCTCTGCTTTGTATATTGCATCTGTGAAAGCTAATGCAGTGGCAAAGGTTGAGTCTGAGCTTCTGCAATTTGTTGAGGCTGTAAAGAATAGTCCCATATTTTCACAGTTTATAAGGGACTTGTCTGTGGCTAAGGATGTTAGAGTAAAAGTCATCCAGGATATTTGTGGTGAAGCTAAGTTTTCAGACGTTACAAAGAACTTCCTTGTTATTGTTGCTGAGAATGGAAGGCTTAAAAACATAGACACCATTGCAAAGAGGTTTGCGCAGTTGTCAATGGCATATAAAGGAGAAGTGCAAGCAACTGTGACCACTGTTGTTCCTCTTCCCCCTGAAGAGGAAAAGGCATTGAAGGAGACTCTTCAGGAAATAATAGGTTCTGGAGCAAAGGTTCATCTTGAACAGAAGATTGATCCAAGCATACTTGGTGGTCTTGTGCTTGAATTTAGCCAGAAGGTCTTTGACATGTCAATTAAGACCAGGGCACAACAGATGGAGAGGATCCTCCGTGAGCCTGTATCGATTGCCAACATC
>PrunusPersicanusPersica
TCTACGGCA---------CCTGGGAAGAAGGAAGTGAAG---------GTTAAGGTGCCTCTGGTGTTGTTTGGGGGTTCTGGGAACTATGCCTCTGCTTTGTACATTGCTGCAGTAAAAGCTAATGCCTTGGAGAAGGTTGAGTCTGAGATTCTTGACATTGTTGAGTCTACGAAGAGAAGTCCTACGTTTTCTCAGTTCACAAAGGATTTGTCAGTGCCAGCAGATACTAGAGTGAAGGCAATCAATGAAATTTCTGCTCAAGCTAAATTTTCAGATGTTACGAAGAACTTTTTGGTTCTCTTGTCTCAGAATGGGAGGCTAAAGAACCTTGAAACCATAGCAAAGAGATTTGTGGAGTTGACCATGGCACATAAGGGAGAAGTGAAAGCTATTGTTACATCTGTCATTCCCCTTCCCGCTGTGGAGGAGAAAGAATTGAAGGAGACACTGCAGGAGTTAATTGGACAGGGAAAGAAGGTCATACTTGAGCAGAAGATTGATCCTAGTATTCTGGGTGGGCTTGTGGTAGAGTTTGATAAGAAGGTGTTTGACATGTCCATTAAGACTAGGGCACGCCAGATGGAGAGGTATTTGCGGGAACCCGCAAACTTTGACAGCCTC
>CitrusSinensisrusSinensis
------------------------------------------------------GTGCCTCTGGCTTTGTTTGGAGGTTCAGGAAATTATGCCTCTGCTCTGTACATTGCCGCAGTGAAAACTAACGCACTGGAGAAGGTTGAGTCTGAGATTCTTGACCTTGTCGAGGCTTCAAAGAAGGCTGATACATATTTTCAGTTCACAAAGGACTTGTCTGTGCCTGCAGAGACGAGAGTTAATGCCATTAACGAAATCTGTACTCAGGCTAAATTTTCAGATGTTACGAAGCACTTCTTGGTTGTTTTGGCTGAGAATGGGAGGCTTAGAAACTTAGACACCATCGCTAAGAGGTTTGTGGAGTTAACCATGGCACACAAGGGCGAAGTAAAAGTTACTGTTACATCCGTTATTCCACTTCCCCCAGAAGAAGAGAAAGAGTTGAAAGAGACACTGCAAGAGACACTTGGCCAAGGGAAGAAAGTCAAGGTTGAACAGAAGGTTGATCCTAGCATTCTTGGTGGGCTCGTAGTAGAGTTTGGGCAAAAGGTGTTTGACATGTCCATTAAGTCTAGGGCGCGGCAGATGGAGAGGTTCCTACGTGAGCCCATTCATTTTGGCACCCTC
>ManihotEsculenta
GCTACTGCA---------TCTGGACAAAAGGAGGAGAAG---------GTTAAGGTGCCACTTGTTTTGTTTGGGGCATCTGGAAACTATGCTTCTGCTTTGTACATTGCAGCCAAAAAGGCTAATGCACTGGACAAGGTTGAGTCTGAAATTCTTGACCTTGTGGAGGCTTCAAAGAGAAGCCCTACATTTTCCCAGTTCACAAAGGACTCGTCAGTGCGTGCTGAAACAAGAGTCAAGGCTATCGATGAAATTTGTGGCCAAGCTAAATTTTCAGATCTTACAAGGAACTTTTTAGTTGTGGTGGCTGAGAATGGCAGGCTAAGAAACTTAGATACCTTTGCAAAGAGATTTGTGGAGTTGACCATGGCAGACAAGGGAGAAGTGAAAGCTATAGTCACAAGCGTAATTCCCTTGCCTCCAGAAGAGGAGAGAGAATTGAAGGAGACACTGCAGGAAATAATTGGAAAAGGAAAGAAAGTTAAGCTCGAACAGAAGATTGATCCAAGTATTCTTGGGGGCCTTGTGGTAGAGTTTGGGCAGAAGGTGTTTGATATGTCCATTAAAACAAGGGCGAAGCAGATGGAGAGGTTCTTGCGTGAGCCTATTAACTTGGGCACCATT
>PopulusTrichocarpa
AGCACTTCA---------ACTGCGCAGAAGGAGGAGAAA---------ATCAAGTTGCCTATCACTTTATACGGGGGAACTGGAAACTATGCCTCTGCTTTGTTCATAGCGGCCAAAAGGTCTAAGGTGCTGGATCAGGTTGAGTCTGAAATTCTTGACCTCATTGCGGCTTCAAAGAAAAGCCCAAAATTTTCTCAGTTCTTGAAGGACTTGTCAGTGCGAGCTGATACTAGAGTCAAAGCCATTAATGAAATTTGTGCTACAGCAAAATTTTCAGAAATCACGAAGAATTTCTTGGTTATAGTGGCTGAGAATGGGAGGTTAAGTTACTTGGAAAGCATTGTAAATAAATTCAAGCAGCTGACCATGGCAGACAAGGGGATAATAAAAGCTATTGTCACAACTATCATGCCCCTACCCCCACAAGAGGAAAAGGAATTGAAGGAAACACTGCAGGATATTATTGGTCACGGGAAGTCCGTCGAGGTTGAACAAAAGATTGATCCTAGTATTCTTGGGGGGATTATGATAGAGTTTGAGCAGAAGTTGTTTGACATGTCCATAAGAACTAGGGCGAAGCAGATGGAGAGGTTCCTGCGTGAGCCTGTGGACTTTGATGCCCTC
>GossypiumRaimondiisypiumRaimondii
TCCACT------------TCTCCGAAGAAGGACGAGAAT---------GTTAAGGTGCCTTTGGCTTTGTTTGGTGGATCTGGAAACTATGCATCTGCACTGTACCTTGCAGCCGTAAAAGGAAATGCTCTGGACAAGGTTGAGTCTGAACTTCTTGACCTTGTTCAGGCATCAAAAAACAGTCAATTGTTTTCTCAATTCACTAAGGACTTGTCAGTACCTGCAGAGACACGGGTCAAAGCCATTAATGAGATATGTGGCCAAGCTAAATTTTCAGATCTTACAAAGAACTTTTTGGTTATACTAGCTGAGAATGGAAGGCTAAGACATATAGAAAGCATTGCGAAGAGATTTGTGGAGTTGACCATGGCTCATAAGGGAGAAGTGAAAGCTTCTGTCACAAGTGTTATTCCCCTTCCTCCTCAGGAGGAGAAGGAACTAAAGGAGACCTTGCAGGAAATAATTGGACAGGGGAAGCAGGTTAAGCTGGAACAGAAG------------------------------------------------------------------------------------------------------------------------------
>TheobromaCacao
TCAACTGCT---------TCCCCCAAAAAGGAAGTGAAA---------GTTAAGGTGCCTCTGGCTTTGTTTGGGGGATCAGGAAACTATGCCTCTGCACTTTACCTTGCAGCAGTAAAAGGAAATGCTCTGAACAAGGTTGAGTCTGAACTTCTTAATCTTGTTGAGGCTTCAAAGAATAGTCCAACGTTTTCTCAATTCACCAAGGACTTGTCAGTACCTGCAGAGACAAGAGTTAAAGCCATTAATGAAATATGTGGTCAAGCTAAATTTTCAGATGTTACAAAGAACTTCTTGGTTGTATTGGCTGAGAATGGAAGGCTAAGGTACATAGAGAGCATTGCAAAGAGATTTGTGGAGTTGACCATGGCTCATAAGGGAGAAGTGAAAGCCATTGTAACAACTGTTATTCCCCTTCCCCCAGAGGAGGAGAAAGAACTGAAGGAGACCTTGCAGGAAATAATTGGACAGGGGAAGCAGGTGAAGCTGGAACAGAAGATTGATCCTAGTATTCTTGGTGGGCTTGTGGTAGAGTTTTCGCAAAAGGTGTTTGACATGTCCATTAAGACTAGGGCGCAACAGATGGAGAGGTTCTTGCGCGAGCCTATCAACTTTGGTACCCTC
>VitisVinifera
GCCACTGCA---------TCAGTAGCAAAGGAAGGGAAA---------GTTAAGGTACCTCTGGTTTTGTTTGGGGGAGCTGGAAACTATGCCTCTGCCTTGTACATTGCAGCAGTAAAAGCTAATGCATTGGACACTGTTGAGTCTGAGATTCTTGACTTTCTTGAAGCTTCAAAGAGAAGTGATAATTTTTCTCAGTTCATGAAGAACTTGTCAGTGTCTAGGGGTGTAAGAGTGAAGGCTTTAACTGCAATTTGTTCTGAAACTAAATTCTCAGATGTCACAAAGAACTTCTTGGTTGTTTTGGCTGAGACTGGAAGACTAAGGAATTTGGAAAGTATAGCCAAGAAATTTTTGGATTTGACCATGGCACACAAGGGAGAAGTTAGAGCTGTTGTTACAACTGTAATTCCCCTTCCAACAGAAGAGGAGAAGGAACTGAAGGAGACACTGCAGGATATAATTGGCCACGGGAAGAAGGTGAAGCTCGAGCAGAAGATCGATCCCAGTATTCTTGGTGGGCTCGTCGTGGAGTTCAGCCAGAAGGTGTTTGATATGTCCATAAAGACCAGATCACAACAGATGGAGAGGTTCCTGCGTGACCCCATCAGCTTCGGTAATCCC
>OryzaSativa
GCGTCGCAG---------GTGGCAAAGCCGACCGGGAAGGAT------ATCAAGGTTCCAGAAGCTCTGTATGGTGGCACCGGCAACTATGCTAGTGCTCTGTTCCTTACAGCGGCCAAAGCTAACTTGCTGGACAAAGTTGAAACTGAGATTCGCGATGTTGTAGAGGCATCCAAGAAGAGTCCATTGTTTTCTCAATTCATTAAGGACTTGTCAGTGCCCAAAGAGACCAGGGTGAAGGCAATAACTGAAATTTTCGCTGAAGCTGGTTTTTCAGATGTCACAAAGAATTTCTTGGCTGTGCTCGCCGACAATGGCAGACTGAAGCACATTGATCGCATTGCTGAGAGATTTGTTGATTTGACCATGGCACATAAGGGGGAGGTGAAGGTCCTTGTCAGGACAGTTATTCCACTCCCCGAAAAAGAGGAGAAGGAACTTAAGGAGACCTTGCAAGATATTCTTGGGAAGAACAAAACTATCTTGATTGAACAGAAGATTGACTACAGCATCATGGGAGGGCTAGTTATTCAATTTGGGCAGAAGGTGTTTGATATGTCGATCAAGACTAGGGCGAAGCAAATGGAGATGTTCTTGAGGCAACCCCTTGATATC---------
>SorghumBicolorghumBicolor
GCGTCGCAG---------CCGGCCAAACCCACCGGCAAGGAC------ATCAAGGTTCCAGAAGCTCTGTATGGTGGCACAGGCAACTATGCCAGTGCACTGTTCCTCACAGCAGCTAAAGCTAACTCATTGGACAAAGTTGAGTCTGAGATTAAAACTGTTGTAGAGGCATCCAAGAAGAGCCCGTTGTTCTCTCTATTCATAAAGGACCTGTCAGTTCCAAAAGAGACCAGGGTGAAGGCTGTAACCGAAATATTTGCTGACGCTGGGTTTTCGGATGTTACAAAGAATTTCTTGGCTGTCCTGGCGGACAATGGCAGGCTGAAATATATTGAGCGCATTGCGGAGAGATTTGTTGATTTGACTATGGCACATAAGGGGGAGGTGAAGGTTGTGGTCAGGACAGTTATTCCACTTCCCGCGAAGGAGGAGAAAGAACTCAAGGATACCTTGCAGGATATCCTTGGGAAGAACAAAACTATTTTGGTGGAACAGAAGATTGACTACAGCATCATGGGAGGATTAGTGATTGAATTCGGGCAGAAGGTGTTTGATATGTCTATCAGGACCAGGGCGAAGCAAATGGAGGCATTCTTGAGGCAACCCCTTGAATTC---------
