# Supplementary material for: Altered Mitochondrial Respiration Is Associated With Loss of Nuclear‐Encoded OXPHOS Genes in Parasitic Broomrapes
Source: Ecol Evol. 2025 Jul 6;15(7):e71737. doi: 10.1002/ece3.71737 (PMC12230201; doi:10.1002/ece3.71737)
Supplement: Supplementary file 1 — Appendix S1. [file ECE3-15-e71737-s003.tgz › Orobanchaceae_O2K_Supplementary_v3/Data_S1/DataS1/CV/OG0004639.filter.hyphy.tre]

('AmborellaTrichopodaorellaTrichopoda_ERN11793.1':0.3180382883,((('CinnamomumMicranthumnamomumMicranthum_RWR72678.1':0.0407279323,('CinnamomumMicranthumnamomumMicranthum_RWR73008.1':0.0037588389,'CinnamomumMicranthumnamomumMicranthum_RWR73011.1':0.0030098239)'86':0.0000022188)'100':0.1006613346,'CinnamomumMicranthumnamomumMicranthum_RWR82824.1':0.1701644519)'96':0.034160959,('AquilegiaCoeruleailegiaCoerulea_PIA48509.1':0.2565945862,((((('Daucuscarotacuscarota_DCAR_006337':0.2951462132,(('HelianthusAnnuusianthusAnnuus_OTF87539.1':0.1088000659,'HelianthusAnnuusianthusAnnuus_OTF92679.1':0.0836624197)'100':0.0651919449,'HelianthusAnnuusianthusAnnuus_OTG37202.1':0.1265239585)'100':0.1297010059)'74':0.0256481372,('CoffeaCanephorafeaCanephora_Cc02_g27920':0.3570893727,(((((((('HandroanthusImpetiginosusdroanthusImpetiginosus_PIN15979.1':0.0242540054,('HandroanthusImpetiginosusdroanthusImpetiginosus_PIN15980.1':0.0153108926,'HandroanthusImpetiginosusdroanthusImpetiginosus_PIN27175.1':0.0420367004)'100':0.0750933031)'100':0.0574263951,'SesamumIndicumamumIndicum_SIN_1024924':0.0673481686)'86':0.0062927,'MimulusGuttatusulusGuttatus_Migut.N01593.1.p':0.1153568918)'53':0.0038756912,((((('Phtheirospermumheirospermum_Pjv1_00008398':0.037174873,'Pedicularis_TRINITY_DN9438_c0_g2_i1':0.0706079879)'99':0.0134127743,'CastillejaMiniataMiniata':0.0556426636)'83':0.0128496961,'Euphrasiaarctica':0.0998308023)'89':0.0148524653,('Epifagusvirginiana_2004934-buds'{Foreground}:0.0388592848,('OrobancheCumanamana_GWHTBHPV040885'{Foreground}:0.0888678097,'PhelipancheAegyptiaca_GWHTBHPU003265'{Foreground}:0.0699981493)'83'{Foreground}:0.0043528106)'89'{Foreground}:0.0164281063)'99':0.0229060622,((('StrigaAsiaticaAsiatica_SGA_v2.0_scaffold24G10676':0.0740684178,('Alectravogeliivogelii':0.0323420993,'Escobedia_TRINITY_DN1800_c0_g2_i5':0.0250967243)'78':0.0252195015)'44':0.0075717717,('StrigaAsiaticaAsiatica_SGA_v2.0_scaffold5G02971':9.996e-7,'StrigaAsiaticaAsiatica_TRINITY_DN1011_c0_g1_i2_len_1274':0.0040094199)'100':0.0620653667)'36':0.0037820922,('Aeginetiaindicaindica':0.0516079042,'ChristisoniaKwangtungensisKwangtungensis':0.0336554663)'100':0.0481630735)'99':0.037134322)'100':0.040365624)'100':0.0376156223,(('HandroanthusImpetiginosusdroanthusImpetiginosus_PIN23742.1':0.1010150991,(('Phtheirospermumheirospermum_Pjv1_00013720':9.996e-7,'Phtheirospermumheirospermum_GFP92111.1_13546':9.996e-7)'100':0.076112223,'LindenbergiaPhilippensis_02G064800.1':0.0800169868)'100':0.0268437861)'99':0.0177415647,'SesamumIndicumamumIndicum_SIN_1008186':0.0794665169)'100':0.0272874218)'100':0.0521730212,'OleaEuropaeaaEuropaea_Oeu047573.1':0.1173121027)'88':0.003894227,('OleaEuropaeaaEuropaea_Oeu006575.2':0.0514100834,'OleaEuropaeaaEuropaea_Oeu014581.1':0.0610024418)'100':0.0597483283)'100':0.0750325699,(('IpomoeaNilmoeaNil_INIL04g02274.t1':0.1336527658,('IpomoeaNilmoeaNil_INIL12g01152.t1':0.0670612763,'CuscutaAustraliscutaAustralis_C008N0174E0.1':0.1353120466)'100':0.0417793313)'100':0.0576578466,'SolanumTuberosumanumTuberosum_PGSC0003DMT400017710':0.1926983598)'96':0.0408668921)'89':0.0145103785)'76':0.0213638416)'76':0.0232769763,((('Actinidiaeriantha_DTZ79_07g06500':0.0750744631,'Actinidiaeriantha_DTZ79_14g10950':0.0202630733)'100':0.0511630495,'VacciniumCorymbosumciniumCorymbosum_VaccDscaff1208-augustus-gene-0.6-mRNA-1':0.1388081227)'87':0.017939379,'VacciniumCorymbosumciniumCorymbosum_VaccDscaff12-snap-gene-161.27-mRNA-1':0.0980947194)'99':0.0471062228)'95':0.0417740815,((('ArabidopsisThaliana_AT5G13450.1':0.4536935754,('GlycineMaxcineMax_Glyma.08G155200.1.p':0.01797634,'GlycineMaxcineMax_Glyma.15G273900.1.p':0.0193653037)'100':0.24844416)'95':0.0632957685,'PrunusPersicanusPersica_Prupe.2G012700.1.p':0.1483702499)'62':0.0112559397,('CitrusSinensisrusSinensis_orange1.1g043713m':0.1564835621,(('ManihotEsculenta_Manes.10G143400.1.p':0.1031692135,'PopulusTrichocarpa_Potri.009G061600.1':0.2210684591)'99':0.045862231,((('GossypiumRaimondiisypiumRaimondii_KJB49136':9.996e-7,'GossypiumRaimondiisypiumRaimondii_KJB49138':9.996e-7)'81':9.996e-7,'GossypiumRaimondiisypiumRaimondii_KJB49137':9.996e-7)'100':0.1001271817,'TheobromaCacao_Thecc1EG005886t1':0.035500597)'100':0.0987137315)'63':0.0031227778)'75':0.0213353542)'92':0.0298408013)'74':0.0185317143,('VitisVinifera_GSVIVT01024256001':0.1811215188,'VitisVinifera_GSVIVT01032087001':0.0916641061)'99':0.0836915399)'98':0.0626521486)'100':0.090763948)'95':0.048516904,('OryzaSativa_LOC_Os06g43850.1':0.070466422,'SorghumBicolorghumBicolor_Sobic.004G264700.1':0.10787767)'100':0.3326609501):0;
