# Supplementary material for: Altered Mitochondrial Respiration Is Associated With Loss of Nuclear‐Encoded OXPHOS Genes in Parasitic Broomrapes
Source: Ecol Evol. 2025 Jul 6;15(7):e71737. doi: 10.1002/ece3.71737 (PMC12230201; doi:10.1002/ece3.71737)
Supplement: Supplementary file 1 — Appendix S1. [file ECE3-15-e71737-s003.tgz › Orobanchaceae_O2K_Supplementary_v3/Data_S1/DataS1/CV/OG0005039.filter.hyphy.fas]

>PhelipancheAegyptiaca_GWHTBHPU031628
ATG---GCGTCCACC---GCTGCGGCACCGTTTTGGAGATCTGCTGGGATGACTTACATA
ACGTACTCGAACCTCTGTGCCAATATGGTGAGGCAGTGCTTGAAGGAGCCTTATAGATCT
GAAGCTCTGAGCCGTGAGAAGGTCCATTTCTCCATTTCTCGCTGGACAGAAAGCAAACAA
GAGAAACCAACCGTTCGCTCGGAAACTCTTGAA---
>PhelipancheAegyptiaca_GWHTBHPU007468
ATG---GCGTCCAAT---GCTGCAACACCGTTTTGGAGATCTGCTGGGATGACTTACATA
ACGTACTCGAACCTCTGTGCCAATATGGTGAGGCAGTGCTTGAAGGAGCCTTATAGATCT
GAAGCTCTGAGCCGTGAGAAGGTCCATTTCTCCATTTCTCGCTGGACCGAAAGCAAACAA
GAGAAACCAAATCTGAGAGTGGAGAAATCGGAGGCA
>PhelipancheAegyptiaca_GWHTBHPU017262
ATG---GCGTCCAAT---GCTGCGACACCGTTTTGGAGATCTGCTGGGATGACTTACATA
ACGTACTCGAAACTCTGTGCCAATATGGTGAGGCAGTGCTTGAAGGAGCCTTATAGATCT
GAAGCCCTGAGCCGTGAGAAGGTCCATTTCTCCATTTCTCGCTGGACCGAAAGCAAACAA
GAGAAACCAACGCAACGTCAAGAGAAAAAGCAAATG
>AmborellaTrichopodaorellaTrichopoda_ERN07205.1
ATG---GCATCTTCTGGTGGAGCTGTTCCTTTTTGGAGAGCGGCAGGTATGACATATGTT
AGATATTCAAACATTTGTGCTTCGCTAGTTCGTCAGTGCCTCAAAGAGCCGTACAGAAGT
GAATCCCTTTCTCGAGAGAAGGTCCATTTCTCTGTTTCAAAGTGGGTTGATGGCAAGCCC
GAGAAGCCAGTAATTGAGAGTCTCATTGTCGCCCTA
>CinnamomumMicranthumnamomumMicranthum_RWR91354.1
ATG---GCATCGACC---GCAGCTGTACCGTTTTGGAGATCGGCAGGGATGACATACATA
ACCTACTCCAACATCTGCGCCTCCCTCGTCCGCAGCTGCCTCAAAGAACCCCACAAATCC
GAAGCCATCTCCCGTGAAAAAGTCCATTTCGCAGTCTCCAAATGGGCTGATGGAAAGCCT
GAAAGGCCATCACTTCGATCGGACTCACCTGAGGAG
>OryzaSativa_LOC_Os08g15170.1
ATGTCGGCGACGACG---GCGGCGGTTCCCTTCTGGCGCGCGGCGGGGATGACCTACATC
GGCTACTCCAACGTCTGCGCCGCCCTGGTGCGCCGGTGCCTCAAGGAGCCCCACAAGTCC
GAGGCCGCCTCCCGCGAGAAGGTCCACTTCGCCATCTCCAAGTGGGCCGACGGCAAGCAG
GAGAAGCCGAACCTTGGGAGTGTGGAGTCTAGAAAG
>SorghumBicolorghumBicolor_Sobic.003G215700.1
ATGTCGGCGACCACG---GCGGCCGTGCCCTTCTGGCGGGCAGCGGGGATGACCTACATA
GGATACTCCAACATCTGCGCTGCGCTGGTCCGGAACTGCCTCAAGGAGCCCTTCAAGTCC
GAGGCCGCGTCCCGCGAGAAGGTCCATTTCTCCATCTCCAAGTGGGCGGACGGCAAGCAA
GAGAAGCCCACTGTCCGCACAGAAGATGAA------
>AquilegiaCoeruleailegiaCoerulea_PIA40758.1
ATG---------TCA---GCAGCAGTACCATTCTGGAGATCAGCAGGGATGACATACATA
ACATACTCAAACATCTGCGCATCGCTAGTGAGAAACTGTCTTAAAGAACCACACAAGACT
GATGTTTTAGATCATGAGAAGGTTCATTTCTCTGTCTCTAAATGGGACAATGGTGTTCCT
CAGAAACCCAGTCAGTATTTTAATCTCAACTCCATT
>AquilegiaCoeruleailegiaCoerulea_PIA58904.1
ATG---GCATCGACA---GCAGCAGTACCATTCTGGAGATCAGCAGGAATGACATACATA
ACATACTCAAACATCTGTGCATCGCTAGTGCGAAACTGTCTCAAAGAACCACACAAGACT
GAAGTTCTAGATCGTGAGAAGGTTCATTTCTCTGTCTCTAAATGGGACAACGGTGTTCCT
GAGAAACCCACCATTCGCTCAGATGATCCAGCTGAA
>Daucuscarotacuscarota_DCAR_007668
ATG---GCGTCAAGTGGAGCTGCCGTGCCATTCTGGAGAGCTGCAGGGATGACATACATA
AGCTATTCAAACATATGTGCCAGCATGGTGAGGAACTGTCTCAAAGAGCCTCACAAAACT
GAATCCATTTCTCGCGAGAAGGTTCATTACTCCGTTTCCAAATGGGTCGATGGCAAGCCT
CAAAAGCCCAGTATGCTCTCTCTCTCTCTCTCTCGT
>HelianthusAnnuusianthusAnnuus_OTG04223.1
ATG---GCTTCAACA---GCTGCAGTGCCGTTTTGGAGATCTGCCGGAATGACCTACATA
ACCTACTCCAACATATGTGCAAACCTTGTCAGAAACTGTCTCAAAGACCCCTACAAATCC
GAAGCTATCAGCCGTGAAAAGGTCCATTTCTCTGTTACCAAATGGGCCGACGGAAAGCCT
CAGAAACCCACTATCAGGTCTGATTCTCCTGAAGAG
>HelianthusAnnuusianthusAnnuus_OTG12612.1
ATG---GCGTCAACC---GCTGCGGTGCCGTTTTGGAGATCTGCTGGTATGACCTACATA
ACCTACTCCAACATATGTGCTAACCTTGTGAGGAACTGTCTCAAAGAACCCTACAAATCC
GAAGCAATCAGCCGTGAAAAGGTCCATTTCTCCGTCACCAAATGGGCCGATGGCAAGCCT
GAGAAGCCTACTATTAGGTCTGATACTCCTGAAGAG
>ArabidopsisThaliana_AT1G51650.1
ATG---GCATCGAAT---GCGGCGGTTCCGTTCTGGAGAGCGGCGGGGATGACATATATA
TCGTATTCAAACATCTGTGCGAATATCGTGAGGAACTGTCTCAAGGAGCCACACAAAGCT
GAAGCTCTTACTCGCGAGAAGGTTCACTTCTCTCTCTCCAAATGGGCTGATGGAAAGCCC
CAGAAACCTGTTTTGCGGTCAGACACACCTGAAGTT
>CitrusSinensisrusSinensis_orange1.1g035233m
ATG---GCTTCAAAC---GCAGCGGTGCCGTTTTGGAGAGCAGCGGGGATGACATACATA
TCGTACTCGAACATCTGTGCGAATCTGGTGAGGAATTGTCTCAAGGAACCTTACAAAACC
GAGGCCCTCACTCGCGAGAAGGTTCACTTCTCTATCTCTAAGTGGACCGATGGCAAACCC
CAGAAACCCACTATTCGTTCTGATACTCCGGAAGAA
>CoffeaCanephorafeaCanephora_Cc01_g08930
ATG---GCGTCAAAT---GCAGCGGTGCCGTTCTGGAGGGCAGCCGGGATGACATACATC
ACCTATTCGAATTTGTGCGCGAATTTGGTCAGGAATTGCCTCAAGGAGCCCCGTAGGACC
GAAGCTCTGACCCGAGAGAAGGTCCATTTCTCAGTTTCCAAATGGGTGGATGGCAAGCCT
GAGAAGCCCACCATCCGCTCGGATACTCCGGAAGAA
>GlycineMaxcineMax_Glyma.07G003700.1.p
ATG---GCGTCGAGC---GGAGCGGTACCGTTTTGGAGGGCGGCGGGGATGACGTACATA
ACATACTCAAACATATGCGCGAATCTGCTCAGGAATTGCCTCAAGGAACCCTACAAGGCC
GAATCCCTCTCTCGTGAGAAGCTCCATTTTGTTCTCTCCAAATGGGTCGACGCCAAGCCT
GAAAAACCTACTATTCGTTCAGACACCCCAGAGCAG
>GlycineMaxcineMax_Glyma.08G222900.1.p
ATG---GCGTCGAGC---GGAGCGGTGCCGTTTTGGAGGGCAGCGGGGATGACATACATC
ACATACTCAAACATATGCGCGAATCTGGTCAGGAATTGCCTCAAGGAACCCTACAAGGCT
GAAGCCATCTCTCGTGAGAAGGTCCATTTTGCTCTCTCCAAATGGGTCGACGCCAAGCCT
GAAAAACCT------------AACACCCCAGAGCAG
>HandroanthusImpetiginosusdroanthusImpetiginosus_PIN07947.1
ATG---GCGTCCAAT---GCTGCCGTTCCATTTTGGAGAGCCGCGGGAATGACTTACATA
ACCTACTCGAACCTCTGCGCCAATTTGGTGAGTCAGTGTTTGAAGGAGCCTTACAGATCC
GAAGCTTTGAACCGTGAGAAGGTCCACTTCTCCGTTTCCAAATGGGTCGACGGCAAACCC
GAGAAACCAACCACCCGCTCAGATACTCCTGAA---
>HandroanthusImpetiginosusdroanthusImpetiginosus_PIN15250.1
ATG---ACGTCGAAT---GCTGCGGTGCCCTTCTGGAGAGCTGCTGGTATGACTTACATA
ACATACTCCAATCTCTGTGCCAATTTGGTGAGGCAGTGCTTGAAGGAGCCTTACAGATCC
GAAGCCCTTAACCGAGAGAAGGTCCATTTCTCCATTTCTAAGTGGGCCGAAGGCAAACCC
GAGAAACCCACCATCCGTTCAGATACCCCTGAA---
>HandroanthusImpetiginosusdroanthusImpetiginosus_PIN19509.1
ATG---GCGTCAAAT---GCTGCGGTGCCCTTCTGGAGAGCTGCTGGTATGACTTACATA
ACATACTCCAATCTCTGCGCCAATTTGGTGAGGCAGTGCTTGAAGGAGCCTCACAGATCC
GAAGCCCTTAACCGAGAGAAAGTCCATTTCTCCATTTCTAAGTGGGCCAAAGGCAAACCA
GAGAAACCCAAAAGCCCAGTACTGCATTACTACTCT
>HandroanthusImpetiginosusdroanthusImpetiginosus_PIN24061.1
ATG---GCATCAAAT---GCTGCGGTGCCGTTCTGGAGAGCTGCTGGTATGACTTACATA
ACATACTCCAATCTCTGCGCCAATTTGGTGAGGCAGTGCTTGAAGGAGCCTCACAGATCC
GAAGCCCTTAACCGAGAGAAAGTCCATTTCTCCATTTCTAAGTGGGCCGAAGGCAAACCA
AAGAAACCCAGT---AGGTTCCTTTGTTCTTTTTTG
>IpomoeaNilmoeaNil_INIL01g20083.t1
atg---gcgtctact---gcagcggtgccgttttggagagcagcggggatgacctacatt
acatactccaatttgtgcgcgaacctggtgaggaactgtctcaaggagccttacaagtcc
gaagctctgagccgtgagaaggttcactactccgtctctaaatgggccgatggaaagccg
cagaagcccactatccgctcagatacttctgaagaa
>IpomoeaNilmoeaNil_INIL03g18162.t1
atg---gcgtcgaac---gcagcggtgccgttctggagagcagcggggatgacttatatc
acgtactcgaacctgtgcgcaaacatggtgaggaactgcctcaaggatccttacaagtct
gaagctttgagcagagagaaggtccacttctccatctccaagtggatcgatggaaaagcg
gagaagcctgctatccgctcggacactcctgaagca
>IpomoeaNilmoeaNil_INIL09g21506.t1
atg---gcgtcgaac---gcagcggtgccgttctggagagcagcgggaatgacttacatc
acatactccaacctgtgcgccaacatggtgaggaactgcctcaaggagccccacagatcc
gaagcactgagccgcgagaaggtccacttctccttctccaaatgggtggatggcaagccc
cagaaacccgccatccgttcagatacaggtgaagaa
>ManihotEsculenta_Manes.05G195000.1.p
ATG---GCCTCCAAT---GCAGCAGTGCCGTTCTGGAGAGCAGCGGGTATGACATACATA
ACTTACTCAAACATATGTGCAAATCTGGTGAGGAACTGTCTCAAAGAGCCTTATAAGACC
GAAGCCCTCACTCGCGAGAAGGTCCATTTTTCCGTCTCCAAGTGGGTCGATAGCAAGCCC
CAGAAACCCACTCTTCGTTCAGATACACCTGAAGCA
>MimulusGuttatusulusGuttatus_Migut.I01175.1.p
ATG---GCGTCGAGC---GCTGCTGTTCCGTTCTGGAGATCTGCGGGTATGACTTACATA
ACATACTCTAACCTCTGCGCCAATTTGGTGAGGCAGTGTTTGAAGGAGCCCTACAAAACC
GAATCTTTGACCCGCGAGAAGGTCCACTTCTCCGCTTCTCAATGGGTCGACGGCAAACCC
GAGAAACCAACCACCCGCTCGGATTCTCCTGAA---
>OleaEuropaeaaEuropaea_Oeu040350.2
ATG---GCATCAAAC---GCAGCGGTGCCGTTTTGGCGGGCAGCGGGGATGACCTACATA
ACGTACTCAAACCTGTGTGCGAACCTTGTGAGGCAGTGTCTCAAGGAGCCATACCGATCC
GAAGCCTTGACCCGGGAGAAGGTCCATTTTTCCGTCTCCCAATGGGTTGAAGGCAAACCC
CAGAAACCCATGATGATAGACTGGTCATGGGTTTAC
>Phtheirospermumheirospermum_Pjv1_00027178
ATG---GCGTCTAAT---GCTGCGGTGCCGTTCTGGAGAAATGCTGGGATGACTTACATA
ACGTACTCGAACCTCTGTGCCAATCTGGTGAGGCAGTGTTTGAAGGAGCCCCATAGATCC
GAATCTTTGAACCGCGAGAAGGTCCATTTTTCCGTTTCTCAGTGGGTCGAGGGCAAACCA
GAGAAACCAACGATCCGCTCGGAGAATTCTGAT---
>PrunusPersicanusPersica_Prupe.3G167500.1.p
ATG---GCGTCGAAC---GCAGCGGTGCCGTTTTGGCGTGCGGCCGGTATGACTTACATC
ACCTACTCAAACATCTGTGCGAATCTGGTTCGGAATTGCCTCAAGGAGCCTTACAAGACT
GAAGCAATATCTCGCGAGAGGGTACACTTCGCCGTCTCCAAGTGGACCGATGGCAAGCCT
GAGACGCCCACTATCCGTACGGACACACCTGATGTA
>PopulusTrichocarpa_Potri.008G008900.1
ATG---GCGTCGAAT---GCAGCAGCGCCGTTTTGGAGGGCCGCCGGCATGACCTACATA
ACATATTCCAACATCTGTGCTAATCTTGTCAGAAACTGTCTCAAAGAACCATACAAGACT
GAAGCTCTTTCGAGGGAAAAGGTTCATTTTGCTGTTACCAAGTTTGTCGATGGAAATCCT
CAGAAACCCATTGTTCGTTCGGATTCTGGGACTGAA
>PopulusTrichocarpa_Potri.010G250000.1
ATG---GCGTCGAAT---GCAGCAGCGCCGTTTTGGAGGGCCGCCGGCATGACCTACATA
ACATATTCCAACATCTGTGCTAATCTTGTCAGAAACTGTCTCAAAGAACCATACAAGACT
GAAGCTCTTTCCAGGGAAAAGGTTCATTTTGCTGTTACCAAGTTTGTCGATGGAAATCCT
CAGAAACCCGTTGTTCGTTCGGATTCTGGGACTGAA
>SesamumIndicumamumIndicum_SIN_1017521
ATG---GCGTCGAAC---GCTGCGGTCCCATTCTGGAGAGCTGCGGGGATGACCTACATA
ACGTACACGAATCTCTGCGCCAACTTGGTGAGGCAGTGTTTGAAGGAGCCCTACAAATCC
GAAGCTTTGAACCGTGAGAAGGTCCACTACTCCGTTTCTCGATGGGTCGACGGCAAACCC
GAGAAACAAAGTATACGAATCTACTTTGTTTTA---
>SolanumTuberosumanumTuberosum_PGSC0003DMT400023749
ATG---GCGTCGAAT---GCAGCTGCGCCATTTTGGAGATCGGCGGGGATGACTTACATA
ACATACTCAAATCTGTGCGCCAATCTGGTAAGGAATTGCCTTAAGGAACCTTACAAGTCC
GAAGCCCTCACTCGGGAAAAGGTCCACTACACTATCAGCAAATGGGCTGATGGCAAGCCT
CAGAAACCTACCATCCGCTCAGACACTCCGGAAGAT
>SolanumTuberosumanumTuberosum_PGSC0003DMT400068159
ATG---GCTTCTAAC---GCAGCTGCACCGTTTTGGAGGTCGGCAGGGATGACTTACATA
GCATACTCAAACCTATGCACGAACCTGGTCAGAAACTGCCTTAAAGAGCCTTACAAGTCC
GAAGCTTTGAGCCGTGAGAAGGTCCATTACACCATCTCCAAATGGGCTGATGGCAAGCCT
CAGAAACCGACCACCCGCTCAGATTTTCCCGAAGAA
>SolanumTuberosumanumTuberosum_PGSC0003DMT400074206
ATG---GCATCGAAC---GCAGCAGCACCATTCTGGAGATCAGCAGGGATGACTTACATA
ACCTACTCAAATCTCTGTGCTAATCTTGTTAGGAATTGCCTTAAGGAACCTTACAAGGCT
GAAGCCCTTTCCCGTGAGAAGGTCCATTACTCCATCTCCAAATGGGCTGATGGCAAACCT
CAGAAACCCACTCTCCGCTCTGATACTCCTGAAGAT
>StrigaAsiaticaAsiatica_SGA_v2.0_scaffold122G33290
ATG---GCGTCTAAT---GCAGCGGTGCCGTTTTGGAGAGCTGCCGGGATGACCTACATA
ACGTACTCGAACCTCTGCGCCAATTTGGTGAGACAGTGTTTGAAGGAGCCCTACAAATCC
GAAGCACTCACCCGTGAGAAGGTCCATTTCGCCGTCTCTGAGTGGGTCGACGGCCGGCCG
GAGAAGCCATCCGCTCGGACACCCCTGAATGAGCCT
>VitisVinifera_GSVIVT01037184001
AGT---GGGATCAGG---TCGGCGGTGCCGTTCTGGAGAGCAGCGGGGATGACGTACATA
TCTTACTCGAACATCTACGCGAATCTGGTGAGAAACTGCCTCAAGAAGCCATTCAAATCC
GAAGACCTCACTCACGAGAAGGTCCATTTCTCCATTTCCAAATGGGATAATGGCGTTCCC
CAGAAGCCCAGCTTCCACCAACGCACCTCAGCACAC
>VitisVinifera_GSVIVT01037963001
TGG---GATCAGGTG---CGGCGATTGCCGTTCTGGAGAGCAGCGGGGATGACGTACATA
TCGTACTCGAACATCTGCGCGAATCTGGTGAGGAACTGCCTCAAGGAGCCATTCAAATCC
GAAGCACTCACTCACGAGAAGGTCCATTTCTCCATTTCCAAA------------------
------------------------------------
>CuscutaAustraliscutaAustralis_C021N0036E0.1
ATG---GCGTCGAAT---GCGGCGATGCCGTTCTGGAGAGCAGCGGGGATGACTTACATC
ACATACTCGAACATGTGCGCCAACATGGTGAGGAACTGCCTCAAGGAACCCTACAGATCT
GAGGCGATGAGCCGCGAGAAGGTCCACTTCGCCTTCTCCAAATGGGCTGAGGGAAAGCCC
CAGAAACCCACTATTCGCTCAGACACGCCGGGCGAA
>Actinidiaeriantha_DTZ79_11g11150
ATG---GCGTCGAAC---GCGGCGGTGCCGTTCTGGAGGGCGGCGGGGATGACTTACATA
ACATACTCGAACATATGCGCGAACTTGGTGAGGAACTGCCTCAAAGAGCCCTACAAGTCC
GAAGCCCTCACCCGGGAGAAGGTCCATTTTTCCGTCTCCAAATGGGTCGACGGCAAACCC
CAGAAACCCAGTAATTCTTCTTCTTCTTCTTTTGTG
>Actinidiaeriantha_DTZ79_16g00460
ATG---GCGTCGAAC---GCGGCGGTGCCGTTCTGGAGGGCGGCGGGGATGACTTACATA
ACATACTCAAACGTATGCGCGAACCTGGTGAGGAACTGCCTCAAAGAGCCCTACAAGTCC
GAAGCCATCACCCGCGAGAAGGTCCATTTTTCCGTCTCCAAATGGATCGACGGAAAACCC
CAGAAACCCATGGTTCTGAGTGACATTTTAAGGTCA
>Actinidiaeriantha_DTZ79_19g15990
ATG---GCGTCGAAC---GCGGCGGTGCCGTTCTGGAGAGCGGCGGGGATGACATACATA
ACGTACTCGAACATATGCGCGAACCTCGTGAGGAACTGCCTCAAAGAGCCCCACAAATCC
GAAGCCCTCACCCGCGAGAAAGTCCATTTTTCCGTCTCCAAATGGGCCGATGGAAAACCC
CAGAAACCCAAATCCACCAAACCCACCCCACAAAAT
>Actinidiaeriantha_DTZ79_23g18490
ATG---GCGTCGAAC---GCGGCGGTGCCGTTCTGGAGAGCGGCGGGGATGACATACATA
ACGTACTCGAACATATGCGCGAACCTGGTGAGGAACTGCCTCAAAGAACCCCACAAATCC
GAAGCCCTCACCCGCGAGAGGGTCCATTTTTCCGTCTCCAAATGGGTCGATGGAAAACCC
CAGAAACCCAGCTTCTTTGAGAGTCTGATCAAGGAG
>GossypiumRaimondiisypiumRaimondii_KJB40448
ATG---GCTTCGAAC---GCGGCGGTGCCGTTCTGGCGTGCAGCGGGGATGACATATATC
ACCTACTCCAACATATGCGCCAACCTCGTCAGAAACTGCTTGAAGGAACCTTATAAGACT
GAAGCCCTTTCTCGTGAGAAAGTACATTTCTCCATCTCCAAGTGGACTGATGGAAAGCCT
GAAAAGCCCACTATCCGCTCAGATTCGCCTGAAGAA
>GossypiumRaimondiisypiumRaimondii_KJB46881
ATG---GCGTCGAAT---GCGGCGGTTCCATTCTGGCGTGCATCCGGCATGACTTATATA
ACCTACTCGAACATATGCGCCAACCTCGTTAGGAACTGCTTAAAGGAACCATACAAGACT
GAAGCCCTTAGTCGTGAGAAAGTTCATTTCTCCATCTCCAAGTGGACGGATGGAAAGCCT
GAAAAGCCTACTCTCCGCTCAGACTCACCTGAAGAA
>TheobromaCacao_Thecc1EG046972t1
ATG---GCGTCGAAC---GCGGCGGTGCCGTTCTGGCGTGCAGCCGGCATGACGTATATC
ACCTACTCAAACATATGCGCCAATCTTGTCAGAAACTGCTTGAAGGAACCCTACAAGACT
GAAGCCCTTGCTCGTGAGAAAGTCCATTTCTCTATCTCCAAGTGGACCGATGGAAAGCCT
GAAAAGCCCACTCTCCGCTCAGATTCCCCTGTAGAA
>VacciniumCorymbosumciniumCorymbosum_VaccDscaff17-processed-gene-362.19-mRNA-1
ATG---GCGTCGAAC---GCAGCGGTTCCCTTTTGGAGGGCGGCGGGAATGACTTACATA
ACCTACTCCAACATATGCGCTAACCTGGTGAGGAATTGCCTCAAAGAGCCTTACAAAACC
GAAGCCCTCACCCGTGAGAAGGTCCATTTCTCTGTCACCAAATGGGCCGACGGAAAACCC
CAGAAACCCAATATGTTGTTGTTGCTGACTGTTTTC
>VacciniumCorymbosumciniumCorymbosum_VaccDscaff27-augustus-gene-326.40-mRNA-1
ATG---GCGTCGAAC---GCAGCGGTTCCCTTTTGGAGGGCGGCGGGAATGACTTACATA
ACCTACTCCAACATATGCGCTAACCTGGTGAGGAATTGCCTCAAAGAGCCTTACAAAACC
GAAGCCCTCACCCGTGAGAAGGTCCATTTCTCTGTCACCAAATGGGCCGACGGAAAACCC
CAGAAACCCATGACTGGTAGAAATGTGCCGCAATTT
>Phtheirospermumheirospermum_trinity.Trinity
atg---gcgtctaat---gctgcggtgccgttctggagaaatgctgggatgacttacata
acgtactcgaacctctgtgccaatctggtgaggcagtgtttgaaggagccccatagatcc
gaatctttgaaccgcgagaaggtccatttttccgtttctcagtgggtcgagggcaaacca
gagaaaccaacgatccgctcggagaattctgat---
>Aeginetiaindicaindica_TRINITY_DN9126_c0_g1_i9
atg---gcgtctaat---actgcggtgccgttctggagagctgctgggatgacctacata
acctactcgaatctctgcgccaatttggtgaggcagtgtttgaaggagccctacagatcc
gaagctctgaaccgtgagaaggtccatttctccgtcgctcaatgggtcgacggaaaaccg
gagaaacaaaccacacgttcggacacccctgaa---
>Alectravogeliivogelii_TRINITY_DN618_c0_g1_i7
atg---gcgtctaat---gctgcggtgccgttctggagagctgcggggatgacatacata
acctattcgaacctctgcgccaatttggtgaggcagtgtttgaaggaacctcacagatct
gaagctctgagccgtgagaaggtccatttcgccgtcgctcagtgggtcgacggcaaaccg
gagaagccaaccctccgctcggagacccctgaa---
>CastillejaMiniataMiniata_TRINITY_DN31_c0_g1_i2
atg---gtgtctaac---gctgcggtgccgttctggagaaatgcgggaatgacttatata
acgtactcgaacctctgtgccaatctggtgaggcagtgtttgaaggagccccatagatcc
gaatctttgaaccgtgagaaggtccatttctctgcttctcagtgggtcgatggaaaacct
gagaaaccaacacttcggaaaactctgactgag---
>ChristisoniaKwangtungensisKwangtungensis_TRINITY_DN2413_c1_g2_i1
atg---gcgtctaat---gctgcggtgccgttctggagagcttcggggatgacctacata
acctactctaatctctgcgccaatttggtgaggcagtgtttgaaggagccctacagatcc
gaagctttgaaccgtgagaaggtccatttctccgtcgctcaatgggtcgatggcaaaccg
gagaaacagaccatgcgttcggacacccctgaa---
>ConopholisAmericanaAmericanaamericana_2091236
atg---gcgtctaac---gctgcggtaccgttttggagatctgcggggatgacttacaca
acatattcgaacctctgtgccaatttggtgaggcagtgtctgaaagagccctatagatcc
gaagctctgaaccgggagaaggtccatttctccgtttctcagtgggtcgaaggcaagcca
gagaaaccaaacacccgctcggatactcccgaa---
>Epifagusvirginiana_2055903-buds
atg---gcgtctaac---gctgcggtaccgttttggagatctgcggggatgacttacata
acgtattcgaacctctgtgccaatttggtgaggcagtgtctgaaagagccctatagatcc
gaagctttggacagggagaaggtccatttctctgtttctcagtgggccggaggcaaacca
gagaaaccaaacacccgatcgaatactcctgaa---
>Escobedia_TRINITY_DN915_c0_g1_i5
atg---gcttctaat---gctgcggtgccgttctggagagctgcgggaatgacatacata
acctactcgaacctctgcgccaatttggtgaggcagtgtttgaaggagccctacagatcc
gaagctctgagtcgtgagaaggtccatttcgccgtctctcagtgggtcgacggcagaccg
gagaagccaaccatccgctcagaaacctctgaa---
>Euphrasiaarctica
atg---gcgtcgaac---gctgccgttccgttctggagaaacgcggggatgacttacata
acctactcgaacctctgcgctaatatggtgaggcagtgcttgaaggagccctacagatcc
gaatctctgaaccgggagaaggtccatttctccgcttctcagtgggtcgaaggaaagccg
gagaagccaNNN------------------------
>LindenbergiaPhilippensis_08G155000.1
atg---gcgtcgaac---gctgcggcaccgttttggagggctgcggggatgacgtacata
acatactctaacctctgcgccaatttggttaggcagtgtttgaaggagccctacagatcc
gaagctttgaaccgtgagaaggtccatttctccgttgctcagtgggtcgacggcaaaccc
gagaaaccaaccacccgctcagatgatacccct---
>MimulusGuttatusulusGuttatus_I1260.1
atg---gcgtcgagc---gctgctgttccgttctggagatctgcgggtatgacttacata
acatactctaacctctgcgccaatttggtgaggcagtgtttgaaggagccctacaaaacc
gaatctttgacccgcgagaaggtccacttctccgcttctcaatgggtcgacggcaaaccc
gagaaaccaaccacccgctcagattctcctgaa---
>OrobancheCumanamana_GWHTBHPV009257
atg---gcgtctaac---gctgcggcaccgttctggagatctgcggggatgacttacata
acgtactcgagcctctgcgccaatttggtgaggcaatgtttgaaagagccctatagatcc
gaagctttgagccgcgagaaggtccatttctccgtttctcagtgggtcgaaggcaaacca
gagaaaccaaccatccgtgcggatactcctgaa---
>Ofasciculata_flower_buds
atg---gcgtccaac---gctgcggcaccgttttggagatctgcggggatgacttacata
acgtactcgaacttctgtgccaatatggtgcggcagtgcttgaaggagccctatagaacc
gaagctttgagccgtgagaaggtccatttctccatttctcgttgggccgaaagcaaacca
gagaaaccaaccattcactcggatactcatgaa---
>Pedicularis
atg---gcgtcaaat---gctgcggtgccgttctggagaaatgcggggatgacttacata
acgtactcgaacctctgtgccaatctggtgaggcagtgtttgaaggagccccatagatct
gaatctttgaaccgtgagaaggtccatttctccgtttctcagtgggtcgacggcaaacaa
gagaaaccaaccatccgctcg---------------
>StrigaAsiaticaAsiatica_GER28341.1_3875
atg---gcgtctaat---gcagcggtgccgttttggagagctgccgggatgacctacata
acgtactcgaacctctgcgccaatttggtgagacagtgtttgaaggagccctacaaatcc
gaagcactcacccgtgagaaggtccatttcgccgtctctgagtgggtcgacggccggccg
gagaagtcaaccatccgctcggacacccctgaa---
