# Supplementary material for: Altered Mitochondrial Respiration Is Associated With Loss of Nuclear‐Encoded OXPHOS Genes in Parasitic Broomrapes
Source: Ecol Evol. 2025 Jul 6;15(7):e71737. doi: 10.1002/ece3.71737 (PMC12230201; doi:10.1002/ece3.71737)
Supplement: Supplementary file 1 — Appendix S1. [file ECE3-15-e71737-s003.tgz › Orobanchaceae_O2K_Supplementary_v3/Data_S1/DataS1/CV/OG0005039.trimmed.fas]

>AmborellaTrichopodaorellaTrichopoda
ATG---GCATCTTCTGGTGGAGCTGTTCCTTTTTGGAGAGCGGCAGGTATGACATATGTT
AGATATTCAAACATTTGTGCTTCGCTAGTTCGTCAGTGCCTCAAAGAGCCGTACAGAAGT
GAATCCCTTTCTCGAGAGAAGGTCCATTTCTCTGTTTCAAAGTGGGTTGATGGCAAGCCC
GAGAAGCCAGTAATTGAGAGTCTCATTGTCGCCCTA
>Daucuscarotacuscarota
ATG---GCGTCAAGTGGAGCTGCCGTGCCATTCTGGAGAGCTGCAGGGATGACATACATA
AGCTATTCAAACATATGTGCCAGCATGGTGAGGAACTGTCTCAAAGAGCCTCACAAAACT
GAATCCATTTCTCGCGAGAAGGTTCATTACTCCGTTTCCAAATGGGTCGATGGCAAGCCT
CAAAAGCCCAGTATGCTCTCTCTCTCTCTCTCTCGT
>AquilegiaCoeruleailegiaCoerulea
ATG---GCATCGACA---GCAGCAGTACCATTCTGGAGATCAGCAGGAATGACATACATA
ACATACTCAAACATCTGTGCATCGCTAGTGCGAAACTGTCTCAAAGAACCACACAAGACT
GAAGTTCTAGATCGTGAGAAGGTTCATTTCTCTGTCTCTAAATGGGACAACGGTGTTCCT
GAGAAACCCACCATTCGCTCAGATGATCCAGCTGAA
>PopulusTrichocarpa
ATG---GCGTCGAAT---GCAGCAGCGCCGTTTTGGAGGGCCGCCGGCATGACCTACATA
ACATATTCCAACATCTGTGCTAATCTTGTCAGAAACTGTCTCAAAGAACCATACAAGACT
GAAGCTCTTTCGAGGGAAAAGGTTCATTTTGCTGTTACCAAGTTTGTCGATGGAAATCCT
CAGAAACCCATTGTTCGTTCGGATTCTGGGACTGAA
>ArabidopsisThaliana
ATG---GCATCGAAT---GCGGCGGTTCCGTTCTGGAGAGCGGCGGGGATGACATATATA
TCGTATTCAAACATCTGTGCGAATATCGTGAGGAACTGTCTCAAGGAGCCACACAAAGCT
GAAGCTCTTACTCGCGAGAAGGTTCACTTCTCTCTCTCCAAATGGGCTGATGGAAAGCCC
CAGAAACCTGTTTTGCGGTCAGACACACCTGAAGTT
>CitrusSinensisrusSinensis
ATG---GCTTCAAAC---GCAGCGGTGCCGTTTTGGAGAGCAGCGGGGATGACATACATA
TCGTACTCGAACATCTGTGCGAATCTGGTGAGGAATTGTCTCAAGGAACCTTACAAAACC
GAGGCCCTCACTCGCGAGAAGGTTCACTTCTCTATCTCTAAGTGGACCGATGGCAAACCC
CAGAAACCCACTATTCGTTCTGATACTCCGGAAGAA
>ManihotEsculenta
ATG---GCCTCCAAT---GCAGCAGTGCCGTTCTGGAGAGCAGCGGGTATGACATACATA
ACTTACTCAAACATATGTGCAAATCTGGTGAGGAACTGTCTCAAAGAGCCTTATAAGACC
GAAGCCCTCACTCGCGAGAAGGTCCATTTTTCCGTCTCCAAGTGGGTCGATAGCAAGCCC
CAGAAACCCACTCTTCGTTCAGATACACCTGAAGCA
>OleaEuropaeaaEuropaea
ATG---GCATCAAAC---GCAGCGGTGCCGTTTTGGCGGGCAGCGGGGATGACCTACATA
ACGTACTCAAACCTGTGTGCGAACCTTGTGAGGCAGTGTCTCAAGGAGCCATACCGATCC
GAAGCCTTGACCCGGGAGAAGGTCCATTTTTCCGTCTCCCAATGGGTTGAAGGCAAACCC
CAGAAACCCATGATGATAGACTGGTCATGGGTTTAC
>VacciniumCorymbosumciniumCorymbosum
ATG---GCGTCGAAC---GCAGCGGTTCCCTTTTGGAGGGCGGCGGGAATGACTTACATA
ACCTACTCCAACATATGCGCTAACCTGGTGAGGAATTGCCTCAAAGAGCCTTACAAAACC
GAAGCCCTCACCCGTGAGAAGGTCCATTTCTCTGTCACCAAATGGGCCGACGGAAAACCC
CAGAAACCCAATATGTTGTTGTTGCTGACTGTTTTC
>Actinidiaeriantha
ATG---GCGTCGAAC---GCGGCGGTGCCGTTCTGGAGGGCGGCGGGGATGACTTACATA
ACATACTCGAACATATGCGCGAACTTGGTGAGGAACTGCCTCAAAGAGCCCTACAAGTCC
GAAGCCCTCACCCGGGAGAAGGTCCATTTTTCCGTCTCCAAATGGGTCGACGGCAAACCC
CAGAAACCCAGTAATTCTTCTTCTTCTTCTTTTGTG
>VitisVinifera
AGT---GGGATCAGG---TCGGCGGTGCCGTTCTGGAGAGCAGCGGGGATGACGTACATA
TCTTACTCGAACATCTACGCGAATCTGGTGAGAAACTGCCTCAAGAAGCCATTCAAATCC
GAAGACCTCACTCACGAGAAGGTCCATTTCTCCATTTCCAAATGGGATAATGGCGTTCCC
CAGAAGCCCAGCTTCCACCAACGCACCTCAGCACAC
>CinnamomumMicranthumnamomumMicranthum
ATG---GCATCGACC---GCAGCTGTACCGTTTTGGAGATCGGCAGGGATGACATACATA
ACCTACTCCAACATCTGCGCCTCCCTCGTCCGCAGCTGCCTCAAAGAACCCCACAAATCC
GAAGCCATCTCCCGTGAAAAAGTCCATTTCGCAGTCTCCAAATGGGCTGATGGAAAGCCT
GAAAGGCCATCACTTCGATCGGACTCACCTGAGGAG
>HelianthusAnnuusianthusAnnuus
ATG---GCGTCAACC---GCTGCGGTGCCGTTTTGGAGATCTGCTGGTATGACCTACATA
ACCTACTCCAACATATGTGCTAACCTTGTGAGGAACTGTCTCAAAGAACCCTACAAATCC
GAAGCAATCAGCCGTGAAAAGGTCCATTTCTCCGTCACCAAATGGGCCGATGGCAAGCCT
GAGAAGCCTACTATTAGGTCTGATACTCCTGAAGAG
>OryzaSativa
ATGTCGGCGACGACG---GCGGCGGTTCCCTTCTGGCGCGCGGCGGGGATGACCTACATC
GGCTACTCCAACGTCTGCGCCGCCCTGGTGCGCCGGTGCCTCAAGGAGCCCCACAAGTCC
GAGGCCGCCTCCCGCGAGAAGGTCCACTTCGCCATCTCCAAGTGGGCCGACGGCAAGCAG
GAGAAGCCGAACCTTGGGAGTGTGGAGTCTAGAAAG
>SorghumBicolorghumBicolor
ATGTCGGCGACCACG---GCGGCCGTGCCCTTCTGGCGGGCAGCGGGGATGACCTACATA
GGATACTCCAACATCTGCGCTGCGCTGGTCCGGAACTGCCTCAAGGAGCCCTTCAAGTCC
GAGGCCGCGTCCCGCGAGAAGGTCCATTTCTCCATCTCCAAGTGGGCGGACGGCAAGCAA
GAGAAGCCCACTGTCCGCACAGAAGATGAA------
>PrunusPersicanusPersica
ATG---GCGTCGAAC---GCAGCGGTGCCGTTTTGGCGTGCGGCCGGTATGACTTACATC
ACCTACTCAAACATCTGTGCGAATCTGGTTCGGAATTGCCTCAAGGAGCCTTACAAGACT
GAAGCAATATCTCGCGAGAGGGTACACTTCGCCGTCTCCAAGTGGACCGATGGCAAGCCT
GAGACGCCCACTATCCGTACGGACACACCTGATGTA
>GossypiumRaimondiisypiumRaimondii
ATG---GCTTCGAAC---GCGGCGGTGCCGTTCTGGCGTGCAGCGGGGATGACATATATC
ACCTACTCCAACATATGCGCCAACCTCGTCAGAAACTGCTTGAAGGAACCTTATAAGACT
GAAGCCCTTTCTCGTGAGAAAGTACATTTCTCCATCTCCAAGTGGACTGATGGAAAGCCT
GAAAAGCCCACTATCCGCTCAGATTCGCCTGAAGAA
>TheobromaCacao
ATG---GCGTCGAAC---GCGGCGGTGCCGTTCTGGCGTGCAGCCGGCATGACGTATATC
ACCTACTCAAACATATGCGCCAATCTTGTCAGAAACTGCTTGAAGGAACCCTACAAGACT
GAAGCCCTTGCTCGTGAGAAAGTCCATTTCTCTATCTCCAAGTGGACCGATGGAAAGCCT
GAAAAGCCCACTCTCCGCTCAGATTCCCCTGTAGAA
>GlycineMaxcineMax
ATG---GCGTCGAGC---GGAGCGGTGCCGTTTTGGAGGGCAGCGGGGATGACATACATC
ACATACTCAAACATATGCGCGAATCTGGTCAGGAATTGCCTCAAGGAACCCTACAAGGCT
GAAGCCATCTCTCGTGAGAAGGTCCATTTTGCTCTCTCCAAATGGGTCGACGCCAAGCCT
GAAAAACCT------------AACACCCCAGAGCAG
>IpomoeaNilmoeaNil
atg---gcgtctact---gcagcggtgccgttttggagagcagcggggatgacctacatt
acatactccaatttgtgcgcgaacctggtgaggaactgtctcaaggagccttacaagtcc
gaagctctgagccgtgagaaggttcactactccgtctctaaatgggccgatggaaagccg
cagaagcccactatccgctcagatacttctgaagaa
>SolanumTuberosumanumTuberosum
ATG---GCTTCTAAC---GCAGCTGCACCGTTTTGGAGGTCGGCAGGGATGACTTACATA
GCATACTCAAACCTATGCACGAACCTGGTCAGAAACTGCCTTAAAGAGCCTTACAAGTCC
GAAGCTTTGAGCCGTGAGAAGGTCCATTACACCATCTCCAAATGGGCTGATGGCAAGCCT
CAGAAACCGACCACCCGCTCAGATTTTCCCGAAGAA
>CuscutaAustraliscutaAustralis
ATG---GCGTCGAAT---GCGGCGATGCCGTTCTGGAGAGCAGCGGGGATGACTTACATC
ACATACTCGAACATGTGCGCCAACATGGTGAGGAACTGCCTCAAGGAACCCTACAGATCT
GAGGCGATGAGCCGCGAGAAGGTCCACTTCGCCTTCTCCAAATGGGCTGAGGGAAAGCCC
CAGAAACCCACTATTCGCTCAGACACGCCGGGCGAA
>CoffeaCanephorafeaCanephora
ATG---GCGTCAAAT---GCAGCGGTGCCGTTCTGGAGGGCAGCCGGGATGACATACATC
ACCTATTCGAATTTGTGCGCGAATTTGGTCAGGAATTGCCTCAAGGAGCCCCGTAGGACC
GAAGCTCTGACCCGAGAGAAGGTCCATTTCTCAGTTTCCAAATGGGTGGATGGCAAGCCT
GAGAAGCCCACCATCCGCTCGGATACTCCGGAAGAA
>HandroanthusImpetiginosusdroanthusImpetiginosus
ATG---ACGTCGAAT---GCTGCGGTGCCCTTCTGGAGAGCTGCTGGTATGACTTACATA
ACATACTCCAATCTCTGTGCCAATTTGGTGAGGCAGTGCTTGAAGGAGCCTTACAGATCC
GAAGCCCTTAACCGAGAGAAGGTCCATTTCTCCATTTCTAAGTGGGCCGAAGGCAAACCC
GAGAAACCCACCATCCGTTCAGATACCCCTGAA---
>MimulusGuttatusulusGuttatus
atg---gcgtcgagc---gctgctgttccgttctggagatctgcgggtatgacttacata
acatactctaacctctgcgccaatttggtgaggcagtgtttgaaggagccctacaaaacc
gaatctttgacccgcgagaaggtccacttctccgcttctcaatgggtcgacggcaaaccc
gagaaaccaaccacccgctcagattctcctgaa---
>SesamumIndicumamumIndicum
ATG---GCGTCGAAC---GCTGCGGTCCCATTCTGGAGAGCTGCGGGGATGACCTACATA
ACGTACACGAATCTCTGCGCCAACTTGGTGAGGCAGTGTTTGAAGGAGCCCTACAAATCC
GAAGCTTTGAACCGTGAGAAGGTCCACTACTCCGTTTCTCGATGGGTCGACGGCAAACCC
GAGAAACAAAGTATACGAATCTACTTTGTTTTA---
>LindenbergiaPhilippensis
atg---gcgtcgaac---gctgcggcaccgttttggagggctgcggggatgacgtacata
acatactctaacctctgcgccaatttggttaggcagtgtttgaaggagccctacagatcc
gaagctttgaaccgtgagaaggtccatttctccgttgctcagtgggtcgacggcaaaccc
gagaaaccaaccacccgctcagatgatacccct---
>Euphrasiaarctica
atg---gcgtcgaac---gctgccgttccgttctggagaaacgcggggatgacttacata
acctactcgaacctctgcgctaatatggtgaggcagtgcttgaaggagccctacagatcc
gaatctctgaaccgggagaaggtccatttctccgcttctcagtgggtcgaaggaaagccg
gagaagccaNNN------------------------
>StrigaAsiaticaAsiatica
atg---gcgtctaat---gcagcggtgccgttttggagagctgccgggatgacctacata
acgtactcgaacctctgcgccaatttggtgagacagtgtttgaaggagccctacaaatcc
gaagcactcacccgtgagaaggtccatttcgccgtctctgagtgggtcgacggccggccg
gagaagtcaaccatccgctcggacacccctgaa---
>Alectravogeliivogelii
atg---gcgtctaat---gctgcggtgccgttctggagagctgcggggatgacatacata
acctattcgaacctctgcgccaatttggtgaggcagtgtttgaaggaacctcacagatct
gaagctctgagccgtgagaaggtccatttcgccgtcgctcagtgggtcgacggcaaaccg
gagaagccaaccctccgctcggagacccctgaa---
>Escobedia
atg---gcttctaat---gctgcggtgccgttctggagagctgcgggaatgacatacata
acctactcgaacctctgcgccaatttggtgaggcagtgtttgaaggagccctacagatcc
gaagctctgagtcgtgagaaggtccatttcgccgtctctcagtgggtcgacggcagaccg
gagaagccaaccatccgctcagaaacctctgaa---
>Aeginetiaindicaindica
atg---gcgtctaat---actgcggtgccgttctggagagctgctgggatgacctacata
acctactcgaatctctgcgccaatttggtgaggcagtgtttgaaggagccctacagatcc
gaagctctgaaccgtgagaaggtccatttctccgtcgctcaatgggtcgacggaaaaccg
gagaaacaaaccacacgttcggacacccctgaa---
>ChristisoniaKwangtungensisKwangtungensis
atg---gcgtctaat---gctgcggtgccgttctggagagcttcggggatgacctacata
acctactctaatctctgcgccaatttggtgaggcagtgtttgaaggagccctacagatcc
gaagctttgaaccgtgagaaggtccatttctccgtcgctcaatgggtcgatggcaaaccg
gagaaacagaccatgcgttcggacacccctgaa---
>Phtheirospermumheirospermum
atg---gcgtctaat---gctgcggtgccgttctggagaaatgctgggatgacttacata
acgtactcgaacctctgtgccaatctggtgaggcagtgtttgaaggagccccatagatcc
gaatctttgaaccgcgagaaggtccatttttccgtttctcagtgggtcgagggcaaacca
gagaaaccaacgatccgctcggagaattctgat---
>Pedicularis
atg---gcgtcaaat---gctgcggtgccgttctggagaaatgcggggatgacttacata
acgtactcgaacctctgtgccaatctggtgaggcagtgtttgaaggagccccatagatct
gaatctttgaaccgtgagaaggtccatttctccgtttctcagtgggtcgacggcaaacaa
gagaaaccaaccatccgctcg---------------
>CastillejaMiniataMiniata
atg---gtgtctaac---gctgcggtgccgttctggagaaatgcgggaatgacttatata
acgtactcgaacctctgtgccaatctggtgaggcagtgtttgaaggagccccatagatcc
gaatctttgaaccgtgagaaggtccatttctctgcttctcagtgggtcgatggaaaacct
gagaaaccaacacttcggaaaactctgactgag---
>ConopholisAmericanaAmericanaamericana
atg---gcgtctaac---gctgcggtaccgttttggagatctgcggggatgacttacaca
acatattcgaacctctgtgccaatttggtgaggcagtgtctgaaagagccctatagatcc
gaagctctgaaccgggagaaggtccatttctccgtttctcagtgggtcgaaggcaagcca
gagaaaccaaacacccgctcggatactcccgaa---
>Epifagusvirginiana
atg---gcgtctaac---gctgcggtaccgttttggagatctgcggggatgacttacata
acgtattcgaacctctgtgccaatttggtgaggcagtgtctgaaagagccctatagatcc
gaagctttggacagggagaaggtccatttctctgtttctcagtgggccggaggcaaacca
gagaaaccaaacacccgatcgaatactcctgaa---
>OrobancheCumanamana
atg---gcgtctaac---gctgcggcaccgttctggagatctgcggggatgacttacata
acgtactcgagcctctgcgccaatttggtgaggcaatgtttgaaagagccctatagatcc
gaagctttgagccgcgagaaggtccatttctccgtttctcagtgggtcgaaggcaaacca
gagaaaccaaccatccgtgcggatactcctgaa---
>Ofasciculata
atg---gcgtccaac---gctgcggcaccgttttggagatctgcggggatgacttacata
acgtactcgaacttctgtgccaatatggtgcggcagtgcttgaaggagccctatagaacc
gaagctttgagccgtgagaaggtccatttctccatttctcgttgggccgaaagcaaacca
gagaaaccaaccattcactcggatactcatgaa---
>PhelipancheAegyptiaca
ATG---GCGTCCACC---GCTGCGGCACCGTTTTGGAGATCTGCTGGGATGACTTACATA
ACGTACTCGAACCTCTGTGCCAATATGGTGAGGCAGTGCTTGAAGGAGCCTTATAGATCT
GAAGCTCTGAGCCGTGAGAAGGTCCATTTCTCCATTTCTCGCTGGACAGAAAGCAAACAA
GAGAAACCAACCGTTCGCTCGGAAACTCTTGAA---
