# Supplementary material for: Altered Mitochondrial Respiration Is Associated With Loss of Nuclear‐Encoded OXPHOS Genes in Parasitic Broomrapes
Source: Ecol Evol. 2025 Jul 6;15(7):e71737. doi: 10.1002/ece3.71737 (PMC12230201; doi:10.1002/ece3.71737)
Supplement: Supplementary file 1 — Appendix S1. [file ECE3-15-e71737-s003.tgz › Orobanchaceae_O2K_Supplementary_v3/Data_S1/DataS1/CV/OG0007933.one2one.fas]

>AmborellaTrichopodaorellaTrichopoda
atggctgtgaggaaattctacaacgagatcaagggcctaaaggtgaaggagcttcctgcc
catttgaagcccatgctctccattgattatgtgaaacaggccataagccgaggcatggac
aattaccataggaagtatataatgacc------agctccatcgatcctctctaccatgtc
------tgc---------------------------------tttggtgga------atg
atattttcttaccttgttgccttgcctgaagagcgtcgccatctcgagcac---cagcaa
------------------cagcatggcaag---------------cat
>CinnamomumMicranthumnamomumMicranthum
atggcgatgaggaacttctacaacgagataaaggggatgaaggtgaaggatctgccttcc
tacattaagccgatgctttcgatcgactacataaagaagtcgatctgcaaggccatggac
aattacaacgcaaagtacatccaaacg------agctccgtcgaccctgtctaccatgtc
------tgc---------------------------------tttggtgga------atg
atcttctcctacctcgttgccctgcccgaagagcgtcgccacctcgaacac---cagcag
---cac------gcaaaggagcatggcggt---------------cac
>OryzaSativa
atggcgctgcgagccctgatcagcgagatccgggggatgaaggtgcgggaggtgccgggg
tacctgaagccgcggctgagctgggagaacgtgaagaagagcagcgaccaggccgtcgac
cgctacatcgacaagtacatcgagacc------agctcgccggagccgctcttccacgtc
------atc---------------------------------tacggcctc------atg
gccttctcctacctcatcaacctccccaaggagcgccgccacctcgcccac---ctcgag
---gag------ctcgagaggcagggcgccgccggcgccgcccaccac
>SorghumBicolorghumBicolor
atggcgctgcgtgccctgtacaacgagatccggggcatgaaggtccgcgaggtgccggct
tacctgaagccgcgcttgacctgggacaacgtcaagaagagcgccgaccaggccgtcgac
cgctacatcgagaagtacatcgacacg------agctcgccggacccgctcttccacgtc
------tgc---------------------------------ttcggaggg------atg
gtcttctcctacctagtcaatctgccctgggagcgcgcccacctcgcccac---ctcgag
---gag------atggagaggaccggtgggaag------------cac
>HandroanthusImpetiginosusdroanthusImpetiginosus
atggcgatgagggctttctacaacgagatcaagggattgaaggtgaaggaattgccgggt
tatcttaagcccatgttttccgtcaattacgttaagaacagcgtcaagcgtggccttgac
acttaccacgctaaatacatcgagacg------agctccgttgaccctctctatcacatc
------tgc---------------------------------ttcggcggg------atg
gtcttctcctacctcgttgcgctgcccgaggagcgccgacacctccaacat---cagcag
------------------gaacatggtggt---------------cat
>SesamumIndicumamumIndicum
atggcgatgaggaccttctacaacgagataaagggcatgaaggtgaaggaattgccggtc
taccttaagcccatgttcaccatcgattacctcaagaacagcgtcaagcgtggcctggat
aattaccatgccaagtacatcgagacc------agctccgttgaccctctttatcacatc
------tgc---------------------------------ttcggtggc------atg
atcttctcctacctcgtcgccctgccagaggagcgccgacacctcgagcac---cagcag
------------------caacacggcgct---------------cat
>MimulusGuttatusulusGuttatus
atggcgatgaggagtttcttcaaggagataaggagtatgaaggtgacggagttgccgtcg
tatcttaagcccatgttcacccttggctacgtgaagaaaaccctagcgcgcggcctcgac
aattaccacgccaaatacatcgagacc------aactccgtcgatcctctctttcacatt
------tgt---------------------------------ttcggagga------atg
gctttctcctacctcgtcgccctccctgaagagcgccgccacctcgagcac---cagcag
---cac------gccaaacaacacgccgcc---------------gcc
>OrobancheCumanamana
atggcgatgaggaccttctacaatgagataaaggggatgaaggtgaaggagttgccggcg
catctgaagccgatgtttaccattgactatttgaagaataccgtaaagcgtgggctcgac
aattaccacgccaaatacatcgagacc------agctctattgatcctctctttcacatt
------tgc---------------------------------ttcggcgga------atg
atcttctcctacctcgtcgccctccctgaggagcgccgccacctcgagcat---ctgcag
---cac------gcgaaagaacacggcggc---------------cat
>StrigaAsiaticaAsiatica
atggcgttgaggaccttctacaatgagatcaaggggatgaaggtgaaggagctgccggcg
tatctcaagcccaggttcaccgttgattacgtcaagaactccctgcagcgtgggctcgac
aattatcacgccaaatacatcgagacc------agctccgtcgttcctctctaccacatc
------tgt---------------------------------ttcggaggg------atg
atcttctcgtacctcgtcgccctccccgaggagcgccgccaccttgagcac---cagctg
---cac------gccaaagaacacggcggc---------------cat
>Aeginetiaindicaindica
atggcgatgagaacattctacaatgagataaaggggatgaaggtgaaggaactgccggcg
catctcaaacccatgttcaccattgattacgtaaagaattccgtgaggcgtggcctcgac
aattaccacgccaaatacatcgaaacc------agctccatcgatcctctctatcacatc
------tgc---------------------------------tttggcggg------atg
atcttctcgtacctggtcgctctccccgaggagcgccgccacctggagcac---cagcag
---cac------gccaaagaacacggcggt---------------cat
>ChristisoniaKwangtungensisKwangtungensis
atggcgatgagaacattctacaatgagatcaaggggatgaaggtgaaggagctgccggcg
catctcaagcccatgttcaccattgattacgtgaagaattccgtgaagcgtggtctcgac
aattaccacgccaaatacatcgaaacc------agctccgtcgatcctctctatcacatc
------tgt---------------------------------ttcggtgga------atg
ctcttctcgtacctggtcgctctccccgaggagcgccgccacctggagcac---gagcag
---cac------gccaaagaacacggcggc---------------cac
>Alectravogeliivogelii
atggcgctaaggaccttttacagtgaaataaaggggatgaaggtgaaggagctgccggcg
catctcaaacccatgttcaccattgctcacgtgaagaattccgtaaagcgtggtctcgac
aactatcacgccaaatacatcgagacc------agctccgccgatcctctatatcacatc
------tgc---------------------------------ttcggcggg------atg
atcttctcttatctcgttgctctccccgaggagcgccggcacctggagcac---cagcag
---cac------gccaaagaacacgctggc---------------cat
>Escobedia
atggcgatgaggaccttctacaatgagataaaggggatgaaggtgaaggagctacctgcg
catctcaaaccaatgttcaccgttgattacgttaagaattccgtaaagcgtggcctcgat
aactatcacgccaagtacatcgagacc------agctccgcggatcccctctttcacatc
------tgc---------------------------------ttcggcggg------atg
atcttctcgtacctcgtcgccctccccgaggagcgccgccacctggagcac---cagcag
---cac------gccaaagaacacggcggc---------------cat
>ConopholisAmericanaAmericanaamericana
atggcgatgagggccttctataatgagataaaaggaatgaaggtgaaggagttgccggcg
catctgaagccgatgttcaccatcgattacgtaaagaataccgtaaagcgtggcctcgac
aattaccacgccaaatacatcgagacc------agctccatcgatcctctctatcacatc
------tgc---------------------------------ttcggtgga------atg
atcttctcataccttgtcgccctccctgaggagcgccgccacctcgagcac---aagcag
---cac------gccaaagaacacggcggc---------------cat
>Epifagusvirginiana
atggcgatgagggccttctataatgagataaaggggatgagggtgaaggagttgccggcg
catctgaagccgatgttcaccatcgattacgtaaagaataccgtaaagcgtggccttgac
aattaccacgccaaatacatcgagacc------agctccatcgatcctctctatcacatc
------tgc---------------------------------ttcggcgga------atg
atcttctcatacctcgttgccctccctgaggagcgccgccacctcgagcac---aaacag
---cac------gccaaagaacacggcggc---------------cat
>Ofasciculata
atggcgatgaggaccttctacaatgagataaaggggatgaaggtgaaggatttgccggcg
catctgaagccgatgttc------gattacctaaagaacaccgtgaaacgttgcctcgac
aattaccacgccaaatacatcgagacc------agctccttcgatcctctctttcacatc
------tgc---------------------------------ttcggcgga------atg
atcttctcctacctcgtcgcactgcctgaggagcgccgccatctcgagcac---cagcag
---cac------gccaaagaacacggcggc---------------cat
>PhelipancheAegyptiaca
atggcgatgaggaccttctacaatgagataaaggggctgagggtgaaggatttaccggcg
catatgaagccgatgctcaccgtcgattacctgaagaacaccgtgaagcgcggcctggac
aattaccacgccaaatacatcgagacc------agctccgtcgatcctctctatcacatc
------tgc---------------------------------ttcggcgga------atg
atcttatcctacctcgtcgccctaccggaggagcgccgccacctcgagcac---cagcag
---cac------gctaaagaccacggcggc---------------cat
>Phtheirospermumheirospermum
atggcgatgaggaccttctacaacgagataaaggggatgaaggtgaaagagttgccggcg
catctgaagccgatgttcaccatcgattacgcgaagaacagcgtaaagcgtggcctcgac
aattaccacgccaaatacatcgagacc------agttccgtcgatcccctatttcacatc
------tgc---------------------------------ttcggcgga------atg
atcttctcatacctcgtcgccctccccgaggagcgccgccacctcgagcac---------
------------gccaaagaacacggcggtggc------------cat
>CastillejaMiniataMiniata
atggcgatgaggaccttctacaatgagataaaggggttgaaggtgaaagacttgccggcg
catctgaagccgatgttcaccatcgattacgccaagaccagcgtaaagcgtggcctcgac
aattaccacgccaaatacatcgaaaca------agctccgtcgatcccctctttcacatc
------tgc---------------------------------ttcggagga------atg
attttttcgtacctcgtcgccctccctgaggagcgccgccacctcgagcac---------
---gcc------gccaaagaacacggcggcggc------------cat
>Euphrasiaarctica
atggcgatgaggacattctacaacgagattaaggggatgaaggtgagggagcttccggcg
catctgaagccgatgttcaccgtcgattacgtgaagaatagcgtaaagcgtggcctcgac
aattaccacgccaaatacatcgagacc------agctccgccgatcccatctttcacatc
------tgc---------------------------------atcggtggt------atg
atcttctcatacctcgtcgccctccccgaggagcgccgccacctcgagcac---------
------------gccaaacaacacggcggc---------------cat
>Pedicularis
atggcgatgaggaccttctacaacgagataaaggggttgaaggtgaaggaattgccggcg
catctgaagccgatgttcaccatcagccacgcgaagagtagcataaagcgtggcctcgac
aattaccacgccaaatacatcgagacc------gactccgccgatcccatctttcacatc
------tgc---------------------------------atcggagga------atg
atcttctcatacctcgtcgccctccccgaggagcgccgccacctcgcgcac---gcccaa
------------------gcacacggcggcggc------------cat
>LindenbergiaPhilippensis
atggcgatgaggactttctacaacgagataaaggggatgaaggtgaaggagttaccggcg
catctcaagccgatgttctccatcggctacgtgaagaacagcgtgaagcgtgggctcgac
aattaccacgccaagtacatcgagacc------agctcaatcgatccccttttccacatc
------tgc---------------------------------ttcggcgga------atg
atcttctcttacctcgtcgccctccccgaggaacgccgccacctcgagcac---cagcag
---cac------gccaaggaacacggcggc---------------cat
>CoffeaCanephorafeaCanephora
atggcgatgaggaacgcttacagagagatgaaagggctgaaggtgaaggaagtcccggcg
aagctgaagccctatttcacggtggactacctcaagaacgccgtccagaggggcctcgac
aactaccacgctaagtacatccagacc------gattctgtcgaccccgtctatcacgtc
------tgc---------------------------------attggcggg------atg
atcttctcctatctcgtcgctcttcccgaggagcgtcgccacctcgagcac---aagcag
---cat------gccgccgatcac---------------------cac
>Actinidiaeriantha
atggcgatgaggagcttctacaacgaaatcagagggatgaaggtgaaggacttaccagcg
cacgtgaaaccaatgttcagcctcgagtacgtgaagaattcgatcaagaggggtctggac
aactaccacgccaagtacatccagacc------agttccatcgatcctctctatcacgta
------tgc---------------------------------tttggtggc------atg
atattctcctacctcgtcgctctccccgaggaacgtcgccacctcgagcat---cagcag
---cac------gacaaggaacacggtgtc---------------cac
>VacciniumCorymbosumciniumCorymbosum
atggcgatgaggaagttttacagcgagatcagagggctgaaggtgagcgaggtgccacaa
cacgtgaagccgatgttgagcatcgactttgcgaagaacgcgatcaagaagggtttggac
aactaccacgccaagtacatccagacc------agttcgatcgatcctctctatcacgtc
------tgc---------------------------------tttggtggc------atg
atcttctcctacctcgttgctctccctgaggagcgtcgccacctcgagcat---cagcag
---cac------gccaaggaacatggcggt---------------tct
>HelianthusAnnuusianthusAnnuus
atggcgatgaggagctttttcaacgagatcaggggaatgaaggtgaaagacgtgccgaag
cacgtgaagccgatggtgacgacaagcaacgccaagaatttcatccagcgagcattggat
aattaccatgccaaatacattcagacc------gactccatcgttccgctctatcacgtc
------tgc---------------------------------tttgcg------------
------tcgtcatctcgagcaccagcaacacgccaaaggccattgagttgc---tcaggt
---att------gggagggagcatcagagc---------------cat
>CuscutaAustraliscutaAustralis
atggcgatgaggaacttctacaacgagataaagggaatgagggtgaaggaattgccggcg
cacctgaaaccgatgctctccatcaactacgcaaggagtgctttcaagaggggattggat
aattaccatgccaagtatatcgagacc------agctccgccgatcctgtgtatcatgtg
------tgt---------------------------------ttcggaggc------atg
ctcctttcttacctcctcgctctcccggaggagcgccgtcatctcgcgcat---caacag
---cac------gccaaggagcacggcggc---------------cac
>SolanumTuberosumanumTuberosum
atggctttgagaaacttgtacaaggagatgaagggattgaagctgaaggaggtgccggcg
cacctaaagccgatgctctcaatcggttacgcgaagaatgctatcaggaagggtttggat
aactaccatgctaagtacatcgaaacc------agctccattgatcctcttctccatgtc
------tgc---------------------------------ttcggaggc------atg
atattctcctacctcgtcgcccttccagaagagcgacgtcacctcgagcac---aaacag
---cac------ggc---------ggcgga---------------cat
>IpomoeaNilmoeaNil
atggcgatgaggactttctacaacgagataaaggggatgaaagtgaaggaagtgccggcg
cacctgaagccgatgatgtccatggattacgtcaagagtgcggtgaagaggggattggat
aactacaacgcaaagtacatccagact------aactccatcgagccgctctatcacgtc
------tgc---------------------------------ttcggcggc------atg
cttttctcctacctcgtcgctctccccgaggagcgccgccatctcgagcat---cagcag
---cat------gccaaggaccacggcggc---------------cat
>OleaEuropaeaaEuropaea
------------------------------------atgaaagtgaaggagatgctggag
cacgtgatgccgatgctctccatgaattacctgaagagcaccataaagagagtattggac
aattaccacgccaagtatgtccagacc------cgctctatg---cct------------
------------------------------------------------------------
---------------------ctccccgaggagcgccgccatctcgagcac---cagcag
---cac------gccaaagaatacggtggc---------------cat
>AquilegiaCoeruleailegiaCoerulea
atggcgtggagaagcttttataatgagattaaaggattgaaggtgaaggaattacctgca
tatctgaaacctaagttgacaatcaattcgatgaagaatgtaatcagtcaagggttggat
aattaccataagaagtatatcttgaca------agttctccagatcctttgttccatgtt
------tgc---------------------------------tttggtgga------ttg
atcttttcttatcttgttgctcttcctgaagaacgtcgtcatcttgaacat---caacaa
---cac------gccaaagaacatggtggt---------------cat
>VitisVinifera
atggcgatgaggaacttctacaacgagatcagaggcttgaaggtgaaggaactccctgca
cacgtcaagcccatgttcacaatcgactacatcaagaaatcgatcaacaaaggattggat
aactaccatgccaacaccagcagcacgccaaagagcacggtggatccggacattgatctg
atctggtgtgggttcagaaataatgagcctcctggagatcggtttggtgacaattggtgt
tctttttgttttctggttttaatctct---------agatactatggacag---gaagat
---gccttgtgttgtttaacacatggcagc---------------aat
>PopulusTrichocarpa
atggcactaaggaagttctacagcgaaattaagggcttgaaagtgaaggaatttcccaac
catgtgaagcccatgctgtcacttgattacgtgaagaaatcagtgcaaagagggatggat
aattaccatgctaagtatattgaaaca------agctcagttgatccagtttatcatgtt
------tgc---------------------------------tttggcggc------atg
gttttatcttactttcttgctcttcctgaggaacgccgtcatcttgaacac---cagcaa
---cat------tctaaggagcatggtggg---------------cat
>Daucuscarotacuscarota
atggcgatgaggaatttctacaaggagataaaggggttgaaagtgaaggaccttcctgct
cacatgaagccgatgtttacaattgattatctgaaaggatctgtcaagcgtggattggat
tcttatcatgctaagtacattcagacc------agctctgttgaccctgtttatcatgtt
------tgt---------------------------------tttgggggt------atg
atcttctcttatctcgttgctcttcctgaggagcgtaggcatcttgagcat---cagaag
---cac------gccaaggaa------ggt---------------cat
>ArabidopsisThaliana
atggcgttgagaagggtttacagtgaaatcagagggaagaaggtgacggagcttccaggc
tatatcaaatcgactttttcaatggagaccgtgaagacctctgtgaagagaggactcgat
aactacaacgaaaaatacattcagacc------agctccgttgatcctatccttcatatc
------tgc---------------------------------ttctacggc------atg
gctttctcttaccttgtcgctctccctaatgagcgtcgccatcttgagcat---cagcag
---cat------gctaaggagcacggtggt---------------cat
>TheobromaCacao
atggccatgaggaaagtttacaacgagataaaaggaatgaaagtgaaggaagtccctaac
tacgtgaagccgatgctatccatggattacgtgaagaaagcttttcagaggggtttggac
aattaccatgccaagtacattcagacc------gactctatcgaccctctttaccatgtc
------tgc---------------------------------ttcggtggg------atg
atcttttcttacctcgttgctcttcccgaggagcgtcgccatctcgagcac---cagcag
---cac------gccaaggaacacgggcat---------------cac
>GossypiumRaimondiisypiumRaimondii
atggcgatgaggaaagtttacagcgagataaaaggtatgaaattgaaggaagttcctggt
tacttcaagccgatgctatctatgggttacttgaagaaatctgttcagaggggtttggac
aattaccatgctaagtacattgagact------gattctatcgaacctctctaccatgtc
------tgt---------------------------------ttcggtggg------atg
atcttttcttaccttgttgctcttcccaacgagcgtcgccacctcgagcac---aagcag
---cat------gctgagcaacacggtcat---------------cat
>ManihotEsculenta
atggctctgaggaagttctacagtgagataaaggggttgaaagtgaaggaagtgcccaac
tacgtaaagccgatgctatcgatggattatgtgaagaaatcggtgcagaaaggtttggac
aattatcacgccaagtacattgagacc------agctccattgaacctctctaccatgtc
------tgc---------------------------------ttcggcggc------atg
atcttgtcttaccttattgctcttccggaggagcgccgccaccttgagcac---cagcag
---cac------gctaaggagcacggc------------------cac
>CitrusSinensisrusSinensis
atgtcgctaaggagaatctacaacgaggtaaagggaatgaaagtgaaggaattgccaaat
tacctgaagcccatgttttcaatgaattacgtgaagcagacggtgcagcgtggtttggac
aattatcacgccaagtacattcaaaca------agctcgttcgatccagtttaccatgtc
------tgc---------------------------------atcggcggc------atg
atcttctcttatctcgtcgctcttcctgaggaacgacgccatcttgagcac---cagcaa
---cac------gctaaggagcacggc------------------cac
>PrunusPersicanusPersica
atggcgttgaggagattctacaacgagatcaaggggttgaaggtgaaggaattgcccagc
tatgtgaagccgatgctgtccgtcgactacgcgaagaagacggtgcagagaggcttggac
aattaccacgccaagtacatccagacc------aactccgtcgatcctctcttccatgtc
------tgc---------------------------------ttcgggggc------atg
atcttttcctacctcgtcgctcttcctgaggagcgtcgccacctcgagcac---cagcag
---cac------gccaaggagcatggc------------------cat
>GlycineMaxcineMax
atggcgatgaggagattctacaacgagatcaaggggaagagggtgagcgaggttccggag
cacgtgaagccgatgctgtcgctgaactacatcaagaaggcgattcagcgaggcttcgat
aattaccatgccaagtacattgaaacc------agctcccccgatcccatcttccatgtc
------tgc---------------------------------tacggcggc------atg
atcttctcctacctcgttgctctcccccacgagcgccgccacctccagcacgcccaggag
---cac------gcccagcagcac---------------------cac
