# Supplementary material for: Altered Mitochondrial Respiration Is Associated With Loss of Nuclear‐Encoded OXPHOS Genes in Parasitic Broomrapes
Source: Ecol Evol. 2025 Jul 6;15(7):e71737. doi: 10.1002/ece3.71737 (PMC12230201; doi:10.1002/ece3.71737)
Supplement: Supplementary file 1 — Appendix S1. [file ECE3-15-e71737-s003.tgz › Orobanchaceae_O2K_Supplementary_v3/Data_S1/DataS1/CV/OG0003300.filter.fas.treefile]

(AmborellaTrichopodaorellaTrichopoda_ERM98740.1:0.0235876728,AmborellaTrichopodaorellaTrichopoda_ERN03483.1:0.0205468695,(CinnamomumMicranthumnamomumMicranthum_RWR79497.1:0.1991152846,(((((((OryzaSativa_LOC_Os08g37320.1:0.0590078108,(SorghumBicolorghumBicolor_Sobic.002G124900.1:0.1122566352,SorghumBicolorghumBicolor_Sobic.007G159700.1:0.0697990979)46:0.0373161954)100:0.2133921634,(((CoffeaCanephorafeaCanephora_Cc01_g11570:0.0124857167,CoffeaCanephorafeaCanephora_Cc03_g11910:0.0658952653)100:0.1863019483,((GlycineMaxcineMax_Glyma.10G213400.1.p:0.0122438605,GlycineMaxcineMax_Glyma.20G177700.1.p:0.0324104482)100:0.1249550526,(SolanumTuberosumanumTuberosum_PGSC0003DMT400059780:0.0627703732,SolanumTuberosumanumTuberosum_PGSC0003DMT400070407:0.0597296470)100:0.0548863214)61:0.0170584926)41:0.0181716830,(((HandroanthusImpetiginosusdroanthusImpetiginosus_PIM98084.1:0.0368132945,(((MimulusGuttatusulusGuttatus_Migut.N02621.1.p:0.0090801209,MimulusGuttatusulusGuttatus_N2640.1:0.0069574072)100:0.0601558808,(((((((((Phtheirospermumheirospermum_Pjv1_00001288:0.0000011058,Phtheirospermumheirospermum_GFP81007.1_2442:0.0000011058)100:0.0089666075,CastillejaMiniataMiniata_TRINITY_DN1052_c0_g1_i11:0.0233702427)100:0.0081735364,Pedicularis_TRINITY_DN14142_c0_g1_i2:0.0498881405)99:0.0105509397,Euphrasiaarctica:0.0490293364)93:0.0069321076,LindenbergiaPhilippensis_01G124500.1:0.0392373377)82:0.0051310010,(((StrigaAsiaticaAsiatica_SGA_v2.0_scaffold2G00924:0.0000021569,StrigaAsiaticaAsiatica_GER34845.1_10379:0.0000011058)100:0.0485104283,(Aeginetiaindicaindica_TRINITY_DN1692_c0_g1_i1:0.0295038453,ChristisoniaKwangtungensisKwangtungensis_TRINITY_DN15629_c4_g1_i1:0.0221672524)100:0.0559980732)90:0.0055352660,(Alectravogeliivogelii_TRINITY_DN421_c0_g1_i1:0.0170696210,Escobedia_TRINITY_DN865_c0_g3_i8:0.0218722470)99:0.0167320375)95:0.0155781854)64:0.0025449187,(Ofasciculata_stem:0.0346795980,PhelipancheAegyptiaca_GWHTBHPU007439:0.0413287045)100:0.0139322910)68:0.0022857436,OrobancheCumanamana_GWHTBHPV051859:0.0532569271)78:0.0043369885,(ConopholisAmericanaAmericanaamericana_2094388:0.0144447218,Epifagusvirginiana_2058523-buds:0.0097619157)100:0.0192574573)100:0.0287881419)93:0.0126717240,SesamumIndicumamumIndicum_SIN_1024154:0.0404473142)89:0.0062957706)99:0.0248533966,(((HandroanthusImpetiginosusdroanthusImpetiginosus_PIN03257.1:0.0722801495,SesamumIndicumamumIndicum_SIN_1025319:0.0419970821)91:0.0045391864,MimulusGuttatusulusGuttatus_Migut.D02181.1.p:0.0960362607)92:0.0173829806,((OleaEuropaeaaEuropaea_Oeu012671.1:0.0359114263,OleaEuropaeaaEuropaea_Oeu017392.1:0.0505233302)100:0.0462335162,(OleaEuropaeaaEuropaea_Oeu036290.2:0.0386014791,OleaEuropaeaaEuropaea_Oeu059106.1:0.0507778056)100:0.0603754757)98:0.0412272259)39:0.0002782729)100:0.0623889151,((IpomoeaNilmoeaNil_INIL03g22487.t1:0.0524819192,CuscutaAustraliscutaAustralis_C014N0255E0.1:0.1127263453)97:0.0212383900,(IpomoeaNilmoeaNil_INIL08g18678.t1:0.0000027940,IpomoeaNilmoeaNil_INIL14g06710.t1:0.0811027104)100:0.0891102242)95:0.0490881675)55:0.0140274805)51:0.0221318968)67:0.0229692002,((Actinidiaeriantha_DTZ79_23g05740:0.0599185547,VacciniumCorymbosumciniumCorymbosum_VaccDscaff22-snap-gene-266.34-mRNA-1:0.0598557576)75:0.0170530797,(Actinidiaeriantha_DTZ79_26g10070:0.0642801836,(VacciniumCorymbosumciniumCorymbosum_VaccDscaff11-augustus-gene-306.34-mRNA-1:0.0023235480,VacciniumCorymbosumciniumCorymbosum_VaccDscaff19-augustus-gene-337.40-mRNA-1:0.0036981155)100:0.0774059922)73:0.0132507286)99:0.0411637387)65:0.0326179525,(((Daucuscarotacuscarota_DCAR_015561:0.0345315252,Daucuscarotacuscarota_DCAR_018836:0.1117142673)100:0.0790932432,ArabidopsisThaliana_AT3G52300.1:0.2060213769)39:0.0119934674,((HelianthusAnnuusianthusAnnuus_OTF97901.1:0.0459592298,HelianthusAnnuusianthusAnnuus_OTG21809.1:0.0000022705)99:0.0421579969,(HelianthusAnnuusianthusAnnuus_OTG01387.1:0.1037541853,HelianthusAnnuusianthusAnnuus_OTG09310.1:0.0612557334)92:0.0200293015)100:0.1283918717)74:0.0407459035)72:0.0342905557,AquilegiaCoeruleailegiaCoerulea_PIA38650.1:0.1767283844)58:0.0355576060,(((CitrusSinensisrusSinensis_orange1.1g030983m:0.1456842638,(ManihotEsculenta_Manes.07G102500.1.p:0.0382963080,ManihotEsculenta_Manes.10G043000.1.p:0.0521804815)100:0.0485049726)60:0.0139371061,(PrunusPersicanusPersica_Prupe.2G217900.1.p:0.1146173214,(PopulusTrichocarpa_Potri.008G043800.1:0.0300802657,PopulusTrichocarpa_Potri.010G217800.1:0.0334964472)100:0.1017918613)50:0.0056984394)50:0.0051625240,(((((GossypiumRaimondiisypiumRaimondii_KJB10872:0.0078709395,GossypiumRaimondiisypiumRaimondii_KJB76716:0.0124009656)36:0.0000022335,(((GossypiumRaimondiisypiumRaimondii_KJB17330:0.0000011058,GossypiumRaimondiisypiumRaimondii_KJB17331:0.0000011058)100:0.0158752127,(GossypiumRaimondiisypiumRaimondii_KJB19391:0.0096698261,GossypiumRaimondiisypiumRaimondii_KJB38032:0.0039329872)93:0.0039047997)3:0.0000016421,(GossypiumRaimondiisypiumRaimondii_KJB32033:0.0018513781,GossypiumRaimondiisypiumRaimondii_KJB76717:0.1987920578)31:0.0000920414)3:0.0000021375)88:0.0020087626,GossypiumRaimondiisypiumRaimondii_KJB76544:0.0140367693)100:0.0717463284,(((GossypiumRaimondiisypiumRaimondii_KJB11970:0.0000011058,GossypiumRaimondiisypiumRaimondii_KJB11974:0.0000011058)84:0.0000029143,GossypiumRaimondiisypiumRaimondii_KJB11973:0.0000011058)90:0.0000031706,GossypiumRaimondiisypiumRaimondii_KJB11972:0.0000011058)100:0.0572835798)98:0.0128748465,TheobromaCacao_Thecc1EG043082t1:0.0218380390)100:0.0550064399)50:0.0055062340)71:0.0369476933,VitisVinifera_GSVIVT01016324001:0.0835054855)79:0.0208017799)100:0.1998358816);
