# Supplementary material for: Altered Mitochondrial Respiration Is Associated With Loss of Nuclear‐Encoded OXPHOS Genes in Parasitic Broomrapes
Source: Ecol Evol. 2025 Jul 6;15(7):e71737. doi: 10.1002/ece3.71737 (PMC12230201; doi:10.1002/ece3.71737)
Supplement: Supplementary file 1 — Appendix S1. [file ECE3-15-e71737-s003.tgz › Orobanchaceae_O2K_Supplementary_v3/Data_S1/DataS1/CV/OG0004876.trimmed.fas]

>AmborellaTrichopodaorellaTrichopoda
tcaaacgaagct------------------------------cctcctcgcccagtcctc
aagggtgacgagatgttgaagaacatattttacgaggttaagaacaaatttgagacggcc
atcggtgttcttcgaaaggaaaagatcaccatagatccagatgatcctgctgcagtagct
cattatgcaaaggtcatgaaaattgtaagagaaaaggcagatctattttcggagtcccaa
aggattaattataccattcaaacaagaacccaaggtattccagatgcacggacatatcta
ttgacattgcaggagatacgaatcaagagaggcctcactgatgatcttggcgttgaggca
atgatgtttgaagctctggagaaagttgagaaagagattaaaaagccgctcatgaggaat
gacaagaaaggcatggctcttcttcatgctgagtttgacaagataaacaagaagcttgga
ataaggaaggaggatcttcccaagtatgaagaacagttggaactcaaaatcgcaaaagca
cagcttgaagagctgaagaaggaaactctggaagccatgaaaacacagaaaagaagtgag
gagttcaagaacgac---gaaattgtggacccgaaacaattggacatcagaaacttcctc
>CinnamomumMicranthumnamomumMicranthum
tcaaaagaagct------------------------------gcaccc---cctgctctc
aagggtgatgagatgctgaagaacatctttttcgaggtcaagaagaaatttgagacagct
atggggatattgcggaaggaaaagatcactatagacccaaatgatcctgctgctgtagct
cagtatgctaaggttatgaagaccgtaagagaaaaggcagacctattctcagaatcacaa
aggattcaatacactattcagacaagaacacaaggaattccagatgctcgaacgtatttg
gaggcattgaaggagatacgaatcaagagaggcctcactgatgaccttggtgcggagggt
atgatgatggatgcactggagaaagtggagaaagaattaaagaagccacttatgaggtct
gataagaagggaatggctcttcttctagctgagtttgataaaatcaataaaaagcttggt
atccggaaggaagatctgcctaagtatgaagacgagctagagcttaaaattgcaaaagca
caattagaggaactgaagaaagatgctttggaggcaatggaaactcagaagaaacgggag
gagttcaaggatgag---gagatggttgatgtcaagtccttggatatccgaaacttcatc
>AquilegiaCoeruleailegiaCoerulea
gccaaagaagct------------------------------gcaccc---caagccctc
aagggagatgagatgttgaagggcatctttgttgaggtgaagaacaaatttgagagagct
ctgggtgtacttcggcaggagaagatcaccatagacccagaagatccagctgcagttact
cagtatgctaatgtcatgaagactgttagagaaaaggcagagttatattcagaatcccaa
cgaattcagtttaccattcagtcgcgaacacaaaatattccagatgctcgaacatatcta
gagaccttaaaggagatacggatcaagagaggcctgaatgatgaccttggtgcagagact
atgatgatggatgcattagagaaagttgaaaaagagcttaagaagccgctgatgagaaat
gacaagaagggaatggctttgcttacagcagaatttgataaaattaacaaaaaacttggc
attcgaaaagaagatcttccaaagtatgaagaacagttggagctcaaaattgcaaaggca
cagttggaagagttgaagaaagatgctcttgaagcaatggaaactcagaagaagcgggag
gagttcaagggcgag---gaaatgcctgatgtcaaatcactggatatccgaaacttcatc
>ArabidopsisThaliana
gctaaggaagct------------------------------gctcgt---ccaaccttt
aaaggagatgagatgttgaagggtgtcttttttgatatcaagaacaaattccaggctgct
gttgatattctccgtaaggaaaagatcacccttgatccagaggacccagctgccgtaaaa
cagtatgcaaatgtaatgaagaccatcaggcaaaaggcagacatgttctcagaatctcag
cgcattaaacatgacattgatactgagactcaagacattccagatgctcgtgcatacttg
ttgaagttgcaggaaattcgcaccaggagggggcttactgatgagcttggtgctgaggcc
atgatgttcgaggctttggagaaagtcgagaaggacataaagaagcctctcctgagaagt
gacaagaaaggaatggatcttttggttgcagagtttgagaaaggcaacaaaaagcttggg
attaggaaagaagatcttcctaagtacgaagaaaatttggagctcagcatggccaaagca
cagttggatgagctgaagagtgatgctgttgaagctatggaatctcagaaaaagaaggag
gaattccaggatgag---gaaatgccggacgtgaagtctctagacatccgtaacttcatc
>ManihotEsculenta
gccaaaaaggct------------------------------gatcct---ccagctctt
aagggagatgagatgctaaagaacatctttctggatgtcaagaagaaatttgagacagca
attggaatacttaggaaggagaagatcaccatagatcctgatgactcagctgctgtaaat
caatatgctaaggtcatgaagacaattagagaaaaggctgatttgtactctgagtcacag
agaataaaatacactattgagtcgcgaactaaggatattccagatgctcggacatattta
ttgactttgaaggagatacgaattaagagaggtctcactgatgaacttggtgcagaagct
atgatgatggatgctttagagaaagttgaaaaggaaatcaagaaacctcttatgaggagt
gataagaaaggaatggctcttctaatgacagagtttgataaagttaataagaagcttgga
attcgaaaagaagatcttcctaagtatgaagaagagttagaactcaaaattgcaaaagca
caattggaggagctgaagaaggatgctctggaggccatggaaacccaaaagaagagggaa
gaattcaaggacgag---caaatggtggacgtgaaatctttggacatccggaacttcctt
>GlycineMaxcineMax
gctaaagagtct------------------------------gcccct---cctgccctt
aagggagacgagatgctgaagaacatttttgtggaggtgaagaacaaatttgagaccgcc
ataggaatattaaagaaggagaaaatcaccattgacccagaagatccagctgctgtttct
cattatgcaaaggtcatgaaaacaattagagagaaggcaagcttattgtcggagtcccaa
gacatactatccaccattgaaattgagacacaggatattccagatgctcggacctatctt
ctgactttgaaggaaataagagtcaagagaggtcttacagatgatcttggtgcggaggct
ctgatgatagatgcattggacaaagttgaaaaggatttaaaaaaacctttactgagaaat
gataagaaaggaatggaccttctcttggctgagtttgataagattaataagaaacttgga
attcgaaaggaagatctaccgaagtatgaagaggagctagaacttaaagtagccaaagca
caactggaggagctgaagaaggatgctcttgaggcaatggaaactcaaaagaagagggag
gaattcaaggatgagcctgaatcagtcgatgtcaaaactttggacatcagaaacttcctt
>PopulusTrichocarpa
gcaaaagaggct------------------------------gctcct---gccgggctc
aagggagatgagatgttgaaggacatctttcgggacatcaagcagaaatttgagacagcc
attggggtacttcggaaggaaaagatcaccattgatcctgagaatccagctgccgtgtct
cattatgcgaaggtcatgaagacaattagagagaaggctggcttgttttcagaatcacaa
aggatccagtttactattgaagaagaaacacaagatattccagatgctcggacatttttt
ctgaaattacaggaaataagaaccaagagaggtctctctgatgagcttggtgtagaggct
atgacgatggatgcattggaaaaagttgaaaaggaaattaagcaacctctgatgaggaat
gataagaaaggaatggctcttcttatggcggaatttgataaggttaataagaagcttgga
gttcgtagggaagatctaccaaaatatgaagaggagttggaacttaaaattgccaaggca
caattggaggagctgaagaaggatgctgtcgaggcgatggaaacacaaaggaagagggag
gaatttaagaatgag---aaagaggttgatgtgaggtctttggacatcaggaactttctc
>PrunusPersicanusPersica
gctaaggaagca------------------------------aatcgc---cctgtgctg
aagggtgatgagatgctgaagaacatcttcttggatgttaaaaagaagtttgagacagcc
cttggaatacttcgcaaagagaagatcaccatagacccagaggatccagccgccgtttct
cagtatgccaaggtcatgaaaactataagagagaaggcagatctgttctcagaatctcaa
cgcatccaacacacgatccaaagccgaacacaagatatcccagatgctagaacatacctg
ttgactttgaaagaaattaggatcaagagaggtatcactgatgaacttggtgcagaggct
atgatgatggatgcattggagaaagttgaaaacgaactgaagaaacctcttttgaggaat
gataagaaagggatggctcttctccaggcagaatttgagaaaataaacaagaagcttgga
attcggaaggaggatctaccaaagtatgaagaacagctagaactcaagaaagcgaaagca
cagctggaggaacttaagaaggatgctcttgaggcaatggaaactcagaagaaacgggag
gaattcaaagatgag---gaaatggttgatgtgaagtctttggacatccgaaacttcatc
>CitrusSinensisrusSinensis
gcaaacgaagct------------------------------gctcct---caggctctt
aaaggagatgagatgttgaaaaacatctttttggatgttaagaagaaatttgagactgcc
ttgggggtactccggaaggagaagatcaccattgctccagaggatcctgctgctgtttct
cagtatgctaatgtcatgaagactgtcagagagaaggcagacttgttctcagaatcccaa
cgaatagcgtataccattgaaacacgaacagcaggaattccagatgctcgaacatatttg
ttgacgctcaaggaaataagggagaggagaggtctcattgatgagcatggtgctgaggct
atgatgatggatgcattggagaaagttgaaaaagaaattaaaaagcctcttatgaggaat
gataagaaggggatggctcttcttacagctgagtttgacaagattaataagaagcttggg
atccgaaaggaggatctaccaaagtatgaagaacagttggaactcaaaattgccaaagca
cagttggaagaattgaagaaggatgctcttgaggccatggaaacacaaaagaagagagag
gaattcaaggatgaa---gaaatggtcgaagtgaagtccttggatgtcagaaacttcctt
>GossypiumRaimondiisypiumRaimondii
gccaaagaggct---------------------gct------gctccc---cttgctaat
aagggagatgagatattgaaaaatatctttttggaggttaaggcaaaatatgagacggca
ttgggaatatttaggaaggagaagatcaccattgacccagatgaccctgctgctgtttct
cagtatgcaaaagttatgaagacagttaggcagaaggctgacttgttttcagaatctcag
cgcatccagtacaccatccaaacacgaactcaggacgttccagatgctcgaacatattta
ttgaccctgaaggatataaggatcaagagaggactcactgatgaccttggtgctgaggct
atgatgatgaatgctttggataaagtcgaaaaagaaatcaagaagcctcttatgaggaat
gacaagcaatcaatggctctacttacagcagagtttgacaagatcaataaaaagcttgga
atccggaaggaagatctgcccaagtatgaagaacagttagaactaaaaattgccaaggca
caattggaggagctgaagaaggatgcttttgaagcaatggaaacacaaaagaagcgggag
gaattcaaggatgag---gcaatgcctgatgtgaagtcattggacatacgaaacttccta
>TheobromaCacao
gccaaagaggct------------------------------gctccc---gctgcactt
aagggagatcagatgttgaaagacatctttttggaggttaagaagaaatttgagacagca
ttgggaatacttaagaaggagaagatcactattgacccagatgacccagctgctgtatct
cagtatgcaaaggttatgaagacagttagagagaaggctgacttgttctcagaatctcaa
cggatccaacacaccatccaaacacgaactcaagggattcgcgatgctcggacatattta
ttgacactgcaggaaataaggatcaagagaggacttgttgatgaacttggtattgagcct
atgatgatggaggctttggagaaagttgaaaaacaaatcaagaagccacttatgagggat
gataaggaatcaatgtctcttctcatggcagagtttgacaagattaataagaagcttgga
atttcgagggaaaatctgcctaagtatgaggaagagttggagctcaaaatcgccaaggcc
caattggaggagctgaagaaggatgcccttgaagcaatggaaacacaaaagaagcgggag
gaattcaaggatgag---ccaatgcccgatgttaagtctttggacatccggaactttctc
>VitisVinifera
gccaaagaagct------------------------------gctccc---ccagctctc
aagggggatgagatgttgaagaatatttttctggaggttaaaaagaaatttgagacagcc
atgggggtgcttcggaaggagaagatcaccatcgaccctgaggaccctgctgcagtcaac
cagtatgcaaaggttatgaagactgtaagagagaaggcagacttgttttcagaatcccaa
agaattcagtacaccattcaaacccgaactcaaggtattccagatgctcgtacatatctg
ttgacattgaaggagataagaatcaagagaggtctcactgatgaactaggtgcagaggct
atgatgatggatgcactagagaaagttgagaaggaactcaagaaaccacttatgaggaat
gacaagaaaggaatggctcttcttatggcagagtttgataaagtcaataagaagcttgga
gttagaaaggaggatctgcccaagtatgaagaacagttggaacttaaaattgcgaaagca
caactggaggagctaaagaaggatgctcttgaggcaatggaaactcaaaagaaaagggag
gaattcaaggatgag---gcaatggttgatgtgaagtcattggacatcagaaacttcatc
>Actinidiaeriantha
gccaaagaagct------------------------------gcccct---acagttctt
aaaggagatgagatgttgaagaacattttcttggaggttaagaaaaaatttgagacagcc
atggggatacttcggaaggaaaagatcaccatagatcctgataatgcagctgcagtagag
caatatgcaaaagtcatgaagactgtcagagaaaaggcagacttgttctcagaatctcaa
cggattcaatacaccattcaaacgcgaactcaaggtattccagatgctcgaacatatctt
ttgacattgaaggagatacgagtcaggaggggcctcgctgatgagcttggtgcagaggct
atgatgatggatgcattggaaaaaattgaaaaagagattaagaaaccactcatgcggaac
gacaagaaaggaatggctcttcttatggcagagtttgataagatcaatacgaaacttgga
attcggagagaagatctgcccaagtatgaagaacagctggaactgaaaattgcaaaagct
cagttggaggagctcaagaaggatgctcttgaggcaatggaaactcaaaagaaaagagag
gaatttaaggacgag---gagaaagttgatgtgaagtcattagacatccgaaacttcatc
>CoffeaCanephorafeaCanephora
gccaaagaacct---------------------gcttcccctgctccc---ccggctctg
aagggagatgagatgttgaagagcatctttttggaggttaaaaacaagtttgagaccgcg
attgggatttttaggaaggaaaagatcaccattgaccctgatgatcctgctgcagtttca
cagtatgccaaggttgtgaagactgttagagacaaggcaaatctcttctctgaatcacag
agaattaagtacaccattgagacaaaaacacgagatattcctgatgctcgtacatatctg
ctgacactgaaggagataagactaaagagaggactacctgatgaacgtggtgctgaagca
atgatgttagatgcattggaaaaagtggaaaaggaaatcaagaggcctctgatgcgaaac
gacaagaaagggatggctctcctcatggctgagtttgacaagattaatcagaagcttgga
attcggagggatgatctgcccaagtatgaagagcagttagagcttaaaattgcaaaagca
cagttagaggaactaaaaaaggatgcagtcgaggcgatggatactcagaagaaaagggaa
gaattcaaggatgaa---gagatgcctcatgtgaagtctctcgacgtcagaaatttcatt
>Daucuscarotacuscarota
gccactgctcctcctgccacgaaagccacggaaggtggt---gctcgt---cctccttca
aagggagatgagttgctcaagaacatttttcttgatgttaaaaataaatttgagaaagcc
atgggggtgcttcggagagagaagatcaccatagatcctgaggatcaatctgctgtggct
caatatgcaaatgtcatgaagactgttagagaagaagcaaaattattctcagagtctcaa
agaattgaatacaccatagcatcccgaacagcaggtattgaagatgctcgttcacatatg
ttggcgttaaaggagataagaatcaagagaggtctcactgatgaacttggtgcagaagct
atgatgatggatgcagtagacaaaattgaaaaacagttgaaaaagccgcttatgaaggct
gataaagaaggaatggctatgctacttgctgagtttgaaaagatcaacaagaagcttggc
attagtcacgaacagctacccaaatatgaagaggagttggagcttaaaattgcaaaagca
caactagaagagctgaagaaggatgctcttgaagctatggaaactcaagcgaaaagggag
gaattcaaggatgaa---gaaatgcctgaagtcaagtctttggacattcgaaatttcctc
>MimulusGuttatusulusGuttatus
gcgaaaggggct---------------------gccact---gctcct---gccgcctta
aagggagatgagatgttgaagaatatctttcttgaggttaagaagaaatttgagacagcc
ataggggttctccgaaaagagaagatcaccattgaccctgaagatcctgctgcagttgct
gaatatgccagagtcatgaagactgtaagagaaaaggctgatcttttctccgagtcacag
aggatcaaatatactattgagacaaaaacacaagatattcctgatgctcgatcctatttg
ctagccttgaaggacattagggtcaagagaggcattattgatgaattaggtgcagaggct
atgatgagtgacgcactggacaaagttgagaaagagttgaagaagccacttctgagaaat
gataaaaagggaatggcccttttgaaggcagagtttgataaaatcaaccaaaagcttgga
attcgtaaagaagatctgcccaaatacgaggaacagttggaacttaaaattgcaaaagcc
caactggaggagctgaagaaggaagttgttgaagcaatggacactcagaagaaaagggaa
gagttcaaggatgaa---gaagtgcctgatgtgaagtcattagacctccgaaacttcatc
>Phtheirospermumheirospermum
gccaagggagct---------------------ggcagt---gctccc---accgcttta
aagggtgatgatctgcttaagggtatttttctcgaggttaagaagaaatttgagacagcc
ataggagttctgcggaaagagaagatcacccttgatcctaatgaccctactgctgtggca
gaatatgccaaagtcatgaagactgttagggagaaggctgatcttttctccgagtcgcag
aggatcaaatatactattgaaacacgaacacaagatatccctgatgctcgatcctatttg
ctggcgttgaaggacattcgggtcaagaggggccttgtcgatgaactaggtgcagaagct
atgatgatggatgcactagacaaagttgaaaaggaattgaagaagccacttctgagaaat
gataaaaagggaatggctctcctgaaggcggagttcgataaagtcaaccaaaaacttggc
attcgtaaagaagatcttcccaaatatgaggaacagttggaacttaaaattgcgaaagcc
caactggaggagctgaaaaaggatgctgttgaagccatggacactcagaagaaacgggaa
gagttcaaggatgaa---gagatgcctgatgtgaagtcgttggacatccgaaacttcatc
>CastillejaMiniataMiniata
gccaagggagct---------------------ggcagt---gctccc---accgcttta
aagggtgatgagttgttgaagggtatttttcttgacgttaagaagaaattcgagacagct
ataggagttctgcggaaagagaagatcaccattgatcctaatgacgctgctgctgtggca
gaatatgccaaagtcatgaagactgtaagggaaaaggctgatcttttctccgagtcccag
aggatcaaacatactattgaaacacgaacacaagatatccctgatgctcggtcctatttg
ctggccttaaaggacattcgtgtcaagaggggccttgttgacgaactaggtgcagagacc
atgatgatggacgcactggacaaagttgaaaaggaattgaaaaagccacttnnnagaaat
gataaaaagggaatggccctcctgaaggccgagttcgataaagtaaaccaaaagcttggc
attcgtaaagaagatcttccgaaatatgaggagcagttggaacttaaaattgcgaaagcc
caactggaggagctgaaaaaggatgcggttgaagccatggacactcaaaagaaacgggaa
gagttcaaggatgaa---gagatgcctgatgtgaagtcgttggacatccgaaacttcatc
>Pedicularis
gccaaaggagct---------------------ggcagt---gccccc---acggcctta
aagggtgatgacttgttgaagggtatttttctcgatgttaaaaagaaatttgagacagcc
atgggaattctgcggaaagagaagatcaccattgatcctaatgaccctactgccgtggca
gaatatgccaaagtcatgaagactgttagagaaaaggctgatcttttctccgagtcgcag
aggatcaaatacactattgaaacacgaacacaagatatacctgatgctcggtcctatttg
ctggccttgaaggacattcgggtcaagaggggcattgttgatgaaataggtgcagaggct
ttgatgatggacgcactcgacaaagttgaaaaggaattgaagaagccacttatgagaaat
gataaaaagggaatggccctcctcaaggcagagtttgataaagtcaaccaaaagcttggc
attcgtaaagaagatctgcccaaatatgaggaacagttggaacttaaaattgcaaaagcc
caactggaggagctgaaaaaggatgtcgttgaagccatggacactcagaagaaacgggaa
gagttcaaggatgaa---gagatgcctgatgtgaagtcgttggacatccgaaacttcatc
>Euphrasiaarctica
------------------------------------------------------------
------gaagaactgttgaagggtatttttctcgatgttaagaagaaatttgagacagcc
ataggggttctgcggaacgagaagatcaccattgatcctaatgaccctactgctgtgtct
gaatatgccaaagtcatgaagactgttagggaaaagaagatcatcttttct---------
------------------------------------------------------------
------------------------aggagaggccttgttgatgaactaggcgctgaggca
ttgatgatggatgcacttgacaaagttgaaaaggaattgaagaagcctcttctgagaaat
gataaaaaagggatggccctcctgatggcagagtttgataaagtcaaccaaaagcttggc
attcgtagagaagatcttcccaaatatgaggaacagttggaacttaaaattgctaaagcc
caactggaggaactaaagaaggatgctgttgaagccatggatactcagaagaaacgggaa
gagttcaaggatgaa---gaaatgcctgatgtgaagtcgttagacatcagaaacttcatc
>StrigaAsiaticaAsiatica
gccaagggagct---------------------ggaaat---tctccc---cctgctttg
aagggtgatgaattgttgaagggcatatttcttgaggtgaaaaagaaatttgagacagcc
ataggagtcattcggaaagagaagatcaccattgatcctgataaccctgctgctgtggct
gaatatgccaaagtcatgaagactgctcgagaaaaggctaatcttttctcggagtcagag
aggatcaaatacactattgaatctcaaacccaagatatacctgatgctagatcctatttg
ctggccttgaaggacattagggtcaagagaggccttgttgatgaactaggtgcagaggcc
atgatgatggatgctctggacaaagtggaaaaggaattgaaaaatccacttttgagaaat
gataaaaagggaatggccctccttaaggcagagttcgacaaagtcaaccaaaagctcggc
attcgtagagaagatctgccaaaatatgaggagcaattggaacttaaaatcgcaaaagcc
caactggaggagctgaagaaggatgctgttgaagccatggaaactcagaaaaaacgggat
gagttcaaggatgaa---gaactgcctgatgtgaagtcattagacatccgaaacttcatc
>Aeginetiaindicaindica
gctaaagtagct---------------------ggaagt---gctcct---cctgcttta
aagggtgatgagttgttgaagggcatttttcttgaggtgaaaaagaaatttgagacagcc
ataggagttcttcggaaagagaagatcaccatagatcctgataatcctgctgctgtaggt
gaatatgccaaagttatgaagactgttcgggaaaaggctggtcttttctcggagtcacag
aggatcaaatacactatagaatcgcgaacccaagatatacccgatgctcgatcctatttg
ctggccttgaaggacattagggtcaagagaggccttgttgatgaactaggagcagaggct
atgatgattgatgcattggacaaagttgaaaaggaattgaaaaagccacttttgagaaat
gataaaaagggaatggcccttcttaaggcagagttcgacaaagtcaatcaaaagctcggc
attcgtagagaagatgtggcaaaatatgaggagcagttggatcttaaaattgcgaaagcc
caactggatgagctgaagaaggatgctctcgaagccatggaaactcagaagaaaagggaa
gagttcaaggatgaa---gagatgcctgatgtgaagtcattggacatccgaaacttcatc
>ChristisoniaKwangtungensisKwangtungensis
actaaaggagct---------------------ggaagt---gctgct---cctgcttta
aagggtgatgatttgttgaagggcatttttcttgaggtgaaaaagaaatttgagacagcc
ataggagttcttcggaaagagaagatcaccatagatcctgataatcctgctgctgttgct
gaatatgccaaagtcatgaagactgctcggcaaaaggctgatcttttctcggagtcacag
aggatcaaatacactatagaatcgcgaacccaagatatacctgatgctcgatcctatttg
ctgaccttgaaggacattagggtcaagagaggccttgttgatgaactaggtgcagaggct
atgatgatggatgcattggacaaagttgaaaaggaattgaaaaggccacttttgagaaat
gataagaagggaatggcccttcttaaggcagagtttgacaaagtcaatcaaaagctgggc
attggtagagaagatgtggcaaaatatgaggaacaattagatctgaaaattgcaaaagcc
caactggatgagctgaagaaggatgctctagaagccatggaaactcagaagaaaagggaa
gagttcaaggatgaa---gaaatgcctgatgtgaaatcattggacatccgaaacttcatc
>Alectravogeliivogelii
gccaaaggagct---------------------gaaagt---tctcga---cctgctttg
aagggcgatgagttgttgaagggcatttttctcgaggtgaagaagaaatttgagtcagcc
attggagttcttcggaaagagaagattacgattgatcctgataaccctgctgctgtggct
gaatatgccaaagtcatgaaaactgttcgggaaaaggctgatcttttctcggagtcacag
aggatcaaatacactattgaatcgcgaacccaagatatacctgatgcccgatcctatttg
ctagccttgaaggacattagggtcaagagagggcttgttgatgaactaggtgcggaggct
atgatgatggatgctctggacaaagttgaaaaggaattgaaaaagccacttttgagaaat
gataaaaagggaatggccctccttaaggcagagttcgacaaagtcaaccaaaagctcggt
attcgtaaagaagacctgcctaaatatgaggagcaattggaacttaaaattgcaaaagcc
cagctggaggagctgaagaaggatgctctggaagccatggaaactcagaagaaacgggaa
gagttcaaggatgaa---gaaatgcctgatgtgaagtcattagacatccgtaacttcatc
>Escobedia
gccaaaggagct---------------------ggaagt---gccccc---cctgctttg
aagggcgatgagttgttgaagggcatttttcttgaggtgaagaagaaatttgagacagcc
ataggagttcttcggaaagagaagatcaccattgatcctgataaccctgctgctgtggct
gaatatgccaaagtcatgaagacagttcgggaaaaggctgatcttttctcggagtcccag
aggattaaatacactatagaatcgcgaacacaagatatacctgatgctcgatcttattta
ctggccttgaaggacattagggtcaagagaggtattgttgatgaactaggtgcagaggct
atgatgatggacgcactggacaaagttgaaaaggaattgaaaaagcctcttctgagaaat
gataaaaagggaatgggcatccttaaggcagagttcgacaaagtcaaccaaaagcttggc
attcgtagagaagatctgcccaaatatgaggagcaattggatcttaaaattgcaaaagcc
caattggaggagctgaagaaggatgctcttgaagccatggaaactcaaaagaaacgggaa
gagttcaaagatgaa---gaaatgcctgatgtgaagtcattagacgtccgtaacttcatc
>OrobancheCumanamana
gcaaaaggagct---------------------gacggt---gctccc---cccacttta
aagggtgatgagatgttgaagggtatttttctcgaggtcaagaacaaatttgagacagct
ataggaattctgaagaaagagaagatcaccattaatcctgatgaccctgccgctgtggct
gaatatgccaaagtcatgaagagtgttagagaaaaggctgatcttttctccgagtcgcag
aggatcaaatacactattgaaacacgaacaaaagatattcctgatgctcgatcctatttg
ctggcattgaaggacattagggtcaagagaggcctcattgatgaactaggtgcagaggct
atgatgatggatgcactggacaaagttgaaaaggaattgaagaagcctcttctgcgaaat
gataaaaagggaatggccctcctgaaggcagagtttgataaagtcaaccaaaagctcggc
gttcgtagagaagatctgcccaaatatgaggaacagttggaacttaaaattgctaaagcc
caactggaggaactgaagaaggatgctcttgaagccatggaaactcagaaaaaacgggaa
gagttcaaggatgaa---gaaatgcctgatgtgaagtcattagacatccgaaacttcatc
>ConopholisAmericanaAmericanaamericana
gccaaaggagct---------------------ggtagt---gctccc---cccgtttta
aagggtgatgagatgttgaagggtatttttcttgaggttaagaagaaatttgagacagcc
ataggagttctccggaaagagaagatcaccattgatcctgatgactctgctgccgtcgat
gaatatgccaaagtcatgaagactgttagggaaaaggctgatcttttgtccgagtcgcag
cggatcaaatacactattgaaacacgaacacaagatattgctgatgctcgatcctatttt
ctggccttgaaggacattagggtcaagagaggccttgttgatgaactaggtgcagaggct
atgatgatggatgcgctggacaaagttgaaaaagaattgaagaagccacttctaagaaat
gataaaaagggcatggcccttttgaaggcagagtttgataaaattaaccaaaagcttggt
attcgtagagaagatctgcccaaatatgaagaacagttggaacttaaaattgctaaagcc
caactggaggagctgaagaaggatgttgtggaagccatggaaactcagaagaaacgggaa
gagtttaaggatgaa---gaaatgcctgatgtgaagtcattagacatccgaaactttatc
>Epifagusvirginiana
gccaaaggagct---------------------ggcagt---gctccc---cccgcttta
aagggtgatgagatgttgaagggtgtttttcttgaggttaagaagaaatttgagacagcc
ataggagttctccggaaagagaagatcaccattgatcctgatgactctgcttccgtggtt
gaatatgccaaagtcatgaagactgttagggaaaaggctgatcttttgtcggagtcgcag
cggatcaaatacactattgaaacacgaacacaagatattcctgatgctcgatcctatttg
ctggccttgaaggacattagggtcaagagaggccttgttgatgaactaggtgcagaggct
atgatgatggatgcactggacaaagttgaaaaagaattgaagaagtcacttctgagaaat
gataaaaagggcatggcccttctgaaggcagagtttgataaaataaaccaaaagcttggc
attcgtagagaagatctgcccaaatatgaggaacagttggaacttaaaattgctaaagcc
caactggaggagctgaagaaggatgttgtggaagccatggaaactcagaagaaacgggaa
gagttcaaggatgaa---gaaatgcctaatgtgaagtcattagacatccgaaacttcatc
>Ofasciculata
gccaaagcagct---------------------ggaagt---gctccc---cccgcttta
aagggtgatgaaatgttgaagggtattttccttgacgttaagaagaaatttgaggcagct
atagcagttctccgaaaagaaaagatcaccattgatcctgatgaccctgctgcggttact
gaatatgccaaagtcatgaagactgttagggaaaaggctgatcttttctccgagtcacag
cgaatcaaatacaccattgaaacacgaacgaaagatattcctgatgttcgatcctattta
ctggccttgaaggatattagggtcaagagaggccttgttgatgaactaggagcagattct
atgatgatggatgcactcgataaagttgaaaaggaattgaagaagcctcttctgagaaat
tataagaagggaatggccctactcaaggcagagttcgataaagtcaaccaaaagcttggc
attcgtagagaagatctgcccaaatatgaggaacagttggaacttaaaattgcaaaagcc
caactggaggagctgaagaaggacgctgtggaagccatggaaactcaaaagaaacgagaa
gagttcaaggatgaa---gaaatgcccgacgtgaagtctttagacatccgaaacttcatc
>PhelipancheAegyptiaca
gccaaaggagct---------------------gtaagt---gctccc---cccgcttta
aagggtgatgagatgttgaagggtatttttcttgaggttaagaagaaatttgagacagct
ataggagttctccggaaagagaagatcaccattaatcctgatgaccctgctgcggtggct
gaatatgccaaagtcgtgaaggctgttagggaaaaagctgatcttttctccgagtcgcaa
cgaatcaagtacactattgaaacacgaacacaagatattcccgatgctcgatcctatttg
ctggctttgaaggacattagggtcaagagaggccttgttgatgagttgggtgcagaggct
atgatgatggatgccctcgacaaagttgaaaaagaattgaagaagcctcttctgagaaat
gataaaaagggaatgtccctcctgaaggcagagtttgataaagtcaaccaaaaacttggc
attcgtagagaagatctgcccaaatatgaggaacagttggaacttaaaatggcaaaagct
caactggaggagctgaagaaggatgctgtggaagccatggaaactcagaagaaacgggaa
gagttcaaggatgaa---gaaatgcctgatgtgaagtctttagacatccgaaacttcatt
>LindenbergiaPhilippensis
gccaaaggagct---------------------ggcagt---gctccc---cctgcttta
aagggtgatgatatgttgaagggtatttttctcgaggttaagaagaaatttgaggcagct
gtaggagttctccggaaagagaagatcaccattgatcctgatgatcctgctgctgtggct
gaatatgccaaagtcatgaaaactgttagggagaaggctgatcttttctccgagtcgcag
aggatcaaatacactattgaaacacgaacacaagatattcctgatgctcgttcctatttg
ctggccttgaaggatattagggtcaagaggggccttgttgacgaactgggcgcagaggcc
atgatgatggatgcactcgacaaagtcgagaaagagttgaagaagccactcctgagaaat
gataaaaagggaatggccctcctgaaggcagagtttgataaagtcaaccaaaagcttggc
attcgtagagaagatctgcccaaatatgaggaacagttggaacttaaaattgctaaagcc
caactggaggagcttaagaaggatgctgttgaagcaatggacactcagaagaaacgggaa
gagttcaaggatgaa---gagatgcctgaagtgaagtcattagacatccgaaacttcatc
>SesamumIndicumamumIndicum
------------------------------------------------------------
------------atgttgaagggtattttccttgaggttaagaagaaatttgagacagcc
atagggattctccggaatgagaagatcaccatagatcctgatgaccctgctgctgtggct
gaatatgccagagtcatgaagactgtaagagaaaaggctgatcttttctccgagtcacag
aggataaaatacactattgaaacaagaacacaagatattcctgatgctcgatcctatcta
ctggcactgaaggatataagggtcaagagaggccttgtcgatgaactaggcgcagaggct
atgatgatggatgcactggaaaaagttgagaaagaattgaagaagccacttatgagaaat
gacaaaaagggaatggctctcctgaaggcagagtttgataagatcaaccagaagcttggc
attcgtagagaagatctgccaaagtatgaagaacagttggaacttaaaattgccaaggcc
caactggaggagctgaagaaggatgctgtagaagcaatggagactcagaagaaacgggaa
gagttcaaggatgaa---gaaatgcctgatgtgaagtcattagacatccgaaacttcatc
>HandroanthusImpetiginosusdroanthusImpetiginosus
gccaaagaagca---------------------ggcaat---gctccc---cccgcgtta
aagggtgatgagttgttgaagggtatttttctcgaggttaagaagaaatttgagacggct
atatcagttctccggaaagaaaagatcaccatagatcctgatgatcctgctgcagtggct
caatatgctaaagtcatgaaaacagtaagagaaaaggctgatcttttctctgagtcacag
aggatcaaatacactattgaaacacgaacacaagatattccggatgccagatcctactta
ctagcgttaaaggagataagggtcaagagaggactcattgatgaactaggtgcagaggcc
atgctgatggatgcactggacaaagttgagaatgaattgaagaagccacttatgagaaat
gataaaaagggaatggccctcctgaaggcagagtttgataaggtcaaccaaaagcttggc
atccgtagagaagatctgcccaaatatgaggaacagttggaacttaaaattgcaaaagcc
caactggaggagctgaagaaggatgctcttgaagcaatggaaactcagaagaaacgtgag
gagttcaaggatgaa---gaagtgcctgatgtgaagtcattagacatccgaaacttcatc
>OleaEuropaeaaEuropaea
gccaaatcagct---------------------ggttct---gctccc---tctgcctta
aagggtgacgagatgttgaagggcatttttctggaggttaaaaagaaatttgagacagcc
ctagggattctccgaaaagagaagatcaccataaatcctgatgatcctgctgctgtgtct
gaatatgccagagtcatgaagactgtaagagagaaggctgatctgtttacagagtcacag
aggattaaatacacaattgagtcacgaacacaaggtattccagatgctagatcttattta
ctggcattgaaggagataaggatcaagaggggtctcactgatgaactgggtgcagaggct
atgatgatggatgcattagacaaagttgagcaagagctaaagaaaccacttttgaggaat
gataagaagggaatgtccctcctaatgacagaatttgataagatcaaccaaaagcttggc
atacgtagagaagatctgcccaaatatgaggaacagttggaactcaaaattgcaaaagct
cagctggaagagctgaagaaggatgctgttgaagcaatggacactcagaagaagcgggag
gagttcaaggatgaa---gaaatgccagatgtgaagtcattagacatccggaacttcatt
>IpomoeaNilmoeaNil
gccaaaggagct---------------------ggt------gctcca---gcagcactt
aagggcgacgaaatgttgaagaatgtctttcttgaggtcaagaagaaatttgagactgca
attggggtcctccgaaaggagaagatcaccatagatcctgaagacactgctgctgtgact
caatatgccaaagtcatgaagactgtaagggaaaaggcaaatctccaatcagagtctgaa
aagatcaaagaagctattgatacacaaacaaatgagattccagatgctcggacttatctg
ttgacactgaaagagataaggattaagagtggccttcctgatgagcatggcattgaggaa
aagatgatgaatgctttggataaggtagagaaagaactcaagaagccactactgaggaat
gacaaaaagggaatcgcactcctcacagcagagttcgataagatcaaccagaaaattggc
atcagccgagaaaacctgcccaagtatgaagaacaattggaaatgaaggttgctaaagct
caattagaagaattgaaaaaggatgcccttgaggcaatggaaactcagaagaagagggag
gagttcaatgatgag---gaaatgcctgaagtgaagtctttggacattagaaactttctc
>CuscutaAustraliscutaAustralis
tccaaaggagct---------------------ggt------gcccct---gctgcattc
aagggcgatgaaatgttgaagaatgtttttcttgatatcaagaaaaaatttgagacagca
attggcatcctccgaacagagaagatcactatagatcctgaagaccctgctgctgtggct
caatatgcaaaagtcatgaagactgtaagggaaaaggcgaatatcctatcagaatctgaa
aaggtgaaagaagttatcgatacacaaacaaaggagattccagatgccaggacttatttg
ctgacactgaaggagatacgtattaagagaggccttcccgattcccatggcatcgaggaa
aagatgatgaatgcattggataagatagagaaagaaattaagaagccactaatgaggaat
gacaaaaaggggatagcactccttactgcagagtttgataagatcaaccagaaaattggc
attgccagacaagatctgcccaaatatgaagaaaaattggaacttagtgttgcaaaagct
caactagaagaattgaagaaggaggcccatgaggcaatgctaactcagctgaagaaggtg
gagaactatgatgag---aacatgcctaatgtgaagtcgttggacattagaaactttctc
>SolanumTuberosumanumTuberosum
gccaaagaagct---------------------gct------gctccc---actacactg
aagggagatcaggtattgaaggacatcttttatgaggttaagaacaagcttgagacagca
attggtgtcctacgaaaggagaagatcaccatagaaccagaagatcctgctgctgtatct
gagtatgcgaaagtcatgaagtctgttagacaaaaggctaatctcttatcagagtctgaa
attattaagttcaacatcgaagtagaaacacatgaaattccagatgcccgaacatatttg
ttgaaactgaaggagatgcgtgtcaagaggggcctcatcgattctcaaggtatagaggat
ttgcagatggcagcattggataaagttgagaaagaattaaaaaagccactactgaggaac
gacaaaaagggaatagctcttcttacagctgagtttgataagatcaaccagaagcttggc
attcgtaaagaagaattgcccaaatatgaagaacagttggagctgaagattgcaaaggca
cagttagaagaactgaaaaaggatgctcttgaagcaatggaaactcagaagaagagggag
gagttcaaggatgag---gagatgcccactgtgaagtctctggacatcagaaacttcatt
>HelianthusAnnuusianthusAnnuus
gctaaagaggcc------------------------------actcct---aaagctctc
aagggcgatgaaatgttgaaaggcatatttcttgaggtgaagaagaaattcgagacagct
attggggttctccgaaaagagaaaattactattgatcctgaagatcctgctgcagttgaa
cagtatgctaaagtcatgaagactgtaagagaaaaggcagatctgttctcagagtctcaa
aggatccaattcaccattaagcaacgaactgctggtatccaggatgctcgatcttatctt
ttggctttgaaggacattcgtctcaagagagggcttacagatgagctaggtgctgaggct
atgatgatggatgcgctagagaaagttgagaaggaaattaagaagccgcttttgaggaat
gacaagaaggggatggctctcctcacagaagaattcaacaagatcaaccaaaagcttggc
atacgaaaggaagacttgcctaaatatgaagaagatttggagaaaaagatcgctaaagca
caacttgaagagctgaagaaggatgctctagaagctatggaaacacaaaagaaacgggag
gagttcaatgatgag---gaaatgccggacgtgaagtctctggatattagaaacatgctt
>OryzaSativa
gccaaggaggca------------------------------gatcgt---actcccgtc
aatggtgatgacctattgaagggcatattttttgaggtaaagaagaaatttgagactgcc
cttggtgtacttaagaaggaaaagatcactattgatccagatgatcctgcagcagtttct
cgttatgcccaagtcatgaagactgtaagacaaaaggcagatcttctatccgactctgag
aggattaaatataccatcgacacctttacaaagggcatccctgatgcacggacttacttg
aatactcttcaggagatcaggataaagagtggccttatagatgatatgggtgctgaggct
atgatgatggaagcccttgagaaagttgagaaggagattaagaagccacttctgaggagt
gacaagaagaatatgggtctcctcttggcagagtttgagaagataaacaaaaagcttgga
atccgcaaggaggatcttcccaagattgaggaagagcttgaattggaaattgccaaaagt
gagctgacggagcttaagaaggaatgtgttgaagcaatggaggttcaactaaagagggag
gagttcaaagacgag---gagatgcctgatgtcaagaagttggacatcagaaacttcctg
>SorghumBicolorghumBicolor
gcagctccagct------------------------------gaccgt---cctcctgtc
agtggtgatgatctcctgaagggcatattctttgaggtaaagaaaaagtttgagacagct
cttggtgtccttaaaaaggaaaagatcactattgatccagaagacccagcggcagtttct
cgttatgcccaagtcatgaagactgtaagggaaaaggcagatcttctttctgattctcaa
aggattaaatataccattgagaccttcaccaagggcatccctgatgcacggacttacttg
aatactcttcaacagatcagaataaagagtggtcttatagatcatcttggaattgagcct
ttgatgatggaagctcttgagaagattgagaaggacattaagaaaccacttttgaggagc
gacaagaagaacatggccaccctcttggcagagtttgacaagattaacaaaaagcttggc
attcggaaggaggatcttcccaagatcgaggaagagcttgaattggaaattgccaaaagc
gagctgagtgaacttaagaaggaatgtgttgaagcaatggagactcaactcaagagggag
gagtttcaagatgag---gagatgcctgatgtcaggaaattggacatcagaaacttcctg
