# Supplementary material for: Altered Mitochondrial Respiration Is Associated With Loss of Nuclear‐Encoded OXPHOS Genes in Parasitic Broomrapes
Source: Ecol Evol. 2025 Jul 6;15(7):e71737. doi: 10.1002/ece3.71737 (PMC12230201; doi:10.1002/ece3.71737)
Supplement: Supplementary file 1 — Appendix S1. [file ECE3-15-e71737-s003.tgz › Orobanchaceae_O2K_Supplementary_v3/Data_S1/DataS1/CV/OG0004876.filter.hyphy.tre]

('AmborellaTrichopodaorellaTrichopoda_ERN18847.1':0.2110092356,(('CinnamomumMicranthumnamomumMicranthum_RWR81167.1':0.1032668276,'AquilegiaCoeruleailegiaCoerulea_PIA47871.1':0.1449113374)'89':0.0324019725,(((((('ArabidopsisThaliana_AT2G21870.1':0.2837462157,'ManihotEsculenta_Manes.12G143700.1.p':0.0929948358)'46':0.0403124975,((('GlycineMaxcineMax_Glyma.05G184800.1.p':0.0030805758,'GlycineMaxcineMax_Glyma.14G174100.1.p':0.0101890766)'99':0.0079729985,'GlycineMaxcineMax_Glyma.08G142800.1.p':0.014593457)'100':0.1539924537,('PopulusTrichocarpa_Potri.005G085500.1':0.1287865619,'PopulusTrichocarpa_Potri.007G079500.1':0.0258969912)'100':0.1132600411)'57':0.0142681391)'41':0.0157544599,'PrunusPersicanusPersica_Prupe.6G169300.1.p':0.1447669258)'40':0.0141611543,('CitrusSinensisrusSinensis_orange1.1g026285m':0.131973252,(((('GossypiumRaimondiisypiumRaimondii_KJB40426':0.0000010752,('GossypiumRaimondiisypiumRaimondii_KJB40427':0.0000010752,'GossypiumRaimondiisypiumRaimondii_KJB40428':0.013544435)'100':0.0027975681)'89':0.0000024522,'GossypiumRaimondiisypiumRaimondii_KJB40429':0.0090127442)'100':0.0794360377,('GossypiumRaimondiisypiumRaimondii_KJB44306':0.0000022953,('GossypiumRaimondiisypiumRaimondii_KJB44307':0.0000010752,('GossypiumRaimondiisypiumRaimondii_KJB44308':0.0000010752,'GossypiumRaimondiisypiumRaimondii_KJB44309':0.036593776)'91':0.000002351)'94':0.0027734149)'100':0.0651960594)'99':0.0184348694,'TheobromaCacao_Thecc1EG001270t2':0.0808481272)'100':0.066630582)'82':0.0132913615)'49':0.0325030017,'VitisVinifera_GSVIVT01022249001':0.0753256383)'41':0.0154378854,('Actinidiaeriantha_DTZ79_05g04170':0.0975220452,'Actinidiaeriantha_DTZ79_09g09300':0.096965398)'100':0.0358125205)'44':0.0187925836)'37':0.0188601905,(((('OryzaSativa_LOC_Os02g03860.1':0.044935042,'SorghumBicolorghumBicolor_Sobic.004G030000.1':0.1108502413)'100':0.3276974968,('HelianthusAnnuusianthusAnnuus_OTG28829.1':0.0528847988,'HelianthusAnnuusianthusAnnuus_OTG34136.1':0.065151231)'100':0.1813315875)'25':0.0071381179,(('Daucuscarotacuscarota_DCAR_019970':0.3091124738,(((('HandroanthusImpetiginosusdroanthusImpetiginosus_PIN05020.1':0.0816663965,'SesamumIndicumamumIndicum_SIN_1007500':0.0667589955)'96':0.0218190852,((('MimulusGuttatusulusGuttatus_Migut.N02943.1.p':0.0027142954,'MimulusGuttatusulusGuttatus_N2971.1':0.0097797542)'100':0.0654793147,((((((('Phtheirospermumheirospermum_Pjv1_00000918':0.0041737046,'Phtheirospermumheirospermum_GFP79001.1_436':0.0000022102)'100':0.0239159165,'CastillejaMiniataMiniata_TRINITY_DN16905_c0_g1_i21':0.0422622846)'68':0.0052530122,'Pedicularis_TRINITY_DN10758_c0_g1_i4':0.0399049375)'94':0.0162521233,'Euphrasiaarctica':0.0769004089)'89':0.0156540587,(((('StrigaAsiaticaAsiatica_SGA_v2.0_scaffold364G49965':0.0000010752,'StrigaAsiaticaAsiatica_GER43926.1_19460':0.0000010752)'100':0.0457226665,('StrigaAsiaticaAsiatica_SGA_v2.0_scaffold54G19692':0.0651724223,'Alectravogeliivogelii_TRINITY_DN1880_c0_g2_i1':0.044793631)'66':0.0048561064)'30':0.0000022531,(('Aeginetiaindicaindica_TRINITY_DN1831_c0_g1_i2':0.0240448861,'ChristisoniaKwangtungensisKwangtungensis_TRINITY_DN10242_c0_g1_i18':0.0291968484)'100':0.0399803106,'Escobedia_TRINITY_DN5336_c1_g1_i8':0.0482636976)'59':0.0040928142)'100':0.0416221724,'OrobancheCumanamana_GWHTBHPV004332'{Foreground}:0.0452660292)'78':0.0050645336)'60':0.0023747011,(('ConopholisAmericanaAmericanaamericana_2095563'{Foreground}:0.02060992,'Epifagusvirginiana_2059598-buds'{Foreground}:0.0102426877)'100'{Foreground}:0.014089,('Ofasciculata_stem'{Foreground}:0.0568269675,'PhelipancheAegyptiaca_GWHTBHPU042136'{Foreground}:0.0297116761)'99'{Foreground}:0.0126236333)'93'{Foreground}:0.0050564126)'61':0.0038421726,'LindenbergiaPhilippensis_04G160900.1':0.0433183584)'98':0.0118840931)'93':0.0082794192,'SesamumIndicumamumIndicum_SIN_1015790':0.0478906751)'94':0.0066173987)'86':0.0085566494,'HandroanthusImpetiginosusdroanthusImpetiginosus_PIN05379.1':0.0568766479)'98':0.0341884959,('OleaEuropaeaaEuropaea_Oeu046075.1':0.0295445906,'OleaEuropaeaaEuropaea_Oeu061454.1':0.0877975034)'100':0.0633715298)'98':0.0343782764)'96':0.0337232427,(('IpomoeaNilmoeaNil_INIL11g26809.t1':0.0623290615,'CuscutaAustraliscutaAustralis_C022N0203E0.1':0.1010021121)'100':0.112046865,'SolanumTuberosumanumTuberosum_PGSC0003DMT400064476':0.1517494254)'99':0.0571860961)'79':0.0208372169)'44':0.0321273374,'CoffeaCanephorafeaCanephora_C.arabica_v0.5|evm.model.Scaffold_624.1168_CDS':0.2181147863)'29':0.0152954154):0;
