# Supplementary material for: Altered Mitochondrial Respiration Is Associated With Loss of Nuclear‐Encoded OXPHOS Genes in Parasitic Broomrapes
Source: Ecol Evol. 2025 Jul 6;15(7):e71737. doi: 10.1002/ece3.71737 (PMC12230201; doi:10.1002/ece3.71737)
Supplement: Supplementary file 1 — Appendix S1. [file ECE3-15-e71737-s003.tgz › Orobanchaceae_O2K_Supplementary_v3/Data_S1/DataS1/CV/OG0004876.filter.fas.treefile]

(AmborellaTrichopodaorellaTrichopoda_ERN18847.1:0.2110092356,((CinnamomumMicranthumnamomumMicranthum_RWR81167.1:0.1032668276,AquilegiaCoeruleailegiaCoerulea_PIA47871.1:0.1449113374)89:0.0324019725,((((((ArabidopsisThaliana_AT2G21870.1:0.2837462157,ManihotEsculenta_Manes.12G143700.1.p:0.0929948358)46:0.0403124975,(((GlycineMaxcineMax_Glyma.05G184800.1.p:0.0030805758,GlycineMaxcineMax_Glyma.14G174100.1.p:0.0101890766)99:0.0079729985,GlycineMaxcineMax_Glyma.08G142800.1.p:0.0145934570)100:0.1539924537,(PopulusTrichocarpa_Potri.005G085500.1:0.1287865619,PopulusTrichocarpa_Potri.007G079500.1:0.0258969912)100:0.1132600411)57:0.0142681391)41:0.0157544599,PrunusPersicanusPersica_Prupe.6G169300.1.p:0.1447669258)40:0.0141611543,(CitrusSinensisrusSinensis_orange1.1g026285m:0.1319732520,((((GossypiumRaimondiisypiumRaimondii_KJB40426:0.0000010752,(GossypiumRaimondiisypiumRaimondii_KJB40427:0.0000010752,GossypiumRaimondiisypiumRaimondii_KJB40428:0.0135444350)100:0.0027975681)89:0.0000024522,GossypiumRaimondiisypiumRaimondii_KJB40429:0.0090127442)100:0.0794360377,(GossypiumRaimondiisypiumRaimondii_KJB44306:0.0000022953,(GossypiumRaimondiisypiumRaimondii_KJB44307:0.0000010752,(GossypiumRaimondiisypiumRaimondii_KJB44308:0.0000010752,GossypiumRaimondiisypiumRaimondii_KJB44309:0.0365937760)91:0.0000023510)94:0.0027734149)100:0.0651960594)99:0.0184348694,TheobromaCacao_Thecc1EG001270t2:0.0808481272)100:0.0666305820)82:0.0132913615)49:0.0325030017,VitisVinifera_GSVIVT01022249001:0.0753256383)41:0.0154378854,(Actinidiaeriantha_DTZ79_05g04170:0.0975220452,Actinidiaeriantha_DTZ79_09g09300:0.0969653980)100:0.0358125205)44:0.0187925836)37:0.0188601905,((((OryzaSativa_LOC_Os02g03860.1:0.0449350420,SorghumBicolorghumBicolor_Sobic.004G030000.1:0.1108502413)100:0.3276974968,(HelianthusAnnuusianthusAnnuus_OTG28829.1:0.0528847988,HelianthusAnnuusianthusAnnuus_OTG34136.1:0.0651512310)100:0.1813315875)25:0.0071381179,((Daucuscarotacuscarota_DCAR_019970:0.3091124738,((((HandroanthusImpetiginosusdroanthusImpetiginosus_PIN05020.1:0.0816663965,SesamumIndicumamumIndicum_SIN_1007500:0.0667589955)96:0.0218190852,(((MimulusGuttatusulusGuttatus_Migut.N02943.1.p:0.0027142954,MimulusGuttatusulusGuttatus_N2971.1:0.0097797542)100:0.0654793147,(((((((Phtheirospermumheirospermum_Pjv1_00000918:0.0041737046,Phtheirospermumheirospermum_GFP79001.1_436:0.0000022102)100:0.0239159165,CastillejaMiniataMiniata_TRINITY_DN16905_c0_g1_i21:0.0422622846)68:0.0052530122,Pedicularis_TRINITY_DN10758_c0_g1_i4:0.0399049375)94:0.0162521233,Euphrasiaarctica:0.0769004089)89:0.0156540587,((((StrigaAsiaticaAsiatica_SGA_v2.0_scaffold364G49965:0.0000010752,StrigaAsiaticaAsiatica_GER43926.1_19460:0.0000010752)100:0.0457226665,(StrigaAsiaticaAsiatica_SGA_v2.0_scaffold54G19692:0.0651724223,Alectravogeliivogelii_TRINITY_DN1880_c0_g2_i1:0.0447936310)66:0.0048561064)30:0.0000022531,((Aeginetiaindicaindica_TRINITY_DN1831_c0_g1_i2:0.0240448861,ChristisoniaKwangtungensisKwangtungensis_TRINITY_DN10242_c0_g1_i18:0.0291968484)100:0.0399803106,Escobedia_TRINITY_DN5336_c1_g1_i8:0.0482636976)59:0.0040928142)100:0.0416221724,OrobancheCumanamana_GWHTBHPV004332:0.0452660292)78:0.0050645336)60:0.0023747011,((ConopholisAmericanaAmericanaamericana_2095563:0.0206099200,Epifagusvirginiana_2059598-buds:0.0102426877)100:0.0140890000,(Ofasciculata_stem:0.0568269675,PhelipancheAegyptiaca_GWHTBHPU042136:0.0297116761)99:0.0126236333)93:0.0050564126)61:0.0038421726,LindenbergiaPhilippensis_04G160900.1:0.0433183584)98:0.0118840931)93:0.0082794192,SesamumIndicumamumIndicum_SIN_1015790:0.0478906751)94:0.0066173987)86:0.0085566494,HandroanthusImpetiginosusdroanthusImpetiginosus_PIN05379.1:0.0568766479)98:0.0341884959,(OleaEuropaeaaEuropaea_Oeu046075.1:0.0295445906,OleaEuropaeaaEuropaea_Oeu061454.1:0.0877975034)100:0.0633715298)98:0.0343782764)96:0.0337232427,((IpomoeaNilmoeaNil_INIL11g26809.t1:0.0623290615,CuscutaAustraliscutaAustralis_C022N0203E0.1:0.1010021121)100:0.1120468650,SolanumTuberosumanumTuberosum_PGSC0003DMT400064476:0.1517494254)99:0.0571860961)79:0.0208372169)44:0.0321273374,CoffeaCanephorafeaCanephora_C.arabica_v0.5|evm.model.Scaffold_624.1168_CDS:0.2181147863)29:0.0152954154);
