# Supplementary material for: Altered Mitochondrial Respiration Is Associated With Loss of Nuclear‐Encoded OXPHOS Genes in Parasitic Broomrapes
Source: Ecol Evol. 2025 Jul 6;15(7):e71737. doi: 10.1002/ece3.71737 (PMC12230201; doi:10.1002/ece3.71737)
Supplement: Supplementary file 1 — Appendix S1. [file ECE3-15-e71737-s003.tgz › Orobanchaceae_O2K_Supplementary_v3/Data_S1/DataS1/CV/OG0004876.one2one.fas]

>AmborellaTrichopodaorellaTrichopoda
atggcgtacgcttcgcgtttcctgtgccattcc---agaaagttatgtgcaggtcagaaa
ttatttcaa---atggtgcct---gctgttcctgttcgttatttttcaaacgaagct---
---------------------------cctcctcgcccagtcctcaagggtgacgagatg
ttgaagaacatattttacgaggttaagaacaaatttgagacggccatcggtgttcttcga
aaggaaaagatcaccatagatccagatgatcctgctgcagtagctcattatgcaaaggtc
atgaaaattgtaagagaaaaggcagatctattttcggagtcccaaaggattaattatacc
attcaaacaagaacccaaggtattccagatgcacggacatatctattgacattgcaggag
atacgaatcaagagaggcctcactgatgatcttggcgttgaggcaatgatgtttgaagct
ctggagaaagttgagaaagagattaaaaagccgctcatgaggaatgacaagaaaggcatg
gctcttcttcatgctgagtttgacaagataaacaagaagcttggaataaggaaggaggat
cttcccaagtatgaagaacagttggaactcaaaatcgcaaaagcacagcttgaagagctg
aagaaggaaactctggaagccatgaaaacacagaaaagaagtgaggagttcaagaacgac
---gaaattgtggacccgaaacaattggacatcagaaacttcctc
>CinnamomumMicranthumnamomumMicranthum
atggcgttctcttctcgtctcttatctcgatcc---aaacagttgtattctggtcacacc
attttgcaa---catgaacat---gctgttcctgtacgtttcttttcaaaagaagct---
---------------------------gcaccc---cctgctctcaagggtgatgagatg
ctgaagaacatctttttcgaggtcaagaagaaatttgagacagctatggggatattgcgg
aaggaaaagatcactatagacccaaatgatcctgctgctgtagctcagtatgctaaggtt
atgaagaccgtaagagaaaaggcagacctattctcagaatcacaaaggattcaatacact
attcagacaagaacacaaggaattccagatgctcgaacgtatttggaggcattgaaggag
atacgaatcaagagaggcctcactgatgaccttggtgcggagggtatgatgatggatgca
ctggagaaagtggagaaagaattaaagaagccacttatgaggtctgataagaagggaatg
gctcttcttctagctgagtttgataaaatcaataaaaagcttggtatccggaaggaagat
ctgcctaagtatgaagacgagctagagcttaaaattgcaaaagcacaattagaggaactg
aagaaagatgctttggaggcaatggaaactcagaagaaacgggaggagttcaaggatgag
---gagatggttgatgtcaagtccttggatatccgaaacttcatc
>AquilegiaCoeruleailegiaCoerulea
atggcttttacttcacgcttattgtccagatcc---aaacagttgtcttcgggtcacatc
cttctacaa---cagcatcatcatgttcttcctgttcgtttctttgccaaagaagct---
---------------------------gcaccc---caagccctcaagggagatgagatg
ttgaagggcatctttgttgaggtgaagaacaaatttgagagagctctgggtgtacttcgg
caggagaagatcaccatagacccagaagatccagctgcagttactcagtatgctaatgtc
atgaagactgttagagaaaaggcagagttatattcagaatcccaacgaattcagtttacc
attcagtcgcgaacacaaaatattccagatgctcgaacatatctagagaccttaaaggag
atacggatcaagagaggcctgaatgatgaccttggtgcagagactatgatgatggatgca
ttagagaaagttgaaaaagagcttaagaagccgctgatgagaaatgacaagaagggaatg
gctttgcttacagcagaatttgataaaattaacaaaaaacttggcattcgaaaagaagat
cttccaaagtatgaagaacagttggagctcaaaattgcaaaggcacagttggaagagttg
aagaaagatgctcttgaagcaatggaaactcagaagaagcgggaggagttcaagggcgag
---gaaatgcctgatgtcaaatcactggatatccgaaacttcatc
>ArabidopsisThaliana
atggcgtacgcttctcgttttctctccagatct---aagcagctacaggggggtctggtc
attttgcag---cagcaacat---gctattccagtccgagcttttgctaaggaagct---
---------------------------gctcgt---ccaacctttaaaggagatgagatg
ttgaagggtgtcttttttgatatcaagaacaaattccaggctgctgttgatattctccgt
aaggaaaagatcacccttgatccagaggacccagctgccgtaaaacagtatgcaaatgta
atgaagaccatcaggcaaaaggcagacatgttctcagaatctcagcgcattaaacatgac
attgatactgagactcaagacattccagatgctcgtgcatacttgttgaagttgcaggaa
attcgcaccaggagggggcttactgatgagcttggtgctgaggccatgatgttcgaggct
ttggagaaagtcgagaaggacataaagaagcctctcctgagaagtgacaagaaaggaatg
gatcttttggttgcagagtttgagaaaggcaacaaaaagcttgggattaggaaagaagat
cttcctaagtacgaagaaaatttggagctcagcatggccaaagcacagttggatgagctg
aagagtgatgctgttgaagctatggaatctcagaaaaagaaggaggaattccaggatgag
---gaaatgccggacgtgaagtctctagacatccgtaacttcatc
>ManihotEsculenta
atggcgttcccttcccgtcttctctccagatcc---aaacagctgtatggaagtcgagtc
attctgcag---caggagcgt---gttattccagtccgttattttgccaaaaaggct---
---------------------------gatcct---ccagctcttaagggagatgagatg
ctaaagaacatctttctggatgtcaagaagaaatttgagacagcaattggaatacttagg
aaggagaagatcaccatagatcctgatgactcagctgctgtaaatcaatatgctaaggtc
atgaagacaattagagaaaaggctgatttgtactctgagtcacagagaataaaatacact
attgagtcgcgaactaaggatattccagatgctcggacatatttattgactttgaaggag
atacgaattaagagaggtctcactgatgaacttggtgcagaagctatgatgatggatgct
ttagagaaagttgaaaaggaaatcaagaaacctcttatgaggagtgataagaaaggaatg
gctcttctaatgacagagtttgataaagttaataagaagcttggaattcgaaaagaagat
cttcctaagtatgaagaagagttagaactcaaaattgcaaaagcacaattggaggagctg
aagaaggatgctctggaggccatggaaacccaaaagaagagggaagaattcaaggacgag
---caaatggtggacgtgaaatctttggacatccggaacttcctt
>GlycineMaxcineMax
atggcactctcttctcgtctcttttccaaatcc---aaattgatctatggcagtcaaata
cttctacaa---aaggagcat---gctattccagttcgtcactttgctaaagagtct---
---------------------------gcccct---cctgcccttaagggagacgagatg
ctgaagaacatttttgtggaggtgaagaacaaatttgagaccgccataggaatattaaag
aaggagaaaatcaccattgacccagaagatccagctgctgtttctcattatgcaaaggtc
atgaaaacaattagagagaaggcaagcttattgtcggagtcccaagacatactatccacc
attgaaattgagacacaggatattccagatgctcggacctatcttctgactttgaaggaa
ataagagtcaagagaggtcttacagatgatcttggtgcggaggctctgatgatagatgca
ttggacaaagttgaaaaggatttaaaaaaacctttactgagaaatgataagaaaggaatg
gaccttctcttggctgagtttgataagattaataagaaacttggaattcgaaaggaagat
ctaccgaagtatgaagaggagctagaacttaaagtagccaaagcacaactggaggagctg
aagaaggatgctcttgaggcaatggaaactcaaaagaagagggaggaattcaaggatgag
cctgaatcagtcgatgtcaaaactttggacatcagaaacttcctt
>PopulusTrichocarpa
atggctttcagttctcgtctcttatccagatcc---aaacagttgtatggaagtcaagcc
attttgaat---cagcaacat---gcttttccagttcgttattatgcaaaagaggct---
---------------------------gctcct---gccgggctcaagggagatgagatg
ttgaaggacatctttcgggacatcaagcagaaatttgagacagccattggggtacttcgg
aaggaaaagatcaccattgatcctgagaatccagctgccgtgtctcattatgcgaaggtc
atgaagacaattagagagaaggctggcttgttttcagaatcacaaaggatccagtttact
attgaagaagaaacacaagatattccagatgctcggacattttttctgaaattacaggaa
ataagaaccaagagaggtctctctgatgagcttggtgtagaggctatgacgatggatgca
ttggaaaaagttgaaaaggaaattaagcaacctctgatgaggaatgataagaaaggaatg
gctcttcttatggcggaatttgataaggttaataagaagcttggagttcgtagggaagat
ctaccaaaatatgaagaggagttggaacttaaaattgccaaggcacaattggaggagctg
aagaaggatgctgtcgaggcgatggaaacacaaaggaagagggaggaatttaagaatgag
---aaagaggttgatgtgaggtctttggacatcaggaactttctc
>PrunusPersicanusPersica
atggccttctcttcccgcctcttatccaaatct---agaccgctgtgtggcaatggagtc
attcttcaa---caggagcgt---gttattccagtccgttactttgctaaggaagca---
---------------------------aatcgc---cctgtgctgaagggtgatgagatg
ctgaagaacatcttcttggatgttaaaaagaagtttgagacagcccttggaatacttcgc
aaagagaagatcaccatagacccagaggatccagccgccgtttctcagtatgccaaggtc
atgaaaactataagagagaaggcagatctgttctcagaatctcaacgcatccaacacacg
atccaaagccgaacacaagatatcccagatgctagaacatacctgttgactttgaaagaa
attaggatcaagagaggtatcactgatgaacttggtgcagaggctatgatgatggatgca
ttggagaaagttgaaaacgaactgaagaaacctcttttgaggaatgataagaaagggatg
gctcttctccaggcagaatttgagaaaataaacaagaagcttggaattcggaaggaggat
ctaccaaagtatgaagaacagctagaactcaagaaagcgaaagcacagctggaggaactt
aagaaggatgctcttgaggcaatggaaactcagaagaaacgggaggaattcaaagatgag
---gaaatggttgatgtgaagtctttggacatccgaaacttcatc
>CitrusSinensisrusSinensis
atggcatttgcttctcgcctcgcatccaaatcc---aaacagctgtgtagtagccaagtg
atactgcaa---cggcagcat---gcaatttcagttcgtttctttgcaaacgaagct---
---------------------------gctcct---caggctcttaaaggagatgagatg
ttgaaaaacatctttttggatgttaagaagaaatttgagactgccttgggggtactccgg
aaggagaagatcaccattgctccagaggatcctgctgctgtttctcagtatgctaatgtc
atgaagactgtcagagagaaggcagacttgttctcagaatcccaacgaatagcgtatacc
attgaaacacgaacagcaggaattccagatgctcgaacatatttgttgacgctcaaggaa
ataagggagaggagaggtctcattgatgagcatggtgctgaggctatgatgatggatgca
ttggagaaagttgaaaaagaaattaaaaagcctcttatgaggaatgataagaaggggatg
gctcttcttacagctgagtttgacaagattaataagaagcttgggatccgaaaggaggat
ctaccaaagtatgaagaacagttggaactcaaaattgccaaagcacagttggaagaattg
aagaaggatgctcttgaggccatggaaacacaaaagaagagagaggaattcaaggatgaa
---gaaatggtcgaagtgaagtccttggatgtcagaaacttcctt
>GossypiumRaimondiisypiumRaimondii
atggccctctctactcgtatcctctcaaaatct---cgccagctttgtggtagtcaatct
attctacaa---aaggagaat---accattcctgttcgtttttatgccaaagaggct---
------------------gct------gctccc---cttgctaataagggagatgagata
ttgaaaaatatctttttggaggttaaggcaaaatatgagacggcattgggaatatttagg
aaggagaagatcaccattgacccagatgaccctgctgctgtttctcagtatgcaaaagtt
atgaagacagttaggcagaaggctgacttgttttcagaatctcagcgcatccagtacacc
atccaaacacgaactcaggacgttccagatgctcgaacatatttattgaccctgaaggat
ataaggatcaagagaggactcactgatgaccttggtgctgaggctatgatgatgaatgct
ttggataaagtcgaaaaagaaatcaagaagcctcttatgaggaatgacaagcaatcaatg
gctctacttacagcagagtttgacaagatcaataaaaagcttggaatccggaaggaagat
ctgcccaagtatgaagaacagttagaactaaaaattgccaaggcacaattggaggagctg
aagaaggatgcttttgaagcaatggaaacacaaaagaagcgggaggaattcaaggatgag
---gcaatgcctgatgtgaagtcattggacatacgaaacttccta
>TheobromaCacao
atggccttctctactcgtctcgtctccaaatct---cgtcagctatttggtagtcaagct
attatgcga---caggagcat---gccattccagtccgtttttatgccaaagaggct---
---------------------------gctccc---gctgcacttaagggagatcagatg
ttgaaagacatctttttggaggttaagaagaaatttgagacagcattgggaatacttaag
aaggagaagatcactattgacccagatgacccagctgctgtatctcagtatgcaaaggtt
atgaagacagttagagagaaggctgacttgttctcagaatctcaacggatccaacacacc
atccaaacacgaactcaagggattcgcgatgctcggacatatttattgacactgcaggaa
ataaggatcaagagaggacttgttgatgaacttggtattgagcctatgatgatggaggct
ttggagaaagttgaaaaacaaatcaagaagccacttatgagggatgataaggaatcaatg
tctcttctcatggcagagtttgacaagattaataagaagcttggaatttcgagggaaaat
ctgcctaagtatgaggaagagttggagctcaaaatcgccaaggcccaattggaggagctg
aagaaggatgcccttgaagcaatggaaacacaaaagaagcgggaggaattcaaggatgag
---ccaatgcccgatgttaagtctttggacatccggaactttctc
>VitisVinifera
atggctttttcctctcgtctcttatccaaatcc---aaacagttgtatggcagtcagatc
attttacaa---caacagcat---gctgttccagtccgtttcttcgccaaagaagct---
---------------------------gctccc---ccagctctcaagggggatgagatg
ttgaagaatatttttctggaggttaaaaagaaatttgagacagccatgggggtgcttcgg
aaggagaagatcaccatcgaccctgaggaccctgctgcagtcaaccagtatgcaaaggtt
atgaagactgtaagagagaaggcagacttgttttcagaatcccaaagaattcagtacacc
attcaaacccgaactcaaggtattccagatgctcgtacatatctgttgacattgaaggag
ataagaatcaagagaggtctcactgatgaactaggtgcagaggctatgatgatggatgca
ctagagaaagttgagaaggaactcaagaaaccacttatgaggaatgacaagaaaggaatg
gctcttcttatggcagagtttgataaagtcaataagaagcttggagttagaaaggaggat
ctgcccaagtatgaagaacagttggaacttaaaattgcgaaagcacaactggaggagcta
aagaaggatgctcttgaggcaatggaaactcaaaagaaaagggaggaattcaaggatgag
---gcaatggttgatgtgaagtcattggacatcagaaacttcatc
>Actinidiaeriantha
atggcgatgggcgatcggaattatattgataca------catttgtgtggtggccagatc
cttctgcaa---caagagcat---gctattccggtccgtttctttgccaaagaagct---
---------------------------gcccct---acagttcttaaaggagatgagatg
ttgaagaacattttcttggaggttaagaaaaaatttgagacagccatggggatacttcgg
aaggaaaagatcaccatagatcctgataatgcagctgcagtagagcaatatgcaaaagtc
atgaagactgtcagagaaaaggcagacttgttctcagaatctcaacggattcaatacacc
attcaaacgcgaactcaaggtattccagatgctcgaacatatcttttgacattgaaggag
atacgagtcaggaggggcctcgctgatgagcttggtgcagaggctatgatgatggatgca
ttggaaaaaattgaaaaagagattaagaaaccactcatgcggaacgacaagaaaggaatg
gctcttcttatggcagagtttgataagatcaatacgaaacttggaattcggagagaagat
ctgcccaagtatgaagaacagctggaactgaaaattgcaaaagctcagttggaggagctc
aagaaggatgctcttgaggcaatggaaactcaaaagaaaagagaggaatttaaggacgag
---gagaaagttgatgtgaagtcattagacatccgaaacttcatc
>CoffeaCanephorafeaCanephora
atggct------tctcgcttgttggcaaaatcc---aaacagctccctgctgctcaggtc
cttttgagg---ccggagcta---actgtcccggttcgttcttatgccaaagaacct---
------------------gcttcccctgctccc---ccggctctgaagggagatgagatg
ttgaagagcatctttttggaggttaaaaacaagtttgagaccgcgattgggatttttagg
aaggaaaagatcaccattgaccctgatgatcctgctgcagtttcacagtatgccaaggtt
gtgaagactgttagagacaaggcaaatctcttctctgaatcacagagaattaagtacacc
attgagacaaaaacacgagatattcctgatgctcgtacatatctgctgacactgaaggag
ataagactaaagagaggactacctgatgaacgtggtgctgaagcaatgatgttagatgca
ttggaaaaagtggaaaaggaaatcaagaggcctctgatgcgaaacgacaagaaagggatg
gctctcctcatggctgagtttgacaagattaatcagaagcttggaattcggagggatgat
ctgcccaagtatgaagagcagttagagcttaaaattgcaaaagcacagttagaggaacta
aaaaaggatgcagtcgaggcgatggatactcagaagaaaagggaagaattcaaggatgaa
---gagatgcctcatgtgaagtctctcgacgtcagaaatttcatt
>Daucuscarotacuscarota
tttgcaatgacaggatcaaacgctagccaaagcttaggagaggtatacactggtcctgct
atcctgcaa---tcagagtat---gcagcttcggttcggctttttgccactgctcctcct
gccacgaaagccacggaaggtggt---gctcgt---cctccttcaaagggagatgagttg
ctcaagaacatttttcttgatgttaaaaataaatttgagaaagccatgggggtgcttcgg
agagagaagatcaccatagatcctgaggatcaatctgctgtggctcaatatgcaaatgtc
atgaagactgttagagaagaagcaaaattattctcagagtctcaaagaattgaatacacc
atagcatcccgaacagcaggtattgaagatgctcgttcacatatgttggcgttaaaggag
ataagaatcaagagaggtctcactgatgaacttggtgcagaagctatgatgatggatgca
gtagacaaaattgaaaaacagttgaaaaagccgcttatgaaggctgataaagaaggaatg
gctatgctacttgctgagtttgaaaagatcaacaagaagcttggcattagtcacgaacag
ctacccaaatatgaagaggagttggagcttaaaattgcaaaagcacaactagaagagctg
aagaaggatgctcttgaagctatggaaactcaagcgaaaagggaggaattcaaggatgaa
---gaaatgcctgaagtcaagtctttggacattcgaaatttcctc
>MimulusGuttatusulusGuttatus
atggctttcgccactcgcttcctctccagatcaactcgccaggtgtgtactgggcaaagt
gttctgcga---ccggagtat---ggtattccatctcgttcatttgcgaaaggggct---
------------------gccact---gctcct---gccgccttaaagggagatgagatg
ttgaagaatatctttcttgaggttaagaagaaatttgagacagccataggggttctccga
aaagagaagatcaccattgaccctgaagatcctgctgcagttgctgaatatgccagagtc
atgaagactgtaagagaaaaggctgatcttttctccgagtcacagaggatcaaatatact
attgagacaaaaacacaagatattcctgatgctcgatcctatttgctagccttgaaggac
attagggtcaagagaggcattattgatgaattaggtgcagaggctatgatgagtgacgca
ctggacaaagttgagaaagagttgaagaagccacttctgagaaatgataaaaagggaatg
gcccttttgaaggcagagtttgataaaatcaaccaaaagcttggaattcgtaaagaagat
ctgcccaaatacgaggaacagttggaacttaaaattgcaaaagcccaactggaggagctg
aagaaggaagttgttgaagcaatggacactcagaagaaaagggaagagttcaaggatgaa
---gaagtgcctgatgtgaagtcattagacctccgaaacttcatc
>Phtheirospermumheirospermum
atggct---------cgcttgctctccagatccactcgccagttgtatgctgggcaaagt
gttctgaga---tcggagtat---gttattccggcccgttcatttgccaagggagct---
------------------ggcagt---gctccc---accgctttaaagggtgatgatctg
cttaagggtatttttctcgaggttaagaagaaatttgagacagccataggagttctgcgg
aaagagaagatcacccttgatcctaatgaccctactgctgtggcagaatatgccaaagtc
atgaagactgttagggagaaggctgatcttttctccgagtcgcagaggatcaaatatact
attgaaacacgaacacaagatatccctgatgctcgatcctatttgctggcgttgaaggac
attcgggtcaagaggggccttgtcgatgaactaggtgcagaagctatgatgatggatgca
ctagacaaagttgaaaaggaattgaagaagccacttctgagaaatgataaaaagggaatg
gctctcctgaaggcggagttcgataaagtcaaccaaaaacttggcattcgtaaagaagat
cttcccaaatatgaggaacagttggaacttaaaattgcgaaagcccaactggaggagctg
aaaaaggatgctgttgaagccatggacactcagaagaaacgggaagagttcaaggatgaa
---gagatgcctgatgtgaagtcgttggacatccgaaacttcatc
>CastillejaMiniataMiniata
atggct---------cgcttactctccagatccactcgtcaggtgtatgctgggcaaagt
gttctgcga---tcggagtac---gttgtcccggctcgttcatttgccaagggagct---
------------------ggcagt---gctccc---accgctttaaagggtgatgagttg
ttgaagggtatttttcttgacgttaagaagaaattcgagacagctataggagttctgcgg
aaagagaagatcaccattgatcctaatgacgctgctgctgtggcagaatatgccaaagtc
atgaagactgtaagggaaaaggctgatcttttctccgagtcccagaggatcaaacatact
attgaaacacgaacacaagatatccctgatgctcggtcctatttgctggccttaaaggac
attcgtgtcaagaggggccttgttgacgaactaggtgcagagaccatgatgatggacgca
ctggacaaagttgaaaaggaattgaaaaagccacttnnnagaaatgataaaaagggaatg
gccctcctgaaggccgagttcgataaagtaaaccaaaagcttggcattcgtaaagaagat
cttccgaaatatgaggagcagttggaacttaaaattgcgaaagcccaactggaggagctg
aaaaaggatgcggttgaagccatggacactcaaaagaaacgggaagagttcaaggatgaa
---gagatgcctgatgtgaagtcgttggacatccgaaacttcatc
>Pedicularis
atggct---------cgattgctctctagatccactcaccagttgtatgctgggcaaagt
gttctgcga---tcggagtat---cttatcccggctcgttcatttgccaaaggagct---
------------------ggcagt---gccccc---acggccttaaagggtgatgacttg
ttgaagggtatttttctcgatgttaaaaagaaatttgagacagccatgggaattctgcgg
aaagagaagatcaccattgatcctaatgaccctactgccgtggcagaatatgccaaagtc
atgaagactgttagagaaaaggctgatcttttctccgagtcgcagaggatcaaatacact
attgaaacacgaacacaagatatacctgatgctcggtcctatttgctggccttgaaggac
attcgggtcaagaggggcattgttgatgaaataggtgcagaggctttgatgatggacgca
ctcgacaaagttgaaaaggaattgaagaagccacttatgagaaatgataaaaagggaatg
gccctcctcaaggcagagtttgataaagtcaaccaaaagcttggcattcgtaaagaagat
ctgcccaaatatgaggaacagttggaacttaaaattgcaaaagcccaactggaggagctg
aaaaaggatgtcgttgaagccatggacactcagaagaaacgggaagagttcaaggatgaa
---gagatgcctgatgtgaagtcgttggacatccgaaacttcatc
>Euphrasiaarctica
atggctttcgccacgcgcttcctctccaaatccactcgccag------------------
------------------------------------------------------------
---------------------------------------------------gaagaactg
ttgaagggtatttttctcgatgttaagaagaaatttgagacagccataggggttctgcgg
aacgagaagatcaccattgatcctaatgaccctactgctgtgtctgaatatgccaaagtc
atgaagactgttagggaaaagaagatcatcttttct------------------------
------------------------------------------------------------
---------aggagaggccttgttgatgaactaggcgctgaggcattgatgatggatgca
cttgacaaagttgaaaaggaattgaagaagcctcttctgagaaatgataaaaaagggatg
gccctcctgatggcagagtttgataaagtcaaccaaaagcttggcattcgtagagaagat
cttcccaaatatgaggaacagttggaacttaaaattgctaaagcccaactggaggaacta
aagaaggatgctgttgaagccatggatactcagaagaaacgggaagagttcaaggatgaa
---gaaatgcctgatgtgaagtcgttagacatcagaaacttcatc
>StrigaAsiaticaAsiatica
atggcgttcgccactcgcctgctctccagatcaattcgccaggtgtactctgggcaaagt
gttatgcgg---ccggagtgt---gttgttgcagctcggtccttcgccaagggagct---
------------------ggaaat---tctccc---cctgctttgaagggtgatgaattg
ttgaagggcatatttcttgaggtgaaaaagaaatttgagacagccataggagtcattcgg
aaagagaagatcaccattgatcctgataaccctgctgctgtggctgaatatgccaaagtc
atgaagactgctcgagaaaaggctaatcttttctcggagtcagagaggatcaaatacact
attgaatctcaaacccaagatatacctgatgctagatcctatttgctggccttgaaggac
attagggtcaagagaggccttgttgatgaactaggtgcagaggccatgatgatggatgct
ctggacaaagtggaaaaggaattgaaaaatccacttttgagaaatgataaaaagggaatg
gccctccttaaggcagagttcgacaaagtcaaccaaaagctcggcattcgtagagaagat
ctgccaaaatatgaggagcaattggaacttaaaatcgcaaaagcccaactggaggagctg
aagaaggatgctgttgaagccatggaaactcagaaaaaacgggatgagttcaaggatgaa
---gaactgcctgatgtgaagtcattagacatccgaaacttcatc
>Aeginetiaindicaindica
atggctctcgctgctcgcctgatctcccgttcaactcgccaggcgcacaatgggcaaggc
gttattcga---gcggagtgt---gttattccagcccgtcctttcgctaaagtagct---
------------------ggaagt---gctcct---cctgctttaaagggtgatgagttg
ttgaagggcatttttcttgaggtgaaaaagaaatttgagacagccataggagttcttcgg
aaagagaagatcaccatagatcctgataatcctgctgctgtaggtgaatatgccaaagtt
atgaagactgttcgggaaaaggctggtcttttctcggagtcacagaggatcaaatacact
atagaatcgcgaacccaagatatacccgatgctcgatcctatttgctggccttgaaggac
attagggtcaagagaggccttgttgatgaactaggagcagaggctatgatgattgatgca
ttggacaaagttgaaaaggaattgaaaaagccacttttgagaaatgataaaaagggaatg
gcccttcttaaggcagagttcgacaaagtcaatcaaaagctcggcattcgtagagaagat
gtggcaaaatatgaggagcagttggatcttaaaattgcgaaagcccaactggatgagctg
aagaaggatgctctcgaagccatggaaactcagaagaaaagggaagagttcaaggatgaa
---gagatgcctgatgtgaagtcattggacatccgaaacttcatc
>ChristisoniaKwangtungensisKwangtungensis
atggctctcgctactcgcctgatctcccgatcaactcgccaggtgcacaatgggcaaggc
gttatgcag---gtagagtgt---gttattccagcccgttctttcactaaaggagct---
------------------ggaagt---gctgct---cctgctttaaagggtgatgatttg
ttgaagggcatttttcttgaggtgaaaaagaaatttgagacagccataggagttcttcgg
aaagagaagatcaccatagatcctgataatcctgctgctgttgctgaatatgccaaagtc
atgaagactgctcggcaaaaggctgatcttttctcggagtcacagaggatcaaatacact
atagaatcgcgaacccaagatatacctgatgctcgatcctatttgctgaccttgaaggac
attagggtcaagagaggccttgttgatgaactaggtgcagaggctatgatgatggatgca
ttggacaaagttgaaaaggaattgaaaaggccacttttgagaaatgataagaagggaatg
gcccttcttaaggcagagtttgacaaagtcaatcaaaagctgggcattggtagagaagat
gtggcaaaatatgaggaacaattagatctgaaaattgcaaaagcccaactggatgagctg
aagaaggatgctctagaagccatggaaactcagaagaaaagggaagagttcaaggatgaa
---gaaatgcctgatgtgaaatcattggacatccgaaacttcatc
>Alectravogeliivogelii
atggcttttgccactcgcctattctccagatccactcgccagttgtacactgggtcaagt
tttatcagg---ccggaatgt---gttattcctgctcgttccttcgccaaaggagct---
------------------gaaagt---tctcga---cctgctttgaagggcgatgagttg
ttgaagggcatttttctcgaggtgaagaagaaatttgagtcagccattggagttcttcgg
aaagagaagattacgattgatcctgataaccctgctgctgtggctgaatatgccaaagtc
atgaaaactgttcgggaaaaggctgatcttttctcggagtcacagaggatcaaatacact
attgaatcgcgaacccaagatatacctgatgcccgatcctatttgctagccttgaaggac
attagggtcaagagagggcttgttgatgaactaggtgcggaggctatgatgatggatgct
ctggacaaagttgaaaaggaattgaaaaagccacttttgagaaatgataaaaagggaatg
gccctccttaaggcagagttcgacaaagtcaaccaaaagctcggtattcgtaaagaagac
ctgcctaaatatgaggagcaattggaacttaaaattgcaaaagcccagctggaggagctg
aagaaggatgctctggaagccatggaaactcagaagaaacgggaagagttcaaggatgaa
---gaaatgcctgatgtgaagtcattagacatccgtaacttcatc
>Escobedia
atggctttctccgctcgcctactctttcgatccactcgaaaggtgtacactgggcaaaat
------------------------gttattccaattcgttccttcgccaaaggagct---
------------------ggaagt---gccccc---cctgctttgaagggcgatgagttg
ttgaagggcatttttcttgaggtgaagaagaaatttgagacagccataggagttcttcgg
aaagagaagatcaccattgatcctgataaccctgctgctgtggctgaatatgccaaagtc
atgaagacagttcgggaaaaggctgatcttttctcggagtcccagaggattaaatacact
atagaatcgcgaacacaagatatacctgatgctcgatcttatttactggccttgaaggac
attagggtcaagagaggtattgttgatgaactaggtgcagaggctatgatgatggacgca
ctggacaaagttgaaaaggaattgaaaaagcctcttctgagaaatgataaaaagggaatg
ggcatccttaaggcagagttcgacaaagtcaaccaaaagcttggcattcgtagagaagat
ctgcccaaatatgaggagcaattggatcttaaaattgcaaaagcccaattggaggagctg
aagaaggatgctcttgaagccatggaaactcaaaagaaacgggaagagttcaaagatgaa
---gaaatgcctgatgtgaagtcattagacgtccgtaacttcatc
>OrobancheCumanamana
atggctttcgccactcgcttactctccagatccactcgtcaggtgtacactggacaatgt
gttccgcgg---tcagagtat---gttattccagctcgttcctttgcaaaaggagct---
------------------gacggt---gctccc---cccactttaaagggtgatgagatg
ttgaagggtatttttctcgaggtcaagaacaaatttgagacagctataggaattctgaag
aaagagaagatcaccattaatcctgatgaccctgccgctgtggctgaatatgccaaagtc
atgaagagtgttagagaaaaggctgatcttttctccgagtcgcagaggatcaaatacact
attgaaacacgaacaaaagatattcctgatgctcgatcctatttgctggcattgaaggac
attagggtcaagagaggcctcattgatgaactaggtgcagaggctatgatgatggatgca
ctggacaaagttgaaaaggaattgaagaagcctcttctgcgaaatgataaaaagggaatg
gccctcctgaaggcagagtttgataaagtcaaccaaaagctcggcgttcgtagagaagat
ctgcccaaatatgaggaacagttggaacttaaaattgctaaagcccaactggaggaactg
aagaaggatgctcttgaagccatggaaactcagaaaaaacgggaagagttcaaggatgaa
---gaaatgcctgatgtgaagtcattagacatccgaaacttcatc
>ConopholisAmericanaAmericanaamericana
atggctttcgccactcgcctactctccagatccactcgccaggtgtatactgggcaaagt
gttctgcga---tctgagtat---gttattccagctcgttcctttgccaaaggagct---
------------------ggtagt---gctccc---cccgttttaaagggtgatgagatg
ttgaagggtatttttcttgaggttaagaagaaatttgagacagccataggagttctccgg
aaagagaagatcaccattgatcctgatgactctgctgccgtcgatgaatatgccaaagtc
atgaagactgttagggaaaaggctgatcttttgtccgagtcgcagcggatcaaatacact
attgaaacacgaacacaagatattgctgatgctcgatcctattttctggccttgaaggac
attagggtcaagagaggccttgttgatgaactaggtgcagaggctatgatgatggatgcg
ctggacaaagttgaaaaagaattgaagaagccacttctaagaaatgataaaaagggcatg
gcccttttgaaggcagagtttgataaaattaaccaaaagcttggtattcgtagagaagat
ctgcccaaatatgaagaacagttggaacttaaaattgctaaagcccaactggaggagctg
aagaaggatgttgtggaagccatggaaactcagaagaaacgggaagagtttaaggatgaa
---gaaatgcctgatgtgaagtcattagacatccgaaactttatc
>Epifagusvirginiana
atggctttcgccactcgtctactctccagatccactcgccaggtgtatactgggcaaagt
gttctgcga---tccgagtat---gttattccagctcgttcctttgccaaaggagct---
------------------ggcagt---gctccc---cccgctttaaagggtgatgagatg
ttgaagggtgtttttcttgaggttaagaagaaatttgagacagccataggagttctccgg
aaagagaagatcaccattgatcctgatgactctgcttccgtggttgaatatgccaaagtc
atgaagactgttagggaaaaggctgatcttttgtcggagtcgcagcggatcaaatacact
attgaaacacgaacacaagatattcctgatgctcgatcctatttgctggccttgaaggac
attagggtcaagagaggccttgttgatgaactaggtgcagaggctatgatgatggatgca
ctggacaaagttgaaaaagaattgaagaagtcacttctgagaaatgataaaaagggcatg
gcccttctgaaggcagagtttgataaaataaaccaaaagcttggcattcgtagagaagat
ctgcccaaatatgaggaacagttggaacttaaaattgctaaagcccaactggaggagctg
aagaaggatgttgtggaagccatggaaactcagaagaaacgggaagagttcaaggatgaa
---gaaatgcctaatgtgaagtcattagacatccgaaacttcatc
>Ofasciculata
atggctctcgccactcgcttactccccagatccaatcgccaggtttatactgggcaaagg
tttctgcga---tccgggtat---gttattccagctcgttcctttgccaaagcagct---
------------------ggaagt---gctccc---cccgctttaaagggtgatgaaatg
ttgaagggtattttccttgacgttaagaagaaatttgaggcagctatagcagttctccga
aaagaaaagatcaccattgatcctgatgaccctgctgcggttactgaatatgccaaagtc
atgaagactgttagggaaaaggctgatcttttctccgagtcacagcgaatcaaatacacc
attgaaacacgaacgaaagatattcctgatgttcgatcctatttactggccttgaaggat
attagggtcaagagaggccttgttgatgaactaggagcagattctatgatgatggatgca
ctcgataaagttgaaaaggaattgaagaagcctcttctgagaaattataagaagggaatg
gccctactcaaggcagagttcgataaagtcaaccaaaagcttggcattcgtagagaagat
ctgcccaaatatgaggaacagttggaacttaaaattgcaaaagcccaactggaggagctg
aagaaggacgctgtggaagccatggaaactcaaaagaaacgagaagagttcaaggatgaa
---gaaatgcccgacgtgaagtctttagacatccgaaacttcatc
>PhelipancheAegyptiaca
atggctctcgccactcgcgtgctctccagatccactcgccaggtgtatactgggcaaagt
tttctgcga---tccgaatat---gttattccagctcgttcctttgccaaaggagct---
------------------gtaagt---gctccc---cccgctttaaagggtgatgagatg
ttgaagggtatttttcttgaggttaagaagaaatttgagacagctataggagttctccgg
aaagagaagatcaccattaatcctgatgaccctgctgcggtggctgaatatgccaaagtc
gtgaaggctgttagggaaaaagctgatcttttctccgagtcgcaacgaatcaagtacact
attgaaacacgaacacaagatattcccgatgctcgatcctatttgctggctttgaaggac
attagggtcaagagaggccttgttgatgagttgggtgcagaggctatgatgatggatgcc
ctcgacaaagttgaaaaagaattgaagaagcctcttctgagaaatgataaaaagggaatg
tccctcctgaaggcagagtttgataaagtcaaccaaaaacttggcattcgtagagaagat
ctgcccaaatatgaggaacagttggaacttaaaatggcaaaagctcaactggaggagctg
aagaaggatgctgtggaagccatggaaactcagaagaaacgggaagagttcaaggatgaa
---gaaatgcctgatgtgaagtctttagacatccgaaacttcatt
>LindenbergiaPhilippensis
atggcgttcgccactcgcttgctctccagatccactcgccaggtgtacactggacaaagt
attatgcga---tcggagtat---gttatcccagctcgttcctttgccaaaggagct---
------------------ggcagt---gctccc---cctgctttaaagggtgatgatatg
ttgaagggtatttttctcgaggttaagaagaaatttgaggcagctgtaggagttctccgg
aaagagaagatcaccattgatcctgatgatcctgctgctgtggctgaatatgccaaagtc
atgaaaactgttagggagaaggctgatcttttctccgagtcgcagaggatcaaatacact
attgaaacacgaacacaagatattcctgatgctcgttcctatttgctggccttgaaggat
attagggtcaagaggggccttgttgacgaactgggcgcagaggccatgatgatggatgca
ctcgacaaagtcgagaaagagttgaagaagccactcctgagaaatgataaaaagggaatg
gccctcctgaaggcagagtttgataaagtcaaccaaaagcttggcattcgtagagaagat
ctgcccaaatatgaggaacagttggaacttaaaattgctaaagcccaactggaggagctt
aagaaggatgctgttgaagcaatggacactcagaagaaacgggaagagttcaaggatgaa
---gagatgcctgaagtgaagtcattagacatccgaaacttcatc
>SesamumIndicumamumIndicum
------------------------------------------------------------
------------------------------------------------------------
---------------------------------------------------------atg
ttgaagggtattttccttgaggttaagaagaaatttgagacagccatagggattctccgg
aatgagaagatcaccatagatcctgatgaccctgctgctgtggctgaatatgccagagtc
atgaagactgtaagagaaaaggctgatcttttctccgagtcacagaggataaaatacact
attgaaacaagaacacaagatattcctgatgctcgatcctatctactggcactgaaggat
ataagggtcaagagaggccttgtcgatgaactaggcgcagaggctatgatgatggatgca
ctggaaaaagttgagaaagaattgaagaagccacttatgagaaatgacaaaaagggaatg
gctctcctgaaggcagagtttgataagatcaaccagaagcttggcattcgtagagaagat
ctgccaaagtatgaagaacagttggaacttaaaattgccaaggcccaactggaggagctg
aagaaggatgctgtagaagcaatggagactcagaagaaacgggaagagttcaaggatgaa
---gaaatgcctgatgtgaagtcattagacatccgaaacttcatc
>HandroanthusImpetiginosusdroanthusImpetiginosus
atggctttcgcagctcgttttctctccagatccactcgccaggtatatactgggcaatgt
gttctgcga---tcggagtat---gcaattcctgctcgttcctttgccaaagaagca---
------------------ggcaat---gctccc---cccgcgttaaagggtgatgagttg
ttgaagggtatttttctcgaggttaagaagaaatttgagacggctatatcagttctccgg
aaagaaaagatcaccatagatcctgatgatcctgctgcagtggctcaatatgctaaagtc
atgaaaacagtaagagaaaaggctgatcttttctctgagtcacagaggatcaaatacact
attgaaacacgaacacaagatattccggatgccagatcctacttactagcgttaaaggag
ataagggtcaagagaggactcattgatgaactaggtgcagaggccatgctgatggatgca
ctggacaaagttgagaatgaattgaagaagccacttatgagaaatgataaaaagggaatg
gccctcctgaaggcagagtttgataaggtcaaccaaaagcttggcatccgtagagaagat
ctgcccaaatatgaggaacagttggaacttaaaattgcaaaagcccaactggaggagctg
aagaaggatgctcttgaagcaatggaaactcagaagaaacgtgaggagttcaaggatgaa
---gaagtgcctgatgtgaagtcattagacatccgaaacttcatc
>OleaEuropaeaaEuropaea
atggctttcgccactcgtttcttctcaagatccgctcgtcaggtgtatactgggcagatg
attctgcga---acggagcag---gtgatttctgctcgttcatttgccaaatcagct---
------------------ggttct---gctccc---tctgccttaaagggtgacgagatg
ttgaagggcatttttctggaggttaaaaagaaatttgagacagccctagggattctccga
aaagagaagatcaccataaatcctgatgatcctgctgctgtgtctgaatatgccagagtc
atgaagactgtaagagagaaggctgatctgtttacagagtcacagaggattaaatacaca
attgagtcacgaacacaaggtattccagatgctagatcttatttactggcattgaaggag
ataaggatcaagaggggtctcactgatgaactgggtgcagaggctatgatgatggatgca
ttagacaaagttgagcaagagctaaagaaaccacttttgaggaatgataagaagggaatg
tccctcctaatgacagaatttgataagatcaaccaaaagcttggcatacgtagagaagat
ctgcccaaatatgaggaacagttggaactcaaaattgcaaaagctcagctggaagagctg
aagaaggatgctgttgaagcaatggacactcagaagaagcgggaggagttcaaggatgaa
---gaaatgccagatgtgaagtcattagacatccggaacttcatt
>IpomoeaNilmoeaNil
atggctttcgcttctcgattcctttccagatctagccgtcagttatgtagtagccagatc
atcacgcgg---ccagatagt---gccattccaattcgttcctttgccaaaggagct---
------------------ggt------gctcca---gcagcacttaagggcgacgaaatg
ttgaagaatgtctttcttgaggtcaagaagaaatttgagactgcaattggggtcctccga
aaggagaagatcaccatagatcctgaagacactgctgctgtgactcaatatgccaaagtc
atgaagactgtaagggaaaaggcaaatctccaatcagagtctgaaaagatcaaagaagct
attgatacacaaacaaatgagattccagatgctcggacttatctgttgacactgaaagag
ataaggattaagagtggccttcctgatgagcatggcattgaggaaaagatgatgaatgct
ttggataaggtagagaaagaactcaagaagccactactgaggaatgacaaaaagggaatc
gcactcctcacagcagagttcgataagatcaaccagaaaattggcatcagccgagaaaac
ctgcccaagtatgaagaacaattggaaatgaaggttgctaaagctcaattagaagaattg
aaaaaggatgcccttgaggcaatggaaactcagaagaagagggaggagttcaatgatgag
---gaaatgcctgaagtgaagtctttggacattagaaactttctc
>CuscutaAustraliscutaAustralis
atggctttcgcttctcgattcctgtccagatccagccgtcaggtatatagtggtcagatc
atcttgcga---ccagattgt---gcaattccagttcgttccttttccaaaggagct---
------------------ggt------gcccct---gctgcattcaagggcgatgaaatg
ttgaagaatgtttttcttgatatcaagaaaaaatttgagacagcaattggcatcctccga
acagagaagatcactatagatcctgaagaccctgctgctgtggctcaatatgcaaaagtc
atgaagactgtaagggaaaaggcgaatatcctatcagaatctgaaaaggtgaaagaagtt
atcgatacacaaacaaaggagattccagatgccaggacttatttgctgacactgaaggag
atacgtattaagagaggccttcccgattcccatggcatcgaggaaaagatgatgaatgca
ttggataagatagagaaagaaattaagaagccactaatgaggaatgacaaaaaggggata
gcactccttactgcagagtttgataagatcaaccagaaaattggcattgccagacaagat
ctgcccaaatatgaagaaaaattggaacttagtgttgcaaaagctcaactagaagaattg
aagaaggaggcccatgaggcaatgctaactcagctgaagaaggtggagaactatgatgag
---aacatgcctaatgtgaagtcgttggacattagaaactttctc
>SolanumTuberosumanumTuberosum
atggcactcgcttctcgcttgctgtccagatccactcgccagctatgtgctggtcaggtt
gttcttcga---cccgagcat---gcagttccagttcgttcctttgccaaagaagct---
------------------gct------gctccc---actacactgaagggagatcaggta
ttgaaggacatcttttatgaggttaagaacaagcttgagacagcaattggtgtcctacga
aaggagaagatcaccatagaaccagaagatcctgctgctgtatctgagtatgcgaaagtc
atgaagtctgttagacaaaaggctaatctcttatcagagtctgaaattattaagttcaac
atcgaagtagaaacacatgaaattccagatgcccgaacatatttgttgaaactgaaggag
atgcgtgtcaagaggggcctcatcgattctcaaggtatagaggatttgcagatggcagca
ttggataaagttgagaaagaattaaaaaagccactactgaggaacgacaaaaagggaata
gctcttcttacagctgagtttgataagatcaaccagaagcttggcattcgtaaagaagaa
ttgcccaaatatgaagaacagttggagctgaagattgcaaaggcacagttagaagaactg
aaaaaggatgctcttgaagcaatggaaactcagaagaagagggaggagttcaaggatgag
---gagatgcccactgtgaagtctctggacatcagaaacttcatt
>HelianthusAnnuusianthusAnnuus
atggct---------cgtgctttatccagatccgctcgtcagttatatggcagtcaatct
gttcttcaaccccaacagcaa---gcagtcccaattcgcttctatgctaaagaggcc---
---------------------------actcct---aaagctctcaagggcgatgaaatg
ttgaaaggcatatttcttgaggtgaagaagaaattcgagacagctattggggttctccga
aaagagaaaattactattgatcctgaagatcctgctgcagttgaacagtatgctaaagtc
atgaagactgtaagagaaaaggcagatctgttctcagagtctcaaaggatccaattcacc
attaagcaacgaactgctggtatccaggatgctcgatcttatcttttggctttgaaggac
attcgtctcaagagagggcttacagatgagctaggtgctgaggctatgatgatggatgcg
ctagagaaagttgagaaggaaattaagaagccgcttttgaggaatgacaagaaggggatg
gctctcctcacagaagaattcaacaagatcaaccaaaagcttggcatacgaaaggaagac
ttgcctaaatatgaagaagatttggagaaaaagatcgctaaagcacaacttgaagagctg
aagaaggatgctctagaagctatggaaacacaaaagaaacgggaggagttcaatgatgag
---gaaatgccggacgtgaagtctctggatattagaaacatgctt
>OryzaSativa
atggcgttggccgctcgcctcgtctcccgctcc---cggcagctatactctgctcaagct
gccttggca---aatggaggt---gccactcaagtccgcttgtatgccaaggaggca---
---------------------------gatcgt---actcccgtcaatggtgatgaccta
ttgaagggcatattttttgaggtaaagaagaaatttgagactgcccttggtgtacttaag
aaggaaaagatcactattgatccagatgatcctgcagcagtttctcgttatgcccaagtc
atgaagactgtaagacaaaaggcagatcttctatccgactctgagaggattaaatatacc
atcgacacctttacaaagggcatccctgatgcacggacttacttgaatactcttcaggag
atcaggataaagagtggccttatagatgatatgggtgctgaggctatgatgatggaagcc
cttgagaaagttgagaaggagattaagaagccacttctgaggagtgacaagaagaatatg
ggtctcctcttggcagagtttgagaagataaacaaaaagcttggaatccgcaaggaggat
cttcccaagattgaggaagagcttgaattggaaattgccaaaagtgagctgacggagctt
aagaaggaatgtgttgaagcaatggaggttcaactaaagagggaggagttcaaagacgag
---gagatgcctgatgtcaagaagttggacatcagaaacttcctg
>SorghumBicolorghumBicolor
atggcgctggccgctcgcctcgtctcgcgctcc---cgtcagctatattcggttcaagca
gcttttgga---aatggaggt---gccactcaagttcgctcctttgcagctccagct---
---------------------------gaccgt---cctcctgtcagtggtgatgatctc
ctgaagggcatattctttgaggtaaagaaaaagtttgagacagctcttggtgtccttaaa
aaggaaaagatcactattgatccagaagacccagcggcagtttctcgttatgcccaagtc
atgaagactgtaagggaaaaggcagatcttctttctgattctcaaaggattaaatatacc
attgagaccttcaccaagggcatccctgatgcacggacttacttgaatactcttcaacag
atcagaataaagagtggtcttatagatcatcttggaattgagcctttgatgatggaagct
cttgagaagattgagaaggacattaagaaaccacttttgaggagcgacaagaagaacatg
gccaccctcttggcagagtttgacaagattaacaaaaagcttggcattcggaaggaggat
cttcccaagatcgaggaagagcttgaattggaaattgccaaaagcgagctgagtgaactt
aagaaggaatgtgttgaagcaatggagactcaactcaagagggaggagtttcaagatgag
---gagatgcctgatgtcaggaaattggacatcagaaacttcctg
