# Supplementary material for: Altered Mitochondrial Respiration Is Associated With Loss of Nuclear‐Encoded OXPHOS Genes in Parasitic Broomrapes
Source: Ecol Evol. 2025 Jul 6;15(7):e71737. doi: 10.1002/ece3.71737 (PMC12230201; doi:10.1002/ece3.71737)
Supplement: Supplementary file 1 — Appendix S1. [file ECE3-15-e71737-s003.tgz › Orobanchaceae_O2K_Supplementary_v3/Data_S1/DataS1/CV/OG0004876.filter.hyphy.fas]

>AmborellaTrichopodaorellaTrichopoda_ERN18847.1
tcaaacgaagctcctcctcgcccagtcctcaagggtgacgagatgttgaagaacatattttacgaggttaagaacaaatttgagacggccatcggtgttcttcgaaaggaaaagatcaccatagatccagatgatcctgctgcagtagctcattatgcaaaggtcatgaaaattgtaagagaaaaggcagatctattttcggagtcccaaaggattaattataccattcaaacaagaacccaaggtattccagatgcacggacatatctattgacattgcaggagatacgaatcaagagaggcctcactgatgatcttggcgttgaggcaatgatgtttgaagctctggagaaagttgagaaagagattaaaaagccgctcatgaggaatgacaagaaaggcatggctcttcttcatgctgagtttgacaagataaacaagaagcttggaataaggaaggaggatcttcccaagtatgaagaacagttggaactcaaaatcgcaaaagcacagcttgaagagctgaagaaggaaactctggaagccatgaaaacacagaaaagaagtgaggagttcaagaacgac---gaaattgtggacccgaaacaattggacatcagaaacttcctc
>CinnamomumMicranthumnamomumMicranthum_RWR81167.1
tcaaaagaagctgcaccc---cctgctctcaagggtgatgagatgctgaagaacatctttttcgaggtcaagaagaaatttgagacagctatggggatattgcggaaggaaaagatcactatagacccaaatgatcctgctgctgtagctcagtatgctaaggttatgaagaccgtaagagaaaaggcagacctattctcagaatcacaaaggattcaatacactattcagacaagaacacaaggaattccagatgctcgaacgtatttggaggcattgaaggagatacgaatcaagagaggcctcactgatgaccttggtgcggagggtatgatgatggatgcactggagaaagtggagaaagaattaaagaagccacttatgaggtctgataagaagggaatggctcttcttctagctgagtttgataaaatcaataaaaagcttggtatccggaaggaagatctgcctaagtatgaagacgagctagagcttaaaattgcaaaagcacaattagaggaactgaagaaagatgctttggaggcaatggaaactcagaagaaacgggaggagttcaaggatgag---gagatggttgatgtcaagtccttggatatccgaaacttcatc
>OryzaSativa_LOC_Os02g03860.1
gccaaggaggcagatcgt---actcccgtcaatggtgatgacctattgaagggcatattttttgaggtaaagaagaaatttgagactgcccttggtgtacttaagaaggaaaagatcactattgatccagatgatcctgcagcagtttctcgttatgcccaagtcatgaagactgtaagacaaaaggcagatcttctatccgactctgagaggattaaatataccatcgacacctttacaaagggcatccctgatgcacggacttacttgaatactcttcaggagatcaggataaagagtggccttatagatgatatgggtgctgaggctatgatgatggaagcccttgagaaagttgagaaggagattaagaagccacttctgaggagtgacaagaagaatatgggtctcctcttggcagagtttgagaagataaacaaaaagcttggaatccgcaaggaggatcttcccaagattgaggaagagcttgaattggaaattgccaaaagtgagctgacggagcttaagaaggaatgtgttgaagcaatggaggttcaactaaagagggaggagttcaaagacgag---gagatgcctgatgtcaagaagttggacatcagaaacttcctg
>SorghumBicolorghumBicolor_Sobic.004G030000.1
gcagctccagctgaccgt---cctcctgtcagtggtgatgatctcctgaagggcatattctttgaggtaaagaaaaagtttgagacagctcttggtgtccttaaaaaggaaaagatcactattgatccagaagacccagcggcagtttctcgttatgcccaagtcatgaagactgtaagggaaaaggcagatcttctttctgattctcaaaggattaaatataccattgagaccttcaccaagggcatccctgatgcacggacttacttgaatactcttcaacagatcagaataaagagtggtcttatagatcatcttggaattgagcctttgatgatggaagctcttgagaagattgagaaggacattaagaaaccacttttgaggagcgacaagaagaacatggccaccctcttggcagagtttgacaagattaacaaaaagcttggcattcggaaggaggatcttcccaagatcgaggaagagcttgaattggaaattgccaaaagcgagctgagtgaacttaagaaggaatgtgttgaagcaatggagactcaactcaagagggaggagtttcaagatgag---gagatgcctgatgtcaggaaattggacatcagaaacttcctg
>AquilegiaCoeruleailegiaCoerulea_PIA47871.1
gccaaagaagctgcaccc---caagccctcaagggagatgagatgttgaagggcatctttgttgaggtgaagaacaaatttgagagagctctgggtgtacttcggcaggagaagatcaccatagacccagaagatccagctgcagttactcagtatgctaatgtcatgaagactgttagagaaaaggcagagttatattcagaatcccaacgaattcagtttaccattcagtcgcgaacacaaaatattccagatgctcgaacatatctagagaccttaaaggagatacggatcaagagaggcctgaatgatgaccttggtgcagagactatgatgatggatgcattagagaaagttgaaaaagagcttaagaagccgctgatgagaaatgacaagaagggaatggctttgcttacagcagaatttgataaaattaacaaaaaacttggcattcgaaaagaagatcttccaaagtatgaagaacagttggagctcaaaattgcaaaggcacagttggaagagttgaagaaagatgctcttgaagcaatggaaactcagaagaagcgggaggagttcaagggcgag---gaaatgcctgatgtcaaatcactggatatccgaaacttcatc
>Daucuscarotacuscarota_DCAR_019970
gccactgctcctgctcgt---cctccttcaaagggagatgagttgctcaagaacatttttcttgatgttaaaaataaatttgagaaagccatgggggtgcttcggagagagaagatcaccatagatcctgaggatcaatctgctgtggctcaatatgcaaatgtcatgaagactgttagagaagaagcaaaattattctcagagtctcaaagaattgaatacaccatagcatcccgaacagcaggtattgaagatgctcgttcacatatgttggcgttaaaggagataagaatcaagagaggtctcactgatgaacttggtgcagaagctatgatgatggatgcagtagacaaaattgaaaaacagttgaaaaagccgcttatgaaggctgataaagaaggaatggctatgctacttgctgagtttgaaaagatcaacaagaagcttggcattagtcacgaacagctacccaaatatgaagaggagttggagcttaaaattgcaaaagcacaactagaagagctgaagaaggatgctcttgaagctatggaaactcaagcgaaaagggaggaattcaaggatgaa---gaaatgcctgaagtcaagtctttggacattcgaaatttcctc
>HelianthusAnnuusianthusAnnuus_OTG28829.1
gctaaagaggccactcct---aaagctctcaagggcgatgaaatgttgaaaggcatatttcttgaggtgaagaagaaattcgagacagctattggggttctccgaaaagagaaaattactattgatcctgaagatcctgctgcagttgaacagtatgctaaagtcatgaagactgtaagagaaaaggcagatctgttctcagagtctcaaaggatccaattcaccattaagcaacgaactgctggtatccaggatgctcgatcttatcttttggctttgaaggacattcgtctcaagagagggcttacagatgagctaggtgctgaggctatgatgatggatgcgctagagaaagttgagaaggaaattaagaagccgcttttgaggaatgacaagaaggggatggctctcctcacagaagaattcaacaagatcaaccaaaagcttggcatacgaaaggaagacttgcctaaatatgaagaagatttggagaaaaagatcgctaaagcacaacttgaagagctgaagaaggatgctctagaagctatggaaacacaaaagaaacgggaggagttcaatgatgag---gaaatgccggacgtgaagtctctggatattagaaacatgctt
>HelianthusAnnuusianthusAnnuus_OTG34136.1
gccaaagaagctgctcct---gcagctcttaagggtgatgaaatgttgaaaggtattttccttgatgtgaagaagaaatttgagactgcaatcggggttcttcgcaaagagaaaattaccattgctcctgaagatcctgcagcagttgaacagtatgctaaagtcatgaagactgtaagggaaaaggcagatctgttctcagaatctcagagaatccaattcaccatcaagcaacgaactgatggaatccaggatgctcgatcttatctgctggctttgaaggatatccgtctcaagagagggcttacggatgaattaggtgctgagggtatgatgatggatgcacttgagaaagttgagaaggagattaagaagccgcttatgaggaatgacaagaaggggatggctctcctcactgaagaattcaacaagattaaccaaaaacttggcataagaaaggaagacttgcctaaatatgaagaagaattggagaagaagatcgccaaagcacaactggaagagctgaagaaggatgcccttgaggcaatggaaacacaaaagaaaagggaggaattcaacgacgag---gaaatgccagacgtgaagtctctggatattagaaacatgcta
>ArabidopsisThaliana_AT2G21870.1
gctaaggaagctgctcgt---ccaacctttaaaggagatgagatgttgaagggtgtcttttttgatatcaagaacaaattccaggctgctgttgatattctccgtaaggaaaagatcacccttgatccagaggacccagctgccgtaaaacagtatgcaaatgtaatgaagaccatcaggcaaaaggcagacatgttctcagaatctcagcgcattaaacatgacattgatactgagactcaagacattccagatgctcgtgcatacttgttgaagttgcaggaaattcgcaccaggagggggcttactgatgagcttggtgctgaggccatgatgttcgaggctttggagaaagtcgagaaggacataaagaagcctctcctgagaagtgacaagaaaggaatggatcttttggttgcagagtttgagaaaggcaacaaaaagcttgggattaggaaagaagatcttcctaagtacgaagaaaatttggagctcagcatggccaaagcacagttggatgagctgaagagtgatgctgttgaagctatggaatctcagaaaaagaaggaggaattccaggatgag---gaaatgccggacgtgaagtctctagacatccgtaacttcatc
>CitrusSinensisrusSinensis_orange1.1g026285m
gcaaacgaagctgctcct---caggctcttaaaggagatgagatgttgaaaaacatctttttggatgttaagaagaaatttgagactgccttgggggtactccggaaggagaagatcaccattgctccagaggatcctgctgctgtttctcagtatgctaatgtcatgaagactgtcagagagaaggcagacttgttctcagaatcccaacgaatagcgtataccattgaaacacgaacagcaggaattccagatgctcgaacatatttgttgacgctcaaggaaataagggagaggagaggtctcattgatgagcatggtgctgaggctatgatgatggatgcattggagaaagttgaaaaagaaattaaaaagcctcttatgaggaatgataagaaggggatggctcttcttacagctgagtttgacaagattaataagaagcttgggatccgaaaggaggatctaccaaagtatgaagaacagttggaactcaaaattgccaaagcacagttggaagaattgaagaaggatgctcttgaggccatggaaacacaaaagaagagagaggaattcaaggatgaa---gaaatggtcgaagtgaagtccttggatgtcagaaacttcctt
>GlycineMaxcineMax_Glyma.05G184800.1.p
gctaaagagtctgcccct---cctgcccttaagggagacgagatgctgaagaacatttttgtggaggtgaagaacaaatttgagaccgccataggaatattaaagaaggagaaaatcaccattgacccagaagatccagctgctgtttctcattatgcaaaggtcatgaaaacaattagagagaaggcaagcttattgtcggagtcccaagacatactatccaccattgaaattgagacacaggatattccagatgctcggacctatcttctgactttgaaggaaataagagtcaagagaggtcttacagatgatcttggtgcggaggctctgatgatagatgcattggacaaagttgaaaaggatttaaaaaaacctttactgagaaatgataagaaaggaatggaccttctcttggctgagtttgataagattaataagaaacttggaattcgaaaggaagatctaccgaagtatgaagaggagctagaacttaaagtagccaaagcacaactggaggagctgaagaaggatgctcttgaggcaatggaaactcaaaagaagagggaggaattcaaggatgagcctgaatcagtcgatgtcaaaactttggacatcagaaacttcctt
>GlycineMaxcineMax_Glyma.08G142800.1.p
gctaaagagtctgcccct---cctgcccttaagggagatcagatgctgaagaacatttttgtggaggtgaagaacaaatttgagactgccataggaatattaaagaaggagaagatcaccattgacccagaagatccagctgctgtttctcattatgcaaaggtcatgaaaacagttagagagaaggcaagcttgttgtcggagtcccaagacatactatccaccattgaaattgagactcaggatattccagatgctcggacctatcttctgactttgaaggaaataagagtcaagaaaggtcttacagatgatcttggtgcagaggctctgatgatagatgcattggacaaaattgaaaaggatttaaaaaaacctttactgagaaatgataagaaaggaatggaccttctcttggcagagtttgataagattaataagaaaattggaattcgaaaggaagatctaccaaagtatgaagaggagctagaacttaaagtagccaaagcacaactggaggagctgaagaaggatgctctcgaggcaatggaaactcaaaagaaaagggaggaattcaaggatgagcctgaatcggtcgatgtcaaaactttggacatcagaaacttcctt
>GlycineMaxcineMax_Glyma.14G174100.1.p
gctaaagagtctgcccct---cctgcccttaagggagacgagatgctgaagaacatttttgtggaggtgaagaacaaatttgagaccgccataggaatattaaagaaggagaaaatcaccattgacccagaagatccagctgttgtttctcattatgcaaaggtcatgaaaacaattagagagaaggcaagcttattgccggagtcccaagacatactatccaccattgaaattgagacacaggatattccagatgctcggacctatcttctgactttgaaggaaataagagtcaagagaggtcttacagatgatcttggtgcagaggctctgatgatagatgcattggacaaagttgaaaaggatttaaaaaaacctttactgagaaatgataagaaaggaatggaccttctcttggcagagtttgataagattaataagaaacttggaattcgaaaggaagatctaccgaagtatgaagaggagctagaacttaaagtagccaaagcacaactggaggagctgaagaaggatgctcttgaggcaatggaaactcaaaagaagaggtactac---------------------------------------------------------
>CoffeaCanephorafeaCanephora_C.arabica_v0.5|evm.model.Scaffold_624.1168_CDS
gccaaagaacctgctccc---ccggctctgaagggagatgagatgttgaagagcatctttttggaggttaaaaacaagtttgagaccgcgattgggatttttaggaaggaaaagatcaccattgaccctgatgatcctgctgcagtttcacagtatgccaaggttgtgaagactgttagagacaaggcaaatctcttctctgaatcacagagaattaagtacaccattgagacaaaaacacgagatattcctgatgctcgtacatatctgctgacactgaaggagataagactaaagagaggactacctgatgaacgtggtgctgaagcaatgatgttagatgcattggaaaaagtggaaaaggaaatcaagaggcctctgatgcgaaacgacaagaaagggatggctctcctcatggctgagtttgacaagattaatcagaagcttggaattcggagggatgatctgcccaagtatgaagagcagttagagcttaaaattgcaaaagcacagttagaggaactaaaaaaggatgcagtcgaggcgatggatactcagaagaaaagggaagaattcaaggatgaa---gagatgcctcatgtgaagtctctcgacgtcagaaatttcatt
>HandroanthusImpetiginosusdroanthusImpetiginosus_PIN05020.1
gcgaaaggagctgctcca---ccagcgttaaagggtgatgatcttttgaaggacatttttcttgaggtaaagaagaaatttgagacagctataggggttcttcgaaaggagaaaatcaccatagatcctgatgatcctgctgctgtggctcaatatgctaaagtaatgaagactgtgcgggagaaggctgatcttttctctgagtcccagaggatcaaatacactattgaaacacgaacacaagatatacctgatgctcgttcctatttactggccttgaaggagataagagtgaagagaggcctcgttgatgaattgggtgcagaggctatgatgatggacgcactggataaagttgagaaagagttaaagaagccacttatgagaaacgataaaaagggaatggcccttcttaaggcagagtttgacaaaatcaaccaaaagcttggcatccgtagagaagatcttcccaagtacgaggaagaattggaacttaaaattgcaaaagcccaactagaggaactaaagaaggatgctactgaagcaatggaaacccaaaagaaaagggaagagttcaaggacgaa---gaagtgcctgatgtgaagtcattagacatccgaaacttcctc
>HandroanthusImpetiginosusdroanthusImpetiginosus_PIN05379.1
gccaaagaagcagctccc---cccgcgttaaagggtgatgagttgttgaagggtatttttctcgaggttaagaagaaatttgagacggctatatcagttctccggaaagaaaagatcaccatagatcctgatgatcctgctgcagtggctcaatatgctaaagtcatgaaaacagtaagagaaaaggctgatcttttctctgagtcacagaggatcaaatacactattgaaacacgaacacaagatattccggatgccagatcctacttactagcgttaaaggagataagggtcaagagaggactcattgatgaactaggtgcagaggccatgctgatggatgcactggacaaagttgagaatgaattgaagaagccacttatgagaaatgataaaaagggaatggccctcctgaaggcagagtttgataaggtcaaccaaaagcttggcatccgtagagaagatctgcccaaatatgaggaacagttggaacttaaaattgcaaaagcccaactggaggagctgaagaaggatgctcttgaagcaatggaaactcagaagaaacgtgaggagttcaaggatgaa---gaagtgcctgatgtgaagtcattagacatccgaaacttcatc
>IpomoeaNilmoeaNil_INIL11g26809.t1
gccaaaggagctgctcca---gcagcacttaagggcgacgaaatgttgaagaatgtctttcttgaggtcaagaagaaatttgagactgcaattggggtcctccgaaaggagaagatcaccatagatcctgaagacactgctgctgtgactcaatatgccaaagtcatgaagactgtaagggaaaaggcaaatctccaatcagagtctgaaaagatcaaagaagctattgatacacaaacaaatgagattccagatgctcggacttatctgttgacactgaaagagataaggattaagagtggccttcctgatgagcatggcattgaggaaaagatgatgaatgctttggataaggtagagaaagaactcaagaagccactactgaggaatgacaaaaagggaatcgcactcctcacagcagagttcgataagatcaaccagaaaattggcatcagccgagaaaacctgcccaagtatgaagaacaattggaaatgaaggttgctaaagctcaattagaagaattgaaaaaggatgcccttgaggcaatggaaactcagaagaagagggaggagttcaatgatgag---gaaatgcctgaagtgaagtctttggacattagaaactttctc
>ManihotEsculenta_Manes.12G143700.1.p
gccaaaaaggctgatcct---ccagctcttaagggagatgagatgctaaagaacatctttctggatgtcaagaagaaatttgagacagcaattggaatacttaggaaggagaagatcaccatagatcctgatgactcagctgctgtaaatcaatatgctaaggtcatgaagacaattagagaaaaggctgatttgtactctgagtcacagagaataaaatacactattgagtcgcgaactaaggatattccagatgctcggacatatttattgactttgaaggagatacgaattaagagaggtctcactgatgaacttggtgcagaagctatgatgatggatgctttagagaaagttgaaaaggaaatcaagaaacctcttatgaggagtgataagaaaggaatggctcttctaatgacagagtttgataaagttaataagaagcttggaattcgaaaagaagatcttcctaagtatgaagaagagttagaactcaaaattgcaaaagcacaattggaggagctgaagaaggatgctctggaggccatggaaacccaaaagaagagggaagaattcaaggacgag---caaatggtggacgtgaaatctttggacatccggaacttcctt
>MimulusGuttatusulusGuttatus_Migut.N02943.1.p
gcgaaaggggctgctcct---gccgccttaaagggagatgagatgttgaagaatatctttcttgaggttaagaagaaatttgagacagccataggggttctccgaaaagagaagatcaccattgaccctgaagatcctgctgcagttgctgaatatgccagagtcatgaagactgtaagagaaaaggctgatcttttctccgagtcacagaggatcaaatatactattgagacaaaaacacaagatattcctgatgctcgatcctatttgctagccttgaaggacattagggtcaagagaggcattattgatgaattaggtgcagaggctatgatgagtgacgcactggacaaagttgagaaagagttgaagaagccacttctgagaaatgataaaaagggaatggcccttttgaaggcagagtttgataaaatcaaccaaaagcttggaattcgtaaagaagatctgcccaaatacgaggaacagttggaacttaaaattgcaaaagcccaactggaggagctgaagaaggaagttgttgaagcaatggacactcagaagaaaagggaagagttcaaggatgaa---gaagtgcctgatgtgaagtcattagacctccgaaacttcatc
>OleaEuropaeaaEuropaea_Oeu046075.1
gccaaatcagctgctccc---tctgccttaaagggtgacgagatgttgaagggcatttttctggaggttaaaaagaaatttgagacagccctagggattctccgaaaagagaagatcaccataaatcctgatgatcctgctgctgtgtctgaatatgccagagtcatgaagactgtaagagagaaggctgatctgtttacagagtcacagaggattaaatacacaattgagtcacgaacacaaggtattccagatgctagatcttatttactggcattgaaggagataaggatcaagaggggtctcactgatgaactgggtgcagaggctatgatgatggatgcattagacaaagttgagcaagagctaaagaaaccacttttgaggaatgataagaagggaatgtccctcctaatgacagaatttgataagatcaaccaaaagcttggcatacgtagagaagatctgcccaaatatgaggaacagttggaactcaaaattgcaaaagctcagctggaagagctgaagaaggatgctgttgaagcaatggacactcagaagaagcgggaggagttcaaggatgaa---gaaatgccagatgtgaagtcattagacatccggaacttcatt
>OleaEuropaeaaEuropaea_Oeu061454.1
gccaaagccactgctccc---tctgctctgaagggtgatgagatgttgaagggaatttttctggaggtgaaaaagaaatttgagacagcccttgggattctccaaaaagagaagatcaccatagatcctgatgatcctgctgctgtgtctgaatatgccagagtcatgaagactgttaaagagaaagctgatctgttttcagagtcacagaggatcaaatacactatcgagtcacgaacacagggtattccggatgctcgatcttatttactggcattgaaggagattaggatcaagaggggccttactgatgaacagggtgcagaggctatgatgatggatgcattggaaaaagttgagcaagaactaaagaaaccacttatgaggaatgataagaagggaatggccctcctaatgacagaatttgataagatcaaccaaaaacttggcatacgtagagaagatctgcccaaatacgaagaacagttggaattcaaaatagcaaaagctcagctggaggagctgaagaaggatgctcttgaagcaatggacactcagaagaagcgggaggagttcaaagatgaa---gaaatgcccaacgtgaagtcattagacatccgaaacttcatc
>Phtheirospermumheirospermum_Pjv1_00000918
gccaagggagctgctccc---accgctttaaagggtgataccctgcttaagggtatttttctcgaggttaagaagaaatttgagacagccataggagttctgcggaaagagaagatcacccttgatcctaatgaccctactgctgtggcagaatatgccaaagtcatgaagactgttagggagaaggctgatcttttctccgagtcgcagaggatcaaatatactattgaaacacgaacacaagatatccctgatgctcgatcctatttgctggcgttgaaggacattcgggtcaagaggggccttgtcgatgaactaggtgcagaagctatgatgatggatgcactagacaaagttgaaaaggaattgaagaagccacttctgagaaatgataaaaagggaatggctctcctgaaggcggagttcgataaagtcaaccaaaaacttggcattcgtaaagaagatcttcccaaatatgaggaacagttggaacttaaaattgcgaaagcccaactggaggagctgaaaaaggatgctgttgaagccatggacactcagaagaaacgggaagagttcaaggatgaa---gagatgcctgatgtgaagtcgttggacatccgaaacttcatc
>PrunusPersicanusPersica_Prupe.6G169300.1.p
gctaaggaagcaaatcgc---cctgtgctgaagggtgatgagatgctgaagaacatcttcttggatgttaaaaagaagtttgagacagcccttggaatacttcgcaaagagaagatcaccatagacccagaggatccagccgccgtttctcagtatgccaaggtcatgaaaactataagagagaaggcagatctgttctcagaatctcaacgcatccaacacacgatccaaagccgaacacaagatatcccagatgctagaacatacctgttgactttgaaagaaattaggatcaagagaggtatcactgatgaacttggtgcagaggctatgatgatggatgcattggagaaagttgaaaacgaactgaagaaacctcttttgaggaatgataagaaagggatggctcttctccaggcagaatttgagaaaataaacaagaagcttggaattcggaaggaggatctaccaaagtatgaagaacagctagaactcaagaaagcgaaagcacagctggaggaacttaagaaggatgctcttgaggcaatggaaactcagaagaaacgggaggaattcaaagatgag---gaaatggttgatgtgaagtctttggacatccgaaacttcatc
>PopulusTrichocarpa_Potri.005G085500.1
gcaaaagaggcggctccc---gatgggttcaagggagatgagatgttgaaggacatctttcgtgacctcaagaagaaatttgatacagccattggggtttttcggaaagaaaagatcatcattgatcccgaggatccagctgctgtgtctcattatgcaaaggtcatgaagacagctagagagaaggctggcttgttatcggaatctcaaaggatccagtatactatcgaagaagaaacaaaagatattccagatgctcgaacatattttttgcaattgcaggaaataagaatcaaaagagatctccctgatgagcttggtgtagaggctatgatgatggatgcattggaaaaagttgaaaaggaaattaagaaacctctgatgaggaatgataagaaaggaatggctcttcttatggctgaatttgataagattaatacaaagtttggagttcggagggaagatctgccaaaatatgaagaggagttggaacttaaaatcgccaaagcacaattggaggagctgaagaaggatgctgttgaggctatggaaacacaaaggaagaggtatgtttttatgctgtct---tttgattatgaacctcgtggttctagatatgcaggcttccta
>PopulusTrichocarpa_Potri.007G079500.1
gcaaaagaggctgctcct---gccgggctcaagggagatgagatgttgaaggacatctttcgggacatcaagcagaaatttgagacagccattggggtacttcggaaggaaaagatcaccattgatcctgagaatccagctgccgtgtctcattatgcgaaggtcatgaagacaattagagagaaggctggcttgttttcagaatcacaaaggatccagtttactattgaagaagaaacacaagatattccagatgctcggacattttttctgaaattacaggaaataagaaccaagagaggtctctctgatgagcttggtgtagaggctatgacgatggatgcattggaaaaagttgaaaaggaaattaagcaacctctgatgaggaatgataagaaaggaatggctcttcttatggcggaatttgataaggttaataagaagcttggagttcgtagggaagatctaccaaaatatgaagaggagttggaacttaaaattgccaaggcacaattggaggagctgaagaaggatgctgtcgaggcgatggaaacacaaaggaagagggaggaatttaagaatgag---aaagaggttgatgtgaggtctttggacatcaggaactttctc
>SesamumIndicumamumIndicum_SIN_1007500
gccaaaggagctgctcct---acggcgttaaagggtgatgagatgttgaagggcatttttcttgaggtaaagaagaaatttgagacagccctagggattctcaggcaagagaaaattatgatagatcctcatgatcctgctgctgtggctcaatatgccaaagtcatgaagactataagagagaaggctgatcttttctctgagtcacagaggatcaaatataccattgaaacacgaacacaagatattgctgatgctcgatcctatttacttgccttgaaggacataaggatgaagaggggccttgtcgatgaattgggtgcagaggctatgatgatggatgcactggataaagttgaaaacgaattaaagaagccactcatgagaaataatgaagagggaatgtccctccttatggctgagtttgataagatcaaccaaaggcttggcattcgtagagaagatctgcccgagtacgaggaacagttggaacttaaaattgcaaaagcccaactggaggagctgaagaaggatgctcttgaagcaatggaaactcagaagaaacgggaagagttcaaggatgaa---gaaatgcctgacgtgaagtcattagacatccgaaacttcatc
>SesamumIndicumamumIndicum_SIN_1015790
------------------------------------------atgttgaagggtattttccttgaggttaagaagaaatttgagacagccatagggattctccggaatgagaagatcaccatagatcctgatgaccctgctgctgtggctgaatatgccagagtcatgaagactgtaagagaaaaggctgatcttttctccgagtcacagaggataaaatacactattgaaacaagaacacaagatattcctgatgctcgatcctatctactggcactgaaggatataagggtcaagagaggccttgtcgatgaactaggcgcagaggctatgatgatggatgcactggaaaaagttgagaaagaattgaagaagccacttatgagaaatgacaaaaagggaatggctctcctgaaggcagagtttgataagatcaaccagaagcttggcattcgtagagaagatctgccaaagtatgaagaacagttggaacttaaaattgccaaggcccaactggaggagctgaagaaggatgctgtagaagcaatggagactcagaagaaacgggaagagttcaaggatgaa---gaaatgcctgatgtgaagtcattagacatccgaaacttcatc
>SolanumTuberosumanumTuberosum_PGSC0003DMT400064476
gccaaagaagctgctccc---actacactgaagggagatcaggtattgaaggacatcttttatgaggttaagaacaagcttgagacagcaattggtgtcctacgaaaggagaagatcaccatagaaccagaagatcctgctgctgtatctgagtatgcgaaagtcatgaagtctgttagacaaaaggctaatctcttatcagagtctgaaattattaagttcaacatcgaagtagaaacacatgaaattccagatgcccgaacatatttgttgaaactgaaggagatgcgtgtcaagaggggcctcatcgattctcaaggtatagaggatttgcagatggcagcattggataaagttgagaaagaattaaaaaagccactactgaggaacgacaaaaagggaatagctcttcttacagctgagtttgataagatcaaccagaagcttggcattcgtaaagaagaattgcccaaatatgaagaacagttggagctgaagattgcaaaggcacagttagaagaactgaaaaaggatgctcttgaagcaatggaaactcagaagaagagggaggagttcaaggatgag---gagatgcccactgtgaagtctctggacatcagaaacttcatt
>StrigaAsiaticaAsiatica_SGA_v2.0_scaffold364G49965
gccaagggagcttctccc---cctgctttgaagggtgatgaattgttgaagggcatatttcttgaggtgaaaaagaaatttgagacagccataggagtcattcggaaagagaagatcaccattgatcctgataaccctgctgctgtggctgaatatgccaaagtcatgaagactgctcgagaaaaggctaatcttttctcggagtcagagaggatcaaatacactattgaatctcaaacccaagatatacctgatgctagatcctatttgctggccttgaaggacattagggtcaagagaggccttgttgatgaactaggtgcagaggccatgatgatggatgctctggacaaagtggaaaaggaattgaaaaatccacttttgagaaatgataaaaagggaatggccctccttaaggcagagttcgacaaagtcaaccaaaagctcggcattcgtagagaagatctgccaaaatatgaggagcaattggaacttaaaatcgcaaaagcccaactggaggagctgaagaaggatgctgttgaagccatggaaactcagaaaaaacgggatgagttcaaggatgaa---gaactgcctgatgtgaagtcattagacatccgaaacttcatc
>StrigaAsiaticaAsiatica_SGA_v2.0_scaffold54G19692
gctaaaggagctgctccc---ccagctttgaagggtgatgagttgttgaagggcattttccttgaggtgaagaaaaaatttgagacagccataggggttctacggaaagagaagatcaccattgatcctgataatcctgctgctgtggctgagtatgccaaagtcatgaagagtgttcgggaaaaggctgatcttttctcggagtcacagaggatcaaatacactattgaatcacgaaccgaagatatacctgatgcccgatcctatttgctggccttgaaggacatcagggtcaagaggggccttgttgatgaactaggtgcagaggctatgatgatggatgcactagacaaagttgagaaggaattgaaaaagccacttttgagaaatgataaaaagggaatggccctccttaaggctgag---------------------cttggcattcgtagagaagacctgccaaaatatgaggagcaattggaactaaaaatcgctaaagcccaactggaggagctgaagaaggatgttcttgaagccatggaaactcagaagaaacgggaagagttcaaggaggaa---gaaatgcctgatgtgaagtcgttagacatccgaaatttcatc
>VitisVinifera_GSVIVT01022249001
gccaaagaagctgctccc---ccagctctcaagggggatgagatgttgaagaatatttttctggaggttaaaaagaaatttgagacagccatgggggtgcttcggaaggagaagatcaccatcgaccctgaggaccctgctgcagtcaaccagtatgcaaaggttatgaagactgtaagagagaaggcagacttgttttcagaatcccaaagaattcagtacaccattcaaacccgaactcaaggtattccagatgctcgtacatatctgttgacattgaaggagataagaatcaagagaggtctcactgatgaactaggtgcagaggctatgatgatggatgcactagagaaagttgagaaggaactcaagaaaccacttatgaggaatgacaagaaaggaatggctcttcttatggcagagtttgataaagtcaataagaagcttggagttagaaaggaggatctgcccaagtatgaagaacagttggaacttaaaattgcgaaagcacaactggaggagctaaagaaggatgctcttgaggcaatggaaactcaaaagaaaagggaggaattcaaggatgag---gcaatggttgatgtgaagtcattggacatcagaaacttcatc
>CuscutaAustraliscutaAustralis_C022N0203E0.1
tccaaaggagctgcccct---gctgcattcaagggcgatgaaatgttgaagaatgtttttcttgatatcaagaaaaaatttgagacagcaattggcatcctccgaacagagaagatcactatagatcctgaagaccctgctgctgtggctcaatatgcaaaagtcatgaagactgtaagggaaaaggcgaatatcctatcagaatctgaaaaggtgaaagaagttatcgatacacaaacaaaggagattccagatgccaggacttatttgctgacactgaaggagatacgtattaagagaggccttcccgattcccatggcatcgaggaaaagatgatgaatgcattggataagatagagaaagaaattaagaagccactaatgaggaatgacaaaaaggggatagcactccttactgcagagtttgataagatcaaccagaaaattggcattgccagacaagatctgcccaaatatgaagaaaaattggaacttagtgttgcaaaagctcaactagaagaattgaagaaggaggcccatgaggcaatgctaactcagctgaagaaggtggagaactatgatgag---aacatgcctaatgtgaagtcgttggacattagaaactttctc
>Actinidiaeriantha_DTZ79_05g04170
gccaaagaagctcctcct---ccagcccttaaaggagatgagatgttgaagaacattttcttggaggtcaagaagaaatttgagactgctattggggtactgcgaaaggaaaagatcacaatagaccctgatgatccagctgcagtagagcagtatgaaaaggtcatgaaaactcttagagaaaaggcagacttgttctcagaatctcagctaattcaatacaccattcaaacacgaacacaaggaattccagatgcgagaacatatctgttgacattgaaggagattttcgctaggagaggcctcactgatgaccttggtgcagaggctatgatgatggatgcattggaaaaagttgaaaaagaaattaagaaaccactcatgcgtaatgacaagaagggaatggctcttctcatggctgaatttgataaaatcaataaaaaacttggaattcagagggaagatctacccaagtatgaagagctgttggaacacaaaattgcaaaagctcagttggaggagctgaagaaagatgctcttgaggcaatggaaactcaaaagaaaagggaggaattcaaggacgag---gagacggttgacgtgaagtcactggacatccgaaactttctc
>Actinidiaeriantha_DTZ79_09g09300
gccaaagaagctgcccct---acagttcttaaaggagatgagatgttgaagaacattttcttggaggttaagaaaaaatttgagacagccatggggatacttcggaaggaaaagatcaccatagatcctgataatgcagctgcagtagagcaatatgcaaaagtcatgaagactgtcagagaaaaggcagacttgttctcagaatctcaacggattcaatacaccattcaaacgcgaactcaaggtattccagatgctcgaacatatcttttgacattgaaggagatacgagtcaggaggggcctcgctgatgagcttggtgcagaggctatgatgatggatgcattggaaaaaattgaaaaagagattaagaaaccactcatgcggaacgacaagaaaggaatggctcttcttatggcagagtttgataagatcaatacgaaacttggaattcggagagaagatctgcccaagtatgaagaacagctggaactgaaaattgcaaaagctcagttggaggagctcaagaaggatgctcttgaggcaatggaaactcaaaagaaaagagaggaatttaaggacgag---gagaaagttgatgtgaagtcattagacatccgaaacttcatc
>GossypiumRaimondiisypiumRaimondii_KJB40426
tctaaagaggcttctccc---cctggtttaaaaggagatgagatattgaaaaatatctttgtggaggttaagaacaaattcgagacagcattgggaatatttaggaaggagaaaatcaccattgacccagatgaccctgctgctgtctctcagtatgcaaatgttatgaagactgctagagaaaagggtggcttgttttcagaatctcaacggatcaaatacaccatcgaaacacgaactcagggcattccagatgtccgaacatatttattgacactgaaggaaataagatccaagagaggactcactgatgaacttggtgctgaggctatgatgatgggtgcgttggatatagttgaaaaagaaatcaagaagcctcttatgagggatgacaagaaatcaatggctcttcttactgctgagtttgataagatcaataagaagcttgggatccggaaggaagacctgcccaagtatgaagaacaactggagctaaaaattgccaaggcgcaattggaggagctgaagaaggatgctcttgaagcaatggaaacacaaaagaagcgggaggaattcaaggatgag---gcaatgcctgatgtgaagtcattggacatccggaacttcatc
>GossypiumRaimondiisypiumRaimondii_KJB40427
tctaaagaggcttctccc---cctggtttaaaaggagatgagatattgaaaaatatctttgtggaggttaagaacaaattcgagacagcattgggaatatttaggaaggagaaaatcaccattgacccagatgaccctgctgctgtctctcagtatgcaaatgttatgaagactgctagagaaaagggtggcttgttttcagaatctcaacggatcaaatacaccatcgaaacacgaactcagggcattccagatgtccgaacatatttattgacactgaaggaaataagatccaagagaggactcactgatgaacttggtgctgaggctatgatgatgggtgcgttggatatagttgaaaaagaaatcaagaagcctcttatgagggatgacaagaaatcaatggctcttcttactgctgagtttgataagatcaataagaagcttgggatccggaaggaagacctgcccaagtatgaagaacaactggagctaaaaattgccaaggcgcaattggaggagctgaagaaggatgctcttgaagcaatggaaacacaaaagaagcggtatgaattcaaggatgag---gcaatgcctgatgtgaagtcattggacatccggaacttcatc
>GossypiumRaimondiisypiumRaimondii_KJB40428
tctaaagaggcttctccc---cctggtttaaaaggagatgagatattgaaaaatatctttgtggaggttaagaacaaattcgagacagcattgggaatatttaggaaggagaaaatcaccattgacccagatgaccctgctgctgtctctcagtatgcaaatgttatgaagactgctagagaaaagggtggcttgttttcagaatctcaacggatcaaatacaccatcgaaacacgaactcagggcattccagatgtccgaacatatttattgacactgaaggaaataagatccaagagaggactcactgatgaacttggtgctgaggctatgatgatgggtgcgttggatatagttgaaaaagaaatcaagaagcctcttatgagggatgacaagaaatcaatggctcttcttactgctgagtttgataagatcaataagaagcttgggatccggaaggaagacctgcccaagtatgaagaacaactggagctaaaaattgccaaggcgcaattggaggagctgaagaaggatgctcttgaagcaatggaaacacaaaagaagcggtatgga---------------------------------------ggaattcaagga------
>GossypiumRaimondiisypiumRaimondii_KJB40429
tctaaagaggcttctccc---cctggtttaaaaggagatgagatattgaaaaatatctttgtggaggttaagaacaaattcgagacagcattgggaatatttaggaaggagaaaatcaccattgacccagatgaccctgctgctgtctctcagtatgcaaatgttatgaagactgctagagaaaagggtggcttgttttcagaatctcaacggatcaaatacaccatcgaaacacgaactcagggcattccagatgtccgaacatatttattgacactgaaggaaataagatccaagagaggactcactgatgaacttggtgctgaggctatgatgatgggtgcgttggatatagttgaaaaagaaatcaagaagcctcttatgagggatgacaagaaatcaatggctcttcttactgctgagtttgataagatcaataagaagcttgggatccggaaggaagacctgcccaagtatgaagaacaactggagctaaaaattgccaaggcgcaattggaggagctgaagaaggatgctcttgaagcaatggaaacacaaaagaagcgggaggaattcaaggatgag---gcaatgcctgatgtgaagtcattggacatccggaacttcatc
>GossypiumRaimondiisypiumRaimondii_KJB44306
gccaaagaggctgctccc---cttgctaataagggagatgagatattgaaaaatatctttttggaggttaaggcaaaatatgagacggcattgggaatatttaggaaggagaagatcaccattgacccagatgaccctgctgctgtttctcagtatgcaaaagttatgaagacagttaggcagaaggctgacttgttttcagaatctcagcgcatccagtacaccatccaaacacgaactcaggacgttccagatgctcgaacatatttattgaccctgaaggatataaggatcaagagaggactcactgatgaccttggtgctgaggctatgatgatgaatgctttggataaagtcgaaaaagaaatcaagaagcctcttatgaggaatgacaagcaatcaatggctctacttacagcagagtttgacaagatcaataaaaagcttggaatccggaaggaagatctgcccaagtatgaagaacagttagaactaaaaattgccaaggcacaattggaggagctgaagaaggatgcttttgaagcaatggaaacacaaaagaagcgggaggaattcaaggatgag---gcaatgcctgatgtgaagtcattggacatacgaaacttccta
>GossypiumRaimondiisypiumRaimondii_KJB44307
gccaaagaggctgctccc---cttgctaataagggagatgagatattgaaaaatatctttttggaggttaaggcaaaatatgagacggcattgggaatatttaggaaggagaagatcaccattgacccagatgaccctgctgctgtttctcagtatgcaaaagttatgaagacagttaggcagaaggctgacttgttttcagaatctcagcgcatccagtacaccatccaaacacgaactcaggacgttccagatgctcgaacatatttattgaccctgaaggatataaggatcaagagaggactcactgatgaccttggtgctgaggctatgatgatgaatgctttggataaagtcgaaaaagaaatcaagaagcctcttatgaggaatgacaagcaatcaatggctctacttacagcagagtttgacaagatcaataaaaag------------------------------------------------------------------------------------------------------------------------------------------------------------------------------------------
>GossypiumRaimondiisypiumRaimondii_KJB44308
gccaaagaggctgctccc---cttgctaataagggagatgagatattgaaaaatatctttttggaggttaaggcaaaatatgagacggcattgggaatatttaggaaggagaagatcaccattgacccagatgaccctgctgctgtttctcagtatgcaaaagttatgaagacagttaggcagaaggctgacttgttttcagaatctcagcgcatccagtacaccatccaaacacgaactcaggacgttccagatgctcgaacatatttattgaccctgaaggatataaggatcaagagaggactcactgatgaccttggtgctgaggctatgatgatgaatgctttggataaagtcgaaaaagaaatcaagaagcctcttatgaggaatgacaagcaatcaatggctctacttacagcagagtttgacaagatcaataaaaagcttggaatccggaaggaagatctgcccaagtatgaagaacagttagaactaaaaattgccaaggcacaattggaggagctgaagaaggatgcttttgaagcaatggaaacacaaaagaagcggtacgaattcaaggatgag---gcaatgcctgatgtgaagtcattggacatacgaaacttccta
>GossypiumRaimondiisypiumRaimondii_KJB44309
gccaaagaggctgctccc---cttgctaataagggagatgagatattgaaaaatatctttttggaggttaaggcaaaatatgagacggcattgggaatatttaggaaggagaagatcaccattgacccagatgaccctgctgctgtttctcagtatgcaaaagttatgaagacagttaggcagaaggctgacttgttttcagaatctcagcgcatccagtacaccatccaaacacgaactcaggacgttccagatgctcgaacatatttattgaccctgaaggatataaggatcaagagaggactcactgatgaccttggtgctgaggctatgatgatgaatgctttggataaagtcgaaaaagaaatcaagaagcctcttatgaggaatgacaagcaatcaatggctctacttacagcagagtttgacaagatcaataaaaagcttggaatccggaaggaagatctgcccaagtatgaagaacagttagaactaaaaattgccaaggcacaattggaggagctgaagaaggatgcttttgaagcaatggaaacacaaaagaagcggtacgttttttacaatgat---gaatttctctcttttttcacacta---------catttctta
>TheobromaCacao_Thecc1EG001270t2
gccaaagaggctgctccc---gctgcacttaagggagatcagatgttgaaagacatctttttggaggttaagaagaaatttgagacagcattgggaatacttaagaaggagaagatcactattgacccagatgacccagctgctgtatctcagtatgcaaaggttatgaagacagttagagagaaggctgacttgttctcagaatctcaacggatccaacacaccatccaaacacgaactcaagggattcgcgatgctcggacatatttattgacactgcaggaaataaggatcaagagaggacttgttgatgaacttggtattgagcctatgatgatggaggctttggagaaagttgaaaaacaaatcaagaagccacttatgagggatgataaggaatcaatgtctcttctcatggcagagtttgacaagattaataagaagcttggaatttcgagggaaaatctgcctaagtatgaggaagagttggagctcaaaatcgccaaggcccaattggaggagctgaagaaggatgcccttgaagcaatggaaacacaaaagaagcgggaggaattcaaggatgag---ccaatgcccgatgttaagtctttggacatccggaactttctc
>Aeginetiaindicaindica_TRINITY_DN1831_c0_g1_i2
gctaaagtagctgctcct---cctgctttaaagggtgatgagttgttgaagggcatttttcttgaggtgaaaaagaaatttgagacagccataggagttcttcggaaagagaagatcaccatagatcctgataatcctgctgctgtaggtgaatatgccaaagttatgaagactgttcgggaaaaggctggtcttttctcggagtcacagaggatcaaatacactatagaatcgcgaacccaagatatacccgatgctcgatcctatttgctggccttgaaggacattagggtcaagagaggccttgttgatgaactaggagcagaggctatgatgattgatgcattggacaaagttgaaaaggaattgaaaaagccacttttgagaaatgataaaaagggaatggcccttcttaaggcagagttcgacaaagtcaatcaaaagctcggcattcgtagagaagatgtggcaaaatatgaggagcagttggatcttaaaattgcgaaagcccaactggatgagctgaagaaggatgctctcgaagccatggaaactcagaagaaaagggaagagttcaaggatgaa---gagatgcctgatgtgaagtcattggacatccgaaacttcatc
>Alectravogeliivogelii_TRINITY_DN1880_c0_g2_i1
gccaaaggagcttctcga---cctgctttgaagggcgatgagttgttgaagggcatttttctcgaggtgaagaagaaatttgagtcagccattggagttcttcggaaagagaagattacgattgatcctgataaccctgctgctgtggctgaatatgccaaagtcatgaaaactgttcgggaaaaggctgatcttttctcggagtcacagaggatcaaatacactattgaatcgcgaacccaagatatacctgatgcccgatcctatttgctagccttgaaggacattagggtcaagagagggcttgttgatgaactaggtgcggaggctatgatgatggatgctctggacaaagttgaaaaggaattgaaaaagccacttttgagaaatgataaaaagggaatggccctccttaaggcagagttcgacaaagtcaaccaaaagctcggtattcgtaaagaagacctgcctaaatatgaggagcaattggaacttaaaattgcaaaagcccagctggaggagctgaagaaggatgctctggaagccatggaaactcagaagaaacgggaagagttcaaggatgaa---gaaatgcctgatgtgaagtcattagacatccgtaacttcatc
>CastillejaMiniataMiniata_TRINITY_DN16905_c0_g1_i21
gccaagggagctgctccc---accgctttaaagggtgatgagttgttgaagggtatttttcttgacgttaagaagaaattcgagacagctataggagttctgcggaaagagaagatcaccattgatcctaatgacgctgctgctgtggcagaatatgccaaagtcatgaagactgtaagggaaaaggctgatcttttctccgagtcccagaggatcaaacatactattgaaacacgaacacaagatatccctgatgctcggtcctatttgctggccttaaaggacattcgtgtcaagaggggccttgttgacgaactaggtgcagagaccatgatgatggacgcactggacaaagttgaaaaggaattgaaaaagccacttnnnagaaatgataaaaagggaatggccctcctgaaggccgagttcgataaagtaaaccaaaagcttggcattcgtaaagaagatcttccgaaatatgaggagcagttggaacttaaaattgcgaaagcccaactggaggagctgaaaaaggatgcggttgaagccatggacactcaaaagaaacgggaagagttcaaggatgaa---gagatgcctgatgtgaagtcgttggacatccgaaacttcatc
>ChristisoniaKwangtungensisKwangtungensis_TRINITY_DN10242_c0_g1_i18
actaaaggagctgctgct---cctgctttaaagggtgatgatttgttgaagggcatttttcttgaggtgaaaaagaaatttgagacagccataggagttcttcggaaagagaagatcaccatagatcctgataatcctgctgctgttgctgaatatgccaaagtcatgaagactgctcggcaaaaggctgatcttttctcggagtcacagaggatcaaatacactatagaatcgcgaacccaagatatacctgatgctcgatcctatttgctgaccttgaaggacattagggtcaagagaggccttgttgatgaactaggtgcagaggctatgatgatggatgcattggacaaagttgaaaaggaattgaaaaggccacttttgagaaatgataagaagggaatggcccttcttaaggcagagtttgacaaagtcaatcaaaagctgggcattggtagagaagatgtggcaaaatatgaggaacaattagatctgaaaattgcaaaagcccaactggatgagctgaagaaggatgctctagaagccatggaaactcagaagaaaagggaagagttcaaggatgaa---gaaatgcctgatgtgaaatcattggacatccgaaacttcatc
>ConopholisAmericanaAmericanaamericana_2095563
gccaaaggagctgctccc---cccgttttaaagggtgatgagatgttgaagggtatttttcttgaggttaagaagaaatttgagacagccataggagttctccggaaagagaagatcaccattgatcctgatgactctgctgccgtcgatgaatatgccaaagtcatgaagactgttagggaaaaggctgatcttttgtccgagtcgcagcggatcaaatacactattgaaacacgaacacaagatattgctgatgctcgatcctattttctggccttgaaggacattagggtcaagagaggccttgttgatgaactaggtgcagaggctatgatgatggatgcgctggacaaagttgaaaaagaattgaagaagccacttctaagaaatgataaaaagggcatggcccttttgaaggcagagtttgataaaattaaccaaaagcttggtattcgtagagaagatctgcccaaatatgaagaacagttggaacttaaaattgctaaagcccaactggaggagctgaagaaggatgttgtggaagccatggaaactcagaagaaacgggaagagtttaaggatgaa---gaaatgcctgatgtgaagtcattagacatccgaaactttatc
>Epifagusvirginiana_2059598-buds
gccaaaggagctgctccc---cccgctttaaagggtgatgagatgttgaagggtgtttttcttgaggttaagaagaaatttgagacagccataggagttctccggaaagagaagatcaccattgatcctgatgactctgcttccgtggttgaatatgccaaagtcatgaagactgttagggaaaaggctgatcttttgtcggagtcgcagcggatcaaatacactattgaaacacgaacacaagatattcctgatgctcgatcctatttgctggccttgaaggacattagggtcaagagaggccttgttgatgaactaggtgcagaggctatgatgatggatgcactggacaaagttgaaaaagaattgaagaagtcacttctgagaaatgataaaaagggcatggcccttctgaaggcagagtttgataaaataaaccaaaagcttggcattcgtagagaagatctgcccaaatatgaggaacagttggaacttaaaattgctaaagcccaactggaggagctgaagaaggatgttgtggaagccatggaaactcagaagaaacgggaagagttcaaggatgaa---gaaatgcctaatgtgaagtcattagacatccgaaacttcatc
>Escobedia_TRINITY_DN5336_c1_g1_i8
gccaaaggagctgccccc---cctgctttgaagggcgatgagttgttgaagggcatttttcttgaggtgaagaagaaatttgagacagccataggagttcttcggaaagagaagatcaccattgatcctgataaccctgctgctgtggctgaatatgccaaagtcatgaagacagttcgggaaaaggctgatcttttctcggagtcccagaggattaaatacactatagaatcgcgaacacaagatatacctgatgctcgatcttatttactggccttgaaggacattagggtcaagagaggtattgttgatgaactaggtgcagaggctatgatgatggacgcactggacaaagttgaaaaggaattgaaaaagcctcttctgagaaatgataaaaagggaatgggcatccttaaggcagagttcgacaaagtcaaccaaaagcttggcattcgtagagaagatctgcccaaatatgaggagcaattggatcttaaaattgcaaaagcccaattggaggagctgaagaaggatgctcttgaagccatggaaactcaaaagaaacgggaagagttcaaagatgaa---gaaatgcctgatgtgaagtcattagacgtccgtaacttcatc
>Euphrasiaarctica
------------------------------------gaagaactgttgaagggtatttttctcgatgttaagaagaaatttgagacagccataggggttctgcggaacgagaagatcaccattgatcctaatgaccctactgctgtgtctgaatatgccaaagtcatgaagactgttagggaaaagaagatcatcttttct---------------------------------------------------------------------------------------------aggagaggccttgttgatgaactaggcgctgaggcattgatgatggatgcacttgacaaagttgaaaaggaattgaagaagcctcttctgagaaatgataaaaaagggatggccctcctgatggcagagtttgataaagtcaaccaaaagcttggcattcgtagagaagatcttcccaaatatgaggaacagttggaacttaaaattgctaaagcccaactggaggaactaaagaaggatgctgttgaagccatggatactcagaagaaacgggaagagttcaaggatgaa---gaaatgcctgatgtgaagtcgttagacatcagaaacttcatc
>LindenbergiaPhilippensis_04G160900.1
gccaaaggagctgctccc---cctgctttaaagggtgatgatatgttgaagggtatttttctcgaggttaagaagaaatttgaggcagctgtaggagttctccggaaagagaagatcaccattgatcctgatgatcctgctgctgtggctgaatatgccaaagtcatgaaaactgttagggagaaggctgatcttttctccgagtcgcagaggatcaaatacactattgaaacacgaacacaagatattcctgatgctcgttcctatttgctggccttgaaggatattagggtcaagaggggccttgttgacgaactgggcgcagaggccatgatgatggatgcactcgacaaagtcgagaaagagttgaagaagccactcctgagaaatgataaaaagggaatggccctcctgaaggcagagtttgataaagtcaaccaaaagcttggcattcgtagagaagatctgcccaaatatgaggaacagttggaacttaaaattgctaaagcccaactggaggagcttaagaaggatgctgttgaagcaatggacactcagaagaaacgggaagagttcaaggatgaa---gagatgcctgaagtgaagtcattagacatccgaaacttcatc
>MimulusGuttatusulusGuttatus_N2971.1
gcgaaaggagctgctcct---gccgccttaaagggagatgagatgttgaagaatatctttcttgaggttaagaagaaatttgagacagccataggggttctccgaaaagagaagatcaccattgaccctgaagatcctgctgcagttgctgaatatgccagagtcatgaagactgtaagagaaaaggctgatcttttctccgagtcacagaggatcaaatatactattgagacgaaaacacaagatattcctgatgctcgatcctatttgctagccttgaaggacataagggtcaagagaggcattattgatgaattaggtgcagaggctatgatgagtgacgcactggacaaagttgagaaagagttgaagaagccacttttgagaaatgataaaaagggaatggcccttttgaaggcagagtttgataaaatcaaccaaaagcttggaattcgtaaagaagatttgcccaaatacgaggaacagttggaacttaaaattgcaaaagcccaactggaggagctgaagaaggaagttgttgaagcaatggacactcagaagaaaagggaagagttcaaggacgaa---gaagtgcctgatgtgaagtcattagacctccgaaacttcatc
>OrobancheCumanamana_GWHTBHPV004332
gcaaaaggagctgctccc---cccactttaaagggtgatgagatgttgaagggtatttttctcgaggtcaagaacaaatttgagacagctataggaattctgaagaaagagaagatcaccattaatcctgatgaccctgccgctgtggctgaatatgccaaagtcatgaagagtgttagagaaaaggctgatcttttctccgagtcgcagaggatcaaatacactattgaaacacgaacaaaagatattcctgatgctcgatcctatttgctggcattgaaggacattagggtcaagagaggcctcattgatgaactaggtgcagaggctatgatgatggatgcactggacaaagttgaaaaggaattgaagaagcctcttctgcgaaatgataaaaagggaatggccctcctgaaggcagagtttgataaagtcaaccaaaagctcggcgttcgtagagaagatctgcccaaatatgaggaacagttggaacttaaaattgctaaagcccaactggaggaactgaagaaggatgctcttgaagccatggaaactcagaaaaaacgggaagagttcaaggatgaa---gaaatgcctgatgtgaagtcattagacatccgaaacttcatc
>Ofasciculata_stem
gccaaagcagctgctccc---cccgctttaaagggtgatgaaatgttgaagggtattttccttgacgttaagaagaaatttgaggcagctatagcagttctccgaaaagaaaagatcaccattgatcctgatgaccctgctgcggttactgaatatgccaaagtcatgaagactgttagggaaaaggctgatcttttctccgagtcacagcgaatcaaatacaccattgaaacacgaacgaaagatattcctgatgttcgatcctatttactggccttgaaggatattagggtcaagagaggccttgttgatgaactaggagcagattctatgatgatggatgcactcgataaagttgaaaaggaattgaagaagcctcttctgagaaattataagaagggaatggccctactcaaggcagagttcgataaagtcaaccaaaagcttggcattcgtagagaagatctgcccaaatatgaggaacagttggaacttaaaattgcaaaagcccaactggaggagctgaagaaggacgctgtggaagccatggaaactcaaaagaaacgagaagagttcaaggatgaa---gaaatgcccgacgtgaagtctttagacatccgaaacttcatc
>PhelipancheAegyptiaca_GWHTBHPU042136
gccaaaggagctgctccc---cccgctttaaagggtgatgagatgttgaagggtatttttcttgaggttaagaagaaatttgagacagctataggagttctccggaaagagaagatcaccattaatcctgatgaccctgctgcggtggctgaatatgccaaagtcgtgaaggctgttagggaaaaagctgatcttttctccgagtcgcaacgaatcaagtacactattgaaacacgaacacaagatattcccgatgctcgatcctatttgctggctttgaaggacattagggtcaagagaggccttgttgatgagttgggtgcagaggctatgatgatggatgccctcgacaaagttgaaaaagaattgaagaagcctcttctgagaaatgataaaaagggaatgtccctcctgaaggcagagtttgataaagtcaaccaaaaacttggcattcgtagagaagatctgcccaaatatgaggaacagttggaacttaaaatggcaaaagctcaactggaggagctgaagaaggatgctgtggaagccatggaaactcagaagaaacgggaagagttcaaggatgaa---gaaatgcctgatgtgaagtctttagacatccgaaacttcatt
>Pedicularis_TRINITY_DN10758_c0_g1_i4
gccaaaggagctgccccc---acggccttaaagggtgatgacttgttgaagggtatttttctcgatgttaaaaagaaatttgagacagccatgggaattctgcggaaagagaagatcaccattgatcctaatgaccctactgccgtggcagaatatgccaaagtcatgaagactgttagagaaaaggctgatcttttctccgagtcgcagaggatcaaatacactattgaaacacgaacacaagatatacctgatgctcggtcctatttgctggccttgaaggacattcgggtcaagaggggcattgttgatgaaataggtgcagaggctttgatgatggacgcactcgacaaagttgaaaaggaattgaagaagccacttatgagaaatgataaaaagggaatggccctcctcaaggcagagtttgataaagtcaaccaaaagcttggcattcgtaaagaagatctgcccaaatatgaggaacagttggaacttaaaattgcaaaagcccaactggaggagctgaaaaaggatgtcgttgaagccatggacactcagaagaaacgggaagagttcaaggatgaa---gagatgcctgatgtgaagtcgttggacatccgaaacttcatc
>Phtheirospermumheirospermum_GFP79001.1_436
gccaagggagctgctccc---accgctttaaagggtgatgatctgcttaagggtatttttctcgaggttaagaagaaatttgagacagccataggagttctgcggaaagagaagatcacccttgatcctaatgaccctactgctgtggcagaatatgccaaagtcatgaagactgttagggagaaggctgatcttttctccgagtcgcagaggatcaaatatactattgaaacacgaacacaagatatccctgatgctcgatcctatttgctggcgttgaaggacattcgggtcaagaggggccttgtcgatgaactaggtgcagaagctatgatgatggatgcactagacaaagttgaaaaggaattgaagaagccacttctgagaaatgataaaaagggaatggctctcctgaaggcggagttcgataaagtcaaccaaaaacttggcattcgtaaagaagatcttcccaaatatgaggaacagttggaacttaaaattgcgaaagcccaactggaggagctgaaaaaggatgctgttgaagccatggacactcagaagaaacgggaagagttcaaggatgaa---gagatgcctgatgtgaagtcgttggacatccgaaacttcatc
>StrigaAsiaticaAsiatica_GER43926.1_19460
gccaagggagcttctccc---cctgctttgaagggtgatgaattgttgaagggcatatttcttgaggtgaaaaagaaatttgagacagccataggagtcattcggaaagagaagatcaccattgatcctgataaccctgctgctgtggctgaatatgccaaagtcatgaagactgctcgagaaaaggctaatcttttctcggagtcagagaggatcaaatacactattgaatctcaaacccaagatatacctgatgctagatcctatttgctggccttgaaggacattagggtcaagagaggccttgttgatgaactaggtgcagaggccatgatgatggatgctctggacaaagtggaaaaggaattgaaaaatccacttttgagaaatgataaaaagggaatggccctccttaaggcagagttcgacaaagtcaaccaaaagctcggcattcgtagagaagatctgccaaaatatgaggagcaattggaacttaaaatcgcaaaagcccaactggaggagctgaagaaggatgctgttgaagccatggaaactcagaaaaaacgggatgagttcaaggatgaa---gaactgcctgatgtgaagtcattagacatccgaaacttcatc
