# Supplementary material for: Altered Mitochondrial Respiration Is Associated With Loss of Nuclear‐Encoded OXPHOS Genes in Parasitic Broomrapes
Source: Ecol Evol. 2025 Jul 6;15(7):e71737. doi: 10.1002/ece3.71737 (PMC12230201; doi:10.1002/ece3.71737)
Supplement: Supplementary file 1 — Appendix S1. [file ECE3-15-e71737-s003.tgz › Orobanchaceae_O2K_Supplementary_v3/Data_S1/DataS1/CV/OG0007933.filter.fas]

>AmborellaTrichopodaorellaTrichopoda_ERN12469.1
atggctgtgaggaaattctacaacgagatcaagggcctaaaggtgaaggagcttcctgcc
catttgaagcccatgctctccattgattatgtgaaacaggccataagccgaggcatggac
aattaccataggaagtatataatgacc------agctccatcgatcctctctaccatgtc
------tgc---------------------------------tttggtgga------atg
atattttcttaccttgttgccttgcctgaagagcgtcgccatctcgagcac---cagcaa
------------------cagcatggcaag---------------cat
>CinnamomumMicranthumnamomumMicranthum_RWR84261.1
atggcgatgaggaacttctacaacgagataaaggggatgaaggtgaaggatctgccttcc
tacattaagccgatgctttcgatcgactacataaagaagtcgatctgcaaggccatggac
aattacaacgcaaagtacatccaaacg------agctccgtcgaccctgtctaccatgtc
------tgc---------------------------------tttggtgga------atg
atcttctcctacctcgttgccctgcccgaagagcgtcgccacctcgaacac---cagcag
---cac------gcaaaggagcatggcggt---------------cac
>OryzaSativa_LOC_Os02g07910.2
atggcgctgcgagccctgatcagcgagatccgggggatgaaggtgcgggaggtgccgggg
tacctgaagccgcggctgagctgggagaacgtgaagaagagcagcgaccaggccgtcgac
cgctacatcgacaagtacatcgagacc------agctcgccggagccgctcttccacgtc
------atc---------------------------------tacggcctc------atg
gccttctcctacctcatcaacctccccaaggagcgccgccacctcgcccac---ctcgag
---gag------ctcgagaggcagggcgccgccggcgccgcccaccac
>SorghumBicolorghumBicolor_Sobic.004G060500.1
atggcgctgcgtgccctgtacaacgagatccggggcatgaaggtccgcgaggtgccggct
tacctgaagccgcgcttgacctgggacaacgtcaagaagagcgccgaccaggccgtcgac
cgctacatcgagaagtacatcgacacg------agctcgccggacccgctcttccacgtc
------tgc---------------------------------ttcggaggg------atg
gtcttctcctacctagtcaatctgccctgggagcgcgcccacctcgcccac---ctcgag
---gag------atggagaggaccggtgggaag------------cac
>AquilegiaCoeruleailegiaCoerulea_PIA37305.1
atggcgtggagaagcttttataatgagattaaaggattgaaggtgaaggaattacctgca
tatctgaaacctaagttgacaatcaattcgatgaagaatgtaatcagtcaagggttggat
aattaccataagaagtatatcttgaca------agttctccagatcctttgttccatgtt
------tgc---------------------------------tttggtgga------ttg
atcttttcttatcttgttgctcttcctgaagaacgtcgtcatcttgaacat---caacaa
---cac------gccaaagaacatggtggt---------------cat
>AquilegiaCoeruleailegiaCoerulea_PIA43774.1
atggcgatgaaaagcttttttaatggaattaaaggattaaaagtgaaggatttaccagca
catctgaaaccaatgttaacaattactaaagcaaaagaagctatgggtaaaggattggat
aattatcacaagaagtatattctgact------agttcacctgaaccacttttccatgtt
------tgt---------------------------------tttggtgga------tta
atcttctcttaccttgttgctcttcctgaagaacgtcgtcaccttgctcat---cagcaa
caacat------gctaaggagcatggtgga---------------cat
>Daucuscarotacuscarota_DCAR_007670
atggcgatgaggaatttctacaaggagataaaggggttgaaagtgaaggaccttcctgct
cacatgaagccgatgtttacaattgattatctgaaaggatctgtcaagcgtggattggat
tcttatcatgctaagtacattcagacc------agctctgttgaccctgtttatcatgtt
------tgt---------------------------------tttgggggt------atg
atcttctcttatctcgttgctcttcctgaggagcgtaggcatcttgagcat---cagaag
---cac------gccaaggaa------ggt---------------cat
>HelianthusAnnuusianthusAnnuus_OTF96740.1
atggcgatgaggagctttttcaacgagatcaggggaatgaaggtgaaagacgtgccgaag
cacgtgaagccgatggtgacgacaagcaacgccaagaatttcatccagcgagcattggat
aattaccatgccaaatacattcagacc------gactccatcgttccgctctatcacgtc
------tgc---------------------------------tttgcg------------
------tcgtcatctcgagcaccagcaacacgccaaaggccattgagttgc---tcaggt
---att------gggagggagcatcagagc---------------cat
>ArabidopsisThaliana_AT4G30010.1
atggcgttgagaagggtttacagtgaaatcagagggaagaaggtgacggagcttccaggc
tatatcaaatcgactttttcaatggagaccgtgaagacctctgtgaagagaggactcgat
aactacaacgaaaaatacattcagacc------agctccgttgatcctatccttcatatc
------tgc---------------------------------ttctacggc------atg
gctttctcttaccttgtcgctctccctaatgagcgtcgccatcttgagcat---cagcag
---cat------gctaaggagcacggtggt---------------cat
>CitrusSinensisrusSinensis_orange1.1g034630m
atgtcgctaaggagaatctacaacgaggtaaagggaatgaaagtgaaggaattgccaaat
tacctgaagcccatgttttcaatgaattacgtgaagcagacggtgcagcgtggtttggac
aattatcacgccaagtacattcaaaca------agctcgttcgatccagtttaccatgtc
------tgc---------------------------------atcggcggc------atg
atcttctcttatctcgtcgctcttcctgaggaacgacgccatcttgagcac---cagcaa
---cac------gctaaggagcacggc------------------cac
>CoffeaCanephorafeaCanephora_Cc04_g00230
atggcgatgaggaacgcttacagagagatgaaagggctgaaggtgaaggaagtcccggcg
aagctgaagccctatttcacggtggactacctcaagaacgccgtccagaggggcctcgac
aactaccacgctaagtacatccagacc------gattctgtcgaccccgtctatcacgtc
------tgc---------------------------------attggcggg------atg
atcttctcctatctcgtcgctcttcccgaggagcgtcgccacctcgagcac---aagcag
---cat------gccgccgatcac---------------------cac
>GlycineMaxcineMax_Glyma.09G059600.1.p
atggcgctgaggagattctacaacgagatcaaggggaagagggtgagcgaggtccctgag
cacgtgaagccgatgctgtccctgagctacatcaagaaagcgattcagagaggcttcgac
aattaccatgccaagtacattgaaacc------agttcccctgatcccatcttccatgtc
------tgc---------------------------------tacggcggc------atg
atcttctcctacctcgtcgctctcccccacgagcgccgccacctcctccacgcccaggag
---cac------gctcagcagcat---------------------cac
>GlycineMaxcineMax_Glyma.15G165900.1.p
atggcgatgaggagattctacaacgagatcaaggggaagagggtgagcgaggttccggag
cacgtgaagccgatgctgtcgctgaactacatcaagaaggcgattcagcgaggcttcgat
aattaccatgccaagtacattgaaacc------agctcccccgatcccatcttccatgtc
------tgc---------------------------------tacggcggc------atg
atcttctcctacctcgttgctctcccccacgagcgccgccacctccagcacgcccaggag
---cac------gcccagcagcac---------------------cac
>HandroanthusImpetiginosusdroanthusImpetiginosus_PIN23878.1
atggcgatgagggctttctacaacgagatcaagggattgaaggtgaaggaattgccgggt
tatcttaagcccatgttttccgtcaattacgttaagaacagcgtcaagcgtggccttgac
acttaccacgctaaatacatcgagacg------agctccgttgaccctctctatcacatc
------tgc---------------------------------ttcggcggg------atg
gtcttctcctacctcgttgcgctgcccgaggagcgccgacacctccaacat---cagcag
------------------gaacatggtggt---------------cat
>IpomoeaNilmoeaNil_INIL01g20094.t1
atggcgatgaggaacttctacaacgagatcaagggcatgaaagtgaaggaggtgccggcg
cacctgaaaccgatgctgtccatcagttacctcaagaatgcgttcaagaggggtttggat
aactaccacgccaagtatattgagacc------aactccatcgaccctctctatcacgtc
------tgt---------------------------------tttggcggc------atg
gctttctcctacctagtcgctcttcccgaggagcgccgtcatctcgagcat---caacag
---cat------gcccaggagcacggcggc---------------cac
>IpomoeaNilmoeaNil_INIL03g18150.t1
atggcgatgaggactttctacaacgagataaaggggatgaaagtgaaggaagtgccggcg
cacctgaagccgatgatgtccatggattacgtcaagagtgcggtgaagaggggattggat
aactacaacgcaaagtacatccagact------aactccatcgagccgctctatcacgtc
------tgc---------------------------------ttcggcggc------atg
cttttctcctacctcgtcgctctccccgaggagcgccgccatctcgagcat---cagcag
---cat------gccaaggaccacggcggc---------------cat
>ManihotEsculenta_Manes.06G020000.1.p
atggctctgaggaagttctacagtgagataaaggggttgaaagtgaaggaagtgcccaac
tacgtaaagccgatgctatcgatggattatgtgaagaaatcggtgcagaaaggtttggac
aattatcacgccaagtacattgagacc------agctccattgaacctctctaccatgtc
------tgc---------------------------------ttcggcggc------atg
atcttgtcttaccttattgctcttccggaggagcgccgccaccttgagcac---cagcag
---cac------gctaaggagcacggc------------------cac
>MimulusGuttatusulusGuttatus_Migut.D00890.1.p
atggcgatgaggagtttcttcaaggagataaggagtatgaaggtgacggagttgccgtcg
tatctcaaacccatgttcacccttggctacgtgaagaaaaccctagcgcgcggcctcgac
aattaccacgccaaatacatcgagacc------aactccgtcgatcctctcttccacatt
------tgt---------------------------------ttcggaggg------atg
gctttctcctacctcgtcgccctccctgaagagcgccgccacctcgagcac---cagcag
---tac------gccaaagaacacgccgccgcc------------cac
>MimulusGuttatusulusGuttatus_Migut.I01191.1.p
atggcgatgagggctttctacaaggagatcaagggtttgaaggtgaaggaattgcccagc
caccttaagccaatcttctcaatcagcaatctgaagaacgccggcggtcgtgccctcgac
aattaccacgccaagtacatcgagacc------agctccgttgaccctctccttcacatc
------tgc---------------------------------ttcggcggt------atg
atcttctcctacctcgtcgctctccccgaggagcgccgccacctccaacat---cagcag
------------------gaccacgctgcc---------------cat
>OleaEuropaeaaEuropaea_Oeu001819.1
------------------------------------atgaaagtgaaggagatgctggag
cacgtgatgccgatgctctccatgaattacctgaagagcaccataaagagagtattggac
aattaccacgccaagtatgtccagacc------cgctctatg---cct------------
------------------------------------------------------------
---------------------ctccccgaggagcgccgccatctcgagcac---cagcag
---cac------gccaaagaatacggtggc---------------cat
>Phtheirospermumheirospermum_Pjv1_00000384
------atgagaagctttttc---------------------------------------
------------cttttccctgcccgttacctaaagagcaccgtccaacgtggtctcgac
aattaccacgccaattacatagagaca------agctccgttcaacctctctatcacata
------tgc---------------------------------ttcggcggg------atg
ctcttctcctacctcgtcgccttgcccgaggagctccgccaccttcaacat---cagaag
------------------caacacggcgccgcc------------cat
>Phtheirospermumheirospermum_Pjv1_00014672
------------------------------------------------------------
------------cttttccctgcccgttacctaaagagcatcgtccaacatggactcgat
aattaccatgccaattacatagagaca------agctccgttcaacctctctatcacatc
------tgc---------------------------------ttcggtggg------atg
ctcttctcctacctcgtcgccttacccgaggagctccgccaccttccacat---caaaag
------------------caacacagcgccgcc------------cat
>Phtheirospermumheirospermum_Pjv1_00016779
atggcgatgaggaccttctacaacgagataaaggggatgaaggtgaaagagttgccggcg
catctgaagccgatgttcaccatcgattacgcgaagaacagcgtaaagcgtggcctcgac
aattaccacgccaaatacatcgagacc------agttccgtcgatcccctatttcacatc
------tgc---------------------------------ttcggcgga------atg
atcttctcatacctcgtcgccctccccgaggagcgccgccacctcgagcac---------
------------gccaaagaacacggcggtggc------------cat
>PrunusPersicanusPersica_Prupe.1G075600.1.p
atggcgttgaggagattctacaacgagatcaaggggttgaaggtgaaggaattgcccagc
tatgtgaagccgatgctgtccgtcgactacgcgaagaagacggtgcagagaggcttggac
aattaccacgccaagtacatccagacc------aactccgtcgatcctctcttccatgtc
------tgc---------------------------------ttcgggggc------atg
atcttttcctacctcgtcgctcttcctgaggagcgtcgccacctcgagcac---cagcag
---cac------gccaaggagcatggc------------------cat
>PopulusTrichocarpa_Potri.006G075600.1
atggcactaaggaagttctacagcgaaattaagggcttgaaagtgaaggaatttcccaac
catgtgaagcccatgctgtcacttgattacgtgaagaaatcagtgcaaagagggatggat
aattaccatgctaagtatattgaaaca------agctcagttgatccagtttatcatgtt
------tgc---------------------------------tttggcggc------atg
gttttatcttactttcttgctcttcctgaggaacgccgtcatcttgaacac---cagcaa
---cat------tctaaggagcatggtggg---------------cat
>PopulusTrichocarpa_Potri.018G142500.1
atggcattaaggaagctctacagcgaaattaagggcttgaaagttaaggaattgcccgac
cacgtgaagccgatgctgtcaattggttatgtgaagaaagcagtgcaaagaggaatggat
aattaccatgcgaagtatatagaaaca------agctcaatcgatccacttcttcatgtt
------tgc---------------------------------tatggtggc------atg
attttgtcttaccttattgctcttcctgaggaacgccgtcatcttgagcac---cagcaa
---cat------gctaaggagcatggtggg---------------cat
>SesamumIndicumamumIndicum_SIN_1017508
atggcgatgaggaccttctacaacgagataaagggcatgaaggtgaaggaattgccggtc
taccttaagcccatgttcaccatcgattacctcaagaacagcgtcaagcgtggcctggat
aattaccatgccaagtacatcgagacc------agctccgttgaccctctttatcacatc
------tgc---------------------------------ttcggtggc------atg
atcttctcctacctcgtcgccctgccagaggagcgccgacacctcgagcac---cagcag
------------------caacacggcgct---------------cat
>SolanumTuberosumanumTuberosum_PGSC0003DMT400068141
atggctttgagaaacttgtacaaggagatgaagggattgaagctgaaggaggtgccggcg
cacctaaagccgatgctctcaatcggttacgcgaagaatgctatcaggaagggtttggat
aactaccatgctaagtacatcgaaacc------agctccattgatcctcttctccatgtc
------tgc---------------------------------ttcggaggc------atg
atattctcctacctcgtcgcccttccagaagagcgacgtcacctcgagcac---aaacag
---cac------ggc---------ggcgga---------------cat
>SolanumTuberosumanumTuberosum_PGSC0003DMT400073994
------------------------------------------------------------
------------atgttctca------tttttggggagatttatagccaaacggttagac
aattatcatacaagatatatcgtaact------agttctattcatccaatctatcatgtt
------tgt---------------------------------tttggtggc------atg
gctttctcttatttggtcgcgctccccgaagaacttcgtcatcttgaacat---aaaaaa
---cat------caagagagccatggaaag---------------cac
>VitisVinifera_GSVIVT01010862001
atggcgatgaggaacttctacaacgagatcagaggcttgaaggtgaaggaactccctgca
cacgtcaagcccatgttcacaatcgactacatcaagaaatcgatcaacaaaggattggat
aactaccatgccaacaccagcagcacgccaaagagcacggtggatccggacattgatctg
atctggtgtgggttcagaaataatgagcctcctggagatcggtttggtgacaattggtgt
tctttttgttttctggttttaatctct---------agatactatggacag---gaagat
---gccttgtgttgtttaacacatggcagc---------------aat
>CuscutaAustraliscutaAustralis_C111N0014E0.1
atggcgatgaggaacttctacaacgagataaagggaatgagggtgaaggaattgccggcg
cacctgaaaccgatgctctccatcaactacgcaaggagtgctttcaagaggggattggat
aattaccatgccaagtatatcgagacc------agctccgccgatcctgtgtatcatgtg
------tgt---------------------------------ttcggaggc------atg
ctcctttcttacctcctcgctctcccggaggagcgccgtcatctcgcgcat---caacag
---cac------gccaaggagcacggcggc---------------cac
>Actinidiaeriantha_DTZ79_11g11350
atggcgatgaggagcttctacaacgaaatcagagggatgaaggtgaaggacttaccagcc
cacgtgaagccaatgttcagcctggattacgtgaagaattcgatcaagaggggtctggac
aactaccacgccaagtacatccagacc------agttccatcgatcctctctatcacgtc
------tgc---------------------------------tttggtggc------atg
atcttctcctaccttgtcgctctccccgaggagcgtcgccacctcgagcat---cagcaa
---cac------gccaaggaacacgcttca---------------gca
>Actinidiaeriantha_DTZ79_11g12390
atggcgatgaggagcttctacaacgaaatcagagggatgaaggtgaaggacttaccagcg
cacgtgaaaccaatgttcagcctcgagtacgtgaagaattcgatcaagaggggtctggac
aactaccacgccaagtacatccagacc------agttccatcgatcctctctatcacgta
------tgc---------------------------------tttggtggc------atg
atattctcctacctcgtcgctctccccgaggaacgtcgccacctcgagcat---cagcag
---cac------gacaaggaacacggtgtc---------------cac
>GossypiumRaimondiisypiumRaimondii_KJB22007
atggcaatgaggaaagtttatagcgagataaaagggatgaaagtgaaggaagtccctaac
cacgtgaaaccgatgctatcaatggattacgtgaagaaagcttttcaaaagggtttggac
aattacaattcaaagtacattcaaacc------gattcgatccagcctctttaccatgtc
------tgt---------------------------------ttcggtggg------atg
gtcttttcttacctcgtcgctctcccaaatgagcgtcgccatctcgagcac---cagcaa
---cac------gccaaggaacatggtcat---------------cac
>GossypiumRaimondiisypiumRaimondii_KJB83358
atggcgatgaggaaagtttacagcgagataaaaggtatgaaattgaaggaagttcctggt
tacttcaagccgatgctatctatgggttacttgaagaaatctgttcagaggggtttggac
aattaccatgctaagtacattgagact------gattctatcgaacctctctaccatgtc
------tgt---------------------------------ttcggtggg------atg
atcttttcttaccttgttgctcttcccaacgagcgtcgccacctcgagcac---aagcag
---cat------gctgagcaacacggtcat---------------cat
>TheobromaCacao_Thecc1EG039444t1
atggccatgaggaaagtttacaacgagataaaaggaatgaaagtgaaggaagtccctaac
tacgtgaagccgatgctatccatggattacgtgaagaaagcttttcagaggggtttggac
aattaccatgccaagtacattcagacc------gactctatcgaccctctttaccatgtc
------tgc---------------------------------ttcggtggg------atg
atcttttcttacctcgttgctcttcccgaggagcgtcgccatctcgagcac---cagcag
---cac------gccaaggaacacgggcat---------------cac
>VacciniumCorymbosumciniumCorymbosum_VaccDscaff17-processed-gene-361.16-mRNA-1
atggcgatgaggaagttttacagcgagatcagagggctgaaggtgagcgaggtgccacaa
cacgtgaagccgatgttgagcatcgactttgcgaagaacgcgatcaagaagggtttggac
aactaccacgccaagtacatccagacc------agttcgatcgatcctctctatcacgtc
------tgc---------------------------------tttggtggc------atg
atcttctcctacctcgttgctctccctgaggagcgtcgccacctcgagcat---cagcag
---cac------gccaaggaacatggcgct---------------tca
>VacciniumCorymbosumciniumCorymbosum_VaccDscaff27-processed-gene-325.13-mRNA-1
atggcgatgaggaagttttacagcgagatcagagggctgaaggtgagcgaggtgccacaa
cacgtgaagccgatgttgagcatcgactttgcgaagaacgcgatcaagaagggtttggac
aactaccacgccaagtacatccagacc------agttcgatcgatcctctctatcacgtc
------tgc---------------------------------tttggtggc------atg
atcttctcctacctcgttgctctccctgaggagcgtcgccacctcgagcat---cagcag
---cac------gccaaggaacatggcggt---------------tct
>StrigaAsiaticaAsiatica_trinity.Trinity
atggcgttgaggaccttctacaatgagatcaaggggatgaaggtgaaggagctgccggcg
tatctcaagcccaggttcaccgttgattacgtcaagaactccctgcagcgtgggctcgac
aattatcacgccaaatacatcgagacc------agctccgtcgttcctctctaccacatc
------tgt---------------------------------ttcggaggg------atg
atcttctcgtacctcgtcgccctccccgaggagcgccgccaccttgagcac---cagctg
---cac------gccaaagaacacggcggc---------------cat
>Aeginetiaindicaindica_TRINITY_DN723_c0_g1_i4
atggcgatgagaacattctacaatgagataaaggggatgaaggtgaaggaactgccggcg
catctcaaacccatgttcaccattgattacgtaaagaattccgtgaggcgtggcctcgac
aattaccacgccaaatacatcgaaacc------agctccatcgatcctctctatcacatc
------tgc---------------------------------tttggcggg------atg
atcttctcgtacctggtcgctctccccgaggagcgccgccacctggagcac---cagcag
---cac------gccaaagaacacggcggt---------------cat
>Alectravogeliivogelii_TRINITY_DN186_c0_g1_i8
atggcgctaaggaccttttacagtgaaataaaggggatgaaggtgaaggagctgccggcg
catctcaaacccatgttcaccattgctcacgtgaagaattccgtaaagcgtggtctcgac
aactatcacgccaaatacatcgagacc------agctccgccgatcctctatatcacatc
------tgc---------------------------------ttcggcggg------atg
atcttctcttatctcgttgctctccccgaggagcgccggcacctggagcac---cagcag
---cac------gccaaagaacacgctggc---------------cat
>CastillejaMiniataMiniata_TRINITY_DN3099_c0_g1_i7
atggcgatgaggaccttctacaatgagataaaggggttgaaggtgaaagacttgccggcg
catctgaagccgatgttcaccatcgattacgccaagaccagcgtaaagcgtggcctcgac
aattaccacgccaaatacatcgaaaca------agctccgtcgatcccctctttcacatc
------tgc---------------------------------ttcggagga------atg
attttttcgtacctcgtcgccctccctgaggagcgccgccacctcgagcac---------
---gcc------gccaaagaacacggcggcggc------------cat
>ChristisoniaKwangtungensisKwangtungensis_TRINITY_DN5481_c5_g1_i1
atggcgatgagaacattctacaatgagatcaaggggatgaaggtgaaggagctgccggcg
catctcaagcccatgttcaccattgattacgtgaagaattccgtgaagcgtggtctcgac
aattaccacgccaaatacatcgaaacc------agctccgtcgatcctctctatcacatc
------tgt---------------------------------ttcggtgga------atg
ctcttctcgtacctggtcgctctccccgaggagcgccgccacctggagcac---gagcag
---cac------gccaaagaacacggcggc---------------cac
>ConopholisAmericanaAmericanaamericana_2004962
atggcgatgagggccttctataatgagataaaaggaatgaaggtgaaggagttgccggcg
catctgaagccgatgttcaccatcgattacgtaaagaataccgtaaagcgtggcctcgac
aattaccacgccaaatacatcgagacc------agctccatcgatcctctctatcacatc
------tgc---------------------------------ttcggtgga------atg
atcttctcataccttgtcgccctccctgaggagcgccgccacctcgagcac---aagcag
---cac------gccaaagaacacggcggc---------------cat
>Epifagusvirginiana_2007741-buds
atggcgatgagggccttctataatgagataaaggggatgagggtgaaggagttgccggcg
catctgaagccgatgttcaccatcgattacgtaaagaataccgtaaagcgtggccttgac
aattaccacgccaaatacatcgagacc------agctccatcgatcctctctatcacatc
------tgc---------------------------------ttcggcgga------atg
atcttctcatacctcgttgccctccctgaggagcgccgccacctcgagcac---aaacag
---cac------gccaaagaacacggcggc---------------cat
>Escobedia_TRINITY_DN6185_c0_g1_i5
atggcgatgaggaccttctacaatgagataaaggggatgaaggtgaaggagctacctgcg
catctcaaaccaatgttcaccgttgattacgttaagaattccgtaaagcgtggcctcgat
aactatcacgccaagtacatcgagacc------agctccgcggatcccctctttcacatc
------tgc---------------------------------ttcggcggg------atg
atcttctcgtacctcgtcgccctccccgaggagcgccgccacctggagcac---cagcag
---cac------gccaaagaacacggcggc---------------cat
>Euphrasiaarctica
atggcgatgaggacattctacaacgagattaaggggatgaaggtgagggagcttccggcg
catctgaagccgatgttcaccgtcgattacgtgaagaatagcgtaaagcgtggcctcgac
aattaccacgccaaatacatcgagacc------agctccgccgatcccatctttcacatc
------tgc---------------------------------atcggtggt------atg
atcttctcatacctcgtcgccctccccgaggagcgccgccacctcgagcac---------
------------gccaaacaacacggcggc---------------cat
>LindenbergiaPhilippensis_05G119100.1
atggcgatgaggactttctacaacgagataaaggggatgaaggtgaaggagttaccggcg
catctcaagccgatgttctccatcggctacgtgaagaacagcgtgaagcgtgggctcgac
aattaccacgccaagtacatcgagacc------agctcaatcgatccccttttccacatc
------tgc---------------------------------ttcggcgga------atg
atcttctcttacctcgtcgccctccccgaggaacgccgccacctcgagcac---cagcag
---cac------gccaaggaacacggcggc---------------cat
>MimulusGuttatusulusGuttatus_D0893.1
atggcgatgaggagtttcttcaaggagataaggagtatgaaggtgacggagttgccgtcg
tatcttaagcccatgttcacccttggctacgtgaagaaaaccctagcgcgcggcctcgac
aattaccacgccaaatacatcgagacc------aactccgtcgatcctctctttcacatt
------tgt---------------------------------ttcggagga------atg
gctttctcctacctcgtcgccctccctgaagagcgccgccacctcgagcac---cagcag
---cac------gccaaacaacacgccgcc---------------gcc
>OrobancheCumanamana_GWHTBHPV037162
atggcgatgaggaccttctacaatgagataaaggggatgaaggtgaaggagttgccggcg
catctgaagccgatgtttaccattgactatttgaagaataccgtaaagcgtgggctcgac
aattaccacgccaaatacatcgagacc------agctctattgatcctctctttcacatt
------tgc---------------------------------ttcggcgga------atg
atcttctcctacctcgtcgccctccctgaggagcgccgccacctcgagcat---ctgcag
---cac------gcgaaagaacacggcggc---------------cat
>Ofasciculata_flower_buds
atggcgatgaggaccttctacaatgagataaaggggatgaaggtgaaggatttgccggcg
catctgaagccgatgttc------gattacctaaagaacaccgtgaaacgttgcctcgac
aattaccacgccaaatacatcgagacc------agctccttcgatcctctctttcacatc
------tgc---------------------------------ttcggcgga------atg
atcttctcctacctcgtcgcactgcctgaggagcgccgccatctcgagcac---cagcag
---cac------gccaaagaacacggcggc---------------cat
>PhelipancheAegyptiaca_GWHTBHPU001408
atggcgatgaggaccttctacaatgagataaaggggctgagggtgaaggatttaccggcg
catatgaagccgatgctcaccgtcgattacctgaagaacaccgtgaagcgcggcctggac
aattaccacgccaaatacatcgagacc------agctccgtcgatcctctctatcacatc
------tgc---------------------------------ttcggcgga------atg
atcttatcctacctcgtcgccctaccggaggagcgccgccacctcgagcac---cagcag
---cac------gctaaagaccacggcggc---------------cat
>Pedicularis_TRINITY_DN15075_c0_g1_i4
atggcgatgaggaccttctacaacgagataaaggggttgaaggtgaaggaattgccggcg
catctgaagccgatgttcaccatcagccacgcgaagagtagcataaagcgtggcctcgac
aattaccacgccaaatacatcgagacc------gactccgccgatcccatctttcacatc
------tgc---------------------------------atcggagga------atg
atcttctcatacctcgtcgccctccccgaggagcgccgccacctcgcgcac---gcccaa
------------------gcacacggcggcggc------------cat
>Phtheirospermumheirospermum_GFP99104.1_20539
atggcgatgaggaccttctacaacgagataaaggggatgaaggtgaaagagttgccggcg
catctgaagccgatgttcaccatcgattacgcgaagaacagcgtaaagcgtggcctcgac
aattaccacgccaaatacatcgagacc------agttccgtcgatcccctatttcacatc
------tgc---------------------------------ttcggcgga------atg
atcttctcatacctcgtcgccctccccgaggagcgccgccacctcgagcac---------
------------gccaaagaacacggcgtg---------------gcc
