# Supplementary material for: Altered Mitochondrial Respiration Is Associated With Loss of Nuclear‐Encoded OXPHOS Genes in Parasitic Broomrapes
Source: Ecol Evol. 2025 Jul 6;15(7):e71737. doi: 10.1002/ece3.71737 (PMC12230201; doi:10.1002/ece3.71737)
Supplement: Supplementary file 1 — Appendix S1. [file ECE3-15-e71737-s003.tgz › Orobanchaceae_O2K_Supplementary_v3/Data_S1/DataS1/CV/OG0005039.filter.fas.treefile]

(PhelipancheAegyptiaca_GWHTBHPU031628:0.0167292839,(PhelipancheAegyptiaca_GWHTBHPU007468:0.0472563079,PhelipancheAegyptiaca_GWHTBHPU017262:0.0702210415)100:0.0632082399,(((((((((((((((((AmborellaTrichopodaorellaTrichopoda_ERN07205.1:0.4903985686,Daucuscarotacuscarota_DCAR_007668:0.1380853176)95:0.1281222975,(PopulusTrichocarpa_Potri.008G008900.1:0.0024870092,PopulusTrichocarpa_Potri.010G250000.1:0.0069518338)100:0.2616168871)83:0.0302638062,(AquilegiaCoeruleailegiaCoerulea_PIA40758.1:0.1857991001,AquilegiaCoeruleailegiaCoerulea_PIA58904.1:0.0208835546)99:0.2476335121)85:0.0466454943,(ArabidopsisThaliana_AT1G51650.1:0.1825090742,CitrusSinensisrusSinensis_orange1.1g035233m:0.0806692477)96:0.0322337138)44:0.0157489649,ManihotEsculenta_Manes.05G195000.1.p:0.0811304571)59:0.0373201530,(VitisVinifera_GSVIVT01037184001:0.1167488253,VitisVinifera_GSVIVT01037963001:0.1436534428)100:0.2437078004)55:0.0107706974,((((CinnamomumMicranthumnamomumMicranthum_RWR91354.1:0.2207610159,(HelianthusAnnuusianthusAnnuus_OTG04223.1:0.0908740450,HelianthusAnnuusianthusAnnuus_OTG12612.1:0.0144217722)100:0.0859193625)90:0.0904104107,((OryzaSativa_LOC_Os08g15170.1:0.2512904650,SorghumBicolorghumBicolor_Sobic.003G215700.1:0.0577158133)100:0.2795038853,(PrunusPersicanusPersica_Prupe.3G167500.1.p:0.1563141985,(GossypiumRaimondiisypiumRaimondii_KJB40448:0.0422953907,(GossypiumRaimondiisypiumRaimondii_KJB46881:0.0975352715,TheobromaCacao_Thecc1EG046972t1:0.0303526957)99:0.0190072705)100:0.0963366139)90:0.0498901183)55:0.0183146326)22:0.0086246796,(GlycineMaxcineMax_Glyma.07G003700.1.p:0.0409894454,GlycineMaxcineMax_Glyma.08G222900.1.p:0.0220849041)100:0.1445299222)27:0.0142619444,((SolanumTuberosumanumTuberosum_PGSC0003DMT400023749:0.0949596174,SolanumTuberosumanumTuberosum_PGSC0003DMT400068159:0.1373666484)22:0.0185948043,SolanumTuberosumanumTuberosum_PGSC0003DMT400074206:0.1037459273)98:0.0730419231)38:0.0370323477)8:0.0000030239,((((OleaEuropaeaaEuropaea_Oeu040350.2:0.3236276300,(VacciniumCorymbosumciniumCorymbosum_VaccDscaff17-processed-gene-362.19-mRNA-1:0.0864315876,VacciniumCorymbosumciniumCorymbosum_VaccDscaff27-augustus-gene-326.40-mRNA-1:0.0340215947)100:0.1525579328)45:0.0000027849,Actinidiaeriantha_DTZ79_16g00460:0.0825699273)49:0.0344249566,(Actinidiaeriantha_DTZ79_19g15990:0.1037370196,Actinidiaeriantha_DTZ79_23g18490:0.0717555673)87:0.0631757078)34:0.0351169893,Actinidiaeriantha_DTZ79_11g11150:0.0780572577)70:0.0878868040)53:0.0365474547,((IpomoeaNilmoeaNil_INIL01g20083.t1:0.0893521701,IpomoeaNilmoeaNil_INIL03g18162.t1:0.1225726335)61:0.0199358801,(IpomoeaNilmoeaNil_INIL09g21506.t1:0.0616459316,CuscutaAustraliscutaAustralis_C021N0036E0.1:0.1118197233)98:0.0357504773)53:0.0247646412)61:0.0235480620,CoffeaCanephorafeaCanephora_Cc01_g08930:0.1405157729)100:0.1088746332,(HandroanthusImpetiginosusdroanthusImpetiginosus_PIN15250.1:0.0126911549,(HandroanthusImpetiginosusdroanthusImpetiginosus_PIN19509.1:0.0604390832,HandroanthusImpetiginosusdroanthusImpetiginosus_PIN24061.1:0.0572972839)100:0.0973930158)100:0.0815773945)90:0.0250161379,((HandroanthusImpetiginosusdroanthusImpetiginosus_PIN07947.1:0.0629245816,((MimulusGuttatusulusGuttatus_Migut.I01175.1.p:0.0048905693,MimulusGuttatusulusGuttatus_I1260.1:0.0000011928)100:0.0639159808,SesamumIndicumamumIndicum_SIN_1017521:0.1625278447)86:0.0083488423)76:0.0178542109,LindenbergiaPhilippensis_08G155000.1:0.0948119931)62:0.0034050111)71:0.0172221612,((((StrigaAsiaticaAsiatica_SGA_v2.0_scaffold122G33290:0.0912468308,StrigaAsiaticaAsiatica_GER28341.1_3875:0.0054130028)100:0.0814269155,Escobedia_TRINITY_DN915_c0_g1_i5:0.0312460092)97:0.0065064473,Alectravogeliivogelii_TRINITY_DN618_c0_g1_i7:0.0436622857)95:0.0240539526,(Aeginetiaindicaindica_TRINITY_DN9126_c0_g1_i9:0.0260155022,ChristisoniaKwangtungensisKwangtungensis_TRINITY_DN2413_c1_g2_i1:0.0273616872)100:0.0369472478)92:0.0306237437)72:0.0196114840,(((Phtheirospermumheirospermum_Pjv1_00027178:0.0000011928,Phtheirospermumheirospermum_trinity.Trinity:0.0000011928)100:0.0434904664,Pedicularis:0.0195228468)69:0.0000026802,(CastillejaMiniataMiniata_TRINITY_DN31_c0_g1_i2:0.0837069933,Euphrasiaarctica:0.1492702572)69:0.0569519426)72:0.0339030723)99:0.0234683893,(ConopholisAmericanaAmericanaamericana_2091236:0.0251816849,Epifagusvirginiana_2055903-buds:0.0380731444)100:0.0344886001)99:0.0098774042,OrobancheCumanamana_GWHTBHPV009257:0.0349479156)100:0.0609954909,Ofasciculata_flower_buds:0.0265128183)100:0.0476617089);
