# Supplementary material for: Altered Mitochondrial Respiration Is Associated With Loss of Nuclear‐Encoded OXPHOS Genes in Parasitic Broomrapes
Source: Ecol Evol. 2025 Jul 6;15(7):e71737. doi: 10.1002/ece3.71737 (PMC12230201; doi:10.1002/ece3.71737)
Supplement: Supplementary file 1 — Appendix S1. [file ECE3-15-e71737-s003.tgz › Orobanchaceae_O2K_Supplementary_v3/Data_S1/DataS1/CV/OG0004639.filter.fas.treefile]

(AmborellaTrichopodaorellaTrichopoda_ERN11793.1:0.3180382883,(((CinnamomumMicranthumnamomumMicranthum_RWR72678.1:0.0407279323,(CinnamomumMicranthumnamomumMicranthum_RWR73008.1:0.0037588389,CinnamomumMicranthumnamomumMicranthum_RWR73011.1:0.0030098239)86:0.0000022188)100:0.1006613346,CinnamomumMicranthumnamomumMicranthum_RWR82824.1:0.1701644519)96:0.0341609590,(AquilegiaCoeruleailegiaCoerulea_PIA48509.1:0.2565945862,(((((Daucuscarotacuscarota_DCAR_006337:0.2951462132,((HelianthusAnnuusianthusAnnuus_OTF87539.1:0.1088000659,HelianthusAnnuusianthusAnnuus_OTF92679.1:0.0836624197)100:0.0651919449,HelianthusAnnuusianthusAnnuus_OTG37202.1:0.1265239585)100:0.1297010059)74:0.0256481372,(CoffeaCanephorafeaCanephora_Cc02_g27920:0.3570893727,((((((((HandroanthusImpetiginosusdroanthusImpetiginosus_PIN15979.1:0.0242540054,(HandroanthusImpetiginosusdroanthusImpetiginosus_PIN15980.1:0.0153108926,HandroanthusImpetiginosusdroanthusImpetiginosus_PIN27175.1:0.0420367004)100:0.0750933031)100:0.0574263951,SesamumIndicumamumIndicum_SIN_1024924:0.0673481686)86:0.0062927000,MimulusGuttatusulusGuttatus_Migut.N01593.1.p:0.1153568918)53:0.0038756912,(((((Phtheirospermumheirospermum_Pjv1_00008398:0.0371748730,Pedicularis_TRINITY_DN9438_c0_g2_i1:0.0706079879)99:0.0134127743,CastillejaMiniataMiniata:0.0556426636)83:0.0128496961,Euphrasiaarctica:0.0998308023)89:0.0148524653,(Epifagusvirginiana_2004934-buds:0.0388592848,(OrobancheCumanamana_GWHTBHPV040885:0.0888678097,PhelipancheAegyptiaca_GWHTBHPU003265:0.0699981493)83:0.0043528106)89:0.0164281063)99:0.0229060622,(((StrigaAsiaticaAsiatica_SGA_v2.0_scaffold24G10676:0.0740684178,(Alectravogeliivogelii:0.0323420993,Escobedia_TRINITY_DN1800_c0_g2_i5:0.0250967243)78:0.0252195015)44:0.0075717717,(StrigaAsiaticaAsiatica_SGA_v2.0_scaffold5G02971:0.0000009996,StrigaAsiaticaAsiatica_TRINITY_DN1011_c0_g1_i2_len_1274:0.0040094199)100:0.0620653667)36:0.0037820922,(Aeginetiaindicaindica:0.0516079042,ChristisoniaKwangtungensisKwangtungensis:0.0336554663)100:0.0481630735)99:0.0371343220)100:0.0403656240)100:0.0376156223,((HandroanthusImpetiginosusdroanthusImpetiginosus_PIN23742.1:0.1010150991,((Phtheirospermumheirospermum_Pjv1_00013720:0.0000009996,Phtheirospermumheirospermum_GFP92111.1_13546:0.0000009996)100:0.0761122230,LindenbergiaPhilippensis_02G064800.1:0.0800169868)100:0.0268437861)99:0.0177415647,SesamumIndicumamumIndicum_SIN_1008186:0.0794665169)100:0.0272874218)100:0.0521730212,OleaEuropaeaaEuropaea_Oeu047573.1:0.1173121027)88:0.0038942270,(OleaEuropaeaaEuropaea_Oeu006575.2:0.0514100834,OleaEuropaeaaEuropaea_Oeu014581.1:0.0610024418)100:0.0597483283)100:0.0750325699,((IpomoeaNilmoeaNil_INIL04g02274.t1:0.1336527658,(IpomoeaNilmoeaNil_INIL12g01152.t1:0.0670612763,CuscutaAustraliscutaAustralis_C008N0174E0.1:0.1353120466)100:0.0417793313)100:0.0576578466,SolanumTuberosumanumTuberosum_PGSC0003DMT400017710:0.1926983598)96:0.0408668921)89:0.0145103785)76:0.0213638416)76:0.0232769763,(((Actinidiaeriantha_DTZ79_07g06500:0.0750744631,Actinidiaeriantha_DTZ79_14g10950:0.0202630733)100:0.0511630495,VacciniumCorymbosumciniumCorymbosum_VaccDscaff1208-augustus-gene-0.6-mRNA-1:0.1388081227)87:0.0179393790,VacciniumCorymbosumciniumCorymbosum_VaccDscaff12-snap-gene-161.27-mRNA-1:0.0980947194)99:0.0471062228)95:0.0417740815,(((ArabidopsisThaliana_AT5G13450.1:0.4536935754,(GlycineMaxcineMax_Glyma.08G155200.1.p:0.0179763400,GlycineMaxcineMax_Glyma.15G273900.1.p:0.0193653037)100:0.2484441600)95:0.0632957685,PrunusPersicanusPersica_Prupe.2G012700.1.p:0.1483702499)62:0.0112559397,(CitrusSinensisrusSinensis_orange1.1g043713m:0.1564835621,((ManihotEsculenta_Manes.10G143400.1.p:0.1031692135,PopulusTrichocarpa_Potri.009G061600.1:0.2210684591)99:0.0458622310,(((GossypiumRaimondiisypiumRaimondii_KJB49136:0.0000009996,GossypiumRaimondiisypiumRaimondii_KJB49138:0.0000009996)81:0.0000009996,GossypiumRaimondiisypiumRaimondii_KJB49137:0.0000009996)100:0.1001271817,TheobromaCacao_Thecc1EG005886t1:0.0355005970)100:0.0987137315)63:0.0031227778)75:0.0213353542)92:0.0298408013)74:0.0185317143,(VitisVinifera_GSVIVT01024256001:0.1811215188,VitisVinifera_GSVIVT01032087001:0.0916641061)99:0.0836915399)98:0.0626521486)100:0.0907639480)95:0.0485169040,(OryzaSativa_LOC_Os06g43850.1:0.0704664220,SorghumBicolorghumBicolor_Sobic.004G264700.1:0.1078776700)100:0.3326609501);
