# Supplementary material for: Altered Mitochondrial Respiration Is Associated With Loss of Nuclear‐Encoded OXPHOS Genes in Parasitic Broomrapes
Source: Ecol Evol. 2025 Jul 6;15(7):e71737. doi: 10.1002/ece3.71737 (PMC12230201; doi:10.1002/ece3.71737)
Supplement: Supplementary file 1 — Appendix S1. [file ECE3-15-e71737-s003.tgz › Orobanchaceae_O2K_Supplementary_v3/Data_S1/DataS1/CV/OG0004639.filter.hyphy.fas]

>AmborellaTrichopodaorellaTrichopoda_ERN11793.1
ACGAAGGAA---------ATACACACTAAGGAACCAGAA---------GTCAAGGTACCTCTGGTTCTGTTTGGAGTGCCTGGAAAGTATGCCACTGCGCTGTTTTCTGCAGCTGCAAAATCTAATTGCTTGGACAAAGTTGAATCTGATATCCTTAACCTTGTTGAAGCTTCCAAGAAAAGTCCTCTGTTTTCACAGTTCATCAAGGATCCTTCAGTTCCTGCAGAGACCAAAGTGAAAGCTGTACAAGAGATAGCCTCTGAAGCTGGGTTTTCCGAAATTACAAAGAACTTTTTGGCTGTGGCGGCTCAGAATCGAAGGTTGGGACTGATTGAGAAGATCGTGAAATGCTTCACTGAATTGACCATGGCATATAGAGGGGAGGTCAAGGCAGTTGTTACAACCGTTATTCCTCTTCCTGAGCAAGAGGAAAAAGAACTGAAGGAGACCTTGCAGGATGTTATTGGGCATGGGAAGACTGTCAAGCTGGAGCAGAAGATTGATCAGAGCATTATGGGAGGAATAGTGGTGGAATTTGCGCAAAAGGTCTTTGACATGTCGATAAGGACCAGGGCAAAGCAGATGGAGAAGTTCCTCAGGGACCCAGTGAACTTTGAGAATTTC
>CinnamomumMicranthumnamomumMicranthum_RWR72678.1
------------------------------------ATG---------TGTCAGGTACCTCTGGCATTGTTTGGAGGATCTGGAAACTATGCCTCTGCTTTATTCCTGGTGGCAGCAAAAGGTAATTTGTTGGACGAGGTTGAATCTGAGATTCTTGACCTTGTTGAGGCTTCCAAGAAG------------------ATTCATAAAGGATTATCTGTGCCTGGGGGAACCAGAGTCAAGGTTGTTCAGGAGATATTTTCTGAAGCTGGATTTTCTGATGTGACGAAGAACTTTTTAGCTATTTTGGCTGAGAATGGGAGGCTGAGACACATCGAGAGTATTGCAAAGAGCTTTGTGGATTTGACCATGGCACATAGGGGGGAGGTGAAAGCCATTGTGACAACTGTCATTCCACTTCCACCGGAGGAGGAAAAACAACTCAAGGAGACATTGCAGGAAATCATTGGACATGGGAAGACAGTGAAACTTGAACAAAAGATCAATCAGAGCATTCTCGGCGGTTTGGTAGTTGAATTTGGACAAAAGCTCTTTGATATGTCGATCAGGACGAGGGCAAAGCAGATGGAGAAGTTCCTGCGGGACCCTGTCAACTTTGATAACCTC
>CinnamomumMicranthumnamomumMicranthum_RWR73008.1
GCAACTGCG---------TCAAGCTCAAAGGAAGCGAAA---------ATTAAGGTTCCTCTGGCATTGTTTGGAGGATCTGGAAACTATGCCTCTGCTTTATTCCTGGTGGCAGCAAAAGGTAATTTGTTGGACAAGGTTGAATCTGAGATTCTTGACCTTGTTGAGGCTTCCAAGAAGAGTCCCTTGTTTTCACAGTTCATAAAGGATTTATCTGTGCCTGGGGGGACCAGAGTCAAGGCTGTTCAGGAGATATTTTCTGAAGCTGGATTTTCTGATGTGACGAAGAATTTTTTAGCTATTTTGGCTGAGAATGGGAGGCTGAGACACATCGAGAGTATTGCAAAGAGCTTTGTGGATTTGACCATGGCACATAGGGGGGAGGTGAAAGCCATTGTGACAACTGTCATTCCACTTCCACCGGAGGAGGAAAAACAACTCAAGGAGACATTGCAGGAAATCATTGGACATGGGAAGACAGTGAAACTTGAACAAAAGATCAATCAGAGCATTCTCGGCGGATTGGTAGTTGAATTTGGAGAGAAGCTCTTTGATATGTCGATCAGGACGAGGGCAAAGCAGATGGAGAAGTTCCTGCGGGACCCTGTCAACTTTGATAACCTC
>CinnamomumMicranthumnamomumMicranthum_RWR73011.1
GCAACTGCG---------TCAAGCTCAAAGGAAGCGAAA---------ATTAAGGTTCCTCTGGCATTGTTTGGAGGATCTGGAAACTATGCCTCGGCTTTATTCCTGGTGGCAGCAAAAGGTAATTTGTTGGACAAGGTTGAATCTGAGATTCTTGACCTTGTTGAGGCTTCCAAGAAGAGTCCCTTGTTTTCACAGTTCATAAAGGATTTATCTGTGCCTGGGGGGACCAGAGTCAAGGCTGTTCAGGAGATATTTTCTGAAGCTGGATTTTCTGATGTGACGAAGAATTTTTTAGCTATTTTGGCTGAGAATGGGAGGCTGAGACACATCGAGAGTATTGCAAAGAGCTTTGTGGATTTGACCATGGCACATAGGGGGGAGGTGAAAGCCATTGTGACAACTGTCATTCCACTTCCACCGGAGGAGGAAAAACAACTCAAGGAGACATTGCAGGAAATCATTGGACATGGGAAGTCAGTGAAACTTGAACAAAAGATCAATCAGAGCATTCTCGGCGGATTGGTAGTTGAATTTGGACAAAAGCTCTTTGATATGTCGATCAGGACGAGGGCAAAGCAGATGGAGAAGTTCCTGCGGGACCCTGTCAACTTTGATAACCTC
>CinnamomumMicranthumnamomumMicranthum_RWR82824.1
GCGTCTGCA---------CCAGTCTCAAAGGAAGAAAAA---------GTTAAGGTACCTCTGGCACTGTTTGGAGTGTCTGGGAACTATGCCTCTGCTTTGTTCCTTGCAGCATCAAAGGCCAACATCCTGGACAAAGTTGAATCTGAGATTCTTGACATTGTTGAGGCTTCCAAGAAAAGTCCTGTCTTTTCACAGTTCATAAAGGATTTATCTGTCCCGGGGGAGACCAGAGTAAAAGCTGTACAAGAGATATTTTCTGAAGCTGGGTTTTCAGATATCACAAAGAATTTCTTGGCTGTTTTGGCTGAGAATGGGAGGCTTAGACACATTGAAAGTATTGCGAAGAGTTTTGTGGAGTTGACTATGGCACACAGGGGGGAGGTGAAGGCCATTGTGACGACCGTCATACCACTTCCCCTGGTAGAGGAAAAACAGTTGAAGGCGACATTGCAAGATATATTTGGACGTGGGAAGACAGTGAAGCTTGAACAAAAGATCAATCAGAGCATCCTGGGAGGGTTGGTAGTTGAATTTGGCCAAAAGCTCTTTGATATGTCATTCAGGACAAGGGTGAGGCAGATGGAGAAGCTCCTGAGAGACCCCGTCAATTTAGAGAGCTTG
>OryzaSativa_LOC_Os06g43850.1
GCGTCGCAG---------GTGGCAAAGCCGACCGGGAAGGAT------ATCAAGGTTCCAGAAGCTCTGTATGGTGGCACCGGCAACTATGCTAGTGCTCTGTTCCTTACAGCGGCCAAAGCTAACTTGCTGGACAAAGTTGAAACTGAGATTCGCGATGTTGTAGAGGCATCCAAGAAGAGTCCATTGTTTTCTCAATTCATTAAGGACTTGTCAGTGCCCAAAGAGACCAGGGTGAAGGCAATAACTGAAATTTTCGCTGAAGCTGGTTTTTCAGATGTCACAAAGAATTTCTTGGCTGTGCTCGCCGACAATGGCAGACTGAAGCACATTGATCGCATTGCTGAGAGATTTGTTGATTTGACCATGGCACATAAGGGGGAGGTGAAGGTCCTTGTCAGGACAGTTATTCCACTCCCCGAAAAAGAGGAGAAGGAACTTAAGGAGACCTTGCAAGATATTCTTGGGAAGAACAAAACTATCTTGATTGAACAGAAGATTGACTACAGCATCATGGGAGGGCTAGTTATTCAATTTGGGCAGAAGGTGTTTGATATGTCGATCAAGACTAGGGCGAAGCAAATGGAGATGTTCTTGAGGCAACCCCTTGATATC---------
>SorghumBicolorghumBicolor_Sobic.004G264700.1
GCGTCGCAG---------CCGGCCAAACCCACCGGCAAGGAC------ATCAAGGTTCCAGAAGCTCTGTATGGTGGCACAGGCAACTATGCCAGTGCACTGTTCCTCACAGCAGCTAAAGCTAACTCATTGGACAAAGTTGAGTCTGAGATTAAAACTGTTGTAGAGGCATCCAAGAAGAGCCCGTTGTTCTCTCTATTCATAAAGGACCTGTCAGTTCCAAAAGAGACCAGGGTGAAGGCTGTAACCGAAATATTTGCTGACGCTGGGTTTTCGGATGTTACAAAGAATTTCTTGGCTGTCCTGGCGGACAATGGCAGGCTGAAATATATTGAGCGCATTGCGGAGAGATTTGTTGATTTGACTATGGCACATAAGGGGGAGGTGAAGGTTGTGGTCAGGACAGTTATTCCACTTCCCGCGAAGGAGGAGAAAGAACTCAAGGATACCTTGCAGGATATCCTTGGGAAGAACAAAACTATTTTGGTGGAACAGAAGATTGACTACAGCATCATGGGAGGATTAGTGATTGAATTCGGGCAGAAGGTGTTTGATATGTCTATCAGGACCAGGGCGAAGCAAATGGAGGCATTCTTGAGGCAACCCCTTGAATTC---------
>AquilegiaCoeruleailegiaCoerulea_PIA48509.1
GCAACTGCA---------ACAGGGTCCAAAGAGCCAAAAGAAACAAAAGTTAAGTTGCCTCTTTCCTTGTTTGGAGGAGCTGGGAATTATGCATCTGCTTTGTATATCGCAGCCATAAAAGCGAAAGTATTGGAAAAAGTTGAGTCTGAGATTGTTGACCTTGTTGATGCTTCAAAGAAAAGCCCTTTGTTTTCTCAGTTCATTCACGATGTATCAGTGCCTGGTTCAACCAGAGTGAAAGCCATTAATGACATCTGCTCTGCAGCTAAATTTTCGGAGATCACAAAAAACTTTTTGGTTGTCCTTGCTGAGAACGGAAGGCTTAGAAACATTGATAGCATTATAAAGAAATTTGTAGAATTGACCATGGCACACAGGGGAGAGGTGAAGGCCATCGTGACAACTGTTATTCCCCTTCCTGCAGAAGAGGAGAAAGAACTGAAGGAGACACTGCAGGATATTATTGGGCAAGGGAAGACTGTTTCTCTTGAGCAAAAGATTGATCCTAACATTCTAGGTGGGTTAGTTGTTGAATTTGATAAGAAGGTGTTTGACATGTCGATTAGAACACGAGCACGACAAATGGAGAGGTTCCTGCGAGAACCTGTGAATTTCGATAGCATG
>Daucuscarotacuscarota_DCAR_006337
---------------------------------------------------GAGGTGCCTTTGGCATTGTATGGAATCTCTGGAAACTATTCCTCTGCGCTGTACATCGCTGCTACCAAACTTAACTTACTGGACAAGGTTGAGTCTGAGCTCCTTGACTTTCTTGAAGCTTCAAAGAACACCCCTACATTTGCTCTGTTTATGAAGGATTTGTCTGTGCGTAAAGACACCAGAGTGAAGGCCATAACTGATATCTGCACTCATGCTAAGTTTTCAGAGGTTACAAGGAACTTCCTCGTTGTTTTGGCTGAGAATGGAAGGTTGCCGCACCTTGAAAATATCACTAAGAGATTCACTGAATTAACAATGGCATACAGGGGAGAAGTTAAAGCAATCGTGACAACCGTCATTGAGCTGCCTGCAGAGGAGGAGAAGGAACTGAAAGAAACTTTGCAGAGTTTGATTGGAAAGGGGAAGAAGGTTCACCTCGAACAAAAGATTGATCCTAGCATTCTCGGTGGGATAGTGGTGGAATTCTCGCAAAAAGTTTTTGATGCCTCCATAAGGACTAGGGCAAGGCAGATGGAGCGATTCCTTCGTGATCCCATCAACATTGACAATCTT
>HelianthusAnnuusianthusAnnuus_OTF87539.1
GCTTCTGGT---------TCTGCTCCAAAGGATGTAAAG---------ATCAAGGTGCCTGTAGCTATGTTTGGAGGCTCCGGAAACTACGCATCTGCATTATTCATTGCAGCAGCAAAAGCCAACGCATTGGAAAAAGTCGAATCAGAACTTGCTGATTTTGTTTCAGCCACTACTAAAGCCTCGACATTTTCTCAATTCATGAAAGATTTGGCAGTACCAGCCGATATTAGAGTGAAGGCCATTAATGAAATTTCTACTCAAGCTAAATTCTCAGACATCACAAAGAATTTTTTAGTCGTTTTGGCTGACAATGGGCGGCTTCGACATGTTGATACTATTGCTAAGAGATTTTCAGATTTGACCATGGCGCATCGTGGAGAAGTTAAAGCTATTGTCACTACTGTGATTCCGCTCCCTGCTGCAGAGGAGAAAGAACTGAAAGAAACTTTACAGGAAATACTTGGTAAAGGGAAAAAGGTTCATCTTGAGCAGAAGATTGATCCCAGTATTCTTGGCGGGCTTGTGGTGGAATTCGGGCAAAAGGTTTTTGACATGTCGATAAAGACCAGGGCAAGGCAAATGGAGCGGTTCTTGCGTGATCCAGTTAACTTTGATGCC---
>HelianthusAnnuusianthusAnnuus_OTF92679.1
GCTTCTGCT---------TCTCCCTCTAAGGAACCAAAA---------GTCAAGGTGCCTGTGGCTATGTTCGGGGGATCCGGAAACTACGCATCTGCATTATACATTGCGGCAGCAAAATCCAACTCATTGGATAAAGTTGAATCCGAACTACTTGATTTTGTTTCAGCTACTACTAAAGCATCAACGTTTTCTCAATTTATGAAAGATTTAGCAGTACCAGCGGATGTTCGAGTAAAAGCCATTAATGAAATCTGTGCTCAAGCTAAATTTTCAGACGTCACAAAAAACTTCTTAGTTGTTTTGGCTGATAATGGTCGGCTTCGACACGTTGACACTATTGCCAAGAGATTTTCGGATTTGACCATGGCACATCGAGGAGAAGTCAAGGCCGTTGTCACTACTGTCATTCCACTTCCTGCTGAGGAGGAGAAAGAATTGAAAGACACTTTACAGGAAATACTTGGTAAAGGGAAAACCGTTAAGCTTGAACAGAAGATTGACCCCAGCATTCTTGGTGGGCTTGTGGTGGAATTTGGGCAAAAGGTTTTTGACATGTCAATAAAGACAAGGGCAAGGCAAATGGAACGGTTCTTGCGCGATCCGATTAACTTTGACGCT---
>HelianthusAnnuusianthusAnnuus_OTG37202.1
TCCTCTGCT---------TCTCCATCGAAGGAACCAAAG---------ATTAAGGTTCCTGTGGCTATGTTTGGTGGATCCGGAAACTACGCATCCGCATTATTCATTGCAGCAGCAAAAGCCAAAGCATTGGACAAGGTTGAATCAGAGCTTATTGATCTTGTTGCTGCTACTGAGAAATCTCCTACTTTTTCTCAGTTCATGAAGGATTTGGCGGTCCCCGCAGATACTCGGGTCAAAGCTGTCACTGAGATCTGTGATCAAGCTAAATTTTCAGAAGTAACAAAGAATTTCTTAATTCTTTTGGCTGATAACGGGAGGCTCAGACACGTTGACACCATCGCAAAGAGATTTTCAGACCTCACCATGGCACATAGGGGCGAGATCAAAGCTATAGTTACCACTGTCATTCCACTTCCTGCTGAAGAGGAGAAAGAACTGAAAGACACTTTACAGGAGATTCTTGGTAAAGGGAAGAAGGTTAACCTTGAACAGAAGATTGACCCCAGTATTCTTGGTGGGATTGTGGTAGAATTTGGTCAAAAGGTTTTTGACGCGTCAATAAAGACTAGGGCAAAGCAAATGGAGAGGTTCTTGCGGAATCCCGTCAACTTCGATGTC---
>ArabidopsisThaliana_AT5G13450.1
GCAACTGCT---------TCTGCTCAAACAACCGCTAAT---------GTTAAGGTGCCTATTGCTTTAGTTGGTGAAAATGGGAACTTTGCTTCATGGCTATACATTGCAGCTGTGAAAATGAATTCCTTGGAAAAGATTGAGACGGATCTTTCTGAGATGATTGAGGCAATGAAGACAGCTCCTATTTTTGCTCAGTTTACAAAGGATCCCTCTGTTCCTAGAGGGACAAGATTGGCTGCTATTAGGGATGCTTGTGATCAAGCAAAGTTTGCCGAACCCACTAAGAACTTCCTCTCTTTGTTAGCTGAGAATGGAAAGCTGAAGAACCTAGATGCCATTGTGAAGAAATTTATGCAGCTGACAAACGCACATAGGGGAGATGTCAAAGTTTTGGTTACCACAGTCATTCCGCTTCCCCCTGCTGAGGAGAAAGAACTGACTGAGACGCTTCAGGAGATCATTGGAGCAGGGAAGAAAATCACTGTGGAACAAAAGATTGATCCAAGTATCTACGGTGGACTAATCGTAGAGTTCCAACAAAAGGTGTTGGACATGTCAATCAGGACAAGGGCACAACAGATGGAGAGGCTCCTCCGTGAACCTGTTGACTTCAACAACCTC
>CitrusSinensisrusSinensis_orange1.1g043713m
------------------------------------------------------GTGCCTCTGGCTTTGTTTGGAGGTTCAGGAAATTATGCCTCTGCTCTGTACATTGCCGCAGTGAAAACTAACGCACTGGAGAAGGTTGAGTCTGAGATTCTTGACCTTGTCGAGGCTTCAAAGAAGGCTGATACATATTTTCAGTTCACAAAGGACTTGTCTGTGCCTGCAGAGACGAGAGTTAATGCCATTAACGAAATCTGTACTCAGGCTAAATTTTCAGATGTTACGAAGCACTTCTTGGTTGTTTTGGCTGAGAATGGGAGGCTTAGAAACTTAGACACCATCGCTAAGAGGTTTGTGGAGTTAACCATGGCACACAAGGGCGAAGTAAAAGTTACTGTTACATCCGTTATTCCACTTCCCCCAGAAGAAGAGAAAGAGTTGAAAGAGACACTGCAAGAGACACTTGGCCAAGGGAAGAAAGTCAAGGTTGAACAGAAGGTTGATCCTAGCATTCTTGGTGGGCTCGTAGTAGAGTTTGGGCAAAAGGTGTTTGACATGTCCATTAAGTCTAGGGCGCGGCAGATGGAGAGGTTCCTACGTGAGCCCATTCATTTTGGCACCCTC
>CoffeaCanephorafeaCanephora_Cc02_g27920
GCCGCTGCC---------GCTGCTCCAAAGGAGCAGAAA---------GTGAAGGTACCTGTGACAATGTTTGGGCTTTCTGGAAATTATGCCTCAGCTTTGTACATTGCAGCTGTGAAAGCAAATGCCTTGGATAAAGTTGAATCTGAGATTTCTGACCTTATGGAGGCAACAAAGAAGAGTCCGACATTTTCTCAGTTTATGAAGGATTTGTCAGTACCAGCGGACAAAAGAACAAGGGCTATACATGTTATTTGTGAGGAAGCAAAATTTTCTGATGTTACCAAGAACTTCTTATTTGTTTTAGCTGAAAATGGGAGGCTGCAACAACTAGAAAACATAGCAAAGAGGTTTACAGAGGTGACCATGGCTCATAGGGGAGAAGTCAAAGCCGTTGTAACATCAGTCATTCCCCTTCCACCAGAAGAGGAGAAAGAACTGAAAGAAACACTTCAGGATGTTATTGGACAGGGGAAGAAGGTGAAGCTTGAACAGAAGGCAAGTTTGTCTTTCCAA---------------ACTTTCCGATATTGTGGAACTGATGACTCC---------------------TCCTGTTCTTTCCTTGGG------------------------
>GlycineMaxcineMax_Glyma.08G155200.1.p
GCCAACGTG---------CCGGGGCAAAAGGAAAACAAA---------GTTAAGGTCCCTCTGGCTTTGTTTGGAGGTTCAGGAAACTATGCCTCTGCTTTGTATATTGCATCTGTGAAAGCTAATGCAGTGGCAAAGGTTGAGTCTGAGCTTCTGCAATTTGTTGAGGCTGTAAAGAATAGTCCCATATTTTCACAGTTTATAAGGGACTTGTCTGTGGCTAAGGATGTTAGAGTAAAAGTCATCCAGGATATTTGTGGTGAAGCTAAGTTTTCAGACGTTACAAAGAACTTCCTTGTTATTGTTGCTGAGAATGGAAGGCTTAAAAACATAGACACCATTGCAAAGAGGTTTGCGCAGTTGTCAATGGCATATAAAGGAGAAGTGCAAGCAACTGTGACCACTGTTGTTCCTCTTCCCCCTGAAGAGGAAAAGGCATTGAAGGAGACTCTTCAGGAAATAATAGGTTCTGGAGCAAAGGTTCATCTTGAACAGAAGATTGATCCAAGCATACTTGGTGGTCTTGTGCTTGAATTTAGCCAGAAGGTCTTTGACATGTCAATTAAGACCAGGGCACAACAGATGGAGAGGATCCTCCGTGAGCCTGTATCGATTGCCAACATC
>GlycineMaxcineMax_Glyma.15G273900.1.p
GCCAACGTG---------CCGGGGCAAAAGGAAACCAAA---------GTTAAGGTCCCTCTGGCTTTGTTTGGAGGTTCAGGAAACTATGCCTCTGCTTTGTATATTGCATCTGTGAAAGCCAATGCAGTGGAAAAGGTTGAGACTGAGCTTCTGCAATTTGTTGAGGCAGTAAAGAATAGTCCCATATTTTCACAGTTTATAAGGGACTTGTCTGTGGCTAAGGATGTTAGAGTTAAAGTTATCCAGGATATTTGTGGGGAAGCCAAGTTTTCGGATGTTACAAAGAACTTCCTTGTTATTGTTGCTGAGAATGGAAGGCTTAAAAACATAGACACCATTGCAAAGAGGTTTGCACAGTTGTCAATGGCATATAAGGGAGAAGTGCAAGCGACTGTGACCACTGTTGTTCCTCTTCCCCCTGAAGAGGAAAAGGCATTGAAGGAGACTCTTCAGGAAATAATAGGTTCTGGAGCGAAGGTTCATCTTGAACAGAAGATTGATCCAAGCATACTTGGTGGGCTTGTGCTTGAATTTAGCCAGAAGGTCTTTGACATGTCAATTAAGACCAGGGCACAACAGATGGAGAGGATCCTCCGAGAGCCCGTGTCCATTGCCAACATC
>HandroanthusImpetiginosusdroanthusImpetiginosus_PIN15979.1
------------------------ATGAAAGAGCAGAGG---------GTCAAGGTTCCTTTGACAATGTTTGGTGTCTCCGGTAACTATGCTTCGGCTTTGTACATCTCAGCAGTTAAAGCTAATTTGCTGGACGAGGTTGAATCTGAACTTCTTTCCCTAGTCAAGGCTTCAAAGAGAAGCTCCACATTTTCTCAATTCATGAAGGATCTATCAGTTACTGCCGATACAAGGGTGAAGGCCATAAATGATATTTGTGCTCAGGCCAAGTTTTCAGAAATAACGAAGAACTTCTTGCTTGTTGTCGCTGAATCTGGGAGGCTGGGACACATAGACCGTATAGCACAGAGATTCTCT---------------------------------------------------------------------------------------------------------------------------------------------------------------------------------------------------------------------------------------------------------------------------
>HandroanthusImpetiginosusdroanthusImpetiginosus_PIN15980.1
------------------------------------------------------------------------------------------------------------------------------------------------------------------------------------------------------------------------------------------------------------------------------------------------------------------------------------------------------------------------------ATGGCACATAGAGGGGAAGTTAAAGCAACAGTGACCTCTGTTATTCCTCTACCTGAACAAGAGGAGAAAGAACTCAAAGAAACACTTCAGAATATACCTGGACAAGGCAAGCAAGTTAAGCTTGAAAAAAAGATTGATCCCAATATTCTTGGTGGACTTGTGGTGGAATTTGGACAAAAAGTTTTTGACATGTCCATAAAGACAAGGGCAGCCCAGATGGAGCGATTCTTATGCGAACCTACTAACTTGGATGGCAAA
>HandroanthusImpetiginosusdroanthusImpetiginosus_PIN23742.1
GCAACTGCA---------CCTCCTGCAAAAGAGCAAAAA---------GTGCGGGTTCCTGTGAAATTTTTTGGTGTTTCTGGAAACTATGCTTCGGCTTTGTACATCGCAGCAGTTAAGGCGAATGCACTGGACCAAGTTGAGTCTGAGCTCCTTACCCTAGTTCAGGCTTCAAAGGAAAGCCCTATATTTTCTCAATTCATGAGGGATCCATCAGTAACCGCTGACACCAGAGTGAAGGCAATAAATGAAATTTGTGCCGAGGCTAAATTTTTAGATATCACTAAGAACTTCTTGGCTGTTGTTGCTGAAAATGGAAGGCTGGGATATCTAGAACGATTTGCACAGAGATTCTCAGAGCTGACCATGGCACATAGAGGGGAAGTAAAAGTTACTGTGACCACTGTGATTCCTTTACCTCCAGAAGAGGAGAAAGAGTTGAAAGAAACCTTGCAGGATATACTTGGACAAGGGAAGAAGGTCAAGATTGAGCAGAAGATTGATCCCAGTATTCTTGGTGGGCTCGTGGTGGAACATTCACAAAAGGTTTTCGACTTGTCTATAAGGACAAGGGCACGCCAGATGGAGCGATTCTTACGCGAGCCTGTTAACTTGGATGCCCTC
>HandroanthusImpetiginosusdroanthusImpetiginosus_PIN27175.1
------------------------------------------------------GTTCCTTTGACAATGTTTGGTGTCCCCGGAAACTATGCTTCGGCTTTGTACATCTCAGCAGTTAAAGCTAATGTGCTGGACAAGGTTGAATCTGAACTTCTTTCCCTAGTCAAGGCTTCAAAGAGAAGCTCCACATTTTCTCAATTCATGAAGGATCTATCAGTTACTGCCGATACAAGGGTGAAGGCCATAAATGATATTTGTGCTCAGGCCAAGTTTTCAGAAATAACGAAGAACTTCTTGGGGGTTTTGGCGGTGGTAGGATTATTAACTCAAATTCAAAACATAAGTAAAAAATGGTCCAAGCTGATTATGGCACTTAGAGGGGAAGTTAAAGCAACAGTGACCTCTGTTATTCCTCTGCCTGAACAAGAGGAGAAAGAACTCAAAGAAACACTTCAGAATGTACTTGGACAAGGCAAGCAAGTTAAGCTTGAACAAAAGATTGATCCCAATATTCTTGGTGGACTTGTT---GAATTTGGACAAAAAGTTTTTGACATGTCCATAAAGACAAGGGCAGCCCAGATGGAGAGACTCTTATGCGAACCTATTAGCTTGGATAGCAAA
>IpomoeaNilmoeaNil_INIL04g02274.t1
gcaactgca---------tctgcttcaaaagaacaaaat---------gttaaggtgcctttgacaatgtatggggtttctggaaactattcgtctgctttgtaccttgcttctgtaaaatctaatgtattggagaaagttgaatcagagctttatgactttgtcgaagcttcaaagaagagtcctacattttcacagttcatgaaggacttgtctgtacctaaggatgctagagtgaaggccgtaaatgaaatttgtggtcaagctaaatttgtggatgtcaccaacaactttttggctcttttggctgaaaatgggaggctgaggcacatagacagcattgcaaaacgatttaaagagttgaccatggcacacaagggagaagtcaaagccattgtgacaacagtaattcccctccctccagatgaggagaaagaactgaaagcaacactgagcgaaatgattgggaatgggaagatggttaccgtcgaacaaaagatcgatcctagcattctcggtggcctggttttggaatttgagcggaaagttttcgatatgtcaataaagactagggcacgccagatggagagattcttgcgcgaacctctcaacttt---------
>IpomoeaNilmoeaNil_INIL12g01152.t1
gcaactgcc---------tctgcttcaaaagaacaaaaa---------attaaggtgcctgtgacaatgtatggggtttctggaaactatgcatctgctttgtaccttgcagcagtaaagtctaacacattagagaaggttgagtcagagctctatgaccttgttgaggcttcaaagaagagtcctacattttctcagttcatgaaggatccatctgtacctgttgatactagagtgaatgccataaaggaaatttctgctcaagctaaatttggggataccacccagaacttcttgcttgttttggctgaaaatgggaggctgaaacacatagatcgcattgtgaagcgattcaaagagctgaccatggcacacaggggagaagtcaaagccattgtgacaacagtaattccccttcctgctgatgaggagaaagaattgaaagccacattgcaggaaatggttggacagggaaagagtgttcaaattgaacagaagattgatccatccattcttggtggccttgttgtggaattcagtcagaaagtctttgacatgtctataaagactcgggcacgccagatggagagattcttgcgtgaaccactcaacttt---------
>ManihotEsculenta_Manes.10G143400.1.p
GCTACTGCA---------TCTGGACAAAAGGAGGAGAAG---------GTTAAGGTGCCACTTGTTTTGTTTGGGGCATCTGGAAACTATGCTTCTGCTTTGTACATTGCAGCCAAAAAGGCTAATGCACTGGACAAGGTTGAGTCTGAAATTCTTGACCTTGTGGAGGCTTCAAAGAGAAGCCCTACATTTTCCCAGTTCACAAAGGACTCGTCAGTGCGTGCTGAAACAAGAGTCAAGGCTATCGATGAAATTTGTGGCCAAGCTAAATTTTCAGATCTTACAAGGAACTTTTTAGTTGTGGTGGCTGAGAATGGCAGGCTAAGAAACTTAGATACCTTTGCAAAGAGATTTGTGGAGTTGACCATGGCAGACAAGGGAGAAGTGAAAGCTATAGTCACAAGCGTAATTCCCTTGCCTCCAGAAGAGGAGAGAGAATTGAAGGAGACACTGCAGGAAATAATTGGAAAAGGAAAGAAAGTTAAGCTCGAACAGAAGATTGATCCAAGTATTCTTGGGGGCCTTGTGGTAGAGTTTGGGCAGAAGGTGTTTGATATGTCCATTAAAACAAGGGCGAAGCAGATGGAGAGGTTCTTGCGTGAGCCTATTAACTTGGGCACCATT
>MimulusGuttatusulusGuttatus_Migut.N01593.1.p
GCCAGTGCC---------GCTCCTGTTAAAGAGCAGAAA---------GTCAAGATTCCTTTGACAATGTTTGGGGTCTCTGGAAACTATGCTACGGCTTTGTACATCGCAGCAGTGAAAGCCAATATACTGGACAAGGTTGAATCTGAGCTTGTTACCCTAGTTGAAGCTTCAACGAAAAGCCCTACATTTTCTCAGTTCATGAAAGATCATTCAGTCAGTGCTGATACAAGAGTGAAAGCTGTGATTGATATTTGTACTCAAGCTAAATTTTCAGATATCACAAAGAACTTCCTGGCTGTTGTCGCTGGAAATGGGAGGCTGGCACACATAGAACGTATGTCACAGAGATTCTCCGAGCTGACTATGGCCCACAGAGGGGAGGTTAAAGCAATAGTAACCTCTGTGATTCCTCTACCAGCAGAAGAGGAGAAAGAACTGAGAGAAACACTGCAGGATATTCTTGGACAAGGCAAGAAAGTCAAGCTCGAACAGAAGATTGATCCGAGTATCCTGGGTGGGCTTGTTGTCGAATTTAGCCAAAAGGTATTCGACATGTCGATAAGGAGTAGGGCTGCCCAGATGGAGCGATTCCTACGCCAACCTATCAACTTGGATGGCAAC
>OleaEuropaeaaEuropaea_Oeu006575.2
---------------------------------------------------GAGGTTCCTGTGACAATGTTTGGTGTGTCTGGAAACTATGCTTCAGCTTTGTACATTGCAGCAGTTAAAGCTAATGTGTTGGACAAGGTCGAATCAGAGCTCATTGGCCTTGTTGAGGCTTCAAAGAAAAGTCCTACATTTTCTCAGTTTATGAAAGATTTATCAGTAACTGCTGATGTTAGAAAGAAGGCCATAAATGAAATTAGCACTCAAGCTAAATTTTCAGATATCACGAAGAACTTCTTGGCTGTTGTAGCTGAATATGGGAGGCTAGCACATTTAGAGCGTATGGCTCAGAGATTTACTGAGTTGACCATGGCACACAAGGGAGAAGTTAAAGTCATTGTAACATCTGTGATTCCTCTACCTCAAGAAGAAGAGAAAGAGCTGAAAGAAACATTGCAGGATATGATTGGTCAGGGGAAGAAGGTTAAGGTTGAACAGAAGATTGATGCCAGCATTCTTGGTGGGCTTGTGGTGGAATTTGGACAAAAAGTTTTCGATATGTCCATAAAGACTAGGGCGCGCCAGATGGAGCGATTTCTGCGGGAACCTGTCAACTTGGACAGC---
>OleaEuropaeaaEuropaea_Oeu014581.1
GGCACTGCC---------TTTGCTTCAACAGAGCAAAAA---------TTTAAGGTTCCCCTAACAATGTTTGGTGTGTCTGGAAACTATGCTTCGGCTTTGTACATTGCAGCAGTTAAAGCTAATGTGTTGAACAAGGTTGAATCCGAGCTTCTTGGCCTCATCGAGTCCTCAAAGAAAAGTCCTACATTTTCTCAGTTCATGAAGGATTTATCAATAACTGCTGATGTCAGAGTGAAGGCCGTAGATGAAATTAGTACTCAAGCTAAATTTTCTGATATCACGAAGAACTTCTTGGCTGTTGTTGCTGAATCTGGAAGGCTGTCACATTTAGAGCGTATAGCGCAGAGATTTACTGAGCTGACCATGGCACACAAGGGAGAAGTTAAAGTCATTGTAACATCCGTGATTCCTCTACCTCAAGAAGAGGAGAAAGAACTAGAAGAAACATTGCAGGTTATGATTGGTCAGGGGAAGAAGGTTAAGGTTGAAGAGAAGATTGATCCCAGTATTCTTGGTGGGCTTGTGGTGGAATTCGGACAAAAAGTTTTCGACATGTCCATAAAGACTAGGGCACGCCAGATGGAGCGATTCCTGCAGGAACCTGTCAACTTGGACAGC---
>OleaEuropaeaaEuropaea_Oeu047573.1
GCGGCTGCA---------TCTGCTCCGAAAGAGCAGAAA---------ATTAAGGTTCCCTTAACAATGTTTGGTGTTTCTGGAAACTATGCTTCTGCTTTGTACATTGCGGCAGTTAAAGCCAATGTATTGGACAAGGTTGAATCTGAACTGCTTACCCTTGTTGAGGCTTCAAAGAGAAGTCCTACATTTTCTCAGTTCATGAAGGATTTATCAGTAACTGCTGACACCAGAATGAAGGCCATAAATGATATTTGTGCTCAAGCTAAATTTGCGGATATCACAAAGAATTTCTTGGCTGTTGTGGCTGAATCTGGGAGGCTAGGACACATAGAACGCATAGCACAGAGATTTGCAGAACTGACCATGGCACACAAGGGAGAAATAAAAGCAATTGTAACATCTGTAATTCCTTTACCTCCAGAAGAGGAGAAAGAACTGAAAGAAACGTTGCAGGATATAATAGGACACGGGAAGAAAGTTAAGGTTGAGCAGAAGATCGATACCAGTATTCTTGGTGGGCTTGTCGTGGAATTTGGACAGAAAGTTTTTGACATGTCTATAAGGACTAGGGCACGGCAGATGGAGCGATTCCTTCGGGAACCTGTCAACTTAGACAGCCAC
>Phtheirospermumheirospermum_Pjv1_00008398
GCTAGTGCT---------TCTCCTGCAAAACAGCAGAAA---------GTCAAGGTTCCTCTGAAAATGTATGGGGTCTCTGGAAACTATGCCACGGCTTTGTATATCGCAGCAGTTAAAGTCAATACGCTCGACAAAGTTGAATCTGAGCTGCAAACCTTAATCGAGGCTGCAAAGAAAAGTCCTACATTTTCTGAATTCATGAATGACCCATCAGTTGCTTCGGATACAAGAGTGAAAGCTATAACTGACATTTGCGATCGAGCTAAATTTTCAGAAATCACAAAAAACTTCTTGCTTGTTGTCGCCCAATCTGGGAGGCTGGCACACTTGCAACGTATGGCACAGAGATTTTCTGAGCTGACTATGGCTCATAGAGGGGAAGTTAAAGCTACAGTAACCACTGTGATTCCTCTACCAGCAGAAGAGGAGAAAGAATTGAAAGAAACACTGCAGCATATACTTGGACAAGGGACAAAAGTTATGGTTGAACAGAAGATTGATCCTAGTATTCTGGGTGGGCTTGTGGTGGAATTTGGACAAAAAGTATTCGACATGTCTATAAAGACTAGGGCTGCCCAGATGGAGCGATTCCTGCGCCAACCTATCAACTTGGACGGCCAT
>Phtheirospermumheirospermum_Pjv1_00013720
GCGACTGCA---------CGT---GTAAAAGAGCAGAAA---------GTGAAGGTACCTGTGACAATGTTTGGTGTTTCTGGAAACTATGCTTCGGCTTTGTACATCGCAGCAGTTAAAACAAATGCCCTGGACAAAATCGAGTCTGAGCTTCTTACTCTTGTCGAGGCTTCAAAGAAAAGCCCTACGTTTTCTCAGTTCATGAGGGATATATCAGTAACTAAGGATACCAGAGTGAAGGCAATAACTGATATTTGCAGTCAAGCTAAGTTTTCAGATATCACGAAGAACTTTTTGGTTGTTGTTGCTGAAGCTGGAAGGCTGGGGCATCTAGAAAGAATGTCACAGAGATTTGCAGAGCTGACTATGGCACATAGAGGCGAAGTAAAAGCTACTGTGACCACCGTGATTCCTTTACCTCCACAAGAGGAGAAGGAATTAAAAGAAACATTGCAGGTGATACTTGGACAAGGGAAGACGGTGATGGTTGACCAGAGAATTGATCCCAGTATTCTTGGTGGACTTGTGGTGGAATTCGGGCAAAAAGTATTCGACATGTCTATAAGGACAAGGGCTCGCCAGATGGAGCGTTTCCTACGCCAACCTATTAACTTGGATGGCCAT
>PrunusPersicanusPersica_Prupe.2G012700.1.p
TCTACGGCA---------CCTGGGAAGAAGGAAGTGAAG---------GTTAAGGTGCCTCTGGTGTTGTTTGGGGGTTCTGGGAACTATGCCTCTGCTTTGTACATTGCTGCAGTAAAAGCTAATGCCTTGGAGAAGGTTGAGTCTGAGATTCTTGACATTGTTGAGTCTACGAAGAGAAGTCCTACGTTTTCTCAGTTCACAAAGGATTTGTCAGTGCCAGCAGATACTAGAGTGAAGGCAATCAATGAAATTTCTGCTCAAGCTAAATTTTCAGATGTTACGAAGAACTTTTTGGTTCTCTTGTCTCAGAATGGGAGGCTAAAGAACCTTGAAACCATAGCAAAGAGATTTGTGGAGTTGACCATGGCACATAAGGGAGAAGTGAAAGCTATTGTTACATCTGTCATTCCCCTTCCCGCTGTGGAGGAGAAAGAATTGAAGGAGACACTGCAGGAGTTAATTGGACAGGGAAAGAAGGTCATACTTGAGCAGAAGATTGATCCTAGTATTCTGGGTGGGCTTGTGGTAGAGTTTGATAAGAAGGTGTTTGACATGTCCATTAAGACTAGGGCACGCCAGATGGAGAGGTATTTGCGGGAACCCGCAAACTTTGACAGCCTC
>PopulusTrichocarpa_Potri.009G061600.1
AGCACTTCA---------ACTGCGCAGAAGGAGGAGAAA---------ATCAAGTTGCCTATCACTTTATACGGGGGAACTGGAAACTATGCCTCTGCTTTGTTCATAGCGGCCAAAAGGTCTAAGGTGCTGGATCAGGTTGAGTCTGAAATTCTTGACCTCATTGCGGCTTCAAAGAAAAGCCCAAAATTTTCTCAGTTCTTGAAGGACTTGTCAGTGCGAGCTGATACTAGAGTCAAAGCCATTAATGAAATTTGTGCTACAGCAAAATTTTCAGAAATCACGAAGAATTTCTTGGTTATAGTGGCTGAGAATGGGAGGTTAAGTTACTTGGAAAGCATTGTAAATAAATTCAAGCAGCTGACCATGGCAGACAAGGGGATAATAAAAGCTATTGTCACAACTATCATGCCCCTACCCCCACAAGAGGAAAAGGAATTGAAGGAAACACTGCAGGATATTATTGGTCACGGGAAGTCCGTCGAGGTTGAACAAAAGATTGATCCTAGTATTCTTGGGGGGATTATGATAGAGTTTGAGCAGAAGTTGTTTGACATGTCCATAAGAACTAGGGCGAAGCAGATGGAGAGGTTCCTGCGTGAGCCTGTGGACTTTGATGCCCTC
>SesamumIndicumamumIndicum_SIN_1008186
GCTACTGGC---------CAGCCTGCAAAAGAGCAGAAA---------GTCAAGGTTCCTGTGACAATGTTTGGAGTCTCTGGAAACTATGCCTCGGCTTTGTACATCTCAGCAGTTAAAGCAAATGTGCTGGACAAAGTTGAATCTGAGCTTATTACCCTTGTTGAGGCTTCGAAGAAAAGCCCTACATTTTCTCAATTCATGAAGGATCTATCTGTAACTGCAGATACCAGAGTGAAAGCCATCAATGATATTTGCACACAAGCTAAATTTTCAGATATCACCAAGAACTTCCTGACCATCGTTGCTGAAGCTGGGAGATTGGGACACCTGGAACGTATGGCACAGAGATTCTCGGAGCTGACCATGGCACACAGAGGGGAAGTACAAGCCACTGTGACCACTGTGATTCCTCTACCTCCAGAGGAGGAGAAAGAATTGAAAGAAACATTGCAGGATATACTCGGACAAGGGAAGAAGGTTAAAGTTGACCAGAAGATCGATCCCAGTATTCTCGGTGGGCTTGTGGTGGAATTTGGACAAAAGGTTTTTGACATGTCTATAAGGACTAGGGCACGGCAGATGGAGCGATTCCTACGCCAACCTATTAACTTGGATTCCCAA
>SesamumIndicumamumIndicum_SIN_1024924
GCAAGTGGT---------CCTCCCGCGAAAGAGCAGAAA---------GTCAAGGTTCCTTTAACAATGTTTGGAGTTTCTGGAAACTATGCTTCGGCTTTGTACATCGCAGCAGTTAAAGCTAATGTGCTGGACAAGGTTGAATCTGAGCTTCTTAGCCTGGTTGAGGCTTCAAAGAAAAGCCCTACATTTTCTCAATTCATGAAGGATCTATCAGTTACTGCAGATACAAGGCTCAAGGCTATAAATGATATTTGTGCTCAAGCTAAATTTTCGGAAGTAACAAAGAACTTCTTGGCTGTTGTTGCTGAATCTGGGAGACTGGGGCACATAGAACGTATAGCACAGAGATTCTCTGAGCTGACTATGGCACATCGAGGAGAAGTTAAAGCAACAGTAACTTCTGTCATTCCTCTACCTCCAGAAGAGGAGAGAGAATTGAAAGAAACACTGCAGGAGATTCTTGGAAAAGGCAAGAAAGTTAAGGTTGAACAGAAGATCGATCCCAGTATTCTTGGTGGGCTTGTGGTGGAATTTGGACAGAAAGTTTTCGACATGTCTATAAAGACTAGGGCTGCCCAGATGGAGCGGTTCCTACGCCAACCTATCAACTTGGATGGCCAG
>SolanumTuberosumanumTuberosum_PGSC0003DMT400017710
GCTACTGTC---------CCAGCTGCCAAAGAGAAAAAA---------GTAAAGGTTCCTGTGACTATGTATGGGGTTTCTGGAAATTATGCCTCAGCTTTGTACATCGCAGCTGTAAAAGCTAATGCATTGGAGAAGGTCGAGTCCGAGATTTTGGACCTTATTGAGGCTTCAAAGAAAAGTCCTAAATTTTCTCAGTTTATGAAGGATCTCTCTGTACCTACAGAGACAAGAGTGAAGGCCATGTCTGACATCTCTTCAGAGGCTAAGTTTGGAGAGCTCACAAGGAACTTCTTGGTTGTTTTGGCTGAAAATGGGAGGCTGAAACATGTTGATGCCATAGCAAAAAGGTTTGCAGAGTTAACCATGGCACACAAGGGGGAACTTAAAGCCATTGTAACAACTGTTATTCCTATTCCTCCAGAGGAGGAGAAAGAATTGAAGGAGACATTGCAAGAGGTGATGGGAAAAGGGAAGAAGGTGAACATTGAACAGAAGATTGATCCTAGCATTCTCGGTGGGCTTGTGATAGAATTTGGCCAGAAAGTTTTTGACATGTCCATAAGGACTAGGGCACGCCAGATGGAGAGACTCTTGAGGGAACCTATCAACTTC---------
>StrigaAsiaticaAsiatica_SGA_v2.0_scaffold24G10676
GCGAGTAGT---------CCTCCTGCAAATCAGCCGAAA---------GTCAAGGTTCCTTTGAAACTGTATGGCGTTTCTGGGAACTATGCCACAGCTTTGTACATTGCAGCAGTTAAAGCCAATGTGCTTGATAAGGTTGAGTCCGAGCTGCATATGTTAATCCAGGCGTCCAAGAAAAGCCCAACCTTTTCTCAATTCATGAAGGATTTATCAGTTACTGCAGATACAAGGGTGAAAGCTATAAAGGACATTTGTGCTGAAACTAAATTTTCTGAAATCACGAAGAACTTCTTGGTTGTTGTAGCCGAATCTGGGAGGCTGGGGCACTTAGATCGTATAGCACAGAGATTTTCTGAACTGACTATGGCACATAGAGGAGAAGTTAAAGCTATAGTGACCACTGTGATTCCTTTACCTCCAGAAGAGGAGAAAGAGCTGAAGGAAACACTGCAGCATATACTTGGACAAGGGACAAAAGTTATAGTTGAGCAGAAAATTGATCCGAGTATTCTTGGTGGGCTTGTGGTGGAATTTGCGCAGAAAGTGTTTGACATGTCCATAAAGACTAGGGCTGCCCAGATGGAGCGATTCTTACGCCAGCCTATCAACTTGGATGGCCAC
>StrigaAsiaticaAsiatica_SGA_v2.0_scaffold5G02971
GCGAGTGGT---------CCTCCCGAAAAACAGCAGAAT---------ATCAAGGTTCCTTTGAAATTGTTTGGTGTCTCTGGGAACTATGCCTCTGCTCTATACATTGCAGCTGTTAAAGCCAATGTGCTTGACAGGGTTGAGACTGAGCTGAATACTTTAATCCAGGCCTCCAAGAATAGCCCGACATTTTCTCAATTCATGAAGGATTTATCAGTTACTGCAGATACAAGAGTGAAGGCTATAAATGACATTGGTGCTCGAGCTAGATTTTCGGAAACCATGAAGAACTTCTTGGCTATTGTTGCCGAATCTGGGAGGCTGGGTCACTTGGAACGTATAGTACATAGATTCTCTGAGCTGACTATGGCTCATAGGGGGGAAGTTAAAGCTACAGTGACCACTGTGATTCCTTTACCTCCAGAAGAGGAGAAAGAACTGAAGGAAACACTGCAGGATATACTTGGACAAGGGACAAAAGTCAAGGTTGAGCAGAAGATCGATCCTAGTATTCTTGGTGGGATTGTGGTGGAATTTGGGCAGAAAGTGTTTGACATGTCTATAAAGACTAGGGCTGCCCAGATGGAGCGATTCCTACGCCAGCCTATCAACTTGGATGGCCAC
>VitisVinifera_GSVIVT01024256001
------------------------------------------------------------------------------------------------------------------------------------------------------------------------------------------------------------------------------------------------------------------------------------------------------------------------------------------------------------------------------ATGGCCCACCAGGGAGAAGTTAAAGCTGTTGTGACATCTGTAATTCCCCTTCCCCCACAAGAGGAGAAAGAACTGAAGGAGACACTGCAGGATATAATCGGCCATGGGAAGAAGGTGAAGCTTGAGCAGAGATTGATCCCAGTATTCTTG------------GTGGAATTCGATCAGAAGATGTTTGATATGTCCATAAAGACCAGAGCAAGAGAGATGGAGAGGTTCCTGCGTGACCCCATCAATTTTGATAGCCTC
>VitisVinifera_GSVIVT01032087001
GCCACTGCA---------TCAGTAGCAAAGGAAGGGAAA---------GTTAAGGTACCTCTGGTTTTGTTTGGGGGAGCTGGAAACTATGCCTCTGCCTTGTACATTGCAGCAGTAAAAGCTAATGCATTGGACACTGTTGAGTCTGAGATTCTTGACTTTCTTGAAGCTTCAAAGAGAAGTGATAATTTTTCTCAGTTCATGAAGAACTTGTCAGTGTCTAGGGGTGTAAGAGTGAAGGCTTTAACTGCAATTTGTTCTGAAACTAAATTCTCAGATGTCACAAAGAACTTCTTGGTTGTTTTGGCTGAGACTGGAAGACTAAGGAATTTGGAAAGTATAGCCAAGAAATTTTTGGATTTGACCATGGCACACAAGGGAGAAGTTAGAGCTGTTGTTACAACTGTAATTCCCCTTCCAACAGAAGAGGAGAAGGAACTGAAGGAGACACTGCAGGATATAATTGGCCACGGGAAGAAGGTGAAGCTCGAGCAGAAGATCGATCCCAGTATTCTTGGTGGGCTCGTCGTGGAGTTCAGCCAGAAGGTGTTTGATATGTCCATAAAGACCAGATCACAACAGATGGAGAGGTTCCTGCGTGACCCCATCAGCTTCGGTAATCCC
>CuscutaAustraliscutaAustralis_C008N0174E0.1
GCAACTACC---------CCTGTTTCAAAAGAACAAAAA---------GTTAAGGTGCCCATGAAATTGTATGGGGTTTCTGGAAATTATGCCTCTGCTCTGTACCTTGCAGCAGTGAAATCCAACGTGCTGGACAAGGTTGAGTCAGAGCTTTGTGACCTCATTGATGCTTCAAAGAAAAGTCCTACATTTACACAGTTCATGAATGATCCATCTGTACCTGTTGATACTAGAATGAAGGCCATGAAAGATATTTGTGCCCAAGCCAAATTTGGAGATGTCACAAGGAACTTCTTGTTTGTTTTGTCAGAAAATGGGAGGCTGAAACAGCTTGATCGCATTGTGAAACGATTCAAAGAGTTGACTATGGCACACAGGGGAGAAGTCAAAGCCATTGTGACATCAGTGATTCCCCTTCCTGCAGAAGAGGAGAAAGAATTGAAAGCCACATTGCAGGACATGGTTGGACGTGGGAAGTCCATTCAAATCGAGCAGAAGATTGATCCAAGCATTCTCGGTGGTCTTGTACTGGAATTTGGGCAGAAAGTTTTTGATATGTCGATAAAGACTCGGGCCCGCCAGATGGAGAAGTTCCTTCGCGAACCCATCAACTTT---------
>Actinidiaeriantha_DTZ79_07g06500
GCCACCGCA---------TCTCCACCAAAGGACCAGAAA---------ATTAAGGTGCCTCTGACTTTGTTTGGGGTTTCTGGAAACTATGCCTCTGCTCTGTATCTCTCAGCAGTAAAAGCTAATACATTGGACAAGGTTGAATCTGAGCTTATTGACTTTGTTGAGGGCTCAAAGAGAAGTTCTACATTTTTCTCAGTTCATGAAGATTTGTCAGTCCCTGGG---ATCGAGGATAAAGGCTATAAAGAAATTTGGTGCTGGAAGAGG---------------------------------------GAGAATGGGAGGCTAAGGCACCTTGAAAGTATTGCGAAGAAATTTACAGAATTAACCATGGCGCACAGGGGTGAAATGAAAGCCATTGTGACAACTGTCATTCCTCTTCCTACAGAAGAGGAGAAAGAGCTGAAAGAAACACTGCAGGATATAATCGGACATGGGAAG------------------AAGATTGATCCTAGTATTCTTGGTGGACTAGTGGTGGAATTTGGGCAAAAGGTGTTTGACATGTCCATCAAGACTCGAGCAAGACAGATGGAGAGATTCCTGCGAGATCCCGTCAATTTGGGCGGCCCC
>Actinidiaeriantha_DTZ79_14g10950
GCCACCTCA---------TCTCCACCAAAGGACCAGAAA---------ATTAAGGTGCCTCTGACTTTGTTTGGGGTTTCTGGAAACTATGCCTCTGCTCTGTATCTCTCAGCAGTAAAAGCTAATACATTGGACAAGGTTGAATCTGAGCTTATTGACTTTGTTGAGGCTTCAAAGAGAAGTTCTACATTTTCTCAGTTCATGAAAGATTTGTCAGTCCCTGGGGATACAAGGATAAAGGCTATAAAGGAAATTTGTGTTGGAGCTAAATTGTCTGATATTACGAATAACTTTTTGGCTGTTGTGGCTGAGAATGGGAGGCTAAGGCACCTTGAAAGTATTGCGAAGAAATTTACAGAATTAACCATGGCTCACAGGGGTGAAATGAAAGCCATTGTGACAACTGTCATTCCTCTTCCTGCAGAAGAGGAGAAAGAGCTGAAAGAAACACTGCAAGAAATAATTGGACATGGGAAG------------------AAGATTGATCCTAGTATTCTTGGTGGACTAGTGGTGGAATTCGGGCAAAAGGTGTTTGACATGTCCATCAAGACTCGAGCAAGACAGATGGAGAGATTCCTGCGAGATCCCGTCAATCTC---------
>GossypiumRaimondiisypiumRaimondii_KJB49136
TCCACT------------TCTCCGAAGAAGGACGAGAAT---------GTTAAGGTGCCTTTGGCTTTGTTTGGTGGATCTGGAAACTATGCATCTGCACTGTACCTTGCAGCCGTAAAAGGAAATGCTCTGGACAAGGTTGAGTCTGAACTTCTTGACCTTGTTCAGGCATCAAAAAACAGTCAATTGTTTTCTCAATTCACTAAGGACTTGTCAGTACCTGCAGAGACACGGGTCAAAGCCATTAATGAGATATGTGGCCAAGCTAAATTTTCAGATCTTACAAAGAACTTTTTGGTTATACTAGCTGAGAATGGAAGGCTAAGACATATAGAAAGCATTGCGAAGAGATTTGTGGAGTTGACCATGGCTCATAAGGGAGAAGTGAAAGCTTCTGTCACAAGTGTTATTCCCCTTCCTCCTCAGGAGGAGAAGGAACTAAAGGAGACCTTGCAGGAAATAATTGGACAGGGGAAGCAGGTTAAGCTGGAACAGAAGATCGATCCTAGTATTCTTGGTGGGCTTGTCGTAGAGTTTGAGCAAAAGGTATTTGACATGTCCATTAAGACTAGGGCACGACAGATGGAGAGGTTCTTGCGTGAGCCTATCAACTTTGGTTCCCTC
>GossypiumRaimondiisypiumRaimondii_KJB49137
TCCACT------------TCTCCGAAGAAGGACGAGAAT---------GTTAAGGTGCCTTTGGCTTTGTTTGGTGGATCTGGAAACTATGCATCTGCACTGTACCTTGCAGCCGTAAAAGGAAATGCTCTGGACAAGGTTGAGTCTGAACTTCTTGACCTTGTTCAGGCATCAAAAAACAGTCAATTGTTTTCTCAATTCACTAAGGACTTGTCAGTACCTGCAGAGACACGGGTCAAAGCCATTAATGAGATATGTGGCCAAGCTAAATTTTCAGATCTTACAAAGAACTTTTTGGTTATACTAGCTGAGAATGGAAGGCTAAGACATATAGAAAGCATTGCGAAGAGATTTGTGGAGTTGACCATGGCTCATAAGGGAGAAGTGAAAGCTTCTGTCACAAGTGTTATTCCCCTTCCTCCTCAGGAGGAGAAGGAACTAAAGGAGACCTTGCAGGAAATAATTGGACAGGGGAAGCAGGTTAAGCTGGAACAGAAG------------------------------------------------------------------------------------------------------------------------------
>GossypiumRaimondiisypiumRaimondii_KJB49138
TCCACT------------TCTCCGAAGAAGGACGAGAAT---------GTTAAGGTGCCTTTGGCTTTGTTTGGTGGATCTGGAAACTATGCATCTGCACTGTACCTTGCAGCCGTAAAAGGAAATGCTCTGGACAAGGTTGAGTCTGAACTTCTTGACCTTGTTCAGGCATCAAAAAACAGTCAATTGTTTTCTCAATTCACTAAGGACTTGTCAGTACCTGCAGAGACACGGGTCAAAGCCATTAATGAGATATGTGGCCAAGCTAAATTTTCAGATCTTACAAAGAACTTTTTGGTTATACTAGCTGAGAATGGAAGGCTAAGACATATAGAAAGCATTGCGAAGAGATTTGTGGAGTTGACCATGGCTCATAAGGGAGAAGTGAAAGCTTCTGTCACAAGTGTTATT---------------GAGGAGAAGGAACTAAAGGAGACCTTGCAGGAAATAATTGGACAGGGGAAGCAGGTTAAGCTGGAACAGAAGATCGATCCTAGTATTCTTGGTGGGCTTGTCGTAGAGTTTGAGCAAAAGGTATTTGACATGTCCATTAAGACTAGGGCACGACAGATGGAGAGGTTCTTGCGTGAGCCTATCAACTTTGGTTCCCTC
>TheobromaCacao_Thecc1EG005886t1
TCAACTGCT---------TCCCCCAAAAAGGAAGTGAAA---------GTTAAGGTGCCTCTGGCTTTGTTTGGGGGATCAGGAAACTATGCCTCTGCACTTTACCTTGCAGCAGTAAAAGGAAATGCTCTGAACAAGGTTGAGTCTGAACTTCTTAATCTTGTTGAGGCTTCAAAGAATAGTCCAACGTTTTCTCAATTCACCAAGGACTTGTCAGTACCTGCAGAGACAAGAGTTAAAGCCATTAATGAAATATGTGGTCAAGCTAAATTTTCAGATGTTACAAAGAACTTCTTGGTTGTATTGGCTGAGAATGGAAGGCTAAGGTACATAGAGAGCATTGCAAAGAGATTTGTGGAGTTGACCATGGCTCATAAGGGAGAAGTGAAAGCCATTGTAACAACTGTTATTCCCCTTCCCCCAGAGGAGGAGAAAGAACTGAAGGAGACCTTGCAGGAAATAATTGGACAGGGGAAGCAGGTGAAGCTGGAACAGAAGATTGATCCTAGTATTCTTGGTGGGCTTGTGGTAGAGTTTTCGCAAAAGGTGTTTGACATGTCCATTAAGACTAGGGCGCAACAGATGGAGAGGTTCTTGCGCGAGCCTATCAACTTTGGTACCCTC
>VacciniumCorymbosumciniumCorymbosum_VaccDscaff12-snap-gene-161.27-mRNA-1
GCAACTGCA---------TCTCCACCAAAGGAACAGAAA---------GTTAAGGTGCCTCTCACAATGTATGGGGTTTCTGGAAACTACGCCTCTGCTCTATACATTGCAGCAGTAAAAGCTAATGCACTGGACAAGGTTGAATCTGAGCTTCTTGACCTTGTTGAGGCTTCGAAGAAGAGTACTAAGTTTTCTCTGTTCATGAAAGATGTATCAGTCCCAGCTGATACAAGAATAAAGGCAATAAGTGAAATTTGTGCTGAAGCTAAATTTTCAGAGCTTACTAGGAACTTTTTGGTTGTTTTGGCTGAGAATGGGCGATTAAAGCACCTTGAAAGTATTGCAAAGAGATTTACAGAGTTGACTATGGCGCACAGGGGAGAAATGAAAGCCCTTGTGACAACTGTTATTCCTCTTCCCGCTGAAGAAGAGAGAGAGCTGAAAGAAACACTGCAGGGTATAATTGGACAGGGGAAGAAGGTTAGCCTTGAACAGAAGATCGATCCTAGTATTCTTGGCGGACTAGTGGTGGAATTCGGGCAAAAG------------------------------------------------------------------------------
>VacciniumCorymbosumciniumCorymbosum_VaccDscaff1208-augustus-gene-0.6-mRNA-1
TCTTCTGCA---------TCTGCTCCGAAGGAGCAAAAG---------GTTAAGGTGCCTCTGACTATGTTTGGTGTAACTGGAAACTATGCCTCTGCATTGTACCTTTCAGCAGTAAAGGCCAATGCACTGGAAAAGGTTGAATCTGAGCTTTTTGACGTTGTTGAGGCTTCAAAGAGAAGTCCTAAATTTTCTCAGTTCATGAAAGATTTGTCAGTCCCTGCCGATACTAGAATAAAGGCTTTGAAGGAAATCTGTGCTGAAGCTAAGTTGTCAGATATCACAGGGAACTTTTTG---------------------------------------------TGTAAG---------------------------------------------------------------GCACTGCCT------------------------------------------------------------------------------------------------------------------------------------------TCTCTTGTTACT------------------------------------------------------
>Aeginetiaindicaindica
------------------------------------------------------------------------------------------------------------------------------------------------------------------------------------------------------------------------------------------------------------------------------------------------------------------------------------------------------NNNcagagattctctgagcttactatggcacataggggcgaagttaaagctacagtgacaactgtgattcctttacccttcgaagaggagaaagaactgaaggaaacactgcaggatatacttggaaaaggaacaaaagttagggtcgagcagaaggtggatcccagtattcttggtgggcttgtggtggaattcgggcagaaagtgttcgacatgtccataaagacgagggctgcccagatggagcgattcctacgccagcccatcaacttggatNNN---
>Alectravogeliivogelii
------------------------------------------------------------------------------------------------------------------------------------------------------------------------------------------------------------------------------------------------------------------------------------------------------------------------------------------------NNNatatcacagagattctctgagctgactatggcacatagaggagaagttaaagctacagtgaccactgtgattcctctacctctagaagaggagaaagaactgaaggaaacactgcagcatatacttggacaagggacaaaagttaaggttgagcagaagattgatcctagtattctcggtgggcttgtggtggaatttggacagaaagtgtttgacatgtcgataaaaactagggctgcccagatggagcgattccttcgccaacctatcaacttggacNNN---
>CastillejaMiniataMiniata
------------------------------------------------------------------------------------------------------------------------------------------------------------------------------------------------------------------------------------------------------------------------------------------------------------------------------------------------------NNNcagagattctctgacctgactatggcacatagaggggaagttaaagctacagtaaccactgtgatccctctacctgcagcagaggagaaagaattgaaagaaacactgcagcatatacttggacaagggacaaaagttattgttgaacagaagatcgatcctagcattcttggtgggcttgtggtggaattttcacaaaaagtgttcgacatgtctataaagactagagctgcccagatggagcgattcctgcgccagcccatcaacttggacNNN---
>ChristisoniaKwangtungensisKwangtungensis
------------------------------------------------------------------------------------------------------------------------------------------------------------------------------------------------------------------------------------------------------------------------------------------------------------------------------------------------------NNNcaaaggttctctgagttgactatggcacatagaggcgaagttaaagctacagtgacaactgtgattcctttgcctccagaagaggagaaagaactgaaggaaacactgcaggatatacttggaaaaggaacaaaagttaaggtcgagcagaaggtggatccaagtatccttggtgggcttgtggtggaatttggacagaaagtgttcgacatgtccataaagacgagggctgcccagatggagcgattcctacgccagcctattaacttggatNNN---
>Epifagusvirginiana_2004934-buds
gcgagtggt---------tctcctgcaaaacagcagaat---------gtcaaggttcctttgaaaatgtatggtgcctctggaaactatgccacggctttgtacatcgcagcagttaaagtcaatgcactcgacaaggttgaatctgagctacataccttagtcgaggcctcaaagcgaagtcctacattttctcaattcatgaaggatctatcagttactaaggatacacgagtgaaggctataagtgacatttgtgctcaagctaaattttcagaaatcacaagaaacttcttggttgttgtcgccgaatatgggaggctgggacatttggaacgtatagcacagagattctccgagctgactatggcacataggggggaagttaaagctatagtaaccactgtgattcctctacctgcagaagaggagaaagaattgagagaaacactgcagcatatacttggacaggggacgaaagttatggttgaacagaagattgatccaagtattctgggtgggcttgtggtggaattttcacaaaaagtgttcgacatgtccataaagaccagggctgcccagatggagcgattccttcgccaacctatcaacttggacggccac
>Escobedia_TRINITY_DN1800_c0_g2_i5
gcaagtggt---------cctcccgcaaaacagccaaat---------gtgaaggttcctttaaaattgtttggcgtttctgggaactatgcctcagctttgtacattgcagcagttaaagccaatatccttgaaaaggttgaggccgagctgattactttaatcgaggcctccaagaaaagcccaattttttctcaattcatgaaagatctatcagttactgccgatacaagagtgaaggctataaatgacatttgtgctgaagctaatttttcagaaatcacaaagaacttcttggttgttgttgccgaatctgggaggctgggtcacttagaacgtataggacagagattctctgagctgactatggcacatagaggagaagttaaagctacagtgaccactgtgattcttttacctccagaagaggagaaagaactgaaggaaacactgcaggatatacttggacaagggacaaaagttaaggtcgagcagaagattgatcctagtattcttggtgggcttgtggtggaatttggacagaaagtgtttgacatgtcgataaagactagggctgcccagatggagcgattcctacgccaacctatcaacttggacggccac
>Euphrasiaarctica
------------------------------------------------------------------------------------------------------------------------------------------------------------------------------------------------------------------------------------------------------------------------------------------------------------------------------------------------NNNatgtctcagagattctccgagctgactatggctcatagaggggaagttaaagctacagtaaccactgtgattcctcttcctccagctgaggaaaaagaattgaaggaaacattgcaggaaattcttggacaggggacaaaagttatggttgaacagaagattgatcctagtattcttggtgggcttgtggtggaatttagccagaaagtgttcgacatgtctataaagacgagggctgcccagatggagcgatttctgcgccaaccaattaacttggacNNN---
>LindenbergiaPhilippensis_02G064800.1
---------------------------------------------------------------------------------------------------------------------------------------------------------------------------------------------------------------------------------------------------------------------------------------------------------------------------------------------------atgtctcagagattctcagagctgaccatggcacatagaggcgaagtaaaagctactgtgaccagcgtcattcctttacctccactagaggagaaggaattgaaagaaacattgcaggacatccttggacatgggaagaaggttaatgttgaccaaaagattgatcccagtattcttggtgggcttgtggtggaatttggacaaaaagtttttgacatgtctataaggaccagggctcgccagaaggagcgattcttacgccaacctattaacttggacggggcc
>OrobancheCumanamana_GWHTBHPV040885
gcgagtggt---------cctcctgcaaaacagcagaat---------gtcaaggttccgttgaaaatgtatggggcatctggaaactatgccacggctttatacattgcagcagttaaagccaatacactcgacaaggttgaatctgagctatgtaccttagtcgaggccgcaaagaaaagtcctacattttctctattcttaaaggatctgtccgttactgctgatacaagagtgaaggctttgagtgacatttgtgctcatgctaaattttcagacatcacaagaaacttcttggttgttgtcgctgaatatgggaggctgaaacacttggaacgtatagcacagagattctccgagctgactatggctcataggggtgaagttaaatttacagtaaccactgtgattcctctacctccagatgaggagaaagaattgagagaaacactgcaggagattcttggagaaggaactaaagttatggttcaacagaagattgatccaagcattcttggtgggatcgtagtggaatttggccaaaaactgttcgacatgtccataaagtctagggctgcccagatggagcgattccttcgcgaacctatcaacttggacggctgc
>PhelipancheAegyptiaca_GWHTBHPU003265
gcaagtggt---------cctcctgcaaaacagcagaat---------gtcaaggttcctttgaaaatgtttggggcctctggaaactatgccactgctttgtacatcgcagctgttaaaaccaatgcactcgataaggttgaatctgagctacttaccttagtcgaggctgcaaagaggagtcctacattttctctattcatgaaggatttatcagttactgcggatacacgagtgaaggctttaagtgacatttgtgctcaagctaaatttttagatatcacaagaaactttttggttgtcgttgccgaatatgggaggctggggcacttagaacgtatagcacagagattctccgagctgactatggcacataggggggaagtaaaggctacagtaaccactgtgattcctctacctctagaagaggagaaagaattgagagaaacactgcaggatatacttggacaagggacgaaagtgaaggttgaacagaagattgatcctagtattctcggtgggcttgtggtggagtttggacaaaaagtgttcgacatgtctataaagtctagggctgctcagatggagcgattccttcgccaacctatcaatttggatcaccac
>Pedicularis_TRINITY_DN9438_c0_g2_i1
gcaagtgcaacaccagctgctcctgcaaaacagcagaaa---------gtcaaggttcctttgaaaatgtatggggtctctggcaactatgccacggctttgtatattgcagcagttaaaaagaatacactcgacaaagttgaatctgagctgcaaaccttagtcgaggcggcaaagaaaagtccgacattttctcaattcatgaaggacctatcagttactgcagatacaagagtgaaggctttaactgacatttgcgaacaagctaaattttcagagatcacaaaaaacttcatgcttgttgttgcccaaggtgggaggctggcacaattgccacgtatggcacagagatttgctgagctgactatggctcatagaggggaggttaaagctactgtaaccactgtgattcctctacctgcagaagaggagaaagaattgaaagaaacactgcagcaaatactgggacaggggacgaaagttatggttgaacaaaagattgaccctagtatcttgggtgggcttgtggtggaattcggacaaaaagtgtttgacatgtctataaagacaagggctgcccaaatggagcggttcctgcgccaacccatcaacttggacggccat
>Phtheirospermumheirospermum_GFP92111.1_13546
gcgactgca---------cgt---gtaaaagagcagaaa---------gtgaaggtacctgtgacaatgtttggtgtttctggaaactatgcttcggctttgtacatcgcagcagttaaaacaaatgccctggacaaaatcgagtctgagcttcttactcttgtcgaggcttcaaagaaaagccctacgttttctcagttcatgagggatatatcagtaactaaggataccagagtgaaggcaataactgatatttgcagtcaagctaagttttcagatatcacgaagaactttttggttgttgttgctgaagctggaaggctggggcatctagaaagaatgtcacagagatttgcagagctgactatggcacatagaggcgaagtaaaagctactgtgaccaccgtgattcctttacctccacaagaggagaaggaattaaaagaaacattgcaggtgatacttggacaagggaagacggtgatggttgaccagagaattgatcccagtattcttggtggacttgtggtggaattcgggcaaaaagtattcgacatgtctataaggacaagggctcgccagatggagcgtttcctacgccaacctattaacttggatggccat
>StrigaAsiaticaAsiatica_TRINITY_DN1011_c0_g1_i2_len_1274
gcgagtggt---------cctcccgaaaaacagcagaat---------atcaaggttcctttgaaattgtttggtgtctctgggaactatgcctctgctctatacattgcagctgttaaagccaatgtgcttgacagggttgagactgagctgaatactttaatccaggcctccaagaatagcccgacattttctcaattcatgaaggatttatcagttactgcagatacaagagtgaaggctataaatgacattggtgctcgagctagattttcggaaaccatgaagaacttcttggctattgttgccgaatctgggaggctgggtcacttggaacgtatagtacatagattctctgagctgactatggctcataggggggaagttaaagctacagtgaccactgtgattcctttacctccagaagaggagaaagagctgaaggaaacactgcagcatatacttggacaagggacaaaagtcaaggttgagcagaagatcgatcctagtattcttggtgggattgtggtggaatttgggcagaaagtgtttgacatgtctataaagactagggctgcccagatggagcgattcttacgccagcctatcaacttggatggccac
