# Supplementary material for: Altered Mitochondrial Respiration Is Associated With Loss of Nuclear‐Encoded OXPHOS Genes in Parasitic Broomrapes
Source: Ecol Evol. 2025 Jul 6;15(7):e71737. doi: 10.1002/ece3.71737 (PMC12230201; doi:10.1002/ece3.71737)
Supplement: Supplementary file 1 — Appendix S1. [file ECE3-15-e71737-s003.tgz › Orobanchaceae_O2K_Supplementary_v3/Data_S1/DataS1/CV/OG0005039.filter.hyphy.tre]

('AmborellaTrichopodaorellaTrichopoda_ERN07205.1':0.2451992843,((((((((((((((((('Ofasciculata_flower_buds'{Foreground}:0.0265128183,('PhelipancheAegyptiaca_GWHTBHPU031628'{Foreground}:0.0167292839,('PhelipancheAegyptiaca_GWHTBHPU007468'{Foreground}:0.0472563079,'PhelipancheAegyptiaca_GWHTBHPU017262'{Foreground}:0.0702210415)'100'{Foreground}:0.0632082399)'__reroot_top_clade':0)'100'{Foreground}:0.0609954909,'OrobancheCumanamana_GWHTBHPV009257'{Foreground}:0.0349479156)'100'{Foreground}:0.0098774042,('ConopholisAmericanaAmericanaamericana_2091236'{Foreground}:0.0251816849,'Epifagusvirginiana_2055903-buds'{Foreground}:0.0380731444)'100'{Foreground}:0.0344886001)'99'{Foreground}:0.0234683893,((('Phtheirospermumheirospermum_Pjv1_00027178':0.0000011928,'Phtheirospermumheirospermum_trinity.Trinity':0.0000011928)'100':0.0434904664,'Pedicularis':0.0195228468)'69':0.0000026802,('CastillejaMiniataMiniata_TRINITY_DN31_c0_g1_i2':0.0837069933,'Euphrasiaarctica':0.1492702572)'69':0.0569519426)'72':0.0339030723)'99':0.019611484,(((('StrigaAsiaticaAsiatica_SGA_v2.0_scaffold122G33290':0.0912468308,'StrigaAsiaticaAsiatica_GER28341.1_3875':0.0054130028)'100':0.0814269155,'Escobedia_TRINITY_DN915_c0_g1_i5':0.0312460092)'97':0.0065064473,'Alectravogeliivogelii_TRINITY_DN618_c0_g1_i7':0.0436622857)'95':0.0240539526,('Aeginetiaindicaindica_TRINITY_DN9126_c0_g1_i9':0.0260155022,'ChristisoniaKwangtungensisKwangtungensis_TRINITY_DN2413_c1_g2_i1':0.0273616872)'100':0.0369472478)'92':0.0306237437)'72':0.0172221612,(('HandroanthusImpetiginosusdroanthusImpetiginosus_PIN07947.1':0.0629245816,(('MimulusGuttatusulusGuttatus_Migut.I01175.1.p':0.0048905693,'MimulusGuttatusulusGuttatus_I1260.1':0.0000011928)'100':0.0639159808,'SesamumIndicumamumIndicum_SIN_1017521':0.1625278447)'86':0.0083488423)'76':0.0178542109,'LindenbergiaPhilippensis_08G155000.1':0.0948119931)'62':0.0034050111)'71':0.0250161379,('HandroanthusImpetiginosusdroanthusImpetiginosus_PIN15250.1':0.0126911549,('HandroanthusImpetiginosusdroanthusImpetiginosus_PIN19509.1':0.0604390832,'HandroanthusImpetiginosusdroanthusImpetiginosus_PIN24061.1':0.0572972839)'100':0.0973930158)'100':0.0815773945)'90':0.1088746332,'CoffeaCanephorafeaCanephora_Cc01_g08930':0.1405157729)'100':0.023548062,(('IpomoeaNilmoeaNil_INIL01g20083.t1':0.0893521701,'IpomoeaNilmoeaNil_INIL03g18162.t1':0.1225726335)'61':0.0199358801,('IpomoeaNilmoeaNil_INIL09g21506.t1':0.0616459316,'CuscutaAustraliscutaAustralis_C021N0036E0.1':0.1118197233)'98':0.0357504773)'53':0.0247646412)'61':0.0365474547,(((('OleaEuropaeaaEuropaea_Oeu040350.2':0.32362763,('VacciniumCorymbosumciniumCorymbosum_VaccDscaff17-processed-gene-362.19-mRNA-1':0.0864315876,'VacciniumCorymbosumciniumCorymbosum_VaccDscaff27-augustus-gene-326.40-mRNA-1':0.0340215947)'100':0.1525579328)'45':0.0000027849,'Actinidiaeriantha_DTZ79_16g00460':0.0825699273)'49':0.0344249566,('Actinidiaeriantha_DTZ79_19g15990':0.1037370196,'Actinidiaeriantha_DTZ79_23g18490':0.0717555673)'87':0.0631757078)'34':0.0351169893,'Actinidiaeriantha_DTZ79_11g11150':0.0780572577)'70':0.087886804)'53':0.0000030239,(((('CinnamomumMicranthumnamomumMicranthum_RWR91354.1':0.2207610159,('HelianthusAnnuusianthusAnnuus_OTG04223.1':0.090874045,'HelianthusAnnuusianthusAnnuus_OTG12612.1':0.0144217722)'100':0.0859193625)'90':0.0904104107,(('OryzaSativa_LOC_Os08g15170.1':0.251290465,'SorghumBicolorghumBicolor_Sobic.003G215700.1':0.0577158133)'100':0.2795038853,('PrunusPersicanusPersica_Prupe.3G167500.1.p':0.1563141985,('GossypiumRaimondiisypiumRaimondii_KJB40448':0.0422953907,('GossypiumRaimondiisypiumRaimondii_KJB46881':0.0975352715,'TheobromaCacao_Thecc1EG046972t1':0.0303526957)'99':0.0190072705)'100':0.0963366139)'90':0.0498901183)'55':0.0183146326)'22':0.0086246796,('GlycineMaxcineMax_Glyma.07G003700.1.p':0.0409894454,'GlycineMaxcineMax_Glyma.08G222900.1.p':0.0220849041)'100':0.1445299222)'27':0.0142619444,(('SolanumTuberosumanumTuberosum_PGSC0003DMT400023749':0.0949596174,'SolanumTuberosumanumTuberosum_PGSC0003DMT400068159':0.1373666484)'22':0.0185948043,'SolanumTuberosumanumTuberosum_PGSC0003DMT400074206':0.1037459273)'98':0.0730419231)'38':0.0370323477)'8':0.0107706974,('VitisVinifera_GSVIVT01037184001':0.1167488253,'VitisVinifera_GSVIVT01037963001':0.1436534428)'100':0.2437078004)'55':0.037320153,'ManihotEsculenta_Manes.05G195000.1.p':0.0811304571)'59':0.0157489649,('ArabidopsisThaliana_AT1G51650.1':0.1825090742,'CitrusSinensisrusSinensis_orange1.1g035233m':0.0806692477)'96':0.0322337138)'44':0.0466454943,('AquilegiaCoeruleailegiaCoerulea_PIA40758.1':0.1857991001,'AquilegiaCoeruleailegiaCoerulea_PIA58904.1':0.0208835546)'99':0.2476335121)'85':0.0302638062,('PopulusTrichocarpa_Potri.008G008900.1':0.0024870092,'PopulusTrichocarpa_Potri.010G250000.1':0.0069518338)'100':0.2616168871)'83':0.1281222975,'Daucuscarotacuscarota_DCAR_007668':0.1380853176)'95':0.2451992843)'new_root';
