# Supplementary material for: Altered Mitochondrial Respiration Is Associated With Loss of Nuclear‐Encoded OXPHOS Genes in Parasitic Broomrapes
Source: Ecol Evol. 2025 Jul 6;15(7):e71737. doi: 10.1002/ece3.71737 (PMC12230201; doi:10.1002/ece3.71737)
Supplement: Supplementary file 1 — Appendix S1. [file ECE3-15-e71737-s003.tgz › Orobanchaceae_O2K_Supplementary_v3/Data_S1/DataS1/RRR/OG0001016.filter.fas.treefile]

(AmborellaTrichopoda_ERM99686.1:0.4984598235,AmborellaTrichopoda_ERN06488.1:0.2874223346,((CinnamomumMicranthum_RWR81499.1:0.0295687131,CinnamomumMicranthum_RWR90320.1:0.1036985149)100:0.2264745486,(((OryzaSativa_O.sativaKitaake_v3.1|OsKitaake10g120600.1_CDS:0.1551199336,SorghumBicolor_Sobic.001G229300.2:0.2173068147)100:0.5053132360,SorghumBicolor_Sobic.009G002900.1:0.6863890589)83:0.0196534231,(((((((AquilegiaCoerulea_PIA62191.1:0.0559798779,AquilegiaCoerulea_PIA62193.1:0.0068117002)69:0.0000028099,AquilegiaCoerulea_PIA62192.1:0.0000012615)48:0.0000026697,(AquilegiaCoerulea_PIA62194.1:0.0000012615,AquilegiaCoerulea_PIA62201.1:0.0000012615)81:0.0000012615)87:0.0000035357,AquilegiaCoerulea_PIA62200.1:0.0000012615)36:0.0000027267,AquilegiaCoerulea_PIA62198.1:0.0000012615)24:0.0229206749,(((AquilegiaCoerulea_PIA62195.1:0.0000012615,AquilegiaCoerulea_PIA62196.1:0.0688625869)97:0.0000028400,AquilegiaCoerulea_PIA62197.1:0.0000012615)18:0.0221541430,AquilegiaCoerulea_PIA62199.1:0.0035215395)20:0.0422965513)100:0.2783276230,((((((Daucuscarota_DCAR_013958:0.3180370611,(HelianthusAnnuus_OTG06423.1:0.2013799844,HelianthusAnnuus_OTG15946.1:0.1632377615)100:0.1699548252)96:0.0413322509,(((((HandroanthusImpetiginosus_Jmimo29114.t1:0.0349377284,MimulusGuttatus_Migut.K01362.1.p:0.1772509941)95:0.0040336461,SesamumIndicum_SIN_1006628:0.3176203222)81:0.0238814688,((HandroanthusImpetiginosus_Jmimo10536.t1:0.0766642649,(MimulusGuttatus_Migut.H00152.1.p:0.1636254786,(Phtheirospermum_Pjv1_00020100:0.1617853864,StrigaAsiatica_SGA_v2.0_scaffold205G41722:0.1477906269)100:0.0636702519)95:0.0084870560)98:0.0054240243,SesamumIndicum_SIN_1007941:0.1147848650)81:0.0424504139)99:0.1184948081,CoffeaCanephora_Cc07_g02530:0.2053455879)98:0.0175983982,((IpomoeaNil_INIL02g11571.t1:0.1027020850,(IpomoeaNil_INIL05g32191.t1:0.0896524557,(IpomoeaNil_INIL11g09782.t1:0.0618003255,CuscutaAustralis_C019N0237E0.1:0.1772098609)99:0.0695240073)95:0.0192496579)98:0.0589509390,(SolanumTuberosum_PGSC0003DMT400085909:0.2075177500,VacciniumCorymbosum_VaccDscaff15-snap-gene-171.49-mRNA-1:1.7441414647)86:0.3694778440)83:0.0632826546)93:0.0834887527)92:0.0347268496,Actinidiaeriantha_DTZ79_02g12440:0.2418366230)93:0.0684090148,((ArabidopsisThaliana_AT3G01410.1:0.5342023834,PrunusPersica_Prupe.3G280000.1.p:0.2190816300)60:0.0514613816,((CitrusSinensis_orange1.1g021055m:0.2829167354,((((GossypiumRaimondii_KJB40790:0.0407638866,GossypiumRaimondii_KJB40791:0.0700936341)78:0.0000034250,GossypiumRaimondii_KJB40793:0.0000012615)97:0.0031829986,GossypiumRaimondii_KJB40792:0.0050664662)100:0.0903445924,TheobromaCacao_Thecc1EG016820t4:0.1647070348)100:0.2025843806)55:0.0186662632,((GlycineMax_Glyma.13G070200.1.p:0.0251344333,GlycineMax_Glyma.19G012800.1.p:0.0798385825)100:0.3558089562,(ManihotEsculenta_Manes.17G124700.1.p:0.1456137830,PopulusTrichocarpa_Potri.004G129500.1:0.1963413714)100:0.0532544562)82:0.0269357769)46:0.0130988686)81:0.0295463635)88:0.0311439603,VitisVinifera_GSVIVT01032526001:0.2071794578)97:0.0513472686,((((((Daucuscarota_DCAR_031083:0.3086908250,((HelianthusAnnuus_OTF94853.1:0.0652415741,HelianthusAnnuus_OTG06832.1:0.1052879427)100:0.1027390379,HelianthusAnnuus_OTG05237.1:0.3031121691)100:0.1247975253)95:0.0287864604,(((((((((HandroanthusImpetiginosus_Jmimo05407.t1:0.0537123460,((((Phtheirospermum_Pjv1_00002192:0.0880543430,(StrigaAsiatica_SGA_v2.0_scaffold87G27000:0.0000012615,StrigaAsiatica_GER55970.1_31504:0.0000012615)100:0.1636119376)98:0.0155041450,(Ofasciculata_stem:0.0957862123,PhelipancheAegyptiaca_GWHTBHPU003505:0.0395122631)100:0.0318557106)71:0.0025716406,OrobancheCumanamana_GWHTBHPV023603:0.0855681857)78:0.0118539728,ConopholisAmericanaamericana_2014767:0.0568630212)100:0.0686780086)96:0.0096933067,MimulusGuttatus_Migut.E00140.1.p:0.2073266453)98:0.0042669666,SesamumIndicum_SIN_1018132:0.1019018006)100:0.0264052877,(MimulusGuttatus_Migut.L01443.1.p:0.1522796296,(((((((Phtheirospermum_Pjv1_00020620:0.0207327847,Phtheirospermum_GFP96168.1_17603:0.0009483213)100:0.0010363291,Phtheirospermum_trinity.Trinity:0.0000024844)100:0.0430669543,((CastillejaMiniata_TRINITY_DN14942_c0_g1_i1:0.0000012615,CastillejaMiniata:0.0000012615)100:0.0739736382,(Pedicularis:0.0000012615,Pedicularis_2:0.0000012615)100:0.0793445460)100:0.0274704644)100:0.0385198514,(Euphrasiaarctica:0.0000012615,Euphrasiaarctica_2:0.0000012615)100:0.1231694943)100:0.0241796172,LindenbergiaPhilippensis_-2064042-Lindenbergia_philippensis-flower:0.0986390851)97:0.0082219964,(((StrigaAsiatica_SGA_v2.0_scaffold8G04244:0.0052558348,StrigaAsiatica_GER54841.1_30375:0.0006863449)100:0.0838218444,(((Alectravogelii:0.0000033571,Alectravogelii_2:0.0000026274)100:0.0336390536,(Escobedia:0.0000012615,Escobedia_2:0.0000012615)100:0.0279377943)100:0.0336337799,((Aeginetiaindica_TRINITY_DN3286_c0_g2_i2:0.0000012615,Aeginetiaindica:0.0000024809)100:0.0406094626,(ChristisoniaKwangtungensis_TRINITY_DN10360_c0_g1_i28:0.0000025970,ChristisoniaKwangtungensis:0.0000012615)100:0.0272434099)100:0.0908263810)100:0.0210930158)100:0.0537893305,((Epifagusvirginiana_2008362-buds:0.0539591562,OrobancheCumanamana_GWHTBHPV038313:0.0920819079)83:0.0124856010,Ofasciculata_stem_2:0.0913075115)79:0.0167286432)100:0.0209731850)100:0.0420264203,SesamumIndicum_SIN_1026696:0.1695542915)99:0.0095054150)100:0.0302431133)100:0.0695344410,OleaEuropaea_O.europaea_3_v1.0|Oeu012249.2_CDS:0.1739816420)94:0.0088075183,OleaEuropaea_O.europaea_2_v1.0|Oeu025444.1_CDS:0.1328913206)89:0.0090142575,OleaEuropaea_O.europaea_v1.0|Oeu001658.1_CDS:0.1490328864)100:0.0401717882,(CoffeaCanephora_Cc08_g11240:0.1056232055,CoffeaCanephora_Cc11_g13600:0.2052200149)100:0.1213128781)95:0.0215395431,((((IpomoeaNil_INIL07g34243.t1:0.0523958659,CuscutaAustralis_C018N0175E0.1:0.1615500219)100:0.0728812458,(((IpomoeaNil_INIL08g38719.t1:0.0104235107,IpomoeaNil_INIL08g38719.t2:0.0009426233)100:0.0367472507,(IpomoeaNil_INIL10g11188.t1:0.0340844072,IpomoeaNil_INIL12g01084.t1:0.2346351309)100:0.2960632147)100:0.0458520659,CuscutaAustralis_C000N0453E0.1:0.2308174859)100:0.0467142617)99:0.0153885648,(IpomoeaNil_INIL15g29323.t1:0.1172664023,CuscutaAustralis_C014N0174E0.1:0.2066135101)100:0.1065021587)99:0.0476926529,((SolanumTuberosum_PGSC0003DMT400004838:0.0833131080,SolanumTuberosum_PGSC0003DMT400040237:0.1172312354)99:0.0260387048,SolanumTuberosum_PGSC0003DMT400042265:0.1084510645)99:0.0256374027)100:0.0997755855)100:0.0599021146)95:0.0288733579,(((VacciniumCorymbosum_V.darrowii_v1.2|Vadar_g45368.t1_CDS:0.0031982418,VacciniumCorymbosum_V.darrowii_3_v1.2|Vadar_g45371.t1_CDS:0.2268319225)96:0.0480435165,VacciniumCorymbosum_V.darrowii_2_v1.2|Vadar_g6980.t1_CDS:0.2040823084)100:0.2092673772,Actinidiaeriantha_DTZ79_13g02840:0.3081412535)99:0.0614632502)90:0.0583639227,(((((ArabidopsisThaliana_AT1G24090.1:0.1366392082,ArabidopsisThaliana_AT5G51080.1:0.1588156045)100:0.5003608650,((GossypiumRaimondii_KJB31311:0.0484060385,((GossypiumRaimondii_KJB61288:0.0000012615,GossypiumRaimondii_KJB61290:0.0000012615)90:0.0000033013,GossypiumRaimondii_KJB61289:0.0278627981)100:0.0447418883)100:0.0653719853,TheobromaCacao_Thecc1EG010210t1:0.0969711547)100:0.0935808559)92:0.0343392787,CitrusSinensis_orange1.1g039232m:0.2734324283)90:0.0302296853,((ManihotEsculenta_Manes.15G104700.1.p:0.1131457609,CuscutaAustralis_C004N0127E0.1:1.0743793573)68:0.0480561010,(PopulusTrichocarpa_Potri.008G146800.1:0.0902753456,PopulusTrichocarpa_Potri.010G095100.1:0.0663403173)100:0.1360306748)69:0.0638164833)49:0.0306097031,((GlycineMax_Glyma.08G291300.1.p:0.0555826948,GlycineMax_Glyma.18G133000.1.p:0.0216613145)100:0.3032868022,(PrunusPersica_Prupe.1G259600.1.p:0.1279282046,PrunusPersica_Prupe.1G373800.1.p:0.1419357857)100:0.1168118848)87:0.0495168796)67:0.0195989329)49:0.0155964367,VitisVinifera_GSVIVT01020170001:0.1979316313)80:0.0245925236,(CitrusSinensis_orange1.1g034727m:0.2113987377,CitrusSinensis_orange1.1g035454m:0.0361981540)99:0.2186705230)90:0.0764395830)80:0.0278022804)95:0.0842417555)90:0.0432861107)100:0.2496983789);
