# Supplementary material for: Altered Mitochondrial Respiration Is Associated With Loss of Nuclear‐Encoded OXPHOS Genes in Parasitic Broomrapes
Source: Ecol Evol. 2025 Jul 6;15(7):e71737. doi: 10.1002/ece3.71737 (PMC12230201; doi:10.1002/ece3.71737)
Supplement: Supplementary file 1 — Appendix S1. [file ECE3-15-e71737-s003.tgz › Orobanchaceae_O2K_Supplementary_v3/Data_S1/DataS1/RRR/OG0003488.one2one.fas]

>AmborellaTrichopoda
------------------------------------------------------------
------------------------------------------------------------
------------------------------------------------------------
------------------------------------------------------------
------------------------------------------------------------
------------------------------------------------------------
------------------------------------------------------------
------------------------------------------------------------
------------------------------------------------------------
------------------------------------------------------------
------------------------------------------------------------
---------------------atgggcagcaag---catttc---------ctc------
------------------agtaacccacaggtt---------------------tctcca
gggtcttcccgt------------------------------------------------
---cttctctttttc---tgtctaatccgcccattgcacaca------------------
ggttcatctgctgggcttctctttggaaacccaacaaaacccata---------------
------------------------------------------------------------
------------------------------------------------------------
------------tcc------------actttg---cgt---cttgtttccctg---aaa
------------------------------------------------------------
------------------aggcccagacttgcttca------ttaaggcctgta------
---------------------------atgatcaaaaga---gca---------gttcat
gtggaacgacag------------------------gaagtggataat---gttgta---
---------------cctgag------------cgactatccttactg------------
---------agagagaagcttaaaaatgaagggataatttgt---gactcatgtactcct
ggtcaatactctaatatgttatgcccaaagtgtgaaggt------------gggtccacg
agggaaaga------agcttttctcttttcattcgtgaagatggatctatggctttatgg
acttgttttagaggtaaatgtggatggaggggt---------------------------
------cacatacaagcctcttctaatgcatcatatgctccagctgaaagaaatgaaaag
aaa---caaatcaacggagatttgaactccaaaaagaaaccc------------------
------------tccagggtgcta---------------------------------acg
gaaaagagccttgggctggaacctttgtgtcctgagatacttgcgtacttctctgagcgg
atgatatca---ccagaaaccttgagaagaaatggggtcatgcagcgtaaaatg---agc
gat------cag---------------------aatgtgattgcgtttccctatagaagg
gatggtaggattgtcaactgcaaataccgtgacatt---gagaaa------aattttttt
cag------------gaaagggatacggagagagtgttgtatggactagatgatataaag
aatgcaagtgatattatcattgttgagggcgaaatggataaactatccatggaagaagtt
ggttacctgaactgtgtgagtgtccctgatggtgcccctgctaaggtctcagagaaagag
ttgccacctatagaaaaggatacaaaataccaatttttgtggaaatacaaggagtatttc
caaaaggcatctcgtataatcctagccactgatgctgatgtgccaggccagtctttagct
gaagagcttgcacggcgtgtcggtagagaaaggtgttggcgggtcagctggccaaagaaa
aatgaaatcgaggtttgcaaggatgcaaatgaggtgctaatgcacttaggccctcaagca
ctcagagatgttattgagaacgctgagttg---tatcccattagaggcctc---tttcgg
tttgatgactacttcgatgaaattgacgcatactatcatcgaattctgggaaatgagctt
ggtgtttcaactggatggagatctctagatgacttgtacaatgttgtccct---ggagaa
ttaaccatagtgactggggttcctaattcggggaagagtgaa---tggattgatgctctc
------atatgcaatatcaatgcacgcgaaggttggacatttgcactttgttcaatggag
aacaaggttcgggagcatgcaaggaaactcttggagaaacac---att---aagaaacca
ttcttcgaaaattctagatatggcgactctattccaagaatgagccgtgacgaattaaga
gaagggaagcaatgg---ctgagtgataccttc---catctcataaggtatgaa---gat
gatagtcttccatccatcaaatgggttattgatcttgccaaagctgcagtcctgagatat
ggggtacggggacttgtgattgatccatacaacgaacttgatcatcaaagacctcccaat
caaacagagacagagtatgtgagccaaatgcttaccttggttaaacgttttgctcagcac
catcaatgccatgtatggtttgttgctcatccacggcagctacaaaactggaatggtggt
gcgcctaatctctatgacatcagtgggagtgctcattttataaacaagtgtgacaatggc
attgttgttcatcgtaatagggacccagatgcaggacctctagatcgagtgcagatatgt
gtgcgaaaggtgcggaacaaggtcagtgggaatattggggatgcctttttgtcatataga
aggaccactggt---gagtttaaagacgtc------gttgaaggccattaa---------
------------------------------------------------------------
------------------------------------------------
>CinnamomumMicranthum
atg---------------------------------------------------------
------------------------------------------------------------
------------------------------------------------------------
------------------------------------------------------------
------------------------------------------------------------
------------------------------------------------------------
---------------------------------------------------tcccctctc
tctcaccgt---------------------------------------------------
------------------------------ctcttc------------------------
------------------------------------------------------------
------------------tcccac------------------------------------
------------aacgtcctcatgggctccaag---cacatg---------ctg------
------------------aaatgcgctcccggc---------------------acaata
cacctttcctca------------------------------------------------
------------------atacattcccgccatttccacacc------------------
------catctgcaccttttctccaccaacccagaaaaacccacc---------------
------------------------------------------------------------
------------------------------------------------------------
------------tcc------------aaaatc---cca---catatctcccta---aaa
------------------------------------------------------------
------------------aaacatgggttttgctcc------tttgctcctgtc------
---------------------------atgcactctaga---aca---------gttcat
ttgcagccacag------------------------gaaggcgagaag---acggat---
---------------atggat------------aaacttgcagtgttg------------
---------aaaatgaaattggagaaggcagggatcgcctgc---ggttcgtgtaagcct
gggaagtacagtaggatgctatgcccacagtgtggaggt------------ggagagtct
aaggagaga------agcttctcgatttttatccgggaagatggagaattagccatgtgg
tcttgctttagagctaaatgtggatggagaggt---------------------------
------catatgcgggcctctgtagatgggaaa---ggatatagcagtttagagaaaagt
tcc---aaaggt---------------------aagccccac------------------
---------------agagtgatc---------------------------------acg
gaggagagccttgaactgcaaccattatgcgatgagctaattgcatactttgccgagcga
atgatatca---ggggaaactctgcgaagaaatgctgtcatgcaacgtagttgtttgggt
gat------cag---------------------attgttattgcatttacatatagacga
aatgggcagcttatcagttgcaagtatcgaggcatc---aacaaa------aaattttgg
cag------------gaaaaggatacagaaaagatattatacggagtagatgacataaag
caagcaagtgatattatcattgttgagggtgaaatggataagctttcaatggaagaagct
ggctactttaattgtgtgagcgttccagatggagcaccctcccaggtgtccaaaaaagag
ttaccggccgaaggagaggacacaaagtatcagtatttgtggaactgcaaagagtacatt
gagaaggcatctcggattatcctagccactgatgctgatgcacctggccaagcattagct
gaagagcttgcacgccgtcttggtagagaaagatgttggcgagtcaaatggccgaagaaa
aatgacactgatgtttgcaaggatgcgaatgaggtgctcatgtttttaggaccagaggca
ctgagggaagttattgagaatgctgagtta---tatcctataaagggtctg---ttcagg
ttcagtgactacttcgatgaggttgatgcatattatcatcgcagtttgggttttgagttt
ggtgtctcaactggttggatgggcctgaatgaattatataatgtcgtacct---ggagaa
ttgactattgtgaccggtgttcctaattcgggcaagagtgag---tggattgatgccctc
------ttgtgcaatattaatagaagtgtaggctggaaatttgcactttgctctatggag
aacaaggttcgggagcatgcaaggaagcttttggaaaaacat---att---agaaaacct
ttctttaat---gccagatatggagaatccgttgagcgaatgagcgttgaggaatttgaa
caagggaagaaatgg---cttaatgatacattt---catctcatacgctgtgag---gat
gattgtcttccgtctattaagtgggttcttgaacttgcaaaagcagcagttttaaggcat
ggggtacgtgggcttgtaatagatccctacaatgaacttgatcatcagcgcccaccaaat
cagacagagacagagtatgtgagtcagatgcttactaagatcaaacgatttgctcagcac
catgcatgccatgtctggtttgtagcacaccctagacagcttcaacactgggtaggcggt
cctcctaatctgtatgatataagtggaagtgcacacttcataaacaaatgtgacaatggg
attgttgttcatcgcaatcgagatgagaatgctggaccccttgatagagtgcagatttgc
atacggaaggtacgtaataaggtcattggaaatataggggatgcctttttgtcatataat
aggaccacaggt---gaatttgtggatatt------gatgatgccgccagc---------
------------------------------------------------------------
---------------------------aggaagtag------------
>AquilegiaCoerulea
------------------------------------------------------------
------------------------------------------------------------
------------------------------------------------------------
------------------------------------------------------------
------------------------------------------------------------
------------------------------------------------------------
------------------------------------------------------------
------------------------------------------------------------
------------------------------------------------------------
------------------------------------------------------------
------------------------------------------------------------
---------------------atgaactcaaaa---tcttta---------cta------
------------------aaatacccaccatgt---------------------ccatgt
ccatgtgcttgt------------------------------------------------
atttctacttcttat---ccttcaccaaaactctttaaacct------------------
---------------tactccccatcatcaattaaaaaacct------------------
------------------------------------------------------------
------------------------------------------------------------
---------------------------aacttt---ctt---caaatttctctt---aca
------------------------------------------------------------
------------------aaacgtagttttacttat------gctgcatactccccc---
---------------------------aaaatccctaga---cca---------gttcaa
ctggacaatcaa------------------------gaaattgactca---ctcgaa---
---------------tctgca------------cgatttcatctactg------------
---------aagacaaaattggaagatgaaggtataaagtgt---gattcgtgtaggatt
ggcgtgtacaatcgtctgatatgtccgcagtgtgagggt------------ggtgattct
ctggagagg------agcttttctctgtatattactccagatgcggatctggcaatgtgg
caatgctttagaggaaagtgtggatggagaggc---------------------------
------catgttcgggcctttgactctggcaagtcgacatatagtaaacctgacgaaatt
gac---aaaatc---------------------aaacgcatt------------------
---------------aaagtaatt---------------------------------aca
gaagagagtattgggctacaaccattatgtaaagagttacttgcatactttgctgagcga
atgatttca---gcggagactttgcggagaaatggcgttatgcaa---aaaact---gag
cat------gag---------------------gttgcaattgcattcacttatagacgt
gatggagtgcttgtaagttgcaagtatcgggacatc---ctcaaa------agattttgg
cag------------gagagggatactgaaagaatattgtatggattggatgatataaag
caagcgagtgatataatcattgttgagggtgaaatggataagctttcaatggaagaagct
ggattccgcaattgtgttagtgttcctgacggggcacctgcaaaagtttca---aaggag
acaccacctttagaaaaggacactaagtatcaatatttatggaactgcaaggagtacttt
gacaaggcatctcgtattatcatagccaccgatgctgatggacccggacaagccttagct
gaagagcttgcacgccgccttggaagagaaaggtgctggcgagtcaaatggccaaagaaa
actgaaactgaaacttacaaagatgcaaatgaggtgcttatgtatttggggccacatgca
ctgcgggaagtaattgatcaggctgagtta---tacccaatacgcggtttg---tttaag
tttagcgacttctttaatgacattgacaattactatcatcacagtctgggttatgaacaa
ggtgcctcaactggatggatggacctagataaattatacaagattgtacct---ggggaa
cttactatagtaactggtgttcctaattccggcaagagtgag---tggattgatgctctt
------ttatgcaatcttaatgaacgcgagggctggaaatttgcactttgctcaatggaa
aacaaggttcgagaacatgctagaaagcttttggagaagcat---ata---aggaagccc
ttctttaca---gcaagttattcaggaacagctgaacggatggatgtggaagaatttgaa
cgagggaaggaatgg---ctagatgatacattt---catctcataaggtgcgag---gat
gactgtcttccttctattaattgggttcttaatcttgccaaagcagcagtttttaggcat
ggggtgcgtggtctcgtgattgatccttacaatgaacttgatcaccagcgtccttcaaac
cagactgagacagaatatgtcagtcaaatgctaaccatgatcaaacgttttgctcagcat
cactcatgtcatgtgtggtttgtagctcatcctcgacagctgcaccaatggcttggtggt
cctcctaatctctatgatataagtggaagtgcacacttcataaacaaatgtgacaatgga
attgttgttcatcgtaacagaaatccagaggctggacctgtcgatcaagtacagatctgt
gtgcgcaaagttcggaataaggttgctgggagtataggggatgcactgttgtcatataac
aggatcactggt---gaatttcaagatctt------gacgagcctgctagaaggcaatca
gaaatcatcgcc---------------cagaagctggct---------------------
---------------------------aaaaggccaaaaagttga---
>Daucuscarota
------------------------------------------------------------
------------------------------------------------------------
------------------------------------------------------------
------------------------------------------------------------
------------------------------------------------------------
------------------------------------------------------------
------------------------------------------------------------
------------------------------------------------------------
------------------------------------------------------------
------------------------------------------------------------
------------------------------------------------------------
------------------------------------------------------------
------------------------------------------------------------
------------------------------------------------------------
------------------------------------------------------------
------------------------------------------------------------
------------------------------------------------------------
------------------------------------------------------------
------------------------------------------------------------
------------------------------------------------------------
------------------------------------------------------------
------------------------------------------------------------
---------------------------------------------------atgcaa---
------------------------------------------------------------
------------------------------------------------------------
---------------------------------------------------ggagagaaa
agtaatagg---------------------------------------------------
------------------------------gga---------------------------
------gaagaccgtgcttta---------------------------------------
------gaagta------------------------------------------------
------------------------------------------------------------
------------------------------------atacgtgcatatttttccgagaga
atgatatcg---gaggagacattacagagaaacttggtgatgcaaaaaacatat---ggt
gat------cag---------------------attgctattgcttttacatatcgaaga
aatgggaagctcattagctgcaaatatagagacgtc---aacaaa------aagttctgg
cag------------gagagtaataccgaaaagatattatatggagttgatgatattaga
ggagcaagtgaaatcatcattgttgaaggtgaaatggacaagcttgcaatggaagaagct
ggcttccgaaattgtgtgagtgtccctgatggcgcccctccatcagtttccaaaaacagt
ttgccgtctaaagaggaggacttgaagtatcaatatttatggaattgcagagagtatctt
gaaaaggcatctcgaataatacttgcgactgatggagatcagcctggtcaagccttagct
gaagaacttgcacgccgtcttggaagggaaagatgctggaaagttaaatggccaaagaaa
gatgaaaacagtcatttcaaagatgcaaatgaggtactcatgtttaggggaccagaggta
ctaaggggagccattgagaatgcagaggta---tatccaatcaaaggatta---tttagc
tttgcagatttctttgatgaaatcaatgcatactattatcaaaccctcagttatcagctt
ggtgtttcaaccggatggaaggctcttgaccaatattacaatgtcgtacct---ggagag
ttaactatagttaccggagttcccaattcgggtaagagtgag---tggatcgatgctctt
------ttatgcaatctctgtgagagttttggttggaaatttgcgctgtgctctatggag
aataaggttcgagagcatgcacggaagctcctagaaaaacat---gtg---aagaagcct
ttctttgat---gcaaggtatggggaatctgctgaaagaatgagtgctgaggagttcgaa
caaggcaagcagtgg---ttaagtgatactttc---tctctcatccggtgtgat---aat
gaatgtcttccaaacatagactgggttcttgacctggcaaaagcggcagttctacgtcat
ggggtgaatggacttgtcattgatccatacaatgagcttgatcaccaacggcctccaaac
acgacagagacagaatacgtgagtcagatgcttaccaaggtcaagcgatttgctcaacat
cattcctgtcatgtttggtttgtagcacatccaagacagttgcataattgggtcggggca
gccccaaatttgtatgacatcagtggaagtgcccactttataaacaaatgtgataatggg
attgttattcatcgtaacagggatccagcagctggacctcttgatactgttcaggtatgt
gtgcgaaaagtacggaacaaagttgctgggacaattggtgaagcttttttgtcatataat
agatcaagtgctcgagagtatcgcagaagc------agcaaactgcaatatacttttagg
ccaggcatgttttgccatggaggc---cctcctaccagtgttttctcgggatttcacaat
tttggcgccaacgacccaggcatcatcaggcagcaccttttatag---
>HelianthusAnnuus
------------------------------------------------------------
------------------------------------------------------------
------------------------------------------------------------
------------------------------------------------------------
------------------------------------------------------------
------------------------------------------------------------
------------------------------------------------------------
------------------------------------------------------------
------------------------------------------------------------
------------------------------------------------------------
------------------------------------------------------------
---------------------atgaactccact---cacttt---------atc------
------------------cacttcaaatccaca------------------acacccact
tcatttaatcac------------------------------------------------
---------tccaat---cacaaatccaacttatacccatct------------------
---------------aactatttcatttcttttggtcacccc------------------
------------------------------------------------------------
------------------------------------------------------------
------------tcaaatttgttccccaaattg---cct---tctttatctttt---aaa
------------------------------------------------------------
------------------agttgtgatttttcggtt------tctacacgtgcc------
---------------------------agcatccctaga---ccagtctctgaagtatat
ttggagaagcctgacgagaaaataggcgataaggctgatgataaaata---gatgat---
---------------acggct------------cagttaaagctgctt------------
---------agactgaaattgaaggaaattggaatagactgt---ggatcttgccggccc
ggccagacatatggcttgcactgccccatgtgcaatggt------------ggcagcacc
ggggagaag------aaacttgctctcttcatttccgatgatggtaatgcagctacgtgg
aattgttttcgagctaagtgtgggtggaaaggc---------------------------
------aagacacagggttcggcaggtgttaagtcaacttacaacagtatgaataaactc
acc---aaagtg---------------------aaaaaaatt------------------
---------------aaggaaatc---------------------------------aca
gagcgtgaattgaagttagaacctttgtgccacgatttatttgaatattttgctgaacga
atgatatct---aaagagacgttactgagaaactctgtcatgcaaagaagatat---gaa
aat------aag---------------------attgctattgcgtttacttacagaaga
aagggggaacttattaattgcaagtaccgcgatctc---gcaaag------cacttttgg
cag------------gaaagtgacactgagaaaatattatacggactcgatgatatagat
ggagcacgtgatgtcatcattgttgagggtgaaatggacaaacttgcaatggaagaagcg
ggtttcaggaattgtgtgagcgtccctgatggtgctcctaaaaaagtttcctctaaagat
ttaccatctcaagaagaggacataaaataccaatatttatggaactgcaaggagtatttg
gaaaaggcgtctcgcataatacttgccaccgatggggacggacctggtcaagccttagcg
gaagagctagcacgccgcctcggaagagaaaggtgctggcgagtcacgtggccacgtaaa
aatgacaacgagcattttaaagatgctaatgaggttctcatgttcatgggccccgctgta
ttgcggggcgttattgagtctgctgaattg---taccctatcaaaggttta---tttagc
ttcaaaaattacctcagtgaaattgatgcgtactatcatcaaacccttggtactgagatt
ggagtttcaaccgggtggagggctatggatgatttgtataatgttgtgcca---ggagag
ttgactgtagtcaccggagtcccgaattcaggaaagagcgag---tggattgatgcattg
------ttatgtaatcttaatcaaagtaatggttggaaatttgcactctgctctatggag
aacaaggttagagagcatgccagaaaactccttgaaaagcgc---atg---aaaaagcca
ttttttaat---gtgaggtatggacaatctgtcgaaagaatgagcgaggaggaattggag
gtaggaaagaaatgg---ttaagtgatacattt---catctcatacggtgtgaa---aat
gattgcttaccgagtatcaattgggtgctcacacttgccaaagctgcagttcttagacat
ggtgtgaacgggctcgtgattgatccgtacaatgagctcgatcaccagcgaccacccaac
cagactgagacagagtatgtgagtcagatgttgactagcatcaagagatttgcccaacac
cattcatgccatgtttggtttgtggcgcaccccaaacagctgcaacaatggacggggaaa
cctcctaatctatatgacattagtggaagtgcacacttcataaacaaatgtgataatgga
attgttattcatcggaatcgggatccagaggcaggtgcactggacctagtgcagatttgc
gtgcgaaaggtacggaataaagtctcgggaacaataggtgatgcattcttgcaatataat
agagtaactggt---gaatatatggacatc------aattag------------------
------------------------------------------------------------
------------------------------------------------
>CoffeaCanephora
atg---------------------------------------------------------
cat---------------------------------------------------------
cttgttcct---------------------------------------------------
------------------------------------------------------------
------------------------------------------------------------
---------------cgttataag------------------------------------
---------------------------------------------------caccttttc
aacatctcc---------------------------------------------------
------------------------------aacaac------------------------
------------------------------------------------------------
------------------------------------------------------------
------------ttcatcatggctggctccaaa---cacttg---------gtt------
------------------tttctcaagtcgtccctttttttccccactcttacaccaccc
aaagcagccaac------------------------------------------------
---------ttttac---tcacagacttacccttttaccgct------------------
------aaaaaactcctcttttccaccattctagcaaaaccc------------------
------------------------------------------------------------
------------------------------------------------------------
---------------------------aga------tcc---ccaattttttgt---aga
------------------------------------------------------------
------------------aagtctcgcttgtcgtat------acaccccttgcc------
---------------------------cccattcccagg---cca---------gtgtct
ttggagactgga------------------------gaggaagatgta---attgat---
---------------tcagca------------gaattgaggttcttg------------
---------agggttaagttggagaagcttggtcttaatgct---gaatcttgtatgccg
gggcagtacaatggtctgatttgtccgatgtgcaaaggc------------ggtgattca
atggagaag------agcttgtctcttttcatcactcaggaaggtgatgcagctatgtgg
aactgcttccgggctaaatgtgggtggaaagga---------------------------
------agcacacgggcctttgctgatggtaagtcaacatatggaaatctgagtatgatc
tcc---atagtc---------------------aaacagcca------------------
------------catagagagatc---------------------------------tca
gaggagagtttgggattggaacctttatccaatgagctgcacaaatacttttctgagaga
atgatatct---ggggaaactttaaggaggaactctgtgatgcaaagaagatat---gga
gaa---aatcag---------------------agtgttattgcatttacctactggagg
gagggagtactcgtaagctgcaagtaccgggatagc---accaaa------aacttttgg
cag------------gagatcaacactgagaagatattctatgggctggatgatataaag
ggagcaagtgatatcattattgttgagggtgaaatggacaagctttcaatggaagaggct
ggcttcaagaactgtgtaagcgttcctgatggtgcaccgccaaaagtttcagataaagat
ttgccagctgaagaaaaggatacaaagtaccagtatctatggaactgcaaggagtaccta
aaaaaggcctctcgtataatacttgcgacagatggtgatccacctggccaagccttagca
gaagaacttgcacgccgattaggaagagaaaggtgctggcgagtgagatggcctaagaag
aatgatgttgaacatttcaaagatgcaaatgaggtgcttatgtttttgggacctggtgtg
ctgagggaagttattgaaaatgcggagctt---tatccgataagaggatta---ttcgat
ttcaaaaatttttttgttgacattgatgcttattatcatcaaacccttgggtatgagctt
ggagtgtcaactggatggagggctttggaccagttatacaatgttgtgcca---ggggaa
ttgactgtcgttactggagttcccaattctggcaaaagtgag---tggattgatgctctt
------ctgtgcaatcttaaccgaagagttggctggaaatttgcattttgttctatggaa
aacagggtacgggagcatgcaagaaaacttttggagaagcat---gtt---aggaagcca
ttctttgat---gtgcggtatggggattctattgaaagaatgagcagggaggaattggaa
gaaggaaaggtgtgg---ctcaacgaaacattt---tatctgattaggtgcgag---aat
gattgccttccaaatataaactgggttcttgatcttgcaagagcagctgttctcagacat
ggtatcaatggtctggttattgatccctacaatgagcttgatcatcagcgccctgttagc
cagactgagacggagtatgttagtcagatgctaacgaagatcaaaaggtttgctcaacat
cattcatgtcatgtatggtttgttgcacatccaagacagttgcatcattgggttggtggt
ccgccaaacttatatgacatcagcggaagtgctcactttataaacaaatgtgacaatggg
attgttgttcaccgtaacagggatccaggggttggccccattgatcaagtacaggtttgc
gtgcggaaagtacgaaataaagtcataggaaccataggtgaagcttggctatcttataat
agggttactggt---gaatacatggacatt------gatgcttga---------------
------------------------------------------------------------
------------------------------------------------
>HandroanthusImpetiginosus
atg---------------------------------------------------------
ctg---------------------------------------------------------
cttttacca---------------------------------------------------
------------------------------------------------------------
------------------------------------------------------------
---------------cagaggaaattg---------------------------------
---------------------------------------------------ttcttaagc
cctaattca---------------------------------------------------
------------------------------agtagt------------------------
------------------------------------------------------------
------------------agcaga------------------------------------
------------attatcttcatgggctccaag---aatttt---------ctg------
------------------ctgtccaagtcctct---------------------accact
cctcatgagcat---------------------atacgattgccccattgttgttct---
tgttcttgttcttct---tcacggaaccagtttttccattcc------------------
---aacaatagaaaaaaccttatccgttttgctcctctgaaa------------------
------------------------------------------------------------
------------------------------------------------------------
---------------------------cacttc---tct---ccactttatcag---agg
------------------------------------------------------------
------------------gcctctggctatagttat------agaccccatgcggcc---
------------------------ttgcctattccgaga---ccgattcctggtgttaat
tttgagtctctg------------------------gagaggcagttg---gtagat---
---------------caaaac------------cagctgatgatatta------------
---------aggcagaagttgcaggaaattggaattgatggc---gatgcttgtatgcca
gggcaatacagtggtttgatttgtccaagctgtaaaggt------------gggaattca
ggggagaaa------agcttatctctttatatcacagaggacgggggggcagcgatgtgg
acctgctttcgggctaaatgtgggtggaaaggc---------------------------
------agcacccgtgcctttgcggatgtaaaatcaacttttgcaagaatgagtaagatt
acg---aaaata---------------------aagcaatca------------------
------------actagagtaatc---------------------------------aca
gaggagagtttgggactggaacctttgtgtaatgagctacttgcatattttgctgagcgc
atgatatca---ggggaaacattacggagaaatgctgtgatgcagaaaagaact---ggg
gat------cag---------------------attgctatagcgttcacttatcgaagg
aatgacgaactagtaggctgcaagtatcgtgatatt---acaaaa------aagttttgg
cag------------gaagccaatactgagaagatcttttatggactagatgatataaat
gatgcaagcgatatcatcattgttgaaggtgaaattgacaaacttgcaatggaagaagct
ggcttcaaaaattgcgtgagtgttcctgatggtgcccctccaaaagtctcggataaagca
ttgccatcagaggaagaggacacaaagtatcaatatctgtggaattgcaaagattataca
tcaaaggcatctcgcataatccttgccactgatggtgatcctcctggtcaagccttagct
gaagaacttgcacggcgcttgggaagagaaaggtgttggagagtcaaatggccgagaaag
aacgacactgaaagttttaaagatgcaaatgaggtgcttatgtatatgggtcccgatgca
ctgagagaggtgattgaaaatgcggagctt---tatccgataagaggcctg---ttcaat
ttcaaagattattttggtgagattgatgactactatcatcaatcacttggttttgaactt
ggtgtttctactgggtggagttgtctcaatgaattatataatgttgtgccg---ggagaa
ttgacaatcgttacaggagttcctaattcgggcaagagtgag---tggattgatgctctc
------ttatgcaatctcaatcgtaatgttggctggaaatttgcgctctgctctatggaa
aataaggttcgagagcatgcaagaaaacttttggagaaacat---att---aagaagcct
ttctttgac---gttaggtatggggagtctgttgaaaggatgagtattgaggagttggag
caaggaaagaagtgg---ctcagtgattcattt---tctctaataaggtgcgag---gat
gattgccttccaagtataaattgggtcctcgatcttgcaaggatagcagttctgcgccat
ggtgtcaatggacttgtaattgatccatataacgaacttgatcatcaacgtcctcctaat
cagactgaaacagaatacgttagtcagatgttgacaaagataaaacgatttgctcaacac
catgggtgtcatgtttggttcgtggctcatccaagacagttgcataattggattggtggt
cctccaaatttatacgacataagtggcagtgcacatttcattaacaaatgtgataatgga
atcgttatccaccgtaacagggatccagatgctggtcctattgatttggttcaggtttgt
attcggaaagtacgtaataaagtcataggaaccattggtgaagcctatttatcatataac
agggttaccggt---gagtacatggatgct------agcgtgcctgaccaa---------
---------------------------attaagaaacgg---------------------
---------------------------agaatatag------------
>MimulusGuttatus
atg---------------------------------------------------------
ctt---------------------------------------------------------
cttttacct---------------------------------------------------
------------------------------------------------------------
------------------------------------------------------------
---------------cagcggaaacta---------------------------------
---------------------------------------------------ttatttagc
cctcattcg---------------------------------------------------
------------------------------aatagt------------------------
------------------------------------------------------------
------------------accagaaga---------------------------------
------------tttattttcatgggctccaag---aatttt---------ctg------
------------------ctcctcaaattctcc---------------------cctact
cctgtaacgcat---------------------gctcacattcattcgctcgac------
tctcgttcctgctat---tcgcaaatccactttttccgttca------------------
---agtaataggaaaaacccactgttattcccttctccgaag------------------
------------------------------------------------------------
------------------------------------------------------------
---------------------------cacttt---tct---ccaatttatcagcagagg
------------------------------------------------------------
------------------tcatccggctatagtttt------acacccagtgccgct---
------------------------atccctattcccaga---cccatt------gctggt
gtcgagactctg------------------------gagaagcaatcg---gtagat---
---------------aagaaa------------cagctgaagttatta------------
---------aggcagaagttgcaggaaattggaatcgacggc---actgattgtttacct
gggcagtacaatggtttagtttgtccaagttgtaaaggc------------ggagattca
caggagaag------agcttatctcttcatatcacggatgatgggggggcagctgtgtgg
acatgctttcgggccaaatgcgggtggaagggc---------------------------
------actacccgtgcctttgcagatgtaaaatcaacgtatgcaaaaatgaatacgacc
caa---aaagta---------------------aagcaacct------------------
---------------agggtaatc---------------------------------aca
gaggagagtctgggactggaacctttgtgtaatgagctactagcgtattttgctgagcgt
atgatatcc---ggagaaacattaagaagaaattctgtcatgcagaaaagaaca---gga
aac------cag---------------------attgttattgcattcacttatcgaagg
aataaagagcttataagctgcaagtatcgtgatatt---accaaa------aagttttgg
cag------------gaagccaataccgaaaagattttttacggactggatgatataaag
gaagcgagtgatgtcatcattgttgagggtgaaatggacaagcttgcaatggaagaagct
ggctttaaaaattgtgttagtgttcctgatggtgcccctccaaaggtctcgaataaggct
ttggcctctgaagaagaggacacgaagtatacatacctatggaactgcaaagattatact
gcaaaggcgtcccgcataattcttgccactgatggtgatcctcctggtcaagccttagcc
gaagaacttgcgcgtcgcttgggcagagaaaggtgttggagagttaaatggccaaaaaag
aacgataccgaatcttttaaagatgcaaatgaggtgcttatgtatatgggtcctgatgca
ctgagaggagttattgaaaatgccgagctt---tatccgataaaagggctg---tttaac
ttcaaagattactttgatgagattaatgactactatcatcaaacacttggttttgagctt
ggtgtttcaactggatggacttctctcaacgatttatataatgttgtgcct---ggagaa
ttgacaattgtcacaggtgtaccgaattcaggcaagagtgag---tggattgatgctcta
------ttatgcaatctcaaccatagcgttggctggaaatttgcactttgctctatggaa
aataaggttcgagagcatgcaagaaaacttttggagaagcat---atc---aaaaagcct
ttctttgat---gttaggtacggggagtcagttgaaaggatgagcaccgaagagttcgaa
cgaggaaagaagtgg---ctcggtgattcattt---tctctaataaggtgtgag---aat
gattgccttccaagtataacttgggttcttgatcttgcgagaatagcagttttgcgccat
ggtgtcaatggcctcgtcatcgatccatacaatgaaattgaccatcaaagaccgcctagt
cagactgaaacagaatatgtgagccagatgctgacgaaaatcaaacgatttgctcaacat
cactcgtgtcatgtttggtttgttgctcacccaagacagttgcaaaattgggttgggagt
cctccgaatttgtacgacataagtgggagtgcacattttataaacaaatgtgacaacgga
attgttatccaccgtaacagggatcctgaagcgggccccgttgatatagttcaggtttgt
gtgcggaaagtacgcaataaagtcgtcggaacaattggtgatgcatatttgtcttataac
agggttacgggg---gaatacatggatatt------aacaacacgtcaggc---------
---------------------------caaaatggtaaa---------------------
---------------------------agacaattt------------
>Phtheirospermum
------------------------------------------------------------
------------------------------------------------------------
------------------------------------------------------------
------------------------------------------------------------
------------------------------------------------------------
------------------------------------------------------------
------------------------------------------------------------
------------------------------------------------------------
------------------------------------------------------------
------------------------------------------------------------
------------------------------------------------------------
---------------------atgggctccagg---aatttc---------ctg------
------------------ctactcaagtcctcc---------------------tcctca
cccgctacacac---------------------gcgcgtgtaatttcgcccctt------
tcctgttcttcctgt---ttacagacgaacaattttcatgcc------------------
agtagcaggaaacttaatcttcacctttttccttctacgaaa------------------
------------------------------------------------------------
------------------------------------------------------------
---------------------------cacttt---cct---gcaatttatcag---aag
------------------------------------------------------------
------------------gcctctggatatagttac------actccatatgccgcc---
------------------------atgcccattcccagg---ccgatagctggtgtcgat
ttggagactctg------------------------gagaatcaattg---gtagat---
---------------gagaag------------cagcttatgatatta------------
---------aggcagaaattgcaggcgattgggattcatggc---gaatcctatttgcct
ggccaatacaatgccttgctttgcccaagctgtaaaggt------------ggggattct
ggggagaaa------agcttatctcttaatatttcaccaagcggggggcaagcagcgtgg
acttgctttcgagctaaatgtgggtggagaggc---------------------------
------gctactcgtgcctttgcagatgtaacatcaacttatgcaaaaatgaactcagtc
gcg---aaagta---------------------aagcaaccg------------------
------------attagaacaatc---------------------------------aca
gaggagagtttgagtctggaacctttgtgcaacgagttacttgcatattttgccgagcgc
atgatatct---ggagaaacattacgaagaaactctgtcatgcagaaaagaact---gga
gat------cag---------------------attgctattgcgttcacttaccgaaga
aaaggagaccttgtaagctgcaagtatcgtgatatt---tccaaa------aaattttgg
cag------------gaagccaatactgaaaagatcttttatggactggatgatataaag
gaaggaagtgatatcatcattgttgagggtgaaatggataagcttgccatggaagaagct
ggcttcaaaaattgtgtcagtgttccagatggtgctcctccaaaggtctcgaataaagcc
ttaccctccgaagaagaggacacgaagtatcagtatctgtggaactgcaaagaatatact
gaaaaggcatctcgcattattcttgccacggatggtgatgctcccggtcaagccttagct
gaagaacttgcacgacgtttggggagagaaaggtgttggagagtcaaatggccaaacaag
aatgacacagaaagtttcaaagatgcaaatgaggtgcttatgtatatgggtcctgatgca
ctgaggaatgtcattgagactgctgagctt---tatccaataagaggtttg---ttcaat
ttcaaagattattatggcgagattgatgactattatcatcagtcacttggttttgagctt
ggtgtttcaactggatggagtgcgctcaatgacttatataatgtcgtgcct---ggagaa
ttgacaattgttacaggagttccaaattcaggcaagagtgag---tggatcgatgctcta
------ttatgcaatctcaaccatagtgctggttggaaattcgcactttgctctatggaa
aatagggtacgagagcacgcaagaaagcttttggagaaacat---atc---aagaagcct
ttctttgat---gttaggtatggggagtatgttgagaggatgagcgctgaggatttggag
caagggaaaaagtgg---ctcagtgattcattt---gctctaataaggtgcgag---aat
gattgccttccaagtataaattgggttctcgatcttgcgagaatagctgttctccgccat
ggggttagaggccttgtaatcgatccctataatgaactcgaccatcaacgtccttctaac
cagactgaaacagagtatgtgagtcagatgctgacaaaaatcaagcgctttgctcaacat
cactcatgtcatgtttggttcgtggctcatccgagacagttgcataattggattggaggt
cctccgaatatgtatgacatcagtgggagtgcacactttataaacaaatgtgacaatgga
atagttatccaccgtaacagggatccagaggcgggtcccattgatatagttcaggtttgt
gtgcgcaaagtacgtaataaagtcataggaacaattggagatgcctatttgtcatataac
agggttactggt---gagtacatggacgtt------gatatgtcatcccaa---------
---------------------------attgataataaa---------------------
---------------------------cgcaaaaga------------
>CastillejaMiniata
------------------------------------------------------------
------------------------------------------------------------
------------------------------------------------------------
------------------------------------------------------------
------------------------------------------------------------
------------------------------------------------------------
------------------------------------------------------------
------tca---------------------------------------------------
------------------------------aattgc------------------------
------------------------------------------------------------
------------------agcaga------------------------------------
------------attattttaatgggctcccgg---aatttc---------ctg------
------------------ctactcaagtcctcc---------------------gccaca
cccgctgaccac---------------------gtgcgcgtaata---------------
tctctccattcctgt---tcacagacgaacagttttcattcc------------------
tttcgcaggagaaataatctcaacctttttccttctacaaaa------------------
------------------------------------------------------------
------------------------------------------------------------
---------------------------caattt---cct---gcaatttatcag---aga
------------------------------------------------------------
------------------gcctctggatatagttac------actccgtatgccgcc---
------------------------atgcccattcccaga---ccgataaatggtgttgat
ttggagacactg------------------------gataatcaaatg---gtagat---
---------------gagaag---------------------------------------
------------------------------------------------------------
---------------------------nnntgtaaaggt------------ggggattta
ggggagaaa------agcttatctcttagtatttcnnnn---------------------
------------------------------------------------------------
---------------------------------tcaacttatgcaaaaatgaattcagtc
aca---aaagta---------------------aaggaacca------------------
------------attagaacaatc---------------------------------aca
gaggagatgttgggactcgaacctttgtgtaacgagttacttgcatattttgctgagcgc
atgatatct---ggagaaacattacgaagaaactatgtcatgcagaaaaaaaca---gga
gag------cag---------------------attgctattgcgtttacttaccgaaga
aaaggataccttgtaagctgcaagtatcgtgatatt---tccaaa------aagttttgg
cag------------gaagccaataccgaaaagatcttttatggactggatgatataaag
gaaggaaatgatatcatcattgttgagggtgaaatggataagcttgcaatggaggaagat
ggtttcaaaaattgtgtcagtgttccagatggtgctcctgcaaaggtctcgaataaagcc
ttaccctccgaagaaaaggacacaaaatatcagtatctatggaactgcaaagaatatact
gaaaaggcatctcgcattattcttgccacggatgctgatgctcctggtcaagccttagca
gaagaacttgcaagacgtttggggagagaaaggtgttggagagtcaattggccaaacaag
aatgacaatgaacgtttcaaagatgcaaatgaggtgcttatgtatatgggtcctgatgca
ctgagaaatgtcattgagaccgctgagctg---tatccaataaaaggtttg---ttcaat
ttcaaagattacaatggcgagattgatgactattataatcagtcacttggttttgagctt
ggtgtttcaactggttggactgcgctcaatgagttatataatgttgtgcct---ggagaa
ctgacaattgttacaggagttccgaattcgggcaagagtgag---tggatcgatgctcta
------ttgtgcaatctcaaccatagtgttggttggaaattcgcactttgctctatggaa
aatagggtacgagaacacgcaagaaagcttttggagaaacat---atc---aagaagcct
ttctttgat---gttaggtatggggagtatgttgagaggatgagccctgaggatttggag
caagggaaaaagtgg---ctcagtgactcattt---gctctaataaggtgcgag---aat
gattgccttcctagtataagttgggttctcgatcttgcaagaattgctgttctccgccat
ggggttagaggccttgtaattgacccctataatgaacttgatcatcaacgtcctcctaac
cagaccgaaacggagtatgtgagtcagatgctgacaaaaatcaagcgctttgctcaacat
cactcttgtcatgtttggtttgtggctcatccgagacagttgcataattggattggaggt
cctccgaatatgtatgacatcagtgggagtgcacactttataaacaaatgcgacaatgga
atagttatccaccgtaacagggatccggaggcgggtcccattgatgtagttcaggtttgt
gtgcggaaagtacgtaataaagtcataggaacaattggagacgcctatttgtcatataac
agggttaccggt---gagtacatggacatt------gatatgtcatcc------------
------------------------------------------------------------
------------------------------------------------
>Pedicularis
atg---------------------------------------------------------
------------------------------------------------------------
------------------------------------------------------------
------------------------------------------------------------
------------------------------------------------------------
---------------cagagaagacta---------------------------------
---------------------------------------------------tttctgagc
cctaattca---------------------------------------------------
------------------------------aattgc------------------------
------------------------------------------------------------
------------------agcaga------------------------------------
------------attattttaatgggctccagg---aatttc---------ctg------
------------------ctacccaagtcctca---------------------gcccca
cccgctgtgcac---------------------gcgcgtgtaatctcacaccat------
tcttgttcttcctgt---ttacagacgaacagttttcattcc------------------
ggtagccggaaaaacaatctcagcttacttccttcttcgaag------------------
------------------------------------------------------------
------------------------------------------------------------
---------------------------cacttt---ccc---gcaatttatcag---aga
------------------------------------------------------------
------------------gcctctggttatagctac------actccatacgccgcc---
------------------------atgcccattccgcga---ccgatagatggtgtcgat
atagctactctg------------------------gataatcaatcattggtagat---
---------------gaaaaa------------cagctcatgattttg------------
---------agacaaaagttggagacagttgggattcgtggc---gagtcttatttgcca
ggccaatacaatgccttgctttgccctagctgtaaaggt------------ggggattca
ggagagaag------agcttatctcttaatatttcaccgaacggggggcaagcaacatgg
acttgctttcgagctaaatgtgggtggagaggc---------------------------
------gcgactcgtgcctttgcaaatgtggcatcaacttatgctagtatgaataaaccc
ggg---aaagta---------------------aagcaaccg------------------
------------attagaacaatc---------------------------------aca
gaggagagtttgggactcgaaccattgtgtaaccagttgcttgggtactttgctgagcgt
atgatatct---ggagaaacattacgaagaaattcggtcatgcagaaaagaact---gga
gat------cag---------------------gttgttattgcgttcacttaccgacga
aaaggagaccttgtaagctgcaagtatcgtgatgtt---gccaag------aaattttgg
cag------------gaagcaaatactgagaagattttttatggactggatgatataaag
gaaggaaatgatataatcatcgttgagggtgaaatggataagcttgcaatggaagaagct
ggcttcaaaaattgtcttagtgttccagatggtgctcctccgaaggtctcgaacaaagac
ttgccctctgaagaagaggacacgaagtatcagtatttgtggaattgcaaagaatatact
gaaaaggcatctcgcattattcttgccaccgatgctgatggtcctggtcaagccttagct
gaagaacttgcacgacgtttggggagggaaaggtgttggagagtcaaatggccaaacaag
aatgacgaagaaagtttcaaagatgcaaatgaggtgcttatgtttatgggtcctgatgcg
ctgaggaatgtcattgagaccgctgagctt---tatccaataaaaggtctg---ttcaat
ttcaaagattacaatggcgagattgatgattattataatcagacacttggttttgacatc
ggtgtttcaactggttggagtgggctcgataacttatataatgtcgtgcct---ggagaa
ttgacaattgttactggaataccaaattcaggcaagagtgag---tggattgatgctcta
------ttatgcaatctcaaccataaagttggttggaaattcgcactttgctctatggag
aacagggtacgagagcatgcaagaaagctattggagaaacat---atc---aagaagcct
ttctttgat---gttaggtatggggagtatgttgagaggatgagccctgaggatttggag
cgaggaaaaaagtgg---ctgagtgattcattt---tctctgataaggtgcgag---aat
gattgccttccaagtataacttgggttctcgaacttgcgagaattgctgttctccgtcat
ggggttagaggccttgtaatcgacccctataatgaactcgatcatcaacgtcctcctaac
cagaccgaaacagagtacgtgagtcagatgctgacaaaaatcaagcgctttgctcaacat
cactcatgtcatgtttttttcgtggctcacccgagacagttgcacaattgggtcggaggt
cctccgaatatgtacgacatcagcgggagtgcgcactttattaacaaatgtgacaatgga
atagtcatccaccgtaacagagatccagatgcgggtccccttgatatagttcaggtgtgt
gtgcggaaagtacgtaacaaagtgataggaacaattggagatgcctatctatcatataac
aggattactggt---gagtacatggacgtt------gatgtgtcgtccagaaaa------
------------------------------------------------------------
------------------------------------------------
>Euphrasiaarctica
atg---------------------------------------------------------
ctt---------------------------------------------------------
cgttcatcg---------------------------------------------------
------------------------------------------------------------
------------------------------------------------------------
---------------cagagaaagctg---------------------------------
---------------------------------------------------tttctgagc
tcttactca---------------------------------------------------
------------------------------aattgc------------------------
------------------------------------------------------------
------------------agcaga------------------------------------
------------attattttaacgggttccgag---aatttc---------atg------
------------------ctgctcgagccctcc---------------------tcgccc
actgccgcacga---------------------------acacctccgctccgt------
gccttttcgtcttct---tcgcagacgaacccatttcacagt------------------
---------aggaaaaatctaacccctttcgcttctccgaaa------------------
------------------------------------------------------------
------------------------------------------------------------
---------------------------catttc---cct---gcaatttatcag---agg
------------------------------------------------------------
------------------gcctctggattttgttat------nnn---------------
---------------------------gatttgggggct---ctg---------------
------------------------------------gagaatcagttg---gtggat---
---------------gaaaaa------------cagcttatgatattg------------
---------agacagaagttgcaggacattgggattgatgga---aaatccttgttgcca
ggtcaatacagtgccttgacttgcccannn------------------------------
---------------tca---------------------------------gcaacgtgg
acctgctttcgagctaaatgtgggtggaagggt---------------------------
------ggtacccgtgcctttgcagatgtaacatcaacttacgcaaaaatgagttcaacg
tcg---aaaata---------------------aaacaaccg------------------
------------cctagagtaatc---------------------------------aca
gaggagggtttgggactggaacttttgtgtagtgagctacttgggtactttgccgagcgc
atgatatcc---ggagaaacattacgaagaaattctgtcatgcagaaa---------nnn
gaa------cag---------------------attgctattgccttcacttaccgacgg
aaaggagagcttgtaagctgcaagtatcgtgatatt---aacaag------aaattttgg
cag---------------------------------------------------------
---------------------gttgagggtgaaatggacaagcttgcaatggaagaagct
ggcttcaaaaattgtgtgagtgttccggatggtgctcctgcaaaggtttcgaagaagtct
ttgccctctgaagaa---------------------------------------------
gagaaggcatctcgaattattcttgccacggatgctgatgctcctggccaagccttggct
gaagaacttgcccggcgcttggggagagaaaggtgttggagagtcaaatggccgaacaag
aacgacacagaaactttcaaagatgcaaatgaggtgcttatgtatatgggccccgatgcg
ctaagggatgtcattgaaactgctgagctt---tttccaataaaaggtctc---ttcaat
ttcaaggattacaatgctgagattgatgactactatcatcagtcacttggttttgagctt
ggtgtttcaactggatggaggggtctcaatgagttatacaatgttgtgccc---ggagaa
ttaacaattgttacgggggttccgaattcaggcaagagtgag---tggattgatgctcta
------ttatgcaatctcaaccatagtgttggttggaaatttgcactttgctctatggaa
aatagggtacgtgagcatgcaagaaaacttttggagaaacat---atc---aagaagcct
ttctttgat---gttaggtatggggagtatgttgagaggatgagcgttgaggagttggac
aaaggaaagaagtgg---ctcagtgattcattt---tctctaataaggtgtgag---aat
gattgccttccaagtataaattgggttcttgatctggctagaattgcagttctccgccat
ggggttaatgggctcgtaatcgacccgtataacgagctcgaccatcaacgccctcctaac
cagactgaaacagaatatgtgagtcagatgctgacgaaagtcaaacggtttgctcaacac
cactcctgtcacgtttggttcgtggctcatccaagacagttgcaaaattggattggaggt
cctccgagtatgtacgacatcagtgggagtgcacacttcattaacaaatgtgacaatggg
attgtggttcatcgtaatagggatccagaggcgggccctcttgatgtagttcaggtgtgt
gtgcggaaagtacgcaataaagtcgtaggaacaattggagatgcctatttgtcatataac
agg---------------------------------------------------------
------------------------------------------------------------
------------------------------------------------
>ConopholisAmericanaamericana
------------------------------------------------------------
------------------------------------------------------------
------------------------------------------------------------
------------------------------------------------------------
------------------------------------------------------------
------------------------------------------------------------
------------------------------------------------------------
------------------------------------------------------------
------------------------------------------------------------
------------------------------------------------------------
------------------------------------------------------------
------------------------------------------------------------
------------------------------------------------------------
------------------------------------------------------------
------------------------------------------------------------
------------------------------------------------------------
------------------------------------------------------------
------------------------------------------------------------
------------------------------------------------------------
------------------------------------------------------------
------------------------------------------------------------
------------------------------------------------------------
------------------------------------------------------------
------------------------------------------------------------
------------------------------------------------------------
------------------------------------------------------------
------------------------------------------------------------
------------------------------------------------------------
------------------------------------------------------------
------------------------------------------------------------
------------------------------------------------------------
------------------------------------------------------------
------------------------------------------------------------
------------------------------------------------------------
------------------------------------------------------------
------------------------------------------------------------
------------------------------------------------------------
------------------------------------------------------------
------------------------------------------------------------
------------------------------------------------------------
------------------------------------------------------------
------------------------------------------------------------
------------------------------------------------------------
------------------------------------------------------------
------nnnactggatggaggggtctcaatgaattatataatgttgtgcct---ggagaa
ttgacaattgttacaggagttccaaattcaggcaagagtgag---tggattgatgctcta
------ttatgtaatctcaaccatagtgttggttggaaatttgcactttgctctatggaa
aatagggtacgagagcatgcaagaaaacttttggagaaacat---atc---aagaagcct
ttctttgat---attaggtatggggagcatattgagaggatgagcgttgatgagttggag
caaggaaagaagtgg---ctcagtgattcgttt---gctctaataaggtgtgag---aat
gattgccttccaagtataaattgggttcttgatcttgcgagaatagcagttctccgccat
ggggttaatggacttgtaattgacccgtataatgaacttgatcatcaacgtcctcctaac
cagactgaaacagaatacgtgagtcagatgctgacaaaaatcaaacgctttgctcaacat
catgcatgtcatgtttggttcgtggctcatccaagacagttgcataattggattggaggt
cctccaaatatgtacgacattagtgggagtgcacacttcataaacaaatgtgacaatgga
attgttatccatcgtaacagggatccagatgctggtcccattgatgtagttcaggtttgc
gtgcggaaagtgcgtaataaagtcataggaacaattggagatgcctacttgtcatataac
agggttaccggt---gagtacatggacatt------gatatgtcatcccaa---------
---------------------------aatggtacacac---------------------
---------------------------aaaaga---------------
>Epifagusvirginiana
------------------------------------------------------------
------------------------------------------------------------
------------------------------------------------------------
------------------------------------------------------------
------------------------------------------------------------
------------------------------------------------------------
------------------------------------------------------------
------------------------------------------------------------
------------------------------------------------------------
------------------------------------------------------------
------------------------------------------------------------
------------------------------------------------------------
------------------------------------------------------------
------------------------------------------------------------
------------------------------------------------------------
------------------------------------------------------------
------------------------------------------------------------
------------------------------------------------------------
------------------------------------------------------------
------------------------------------------------------------
------------------------------------------------------------
------------------------------------------------------------
------------------------------------------------------------
------------------------------------------------------------
------------------------------------------------------------
------------------------------------------------------------
------------------------------------------------------------
------------------------------------------------------------
------------------------------------------------------------
------------------------------------------------------------
------------------------------------------------------------
------------------------------------------------------------
------------------------------------------------------------
------------------------------------------------------------
------------------------------------------------------------
------------------------------------------------------------
------------------------------------------------------------
------------------------------------------------------------
------------------------------------------------------------
------------------------------------------------------------
------------------------------------------------------------
------------------------------------------------------------
------------------------------------------------------------
------------------------------------------------------------
------------------------------------------------------------
------------------------------------------------------------
------------------------------------------------------------
---------cgagagcatgcaagaaaacttttggagaaacat---atc---aagaagcct
ttctttgat---attaggtatggggagcatattgaaaggatgagcgttgaggagttggag
caaggaaagaagtgg---ctcagtgattcgttt---tctctaataaggtgtgag---aat
gattgccttccaagtataaattgggttcttgatcttgcgagaatagcagttctccgccat
ggggttaatggacttgtaattgacccgtataatgaactcgatcatcaacgtcctcctaac
cagactgaaacagaatacgtgagtcagatgctgacaaaaatcaaacgc------------
------------------------------------------------------------
------------------------------------------------------------
------------------------------------------------------------
------------------------------------------------------------
------------------------------------------------------------
------------------------------------------------------------
------------------------------------------------
>Ofasciculata
atg---------------------------------------------------------
ctt---------------------------------------------------------
cttttacca---------------------------------------------------
------------------------------------------------------------
------------------------------------------------------------
---------------cagagcaaatta---------------------------------
---------------------------------------------------tttctgggc
ccttattca---------------------------------------------------
------------------------------aattat------------------------
------------------------------------------------------------
------------------agcaga------------------------------------
------------attattttaatgggctccaag---aacttt---------atg------
------------------ctactcaagtcctcc---------------------gccgct
gccgctactcat---------------------gcgcgcatagtttcgctccat------
tcttgtccttcttgt---ttacaatctgactctttttacagt------------------
---------agaagaaatattgccctttttgcttctccaaaa------------------
------------------------------------------------------------
------------------------------------------------------------
---------------------------catttc---cct---gctatttatcag---aaa
------------------------------------------------------------
------------------gccgctggatatagttat------accccatatgccgcc---
------------------------atgcccattcccaga---ccgatacctggtatcaat
atagagactctg------------------------gagaatcaaatg---gtagat---
---------------gaaaaa------------cagcttatgatatta------------
---------agacagaagttgcaggaaattgggattgatgga---aactcttgtttgcca
gggcaatacaatggcttgatgtgcccaatctgtaaaggt------------ggggattca
ggggagaag------agcttatctcttatgatcgaacctaacgggggagcagcaacatgg
acctgctttcgagctaagtgtgggtggaagggc---------------------------
------gctactcgtgcctttgcaaatgtaacatcaacttatgcaaaaatgaggtcaatg
ccg---aaagta---------------------aagcaacca------------------
------------cctagaataatt---------------------------------aca
gaggagagtttgggacttgaacctctgtgtaatgagctactggcatattttgccgagcgc
atgatatct---ggagaaacattacgaagaaattttgttatgcagaaaaaaagt---gga
gat------cag---------------------attgctattgccttcacttaccgaagg
aataaagatcttgtaagctgcaagtatcgtgatatt---accaaa------aaattttgg
cag------------gaagccaatacagaaaagattttttatggactggatgatataaag
gaagcaagtgatgtcatcattgttgagggtgaaatggacaagcttgcactggaagaagct
gggttcaaaaattgtgtgagtgtcccagacggtgctcctccaaaggtctcgaataaatct
ttgccttccgaagaagaggacacgaagtatcagtacctatggaactgcaaagagtatact
gaaaaggcatctcgcatcattcttgcgacggatggtgatgcacctggtcaagccttagct
gaagaacttgcacggcgtttggggagagagaggtgttggagagtcaaatggccaaaaaag
aacgagacagaattttttaaagatgcgaatgaggtgcttatgtatatgggtcctgatgca
ctgagggatgtcgttgacactgctgagctt---tatccaataagaggtttg---ttcaat
ttcaaagattacaatgatgagattgatgactactatcatcagtcacttggttttgagctt
ggcgtttcaaccggatggagggctctcaatgaattatataatgttgtgcct---ggagaa
ttgacgattgttacaggagttccgaattcaggcaagagtgag---tggattgatgctcta
------ttatgcaatctcaaccatagtgttggttggaaatttgcactttgctctatggaa
aatagggtacgagagcatgcaagaaaacttttggagaaacat---tta---aggaagcct
ttctttgat---gttaggtatggggagcatatagagagaatgagcgttgatgagttggag
gagggaaagaagtgg---ctcagtgattcgttt---gctctaataaggtgtgag---aat
gattgccttccaagtataagttgggtccttgatcttgcaagaatagcagttctccgccat
ggggttaatggacttgtaattgacccgtataatgaacttgatcatcaacggcctcctaac
cagactgaaacagaatatgtgagtcagatgctgacaaaaatcaagcgctttgctcaacat
catgcatgtcatgtttggttcgtggctcatccgagacagttgcaaaattggaatggaggt
ccaccaaatatatacgacatcagtgggagtgcacacttcataaataagtgtgacaatgga
attgttatccaccgtaacagagatccagaggcgggtcccattgatatagttcaggtttgt
gtgcggaaagtgcgtaataaagtcataggaacaattggagatgcctatttgtcatataac
agggttaccggt---gagtacatggacatt------gatatgtcatct------------
------------------------------------------------------------
------------------------------------------------
>PhelipancheAegyptiaca
atg---------------------------------------------------------
ctt---------------------------------------------------------
cttttacca---------------------------------------------------
------------------------------------------------------------
------------------------------------------------------------
---------------cagaataaacta---------------------------------
---------------------------------------------------tttctaggc
ccttactca---------------------------------------------------
------------------------------aattat------------------------
------------------------------------------------------------
------------------agcaga------------------------------------
------------ataattttgatgggctccaag---aatttt---------ctg------
------------------ctactcaattcctcg---------------------cccact
gccgctactcat---------------------gcgcgcatagtttcgttccat------
tcttgttcttcttgt---ttacagtcgctctcttattatcac------------------
------agtaggaaaagtatgaccttttttgcttctccgaaa------------------
------------------------------------------------------------
------------------------------------------------------------
---------------------------cacatc---cct---gcaatttatcag---aaa
------------------------------------------------------------
------------------gccgctggatttagctat------accccatatgccgcc---
------------------------atacccattcccaga---tcaatacctggtgtcgat
atagagactccg------------------------gagaatcaaatg---gtagat---
---------------gaaaaa------------cagcttatgatatta------------
---------aaacaaaagctgcaggaaattggttttgatgtc---gactcttgtttgcca
gggcaatacactggcttgatgtgcccaaacatatgtggt------------ggggattca
gaggagaaa------agcttatctcttatggtcgaaccaagcggggcggcggcaacatgg
acctgctttcatggtaaatgtgggtggaagggc---------------------------
------gctactcatgcctttgctgatgtaacatcaacttatgcaaaaatgagttcaatg
tca---agaata---------------------aatcaacca------------------
------------cctaaaataatt---------------------------------aca
gaggagagtttaggactagaacctttatgtaatgagctacttgcatattttgctgagcgc
atgatatct---ggagaaacattacgaagaaattctgtcatgcagaaaagaagt---gga
gat------cgg---------------------attgctattgccttcacctaccgaaga
gatggagatctcgtaagctgcaaatatcgtgatatt---accaaa------atattttgg
cag------------gaagccaatacggaaaagatcttctatggactggatgatataaag
gaagcaagtgatgtcatcattgttgagggtgaaatggacaagcttgcactggaagaagct
ggcttcaaaaattgtgtgagtgtcccagacggtgctcctccgaaggtctcaaaaaaatca
ttgccctccgaagaagaggacacaaaatatcaatacctatggaactgcaaagattatact
caaaaggcatctcgcattattcttgccacggatgctgatgctcctggtcaagctttatcc
gaagaacttgcacgacgtttgggaagagaaaggtgttggagagtcagatggccaaaaaag
aacgagacggaagtttttaaagatgcgaatgaggtgcttatgtatttgggtcctgatgca
ctgagggatgtcattgacaatgcggagctt---tatccgataagaggtttg---tttaat
tttaaagattacaacgatgagattgatgactattatcatcagacacttggttttgagctt
ggtgtttcaactggatggagggctatcaacgacttatataatgttgtgcct---ggagaa
ttgacaattgttacgggaattccgaattcaggcaagagtgag---tggattgatgctcta
------ttatgcaatcttaaccatagtgttggttggaaatttgcactttgctctatggaa
aatagggtgcgagagcatgcaagaaaactattggagaaacat---ata---aggaagcct
ttctttgat---gttagatacggggagcatgtcgagaggatgagtgtcgaggagttggag
gaaggaaaaaagtgg---ctcagtgattccttt---gctctaataagatgtgag---aat
gattcccttccaagtataagttgggttcttgatcttgcgagaatagcggttcttcgccat
ggggttaatggacttgtaatcgatccatataatgagctcgatcatcaacgtcctcctaac
cagactgagacagagtatgtgagtcaaatgctgacaaaagtgaaacgctttgctcaacat
cacgcatgtcatgtttggttcgtggctcatccaagacagttgcataactggatcgggggt
cctccaaatatgtacgagattagcgggagtgcgcacttcataaacaagtgtgacaatgga
atcgttatacaccgtaacagggatccggaggcgggtcccattgatatagttcaggtttgt
gtgcggaaagtgcgtaataaagtcataggaacgattggagatgcctatttgtcgtataac
agggttaccggc---gagtacatggacatt------gatatgccatccaaa---------
---------------------------caaggtaaaagc---------------------
---------------------------agaagg---------------
>OrobancheCumanamana
atg---------------------------------------------------------
ttt---------------------------------------------------------
cttctacca---------------------------------------------------
------------------------------------------------------------
------------------------------------------------------------
---------------aagaagaaacta---------------------------------
---------------------------------------------------tttctgagc
tcttattct---------------------------------------------------
------------------------------cattgt------------------------
------------------------------------------------------------
------------------agcaga------------------------------------
------------attattttgatgggctccaag---aatttt---------ctg------
------------------ctactcaagtcctcg---------------------cccact
gccgctacgcat---------------------gctcgcatagttccgccccct------
acttgttcctcttgt---ttacagtcgcactcttttcacagt------------------
---aggaaaaacttgtcccttcctacttttccgaaa------------------------
------------------------------------------------------------
------------------------------------------------------------
---------------------------cacttt---ccc---gcaatttatcag---aaa
------------------------------------------------------------
------------------gctgctggatatagttat------accccatatgccgct---
------------------------atgcccattcccaga---cctttgcctggtgtcgat
atagagactgag------------------------gaggatcatttg---gtagac---
---------------gaaaaa------------cagctcatgatatta------------
---------agaaagaagttgcaggacattgggattgatggc---gaatcttgttcgcca
gggcaatacaatggcttgatttgcccaaactgtaaaggt------------ggggattca
gaagagaag------agcttatctcttaatatcacgccgaacgggggggcagcggagtgg
atctgctttcgagctaaatgtgggtggaagggc---------------------------
------gctacccgtgcctttgcagatgtaacatcaacttatgcaaaaatgaggtcaatc
acg---aaagag---------------------aagaaaccg------------------
------------cctagaattatt---------------------------------aca
gaggagagtttgggactggaacctttatgtcatgagctacttgcatactttgctgagcgc
atgatatct---ggagaaacattacggagaaattttgtcatgcagaaaaaatct---ttt
gat------cag---------------------attgctattgctttcacttaccgaagg
aataaggagcttgtaagctgcaagtatcgtgatatt---accaaa------aggttttgg
cag------------gaagccgatactgagaagatcttttatggactggatgatataaag
gatgcaagtgatatcatcattgttgaaggtgaaatggacaagcttgcaatggaagaagct
ggcttcaaaaattgcgtcagtgttccagatggtgctcctccaaaggtctcgaataaatct
ttgccttcccaagaagaggacacaaagtatcaatacctctggaattgcaaagagtatacc
gaaaaggcatctcgcattattcttgccacggacggagatccgcctggtcaagccttagct
gaagaaattgcacggcgcttggggagagaaaggtgttggagagtcaaatggccaaaaaag
aacgacactgaaagttttaaggatgcaaatgaggttcttatgtatatgggtcctgatgca
ttgagggatgtcgttgacaatgctgaactt---tatccaataagaggtctt---ttcaat
ttcagagattataatgatgagatagatgactactatcaccagtcccttggttttgaactt
ggtgtttcgactggatggagggctctaaatgatttatataatgttgtgcct---ggtgaa
ctgacaattgttacaggagttccaaattcaggcaagagcgaa---tggatcgatgctctc
------ttatgcaacctaaaccatagtgttggttggaaattcgcactttgctctatggaa
aacagggtacgagagcatgcaagaaaacttttggagaaacat---ata---aggaagcct
ttctttgat---gttaggtatggggagcatattgagaggatgagcgtcgaggaattggat
gaaggaaagaagtgg---ctcagtgattcattc---gctctaataaggtgtgag---aat
gattgccttccaagtattaattgggttcttgatcttgcgagaatagcagttctccgccat
ggggttaatgggcttgtaatcgacccgtacaatgaacttgatcatcaacgtccccctaac
cagactgaaacggaatatgtgagccagatgctgacgaaggtcaaacggtttgctcaacat
cattcttgccatgtttggttcgtggctcatccaagacagctgcataattggatcggaggt
cctccaaatatgtacgacattagtgggagtgcacacttcataaacaaatgcgataacgga
attgtgatccaccgtaacagggacccagaggcggggcccatcgatatagttcaggtttgt
ttgcggaaagtccgtaataaagtcataggaacaattggagatgcctatttgtcatataac
agggttaccggt---gagtacatggacatt------gatatgtcatcccag---------
---------------------------aatgataaacac---------------------
---------------------------aaaaagaaa------------
>Aeginetiaindica
atg---------------------------------------------------------
ctt---------------------------------------------------------
cttccagca---------------------------------------------------
------------------------------------------------------------
------------------------------------------------------------
---------------cagcggaaactt---------------------------------
---------------------------------------------------ttcctgaga
cttcaatca---------------------------------------------------
------------------------------aattat------------------------
------------------------------------------------------------
------------------acccga------------------------------------
------------gctattttcatggcgtcgagg---gatttt---------ctg------
------------------ctgctcaagccaccc---------------------cccgct
tccgctacgcac---------------------gcgcgcgcaccttcgctccat------
tcccgctgttcttgt---tcgcaaacacactattttcactct------------------
---aatagcaggattaatctctccattcttgctaatacgata------------------
------------------------------------------------------------
------------------------------------------------------------
---------------------------cgcttt---cca---ccattgtatcag---agg
------------------------------------------------------------
------------------gcctctggatatagtttc------accccatatgctgcc---
------------------------atgcccatccccagg---ccgattcctggtgtcggt
atagagaccctg------------------------gagaatcaattt---gtagat---
---------------gaagaa------------cagcttatcatatta------------
---------aagcaaaagttgcaggaaattggaattcatcca---gatccttgtttgccn
------------------------------------------------------------
------------------------------------------------------------
------------------------------------------------------------
------------------------------------------------------------
------------------------------------------------------------
------------------------------------------------------------
------------------------------------------------------------
------------------------------------------------------------
------------------------------------------------------------
------------------------------------------------------------
------------------------------------------------------------
------------------------------------------------------------
------------------nnngtcccagatggcgctcctccaaaagtctcgaacaaggca
ttgccccccgaagaagatgacatcaagtatcaatatctatggaactgcagagagtataca
cagaaggcatctcgcattattctcgccacggataatgacattcctggtcaagccttagct
gaagaacttgcacgacgcttgggaagagaaaggtgttggagagtgaaatggcctaaaaag
accgaaacggaaagtttcaaagatgcaaatgaggtgcttatgtatatgggtcccgatgtg
ctgcgggacatcattaaagctgccgaactt---tatcctataaaaggactg---ctcaat
ttcaaagattacaatgacgagatcgacaactactatcaccagtcacttggttatgagctc
ggtgcctcgactggatggaaggctctcaatgaattgtataatgttgttcct---ggagaa
ttgacagtcgtaacaggagttccaaattcgggcaagagcgaa---tggatcgatgctctc
------ttatgcaatctcaaccatagtgtcggttggaaatttgcactttgttctatggaa
aatcgggttagagaacatgcgaggaaacttttggagaaacat---gta---aggaagcct
tttttcgac---ataagatatgggaagcatatcgagaggatgagcatcgaggagttggag
caaggaaagaagtgg---ctcagcgattcgttc---gctctgatcaggtgcgag---aat
gattcccttcctagtataaattgggttctcgatctcgcaaggatggcagtccttcgacat
ggggtacatgggctcgtaatcgacccgtataatgaactcgaccatcaacgaccccctaac
cagactgaaacggaatacgtgagccagatgctgacgagaatcaaacggttcgctcaacat
cacctgtgccacgtctggttcgtggctcacccgagacagttgcataattgggttggaggc
gcgccgaacatgtacgacatcagcgggagcgcacacttcataaacaaatgcgacaacggt
attgtgatccaccgtaatagggaccccgaagcgggccccatggacttggttcaggtttgt
gtgaggaaagtgcgtaataaagtcatcggaacgatcggagacgcctatctgttatacgac
agggtgaccggt---gtgtacacg------------------------------------
------------------------------------------------------------
------------------------------------------------
>ChristisoniaKwangtungensis
atg---------------------------------------------------------
ctt---------------------------------------------------------
cttctagcc---------------------------------------------------
------------------------------------------------------------
------------------------------------------------------------
---------------cagcggaaactg---------------------------------
---------------------------------------------------ttcgtgaga
gttcaatca---------------------------------------------------
------------------------------aattat------------------------
------------------------------------------------------------
------------------acccga------------------------------------
------------gctattttcatggcgtcgagg---gatttt---------ctg------
------------------ctactcaagccaact---------------------cccgct
tccgccgcgcac---------------------gcgcgcgcaccttcgctccat------
tatcactgttcttat---tcgaaaacgcattattttcactct------------------
---aatagcaggaataatctatccttttttgttaatacgata------------------
------------------------------------------------------------
------------------------------------------------------------
---------------------------cgcttt---cca---ccaatttatcag---agg
------------------------------------------------------------
------------------gcctctggatatagtttc------accccatatgccgcc---
------------------------atgcccatccccagg---ccgactactggtgtcggt
atagagaccctg------------------------gagaatcaattt---gtagat---
---------------gaagaa------------cagcttatcatatta------------
---------aggcagaagttgcaagaaattggaattcatccc---aatccttgtttgcca
gggcaatttaatagcttgacttgcccaatctgtaaaggt------------ggggagtcg
gaggagaag------agcttatctcttcgtattgcaccggacgggagggcagcaatgtgg
atctgctttcgagccaaatgtgggtgggcaggc---------------------------
------actacacgagcatatgcaaatgcgaaatcgacttttgcaaaaatgaatgcagtc
acg---acagta---------------------aagcaacca------------------
------------cctagaataatt---------------------------------aca
gaggagattttgagtctcgaacctttgtgtgatgagttgcttgcatattttgctgcgcgg
atgatatct---ggggacacgttacgaagaaatcgtgtcatgcagaaaaaaagt---gga
gat------cag---------------------attgctattgccttcacttacaggagg
aatggagaacttgtaagctgcaagtatcgcgatatc---accaaa------aagttttgg
cag------------gaagctaatacggaaaaaatattttacggactggatgatataaat
gaagcaagcgatgtcatcattgttgaaggtgaaatggacaagcttgcaatggaagaagca
ggcttcagaaactgcgtgagcgtcccagatggcgctcctccaaaagcctcgaacaaggca
ttaccctccgaagaagatgacatcaagtatcaatatctatggaactgcagagagtatacg
gaaaaggcatcccgcattattctcgccacggacaacgaccttcctggtcaagccttagct
gaagaacttgcacgacgcttgggaagagaaaggtgttggagagtgaaatggcctaaaaag
aatggcacagaaagtttcaaagatgcaaatgaggtgcttatgtatatgggtcctgatgtg
ctgagggacatcattaaagctgctgagctt---tacccaataagaggactg---ctcaat
ttcaaagattacaatgacgagatcgacaattactatcaccagtcacttggttatgagctt
ggtgcctcgactggatggaaggctctcaacgaattgtacaatgttgttcct---ggagaa
ttgacagtcgtaaccggagttccaaattcgggcaagagcgag---tggattgatgctctc
------ttatgcaatctcaaccatagtgttggttggaaatttgcactttgctctatggaa
aatcgggttcgagaacatgccagaaaacttttggagaaacat---gta---aggaagcct
ttcttcgat---ataaggtacgggaagcatatcgagaggatgagcatcgaggagttggag
gaaggcaagaagtgg---ctgagcgattcgttt---gctctgatcaggtgcgag---aac
gattgccttccgagtataaattgggttctcgatctggcaagaatcgcagtcctccggcat
ggagtacatgggctcgtaatcgacccgtataatgaacttgaccatcaacgaccccctaac
cagactgaaacggagtacgtgagccagatgctgacgaaaatcaaaaggtttgctcaacat
cacctgtgccacgtctggttcgtggctcacccgaggcagctgcataattggatcggagga
gcaccgaacatgtacgatatcagcgggagtgcacacttcataaacaaatgcgacaacggc
attgtgatccaccgcaacagggaccccgaagcgggccccctcgacttggttcaggtttgt
gtgaggaaagtgcgtaacaaagtcatcggaacgatcggagacggctatctattgtacgac
agggcgaccggt---gtgtacacggatgtt------gatacatctgatctcgaa------
---------------------------cttgagaagggc---------------------
---------------------------cgaaga---------------
>Alectravogelii
atg---------------------------------------------------------
ctt---------------------------------------------------------
ctttcaccg---------------------------------------------------
------------------------------------------------------------
------------------------------------------------------------
---------------caacggaaacta---------------------------------
---------------------------------------------------ttattgaac
cctcactca---------------------------------------------------
------------------------------aattct------------------------
------------------------------------------------------------
------------------agcagg------------------------------------
------------cttatgttcatggcttccaag---gatttt---------ctg------
------------------ctactcaagtcttct---------------------cccgct
tccgccgcgcac---------------------gcgcgcgtacttccgctccatttt---
tcttcttcttcttgt---tcgcaaacacagtcttttcactac------------------
---aaatgcaggaaaaatgtctccttttttgctaatacgaaa------------------
------------------------------------------------------------
------------------------------------------------------------
---------------------------cacttt---cct---gcaatttatcag---agg
------------------------------------------------------------
------------------gcttctggatatagttac------accccttatgccgcc---
------------------------atgcccattcccaga---ccgatacctggagtgggt
gtagagaccctg------------------------gacggtcaattt---gtagat---
---------------gaagaa------------cagcttataagatta------------
---------aggaagaagttggaggaaattgggattgatcct---gaatcttgtttgcca
gggcaatacaggagcttgacttgcccaagttgtaaaggt------------ggaggatca
gaggagaag------agcttatctctacgtattgaccctgatgggagggcagcagtgtgg
acctgctttcgagccaaatgtgggtggaaaggc---------------------------
------actacccgagcatatgccgatgtaagatcgacttatgcaaaaatgaatgcaatc
acg---aaagtg---------------------aagccacca------------------
------------cctagaataatc---------------------------------aca
gaggagagtttgggaatagaacctttgtgtaatgagctacttgcatattttgctgagcgg
atgatatct---ggagagacattacgaagaaactgcgtcatgcagaaaaaaagt---gga
gct------cagcac------------------attgccattgctttcacttaccggagg
aatggagagcttgtaagctgcaagtatcgtgatatt---accaaa------aagttttgg
cag------------gaagctaatactgaaaaaatcttttacggtctggatgatataaag
gatgcaagtgatgtcatcattgtagaaggtgaaatggacaaacttgcaatggaagaagct
ggcttcagaaactgtgtgagcgtcccagatggtgctcctccaaaagtctcgaacaaggca
ttgcccgccgaagatgatgacctgaagtatcaatatctgtggaactgcaaggagtataca
gacaaggcatctcgcattattcttgccacggataacgaccctcctggtcaagctttagca
gaagaacttgcgcggcgtttggggagagaaaggtgttggagggtgaaatggcctaaaaag
aatgacacggaaagtttcaaagatgcaaatgaggtgcttatgtatatgggtcctgatgca
ctgaggggtgtcgttgaaggtgctgagctt---tacccaataaaaggactg---ttcaat
ttcaaagattacaatgatgagattgacaactactatcatcagtcactcggttatgagctt
ggtgtctcgactggatggagggctctcaatgacttgtataatgttgttccc---ggagaa
ttaacaatcgtaaccggagttccgaattcgggcaagagtgag---tggattgatgctcta
------ttatgcaatcttaaccatagtgtcggttggaaattcgccctttgctctatggaa
aacagggtacgagaacatgcaaggaaacttctggagaaacat---gta---aggaagcct
ttctttgat---gttaggtatggggcgcatatcgagaggatgagcgttgaagagttggag
caaggaaagaagtgg---cttagtgactctttt---gccctgataaggtgtgag---aat
gattgccttccgagtataaattgggttcttgatctcgctagaatcgctgtcctccgccat
ggggttaacgggcttgtgatcgacccttataatgaactcgaccatcaacgtccccctaac
cagaccgaaacagaatacgtgagccagatgctgacaaaaatcaaacggtttgctcaacat
cacgcgtgccacgtttggttcgtggctcatccaagacagttgcataattggattggtggc
ccgccgaatatgtatgacatcagcgggagtgcccacttcatcaacaaatgcgacaacggg
attgttatccatcgtaaccgagatcccgaagcgggccccattgacctagttcaggtttgt
gtgaggaaagtgcgtaacaaagtcataggaacaatcggagacgcctatctatcatataac
agggtcaccggc---gagtacatggacgta------gatatgtcgtcc------------
------------------------------------------------------------
------------------------------------------------
>Escobedia
atg---------------------------------------------------------
ctt---------------------------------------------------------
ctttcaccg---------------------------------------------------
------------------------------------------------------------
------------------------------------------------------------
---------------caacggaaacta---------------------------------
---------------------------------------------------ttgttgaac
catcactca---------------------------------------------------
------------------------------aattct------------------------
------------------------------------------------------------
------------------agcaag------------------------------------
------------cttattttcatggcttccagg---gatttt---------ctg------
------------------ctactcaagtcttct---------------------cccgct
tccgctgcgctc---------------------gcgcgcgtacttccgctccattct---
tcttcttcttgttgt---tcgcagacacagtcttttcactcc------------------
---aaatgcaggaaaaatctctccttttttgctattatgaaa------------------
------------------------------------------------------------
------------------------------------------------------------
---------------------------cgcttt---cct---gcaatttatcag---agg
------------------------------------------------------------
------------------gcttctggatatagttac------accccttatgccgcc---
------------------------atgcccattcccaga---ccgatacctggagtgggt
gtagagactctg------------------------gacagtcaattt---gttgat---
---------------gaagaa------------cagcttattagatta------------
---------aggaagaagttgcaggaaattggaattgatccc---gaaccttgtttgcct
gggcaatactatagcttgatttgcccaagttgtaaaggt------------ggggaatca
gaggagaag------agcttatctcttcgtattgaaccggatgggagggcagcagtgtgg
acctgctttcgagccaaatgtgggtggacaggc---------------------------
------gctacccgagcatatgccaatgtaagatcgacttatgcaaaaatgaatgcaatc
acg---aaagtg---------------------aagcaacca------------------
------------cctagaataatc---------------------------------aca
gaggagagtttgggaatagaacctttgtgtaatgagctacttgcatattttgccgagcgg
atgatatct---ggtgaaacattacgaagaaattgtgtcatgcagaaaaaaggt---gga
gct------cag---------------------attgccattgctttcacttaccggagg
aatggagagcttgtaagctgcaagtatcgtgatatt---accaaa------aagttttgg
cag------------gaagctaatactgaaaaaattttttacggtctggatgatataaag
gaagcaagtgatgtcatcattgttgaaggtgaaatggacaaacttgcaatggaagaagct
ggcttcagaaactgtgtgagcgtcccagatggtgctcctccaaaagtctcgaacaaggca
ttacccaccgaagaagatgacctgaagtatcaatatctatggaactgcaaagagtataca
gacaaggcatctcgcattattcttgccacggataacgaccctcctggtcaagccttagcg
gaagaacttgcacggcgcttggggagagaaaggtgttggagggtgaaatggcctaaaaag
aatgacacggaaagtttcaaagatgcaaatgaggtgcttatgtttatgggccctgatgca
ctgaggggtgtcattgaagctgccgagctt---tacccaataaaaggactg---ttcaat
ttcaaagattacaatgatgagattgataactactatcatcagtcacttggttatgagctt
ggtgtttcgactggatggagggctctcaatgacttgtataatattgtgcct---ggagaa
ttaacaatcgtaacaggagttccgaattcgggcaagagtgag---tggattgatgcttta
------ttatgcaatcttaaccatagcgtcggttggaaattcgccctttgctctatggaa
aacagggtacgggaacatgcaaggaaacttctggagaaacat---gta---aggaagcct
ttctttgat---attaggtatgggaagcatgtcgagaggatgagtgttgaggagtttgag
caaggaaagaagtgg---cttagtgattctttt---gctcttataaggtgcgag---aat
gattgccttccgagtataaattgggttctcgatctcgcaagaatcgcggtcctccgccat
ggggttaatgggcttgtgatcgacccgtataatgaactcgaccatcaacgtccccctaac
cagactgaaacagaatacgtgagccagatgctgacaaaaatcaaacggtttgctcaacat
catgcgtgccacgtttggttcgtggctcatccaagacagttgcataattggattggaggc
ccgccgaatatgtacgacattagcgggagtgcacacttcatcaacaaatgcgacaatggg
attgttatccatcgtaacagagatcccgaagcgggccccgttgacctagttcaggtttgt
gtgaggaaagtgcgtaacaaagtcataggaacaatcggagacgcctatctatcatataac
agggtcaccggc---gagtacatggacgtc------gacatgtcgtccttgaaa------
------------------------------------------------------------
------------------------------------------------
>StrigaAsiatica
atg---------------------------------------------------------
ctt---------------------------------------------------------
ctttcaccg---------------------------------------------------
------------------------------------------------------------
------------------------------------------------------------
---------------aaactgaaacta---------------------------------
---------------------------------------------------ttcctgaac
ccttactca---------------------------------------------------
------------------------------aattgt------------------------
------------------------------------------------------------
------------------agcaga------------------------------------
------------gctatttccatggcctccaag---gatttt---------ctg------
------------------ctactcaagacctcc---------------------ccagct
cccgctgcccac---------------------gcgcgcgtgctt---------------
ccgctctattcttgt---tcgcaggcgcgctattttcactcc------------------
---aatagcaggaaaaatgtctcgtttttctctaatacgaga------------------
------------------------------------------------------------
------------------------------------------------------------
---------------------------cacttg---cca---gcaatttatcag---aag
------------------------------------------------------------
------------------gcctatggatacagttac------agtccatgtgcggcc---
------------------------atgcccatttctaga---cctatatccggtgccggt
gtagagaccgtg------------------------gggaatcagttt---gtagat---
---------------gaacaa------------cagcttatcatatta------------
---------cggcaaaagttgcacgagattggatttgacccc---aaaccttgtttgcca
gggcagtaccatagcttgatgtgtccaagatgtaagggt------------ggggattca
gaggagaag------agcttatctctttttattgaaccggacgggagggcagcagtttgg
tactgctttcgaggtaaatgtgggtggactggc---------------------------
------gcaacccgagcatatgcaggtgtatcatcgacttatgcaaaaatgaatgaaacc
acg---aaagtc---------------------aagcaacca------------------
------------cctagaaaaatc---------------------------------acc
gaggagagtttggaactaggaccgttgtgtaaagagctacttcaatattttgctgagcgg
ttgatatct---ggagaaacattacgaagaaatggtgtcatgcagaaaaaaagt---gga
gaa------cat---------------------attgctattgcatttacttaccggagg
aatggagagcttgtaagctgcaagtatcgtgatatc---accaaa------aaattttgg
cag---------------------------------------------------------
---------------------gttgaaggtgaaattgacaaactttcaatggaagaagct
ggcttcagaaactgtgtgagtgtccctgatggtgctccttcaaaagtttcgaataaggga
ttaccctccgaagatgaggacaccaagtatcaatttctatggaactgcaaagagtataca
gataaggcatctcgcattattcttgcgacggatgatgactcacctggtcaagccttagct
gaagaaattgcaaggcgcttggggaaagaaaggtgttggaaggtgaaatggcctcaaaag
aatgacactgaatgtttcaaagatgcaaatgaggtgcttatgtatatgggtgctgatgca
ttaaggggtgtcattgaagctgctgagcct---tacccaataagaggtctg---ttcaat
ttcaaagattactatgctgagattgatgattactatcatatgtcactcggttatgagctt
ggtgtctcgactggatggagagatctcaatgacttgtataatgttgtgccc---ggagaa
ttgacaatcgtgacaggaattccaaattcaggcaagagtgag---tggattgatgctcta
------ttatgcaatctgaaccatagtgttggttggaaattcgcactttgctcaatggaa
aacagggtacgagaacatgcaaggaaacttctagagaaacat---ata---aggaagcct
ttctttgat---attagatatgggcagcatattgagaggatgagcgttgaggagttggaa
ctaggaaaaaaatgg---ctcagcgattcattt---tcccttataaggtgcgag---aat
gattgccttccgagtacagattgggttcttaatctcgcaaaaattgcagttctccggcat
ggagttaatggacttgtgattgacccgtataacgaacttgaccatcaacgccctcataac
---------------------catcaaatgctgacgaaagtcaaacggtttgcacaacat
cactcgtgtcacgtttggttcgtggctcatccgagacagttgcataattgggttggtggg
cctccgaatatgtacgacattagtgggagtgcgcatttcattaacaaatgtgacaacggt
attgttatccaccgtaacagagatccagaagctggtccagtcgacttagttcaggtttgt
gtgaggaaagtgcgtaataaagtcataggaacaattggggatgcctatctaacgtataat
agggtcactggt---gagtacggggacatt------gataagtcatcccaa---------
---------------------------aatgagaagcgc---------------------
---------------------------agataa---------------
>LindenbergiaPhilippensis
------------------------------------------------------------
------------------------------------------------------------
------------------------------------------------------------
------------------------------------------------------------
------------------------------------------------------------
------------------------------------------------------------
------------------------------------------------------------
------------------------------------------------------------
------------------------------------------------------------
------------------------------------------------------------
------------------------------------------------------------
------------------------------------------------------------
------------------------------------------------------------
------------------------------------------------------------
------------------------------------------------------------
------------------------------------------------------------
------------------------------------------------------------
------------------------------------------------------------
------------------------------------------------------------
------------------------------------------------------------
------------------------------------------------------------
------------------------atgcctattcccagg---ccgattcctggtgttgat
ttagagacgctg------------------------gagaagcaattg---gtagat---
---------------gaaaaa------------cagcttatgatacta------------
---------agacagaagttgcaggaaattggaatggatgcc---agttcttatttgcca
gggcaatacaatggtttgctttgtccaagttgtaaaggt------------ggggattca
ggggagaag------agcttatcccttaatatctcagaggatgggggttcagcggcgtgg
acttgctttcgggctaaatgtgggtggacaggc---------------------------
------gctactcgtgcctttgcagatgttaaatcaacgtataaaaaaatgagtacagcc
ccg---aaaata---------------------aagcaaccg------------------
------------aagagagtcatc---------------------------------act
gaggagggcttgggactggaacctttgtgtagtcagttgcttgcttactttgcggagcgg
atgatatct---ggagaaacattaagaagaaattttgtaatgcaaaaaagatccttcgat
gat------cag---------------------attgctattgcattcacttaccgaagg
aatggagagcttgtaagctgcaagtaccgtgatatt---accaaa------aaattttgg
cag------------gaagctgatactgaaaagatcttttatggactggatgatataaag
gacgcaagtgatatcatcattgttgagggtgaaatggacaagcttgcaatggaagaagct
ggcttcaaaaattgtgtgagtgttcctgatggtgctcctccgaaggtctcaaataaggca
ttgccctcggaagaagaggatacaaaatatcaatacctttggaactgcaaagattatact
gcaaaggcatctcgcattattattgccaccgatggtgatcctcctggccaagccttagct
gaagaacttgcacggcgcttggggagagaaaggtgttggagagtcaaatggccaaaaaag
aatgacacagaaatatttaaagatgcaaatgaggtgcttatgtatatgggtcctgataaa
ctaagggaagtcattgaaaatgcagagctt---tatccaataagaggcctc---ttcaat
ttcaaagattactttgatgagatcaatgactattatcaccagtcacttggttttgagctt
ggtgtttcgactggatggaaggctctcaatgacttgtataatgttgtgcct---ggagaa
ttgacaattgttacaggagttccaaattcaggcaaaagtgag---tggattgatgctcta
------ttatgcaatctcaaccatagtgttggctggaaattcgcactttgctctatggaa
aatagggttcgagagcatgcaaggaaacttttagagaaacat---att---aagaagcct
ttctttgat---gttaggtatggagagtatgttgagaggatgagcctcgaggagttggaa
gaaggaaaaaagtgg---ctcagtgattcattt---tctctgataaggtgtgag---aat
gattgccttccaagtataaattgggttcttgatcttgcaagaatagcagttctccgccac
ggggttaatggacttgtaattgacccgtataatgaacttgatcatcaacgtcctcctagc
cagactgaaacagaatacgtgagtcagatgctgacaaaaatcaaacgatttgcccaacac
cattcatgtcatgtttggttcgtggctcatccaagacagttgcataattggattggaggt
ccgccgaatatgtacgacatcagtgggagtgcacacttcataaacaaatgtgacaatgga
atcgttatccaccgtaacagggatccagaggcggggcccattgatatagttcaggtttgt
gtgcggaaagtacgtaataaagtcattggaacaattggtgatgcctatttgtcatataac
agggttaccggt---gagtacatggatatt------gatgtgtcatcccaagatccccga
---------------------------aataataaacgc---------------------
---------------------------aaaaaa---------------
>SesamumIndicum
atg---------------------------------------------------------
cctcttcaggcgcgcctccgc------------gcaccactatttcagcggccttgcctt
ttggccccgaacacttcatcagatttaccgtctatagaccgtcccaataatttcttactc
cattctctccaatctttatggagaatttcgctgcgcagtaatgggttcaggtctttttgt
aatccccggtcagccaaaccaacagtgttgatggggattcttctttcaaatcagtgtaaa
ggtggaaaatcgattcacaggagtctg---------------------------------
---------------------------------------------------tcttttcac
ataaaccgg---------------------------------------------------
------------------------------aactgg------------------------
------------------------------------------------------------
------------------agttatgcgttatggaggtgtttcaatttacaatgtggatgg
gctggc------aaggtctttgcagacaccaaa---aaggcc---------tatcctgtt
gtcggccgacatggaaaactcacttcctcttgg---------------------ccgttg
acaatggaaagt---------------------ctaaggctacaaatgctgggaaat---
gagttgcttgcttac---tttgctgagagaatgatatcgaag------------gaaaca
ctggagagaaataaagttatgcaagttgctggtgatcagaaaatcattgccttcacttat
aggcaaaatggacaccttgtaggctgcaagtaccggaccatcgaaaagaggtattggcag
gaaagaaatacagaaaagtatctttatggacttgacgacattgctgaggcagacgagatc
ataatagttgaaggt------------gaaata---gac---aagctatccttg---gaa
------------------------------------------------------------
------------------gaagctggttattgcaac------tgtgttagcgttcctagc
ggtgcaccacaaaccgtttcgctcaaagaaattccatct---ccaatccccgctgttgat
gttgagactctg------------------------gagaagcaattg---gtggat---
---------------gagaaa------------cttcttatcatgcta------------
---------cgaaagaagttgcaggaaattggatttgatggg---aatgcttgtatgccg
gggcaatacaacggtttgctttgtccaagctgtaaaggt------------ggggactcg
gaggagaag------agcttatctctacatatcacagaggatgggtcggcggcagtatgg
acctgctttcgggctaaatgcgggtggaagggc---------------------------
------actactcgtgcgtatgcagatgttagatcgacttttgaaacaatgagtaagatc
acc---agaata---------------------aagcaggca------------------
------------actagaataatc---------------------------------aca
gaggagagtttgggacttgaacctttgtgtaatgagctacttgcatattttgctgagcgc
atgatatct---ggagaaacattacgaagaaatgctgtcttgcagaaaagaaca---ggg
aat------cag---------------------attgttattgcattcacctatcgaaga
aatggtgagcttgtaagctgcaagtatcgtgatatt---accaaa------aagttttgg
cag------------gaagccgatactgaaaagatcttctacgggctggatgatataaag
gaagcaagtgatatcatcattgttgagggtgaaatggacaagcttgcaatggaagaggct
ggcttcaaaaactgtgtgagtgttcctgatggtgcccctccaaaagtctcaaataaggca
ttgccctcagaggaagaggacacgaagtataaatatctatggaactgcaaagattacacg
gcgaaggcatctcgcataattcttgccactgatggtgatcctcctggtcaagccttagct
gaagaacttgcaaggcgcttggggagggagaggtgttggagagtcaaatggccaaaaaag
aatgactctgaaagttttaaagatgcaaatgaggtgcttatgtatatgggtcctgatgca
ctgagggaagtaattgaaaatgctgagctt---tatccgataagagggctg---ttcaat
ttcaaagattactttgatgagattgatgactactatcatcagtcgcttggtttcgagctt
ggtgtttcaactggatggagggctctcaatgaattatataatgtggtgcca---ggagaa
ttgacaattgtcacaggagttccaaattcaggcaagagtgag---tggattgatgctcta
------ttatgcaatatcaaccatagtgttggttggaaatttgctctttgctctatggaa
aataaggtacgagaacatgcaagaaaacttttggagaaacat---att---aggaagcct
ttctttgat---gttagatatggggagtctgttgagaggatgagcgttgaggaattagag
caaggaaagaagtgg---ctcagtgattcattt---tctctgataaggtgtgag---aat
gattgccttccaagtataaattgggttcttgatcttgcaagaatagcagttctgcgtcat
ggggtgaacgggcttgtaattgatccatataatgaacttgatcatcaacgtcctcctaat
cagactgagacggagtatgtgagtcagatgctgacaaaaatcaaacgatttgctcagcat
catggatgccatgtttggtttgtggctcatccaagacagttgcataattggattgggggc
cctccaaatatgtatgacatcagtgggagtgcacacttcataaacaaatgtgacaatgga
attgttatccaccgtaacagggatccagaggctggtcctgttgatctagttcaggtttgt
gtgcggaaagtacggaataaagtcataggaacaattggtgatgcctatttgtcatataac
agggttaccggt---gagtactccgatatt------gatgcggctgcccta---------
---------------------------attaagaaacac---------------------
---------------------------agagcttag------------
>OleaEuropaea
------------------------------------------------------------
------------------------------------------------------------
------------------------------------------------------------
------------------------------------------------------------
------------------------------------------------------------
------------------------------------------------------------
------------------------------------------------------------
------------------------------------------------------------
------------------------------------------------------------
------------------------------------------------------------
------------------------------------------------------------
------------------------------------------------------------
------------------------------------------------------------
------------------------------------------------------------
------------------------------------------------------------
------------------------------------------------------------
------------------------------------------------------------
------------------------------------------------------------
---------------------------------------------------------atg
------------------------------------------------------------
------------------acctcgggcttgtgttct------tacccccatgctgct---
------------------------atgcctatacccgga---ccagtttctggagtagtt
ttggagacccca------------------------gagcagcaagtg---ctagat---
---------------tcggag------------cagctaaggatgcta------------
---------aaacagaagttggaggatatcggaattgatggt---gatgcttttatgcca
gggcaatactatggtttagtatgtccaagttgtaatggt------------ggagattca
gaagagaaa------agcttatctcttcacatcacagaagatggtgctgcagcggtgtgg
aactgctttcgggctaaatgtgggtggagaggc---------------------------
------actacaagggcctttgctgatgtaaaatctacttatgcaaaaatgaatagaatc
agc---aaagta---------------------aaacaacca------------------
------------ctcagagaaatc---------------------------------aca
gaggagagtttggaactggaacctttgtgcaatgagctacttgcatattttgctgagcga
atgatatct---agagaaacactgagaagaaactctgtaatgcaaaaaagaagt---ggc
aac------cag---------------------attgctattgctttcacctatcgaagg
aatggagaacttgtgagctgcaagtatagggacatt---actaag------aaattttgg
cag------------gaagcaaatactcaaaagattttttatggactggatgatatagag
ggagctagcgatattatcattgttgaaggtgaaatggataagcttgcaatggaagaagct
ggttttaaaaactgtgtgagcgttccagatggtgcacctccaaaagtctcaaacaaagag
ctgccttccaccgaagatgacacaaagtatcaatatttatggaactgcaaagagtacatt
gaaaaggcatctcgcataatacttgccacagatggggaccttcctggtctagccttggct
gaagaacttgcccgccgcttagggagagaaaggtgttggagagtcaaatggccaaagaag
aataatgctgaatcttttaaagatgcaaacgaggtccttatgtatatgggtcctgctgca
ttgagggaagtcattgaaaatgctgaactt---tatcccataaaggggctg---ttcaat
tttaaagattactttgcagagattgaccagtattatcatcaaacacttggctatgagctt
ggagtttcaactggatggagggctttgaatgaattatataatgtcgtgccg---ggagag
ttgactattgttactggagttcccaattcgggtaagagtgag---tggattgatgctctt
------ttatgcaatcttaatcgaagtgttggatggaaatttgcactttgttctatggag
aataaggtccgggagcatgcaaggaaacttttggagaaacat---att---aggaagcct
ttctttgat---gtaaggtatggagaatctgttgagcggatgaatgttgaggagttggag
caagggaagagatgg---ctcagtgatacattt---tccctaataaggtgcgag---aat
gattgcctcccaagtataaattgggttcttgagcttgcaagattcgcagttctaaggcat
ggagtaaatggacttgttattgatccatataatgagcttgaccatcagcgtcctcctagc
cagactgaaacagagtatgtaagtcagatgctgacgaagatcaaacgatttgctcaacat
cattcatgtcatgtttggtttgtagcgcatccaagacagttgcataactgggttggaagt
cccccgaatttgtatgacatcagtgggagtgcacacttcataaacaaatgcgataatgga
attgttattcatcgtaacagggatccagaggctggccctatagatatagttcaggtttgt
gtacggaaggtacggaataaagtcataggaactattggcgatggttacttgtcctataac
aggtacgagggt------tattga------------------------------------
------------------------------------------------------------
------------------------------------------------
>IpomoeaNil
atg---------------------------------------------------------
cttcac------------------------------------------------------
cttcaaact---------------------------------------------------
------------------------------------------------------------
------------------------------------------------------------
---------------cgcggaggactc---------------------------------
---------------------------------------------------ttctcgtac
agtttcagt---------------------------------------------------
------------------------------agctgt------------------------
------------------------------------------------------------
------------------agctgtaagttgaacaatctt---------------------
------------ctggtgataatggcgtcttcc---aagcat---------ctg------
------------------gtgcacacttccttg---------------------aagtcc
tccttcatagtc---------------------gcgccgaaaccggttttgaat------
tccataacgccctca---gttccttcccgtctcatccacact------------------
cacggccacggcctcatatttactgcatttgcttccaaaccc------------------
------------------------------------------------------------
------------------------------------------------------------
------------------------------------gtc---tcccccgctcgt---cag
------------------------------------------------------------
------------------gcctcccgtttgtcctac------agggcccat---------
---------------------------cccgttcccccg---cca---------gtttcc
ctggaa------------------------------gatggccccgag---gcgaaa---
---------------tcctcg------------cgattgaacttgttg------------
---------aaccagaaacttaaggaggccggtatagatagt---ggttcgtgtgcccct
ggccaatactctggattgcattgtccaatgtgcaaaggc------------ggggacaat
aatgagagg------agcttatctctttatattgatcataaaggggatacagctttatgg
acctgctttcgaggtaaatgtggctggagaggc---------------------------
------agcgcacaggcattgggagatacgaagtcaacaaatggagatatgaagaagagc
ttg---aaatca---------------------aataagaaa------------------
------------tacagacagtta---------------------------------gat
gagcacagtttgagattggaacctctaagtagtgagctacttacatacttttcccagcga
atgatttct---ggggaaaccttgcggagaaatggtgtcatgcagcataaagcc---tat
aat------cag---------------------attgttattgcatttccttatcggagg
aatggcgaaattgtaagctgcaaataccgggatata---aacaaa------aaattttgg
cag------------gaaagtgacactgaaaggatattgtatggattggatgatataacg
ggagcaagtgatataattattgttgagggtgagatggacaagcttgcaatggaagaagct
ggctttcgtaattgtgtcagcgtccctgacggtgctcctgcatctgtttccgaaaaagag
ttgccacccgaggatcaggacacaaagtatcaatttctttggaactgcaaagaattcttt
gaaaaggcatctcgtataatacttgcaactgatggggattcacctggccaggctctagct
gaagaacttgcccgccgtttagggagagaaaggtgctggcgagtgaaatggcctaagaag
attaat---gggcattgcaaagatgcaaatgaggtgcttatgtatctgggacctgatgaa
ttgagggaggtcattgaaaatgctgagcta---tatcccataaaagggttg---ttcaac
ttcagagactattttgatgagatcgactcgtactatcatcaaacagttgcttttgatctt
ggggtttcaactggatggagaggcctaaatgaactgtacaatgttgtgcct---ggagag
ttgacggttgttacaggagttcctaattcaggcaagagtgag---tggattgatgctctc
------ctatgcaatcttaaccgaagtgtcggctggaaattcattctttgctctatggag
aataaggttcgggagcatgctaggaaacttttggagaagcac---ata---aggaagcct
ttcttcaat---gtcaggtatggaaatgatgctgaacggatgagcgttgaggaattcgag
cggggaaaggaatgg---ctcagtgatacattt---tctctcataaggtgtgaa---aat
gattctctaccaaatatagattgggttcttaaacttgcaaaggcagcagttctgagacat
ggggtgaatggacttgtaattgatccatataatgagcttgatcatcaacgttctcctagc
cagactgaaacagagtatgtgagtcagatgctcacaaagattaaacggtttgctcaacac
cattcttgtcatgtttggtttgtagcacatccacgtcagttgcatcattgggttggaggt
cctccgaatctatatgatattagtggaagtgcacatttcataaacaaatgtgacaatgga
attgttattcatcggaatagggatcctgaggctggccctttggatctagtacaggtttgt
gttagaaaggtacgcaacaaggttataggaactgttggggacgcattcttgtcatatagc
aggcttactggt---gaatttgtggacatt------gatgaaagcccaaag---------
------------------------------------------------------------
---------------------------caacaaaagaaatcttga---
>CuscutaAustralis
atg---------------------------------------------------------
cttccc------------------------------------------------------
cttaatcat---------------------------------------------------
------------------------------------------------------------
------------------------------------------------------------
---------------cgcggagggttt---------------------------------
---------------------------------------------------ttcttgcgc
agtttcagt---------------------------------------------------
------------------------------agccgt------------------------
------------------------------------------------------------
------------------acctgtaaattgaacaatctt---------------------
------------ctaatgacaatggcgtcttcc---aagaac---------ctg------
------------------gttcatacttccctc---------------------ataact
ccttgcagtgtc---------------------gcgccaaaatctgtttcaaat------
tccatagctccatca---gctccttgccgcgttctccacact------------------
catagccaccggctaatcgtctccacatttccatctaaacgc------------------
------------------------------------------------------------
------------------------------------------------------------
------------------------------------atc---tctcccatttgc---cag
------------------------------------------------------------
------------------gcctcccgtctgtcccac------atggcccataccttc---
---------------------------cccacttccccg---cca---------gtttca
ctggag------------------------------gatgaccaccaa---ctgaag---
---------------tccttg------------cggttgaacttgttg------------
---------agcagtaaacttaaggagatcggaatagactgt---ggttcatgtgtcccc
gggcagtacactggattgatttgtccaatgtgcaatgga------------ggggactct
aaggagaga------agcttatctctatttattgatccaaatggcaattcagctttatgg
aactgctttagaggtaaatgtggttggagaggc---------------------------
------agcacactggcatttgcagacatgaagcctactaaaggagaaaagaataagatc
atg---aaaata---------------------aataagaaa------------------
------------atcagacggtta---------------------------------gac
gagcaaagtttgggattagaaccattaaataatgagctgcttgcgtacttttcccagaga
atgatttcc---ggggaaaccctgaggagaaatggtgtcatgcagtgcaaagcc---cgt
aac------cag---------------------attgttattgcatttccgtatagaagg
aatggtgatcttgtaagctgcaaataccgggatgta---aacaaa------atcttttgg
cag------------gaaagtgacactgaaaaaatattttatggattggatgatataatg
ggagcaagtgacataattattgttgagggtgagatggacaagcttgcgatggaagaagct
ggcttccgtaattgtgtcagtgtccctgatggggctcccccttcagtttcaacaaaagac
ttgccacccgtggatcaggacgcaaaatatcaatatctttggaactgcaaggaggcattt
gaaaaggcatctaggattatacttgcaactgatggggataaacctggccaggcccttgct
gaagaacttgcacgccgcttaggaagagaaaggtgctggcgagttaaatggccaaaaaaa
attaatggggat---tgcaaagacgcaaatgaggtgcttatgtaccttggacctgatgta
ctgagggaggtcattgagaatgctgagcta---tatcccataaaggggctg---ttcaac
ttcagagattattttgatgagattgattcatacttttatcaaacagttgcttttgatctt
ggggtttcaactggatggaaatcactgaatgaactatacaatgttgtacca---ggagag
ttgactgtagttactggagttcctaattcaggaaagagtgaa---tggattgatgcactt
------ctatgcaaccttaatagaaatgttggctggaaatttgcactttgctctatggag
aacaaggttcgggagcacgctaggaaactcttggagaaacac---ata---aggaagcct
ttttttgat---gtcaggtatgggaaatccgatgtgcgaatgagccttgatgaatttgag
cagggaaagcaatgg---ctaagtagtacattc---tctcttataaggtgtgag---aat
gattctctaccgaatatagactgggttcttaaacttgcaagagctgcagttctgaggcat
ggtgtgaatggacttgtgattgatccgtataatgagctcgatcatcaacgtcttcaaagc
cagactgaaacagagtatgttagtcaaatgctcacaaagattaagcgtttcgcgcaacat
cattcttgtcacgtttggtttgtagcgcatccacgtcagttgcatcaatggactggaggc
cctccaaatctttatgatatcagtggaagtgcacatttcataaacaaatgtgacaacgga
attgttattcatcgcaatcgggatcctgaggctggccctttggacctagtgcaggtttgt
ataaggaaggtacgcaacaaggttataggaacaattggggaagcctttttgtcatacaac
aggcttacaggt---gaatttatggacgtt------gaccagcacccaaag---------
---------------------------aaacaaaagaac---------------------
---------------------------tcttatagataa---------
>VacciniumCorymbosum
gct---------------------------------------------------------
ttagagagggagaggtggaga------------gagagagcg------------------
cttcagccttcaagaacccaacccctgctcctaggcactaaaccctct------------
---cccgcttctcagccatggaagctt---------------------------------
---------------------------------------------------gctgaagaa
gacgaatagccacagagagagaaattaaacgtttttcacgat------------------
---------------------------------------------------atgctaatt
tcataccgc---------------------------------------------------
------------------------------agcagt------------------------
------------------------------------------------------------
------------------cctctc------------------------------------
------------cacaagctcttcacttccaaa---accctc---------atg------
------------ggctccttcactaaaccctca---------------------ccttcc
aaaaaagcacta------------------------------------------------
ccaatggccccttct---tcacacccgcacctcttccactct------------------
------cacagacttgttttctctacttaccctagaaaacccata---------------
------------------------------------------------------------
------------------------------------------------------------
------------tcc------------cgtttt---cag---attttggctcgt---aag
aataatgggtctgtgaggactactaatgggtctgttaggaat------------aacaat
gggtctcttaagaatattagtaatgggttttcctca------gtttcacatgcc------
---------------------------aacattccaaga---ccagtttctcaagttgat
ttggaaatcccg------------------------gaagagaatcgt---ctcgct---
---------------atggtt------------cccataaaa---ctg------------
---------aggcagaaaatggaggaagttggcctcgacagc---aacctttgtatacct
gggcaatacaataacttgatttgtccaatgtgcaaaggt------------ggtgattcc
atggagaag------agcttatcccttttcatcaccccagacgggaattcagctttgtgg
acctgttttcgagcaaaatgtgggtggagaggc---------------------------
------agtacaagcgcctttgcagatggaaaatcaacatatggaaagatgagtcaatta
caa---aaattt---------------------aagcagatc------------------
---------------agaataatc---------------------------------aca
gaggaaagcttggagttggaacgaccatgtggtgagttggtgtcgtactttgctgagcga
atgatatca---agggaaacattgcagagaaactctgttatgcaaagaagatgg---ttt
gat------cag---------------------attgttattgcatttccttatcgaaga
aatggagttcttgtgagctgcaagtacagggacatc---aacaag------aagttctgg
cag------------gaaaaagatactgaaaagatattgtatgggctggatgatataaag
aatgcgagcgatattatcattgtagagggtgagatcgacaagctttctatggaagaagct
ggcttccggaactgtgttagtgtccctgatggtgctcctccatcagtttccgaaaaagag
ttgccatctgaggagaaggacacaaagtatcagtacttatggaactgcaaagagtaccta
gagaaggcatctcgcattatacttgcgactgatggagatccacctggtcaagccttagct
gaagagctggcacgccgccttggaagagaaagatgctggcgagtcaggtggccaaagaag
aatgaagttggttatttcaaagatgcaaatgaggtgctcatgtatatgggacctgatatg
ctgaaggaagtaattgagaatgccgagttg---tatcctattcaagggctg---ttcaac
tttagagattactttgatgagattgattcgtattaccaccgaactcttggttatgagttt
ggtgccccaactgggtggaagtctttggatcagttatataacgttgttcca---ggagag
ctgactgtagttactggagttcccaattctggcaagagtgag---tggattgatgctcta
------atatgcaacctcaataaaagttgtggttggaaatttggactatgttctatggaa
aataaggttcgggagcatgcgaggaaacttttggagaaacac---gta---aaaaagccc
ttctttgat---atacggtacggtgaatctgttgaacggatgactattgatgagttagaa
gaagggaaaaaatgg---ttaggggatacattt---tatctaataaggtgtgaa---aat
gactgccttccaagtatcaattgggtccttaagcttgcgaaatcagcagtgcttagacat
gggattaatggacttgtgatcgatccttacaatgagcttgatcatcagcgtgctccaagc
cagactgaaacagagtacgtgagtcagatgctaactaaagttaaacgatttgctcaacac
cactcctgccatgtttggtttgtagcacatccaagacagttgcacaattgggttgggggt
cctcctaatttgtatgatatcagtggaagtgcgcacttcataaacaaatgtgacaatggg
attgttgttcatcggaacagggatccagaagctggtcccctggatcaagttcaggtttgt
gtacggaaggtacgaaataaggtcgcagggacaataggtgaagctttcttgtcatataac
agggtgactggt---gaatataaggacttg------gtt---------------------
------------------------------------------------------------
------------------------------------------------
>Actinidiaeriantha
------------------------------------------------------------
------------------------------------------------------------
------------------------------------------------------------
------------------------------------------------------------
------------------------------------------------------------
------------------------------------------------------------
------------------------------------------------------------
------------------------------------------------------------
------------------------------------------------------------
------------------------------------------------------------
------------------------------------------------------------
------------------------------------------------------------
------------------------------------------------------------
------------------------------------------------------------
------------------------------------------------------------
------------------------------------------------------------
------------------------------------------------------------
------------------------------------------------------------
------------------------------------atg---ggagttgtagac---act
------------------------------------------------------------
------------------------------------------------------------
------------------------------------------------------------
---------------------------------------------------ccaggc---
---------------ggggct------------------------cta------------
---------cggagg---------------gggattgtggcg------------------
---------------------------------------------------gggaat---
------------------------------------------------------------
------------------------------ggt---------------------------
------------------------------------------------------------
------gaagtt------------------------------------------------
---------------------ttc------------------------------------
------------------------------------ttg---------------------
------------------------------------------------------------
---------cag---------------------attgttattgcatttccttatcggaga
aatgatgtgcttgtgaactgcaagtatcgggacgcc---aacaaa------aagttttcg
cag------------gaaaaagatactgagaagatattttatggactggacgatataaag
gatgcgagtgatattatcattgttgagggtgagatggacaagcttgcaatggaagaagct
ggctttcggaactgtgtgagtgtccctaacggtgctcctccttcagtttccaataaagac
ctgccatctgaagaggaggacacaaactatcaatacttgtggagctgcaaagagtaccta
gagaagacatctcgaattatacttgccactgatggggatccacctggtcaagccttagct
gaagagcttgcacgtcgccttggaagagaaagatgctggcgagttaaatggcccaggaag
aatgatgttgatcattttaaagatgcgaacgaggtactcatgcttttgggagctggtgtg
ctgaaggaagtcattgagaatgctgagttg---tatcctataaagggactg---ttcaac
tttggagattactttgatgagattgacagctactataatcaagctcttggtaacgagttt
ggtgtctcaactggatggaggactttggatggattatacaatgttgtccca---ggagag
ttgaccatagttactggagttcccaattctggcaagagtgag---tggattgatgctctt
------atatgcaatcttaatagaagtgttggctggaaatttgcactatgctctatggaa
aataag------------------------------------------------------
------------------------------------------------------------
------------------------------------------------------------
------------------------------------------------------------
------------------------------------------------------------
------------------------------------------------------------
------------------------------------------------------------
------------------------------------------------------------
------------------------------------------------------------
------------------------------------------------------------
------------------------------------------------------------
------------------------------------------------------------
------------------------------------------------
>ArabidopsisThaliana
atg---------------------------------------------------------
cga---------------------------------------------------------
tttttgctt---------------------------------------------------
------------------------------------------------------------
------------------------------------------------------------
---------------cgtttaccacaa---------------------------------
---------------------------------------------------attcatttt
cggaaactc---------------------------------------------------
------------------------------tcgtgc------------------------
------------------------------------------------------------
------------------tcgatg------------------------------------
------------tctgtactcatgggttcgaag---caattc---------ctc------
------------------gaattttgtcttctt---------------------ccttct
tttgcctcatac---------------------------------------cct------
tcttctccttcttat---tcttcaagtagacaagtatcttcc------------------
---gtttctagaagatttcgaccagttttggcctcgagacctgtg---------------
------------------------------------------------------------
------------------------------------------------------------
------------tcc------------aaaaac---agt---ccttattaccaa---agg
------------------------------------------------------------
------------------accaatggtttatcatct------tacaattcaatcccc---
---------------------------agagtcccaact---cct---------gttgat
actgaagtagaa------------------------gcagataagagg---gttgtt---
---------------ctatct------------agattagtgactttg------------
---------aggcgtaaattggcggaacagggagttgatgct---gaaaactgcccccca
ggacaacatagtggcttgatatgtccgacgtgtgaaggt------------ggaaactct
ggagaaaaa------agcttgtctctttttatagcccctgatggttcatcagctacatgg
aattgctttagggggaagtgtgggttaaaaggt---------------------------
------ggagttcgggcggatggtgggttggcatctgct------------gatcctata
gag---aaggtt---------------------gaa------------------------
---------------agaaaaatt---------------------------------acg
gtggagggtatagagctagaacctctctgtgatgagattcaagattatttcgctgcaaga
gcgatttca---cggaaaacactcgagagaaatcgggttatgcagaaaagaata---ggt
gac------gag---------------------attgtaattgcgtttacttattggcaa
agaggggagcttgtgagttgcaagtaccggtctcta---actaag------atgttcttt
cag------------gaaaggaagacacggaggatcttatatggtcttgatgacatagaa
aaaacatctgaagtcattatagttgaaggggagatagataaacttgcaatggaagaagct
ggttttctcaattgtgtatccgttcctgatggagctccagcgaaggtttcttcgaaggaa
atcccatcggaagacaaggacacgaagtataaatttctatggaattgcaatgactatcta
aaaaaggcgtctcgaattgttattgctactgacggagatggacctggtcaagctatggcg
gaagaaattgcacggcgtttgggtaaagaaagatgttggcgtgtcaagtggccgaagaaa
agtgaggatgaacattttaaagatgcaaacgaggttcttatgtctaagggacctcattta
ctcaaggaagctattttagatgctgagcca---tatcctatactaggatta---ttctcc
ttcaaagatttctttgatgaaattgatgcctactatgatagaacacatgggcacgagtat
ggtgtttcaacagggtggaaaaatttggacaacttgtatagtgttgtgcca---ggggag
ttgacagttgtgacagggatccctaattctggaaagagtgaa---tggattgatgctatg
------ttgtgcaatcttaaccatagtgttggctggaaatttgcactctgttcaatggag
aataaggtacgagatcatgccaggaaacttttggaaaaacat---ata---aagaaacca
ttctttgat---gcagactatgggagatctgtccaacggatgagcgttgaggagaaggat
gaagggaaaaagtgg---ttgaatgacaccttc---tatcccataagatgtgag---atg
gattcacttccaagtattgattgggttctggaacgtgcaaaagcagctgttcttcggtat
gggattcgaggacttgttatagatccttacaatgagctcgatcatcaacgtactccacgc
cagacggagacagagtatgtcagccagatgcttacaaaaatcaaacgcttttcccaacac
cactcctgccatgtctggtttgtcgctcatccaaaacagttgcaacattgggatggcggt
gcaccaaacctttacgatattagtggcagcgcacattttataaacaaatgtgacaatggt
attatagttcacagaaaccgcgacgaaaatgctggacctcttgatctagttcaaattggt
gtgaggaaagtacgaaacaaggtggcaggacaaattggtgatgcatacttgtgttatgac
aggacaactggt---tcctactcggattct------ccagtgacgcctgga---------
---------------------------atgccagagagg---------------------
---------------------------agatcacccaagcggtactga
>ManihotEsculenta
atg---------------------------------------------------------
ctt---------------------------------------------------------
cgtcttgctcattacaattctcgaacgcat------------------------------
------------------------------------------------------------
------------------------------------------------------------
---------------ctccacaagctc---------------------------------
---------------------------------------------------gtcttctcc
tcctcaaac---------------------------------------------------
------------------------------attggt------------------------
------------------------------------------------------------
------------------------------------------------------------
------------cttctacatatgagttccaaa---tttttg---------ctc------
------------------agacctgcaacacca---------------------ccgcct
cct---------------------------------------------------------
---------cctttt---ccttcaaggagacacctgtgtaac------------------
---acacgtaaatgtctgctaccagtttattgttctaaatccatc---------------
------------------------------------------------------------
------------------------------------------------------------
------------tct------------aaaatc---cgc---ccttatttcctt---aaa
------------------------------------------------------------
------------------actaacggctttgcctca------aacgcc------------
---------------------------actgttacagct---cca---------------
gttcatggtggg------------------------gaatcggaagtg---aagagc---
---------------ttaaga------------aaattggacattcta------------
---------aggcggaaattggaagagttgggtattgaactg---gacacgtttactcct
ggtcagcataatcatttactatgtccaatgtgcaatggt------------ggtgatttg
gaggataaa------agtttctccctttttatcagtccagatgggagtggtgcatcctgg
acttgctttcgagctaaatgtggatggagtggt---------------------------
------agaaccaggccctttgcaggaagcagctctacatatgaaagctcaatccaagat
agc---aaagtt---------------------aagcagaga------------------
---------------agggaaatc---------------------------------act
gtggagagtctgaaattggaaccactatgtagtgagcttattggttactttgcagaacgg
ttaatatca---gcagagacattgcagagaaatcgtgttatgcaaaaaagctat---ggt
tct------cag---------------------attatgatagcatttacatattggcga
aatggaatgcttaccagttgcaaatatcgagatagc---aacaag------aaatttttt
cag------------gaaagggatacagaaaaaatattttatgggctggatgatatcaag
gaagctgaggacgtaattattgttgaaggcgaaattgacaagcttgcaatggaagaagct
ggatttcgtacttgtgtgagtgtcccagatggtgcacctccaaaagtttcttcaaaggaa
ttgccacctgaagagcaggacacaaaatatcaatatctgtggaattgcaaagagtacttg
aataaggcgtctcgcataatacttgctactgatggagatgcacctggtcaagctttagct
gaagagattgcacgtcgtattggaagggaaaggtgctggagagtcaagtggccaaagaaa
aataaagaggagtattgcaaagatgcaaatgaggttctcatgtttttaggtcccactgca
ctgagggaagcagttgaaaatgcagagttg---taccctatccgtggattg---tttaat
ttcagggattactttattgaaattgatgactattataatcggactcttggttatgactgt
ggtgtctcaactgggtggagggctctagatggattatacaaagttatgcca---ggagaa
ttgactatagtaactggggttcccaattctggtaagagtgag---tggattgatgctctc
------ttatgcaatcttaacagcaatgttggctggaaatttgcactttgctctatggag
aacagagtccgggaacatgctaggaaacttttggaaaaacac---ata---cagaagccc
ttttttgat---gcacgttatggagggtctgttgaacgaatgagtgttgaggagttggag
gagggaaaaaagtgg---ttgaatgatacattt---tacctcataagatgtgag---gat
gataaacttccaagtgtacattgggttcttgatcttgcaaaagcagcagttctgaggcat
ggagtgcgaggacttgtaattgatccttacaatgagcttgaccatcagcgtcctattagc
atgactgaaacagagtatgtgagtcagatgcttacactgatcaaacggtttgctcaacat
catgcctgccatgtttggtttgtagcacatcccagacagttgcaaaactgggctggggct
ccccctaatctttatgatataagtggtagtgcccacttcataaacaaatgcgacaatggg
attgttattcaccgtaacagggatcctgaggctggacctgttgatcaagtacaggtttgt
gttcggaaggtgcgaaataaggtcattggaaccataggtgatgccgccttgtcctataac
agggtaactggc---gaattcatggatatt------gcttaa------------------
------------------------------------------------------------
------------------------------------------------
>PopulusTrichocarpa
atg---------------------------------------------------------
ctt---------------------------------------------------------
gcttttgccattcacaaacctcacgtcaatttg---------------------------
------------------------------------------------------------
------------------------------------------------------------
---------------aacaaaaagcttgct------------------------------
---------------------------------------------------tttttatct
tcttttcac---------------------------------------------------
------------------------------aactac------------------------
------------------------------------------------------------
------------------------------------------------------------
---------------------atgggctctaaa---ttcttg---------ctt------
------------------aaacccaccactagt---------------------actatt
cctactcctttg------------------------------------------------
cctctgttaccttct---tcaaataaacaacaatatcgtacc------------------
---tttaaaagattgtcacctgttttttgttcttcaaaacccacc---------------
------------------------------------------------------------
------------------------------------------------------------
------------tct------------aagtttaaccgt---tctttgcttact---caa
------------------------------------------------------------
------------------actaatggcctccctttt------tct---------------
---------------------------cctcttcctgcc---cca---------gtttat
ggtttggaccca------------------------gaa------------gtgaag---
---------------aaatca------------aagttggagatttta------------
---------aggtttaaattagcagaggtggggattgaacta---gatcactttgctcct
ggacagtacaatgccttaacttgtccaatgtgcaaaggc------------ggtggttca
aaagagaaa------tccttttctcttttcatcagtgcagatgggggaaatgcatcctgg
aattgctttcgagcaaaatgtgggtggaatggt---------------------------
------ggaacaaaaccctttgcaggtagcaaatctacatatggaacctcactcaaactt
tcc---aaagtt---------------------aaggagata------------------
---------------agagaaatc---------------------------------aca
gagcagagtctggaattggaaccgctatgcgatgagcttgtttgttatttcaaggagcgg
ttaatatca---gcagagacgctggcgagaaatcaagttatgcagaaaggttat---ggc
gaccgtggccag---------------------gttgctattgctttcacttatcggcgg
aatggagtgcttgtaagctgcaagtatcgggacatc---aacaag------agattttgg
cag------------gaaaaggatacaaaaaaagtattttacgggctagatgatataaag
ggagcagatgaaatcatcattgttgaaggtgaaatggacaagcttgcaatggaagaagct
ggatttcgtaattgtgtgagtgtccctgatggtgctcctccatcagtttctccaaaggaa
ttaccacctaaccaggaggacacaaaatatcagtatctctggaattgcaaagagtacttg
gacaaggtatctcgcataatacttgccactgatggagatccaccgggtcaagcattggct
gaagagctggcgcgccgccttggaagggaaagatgctggcgagtcaaatggccaaagaaa
aatacagatgaacatttcaaggatgcaaatgaggttctcatgttttcggggccacttgcg
ctgagggatataattgaaaatgctgagcta---taccctatacgtggattg---ttccaa
tttagcgattacttccctgagattgatgcgtattataatcgcactcttgggtatgaattt
ggtgcctcaactgggtggacagctctaaatgaaatatataatgttatgcca---ggagag
ttgactttggtaaccggggttcccaattcaggcaagagtgag---tggatcgatgctcta
------ttatgcaatcttaatgaaagtgttggctggaaattcgcactttgctccatggag
aacaatgtccggcaacatgctaggaaacttttggagaaacac---atg---aagaagccc
ttttttgat---gcacgttatggagaatctgctgaacgtatgagtgccaaggagttagaa
gaagggaagcagtgg---ttgagcgatactttt---tatctcataagatgtgaa---gat
gatgcgcttccaaatataaaatgggttcttgaccttgcaagagctgcagttctgagacat
ggggtccgtggactagtaattgatccttacaatgagctcgaccatcaacgccctcctaac
atgaccgagactgagtatgttagtcagatgcttacactgatcaaaaggtttgctcaacat
catgcttgtcatgtttggttagtggcgcatccgagacagttgcaaaattggaccggccaa
cctcctaatctatatgatatcagtggcagtgcacactttgttaacaaatgtgacaacggc
attgtcattcatcgtaataggaatccaaatgctggacctattgatcaagtacaggttttg
gtcaggaaggttagaaataaggtagctgggaccataggagatgccttcctgtcatataac
agagtaactggt---gaattcatgaatgtt------gataaatctactgga---------
---------------------------agcgacaatcaa---------------------
------ggctttaaacca------cttagaagatag------------
>CitrusSinensis
atg---------------------------------------------------------
cgt---------------------------------------------------------
tttcttctg---------------------------------------------------
------------------------------------------------------------
------------------------------------------------------------
---------------cagcataatcca---------------------------------
---------------------------------------------------attgctggc
agtttcagc---------------------------------------------------
------------------------------catagc------------------------
------------------------------------------------------------
------------------------------------------------------------
------------cgtcttcacaaactctcatat---ctgttc---------atg------
------------------gattcttctactctc---------------------agaacc
gccgccgcctca---------------------acaagacttttcactatcaactcttct
ccttgtttttcaagc---agtcctagacgactaattactacttctttggctttcaagcgc
attaacaacaacaactataaaaatgatgatgataataataat------------------
------------------------------------------------------------
------------------------------------------------------------
---------------------------aatcat---cac---ccgttaactctc---aga
------------------------------------------------------------
------------------actaaagacctttcttct------gtctcttatcgc------
---------------------------aatcacccaact---cca---------------
acctcagagaca------------------------gaagaaaagatg---ttggat---
---------------tcacgt------------tcatgggaaattttg------------
---------aagattaagttgaaacagctgggattggacatt---ggtcgttgtgctcct
ggggtggaaaatagaatgctctgcccaaaatgtaatggt------------ggtgattca
gaggagtta------agcttgtctcttttccttgacgaagatggattctcagccgtatgg
atgtgttttcgagcaaaatgcggatggaaaggc---------------------------
------agcacgtcggcacttgtagataataaccgatctcaatcaagtttgaaaaaattc
agc---aaaatg---------------------aagaccata------------------
---------------agagaaatc---------------------------------aca
gaggacagtctggaattggaaccacttggtaacgagcttcgtgcttattttgcggagcgg
ctgatatca---gcagagactttacgtagaaatcgtgttatgcaaaagagacat---ggt
cat------gag---------------------gttgttattgcattcccttattggcga
aatgggaagcttgtaaattgcaagtaccgtgacttc---aacaag------aaattttgg
cag------------gaaaaggacactgaaaaggtattctacggcctggatgatatagag
ggagaaagtgatatcatcattgttgagggtgaaatggacaaactctcaatggaagaagct
ggctttcttaattgtgtgagtgtacctgatggagcaccttcttcggtttccaaaaagaat
gttccatctgaagagcaggacacaaagtatcagtatctatggaactgcaaaatgtaccta
aagcaggcatctcgcattatacttgccactgatggggatccgcctggtcaagccttagct
gaagaactcgcacgccgtgttggtagagagagatgctggcgagtcagatggccaaagaaa
aatgatgtcgatcattttaaagatgcaaatgaggtacttatgtacctaggtcctggtgca
ctgaaggaggtagttgagaatgctgaattg---taccctataatgggatta---ttcaac
tttagagattattttgatgaaattgacgcatattatcatcggacaagtggagatgaattt
ggtatatcaactggttggagggctctaaatgagctatacaatgttctgcct---ggagaa
ttgactatagttactggggttcctaattctgggaagagtgag---tggattgatgctctc
------atatgcaatattaatgaacatgctggctggaaatttgtactctgctccatggag
aacaaggtgcgggagcatgcaagaaaacttttagaaaaacat---ata---aagaagcca
ttttttgaa---gcaaattatggaggatctgctgaacgaatgactgttgaagagtttgag
caagggaaggcatgg---ttgagtaatacattt---tctcttataaggtgtgag---aat
gattcccttccaagtataaaatgggtccttgatcttgccaaagcagcggttttaagacat
ggtgtgcgtggacttgtaattgatccttacaatgagcttgatcatcaacgtcctgtgagc
caaaccgaaactgagtatgtgagtcagatgcttacgatggtcaagcggtttgctcaacat
cacgcatgccatgtttggttcgtcgcccatcctagacagctgcacaattgggttggggag
ccgcctaatctctatgatattagtggaagtgcacacttcataaacaaatgtgacaatggg
attgtcattcaccgtaatcgagatccagaggctggacctattgatagagtacaagtttgt
gtgcggaaggtacgaaataaggttgtaggaaccataggcgaggcgttcttgtcatataat
agagttactggt---gaatacatggacatc------gtttaa------------------
------------------------------------------------------------
------------------------------------------------
>GossypiumRaimondii
------------------------------------------------------------
------------------------------------------------------------
------------------------------------------------------------
------------------------------------------------------------
------------------------------------------------------------
------------------------------------------------------------
------------------------------------------------------------
------------------------------------------------------------
------------------------------------------------------------
------------------------------------------------------------
------------------------------------------------------------
---------------------atgacctccaaa---cacttc---------ctc------
------------------ccttcccctctgctg---------------------cctcaa
------------------------------------------------------------
------------acc---ctttctcctaaacacttctccacc------------------
---ccctctaaacgcctccttccctctctttcttccaaacccatc---------------
------------------------------------------------------------
------------------------------------------------------------
------------ccc------------aacaac---cat---tctttctggctc---agg
------------------------------------------------------------
------------------actaatgggttttattct------cttccttctcccagt---
------------------------gattcttctccctct---cca---------gcttat
tctcaagacttg------------------------gaagaccagccc---tcggat---
---------------acgcgt------------agcttgcagattttg------------
---------aatcataaactaaagcagcttggcatcgatatt---actaagagtgttgct
gggcgtgaaaaccgcttaatgtgtccctcgtgcaagggt------------ggtgaatca
ggggaactt------agcttatctcttttcatcagcctagatgggtattcagcttcatgg
ctgtgttttcgagcgaaatgtgggtggaaaggc---------------------------
------tacacaaaagccgctgcagatggcaagccatcaattgaaaatctcggtttagtt
aac---aaagtt---------------------aaggtcaaa------------------
---------------aggcaaatc---------------------------------aca
gtggagagtttggaattagaaccactatgtaatcagctcactgcttatttcgcagagcga
atgatatct---tcaaaaacactaaagagaaatgctataatgcaaaaaaggagt---ggt
gat------gag---------------------attgctattgcattcacttattggcgt
aaaggagaacttgtaaattgcaagtatcgggatata---gctaag------cggttttgg
cag------------gaaaaggatactgaaaagatactttatgggctggatgacatagca
gatgcaagcgatatcatcattgttgaaggtgaaatggacaagcttgcaatggaggaagct
ggcttccgtaattgtgtcagtgtccctgatggtgcaccaccatcagtttctgaaaaggag
gttccagctgaagagcaggacacaaagtatcaatacctgtggaactgcaaagagtacttt
aaaaaggcagctcgcattatacttgccactgatggagatctacctggtcaggccctagct
gaagagcttgcacgtcgccttggaagagagagatgctggagagttaaatggccgaagaaa
aatgacgtgggtcattttaaggatgcaaatgaggttcttatgtatttgggacccagcgtt
cttaaggacataattgataatgccgagtta---tatcccataagtgggtta---ttcaac
tttagtagtttctttgatgaaattgaccaatattatcatcgaactcttggatatgaattt
ggtgtctcaactggttggagggcgctggacaacctatataatgttgtgcca---ggagag
ctgacaatagtaactggtgttcccaactctgggaagagtgaa---tggattgatgctctc
------ttatgtaatcttaatgaaggtgttggttggaaatttgctctttgttccatggag
aacaaggttcgggatcatgcaaggaaacttttagagaaatcc---ata---aagaaaccg
ttctttggt---gtaggctatggaagcaatgtggaaagaatgagtgtagaggaactagag
aaagggaagaaatgg---ctgaatgacacattt---caactcataaggtgcgag---aat
gattctcttccaagtatacagtgggttcttgaacttgcaagggcagcggttctaaggcat
ggtgttcagggtcttgtaattgatccttacaatgaactagatcatcagcgcccagttagt
cagactgaaacggagtatgtaagccagatgcttacgaagatcaagcgatttgctcagcat
cattcttgtcatgtctgg---------------------ttgcaccactggattggggct
cctcctaatctctatgacata---------------------------------------
------------------------------------------------------------
------------------------------------------------------------
------------------------------------------------------------
------------------------------------------------------------
------------------------------------------------
>TheobromaCacao
atg---------------------------------------------------------
ctg---------------------------------------------------------
cgttttcctgaccatatccgcaat------------------------------------
------------------------------------------------------------
------------------------------------------------------------
---------------aacccacgcctc---------------------------------
---------------------------------------------------cgtctccac
aaactctct---------------------------------------------------
------------------------------------------------------------
------------------------------------------------------------
------------------------------------------------------------
------------ttgttttcctgcaacagtgca---gctctc---------atg------
------------------gcctccaaaaccttc---------------------tcctct
tctttcagtctg------------------------------------------------
---ctgcctttgacc---ccttctcctaaacgcttatccaca------------------
---ccctgcaaacgcttagttccttatctttcgtcaaaaccctat---------------
------------------------------------------------------------
------------------------------------------------------------
------------tcc------------aaaaac---cac---tctttgtcgctt---cgg
------------------------------------------------------------
------------------actaatgggttttcttcc------attccttctgcc------
---------------------------aatgtctctgct---cca---------gtttat
tctaaggagttg------------------------gaagaccggccc---ttgaat---
---------------atgcgt------------agcttggagattttg------------
---------aagcataaattaaagcagctcggcatcgatatt---agtgcatgtgttccg
gggcgtgaaaaccgcttactttgcccctcgtgcaatggt------------ggtgaatcc
gaggaaatt------agcttatctcttttcatcaaccaagatgggagttctgcttcgtgg
atgtgttttcgagctaaatgtgggtggaaaggc---------------------------
------atcacaaaggcctttgcagacggcaagccatcttatgcaaatttaagtcgagtt
aac---aaagtt---------------------aaggtcaaa------------------
---------------agggaaatt---------------------------------aca
gtggagagtttgcaattagaaccactctgtaatcagctcattgcttatttcgcagagcga
atgatatct---gcagaaacactaaagagaaatgctgttatgcaaaaaaagagt---ggt
gaa------gag---------------------attgctattgcatttccttattggcgt
aaaggaagccttgtaaattgcaagtatcgggacata---gccaag------aggttttgg
cag------------gaaaaggatactgaaaagatattttatgggctcgatgatatagag
gatgcaagcgatatcatcattgttgaaggtgaaatagacaagcttgcaatggaggaagct
ggcttccgtaattgtgtcagtgtccctgatggtgctccaccatcagtttcctcgaaggag
gttccagcagaagagcaggacacaaagtatcaatatctgtggaactgcaaagagtaccta
aagaaggcatcacgcattatacttgccactgatggggatccgcctggtcaagccttagct
gaagagcttgcacgtcgccttggaagagaaagatgctggagagttaaatggccaaagaaa
aacgaggtggatcattttaaagatgcaaatgaggtgcttatgtatttgggacccagtgtt
ctaaaggatgtaattgagaatgcggaatta---tatcccatacgtggattg---ttcaac
tttagagatttctttgatgaaattgacagatattatcatcggactctaggatatgaattt
ggtgtcccaactggttggagggcactggacgggctatataatgttgtgcca---ggagag
ctgaccgtagtaactggtgttcccaactctggaaagagtgaa---tggattgatgctctc
------ttatgtaatcttaatgaaagtgttggttggaaattcgctctttgctccatggag
aacaaggttcgggatcatgcaaggaaacttttagagaaatgc---ata---aggaaaccg
ttctttgac---acaagctacggaagctctgttgaaagaatgagtgtagaggaattagag
aaagggaagaaatgg---ttgagtgacacattt---tatctcgtaaggtgtgag---aat
gattctcttccaagtataaagtgggttcttgatcttgcaaaggcagcggtactcaggcat
ggggtacggggacttttaattgatccttacaatgaacttgatcatcagcgccctgttagt
cagactgaaacagagtatgtcagccagatgcttacaaagatcaaacgatttgctcagcat
cactcttgtcatgtctggtttgttgcacatccaagacagttgcaccattggattggggct
cctccgaatctctatgacatcagtggaagtgcacactttataaacaaatgtgacaatggg
attgttattcatcggaatcgggatcctgaggctgggcctgttgatcaagtacaagtttgt
gtacggaaagtacgaaacaaggttgtaggaactataggtgatgcattcttgtcttatgat
agaagcaatgggctaaaattttgtatagtgtggattatgatgacctag------------
------------------------------------------------------------
------------------------------------------------
>GlycineMax
atg---------------------------------------------------------
cgt---------------------------------------------------------
cttcgttat---------------------------------------------------
------------------------------------------------------------
------------------------------------------------------------
---------------ccccacactcta---------------------------------
---------------------------------------------------cttcccttg
ttcacctcc---------------------------------------------------
------------------------------ttaaaa------------------------
------------------------------------------------------------
------------------------------------------------------------
------------ctcaccaccatgaacactcaa---accctc---------ttc------
------------------cactcttctccattc---------------------ccaaac
ctcaaaaacacg------------------------------------------------
---------tttttc---tctcaaaggcgccgttttccctct------------------
------cacagacccttcttcactgtgttttgttccaaacccatt---------------
------------------------------------------------------------
------------------------------------------------------------
------------tca------------aggaac---cct---ccatcgccactc---aga
------------------------------------------------------------
------------------accaatggctaccacggt------tcctctcatgcc------
---------------------------agcatccctaga---cca---------gttcaa
ttggagagccct------------------------atggagaagagt---gtggag---
---------------ttt---------------cagttaaatattttg------------
---------aaaaagaagttggaggctattggaatggaaact---ggaatgtgtgagcca
gggcagtacaatcacttgctctgtccagagtgcctaggt------------ggcgatcag
gaagaaagg------agcttatctctttacattgcaccagatgggggatctgctgcatgg
aattgctttcgtggaaagtgtgggtggaaaggc---------------------------
------agtacacaggcctttgctggtagcagttctgcaagaactcaagtagacccggtt
aaa---aagata------------------------------------------------
---------------agaaaaatt---------------------------------aca
gaggaggaattggaactagaaccactttgtgatgagctggttgtgtacttttcagagcgc
ttgatttca---aaacagactctggagagaaatggtgtcaagcagagaaaatat---gac
gat------cag---------------------attgtgattgcattcccgtatcgtcga
aatggagggcttattagttgcaagtatcgagacatc---aacaaa------atgttttgg
cag------------gaagcaaatactgaaaagattttttatggattggatgacattgtg
ggacacagtgatataatcattgttgaaggtgaaatggacaagctggcaatggaagaagct
ggcttcttaaattgcgtcagtgtccctgatggtgcacctccatcaatctcctcaaaagag
ttgccacctcaggacaaggacaaaaagtatcagtatctgtggaactgtaaagatgaacta
aagaaggcaactcgggttatacttgccactgatggggatccacctggtcaagccttggct
gaggagcttgcacgccgcattggaaaagaaaaatgttggcgggtaaggtggcctagaaaa
tcgaggtctgacaattgcaaagatgcaaatgaggttctcatgtatttgggccctgatgca
ctcaaggaagtgattgagaatgcagaatta---tatccaatacgtggattg---tttaac
ttcagagattactttgatgagattgatgcatattaccaccgaaccttaggatatgacatt
ggtatctcaaccgggtggaataatctgaatgacttatacaatgttgtacca---ggagaa
ctgaccatagtaactggagttcctaattccgggaagagtgag---tggattgatgctctt
------ctatgcaatcttaatgaaattgtcggctggaaatttgcactttgttctatggag
aacaaggttagagaacatgctcgaaaacttttggagaaacac---ttg---aagaagcct
ttctttaac---gaacgttacggcgaaagtgttgaacggatgagtgtggaggaatttgaa
cagggcaagctctgg---ttaagtgatactttc---tctctcataaggtgtgaa---gat
gactcacttccaaatataagttgggttcttgatcttgcaaaagctgctgtattaaggcat
ggggtgcgtggacttgtaattgatccttacaatgagcttgatcatcaacggcctcctaac
cagactgaaacagaatatgtgagccagatgcttaccttaatcaaacgttttgctcaacat
catggatgccatgtttggtttgtagcgcatcctaggcagctgcataattgggttgggggt
cctcccaatctctatgatataagtggaagtgcacacttcataaataagtgtgacaatgga
attgttattcaccgtaatcgggatccggaagctgggcctattgatcaagtacaggtttgt
gttcgaaaggtacggaataaggttgcagggacaataggtgaagccatattgttgtataat
agggttactggt---gagtacacgccatct------gataacaacagacca---------
---------------------------gctgatagaaag---------------------
---------------------------agatag---------------
>PrunusPersica
atg---------------------------------------------------------
cgt---------------------------------------------------------
cttcttctt---------------------------------------------------
------------------------------------------------------------
------------------------------------------------------------
---------------cttcgacctctt---------------------------------
---------------------------------------------------cgtaagctc
tccttttta---------------------------------------------------
------------------------------tcctca------------------------
------------------------------------------------------------
------------------agcgct------------------------------------
------------ggtcttctaatgggcaccgtg---caactc---------ttc------
------------------aagtccactccttgt---------------------ccaaac
ccattaact---------------------------------------------------
---------ccttct---tcacaaagacactcatttcactcc------------------
------catagactcgttttctctccactctcgccaaaacccatg---------------
------------------------------------------------------------
------------------------------------------------------------
------------tct------------aaaact---cgg---ccactttgcctt---aga
------------------------------------------------------------
------------------actaatgggtattcttat------gtctcacatgcc------
---------------------------aatggcgccgca---cca---------gctgaa
ttagaaaacgca------------------------gaagaaaagaga---gtggac---
---------------tttaac------------caattgtcgcgtttg------------
---------aagctgaaattggagatgcttggcatagactac---ggaatatgtatgcca
gggcagtacaaccacttgatttgtccaatatgcaaaggt------------ggcgattca
gaggaaaag------agcttatcggtttatatttcagaagattggggttctgctttttgg
tgttgctttcgtgggaaatgtgggtggcaaggt---------------------------
------agaacaacggccgttggagataacaagttgtcacgagaaacttcaaatcaaatt
gcc---aaagtg---------------------aagaaaaga------------------
---------------agggaaatc---------------------------------acg
gtggaaagtctaggactggaaccactttgtgaggagcttgttgcctatttttcggagcga
agtatatca---acggaaacattgagaagaaatgctgtaatgcaaaaaactaca---ggt
gtt------cag---------------------atttgtattgcatttccttattggaga
gacggacagcttgttagttgcaagtatcgggacatc---gaaaag------aagttctgg
cag------------gaaaaggataccgaaaagattttttatgggctggatgatataaag
ggaactaatgatatcatcattgttgaaggcgaaattgataagcttgcaatggaagaagct
ggctttcataattgcgtgagtgtgcctgatggtgctcctccaaaggtttcctcaaaggat
ttgccgcctgaagagcaggatacaaagtatcaatatctgtggaactgcaaagagtactta
aagaaggcatcacgaattatacttgccactgacggagatgatcctggtcaagccctagct
gaagagcttgcacgtcgccttggaagagaaagatgctggcgagtcagatggccaatgaaa
aatgataatgagcacttcaaagatgcaaatgaggttcttatgtacttgggtcccgatgtt
ttgaaggaagtaattgagaatgctgaatta---tatcctatacgtggattg---ttcaac
tttgcaaattactttgatgaacttgatgcatattattatcggactcttggatatgagtat
ggtgtctcaactgggtggaaaggtctgaatgagttgtacaatattgttcca---ggtgag
ttgactatagtaacaggtgtccctaattcaggcaagagtgag---tggattgatgctctg
------ttgtgcaatctcagtgaaagtgttgggtggaaatttgcactttgctctatggag
aacaaggttcgggagcatgcgagaaaattgctggagaaacac---ata---aagaagcct
ttctttgat---aaacgttatggtggttctgctgaacgaatgagtgccgaagaatttgag
caagggaaacaatgg---ctaaatgacaccttt---tacctcataaggtgtgag---gat
gattcccttccaagtatctcttgggttcttgagctcgcacaagcagcagtacttaggcat
ggggtgcgtggacttgtaattgatccttacaatgagcttgatcatcaacgtcccccgaat
cagacagaaacagagtacgtaagtcagatgcttaccaaggtcaaacggtttgctcagcat
cattgttgccatgtttggtttgtggcacatccgagacagttgcaccagtgggtcgggggt
ccccctaatctctatgatataagtggaagtgcacacttcataaataaatgtgacaatgga
attgtaattcatcgtaatcgggatccaggggctggtgacttggatcaagtacaagtttgt
gttcggaaggtacggaataaagttgcaggaacgataggtgacgcctatttgacatacgat
agggcaactggt---caatttaaggatattggtattaaaaagagcacatga---------
------------------------------------------------------------
------------------------------------------------
>VitisVinifera
atg---------------------------------------------------------
ccc---------------------------------------------------------
ttttcgccgctctttctcaaactccgagtctcagac------------------------
------------------------------------------------------------
------------------------------------------------------------
---------------cctcaaatgctt---------------------------------
---------------------------------------------------cttcttcaa
caacagagg---------------------------------------------------
---------------------ctagtcatctcctct------------------------
------------------------------------------------------------
------------------tcacgc------------------------------------
------------accatcctcatggcctccaaa---cacctc---------ctc------
------------------aaacccactccttcc---------------------acgctg
cctctcaagtta------------------------------------------------
---------aacctt---tcctcgcccggc------------------------------
---------------atcatctccgcctttcctttaaaaccc------------------
------------------------------------------------------------
------------------------------------------------------------
---------aactcc------------agaatc---ctc---ccaatctccctc---aaa
------------------------------------------------------------
------------------accttcgccttaccttat------acttcccattcc------
---------------------------aatgtccccgga---cca---------gtttat
tcggagaaccca------------------------gaagacaccagt---aattcg---
---------------tccgcc------------cgactcaacgtttta------------
---------aagaagaaactggaggtgataggctttgacaca---caaatgcttaaaact
gggcagtacagtcacttgacgtgtcccacgtgtaaaggt------------ggtgattca
atggagaaa------agcttatctcttttcatcactttagatggggatcatgctgtatgg
atgtgtcatcgaggaaaatgtgggtcgagaggt---------------------------
------aacatacgggcctttgtaaatgacagctcatcatatggaaggttgaaccaaatt
acc---aaaatt---------------------aagcccaaa------------------
---------------agagaaatc---------------------------------aca
gaagaaagtttgggtttaaaaccactttgtagtgagctagttgcatattttggagagcga
atgatatcg---gaaaaaacattggcaagaaattctgtcatgcaaaagtcatat---ggc
gat------cag---------------------tttattattgcatttacttatcgaaga
aatggggtgcttgtgagttgcaaatatcgggatgtt---aacaag------aatttttgg
cag------------gaaaaggacactgaaaaaatattctatggtgtggatgatataaag
gaagcaagtgatataatcattgttgagggtgaaatagacaaactttcaatggaagaagct
ggattctacaattgtgtgagtgtccctgatggagcgcctccatcagtttctacaaaagtg
tttgaatctgcggaaaaggacataaaatatcagtatctatggaactgcaaggagtacctg
gagaaggcatctcgcattatacttgcaactgatggggatgcacctggtcttgccttagct
gaagaacttgctcgccgccttggaagagaaagatgttggcgagtaaaatggcctaagaaa
aatgaagttgaacatttcaaagatgcgaatgaggtgcttatgtatttaggacctgatgtt
ctgaaagaagtaattgagaatgctgagata---tatcctattcaaggattg---ttcaac
tttagccattactttaatgagattgatggatattatcatcacactcttggttttgagctt
ggtgtttcaactggatggaggggtctgaatggattatacaatgttgtgcca---ggagag
ttgactgtagtgactggggtccccaattcaggcaagagtgag---tggattgatgctctc
------ttatgtaatattaatagaagtgttggttggagttttgcactttgctctatggag
aacaaggttcgggagcatgccaggaaacttttggaaaaacac---ata---aagaagcct
ttctttaaa---gcagggtatggggaatctattgaacgaatgactgttgaggagtttgaa
ctagggaagaaatgg---ttaagtgaaacattt---tatcttatacggtgcgag---aaa
gattctcttccaaatataaaatgggttcttgatcttgcaaaatctgcagttctaaggcat
ggagtgcgtgggcttgtaatcgatccatacaatgaacttgatcatcagcgtcctccaggc
cagacggaaacagagtatgtgagtcagatgctgacaatgatcaagcgatttgctcagcat
cactcttgtcacgtttggtttgtagcacatcctagacagttgcaccaatggaatgggggt
ccacctaatatgtatgatatcagtggaagtgcacacttcataaataaatgtgacaatgga
attgttattcatcgtaatcgaaatccagaagctgggcctgttgatcaagtgcaagtttgt
gtgcgaaaggtacggaataaagttgtaggaacaataggtgatgccttcttgtcatatgat
aggataagtggt---gtgtacacagacatt------gatgagacttctggggaatga---
------------------------------------------------------------
------------------------------------------------
>SolanumTuberosum
atg---------------------------------------------------------
------------------------------------------------------------
------------------------------------------------------------
------------------------------------------------------------
------------------------------------------------------------
------------------------------------------------------------
------------------------------------------------------------
------------------------------------------------------------
------------------------------------------------------------
------------------------------------------------------------
------------------------------------------------------------
------------------cttattggcttggcg---gcaact---------ctc------
------------------attagagctcctcct---------------------gttaca
ctctacactttc------------------------------------------------
atctcaagattttcg---cctaacagtcatggttttcttact------------------
---------------------------------attactcct------------------
------------------------------------------------------------
------------------------------------------------------------
------------------------------------act---aggctcttcata---act
------------------------------------------------------------
------------------gcagct------------------------------------
---------------------------agcttgaggaga---gac---------------
------------------------------------gaaaataaggag---gtggat---
---------------------------------gattatgctgaactg------------
---------aaggagaaagtggaaaatttgggtatatgctgc---aattctgttactcct
gaagaatacacaagattaatgtgtcccaagtgcaaaggt------------ggtcggtca
atgggaaag------tgtttatcatttcatatgtcctcgaaaaggaattctgcattatgg
aggtgtttcaatattgaatgtggatgggcaggc---------------------------
---------------cagatcccacacaacagtacggcatctgatggggtccatcaactt
ggc---agaatg---------------------aattttcct------------------
---------------cggatactt---------------------------------aca
gaggaaagcttgaagttagaaccattaggtgatatgctgactgcatatttttctaagagg
atgatatca---aaggatactttgaagagaaatcatgtcatgcaa---atggct---ggt
gat------cag---------------------atcatcattgccttcacttataggcgg
aatggtatgctcattggctgcaagtataggactctt---gagaaa------aggttttgg
cag------------gagaagggtgcagataaggtactatatggactggatgatgtaaga
gaagcagatgagatcatcattgtagaaggtgaaatagataagctttcagtggaagaagct
ggatttcctaactgtgtcagtgttcctaatggtgcaccacagggcatcgcatccaaagaa
ctgctaccactggaagaggataccagattttcatacctgtggaactgcaatgagtgcttg
gagaaggcgtcccggattgtgctggcaactgatggtgatttaccaggccaagcattggct
gaagagcttgcccgccgtctggggaaagaaaggtgttggcaagtatgttggcctaaaaag
gatgagttaagcagttataaagatgcgaatgaggtacttgtaaacctgggaagagaagct
ctgaaagaagcgattgaatgtgccgtgcca---tatgaaatgcagaatttg------aac
taa---------------------------------------------------------
------------------------------------------------------------
------------------------------------------------------------
------------------------------------------------------------
------------------------------------------------------------
------------------------------------------------------------
------------------------------------------------------------
------------------------------------------------------------
------------------------------------------------------------
------------------------------------------------------------
------------------------------------------------------------
------------------------------------------------------------
------------------------------------------------------------
------------------------------------------------------------
------------------------------------------------------------
------------------------------------------------------------
------------------------------------------------
>OryzaSativa
atg---------------------------------------------------------
cca---------------------------------------------------------
ccgcgcccctcc------------------------------------------------
------------------------------------------------------------
------------------------------------------------------------
---------------ctccagtcgctc---------------------------------
---------------------------------------------------ctcctcatg
gccgcctcc---------------------------------------------------
------------------------------------------------------------
------------------------------------------------------------
------------------------------------------------------------
------------gctgccgccggcggggactcc---ggcctc---------ctc------
------------------ctcgccgcgcgccgc---------------------cgcctc
cccgccgccgcc------------------------------------------------
ctcgccgcggggggc---caccgtatccggctgctccacgcc------------------
---------------ttctccgccgcgagccggcgggggagg------------------
------------------------------------------------------------
------------------------------------------------------------
---------------------------cacgag---gtg---gcctgctgcgtc---agg
------------------------------------------------------------
------------------actgaa------------------------------------
---------------------------cccgcgccgcgg---cccgccagccccgtcgcc
gttcgctccagg------------------------agtgttcattca---acggaaaac
tacaaaaagggttgcgagcag------------cgactaggacagtta------------
---------attgagagactgaagaaagaaggaataagtcca---aagcaatggaggctt
ggtacttatcaacgaatgatgtgcccaaagtgcaatggg------------ggatctact
gaggagccg------agcctcagtgttatgatccgaatggatgggaaaaatgctgcatgg
caatgttttagagctaattgtggttggaagggt---------------------------
------tttgtcgagcctgatggagttctcaaactatcacaagcaaaaaataatacagaa
tgt---gaaacg---------------------gaccaggatggtgaagctaatctggca
gtcaataaggtttacagaaaaatt---------------------------------tgt
gaggaggacctccatcttgagccactttgcgatgagcttgtaacatacttctcagagaga
atgatatcg---ccagaaacacttcggagaaacagcgtaatgcagcgtaactgg---agt
aat------aag---------------------atagttattgctttcacctacaggcgt
gatggggtcctcgttggctgcaaatacagggaagtc---tctaag------aaattttca
cag------------gaagcaaacacagagaaaattttatatggtctggacgatataaag
cgagcacgagatattatcattgttgagggtgaaattgataagctctcaatggaagaagct
ggctaccgtaattgtgtcagtgtaccagatggtgcaccaccgaaagtatccagcaag---
ctcccagataaagatcaggataagaagtaccaatatctgtggaattgcaaagaatatctt
gacccggcgtctaggataatactggcaacagatgctgatcctccagggcaggctctggct
gaggaacttgctcgtcgtcttggtaaagaaagatgctggagggtcaattggccaaagaag
aacgagaacgaaatttgcaaagacgcaaatgaggtactgatgtttttaggaccacaagca
ttgagaaaggttatagaagacgcggaactg---tatcccataagaggtctt---ttctcc
ttcaaagatttcttccctgagatcgataattattatcttggaatccgtggggatgagctt
ggtgttcctactggatggaaatccatggatgagctttacaaggttgttcct---ggggag
ttgactgtagtaacaggagtgccgaattctggtaaaagtgag---tggattgatgcttta
------ctgtgcaatataaatgaccaggttgggtggaaattcgttctgtgctcaatggaa
aacaaggtcagggagcatgctagaaagctcttagagaagcgc---att---aagaaacca
ttctttgat---gctagatatgggggctctgcagaaagaatgagtctagacgaatttgaa
gaaggcaagcaatgg---ctgaatgaaacattc---catctgatccggtgtgaa---gat
gattgccttccatctgttaattgggttctcgagcttgctaaagctgcagttctaagatat
ggagtgcgtggtcttgtgattgatccctacaatgaacttgatcaccaacgcccctcaaat
caaaccgaaacagaatatgtcagtcagatgcttaccaagattaagcggtttgctcagcac
cattcttgtcatgtttggtttgttgcccaccctagacagcttcataactggaatggtggt
cctcctaatatgtatgacatcagtggaagcgcacatttcataaacaaatgtgataatgga
attgtcatccatcgaaacagggatccaaacagtggcccacttgatgttgtgcaggtttgt
gtgaggaaggtgcgcaacaaagtgattggacaaataggagatgctttcttgtcatatgaa
cgggttagtggt---gagttcagggatgct------gataaagatactgca---------
---------------------------aagaaggctgctgttgcagccgctaatgta---
------gcaaaagcccca------cagaggaaaggatag---------
>SorghumBicolor
atg---------------------------------------------------------
ccc---------------------------------------------------------
ccgcggccgtct------------------------------------------------
------------------------------------------------------------
------------------------------------------------------------
---------------ctccactcgctg---------------------------------
---------------------------------------------------ctcctcatg
gccgcctcc---------------------------------------------------
------------------------------gcctcg------------------------
------------------------------------------------------------
------------------tcgtcc------------------------------------
------------gccgccgcggccggcggggac---tcgggc---------ctc------
------------------ctcctcgccgcgcgc---------------------cgccgc
ctcgcggcgacg------------------------------------------------
gccgccgcgggagga---caccgcatccgcctgctccactcg------------------
---------------ttctcgccgggacgcgtccccaggcgg------------------
------------------------------------------------------------
------------------------------------------------------------
------------------------------------ccc---gaggtggcctgc---tgc
------------------------------------------------------------
------------------gtgcgcggcgcaccggac------gcgcggcggtcggcg---
---------------------------cccgcccccact---cccctgcgctcaaggaac
gttcattcagca------------------------aacaactatgcagctgcttct---
---------------gaggag------------agacttgggcagctc------------
---------attcagaagttgaaaaatgaaggtattaatccc---aagcagtggagactt
ggaaatttccagcgcatgttgtgcccacagtgcaatggt------------ggatctagc
gaggagttg------agtctcagtgtctacatccgaaaggacggtatgaatgcaacatgg
aactgttttagatctaaatgtggctggagaggt---------------------------
------tttatccaggctgatggagttaccaacatatcccaaggaaagactgacatagaa
agt---gaaact---------------------gaccaagaggttgaatctaagaagacg
gcaaataaggtatacagaaaagtc---------------------------------att
gaagaggacctcaatcttgagccactttgcgacgagcttgtagaatacttctctacgaga
atgatttca---gcggaaacacttcgaaggaataaagtaatgcaacgtaactgg---aat
aat------aag---------------------atatccattgcttttacctatagacgt
gatggagttcttgttggctgcaaatacagggcagtc---gataag------acattttca
cag------------gagccaaacacggagaaaattttttatggtctggatgatataaag
cgtgcacatgatgttatcattgtggagggtgaaattgataagctgtccatggatgaagct
gggtatcgtaattgtgtcagtgtgccagatggtgcaccacccaaagtgtccagtaaa---
atcccagacaaagaacaggataagaagtataactatctttggaactgcaaagactatctt
gattcggcatcaaggataatattagcaactgatgatgatggtccaggtcaggctctggcc
gaggaacttgctcgtcgacttggtaaagaaagatgttggagagtcaagtggccaaagaag
aatgatacagatacttgtaaggatgcaaatgaggtactgatgtttttaggtccacaagca
ttaagaaaggttatagaagatgcagaactg---tatccaataagaggcctt---ttttca
ttcaaagatttcttcccagagattgataattactttcttggaatacatggtgatgagctt
ggtattcatactggatggaaatctttggatgatctttacaaggttgttcct---ggggaa
ttgactgtagtaactggagtaccgaattctggtaagagcgag---tggatagatgcttta
------ttatgcaatataaacacacaatgtgggtggaaatttgttctgtgctcgatggaa
aacaaggtaaaggagcatgctaggaaactcttagagaagcgc---att---ggaaaacca
ttctttgat---gctaggtatggtggggatgcgcagcggatgactcctgatgattttgaa
gcaggaaaagaatgg---ttaaatgaaactttc---catcttatccggtgtgaa---gat
gatagccttccatctattaattgggttcttgaccttgcaaaagctgcagttctaagacat
ggagtgcgtggtcttgtgattgatccttataatgaacttgaccatcagcgcccctcaaac
cagacagaaacagaatacgtcagccagattcttaccaaggttaagcgctttgctcagcac
cattcatgtcatgtatggtttgttgcgcatcctagacagcttcataactggaatggaggc
ccacctaatatgtatgacataagtggaagcgcacatttcataaacaaatgtgataatgga
attgtcatccacagaaacagggatcaaaatgctggcccccttgatgttgtgcaggtttgt
gtgaggaaggtgcggaataaagtgattggacaaataggagatgctttcttgacatatgac
cgggttactggt---caatataaagatgct------ggtaaatccactata---------
---------------------------gcagccgtaacagcagtgcaaaatcggcaaaac
------agttatgcaaag------agtaaaaaggacaatgtggcatat
