# Supplementary material for: Altered Mitochondrial Respiration Is Associated With Loss of Nuclear‐Encoded OXPHOS Genes in Parasitic Broomrapes
Source: Ecol Evol. 2025 Jul 6;15(7):e71737. doi: 10.1002/ece3.71737 (PMC12230201; doi:10.1002/ece3.71737)
Supplement: Supplementary file 1 — Appendix S1. [file ECE3-15-e71737-s003.tgz › Orobanchaceae_O2K_Supplementary_v3/Data_S1/DataS1/RRR/OG0001482_RECA3.trimmed.fas]

>CinnamomumMicranthum
tctgaa------gttgaaactgcattggaatac---gaaagggatcaaccctattatgaggatggc---aaagtgatggagaaagatgctgcacttcaccttgctctctctcgtcttgctggcgatttcggtaaagaatctatgctatcgctgcaacgattttatggttcacgatatgcaccggttatctccacaggttctttgaagcttgatctgtctcttgggattggaggattaccaaagggacgagttgttgaaatttatgggagagaggcttcagggaaaacaacacttggccttcagattgtcaaggaagctcaaaagcttggaggttattgtgcatattttgatttagaaaatgctatggatccatctcttgcggaagccattggtgtaaacacagaagatcttcttcttgcccgtccaaattgtgctgaaaattcccttagtgcaatagatactctggtcaaaagtggatcagtagatgttatcgtggttgatagtgtggctgcccttctaccccaacatgaacttgatggtgaaataggtttt------accaaccttgaacaa------caatcacggctgatgacccatgcattgcgtaaaattcacatgtcattatgccggtccgaaacacttttgatatttattaatcaggtcagatcaaatttg---aga---aca---tttcaaggtctt---ggtaatgtaaatgaggtaacttgtggtggaaatgccttgaagttctatgcagcaatacgcatgagaattatgagaacaggcctgcttaagagtgaagacgaggttacaggtctcagtgtctcagtgcaagttatgaaaaacaaactggcacct---gcaactgcaatgaagaaa---gccgaactagagataggatttgggaagggcatttgccgtgaa---gctgaggttttggagattgcttctagtcatggagttatcccgaagaaaggaaatggttacctcatagatgggcaggttttcaaagataaggtggaagcccaacattatctagcacaaaataatgaaattacagaagaaattgtgagagtcctgagaaaccagttgctggggagcaga
>Daucuscarota
tccgct------gttgaggctcta---gaattt---gaggcc---gatgaactacccaatgaagct---gaaacagcagaaaaagattctgcccttcgtacggctatttcccagcttgctggtgattttaccaaagaatccatgttatctctgcagcgcttttttaggacgaggcgcacatctgtggtatcaacaggctccctgaagcttgaccaagctcttggggttgggggattaccaaagggaaggatggttgaaattttcgggcaagaagcatcaggcaagacaacattggcccttcatgtaatcagggaagctcaaaagcttggaggctactgtgcatatctggatgtggaaaatgcattggacccttcacttgcagagtcaataggtgtaaacacagaaaatctacttatatcacagcctgattcagctgaaaatttgttgagtattgtacatacactgacaaaaagtggatctgtggatgtagtcgtggtagacagtgttgctgctcttgttccccaacgtgaaattgattgtatgataggtgaa------aattacgagaacata------caatcacgaataatgactcaagcactacggaaaattcaatattcattatgcaactccaagactcttatcatctttattaatcaggtgagatcagattta---agg---tcg---ggcaaaggattt---ggatgtactgatgagataacttgtggtgggaatgcattgcaattctattcgactatacggatgaagataaacagaaaaaaattgctcacaagcagggatgaggctactggtctagggatacgtgtccaagtggttaaaaacaaacttgcacct---gca------atgagaaca---gctgaattagatatccagtttggaagaggcatttgccctgaa---tctgaggtattggaaatgggctgtcaacatggagttatcttgaaagaaggaaatagctattttatagaaggaaatgttttgaacagtaaagcggaagctgaaagttatttatcacaaaacgaggaagttttgaatatagtagttaaaaccttaagagatcaattgttccatatagtg
>HelianthusAnnuus
acttattgtttctcatctgcagca---gatgca---gaagaa---gataaacttcatgatgacttg---aaagctgcagaaaagcatacagctcttcactcagccctatcagagcttgcaggagcttttgatggggagtctatggtgttcttgcagcgcttttttcgtgcaagagtgaaacctgtaatatccaccggttctttaaagctagatcttgctcttggcattggaggattaccaaagggaagaattgttgaaatttatgggcacgagggatcaggcaagacaacacttgctttaaatgtaatcagggaagctcagaagcttggaggttattgtgcatatctggatgtggagaacgcgctcgaccctaagctgcttgaaataattggtgtaaataccaaaagtcttctcatctcacagccaaattctgctgaaaatgtgctgagtattgttgatactctcacaaaaagtggagcagttgatgtgattgtcgtcgacagtgttgctgcacttatcccccaaagtgaaatcgcaggcttaataagtgac------aatattgttgagacg------caatcaaaaataatgacacaagcactccgcaagattcatttttcattatgtcggtcagagactcttattatatttataaaccaggtgagatcaaattta---aaa---tctcgtcaagagggactt---aaaaacgtaagcgaggtaacttgtggtggaaatgctttgccgttttactccgctgttcgtatgagaattgctagaaaaggattgctcaagtctctggaaaaggttacgggtcttggaatatgtgtagaggtgatgaagaacaaattagcacca---aca------atgagaaag---gcggaattggagattgaatttgggaaaggcatatctcgtgca---tccgagatcctagaattggcttgtgaacacggggttgttctaaaggaaggaaattgttactttatagatggagaggttttgaacagtaaaatacaagcagaaacttatttgattcaaaacgaacggatctgtgataagttggttaaatctctaagaagacagttgtttcgtgttgat
>SolanumTuberosum
tcagca---------------------gaaggt---gaactt---gatgaaatccaagatgacacc---aaaacatcagagaaagccagtgcactgcattcggccctctcgcagcttgaaggcgatttttgcaaagaatcaaggttgtccttgcagcgcttctttggtgctagacgtactcctgtaatacctacgggctcattgaggcttgatctagcacttgggcttggaggactacccaagggaagaattgttgaaatctacggacaagaagcatctgggaagacaacacttgcccttcatgtaattagagaggctcaaaagcttggaggttattgtgcatatctggatgtcgaaaatggaatgaacccctctcttgcagaagcaataggggtaaatgtagaaaatctccttatttcgcagccagattctgctgagaatttgctgagtattgtcaataccctgacaaaaagtggatccatggatgtaatcgtggttgatagtgtagcagctcttgttccccaacttgagcttgatgctacgttatgtgac------tcccctaaaggcttg------caatcaaagattatgacacaagcactacgtaaaattcattattcgttaggcaactctagcacactaattattttcattaatcaggtaagaagatctaac---aaaggatta---gttcaaggctcc---gggtgtatggatgaagtgacttgtggtggaaatgctttgcctttttatgctgccatacggcttagaacgattagaaaacaattgcttacgaccagggataagattactggtcttgggatctgcgtaaaggtggttaaaaataagctagctcct---gca------gcaacagaa---gctgaactgagcatgcagtacggcagaggcttttgtattgaa---cctgaggttttggaattggcttgtgaacatgaagtcattctgaaagaaggagggagctacttcatagatggacaggttttaaatagtagacaggacgctgaagattatctagcttcaaatggtgacattttagctaagatagttgaaactttaagagatcagctatttgtgaacaat
>CoffeaCanephora
tcagca------gctgaagctcca---gaattt---gagttt---gatgacatccctaatgatgcc---aaggcaacagagaaagatgctgctttacgtgtagctctatcacagcttgctggtgaatttgggaaggaatcaatgctgtctttgcagcgcttctttcgctctaggcgtgcaccagtgattcccacaggctcactgaggcttgacctagcccttgggattggtgggctaccaaagggaaggattgttgagatttttgggcaagaagcatctgggaagacaacgcttgcacttcatgttattaaggaggctcaaaaactaggaggttattgtgcatatctggatgtggaaaatgcaatgaatccttcccttgctgaatctatcggtgtaaatatagataatctcctcatttcacaaccagattctgcagagaatttgctcagtatggttgatacactgacaaaaagtgggtctatagctgtggttgttgttgacagcgtggctgctcttattccacagcttgaaattgacaatgtggaggttggc------tccactaaagacata------caatctcaaataatgacgcaagcactaagaaaaattcgttattcattgtccaattctcatactcttatcatatttgttaatcaggtgcgagcaaatctg---aag---tca---gcccaaggaaat---cgcccagcagatcaggtaacttgtggtgggaatgctttaccattttatgctgctgtgcgaatgaaactattcaggaaagctttgctaaagactcgggataaggctactggtcttgggatctgtgtgaaagtaattaagaataaactggctcct---gca------atgacaaat---gctgagctgacaataaaattcgggcaaggtatctgctgtgag---tctgagattttggaattggcttgtgagcatggaattattttgaacgaaggtggcagctattttatagaaggtaaaactttgaacaccaaagaggaagctgaagattttcttactgcaaattctagtgttttggatcacatagttaagaatttgaggtgtcaattatttgagaggaaa
>SesamumIndicum
---------------------------------------------gatcatattccggatgattcc---aaggtgacagagaaagatactgcactgcgtatggctctatcgaacctttcaggggaatttggtaaagaatcaatgctgtcattgcagcgattctttggggctagaagagcccctgtgatatccaccggctcattgaggctggatcaggctcttggtattggtggactacctaaggggaggatggtagaaatttacgggcaggaagcatcagggaagacaacacttgcattacatgttattaaggaggctcaaaagcttggaggttactgtgcctatcttgatgtggagaatgcaatggacccttcacttgctgagtcaataggtgttaacactgaggatctccttatttcacagccagattctgctgaaaatttgctgagtgtggtggatacattgacaaaaagtggatcgatttctgttattgttgttgacagtgtagcagctcttgttcctcaatgtgaagttgacacttcacaatgtggt------tcctccagagatctt------caatcaaaaataatgacccaagcactacggaaaatacattattctctatgcaactccaatacacttattatttttatcaaccaggtaagaaaaaatttg---aaa---tta---gttgaaggctct---gtgcgtgtggatgaagtaacctgtggtggaaatgccttgaaattttatgctgctatacgtatgcgaattagcagaaagggattgctcaagacagaggataaggctaccggtcttgggatttctgtgcaagtagttaaaaacaaactcgcacct---tca------atggcaaaa---gctgaattaagtataagattcgggaaaggaatctgccgcaaa---tcagaggccttggatttggcctgtgaacatggtgtcatagtgaaagatggaagcaggtacttcatcaaaggaagagtcttgcatagtagagaggaagttttaaggtatctgggtgcaaatgatggggctttggatgatgtaatcagaaccttaaggtgtcatttgtttgagagagaa
>ChristisoniaKwangtungensis
ccgtca------gctgaaatttca---gaatac---acatttgatgatcatattccggatgatact---aagataacagaaaaagatgcggcgttgcgtatggctttgtcaaagctttcaagcgaatttggtaaagaatcgatgctttcattgcaacgcttctttggtgctagacgagcgtctgtaatatcgacggggtcgttaaggctggatcagacccttggtattggtggattaccgaagggaaggatggttgaaatatatgggcaagaagcttctgggaagacaacattggcactgcatgttattaaggaggctcaaaagcttggagggtattgtgcgtacctcgacgtggagaacgcaatgtgcccttcacttgccgaagcaataggtgtcgacacggacaatctccttatctctcagccagattctgctgaaaacttattgagtgtcgtagatacattgacgaaaagtggatcgatttctgtaattgttgtcgacagtgtcgccgcacttgttcctcaacgtgaaatcgacacattgcaatacggc------tcctatcgagacttg------caagcgaagataatgacacaagcgctgcggaagatacattattctctatgcaactccgataccctaattattttcatcaatcaggtgaggaaaaagttg---aca---ttg---gtagaaggatct---gttcgtgccgatgaagtgacttgcggaggaaatgccttgaaattctacgctgctatacggatgcgaattagccggaaggaactggtaaaggcagaagataaggctacgggtctcgggatttgcgtgcaagtcgtaaaaaacaagttagcacct---tcc------atggctaga---gtcgagttagatatacgattcggaaaaggaatctcccgggaa---tcagaggccttggatctggcatgcgagtatggggtcgtagtgaaagatggcgacatgtatttcgtcaaggggagaatcttgcggagtcgggaggcggctttaaggtatctggcggcgaacggccgggctctagacgacattgtgaagactttaaggtgccatttgtttccg------
>Aeginetiaindica
ccgtca------gctgaaatttca---gaacat---gcatttgatgatcatattccggatgatact---aagataacagagaaagatgaggcattgcgtatggctttgtcaaatctttcaagcgaatttggtaaagaatcagcactttcattgcaacgcttctttggtgctagacgagcgtccgtaatatcaacgggatcgttaaggctggatcaggcccttggtattggtgggttaccaaagggaagaatggttgaaatatatgggcatgaagcctctgggaagacaacattggcactgcatgttattagggaggctcaaaagcttggagggtattgtgcgtatctcgatgtggagaatgctatgtgcccttcacttgccgaagcaataggtgtcgacacggacaatctccttatctcacagccagattccgccgaaaacttattgagtgtcgtagatacattgacaaaaagtggatcgatttccgtaattgttgtcaacagtgtagctgcacttgttccccaaagtgaagtcgacacgttgcaatacggc------tcctatcgagacttg------caagcaaaaataatgacgcaagcgctacggaaaatacattattctctatgcaactccgatactcttattattttcatcaatcaggtgcgaaacaagttg---aag---ctg---gtcgaaggatct---gttcgtgccgatgaagtcacttgcggaggaaacgccttgaaattctacgctgctatacggatgcgtataagccggaagggactgatacaggcagaagataaagctacgggtctcgggatttgcgtgcaagtcgtaaagaacaagttagcacct---tcg------atggctaga---gtcgagttagatatacgattcggacaaggaatctcccgggaa---tcggaggcgttggatgtagcgtgcgagaatggggtcgtcgtgaaagacggagacatgtattttattaaggggaaaatcatgcggagtcgagaggaggctttaaggtatctggcggccaacggccgggctttagaggaccttgtgaagactttaaggtgccacttgtttccg------
>StrigaAsiatica
ccgact------gctgaaatctca---gaatat---gcgtttgacgatcatattccggatgacaca---aaggtgacagcgaaagatgccgcactgcgtatggctctgtcgaagctttcaggtgaatttggtaaagaatcgatgctttctttgcagcgattctttggtgccagacgggcctccgtagtaccgacgggctcgttgaggctggatcaggcccttggtgttggtggattgccaaagggaaggatggttgaaatttatggtcaggaagcatccgggaagacaacattggcacttcatgttattagggaggctcaaaaacttggaggttactgtgcctatcttgatgtggagaatgcaatgtgcccttcccttgctgaagcaataggtgtcaacacggacaatctccttatttcacagccagattctgctgaaaacttacttagtgtggtagatacattgacaaaaagtggatcgatttctgtaattgttgttgacagtgtagccgcacttgttccccaatgtgaagccgacacattggaatatggc------tcttatagagacttg------caatcgaaaataatgacacaagccctacggaaaatacattattctctatgcaattctgatactctcattattttcatcaaccaggtgagaaaaaagttg---aaa---gtg---gttgaaggatct---gttcatgcggaagaagtcacgtgtggaggaaatgccttgaaattttacgctgctatacggctgcgaattagcaggaaggaactgataaaggcagcagatagtgccacgggactcgggatttgtgtgcaagttgtgaaaaacaagttagctcct---cca------atggagaaa---gcagaattatgtatacgattcggaaaaggaattgctcgggca---tcagaggcattggatttggcctgcgagcatggggttatagtgaaagatggagaaagatattctataaaagggaaaatcatgcacagtcgagaggaagttttaaggtatctggcgctaaacgataaagctctagacgacattgtgaaaactttaaggtgtcatttgtttgagaggcaa
>Alectravogelii
------------gctgagatatca---gaatat---gcattcgatgatcatattccggatgacact---aaggtgactgagaaagatgctgcattgcgtatggctttgtcaaagctctcaggcgaatttggtaaagaatccatgctttcgttgcagaggttctttggggctagacgagcctccgtaataccaacgggttcgttgaggctagatcaggctcttggtattggtggattaccaaagggaaggatggttgaaatttatgggcaggaagcatccgggaagacaacattggcactacatgttattagggaggctcaaaagcttggaggatactgtgcgtatctcgatgtggagaatgcaatgtgcccttccctagctgaagcaataggagtcaacacggacaatctcttaatttcacagccagattctgctgaaaatttactgagtgtggtagatacattgacaaaaagtggatcaatttctgtaattgttgttgacagtgtagctgcacttgttccccaaagcgaagccgacacattgcaatatggc------tcctatagagactta------caatcgaaaataatgacacaagccctacggaaaatacactattctctatgcaattccgatactctgattattttcatcaaccaggtgagaaaaaaattg---aaa---ttg---gtcgaaggatct---gttcatgcagatgaagtgacttgtggaggaaatgccttgaaattttacgctgctataaggatgcgaattagcaggaagagactgataaaggcggaggataaggctacgggtcttggtgtttgtgtgcaagtcgtgaaaaataagttagcacca---cca------ctggcgaaa---gctgagttaaatatacgatttggaaaaggaatctctcgtgaa---tcagaggccttggatctggcatctgaacatggaatcatagtgaaagacgaagacagatattccataaaagggaaaatcatgcacaat---gaggaagttttaaggtatctcgcggcaaacgacaaggctctagatgatattgtgaaaactttaaggtgtcatttgtttgagtggcaa
>Escobedia
gcgaca------gctgagatttca---gaatat---gcctttgatgatcatattccagatgacact---aaggtgactgagaaagatgctgctttgcgtatggctttgtcaaaactttcaggcgaatttggcaaagagtccatgctttctttgcagcgtttctttggtgctagacgaacatccgtaataccaacaggctcgttgagtctagaccaggcccttggtattggtggattaccaaagggaaggatggttgaaatttatgggcaggaagcatctgggaagacaacattggcactgcatgttgttagggaggctcaaaagattggaggatactgtgcatatcttgatgtggagaatgcaatgtgcccttccctagctgaagcaataggagtcaatacggacaatctcctaatttcacagccagattctgctgaaactttactgagtgtggtagatacattgacaaaaagtggatcaatttctgtaattgttgttgatagtgtagctgcacttgttccacaatgtgaagctgacacattgcaatatggc------tcctatagagactta------caatcgaaaataatgacacaagccctacggaaaatacactattctctatgcaattccggtactctgattattttcatcaaccaggtgagaaaaaagttg---aaa---ttg---gtcgaaggatct---gttcatgcagatgaagtgacttgtggaggaaatgccttgaaattttacgctgctataaggatgcgaattagcaggaagggactgataaaagcaggaagtgatgctacgggtcttgctgtttgtgtgcaagtcgtgaaaaataagttagcacct---cca------ctggcgaaa---gccgagttaaatatactatttggaaaaggaatctcccgagaa---tcagaggccttggatctggcttgtgagcatggaatcatagtgaaagacgaagacagatatttcataaaagggaaaatcatgcacagtcgggaggaagttttaaggtatttagcggcaaacgacaaggctctagatggcattgtgaaaactttaaggtgtcatttgttcgagaggcaa
>Phtheirospermum
ccgccc------gtcgaagtttca---gaatat---acatacgatgatcatattccagatgatacc---aaggcaaatgagaaagataccgcattgcgtacggctctgtcgaacctttcaggggaatttggtaaagaatcaatgctttctttacagcgattttttggtgctagacgggcctctgtaatatccacaggctcattgaggcttgatcaggcccttggtattggtggattaccaaagggaagaatggttgagatttatgggcaagaagcatccgggaagacgacattggcattgcatgtcattaaggaggctcaaaagcttggagggtactgtgcgtatctcgacgtggagaatgcaatgtgcccttcacttgccgaagcaataggggtcgacacggacaatctcctgatttcacagcctgattctgctgagaatttactaagtgtggtggatacattgacgaaaagtggatctattgctgtaattgttgtcgacagtgtagctgctctcgttcctcaatgtgaagtcgatgcgttggaatatggc------tccaatagagacatt------caatccataataatgacaaaagccctacgaaagatacattattctcaatgcaattccaatactcttattatttttattaaccaggtgagaaaaagtttg---aaa---tta---gtcgaagggtctgttgttcgtgcggatgaagtaacttgtggaggaaatgccttgaaattttatgctgccattcggatgcgaattagcagaaagggattggtgaaggtggaggataaggctactggtctcgggatttgcgtgcaagtggttaaaaataagttagcacct---tcg------atggcgaaa---gcggaattaagtataagatttggaaaaggaatatgccgcgaa---tcagaggccttggatttggcgtgcgaacatggcgtcatagtgaaagatggaggcagatattacataagagggaaaattatgcacagtcaagaagaagttttaaggtatctgtcggaaaacgatggggctctggatgatattgttagaaccttaaggtgtcatttgttcgagagacaa
>Pedicularis
cccccc------gttgaagtttca---gaatat---acatacgatgaccatgttccagatgatgct---aaggcgaatgagaaagataccgcattgcgtacggccctgtcgaacctttcaggggattttggtaaagaatcgatgctgtcgttacaacgattttttggtgctagacgagcctccgtaatatccacaggctcgttgaggctggaccaggcccttggtattggtggattaccaaagggaagaatggttgagatttatgggcaagaagcatctgggaagacaacattggcattgcatgtgatcaaagaggctcagaagcttggagggtactgcgcgtatctcgatgtggagaatgcaatgtgcccttcgctcgccgaagcaataggggttgacacagacaatctcttgatttcacagcctgattctgctgagaatttactaagtgtggtggatacattgacgaaaagcggatctatttctgtaattgttgttgacagtgtagctgctctcattcctcaatgcgaagtcgatgcgttggaatatgga------tcgaataaagacata------caatcgatagtaatgacaaaagccctacgaaagatacattattctctatgcaattccaatactcttataatttttattaaccaggtaagaaaaagtttg---aaa---tta---gtcgaagggtctgttgttcgtgcggatgaagtaacttgtggaggaaatgccttgaaattttatgctgctattcggatgcggattagcagaaaaggattggtgaaggcagaggataaggcaactggtctcgggatttgcgtgcaagtagttaaaaacaagctagcacct---tca------atggcgaaa---gcggaattaagtataagatttggaaaaggaatttgccgggaa---tctgaggccttggatttggcgtgcgaacatggcgtcattgtgaatgatggaggcagatattacataggaggaaaaattttgcatagtcaagaagatgttttgaggtatctgtcagaaaacgacggggctctggatgatattgtcaaaaccttgaggtgtcatttgttcgagaga---
>CastillejaMiniata
------------------------------------------------------------------------------------------------------gctctgtcgaacctttcaggggaattttgtaaagaatcgatgttgtcgttacagcgattttttggtgctagacgggcctctgtaatatccacaggctcgttgaagctggatcaggcgcttggtattggtggattaccaaagggaagaatggttgagatttatgggcaagaagcatcggggaagacaacattggcattgcatgtcattaaggaggctcaaaagcttggaggctattgtgcctatctcgacgtggagaatgcaatgtgcccttcgcttgtcgaagcaataggagtcgacacagacaatctcctgatttcacagccggattctgctgagaatttacttagtgtggtggatacattgacgaaaagtggatctatttctgtaattgttgttgacagtgtagctgctcttgttcctcaatgtgaagtcgatgattttgaatatggc------tccaatagagaccta------caatcgataataatgacaaaagccctacgaaaaatacattattctcaatgcaattccaatactcttattatttttattaaccaggttagaaaaagtctg---aaa---tta---gtcgaagggtctgttgttcgtgctgaagaagtaacttgtggaggaaatgccttaaaattttatgctgccattcgaatgcgaattagccgaaagggattagtgaaggcagaggataaggctactggtctcgggatttgcgtgcaagtagttaaaaataagctagcgcct---tcg------atggcgaaa---gcggaattaagtataagatttgggaaaggaataagccgcgaa---ccagaggccttagaattggcgtgcgaacatggcgtcatagtgaaagatggagacagatattacataggagggaaaattatgcacagtcgagaggaaattttaaggtatctgtcggaaaacgatggggctctggatgatattatcagaaccttgaggtgccatttgttcgagagacaa
>Euphrasiaarctica
---------------gaagttctg---gaacat---gcatatgatgatcatattccagatgatagt---aaggcgatggagaaagataccgcattgcgaatggctttgtcgaatctttcaggggaattcagtaaagagtcgatgttgtcactgcagcgattctttggtgctagacgagcctctgtaatatccacaggatcgctgaagctcgatcaggcccttggtattggtggactaccaaagggaaggatggttgaaatctatggtccagaagcatctgggaagacgacactggcactgcatatcattaaggaggctcaaagacttgaagggtactgtgcctatcttgacgtggagaatgcattgtgtccttcgcttgctgaagcaataggtatcaacacagataatctccttatttcacagccggattctgctgagaatttactaagtgtggtggatacgttgactaaaagcggatcagtttctgttattgttgttgacagtgtannn---------------------------------------------------------------------------------------------------------------------------------------------------------gtaagaaagagtctg---aaa---tta---gtagaaggatct---gtacatgcagaagaagtgacttgtggaggaaatgccctaaaattttatgctgctatacggatgcgaattagcagaaaggcattggtgaaggcggaggataaggctactggacttgatatttgtgtgcaagttgtcaaaaacaagctggcacca---tcg------atggcgaaa---gcggaattaagtataaaattcggaaagggaatctgccgcgag---tcagatgctttggatttggcatgcgaacatggtctcatagagaaagatggaagctactattatataaaaggcaaaattatgcaaagtcgagaggaagctttaaggtatctggctgtaaacgacagggctctcgatgatattatcaaaaccttaaggtctcatttgttcaagaga---
>Epifagusvirginiana
---------------------------------------------------------------------------------------------------------------------------------------------------------------------------------------------------------------------------------------------------------------------------------------------------------------------------------------------tactgtgcctatcttgatgtggagaatgcaatgtgcccttcgcttgccgaagcaataggtgtcgacacggacaatctccttatttcacagccagattctgctgaaaatttattaagtgtggtggatacattgacaaaaagtggatcagttgatgtaattgttgttgacagtgtagctgctctagttcctcaatgtgaagtcgatgcgttgcaatatggc------tcctatagagacata------caatcaaagataatgacacaagccctacggaagatacattattctcaatgcaattccaatacccttattatttttattaaccaggtaagaaaaagtttg---aaa---tta---gttgagggatct---gttcgtgcggatgaagtgacttgtggaggaaatgccttgaaattttatgctgccatacggatgcgaattagtaggaagggattggtgaaggtggatgataaggctaccggtcttgggatttgcgtgcaagtcgttaaaaataaactagcacct---tcg------atggcgaaa---gctgaattaagtataagatttggaaaagggatctgccgcgaa---tcagacgcattggatttggcgtgcgaacatggcgtcattgtgaaagatgggagcatttattacataaaagggaaagttatgcacagtcgggaagaagttttaagttatctggcggcaaacaacggggcactggatgatattgtcagaaccttaaggtgtcatttgtttgggaga---
>ConopholisAmericana
ccaacc------gttgaagtttca---gaatat---gcatatgacgatcatattccagatgatact---aaggtgacagagaaagataccgcattgcgtatggctctgtcgaagctttcggtggaatttggtaaagaatcaatgttgtcattgcagcgcttctttggtgctagacgaacttctgtaatatccacaggctcattgaagctggatcaggctcttggtattggtggattaccgaagggaaggatggtcgaaatctatgggcaggaagcatctgggaagacaacattggcactgcatgttattaaggaggctcagaagcttggagggtactgtgcctatcttgatgtggagaatgcaatgtgcccttcgcttgccgaagcaataggtgtcgacacggagaatctccttatttcacagccagattctgccgaaaatctactaagtgtggtggatacattgacaaaaagtggatcagttgatgtaattgttgttgacagtgtagctgctcttgttcctcaatgtgaagttgatgcgttgcaatatggc------tcctatagagacata------cagtcaaagataatgacacaagccctacgaaagatacattattctcaatgcaattccaatgcccttattatttttatcaaccaggtaagaaatagtttg---aaa---tta---gttgagggatgt---gttcgtgcggatgaagtgacttgtggaggaaatgccttgaaattttatgctgccatacgtatgcgaattagtaggaaggcattggtgaaagtggatgataaggctaccggtcttgggatttgcgtgcaagtcgttaaaaataaactagcacct---tcg------atggcgaaa---gctgaattaagtataagatttggaaaagggatctgccgcgaa---tcagacgcgttggatttggcgtgcgaacatggcgtcattgtgaaagatgggagcatttattacatagaagggaaaattatgcacagtcgggaggaagttttaaggtatcttgcggcaaacgatggggcactggatgatattgtcagaaccttaaggtgtcatttgtttgggaga---
>LindenbergiaPhilippensis
cccact------gctgaagtttcg---gactat---atatatgatgatcacattccagatgatagc---aagatgacagagaaggatacggcattatggatggctctgtcgaagctttcgggggaatttggtaaagaatcaatgctttctttgcagcgcttttttggcgctagacgagcctctgtaatatccacaggctcgttgaggctggatcaggctattggtattggtggattaccaaagggaaggatggttgaaatttacgggcaagaagcatcggggaagacaacactggcactgcatgttattaaggaggcacaaaagcttggagggtactgtgcctatcttgatgtggagaatgcaatgtgcccttcacttgctgaagcaataggggtaaacacggacaatctccttatttcacagccagattctgctgaaaatttactaagtgtggtcgatacattgacaaaaagtggatcaattgctgtaattgttgttgatagtgtagctgctcttgttcctcaatgtgaagttgactcgttggaatatggc------tcgtatagagacctg------cagtcaaaaattatgacacaagccctacgaaaaatacattattctcaatgcaattccaacactcttattatttttattaaccaggtaaggaaaaatctg---aaa---tta---gtcgaaggctct---gtccatgcagatgaagtaacatgtggtggaaatgctttgaaattttatgctgccatacgtttgcgaattagcagaaagggattgataaaggctgaggataaggctactggtcttggtatttgtgtgcaagttattaaaaacaagctagcacct---cca------atggcaaaa---gcagaattaagtataaaatttggaaaaggaatttgccgcgaa---ccggaggcgttggatttggcttgcgaacatggcgtcatagtgaaagatggaaacaggtattacataaaagggaaaattatgcacagtcgagatgaagttttaaggtacttgtcagcaaatgatgaggctgttgatgatattatccggaccttaaggtgtcatttgtttgagagacaa
>MimulusGuttatus
ccaaca------gttcaagttccg---gaatat---acgtatgatgatcatacttcagatgattcc---gaagtgacagaaaaggacaccgcattgcgtatggctctgtctaagctttcaggggagtttggcaaagaatcaatgctttctttgcatcgattctttggtgctagacgagcccctgtaatatcaaccggctcgttgaggctggatcaagctcttggtattggtggattaccgaagggaaggatggttgaaatttatggccaagaagcatcggggaagaccacactcgcacttcatgttattaaagaggctcaaaagcttggaggttactgtgcctatcttgatgtggagaatgcaatgagcccttcgcttgccgaatcaatcggtgtaaacatcgacaatctccttatttcactgccagattctgccgagaatttgctaagcgtggtggataccttgacaaaaagtggatcgatttccgtaattgttgttgatagtgtagctgcacttgttcctcaaattgaagtcgatgaattacaatgtggt------tcctcaagcacaagtggtcaacaatcgagaataatgacacaagcactacgaaaaatacattattccctatgcaattccagtactcttattatttttattaaccaggtaagaaataatttg---aaa---tta---gtcgaaggctct---gttcgtgcggatgaagtaacctgtggtggaaacgccttgaagttttacgctgccgtacggatgcgaatcagcagaaagaaattgatcaagacagatgacaaggctacaggtctagatatttccgtgcaagtaattaaaaacaaactagctcct---tcg------atggcaaaa---gcggaattaagtttaatattcgggaaaggaatatggcgagaa---acagaggcgttagatttagcttgtgagcatggtgtaatagtgaaagacgggtgtcactatttcattggagggaaaatcttgcacagtcgagaagaagttttaaggtatctttcgaagaaggaaggtgctttggacaatatagtcaaaactttgaggtgtcatttgtttcagggacaa
>HandroanthusImpetiginosus
ccagct------gttgaagttcca---gaatat---gcatatgatgatcatattccagatgattcc---aaggtgacagagaaggacactgcattgcgtatggctctctcaaagctttcaggggaatttggtaaagaatcgatgctgtcattgcagcggttttttggtgctagacgagcccctgtgatatccacaggctcattgagactcgatcaggctcttggtattggcggcttaccgaagggaaggatggttgaaatttatgggcaagaagcgtcaggaaagacaacactcgcacttcatgttattaaggaggctcagaagcttggaggttactgtgcctatcttgatgtggagaatgccctgaatcctttgcttgcagagtcaataggtgtaaatacagaaaatctccttatttcacagccagattctgctgaaaatttgctaagtgtcgtggatactttgacaaaaagtggatcaatttcagtaattgttgttgacagtgtagctgctcttgttcctcaatctgaaattgacgcgttgcaatgtggt------tcccacagagacctt------caatcaagaataatgacccaagcactacgaaaaatacattattctcaatgcaattccaacactcttattatttttattaatcaggtaagaaaaaatttg---aaa---tta---gttgaaggctct---gttcacgcggatgaagtaacctgtggtggaaatgcattgaaattctatgctgccatacggatgcgaattagcagaaaggcattgctgaagacggaggataaggctacaggtcttgggatttgcgtgcaagttgttaaaaataagctagcacct---tca------atggcaaaa---gctgaactaagcataagatttgggaaaggaatctcccaggaa---tcagaagccttagatttggcttgtgaacatggtgtcatagtgaaggatggaagccgttacttcataaaagggaaaattttgcacagtagagaggaagtcttgaggtatctggcagcaaatgatggggctctggatgatatagtcagaaccttaagctgtcatttgtttgagagacac
>OleaEuropaea
---------------------------------------------------------------------------------------------------------------------------------------------atgttgtcgcctcagcatttctttggtgctagacgtgcatctgtagtttccactggttcactgaggctggatcaagcacttggcatcggtgggttaccaaagggaagaatggttgaaatttatgggcaagaagcatctggcaagaccacgcttgctcttcatattatcaaggaggctcaaaagcttggaggttactgtgcatatcttgatgtggagaatgcaatgaaccctttatttgcagaatcaataggtgtaaatacagataatctgcttgtttcacagccagattctgctgaaaatttgctgagtatcgttgatacattgacaaaaagtggatcaattgatgtaattgtggttgacagtgtacctgctcttgttcctcaaattgaagtcgaagcttcaacttgtagc------ccccccacggaccta------caatctaaaataatgacccaagcactacgaaaaattcattattcgctctgtcgttcttgtactctgattatctttattaatcaggtaagaagaaatttg---aga---tca---gaccaaggctct---attcgtgctgaagaggtaacctgtggtgggaatgccttgagattttatgctgccatccgaatgcgaattatcagaaaaggattgctcaggaatgaggataag------------------------------gtaagacttcagagtctgccc---att------gtcaaatta---ccatcctgtacg---------------------------------tgtcaattgttg------------------------------------------tatttctttgtgagttaa---------------------------------------------------------------------------------------------------------
>IpomoeaNil
tctgca------ggttcggaatct---gagttt---gaatgt---gatgaggtcaccaatgatgcc---aaagttacagagaaaaacactgcattacgcttggctctttcacagcttgcatgtgactttggcaccgagtctatgttatcattgcaacgcttctttggtgctagacgtgcacccgtgatatcaactggctcacttaagcttgatcaagcactaggcattggaggattgccaaagggaagaattgttgaaatttacgggcgggaagcatcaggcaagacaactcttgcttttcatgtgatcaaagaggctcaaaaacttggaggttattgtgcataccttgatgtggagaacgcaatggaccccttgctcgcagaagcaataggcgtaaatacagacaatctccttatttcccagccagattctgctgaaaacctgctgagtgtagtggatactctgacaaagagtgcatctgttgatgttattgtagttgatagtgtggctgctcttattccgcaacttgagattgataggtgtatcggtgacggtgattcccagaaagatgca------caatccaaaataatgacacgagcactccggaaaattcattattcactctgcaattctaatactcttattatttttgttaaccaggtgagatcaaaagtg---caa---tca---tccaaagctttt---ggacgtgcagaggaggtaacttgtggcggaaacgcattgccattctatgctgctgtgagattgagaatgattagaaaagaactggtcaaggctaatgacaagattactgggcttagggtttctgtgcaagtagtgaaaaacaaactagctcct---gca------atggcaaat---gctgaattaagaatagagtttgggagaggcatttgcgatgaagttgaggaggcattggaactggcttgtgaacatggagtcattttacgagaaggaaacgggtatttcatagagggggaggttttaaacagcaaagaagaagctgaggcctatcttgctgaaaatgatggggctttagatcaagttataaaatccttaagagcccagttatttagaagaggg
>CuscutaAustralis
tctcta------gtggaagtttca---gatttt---gactgt---gatgaactccatgacgacagt---aaagcaaccgagaaagatactgcactacgtttagctctatcacagctttctggtgagtttagtagagagtcaatgttgtcattgcaacggttcttcagatcacggcgtgctccagtaatatctacaggctcatcaaagcttgatttagctcttgggattgggggattacccaagggaagatttgttgaaatttatgggcaagaagcatctggaaagacgacactggcacttcaaataatcaaagaagctcaaaagcttggagttttt------------------------------------------------------------------------------------------------------------------------------------------------------------------------gttgctgcccttattccccaatgtgaacttgatcttccggtaggtggc------agtgttaaagatgta------cagccacgaatgatgacacaagcacttcgaaaaattcattacgcgctgtgccattctcagactcttataatttttcttaatcaggtcagattaaatgta---aag---cca---ggtaaacatttt---ggacatatggaagaggtcacatgtggtggaaatgcattgaaattctatgcggctgtacgcttgagaatgttacgtactggattgctcaagatgggggataagataaccggtctcagcgtttgcatacaagtggtgaaaaataagttggcgcca---gca------atgaagaaa---gcagagctagaactacagtatggtaggggtttttgccgtgcg---tctgaggtactggaattggcctgtgaacatggaatcatccttgaggaaggaagcagctatttcatagaaggggaggtgttcggtgataggcaagcagccaagcagtatctaatggaaaatgatgaggttcttgacaagataatcacggtcttgaggaacaaattatttggaacattg
>Actinidiaeriantha
tctgca------gttgatattcca---gaattt---gcacat---gatgaactccaagatgatgct---agagcaatagaaaaagatactgccctacgattggctgtctcacagattgcgggtgattattgcaaagagtctatgctttctttgcagcgcttctttggttcacgacgtttacctgtgatatctacaggctcattgaagcttgatctagctcttggtattggaggattaccacagggaaggatagttgaaatttatggccaagaagcatcaggcaagacaacacttgcacttcatatcatcaaggaagctcaaaagcttggaggctattgtgcatatcttgatgtggagaattcattggacccttcactagcagaatccataggtgtaaacacagaaaacctccttatttctcagccagattctgctgaaaatttgctgtgcatggttgatacactgaccaaaagtggatcagtagatgtaattgtggttgatagtgttgctgctcttgttccccaactcgaaattgatgttgttataggtggc------aatcacaaggacata------caatcacaaataatgacccaagcactgcgaaaaattcattattcgttgtgccactctcagactctaattgtatttgttaatcaggtgagatcgaaagta---aca---tca---aagaaggacttt---ggacgggctgaggaggtaacttgtggtggaaatgcattgcgattctatgcagctatacgaatgaggatttcaagaacaggattgctcaagactgaggataaggttactggtcttagcatttgtgtgcaagtggtgaaaaataaactcgctcct---cca------atgaagaaa---gctgagctagggatacagtttgggagaggcatttgctgtgag---tctgagatcttgcacttggcttgtgaaaatggattaatcttgaaagaaggaaccaacttctttgtagaaggggaggttttgggaaatgtacaggaagccgaacgttatctggctgaaaatgatgaggttctggataagatagtgaagtctttaagaagtcatctgttcaagagacga
>VacciniumCorymbosum
tctgca------gttgaggtttca---gaattt---gtccat---gatgaacttcataatgaagtc---aaagcagaggaaaaagatactgcacttcgcctggctctctcaaggctagcgggtgattttagcagagagtctatgttgtctttgcaacgtttttttagttcaaggcgtttgcctgtgatatctacgggatcattgaagcttgatatagctcttgggcttggaggactacccaagggtaggatagttgaaatttatgggcaagaagcatcaggcaagacaactcttgcccttcataccatcaaggaagctcagaaggttggaggctattgtgcatatcttgatgtggagaatgcaatggacccttccctagcagaagcaatgggagtaaagacggaaaacctcctcatttctcaaccagactctgctgagaatttgctttgcatggttgatacactgaccaaaagtggatcagtagatgtaattgtggttgatagtgttgctgctcttgttccacagcgtgagattgatgttctcattggtgac------aaatacaaggactta------caatcacaaataatgacccaagcgctacggagaattcgttcttcactatcccaatctcagactctaatcatatttgttaaccaggtgagatcaaatgta---aaa---tct---gtgaagggattt---ggacatgcagaggaggttacttgtggtgggaatgccttgccattccatgcagctgtaaggatgagaatttcaagaacaggattgctcaagactgaagataaggtaactggtgttgggatttgtgttcaagtggtgaaaaatacattgtctcct---cca------atgaaaaag---gctgaactagcgataaatttcggtaaaggcattcgctgcgag---tctgaggtcttggatttggcttgcgaacatggagtcattgtggaagaaggaaacaacttcctcatagaaggggatgttgtcaaaaacaggaaggaagctgagcgctatttggccaaaaatgatgtggtctttgataacgtagtgaaatctttaagatggcggttatttggggaacaa
>PrunusPersica
gaatgt------gatggtctgctg---gatggt------------gatgat---aatgatgatgcc---aaagcaagagaaaaagatgctgcactgcgtttggctctctcacggctttctggcgatttcggtagagagtctatgttgtctttgcagcggttttttcgctcaagacgtccaccgatcatctccactggctccttgaagcttgatttagctcttgggattggaggattaccaaagggaagaatcgttgaaatttatgggcaagaagcatctgggaagaccacacttgcacttcacatcatcaaggaagctcaaaagcttggaggatattgtgcgtatcttgatatagagaatgcaatggatccttcacttgcagaatctatgggtgtaaacacagaaaaccttcttttttcacatcccagttcagctgagaatgtgctaaatgtggttgacactctgactaaaagtggttctttggatgtaattgtggttgatagtgtagccgccctggtcccccagtgcgaacttgatgttgtaattgatggt------gcataccgagatgca------cagtcaagaattataacccaagcattacgaaaaatacattcttcattatcccgttctcgaactcttatcgtttttgttaatcaggttagatcaagtcca---agc---aca---gggcaagatttt---ggacctatggatgaggttacttgtggtggaaatgccttgagattctatgcagcagtacgactgagaataaaaaggacacggttgcttaagactgaggataaggttacaggtcttgggatttctgtgcaagtggtgaaaaataaattagcacct---gcg------atgaagaag---gctgatctggggatacagtttgggagaggcttatgccttgaa---tctgaggtatttcagttggcttgtgagcatggtctcattgccaaagaaggaagcagttacctcataggacgaaaggtgtttagtactgaacatgcagctgaacagtatctggccaaaaatgatgcgctttttgacaaggcagttacaattttaaggaaaatgatgtttgaaagatag
>GlycineMax
tctgca------gctgaagcttca---gatttt---gaatgt---gatgcgatccatgatgatgtc---aaagcagcagagaaagataatgcactttgcttggctgtctcgcagcttgctagcgagtttagcaaggaatctatgttatctctgcagaagatttttggtgtacgccgtgctcatgtgatatctacaggctccttgaagcttgatctagctctgggaattggtggactaccaaagggcaggattgtggaaatttatggacgagaagcagctggtaagactacacttgcaattcaaattattaaagaagctcaaaagcttggagggtattgtgcatatcttgatgtagaaaatgcattggacttctcacttatggaatcgatgggcatagatactgaaaaccttcttatatcacatcctgattgtgctgaaaatttgttaagcatggttgatacattaacaaaaagtggtgctgtagatgtgattgtgattgacagtgttgctgccctcgtccccaaatgtgaacttgatcaattaggagttacc------actaatcgcgattta------caatcacgaatgatgactcaagcactgcggaagattcactattcattatctcattctcaaactctcattgttttcattaatcagattagattgagtcca---aaa---tca---gccaaggaatat---ggatctgtggaagaagtcacttgtggtggaaatgccttgagattctatgcagctgttcgtttgagactttcaagagtgagattgatcaaaactgaggataaggtagagggtgttatgatctgtgctcaagtggtaaaaaataaactagcacca---gca------gcaacgaaaagggctgaactgggtatcaagtttggaagaggcttttgccatgag---tcagatgtcttagatttggcttgtgaacatggaatctttgtgaaacatgagggaagctactttattgaaggtaacagttttgatagtagagaagcagctgaactgtttttggctcaaaatcatgctgtttgtgacaaggtggttaaggatatgagaagactttatttttaa------
>GossypiumRaimondii
---------------------------------------------------------------------------------------------------------------------------------------------atgttgtccttccagcgttttttcagatcacggcatactcctgtgatatctacgggctcattaaaacttgatctagcacttgggattggaggattaccaaagggcagaatggttgaaatttatgggcgagaagcatcaggcaagacaacattagcacttcatataatcaaagaagctcagaagcgtggagggtattgtgcatattttgatgtggagaatgctatggacccttcacttgcagaagcaataggtgtaaacacacaaaatcttcttatttcacttcctgattgtgctgagaatttgctttgtgctgttgacacactgaccaaaagtggatctgtagatgtgattgtggttgatagtgttgctgcccttgtccctcagtgtgaaattgatggttcaattggtgac------aataagcgtgatgta------caagcgcgaataatgactcaagcacttcgaaaaatttcttcttctttatgccgttctaatactcttattttatttcttaatcaggtcagatataattca---aaa---caa---ggtcaagctttt---gggcatatggatgagatcacttgtggaggaaatgcccttaaattttattccgcaatacggttgaggatgataagaactggattgctgaagaatgaggataaggtaactggcttaggtgtttgtgtgcaagtggtgaaaaacaagctggcacct---gta------atgcagaaa---gccgagctcgggatacaattcggcagagggttttgccgtgaa---tccgaagtcttggagttggcatgcgagtatggaatcatcaacaaagaaggaagcaactactacattgaaggtaggatttttagcggtaaacaagaagctgaacgatacttggctgaaaaagatggtgttcttgaaaatatagccatggatttaagaactatactattccagaggaaa
>TheobromaCacao
tctgca------gcggatttttca---gagtgt---gaattt---gatgaatttcatgatgataac---aaagaaacaaagaaggacactgcactacgtcaggctctctcgcagcttgctggtgactttggtagagagtctatgttgtccttgcagcgttttttcaactcaaggcgtgctcctgtgatatctacaggatcattaaagcttgatctagcacttggcattggaggattaccaaagggaagaatggttgaaatttatgggcgagaagcatctggcaagacaacattagcacttcatataatcaaagaagcacaaaagcttggaggctattgtgcatatcttgacgtggagaatgctttggacccttcatttgtggaatcaataggtgtaaacacaagaaatcttcttatttcacatcctgattctgctgagaatttgctgtgtatggttcatacacttaccaaaagtggatctgtagacgtaattgtggttgatagtgttgctgcccttgttcctcaatgtgaacttgatggttcaattggtgat------agtgggcgtgatgta------caagcacgaataatgacccaagcacttcgaaaaatttattcttctttatgctgttcccgaactcttattatatttcttaatcaggttagatataattca---aaa---tca---ggtcaagctttt---ggacacatggaagaggtcacttgtggtggaaatgccctgaaattttattctgcaatacggttgaggatgataagaactggattgctgaagagtgaggataagataactggtcttggggtttgtgtgcaagtgatgaaaaataagtttgcacct---gca------atgaagaaa---gctgaattgggaatccagtttggtaggggctttagctgtgaa---tctgaggtcctagaattggcatgtgagtatgaaatcatcagcaaagaaggaagtaacttcttaattgaaggggaggcatttggtgataaagagaaagctgaacaatacttggctgaaaatgatggtgttcttgaaaagatagtgatgattttaaggacaaaattatttgaaaggaaa
>CitrusSinensis
tctgca------gctgaagttcca---gaattt---gat------gatgaaccgcatgatgatgcc---aaaataatgcagaaagataatgctctacgtctggcactctcacagcttgccaatgattttggtaaagagtctatgttatctttgaagcggttttttggctcaaggcgtgggcctgtaatatctacaggctctttaaagcttgatctagcacttggtattggaggattaccaaagggaagaattgtagaaatatatgggcgtgaagcatctggcaaaacaacactagcacttcatgttatcaaggaagctcaaaagcttggaggatactgtgcttatcttgatgtagagaatgcattagacccttcccttgctgaagcaatgggtatagacgcggaaaatcttctgattgctcaaccagattctgctgaaaatttgctgagtgtggttgatacactgaccaaaagtggatccattgatgtaattgtggttgatagtgttgctgccctcatccctaaatgtgaaattggtgttcccataaatggc------atgtacagtgatgca------caatcaagaataatgacacaagcacttcgaaaaattcattattcattgtgccagtcccatacccttatcattttcctcaatcaggtaaggtttagtgca---aaa---tca---ggtcagggttta---ggacgtatggatgaggtcacttctggtggaaatgctttgaaattttatgcagctcttcgtttaagaatgatgaggacgagattgttcaagattgcagataagataaccgggctggaggttagcgtccaagtggtgaaaaataaattggcacct---gca------atgaagaaa---gctgacctcatgatagagtttggcaaaggcttctactgtgtg---cccgaaatttttgaattggcatctgaacatggaatcattcagaaggaagaaaataagtacatcataaaacgggaggttttcaatgagagacatcaagctgaacagtatttgattgaaaataatgaggttctcaacaagataatcatgatcttgaggaaacatttgtttgaaaggcat
>ArabidopsisThaliana
tcttta------gttgaagcttca---gattgt---gaactt---gatgaagttccagatgataga---aaagtagcggagaaagacactgctctacatttagcattgtcacagctttcaggtgattttgataaagactctaagttgtcattgcagcggttttacagaaaaaggagagtttctgtgatatccacgggttccctcaaccttgatctagctcttggagttggaggattgccaaagggaagaatggttgaggtttacggaaaagaagcatctggaaagacaactctagctctgcatatcatcaaggaagctcaaaagcttggaggttattgcgcttatcttgatgcagagaatgccatggatccttctctagcagaatcaataggtgtgaacacagaagagcttctgatatcacgacctagttctgctgaaaagatgctaaatattgttgatgtgctgaccaagagtgggtcagtagacgtaattgtggtagacagtgttgctgctcttgcccctcaatgtgaacttgatgctcctgtaggagaa------agatacagagacaca------caatcaagaataatgacacaggcgctcagaaaaatccattactcagttggctattctcagacactgatcgtttttcttaatcaggtcagatcacatgtg---aaa---tct---aacatgcatttc---ccgcacgccgaagaagtgacttgtggaggaaacgcattaccgtttcatgcagctatacgtctcaaaatgataagaaccgggctaataaagactgccaataagataagtggtctcaatgtctgcgtccaagtggtgaagaataaactggcgccc---gga------aagaagaaa---tctgaattggggattcactttggtcatggtttctacgtggag---cgagaggtattagaattggcttgtgagcatggagttatcttaagagaaggaactagctatttcattgaaggcgaggtcattgaagggaaagacgcagctgagaagtatctggtggaaaataaagaggctctcgatactgtcgttgcaatcctgaggaaccagctcttcaagatgtga
>PopulusTrichocarpa
tctgta------gtt------tca---gatttt---gaacct---gatgaactccatgatgatggc---gaagcaaaacagaaagataatgcacttcgtttggctctcacacagctagctggtgaatttggtagagagtctatgttgtcattgcagcggtttttcaactcacgaagggctcctgtaatatcaacaggctcgttgaagcttgatcttgcacttggcattggtggattaccgaagggaagaatggttgaaatctatgggaaagaagcttctggcaagacaactcttgcacttcatattatcaaggaagctcaaaaacttggaggatattgtgcatatcttgatgtagagaatgcaatggaccctttacttcctgaatcaatgggcataaacacagaaaatcttcttatttcacatccagattgtgctgaaaatttgctcagtgtagtcgatactctgactaaaagtggttctgtagatgttatcgtggtggatagtgttgctgcacttgtcccccaacgtgagattgatactgcggtaggaggc------acctttgaagatata------caatcacgattaatgacccaagcactacgaaagatcaattattcattatgccaatcacaaactctcattatttttcttaatcaggttagaaaaagttta---aaa---tca------------------gggcgtgcagaagaggtcacttgtggcggaaatgccttgaaattctattcagctgtgcgtttgagaatgatcagaacaagactgctcaagactgaggacaggataaccggtcttggggtgtgtgcacaagtggtgaaaaataaattggctcct---gct------atgacgaaa---gctgaacttgagatacagtttgggagaggcttttgctctgaa---tctgaggtcttagaattagcttgcgagcacagtctcatcaagaaagaaggaagcagctatgtcattggcagaaaggtatttggcaatgaacgtgtagctgaacaatacttaatggaaaatgaaggggttcatgatcaaatagttgcaaaattaagggaaaaattatttcagaggaag
>ManihotEsculenta
tctgtt------gcaaatgtttca---gaattttttgaatgt---gatcaactccatgatgatata---gagtcaacagagaaagatgctgcccttcgtctggctctcactcaacttgctggtgaatttggtagagagtctatgttgtctttgcggcggtttttcagctcaaggcatgctcctgtgatacctactggctcattgaagcttgatctcgcacttggcattggtggattacctaagggaagaatggttgaaatctatgggcgagaagcttcagggaagacgacgcttgcacttcatattatcaaggaagctcaaaagcgtggtggatactgtgcatatcttgatgctgagaatgcattggacgcttcatttgtagaatcaatgggagtaaacacagataatcttcttatttctcctccagattcagctgaaagattgttgagtgtagttgatacactgaccaagagtggttctattgatgtgattgtggttgatagtgtagctgctcttgttccccaacatgagcttgatacttcgattata---------agcgtacaggacaca------cgatcaagaataattagccaagcacttcggaaaattcattattctttatgccagtctaaaacccttatcgtatttcttaatcaggttagatcaaatgtg---aag---tca---ggaaaaggtcta---ggatgtgtgggtgaggacacttgcgggggaaatgccttaaaattctattcagctgtacggttgagaatggtaaaaacaggattgctcaagactgaggataaggcaactggccttgcagtttctgttcaagtggtgaaaaataaattggcgcct---gca------atgaaaaaa---gctgatattgggatacagttcggcagaggctttcgaagtgaa---tctgagatcttggagttggcttgtgaacatgaagttatcatgaaagatggaaacacctaccttattgaaggagaggttatcagcgacaaacatgcagctgaaggatatctttctgaaaattatgaggttcttgatagaatagttgtggctttgagaagacaattgtttggaagatag
>VitisVinifera
tcgtca------gttgagtttcta---gagatt---gaatgt---gatgaatatggtaatgatgta---aaagcagcagagaaagatactgcactacgtctagctatctcccgacttgcgggtgattttggcagagaatctatgttgtcactgcagcgcttttttgtctcacgacatgcaccagtgatatcaacaggatcattaaaactggatctagctcttggaattggaggattaccaaagggaagaatagtagaaatttatggccaagaagcatcgggcaagacaactcttgctcttcatattatcaaagaagctcaaaagcttggaggatattgtgcatatcttgatgtagagaatgcaatgaacccttcatttgcagaatccatgggtgtaaatgtagataatcttcttatttcacctccggattctgctgaaaatttgctgagtatggttaatacactgaccaaaagtggatcgatggatgtaattgtggttgatagcgtggctgctcttgttccccaacatgaacttgatgttgtgataggtggc------acctaccaagatgta------cagtcacaaattatggcccaagctctgcgaaaaattcattattcattatgccggtccgaaactctcatcatttttgttaatcaggttagatcaagtttg---aaa---tca---agtcatggcttt---ggacgcttggatgaggttacttgtgggggaaatgccttaagattttatgcagctgtgcggttgagagttatgagaactggattgctgaggactgaggacaaggttacaggccttggggtctgtgtgcaagtggtgaaaaataaactagcacat---gca------acgaaaaaa---gctgatctggggatacagtttggaagaggcatttgctttgaa---tctgaagtcttagaactagcctgtgaacatggagtcatatggaaagaaggaagcaaatatatcatagaaggggaagctttcaataataaacaggaagctgaacagtatatggctcaaaacagtggggttttagaaaggatagtctcattcctcagaagccatttgtttgagagggaa
>AquilegiaCoerulea
tctgta------gttgacatatca---gaatat---caatgt---gataaaccccatgacaatgag---aaagcaatggaaaaagatgctgcacttcgttttgctatttctcaggttgcaagtgagtttggcaaagagtccatgctctcattgcaacgtttttttgggttgcgatatactccaattgtatctacaggctctttgaagcttgatttggctcttggagttggaggattaccaaagggacgaattgttgaaatttatggtccagagtcatcaggaaaaacaactcttgctcttcatattattaaggaagcccaaaagaatggaggttattgtgcatttcttgatgcagagaatgcattggatccgttacttgctgagtctataggagtaaacacagacaatcttcttattgcacgcccaaattcagctgaaaatttgttgagcatagctcatacactcgctagaagtggtgctgtagaagttatcgttgttgatagtgtagcagctcttgcttctcaacgtgaacttgatgttggtatagatggc------cactgtcgagaagta------caatctcgattaatgacccaagcacttagaaagatttcttccacattgtgccagtccaaaacacttcttgtatttctaaaccagttcaggtcagaa-ca---aga---ccc---cctaaaggtttt---gggcgtggaacggagatcacttgtggtggaaatgccttggaattctattcaacagttcgtatg-----------------------------------------------------------------------------------------------a------------------------------------------------------------------------------------------------------------------------------------------------------------------------------------------------------------------------------------------------
>SorghumBicolor
accaca------gttgatatgcagttagactac---gagagc---gatcccccgcttgacggtgca---aaagctatcgagaaggagtcgtcacttaatattgctgtctctcaactcgcaagtgactttgatagagaatccaatttatgtttggagcgattttcccgtacaaggaaagcatctgtagtctctactggttctcttaagcttgacctcgcgctcggtgttggaggattaccaaagggtagaatggtggagatatatgggaaagaagcatctgggaagacaacactagcacttcatgttgtcaaggaagctcaaaagaatggaggttattgtgcttatattgatgcagagaatgcctttaacccttcatttgctgaagctattggtgtagacagtgaaaggctcttgatagcccaacctgattctgctgaaaattctttaagcattgtaaacagtcttgtt---ggtggatctgttgctgttgttgttgtggatagtgtggcagcacttattcccaagtgtgaaattgaaggtgaaatatacaca------aattctgaagacatc------caatcccgtttgatgactcgggcgcttagaaaaattcagtacactctatgtcgctctgaaacacttattatttttgtgaatcaggttagaacaaagagg---acc---tca---aaaaattttcct---gggatctacaaggaggtgccttgcggtggtaatgcattagggttctattctgcagttagaatgaggacttcaagaagagaactgcgctatagtgaagacgaggctactggcataggtatatcagtgcagatcatcaagaataaattggctcca---gcgagc---ctgaaggaa---gccggcatcgacatcagatttggcaaagggatctgccatgaa---tcagaaatcctggaggtggcttcttccgtcggagttatcctgaaagatgggtgtgggtattggatcaacaatgtgttcctgacgggcaagttggaagctgagaagttcctacgtgagaacgctgcagtggcagatgagatctgcagtaccgtgagaaatgagctcttgcataggtga
>OryzaSativa
tgttcg------atgtcaacctca---gactat---gagact---gatcccccactcgatggtgta---aaagttctcgagaaagagtcgacactaagtgtcgctgtctctcaactcgcaagtgattttgatagagaatctaatttatgtttggagcggttctcccgcacaaggcgcacacctgtgatctccactggttctcttaagcttgatattgctcttggcattggtggattaccaaagggtagaatggttgaattatttggaaaagaggcctctgggaagacaacactcgcccttcatgttgtcaaggaagcgcaaaagaaaggaggctgctgtgcttatattgatgcagaaaatgcttttaacccttctgttgccgaagccattggtgtaaacgttgaaaagctcctgatagcccaacctgactctgctgaaaattctttgagcatagtgaacactcttgtt---ggtggatcaattgatgttgttgttgtcgatagtgttgcagcacttattcccagatgtgaacttgaaggtgaaatatatatg------aattctgaagatgtg------cagtcccgcttgatgactcgggcacttcgaaaaattcagcacacactaagtcgctctgaaacgctgattatttttgttaatcaggttagaacaaagttg---agc---tca---aatcagactcct---ggaatcttcaaggaggtagcttgtggcggcaatgcattaggattctatgctgcagtcagaatgaggacttcaagaagggaattacgctacaatgaggcccaggctactggcatcggtatatcagtgcagataatcaagaacaaattagctcca---gcaact---ctgaaggaa---gctggcattgacatcagatttgggaaggggatctgctacgaa---tcagagatcctggagctggcttcttcccttggggttattatgaaggatgattctgggtattggatcaatggtgagttccttccaaacaaggcagaagctgagaaattcctacgtgaaaatgctgctgtggcggatgaaatctgcggtaccatgaggagacaattctttgaaagtctt
