# Supplementary material for: Altered Mitochondrial Respiration Is Associated With Loss of Nuclear‐Encoded OXPHOS Genes in Parasitic Broomrapes
Source: Ecol Evol. 2025 Jul 6;15(7):e71737. doi: 10.1002/ece3.71737 (PMC12230201; doi:10.1002/ece3.71737)
Supplement: Supplementary file 1 — Appendix S1. [file ECE3-15-e71737-s003.tgz › Orobanchaceae_O2K_Supplementary_v3/Data_S1/DataS1/RRR/OG0007721.one2one.fas]

>AmborellaTrichopoda
ATGGCCTCC------AAAACCCTAACAGAGTTCTTC------CCACCTGCAAAGCGCCTT
AAACCTCTCCCACCCCTCACCCCTGATGAGAAATCGAGGATCGAAATCAACCGGTGTTTT
GCCCTTGCAAAGAGAAACTTGCGCATTTGCAATGAAAGAGTCTCGAAA------GCC---
---AGAGCTGAG------GGG---CTCACATTTGTAAAGTTAGAAGAGCTTTTGGTGGAG
AAAACATGGTTAGAAGCTCTCCCTGGTGAGCTTGGGAAACCCTACATGAAGAATCTATGC
GAGTTTGTGGGGCGAGAGGCA---AGGGGAAGCACACCTATCTATCCACCGCCATTTCTT
ATTTTCAATGCTTTGAACTCGACCCCTTTTGATAGGGTGAACGTTGTAATTCTTGGTCAG
GATCCCTACCATGGACCAGGGCAAGCAATGGGCCTTTCATTTTCAGTGCCACAAGGGGTC
AAGATTCCATCGAGTTTAGTCAATATCTTCAAGGAACTTCAACAAGATGTG---GGCTGC
TCTATTCCATCTCATGGAAATCTTGAGCGATGGGCTGTACAGGGTGTTCTTTTGCTCAAC
GCTGTTTTGACTGTGAAACATCATCAAGCCAACTCCCATGCAAAAAGAGGTTGGGAGCTA
TTTACTGATGCCGTCATTCGAGCAATTTCACATAAGAAAACTGGAGTTGTTTTCCTTTTA
TGGGGCAACTCGGCTCAAGAAAAGGCCAGGTTAATCGATGCCTCGAAGCACCATGTCTTG
AGATCAGCTCATCCATCTGGTCTTTCTGCACACAAAGGCTTCTTTGGATGCAGGTATTTT
ACTAACAACAATAAACCATTAATAGAATTGCCATTTTTAGCAGTCTTGGCC------
>CinnamomumMicranthum
ATGGCTTCCTCC---AAAACCCTAGCAGAGTTCTTC------AACCCCGCAAAGCGATTG
AAATCAGTTCCTTCACTCACCACCGATCAAAAATCCAGAATCGAAATCAACAAATACTCG
GCACTCGCCAAGCGCAATCTTCGAGTCTGCACCGAAAGGGTCTCGAAA------TCG---
---AAAGCTGAA------GGA---ATGGAGTACGTGAAACTGGAAGAGCTTTTGGTGGAG
GATTCATGGATGAAAGTGCTTCCTGGTGAGCTTCAGAAACCCTATGCGAAGAATCTTTGC
AGGTTTGTGGAGCGGGAGGTG---CGAGGAAGCGTGGCGATTTATCCTCCGCAGTATCTG
ATTTTCAATGCGCTTAATTCCACTCCGTTTGATCGTGTGAAGGCAGTGATTCTCGGTCAG
GATCCTTATCATGGCCCAGGTCAAGCAATGGGTCTTGCTTTCTCAGTACCAGAAGGAATC
AAGGTTCCTTCAAGTCTTGTTAACATATTCAAGGAGCTTCAACAGGATCTG---GGTTGC
TCCATTCCATCTCATGGGAATTTGGAACGATGGGCCGTGCAGGGAGTTCTTCTGCTGAAC
ACTGTACTTACTGTGAGAAACCATCAGGCTAACTCCCATGCAAAAAAGGGTTGGGAGCTG
TTTACAGATGCTATAATCCGAACAATTTCACTGAAGAAAAGCGGAGTTGTTTTTCTTCTA
TGGGGAAATTCTGCTCAAGAGAAGTCAAGATTGATCGATGAAGCGAAGCACCACATTCTT
AGAGCTGCTCATCCTTCCGGTTTATCTGCAAACAGAGGTTTCTTTGGATGCAGGCATTTT
TCTCAAACGAACAAGATCTTGGAGGGAAAAGGACATGTGCTGATCGACTGGCAACTC
>AquilegiaCoerulea
ATGGCTTCTTCA---AAAACCCTAGTGGATTTCTTT------CAACCTGCAAAGCGCATG
AAGCTTTCCGAAACCCTCACGACGGAGCAGAGAACTAGAATGGAATTTAACAAATCCCTC
GCAAATGCCAAACGAAATATCAAACTTTGTTCCGATAGAATCTCTAAG------GCT---
---AAAGAGGAA------GGA---AAGGGATATGTGAAGCTTGAAGAGCTTTTAGTGGAG
GAGACATGGTTAGAAGCTCTGCCTGCTGAGCTGCAGAAACCCTATGCAAAGAATCTTTCT
TTGTTTGTTGAGAGAGAAATG---TCTGGAAATGTACCAATTTATCCACCGGCGCATTTG
ATTTTTAATGCTCTTAATACAACACCGTTTGATAGAGTAAAAGCAGTCATCATTGGACAG
GATCCGTATCATGGACCTGGTCAAGCAATGGGACTTTCTTTCTCGGTACCAGAGGGGATT
AAGGTTCCTTCAAGCCTAGTGAATATATTTAAGGAACTAAAACAGGACCTG---GGCTGT
TCTGTCCCATCTCATGGGAATTTGGAGCGGTGGGCTTTACAGGGTGTTTTACTGCTCAAC
ACTGTTCTCACTGTGAAAAGCCGTCAGGCCAACTCGCATGCAAAGAAAGGATGGGAACCA
TTTACAGATGCTGTCATTCAATCAATTTCCCTAAAGAAGAATGGAGTTATATTTCTTCTC
TGGGGAAATTCAGCTCAAGAAAAGTCTAGATTGATTGACGAGTCAAAGCACCACATTCTG
AGAGCTGCTCATCCTTCTGGTTTATCGGCTCATAGAGGCTTTTTTGGGTGCAGGCATTTT
TCTCAGGCGAATCAGCTCCTAGAGCGAATGGACACTCTTCCCATTGACTGGAAGCTC
>OryzaSativa
ATGGCGCCGCCTCTCAAAACCATCGCCGACTACCTCATC---CGCCCCTCCAAGCGCCTC
CGCCCCACCTCTCCCCTCTCGCCGGAGCAGCGCCGCCGCGCCGACACCAACCTCGCGCTC
GCCCGGGCGCGCCGCCACCTCCGCCTCGCCGAG---------------------TCC---
---AAAGCGTCG------GGC------GGCACCGCGAAGCTGGAGGAGCTGCTCGTCGAG
GAGACGTGGCTGGAGGCGCTTCCCGGGGAGCTGCACAAACCCTACGCGCTCGAGCTCTGC
CGCTTCGTCGCCCACGAGAGGTTGCATAGCCCGGTGCCCGTCTACCCGCCGCCGCATCTA
GTCTTCCACGCGCTTCACGCCACCCCGTTCGACCGTGTTAAGGCCGTCATCATCGGGCAG
GATCCATACCATGGACCTGGTCAGGCGATGGGGTTGTCTTTCTCAGTACCAGAGGGGATC
AAAATTCCTTCTAGCTTAGCAAACATATTTAAAGAGCTGCAAAAAGATCTA---GGTTGC
ACCGTGCCTTCACATGGAAACTTGGAAACACATGTTTTACAGGGTGTTCTTATGCTCAAC
ACTGTATTAACTGTGAGAGAACATCAAGCCAATTCACATGCCAAGAAAGGATGGGAGCAA
TTTACTGATGCTGTCATTAAGACAATATCACTGAAGAAATCTGGAATAGTCTTTATTCTC
TGGGGAAACTCAGCTCAAGCAAAGACAAGATTGATTGATGAAACAAAACACCACATTTTG
AAATCCGCTCATCCATCAGGGCTGTCTGCAAGCAGAGGTTTCTTTGGATGCAGGCACTTT
TCTAAAACGAATCAGATCTTGGAGAGGCTGGGACTATCTGCCATTGATTGGCAACTC
>SorghumBicolor
ATGGCGCCGTCCCCTAAAACAATCGCCGACTTCTTCGCG---CGCCCCGCCAAGCGCCTC
CGGGCGGGCAGTGCCCTCTCGCCGGAGCAGCGCCGCCGCGCCGACACCAACCTGGCGCTC
GCTCGCGCGCGCCGCAACCTCCGCCTCGCCGAG---------TCCAAA------GCG---
---CAAGCATCG------GGG------GGCGCACCGAAGCTGGAGGAGCTCCTCGTGGAG
GAGACGTGGGCGGAGGCGCTCCACGGGGAGCTGCGCAAGCCATACGCGCTCGAGCTCTGC
CGCTTCGTCGCCCACGAGCGGCTCCACGGCCCGCTGCCCGTGTACCCGCCGCCGCACCTC
GTGTTCCACGCGCTCAACGCCACCCCGTTCGACCGTGTGAAGGCTGTCATCATCGGTCAG
GATCCATACCATGGCCCTGGTCAGGCCATGGGGTTGTCTTTCTCAGTACCGGAGGGGATA
AAAATACCTTCTAGCCTAGGTAACATTTTTAAAGAGCTCGAAAAAGACCTA---GGCTGC
ACTGTGCCATCACATGGAAATCTGGAAAGATGGGCCGTGCAGGGTGTTCTTATGCTCAAT
ACTGTCCTAACTGTGAGGGAGCATCAAGCCAACTCACATGCCAAGAAGGGATGGGAGCAG
TTTACGGATGCAGTCATTAAGACTGTATCACAAAAGAAATCAGGATTAGTATTCCTTCTT
TGGGGAAATTCTGCTCAATCTAAGACAAGATTGATTGATGAAACAAAACATCACATTTTG
AAATCTGCTCATCCATCAGGCCTGTCTGCAAACAGGGGTTTCTTTGGATGCAGGCACTTT
TCCAAAACAAACCAGATCCTTGAGAAGCTGGGGCTATCTGCCATCGATTGGCAGCTC
>ArabidopsisThaliana
ATGGCTTCGTCGACAAAAACCCTAATGGATTTTTTT------CAACCTGCCAAACGCCTC
AAAGCTTCCCCTTCTCTTACACCTGAACAGATCGCTCGCGCAGAGTTCAACAAGTTCGTC
GCCAAGTCCAAGCGTAACCTCGCCGTCTGCTCCGAGAGGGTCACAAAA------GCA---
---AAATCTGAA------GGA---AACTGCTACGTACCATTGAGTGAGCTCTTAGTAGAA
GAATCATGGCTTAAAGCTCTTCCTGGGGAATTTCATAAACCCTACGCCAAATCACTTTCT
GATTTCCTTGAACGTGAGATCACTGACAGTAAAAGCCCTATTTATCCACCGCAGCACTTG
ATTTTCAATGCTCTTAATACAACTCCTTTTGATCGAGTTAAGACTGTCATTATCGGACAG
GATCCTTATCATGGACCTGGTCAAGCTATGGGTTTGTCCTTCTCTGTACCTGAAGGAGAA
AAGCTTCCTTCTAGTCTGTTGAACATCTTTAAGGAGCTTCATAAAGATGTT---GGCTGT
TCCATCCCACGTCACGGTAATCTACAGAAATGGGCTGTGCAGGGTGTGTTACTCCTGAAT
GCTGTTCTTACAGTAAGGAGTAAACAGCCTAATTCACATGCAAAGAAAGGATGGGAACAA
TTCACTGATGCTGTTATTCAAAGTATCTCACAGCAGAAGGAAGGTGTTGTTTTTCTTCTC
TGGGGAAGATACGCTCAAGAGAAATCCAAGTTGATAGATGCGACTAAACATCATATACTC
ACAGCAGCTCATCCATCTGGTTTGTCGGCGAATAGAGGCTTCTTCGACTGCAGGCATTTC
TCTCGCGCAAACCAGCTACTCGAGGAAATGGGGATTCCTCCCATAGACTGGCAACTT
>GlycineMax
ATGGCTTCTGCGCCAAGAACCCTAACGGACTTTTTC------CAACCCGCTAAGCGCTTG
AAGCCC------ACTCTCTCCGTCGATCAGAAGTTGCGCATGGAATACAACAAGCTCCTC
GCCAAGTCCAAGAGGAATCTCAAACTCTGCGTCGAGAGGGTCTCCAAA------AGC---
---AAAGAATCA------GGT---TTAGGTGGCGTGAAGCTGGAAGAGCTGCTGGTGGAA
GAAACGTGGTTGGAAGCTCTACCTGGTGAACTCCAAAAACCCTATGCCCTCACTCTCTCC
AAATTCGTTGAAAGTGAGATTTCGGGCGGAGACGGCGTCATTTTCCCTCCGACGCACTTG
ATTTTCAACGCTCTTAACTCCACGCCTTTTCATACAGTGAAAGCTGTTATCCTTGGCCAG
GACCCTTATCATGGTCCTGGTCAAGCAATGGGGCTTTCATTCTCGGTTCCCGAGGGAATC
AAAGTCCCTTCCAGTTTGGTAAATATATTTAAGGAACTTCACCAAGACCTT---GGCTGC
TCCATTCCAACTCATGGAAATCTTCAAAAATGGGCTGTGCAGGGTGTTCTCTTGCTGAAT
GCTGTTCTCACAGTCAGGAAGCATCAAGCAAATTCTCATGCCAAAAAAGGCTGGGAACAA
TTTACTGATGTTGTTATCAAGACCATCTCACAGAAGAAGGAAGGAGTTGTGTTTCTGTTG
TGGGGAAACTCTGCTCGGGAAAAATCTAGGTTAATTGATGCAAGAAAGCATCATGTTCTT
ACTGCTGCACATCCTTCTGGTTTGTCTGCAAATAGAGGCTTCTTTGGCTGCAGGCACTTT
TCTCGCACTAACCAACTTCTGGAGCAAATGGGGATTGATCCAATAGATTGGCAACTA
>PrunusPersica
ATGGGTTCCAAAAACAAAACCCTACTGGATCTCTTC------CAACCCACTAAACGCTTG
AAAACCGATTCCGCCCTCACCGCCCAGCAAAAGTCACGCATGGAATTCCAGAAGCTGCTC
GCCAAAGCCAGACGCAACCTGTCTATCTGCTCCAACAGACTCTCCAAC------TCC---
---AACTCCAAA------GGT---GAAGGA---GTGAAACTGGAGGAGCTACTGGTGGAG
GAGACGTGGTTGGAAGCGTTCCCATCGGAGCTTCAGAAACCTTACGCCAAGACCCTCTCC
AAGTTCGTCGAGAATGAGATTTGCGGCGGCGCCCTTCCCATCTACCCGCCTACTCACTTG
ATCTTCAACGCTCTCAACTCCACACCTTTTGACCGGGTCAAGGCTGTCATCCTGGGTCAG
GACCCGTATCATGGCCCGGGTCAAGCGATGGGCCTCTCTTTCTCTGTTCCTGAGGGTGTC
AAGGTTCCCTCAAGTCTCGTTAATATATTCAAGGAACTCCACCAAGATCTT---GGCTGT
TCAATTCCCTCTCATGGCAATCTTGAAAAATGGGCTGTTCAGGGTGTTCTCTTGCTCAAT
GCTGTTCTCACTGTTAGGAATCATCAGGCTAACTCTCATGCCAAGAAAGGATGGGAACAA
TTCACTGATGCTGTTATCAAAACAATTTCACAGAAGAGGGAAGGAGTTGTTTTTCTCCTA
TGGGGAAACTCTGCTCAGCAGAAATCCAAGTTGATTGATGAGTCAAAGCATCACATTCTC
AAAGCGGCACATCCTTCTGGTTTGTCAGCAAACAGGGGCTTCTTTGGCTGCAGGCATTTT
TCTCGCACGAACCAGCTTCTGGAGGAGATGGGTATTCCTCCCATAGACTGGCAACTT
>OrobancheCumanamana
atgggttcgagatccaaaaccatattgggtatgctc------cgacccgcaaaacggtta
aaaaccgagtcgattatcaccaccgagaatcagccccgcatggagttccaaaagctgctc
gccaaggccaagcgcaatctctccttctgctccgaccgagtctccggc------tcc---
---aattgcaga---------------------gtgaaattggaggagctgctggtggag
gagacgtggtcggaggcgttaccggcggagctccagaaaccctacgccaagaccctctgc
aaattcgtcgagagcgagattagcggcgccggactggccatatacccgccgactcacttg
atcttcaacgctctcaactccaccccttttgaccaggtcaaggccgtcatcctgggccag
gacccttatcatggaccgggtcaagcgatgggcctctctttctctgtccctgagggagtc
aaattgccgtcaagcctggttaatatattcaaggagcttcaccaggatgtt---ggatgc
tcaatcccatctcatggaaatctggaaagatgggctgttcagggggttctcttgctcaat
gctgttcttactgttaggaaccatcaagctaactctcatgcaaaaaaaggatgggagcaa
tttactgatgctgttatcaaaacaatttcagaaaagaagagaggagttgtctttctccta
tggggaaattccgctcagcagaaaaccaagttgattgatgagtcgaagcatcatatcctc
agagctgcacatccttctggtttgtctgcacacaggggcttctttggctgcaagcatttt
tctcgcacgaatgagcttctggcggagaagggcattcctcccatagactggcaactc
>ManihotEsculenta
ATGGCTTCTCGC---AAGACCCTGAGGGATTTCTTA------CAACCCGCCAAACGTCTA
AAGCCGTCCTCTTCCCTCACTACCCACCAGAGATCTCGCATTGAGTTCAACAAACTCCGT
GCCAAGTCCAAGCGAAATCTCAATCTCTGTTCCCAATTAGTTTCCAAG------TCC---
---AAA------------GGT---GTGGGCTATGTGAAATTGGAGGAGCTGTTGGTGGAG
GAGACCTGGTCGAAAGCTCTTCCCGGGGAATTGCAGAAGCCTTATGCTAGGAATCTCTGC
AAATTTCTTGAGAACGAGATTTGTAGTGGCAGTGTGCCCATATATCCTCCTCAACACATG
ATCTTCAATGCTCTTAATTCCACCCCTTTTGATAGAGTGAAGGCTGTTATCATTGGACAG
GATCCTTATCATGGCCCTGGTCAAGCAATGGGTCTTTCCTTCTCTGTTCCTGAAGGAGTG
AAGATTCCTTCAAGTCTTGTTAACATATTTAAGGAACTGGAGAAAGATCTT---GGCTGT
TCCATTCCATCTCATGGTAATCTAGAACCTTGGGCCATTCAGGGTGTACTGATGCTGAAT
GCTGTTCTTACAGTTAGGAGTCATCAAGCAAACTCCCATGCTAAAAAAGGATGGGAACAA
TTCACAGATTCTGTTATCAAAACAATTTCACAAAAGAAGGAAGGAGTTGTTTTTCTCCTT
TGGGGAAACTTTGCACAAGAGAAATCGAGGTTAATTGACGGGACAAAGCATTACATTCTG
AAGGCAGCGCATCCTTCTGGTTTATCTGCAAACAGAGGCTTTTTTGGTTGCAGGCATTTT
TCTCAGACGAACAAGCTTTTGGAGAAAATGGGAATTCCTCCAATAGATTGGCAACTT
>PopulusTrichocarpa
ATGGCTGCCTCTTCCAAAACAATAATGGATTTCCTC------CAACCCGCCAAGCGCCTT
AAACTCTCTTCCTCCCTCACTCCTGACCAAGTATCCCGCATCGAACTCAACAAACTACGC
GCCAAATCCAAACGCAACCTCAAACTGTGTTCTCAACTAGTCTCCAAT------TCC---
---AAAAATTCA------GGTTCCTCCGGGCATGTGAATTTAGAGGAACTGTTGGTGGAG
AACACGTGGCGAGAGGTGCTGCCAGGGGAGTTGGAAAAGCCGTATTTTAAGAATCTGTGT
AAATTTGTGGAAAGTGAGATTAGTAACGGGAGTGTAGCTATATACCCACCGCAGCATTTG
ATTTTCAATGCCTTGAATTCGACACCGTTTAATACGCTCAAGGCTGTTATCATCGGACAG
GATCCTTATCATGGCCCTGGTCAGGCAATGGGGCTTTCTTTTTCTGTGCCTCAAGGGGTT
AAGGCACCTTCTAGTCTTGTTAATATTTTCAAGGAACTTAAGCAGGATCTG---GGGTGT
TCCATTCCGTCTCATGGGAATCTTGAAAAATGGGCTATTCAGGGTGTTCTATTGCTCAAC
ACAGTTCTCACTGTTAGGAATCACCAAGCGAATTCTCATTCAAAGAAAGGATGGGAGCAT
TTCACTGACGCTGTTATCAAAACAATTTCACAGAAGAAGGAAGGAGTTGTTTTTCTTCTT
TGGGGTAACTCAGCTCAGGAGAAATCCAAGTTAATTGACCAGACAAAGCATCACATTCTG
AAGGCTGCACATCCTTCTGGCTTGTCTGCAAACAGAGGCTTCTTTGGCTGCAGGCATTTT
TCTCGCACAAATAAGCTTTTGGCGCAAATGGGAATTTCCCCAATAGAATGGCAACTT
>CitrusSinensis
ATGGGTTCTTCA---AAAACGATAATGGATCTCTTT------CAACCCGCTAAGCGCTTC
AAACTCTCCAGTAATCTCACCGCCGAGCAACAATCCCGCATCGAATTCAACAGATATGTC
GCGAAATCCAAACGAAATCTCAAAGCCTGCTCCCAAAAAGTGTCCAAA------GCT---
---AAGGAAGAA------GGT---TCGGGATATGTGAAATTGGAGGAGCTGTTGGCGGAG
GAGACGTGGTTGGAGGTGCTTCATGGAGAACTGCAAAAGCCTTATGCTAAAAGATTGTGT
GAATTTGTTGAAAAAGAGATAAAGGATAGTGGTGTCGACATTTTTCCGCCGCAGCACTTG
ATATTTAATGCTCTTAACACTACCCCTTTTGACAGAGTCAAGGCTGTCATAATTGGACAG
GACCCTTATCATGGACCTGGTCAAGCAATGGGTCTTTCATTTTCTGTGCCAGAAGGAGTG
AAGATCCCTTCAAGTTTGGCAAATATATTCAAGGAAATTCATCAAGATGTT---GGCTGT
CGACTTCCATCTCATGGAAACCTAGAGAAGTGGGCTGTTCAG------------------
------------------------------------------------------------
------------------------------------------------------------
------------------------------------------------------------
------------------------------------------------------------
---------------------------------------------------------
>GossypiumRaimondii
ATGGCCGCC------AAAACAATAACTGATTTCTTTAACCCAAACCCAGCCAAGCGGCGG
AAACTCTCCACTTCGCTCACACCCGACCAAAAATCTCGGATTGAATTAAACAAATGCCTT
GCCATCTCAAAACGCAATCTCAAACTCTGTTCC---------------------CAA---
---AAGGTTGAA------GGA---TCAGGTTATGTTAAGCTGGAGGAGCTTTTGGTGGAG
GACACCTGGCTTCAGGTCTTACCCGGAGAGTTTCAGAAGCCTTACGCCCTCAACTTGTGC
AAATTTGTGGAGGCCGAGTTATCCAGTGGCGCCGTCCCTATTTTTCCTCCTCGGCACTTA
ATTTTCAATGCTCTCAATTCTACTCCGTTTCACAGGGTCAAAGTAGTTATCATTGGTCAG
GACCCATATCATGGACCTGGTCAAGCAATGGGGCTTTCATTTTCAGTGCCAGAGGGAGTA
AAGATTCCCTCAAGCCTGGCGAATATATTTAAGGAACTCAAGCAAGATCTT---GGCTGT
TCAATTCCACTTCATGGGAATCTACACAAATGGGCTGTTCAGGGTGTTCTTTTGCTTAAC
ACGGTTCTCACTGTAAGGAAGCAGCAAGCTAATTCTCATGCAAAGAAAGGGTGGGAGCAA
TTTACTGATGCTGTTATTAAGACTATCTCACAAAAGAAGGAAGGTGTTGTTTTTCTTCTA
TGGGGGAACTCTGCTCAAGTAAAATCCAAACTGATTGATCAGACAAAGCATCACATTCTC
AAGGCAGCTCATCCTTCTGGTTTGTCTGCAAATAGAGGCTTCTTTGGTTGCAGGCATTTC
TCTTGCACAAATCAGCTTTTGGAGCAAATGGGAACTGCCCCTATAGATTGGCAACTT
>TheobromaCacao
ATGGCCGCCTCCTCGAAAACCATAACCGATTTCTTCCAAGCAAACCCAGGCAAGCGTCAG
AAACTCTCCACTTCCCTCACCGCCGAGCAAAAATCTCGCATGGAATTTAACAAATGTGTC
GCCAAATCAAAACGCAACCTCAAAATCTGTTCCCAGAAGGTGTCGCAG------TCC---
---AAGGTTGAA------GGA---TCGGGTTTCGTCAAACTGGAGGAACTCTTGGTGGAG
GACACGTGGCTCGAGGCCCTACCCGGGGAGCTTCAGAAGCCTTACGCTAATAACTTGTGC
AAATTTGTTGAGAGCGAGATATCCAGTGGCAGCGTGCCCATTTATCCTCCCCAGCACTTG
ATTTTCAATGCCCTTAATTCTACTCCATTTCACAGGGTCAAAGCAGTTATTATTGGACAG
GACCCTTATCATGGACCTGGTCAAGCAATGGGGCTTTCATTTTCTGTGCCAGAGGGAGTG
AAGGTTCCATCAAGTCTGGTGAATATATTTAAGGAACTTAAGCAAGATCTT---GGCTGT
TCGATTCCGTCCGATGGAAATCTAGAGAAATGGGCTGTTCAGGGTGTTCTTTTGCTCAAT
ACTGTTCTCACAGTTAGGAAGCACCAAGCTAATTCTCATGCCAAGAAAGGATGGGAGCAA
TTTACTGATGCTATTATTAGAACTATCTCACAAAAGAAGGAAGGAGTTATTTTCCTCCTC
TGGGGGAACTCAGCTCAAGAGAAATCCAGGTTGATTGATCAGAAAAAGCATCACATTCTC
AAAGCAGCGCATCCTTCTGGTTTATCTGCAAATAGAGGCTTCTTTGGTTGCAGGCATTTC
TCTCGCACAAACCAGCTTTTGGAGCAAATGGGGATTCCCCCGATAGATTGGCAACTT
>VitisVinifera
------------------------ATGGATTATCTC------CAACCCTCCAAGCGCCTA
AAAGTCTCCACCCCCCTCACCGCCCACCAAAAATCCCGGATCGAATTCAACAAATTCCTT
GCAAAATCCAAGAGAAATCTCACCATATGCTCCCAGAAAGTCTCCAAA------TCT---
---AAAGCTGAA------GGG---GTTGGTTTTGTGGAATTGGAGGACCTCTTGTTGGAA
GAGACGTGGTTGGATGCGCTTCCTGGGGAGTTTCAGAAGCCCTATGCCAAGACGCTCTGC
AGATTTTTGGAACGGGAGGTGTGCGGCAGTGGCGTGCCCATTTATCCTCCACAGCACTTG
ATCTTCAATGCTCTTAACTCCACGCCATTCGACAGGGTCAAGGCTGTGATTATTGGACAG
GATCCATATCATGGCCCTGGTCAAGCAATGGGCCTTTCATTTTCTGTGCCAGAGGGGGTG
AAAGTTCCTTCAAGTCTGGTAAATATATTTAAGGAACTACAGCAAGATTTA---GGCTGT
TCAATTCCATCTCATGGGAATTTGGAGAAATGGGCTGTACAGGGTGTTCTGTTGCTCAAC
GCTGTTCTTACTGTTAGGAGTCATCAAGCTAATTCTCATGCAAAGAAAGGATGGGAGCAA
TTTACTGATTCTGTCATTAGAACAATTTCACAAAAGCAAAGAGGAGTTGTTTTCCTTCTA
TGGGGAAACTCTGCTCAAGAGAAATCCAGGTTGATTGATGACACGAAGCACCACATACTC
AAAGCTGCACATCCTTCTGGTTTATCCGCAAACAGAGGTTTCTTTGGATGCAGGCATTTT
TCTCGCACAAACAAGATTCTGGAGCAAAAGGGAGTACCCCCCATTGATTGGCAACTT
>Daucuscarota
ATGAGTATGGAAGAACGTGCCAGAGAAGAGGTTTTCCAAGTACGCTCCTCAAAACGCTTA
AAAACAACCACAACGCTCTCTCCGGACCAGAAATCGAGGATCGAATTTAACAAGCTCCTC
GCCAAGTCCAAGCGCAACCTCAAACTATGCTCTCAAAGAGTCTCTAAA------GCC---
------TCTACA------GGT---GATGGTGTGTTGAAGTTGGAGGAGTTGCTGGTGGAG
GAGACGTGGCTGGAGGCGCTGCCGAATGAGTTTGAGAAGCCGTATGCGAAGAAGCTGTGT
GAATTTGTGGAGAACGAAATATGTGGCAGTGGTTTTCCGATTTATCCGCCGCCTCATTTG
ATTTTTAATGCGCTTAATACGACTCCGTTTGATAGAGTGAAAGCTGTTATTATTGGACAG
GATCCATATCACGGACCAGGTCAGGCAATGGGTCTCTCTTTCTCCGTTCCAGAGGGCATT
AAAGTTCCCTCAAGTTTAGGAAACATGTATAAGGAACTTAAACAAGATTTG---CAATGT
TCAATTCCATCTCATGGAAATCTGGAAAGATGGGCTCTACAGGGTGTTCTACTTCTCAAT
TCGGTTCTTACTGTTAGGCAACATCAGGCAAACTCACATGCAAAGAAAGGATGGGAGCAG
TATACTGATGCTGTTATAGAGACAATCTCCAAAAAGAAAAGAGGAGTTGTTTTCCTTCTT
TGGGGAAATTATGCTCAGGTGAAATCCAGGTTGATTGATGGGACAAAGCACCACATTCTC
AAGGCAGCACATCCTTCTGGTTTATCCGCAAACAGGGGCTTCTTTGGATGCAGGCATTTT
TCTCGCACAAACCAGCTGTTGGAAGAAATGGGAATGTCTCCCATAGATTGGCAGCTA
>OleaEuropaea
CCATCTTCTTCCTCAAGAACCCTAATGGACCTGTTTAAA---CAACCAGCAAAACGTCTT
AAGAGACACTCTTCTCTCACCTCCGAGGAGAGATTAAAAATGGAATTCAACAAAGCCCTT
GCCAAATCCAAGAGGAACCTTAAACGCTGCTCAGATGTAGTCTCTAAA------TCC---
---ACTTCCAAA------GCT---TGC------ATTCTCATGCAATCTTTT------CGA
TCTACGAATGTTATGTCTCTT------------------------GTGCAATTTCTTTGT
GAGTTCTTGGACAGGAACTGC---------------------------------------
---------------------------------------------------------AAT
GACCCATACCATGGACCTGGTCAGGCAATGGGTCTCTCTTTCTCTGTACCCAATGGCGTA
AAGGTCCCTTCAAGTCTTGTAAACATTTACAAGGAACTTCAACAAGATTTG---GGCTGT
TCAATTCCCTCAAGTGGGAATCTGGAAAAATGGGCTGTACAGGGAGTTCTCTTGCTAAAT
GCTGTACTCACCGTTAGGCAATATCAGGCAAATTCACATGCAAAAAAGGGATGGGAACTA
TTCACTGATGCTGTCATTGAAACAATTTCACAGAAGAAAAGAGGAGTTATTTTTCTTCTT
TGGGGAAACTATGCCCAAGCAAAAGCCAGGTTGGTCGATGAGACAAAGCACCATGTTCTC
AAAGCAGTACATCCTTCCGGTTTATCTGCAAACAGGGGCTTCTTTGGATGCAGGCATTTT
TCTCGTACAAACCAGCTGTTGGAGAAAATGGGGACCTCTCCTATAGATTGGCAACTA
>CoffeaCanephora
ATGGCGGCATCCTCAAAGACGATAATGGACCTATTCAAA---CAACCCGCTAAGCGTCTC
AAGCGAGTCTCTTCTCTTACCGCCGAAGAGAAGTCCAGGATCGAATTCAACAAAGCCCTC
GCCAGAGCCAGACGAAACCTTAAGCTCTGCTCCGACAAAATTGCCAAA------TGT---
---GAGGATGTA------GGA---TGT------GTGAAGTTGGAGGAGCTGTTGGTTGAA
GAAACCTGGCTGGGAAAGTTACCAGGGGAATTTCAAAAGCCATATGCGAAAAATCTGTTT
AAATTTGTGGAGAGTGAAATT---CAGAGTGGTTTTCCAATTTATCCTCCTCAACATCTG
ATCTTTAATGCTCTCAATACTACTCCTTTCGATCGAGTGAAAGTCGTTATCATTGGGCAG
GATCCATATCACGGGCCTGGTCAGGCGATGGGGCTCTCCTTCTCTGTGCCTGAAGGTGTT
AAAGTCCCTTCGAGTCTGATAAATATATATAAGGAGCTTCAGAATGATTTG---GGCTGT
TCAATTCCTTCACATGGGAACTTGGAGAGATGGGCTGTACAGGGGGTTCTACTGCTGAAT
GCTGTTCTGACAGTTAAACAGAGCCAAGCAAATTCCCATGCAAACAAAGGTTGGGAGCAA
TTTACTGATGCTGTCATCAGGACAATTTCACAGGAGAAGAAAGGTGTTGTTTTTCTTCTC
TGGGGTAATTATGCACAAGCAAAAGCCAGGTTGATCAATGAAACAAAGCATCACATTCTC
AAGGCAACCCATCCATCTGGTTTATCTGCAAATCGGGGCTTCTTTGGCTGCAGGCATTTC
TCTCGGACAAACCAGATTTTGGAGAAAATGGGAATTTCTCCCATTATTTGGCAACTA
>IpomoeaNil
atggcttcttctactaaaaccattttggattttttcaag---caaccggcaaagcgcctc
aaacgggtctcttcgctcactcctgaccagaaatcgagaatcgaattcaacaaatcccta
gccaaagcgaaacgcaatctcaagctctgtgctgagaaaatctctaat------tctgtt
gttaaaggtgag------ggg---gcgcagtatgtgaacttgaaggaattgttggtagag
gagtcgtggttgcaagcattgccgggggagtttgaaaagccgtatgccaagaacttgtgt
aaatttgtggagagtgaaatttgcagtggtggtgtgccaatttatcctcctcagcatttg
attttcaatgcacttaatactacttctgttgacaatgtaaaagctgtcatcattggacag
gatccatatcatggacctggtcaagcaatgggcctgtctttctcagtgccagagggtgta
aaagttccttcaagccttgttaatatttataaagaacttaagcaagacttg---ggctgt
tcaattccttctcatggaaatttggaaagatgggctatacagggtgttctacttctcaat
gctgttcttacagttaggcagcatcaagcaaattctcatgcaaacaaaggttgggagcaa
tttactgatgctgtcatcagaacaatttctcagaagaaaaaaggagttgttttccttctt
tggggaaactatgcccaagcaaaaggcaggctaattgatgaaaccaagcattatgtgctt
aaatcagcacatccttctggtttgtctgcacacagaggcttctttggatgcaggcatttt
tcacagacaaataagcttatggagaaaatgggaaaatctcccatagactggcaacta
>CuscutaAustralis
ATGGCCTCTTCATGCAAAACTATAATGGATCTTTTCAAG---CAACCGGCAAAGCGCCTC
AAACGGGTCTCCTCGCTCACGCCTGAGCAGATTTTGAAAATCGAGTTCAACAAATCCCTA
GCCAAAGCTAAACTCAATCTCAATCGCTGTGCCGAGAAAGTCACGAATTCCATTTCT---
---AAAGGTGAG------GGG---ATGCAGCACGTGAAGTTGAAGGAGTTGTTGGTGGAG
GAGTCATGGTTGCAAGCATTGCCAGGGGAATTTGAGAAGCCATATGCCAAGAACTTGTGT
AAATTTGTGGAAAGTGAAATTTGCAGTGCTGGTGTTCCGATTTATCCTCCACAGCATTTG
CTTTTCAATGCACTTAATACCACTTCTATTGACAAGGTTAAGGCTGTTATCATCGGACAG
GATCCATATCATGGACCTGGTCAAGCAATGGGTTTGTCTTTCTCTGTGCCAGAGGGTGTA
AAAGTTCCTTCAAGCCTGGTCAATATTTATAAGGAACTCAAACAAGACTTG---GGTTGT
TCAATTCCTTCTCATGGAAATTTGGAAAAATGGGCAATACAGGGTGTTCTGCTTCTCAAT
GCTGTGCTTACTGTTAGGCATCATCAAGCAAACTCTCATGCAAACAAAGGTTGGGAGCAA
TTTACTGATGCTGTCATAAGGGCAATTTCTCAAAAGAAAAAAGGAGTAGTCTTCCTTCTT
TGGGGAAATTATGCTCAAGCAAAAGGC---------------------------------
------------------------------------------------------------
---------------------------------------------------------
>SolanumTuberosum
ATGGCGTCTTCTTCAAAAACCCTAATGGATCTATCGAAG---CAACCAGCAAAGCGTCTA
AAACAGGTGTCTTCTTTTACGCCGGAGCAAAAGTCGAGAATGGAGTTTAACAGATCACTC
GCAAAGGCCAGAAGAAACCTCAAACTATGTTCTGATAAAATCTCCAAATTAAACGCA---
---AACGGTGAA------GGG---GGTGGATATGTGAAGTTACAGGAACTGTTGATTGAG
GAGACATGGTTGGAAGCATTGCCAGGGGAATTTGAGAAGCCCTATGCAGGGAACTTGTGC
AAATTTGTGGAAAAGGAAATT---AGTGGTGGTGTCCCAATTTATCCTCCACTACATCTG
ATTTTTAATGCTCTTAACACTACTTCATTTGACAGGATAAAGGCTGTCATTATTGGACAG
GATCCATATCATGGACCAGGTCAGGCAATGGGACTCTCTTTCTCGGTGCCTAAGGGTGTG
AAAGTCCCTTCTAGTCTGATGAATATATATAAAGAACTTAAGCAAGATTTG---GGCTGT
TCAATACCACTTCATGGAAATCTGGAACAATGGGCTGTGCAGGGCGTTCTGCTTCTCAAT
GCTGTTCTAACAGTCAGGCATCATCAGGCAAATTCACATGCAAATAAAGGCTGGGAGCAA
TTTACAGATGCTATCATCAAAACAATTTCTCAGAAGAAAGAAGGAGTTGTTTTCATTCTG
TGGGGAAACTATGCCCAAGCAAAAGCCAGGTTAGTTGATGAAACAAAGCACCATATTCTC
AAATCTGCACACCCTTCTGGATTGTCTGCAAACAGAGGTTTCTTTGGATGTCGGCATTTT
TCACAGACAAACCAACTTTTGGAAAAGATGGGAATGCCTCCCATTGAATGGCAACTA
>HandroanthusImpetiginosus
ATGGCGGCTCCTTCTAAAACCCTAATGGATTTCTTCCAG---CAACCGGCAAAGCGCCAC
AAGAGAGTCTCTTCGATTTCCACTGACCAGAAGCGGAGAATGGAATTGAACAAAGCCCTT
GCTCTGTCCAAGCGGAACCTCAAACTTTGCTCTGATAAAGTCTCCAAA------GCA---
---AATGCCACA------GGA---GCGGGTTATGTAAAGTTGGAGGAGCTGCTGGTGGAG
GAGACGTGGTCAGAAGTGCTATCTGGGGAGTTTCAAAAGCCTTATGCGAAGAAGCTATGT
GAATTTGTGGAGAGCGAAATATGCCATGGCAGTGTACCAATTTACCCTCCTCAGCATCTG
ATTTTTAATGCACTTAACACAACTCCCTTCGAGCGGGTTAAGGCAGTTATTATTGGACAG
GATCCCTATCATGGACCAGGCCAAGCAATGGGCCTTTCTTTCTCAGTGCCAGACGGCATC
AAAGTCCCTTCAAGTCTTGTAAACATATATAAAGAACTTCAGCAAGATTTG---GGATGT
TCAATTCCATCTAGTGGGAATCTTGAGAGATGGGCTGTACAGGGTGTTCTCCTGCTAAAT
GCTGTTCTCACAGTTAGAAAACATCAGGCAAATTGTCATGCCAAAAAAGGGTGGGAGCAG
TTTACTGATGCTGTAATTGGAGCAATTTCACAGAAAAGAAAGGGGGTTGTCTTTCTTCTT
TGGGGAAACTATGCGCAAGCCAAATCCCGGTTGATAGATGAGTCAAAGCATTATATTCTC
AAATCAGCACATCCTTCAGGTCTATCTGCAAACAGAGGCTTCTTTGGATGCAGGCACTTC
TCTCGCACGAACCAGATCTTGGAGAAAAATGGAATCTCTCCGATAGATTGGCAGTTG
>Phtheirospermum
atgacagctccttcgaaaaccctaatggatttcttccag---caaccggcgaagcgcctc
aagagttcctcttcgatttcatcggagcagaagctgagaatggaactcaacaaagccatg
gccttgtccaagcgaaacctcaaactctgctccgataatgtctccaaa------gca---
---gttgccgca------gga---tcaagccatgtaaagctagaagagctactggtggcg
gagacgtggttggaagtgctttccggggagctgcaaaagccttacgcaaaaaagctgtgc
gaatttgtcgagagtgaaatatcacatggcagcaccccaatttaccctccccaacatctg
atttttaacgcacttaataccactccgtttgatcaggttaaggcggttattattggacag
gacccgtatcatggaccgggtcaagcgatggggctatctttctcggtgccggaaggtgtc
aaagtcccgtcaagtctcgtaaacatatataaagaacttcaacaagatttg---ggatgt
tcaattccagataacggaaatctagaaagatgg---------------------------
------------------------------------------------------------
---------gcagta---------------------------------------------
------------------------------------------cagaggcac---------
---------------------------------------------------------ttt
tctcgtacaaaccagatcttggagaaaatgggattatctccaatagattggcagttg
>Pedicularis
atggcagctccttccaaaaccctaatggatttcttccag---caaccgccgaagcgtctc
aagaaatcatcatctatgtcctccgagcagaagctcagaatggaactcaacaaagccact
gccttgtccaagcgaaacctcaaactctgctccgataatgtatccaaa------gca---
---gttgcctca------gga---gcgagtcatgtaaagttggaagagctactggtcgag
gtgacgtggtcggaagtgctatctggtgagctgcaaaagccttacgcaaaaacgctgtgt
gaatttgtggacagtgaaatatcccagggcagcgtgccaatttaccctccccgacatctg
atttttaacgcacttaatactactccatttgaccgggttaaggcggttattattggacag
gacccatatcatggaccgggtcaagcgatggggctctctttctcggtgccagaaggtgtc
aaagtcccttcaagtcttgtaaacatatataaagaacttcaacaagatttg---ggatgc
tcaatcccagacaacggaaatctagaaagatgggcagtacagggtgttctcctgctaaat
gctgtcctcactgttagacaacatcaggctaattctcatgccaaaaaagggtgggagcag
tttactgatgccgtgattggagaaatttcacagaaacgaaaaggagttgtatttttactt
tggggaaactatgcccaggctaaatcgagactgatagatgaatcaaaacaccatgttctc
aaatcagcacatccttctggtttatctgcacacagaggcttttttggatgcaggcacttt
tctcgtacaaaccaaatattggagaaaatgggaatatccccaatagattggcagttg
>Euphrasiaarctica
atggccgctccttcgaaaaccctaatggatttcttccct---caaccggagaagcgtctc
aagagatgcgcttcg---------------------------------------------
------------------------------------------------------------
------------------------NNNaggcatgtgaagctggaagagttactagtggag
gagacgtggtcggaagtgctatcccgggagctgaaaatgccttatgcaaaaaggctctgt
gaatttttggagactgaaatagtccatggcagcgtgccgatttaccctcctcagcatctc
atttttaatgcactcaatagcactccatttgaccgggttaaggctgttattattggacag
gacccgtatcacggaccaggccaagctatgggactctctttctcggtgccagaaggtgtc
aaagtcccttcaagtcttttaaacatatataaagaacttcaaaaagatttg---ggatgc
tcaattccaactaatggaaatctagaaagatgggcagcacagNNN---------------
------------------catcaccaggctaattctcatgctaaaaaagggtgggagcag
cttaccgatgctgtaattgtagaaatttcacagaaaagaaaaggagttgtttttcttctt
tggggaaactacgcccaggccaaagcaaggttgatagatgaatcaaagcaccatgttctg
aaatcagcacatccttctggtttttctgcgaacaaaggcttttttggatgcaggcacttt
tctcgtacaaaccagatattggagaaaatgggacattctccaatagattggcagttg
>LindenbergiaPhilippensis
atggcggctccttcaaaaaccctaatggatttcttccag---caaccggcgaagcgtccg
aagagagtctcttcggtttcgccggagcaaaagcagagaatggaattcaacaaagcccta
gccttgtccaagcgaaacctcaagctctgttctgataaagtctccaaa------tca---
---gtggccgca------gga---acgaggtatgtaaagttggaagagctactggtggag
gagacgtggtcggaagttctatctggggagctgcaaaagccttatgccaaaaagctgtgt
gaatttgtggagagtgaaatatgcaatggcagcacgccaatttatcctcctcaacatctc
attttcaatgcacttaataccactccatttcacgggattaaggcggttattattggacag
gacccatatcatggaccaggtcaagcgatgggactctctttctcggtgccagaaggtgtc
aaagtcccttcaagtctttcgaacatatataaagaacttcaacaagatttg---ggatgt
tcaattccagctaacgggaatctggaaagatgggctgtacagggtgtcctcctgctaaat
gctgttctcactgttcgacaacatcaggctaattcccatgccaaaaaagggtgggaacag
tttactgatgctgtaattggagcaatttcacagaaaagaaaaggagttgtatttcttctt
tggggaaactatgcccaggccaaatcaaggttgatagatgaatcaaagcactatattctc
aaatcagcacatccttctggtttatctgcaaacagaggcttctttggatgcaggcacttt
tctcgtacaaaccagatcttggagaaaatgggattatctccaatagactggcagttg
>PhelipancheAegyptiaca
atggtagctcctatgaaaacgctaatggatgtcttccag---caaccggcgaagcgtctc
aagagagtctcttcgatttttccggagcagaagctgagaatggaactcaacgaagccctg
gccttgtccaagagaaacctcaaactatgctctgatagagtctccaaa------gcg---
---gttgcttca------gga---gtgaattatgtaaagttggaagagctactggtggag
gaaacatggttgaaagtgctatcaggggagctgcaaaagccttatgcaaagaagctttgt
gaatttgtggagagtgaaatatgccatggcaacaagccagtttaccctcctccgcatttg
ttttttaatgcacttaataccactccatttgaccaggttaaggcggttattattggacag
gacccatatcatggaccaggccaagcgatggggctctctttctcggtgccggaaggtgtc
aaagtcccttcaagtcttttaaacatatataaagaacttcaacaagattta---ggatgt
tcaattcccgctaatgggaatctcgaaagatgggctgtacagggtgttctcctgctaaat
actgttctaactgttagacagcatcaggctaattctcatgccaaaaaagggtgggagcag
tttactgatgctgtaattggagcaatttcacagaaaagagaaggagttgtttttcttctt
tgggggaactacgcccaggccaaatcaaggttgatagatgaatcaaagcaccatgttctc
aaatcagcgcatccttctggtttatctgcaaacagaggcttttttggatgcaggaggtac
tttgcttgtattggaatttcttcatatgtcaatttt---------------------
>Ofasciculata
atggcagctccttcaaaaaccctaatggattccttccga---caaccggcaaagcgtctc
aagagagtctcttcggtttccccggaggagaagctgaggatggagttcaacaaagctctg
gcattgtgcaagcgaaacctcaaactatgctctgatagagtctccaaa------gca---
---gttgcttca------gga---gtaaattatgtaaagttggaagagctactggtggaa
gagacctggttgaaagtgctatcaggggagctgcaaaagccttatgcaaaaaagctgtgt
gaatttgtggagggtgaaatatgccatggcaacatgccaatttaccctcctcagcatttg
atctttaacgcacttaataccacaccatttgaccaagttaaggcggttattattggacag
gacccatatcatggaccaggccaagcgatggggctctccttctcggtgcctgaaggtgtt
aaagtcccttcaagtcttttgaacatatataaagaacttcaacaagattta---ggatgt
tcggttcccgctaatgggaatctagaaagatgggctgtacagggtgttctcctgctaaat
gctgttctaactgttagacagcatcaagctaattctcatgccaaaaaagggtgggagcag
tttactgatgctgtaatcggagcaatttcacagaaaagagaaggagttgtttttcttctt
tgggggaactatgcccaagccaaatcaaggttgatagatgaatcaaagcaccatgttctc
aaatcagctcatccttctggtttatctgcaaacagaggcttctttggatgcaggcacttt
tctcgtacaaaccagatcttggagaaaatgggacgttctccaatagattggcagttg
>ConopholisAmericanaamericana
atggcagctcatccgaaaaccctaatggatttcttccag---caaccggtgaagcgtctc
aagagagtctcttcgatttcctcggagcagaagctgagaatggaattcaacaaagccatg
gccttgtccaagcggaacctcaaactctgctctgacagagtctccaaa------gca---
---gttgctgca------gga---gcgagttatgtaaaattggaagagcttctggtggag
gagacatggttgaatgtgctatcaggggagctgcaaaagccttatgcaaaaaatatgtgt
gaatttgtggagagtgaaatatgccatggtagcatgccaatttaccctcctcagcatctg
atttttaatgcacttaataccactccatttgaccgggttaaggtggttattattggacag
gatccatatcatggaccaggccaagcgatggggctctctttctcggtgccggaaggtgtc
aaagtcccttcaagtcttttaaacatatataaagaacttcaacatgattta---ggatgt
tcaattccagctaacgggaatctagaaagatgggctgtacagggtgttctcctgctaaat
gctgttctcactgttagacaacatcaggctaattctcatgccaaaaaagggtgggagcag
tttactgatgcagtaattggagcaatttcacagaaaagaaaaggagtggtttttcttctt
tggggaaactatgcccaggccaaatcaaggttgatagatgaatcaaaacactatgttctc
aaatcagcacatccttctggtttatctgcaaatagaggcttttttggatgcaggcacttt
tctcgtacgaacgagatcttggagaaaatgggatgttcttcaatagattggcagttg
>Epifagusvirginiana
atggcagctcctcagaaaaccctaatggacttcttccag---caaccggcgaagcgtctc
aagagagtctcttcgatttcctcagagcagaagctgagaatggaattcaacaaagccatg
gccttctccaagcgaaacctcaaactctgctctgacagagtctccaaa------gca---
---gttgctgca------gga---gcgagttatgtaaaattggaagagctactggtggag
gagacatggttgaatgtgctatcaggggagctgcaaaagccttatgcaaaaaatatgtgt
gaatttgtggagagtgaaatatgccatggtagcatgccaatttaccctcctcagcatctg
atttttaatgcacttaataccactccatttgaccgggttaaggcggttattattggacag
gatccatatcatggaccaggccaagcgatggggctctctttctcggtgccggaaggtgtc
aaagtcccttcaagtcttttaaacatatataaagaacttcaacaagattta---ggatgt
tcaattccagctaatgggaatctagaaagatgggctgtacagggtgttctcctgctaaat
gctgttctcactgttagacaacatcaggctaattctcatgccaaaaaagggtgggagcag
tttactgatgcggtaattggagcaatttcacagaaaagaaaaggagtagtttttcttctt
tggggaaactacgcccaggccaaatcaaggttgatagatgaatcaaagcactatgttctc
aaatcagcacatccttctggtttatctgcaaacagaggcttttttggatgcaggcacttt
tctcgtacaaacgagatcttggagaaaatgggatgttcttcaatagattggcagttg
>StrigaAsiatica
ATTGCTGCAGGACAATGGACGGTTCTGACATTTGTGAGT---CGGCCGGCTAAGCGTCTC
AAGACATGCTCTGCGATTTCCTCGGACCAGAAGCAAAGAATCGAATTCAACAGAGCCCTC
GCCTTATCCAAGCGAAACTTCAAAATCTGCTCTGATAAACTCTCCAAA------TCA---
---GATGCTTCA------GGC---GTGCCGTATGTAAAGTTGGAAGAGCTACTGGTGGAG
GATACATGGTTGAAAGTGCTAGCAGGGGAGCTGCAAAAGCCTTACGCAAAAAAGCTGTGT
TCGTTTGTGGAAAATGAAATATACCATGGCAGCATACCAATTTACCCTCCTCAGCATCTG
ATTTTTAATGCACTTAACACGACTCCATTTGACCGAGTTAAGGCTGTAATTATCGGACAG
GACCCATATCATGGGCCAGGCCAGGCAATGGGGCTCTCTTTTTCTGTTCCGGATGGTGTC
AAAGTCCCTTCAAGTCTTTTAAACATATATAAAGAACTTCATCAAGATTTG---GGATGT
TCAATCCCAGCTAAAGGGAATCTAGAAAGATGGGCTGTTCAGGGTGTTCTCCTGCTAAAT
GCTGTTCTAACTGTTAGACAACACCAGGCAAATTCACATGCCAAAAAAGGGTGGGAACAG
TTTACTGACGCTGTAATTGGAGCGATTTCACAGAATAGAGAAGGAGTTGTTTTTCTCCTT
TGGGGAAACTATGCTCAGGCCAAATCTAGGTTGATAGATGAATCTAAACACCATGTTCTC
AAATCAGCACATCCTTCTGGTTTATCTGCAAATAGAGGCTTTTTTGGATGCAGAAACGTC
TCGTCTCCATCATCCTCCCTCGAACCGTCCGATGTTTTTCCGATCGAACACGAAGGT
>StrigaAsiatica
atggcagctccttctaaaaccctaatggatttcttacag---cggccggctaagcgtctc
aagacatgctctgcgatttcctcggaccagaagcaaagaatcgaattcaacagagccctc
gccttatccaagcgaaacttcaaaatctgctctgataaactctccaaa------tca---
---gatgcttca------ggc---gtgccgtatgtaaagttggaagagctactggtggag
gatacatggttgaaagtgctagcaggggagctgcaaaagccttacgcaaaaaagctgtgt
tcgtttgtggaaaatgaaatataccatggcagcataccaatttaccctcctcagcatctg
atttttaatgcacttaacacgactccatttgaccgagttaaggctgtaattatcggacag
gacccatatcatgggccaggccaggcaatggggctctctttttctgttccggatggtgtc
aaagtcccttcaagtcttttaaacatatataaagaacttcatcaagatttg---ggatgt
tcaatcccagctaaagggaatctagaaagatgggctgttcagggtgttctcctgctaaat
gctgttctaactgttagacaacaccaggcaaattcacatgccaaaaaagggtgggaacag
tttactgacgctgtaattggagcgatttcacagaatagagaaggagttgtttttctcctt
tggggaaactatgctcaggccaaatctaggttgatagatgaatctaaacaccatgttctc
aaatcagcacatccttctggtttatctgcaaatagaggcttttttggatgcaggcatttc
tctcgtacaaaccggatcttggaggaaatgggaattcctccaatcgattggcagttg
>Alectravogelii
atggcagcgccttcgaaaaccctaatggattttttccag---cggccggcgaagcgtcta
aagagttgctattcgatttcctcggagcagaagcaaagaatggactttagcagagccctc
gcattgtccaagcgaaaccttaaactctgttctgataaagtctccgaa------gca---
---gatgcttca------gga---gtgccatatgtaaagttggaagaactactggtggag
gatacatggttgaaagtgcttatggacgagctgcaaaagccttacgcaaaaaagctgtgt
gcatttgtggagagtgaaatatgccatggaagtacaccaatttaccctcctcagcatctg
atatttaatgcacttaacaccactccatttgaccgggttaaggcagtaattattggacag
gacccatatcatggaccagaccaggcaatggggctctctttctctgttccggaaggtgtc
aaagttccttcgagtctgttaaatatatataaagaacttcatcaagatttg---ggatgt
tcaatctcttctaatgggaatctagaaagatgggctgttcagggtgttctcctgctaaat
gctgttctcactgttagacaacatcaggcaaattcccatgccaaaaaagggtgggaacag
tttactgatgctgtaattggagcaatttcgcagaatagagaaggagttgtttttcttctt
tggggaaactatgcacaggccaaatcaaggttgatagatgaatctaaacactatgttctc
agatcagcacatccttctggtttatctgcaaataggggcttttttggatgcaggcacttt
tctcgtacaaaccagatcttggaggaaatgggaatttctccaattgattggcagttg
>Escobedia
atggcagcgccttcgcaaaccctaatggattttttccag---cggccggcgaagcgtctc
aagagctgttattcgatttcctcggagcagaagcaaagaatggaatttagcagagccctt
gccttgtccaagcgaaacctcaaactctgttctgataaagtctccgaa------gca---
---gatgcttca------gga---gtgccatatgtaaagttggaagaactactggtggag
gatacatggttgaaagtgctaatggaggagctgcaaaagccttacgcaaaaaagctgtgt
acatttttggagagtgaaatatgccatggcagtacaccaatttaccctcctcagcatctg
atatttaatgcacttaacaccactccatttgaccgggttaaggcagtaattattggacag
gacccatatcatggaccaggccaggcaatggggctctctttttctgttcctggaggtgtc
aaagtcccttcaagtctgttaaacatatataaagaacttcatcaagatttg---ggatgt
tcaatctcttctaacggaaatctagaaagatgggctgttcagggtgttctcctgctaaat
gctgttctcactgttagacaacatcaggcaaattcccatgccaaaaaagggtgggaacag
tttactgatgctgtaattggagcaatttcgcagaatagagaaggagttgtttttcttctt
tggggaaattatgcacaggccaaatcaaggttgatagatgaatctaaacactatgttctc
agatcagcacatccttctggtttatctgcaaataggggcttttttggatgcaggcacttc
tctcgtgcaaaccagatcctggaggaaatgggattttctccaattgattggcagttg
>Aeginetiaindica
NNN------------aaaaccctaatggattttttccat---cgccctgcaaagcgtctg
aagatctactcttccatatcctcagagcagaggcaaagaatggaaatcaacagatccctc
gccttgtccaagcggaacctcaagctctgctctgacaaagtccataaa------gaa---
---gatgtttca------gga---gtgccggatgtaaggttggaggagctattggtggag
gattcatggttaaaaatgctgacagtggaactgcagaagccttatgcaaaaaaactgtgt
gcatttgtggagagtgaaatatgccatggcagcatgccaatttatcctcctcggcaacta
atctttaatgcacttaacaccactccttttgaccgggttaaggcagtaattattgggcag
gacccatatcatggaccaggccaggcaatgggactttctttctctgttccagaaggtgcc
aaaatcccttcaagtctcttaaacatatataaagaacttcaacaagatttg---ggatgt
tcaatcccagctaacgggaatctagaaagatgggctattcagggtgttctcctgctaaat
gctgttctcactgttagacaacatcaagcaaattctcatgccaaaaagggatgggaacag
tttactgatgctgtaattggagcaatctcacagaacaaagagggagttgtttttcttctt
tggggaaactatgctcaggccaaatcaaggttgatcgatgaatctaaacaccatgttctc
aaatccgcacatccttcaggtttatctgcaaatagaggcttttttggatgcaggcacttt
tctcgtacaaaccaaatcttggagggactgggaatttctcccattgattggcagttg
>ChristisoniaKwangtungensis
------------------------NNNgattttttccat---cgccctgcaaagcgtcgg
aagatcgactcttcggtatcctcggagcagaagcaaagaatggaattcaacagatccctc
gccttgtccaagcggaacctcaaactctgctctgacaaagtccttaaa------------
---gatgtttca------gga---gtgccgtgtgtaaagttggaagagctattggtggag
gattcatggttaaaaatgctgacagtggaactgcgaaagccttacgctaaaaaactgtgt
gcatttgtggagagtgaaatatgccatggcagcataccaatttatcctcctcggcaacta
atctttaatgcacttaacaccactcctttcgaccgggttaaggcagtaataatcggacag
gacccatatcatggaccaggccaggcaatgggactttctttctctgttccaaatggtgcc
aaaatcccttcgagtctcttaaacatatataaagaacttcaacaagatttg---ggatgt
tcaatcccagctaacgggaatctagaaagatgggctattcagggtgttctcctgctaaat
gctgttctcactgttagacaacatcaagcaaattctcatgccaagaaggggtgggaacag
tttactgatgctgtaattggagcaatctcagagaacaaagagggagttgtttttcttctt
tggggcaactatgctcaggccaaatcaaggttgatagatgaatctaaacaccatgttctc
aaatcagcacatccttcaggtttatctgcaaatagaggcttttttggatgcaggcacttt
tctcgcacaaaccaaatcttggaggaaatgggaatttctcccatcgactggcagttg
>SesamumIndicum
------------------------------------------------------------
------------------------------------------------------------
------------------------------------------------------ATG---
---GATAATGAA------GGA---GTTGGGTATGTAAAGTTAGAGGAGCTATTGGTAGAG
GAATCATGGTTGGAAGTGCTCTCTGGAGAGCTGCAGAAGCCTTATGCACTGAAGCTGAGT
GAATTTGTGGAGAGTGAAATATGCCATGGCAGCACGCCAATCTACCCTCCTCAGCATCTG
ATTTTCAATGCACTTAATACAACTCCATTTGATTGGGTTAAGGCAGTTATTATTGGACAG
GACCCATATCATGGGCCAGGTCAGGCAATGGGCCTCTCTTTCTCAGTTCCGGATGGCATC
AAAGTCCCTTCAAGTCTTGCAAACATATATAAAGAGCTTCAACAAGATGTG---GGATGT
ACGATTCCATCTAATGGGAATCTGGAAAAATGGGCAGTACAGGGTGTTCTCCTTCTAAAT
GCTGTACTCACG------------------------------------------------
------------------------------------------------------------
------------------------------------------------------------
------------------------------------------------------------
---------------------------------------------------------
>MimulusGuttatus
atggcagctcgttcgaaaaccctaatggaattcttccag---caaccagcgaaacggact
aagagagtctcttcgaattcttcggagcagaaggcgaggatggagttcaacagagccctc
gccttttctaggcgaaacctcaaactctgctccgataaagtctcccga------tca---
---acggccgcagcaggagga---gtggggtatgtgaagttggaggagctactggtggag
aatacatggttggaagtgctgcctggggagtttcaaaaaccttatgcgaagaagttgtgt
gaatttgttgagagtgggacatgcaactctagctccccaatttaccctcctcagcatctt
atctttaatgcgcttaacaccacaccctttgaccgggtgaaggtggttattattggacag
gacccatatcatggaccaggccaagcgatgggcctctctttctcggtgccagatggtata
aaagttccttcaagtctgttaaacatttataaagaacttcaacaagatttg---ggatgt
tcaattccatctaatgggaatttagaaagatgggctgtacagggtgttctcctgttaaat
gcagttcttacagttagacaacatcaggctaattctcatgccaaaaaagggtgggagcag
tttactgatgctgtgattggagcaatatcacagagaggaaaaggggttgtttttcttctt
tggggaaattacgctcaagccaaatcaaggttgattgacgaatcaaagcattatgttctc
aaatcagcacatccttctggtttatctgcacacagaggcttctttggatgcaggcacttt
tctcgtacaaaccagatcttggagaaaatgggattacatccaatagattggcagtta
>HelianthusAnnuus
ATGTCTTCCTCT---AAACCCATCACTGACTTTTTC------CCGCCATCTAAGCGCTCT
AAAGTCGTAGCGTCACTCACGGCGGAACAGAAACTTAGGGTTCAGTTAAATCAGTCGCTA
GCTAAGGCTAAACGTAATCTCAGAGTATGTGCGGAAAGAGTCCAGAAG------TCA---
---ACTGGTAAC------GGG---TTAGGGACGTTGAAACTTGAAGAACTGTTAGTCGAA
GAAACATGGTTGGAAGCCATTCCTGGAGAGTTTCAGAAACCTTATGCCAATAAACTGAGT
GAATTTGTTGAGAGTGAAATA---CAAAGCTCTATACCAATTTACCCTCCACAACATTTA
ATCTTTAACGCTTTGAATTCGACCCCATTTGACCAGGTCAAAGCTGTCATCATCGGTCAG
GATCCGTATCATGGACCGGGTCAAGCTATGGGCCTTTCGTTCTCTGTTCCACAAGGAATA
AAACTACCTTCAAGTTTGCTAAACATATATAAAGAGCTTCAACAGGATTTA---GGATGT
TCAATTCCGTTGCATGGGAATTTGGAACGATGGGCCGTACAGGGCGTTTTGTTGCTCAAT
GCTGTTCTTACCGTTCGGAAGCATCAAGCAAATTCTCATGCGAAGAAAGGATGGGAACAA
TTCACCGATTCTGTAATAGAGACGATTTCTGCAAAGAAAACGGGGATTGTTTTCCTTCTT
TGGGGAAACTATGCACAAGCAAAATCTAGGTTAATTGATGAAAACAAGCACCATATTCTT
AAGGCTGCACACCCTTCTGGTTTATCTGCTCATAGGGGCTTCTTTGGCTGCAGGCATTTT
TCTCGAACCAATCGGATTTTGGAGGAAGCAAAGACGACTCCTATTGACTGGCAACTC
>Actinidiaeriantha
ATGTCTTCCTCC---AAAAATCTAATAGACTTCTTC------CAACCAGCAAAGCGTATG
AAAAAGCTCTCTTCTCTTACGGCGGTTCAGAAATCACGGATTGAATTCAACAAATTGCGG
GCAATATCCAGAAAAAACCTCAAAATCTGTTTGGACAGAATCTCCAAG------TCT---
---AGTTCAGAG------GGG---TTGGATTTTGTGAAGTTGGAGCAACTGTTGGTGGAG
GAGACGTGGTTGGAAGCCCTTCCCGGAGAGCTTCAGAAGCCCTATGCGAATGAGTTGTGC
AAGTTCATTCAAAGTGAGATAGGTGACAGTGGCGTGCCAATCTATCCGCCCCTGCACTTG
ATTTTCAATGCCCTTAACACTACCCCATTTGATAGGGTTAAGGCTGTCATCATTGGTCAG
GACCCTTACCATGGACCTGGTCAAGCAATGGGCCTTTCTTTCTCTGTGCCACAAGGCATC
AAAGTCCCTTCAAGTCTGGTAAATATATACAAGGAGCTTAAGCAAGATTTG---AGCTGC
TCTATTCCATCTCATGGGAATTTGGAAGGTTGGGCTGTCCAGGGTGTTCTACTGCTCAAT
GCCGTTCTTACCGTTAGACAAGGTCAGGCAAATTCTCATGCAAAGAAAGGATGGGAGCAA
TTCACTGATGCTGTCATCAAAGCGATTTCACTGAAGAAAAAAGGCGTTGTCTTTCTTTTA
TGGGGAAACTATGCTCATGCAAAATCCAAGTTGATTGATGAGACGAAGCACCATATTCTC
AAAGCAGCTCATCCCTCTGGTTTATCTGCAAATAGAGGTTTCTTTGGATGCAGGCATTTT
TCTCGCACAAACAAGCTCCTGGAGCAAATGGGAATTTCTCAAATAGATTGGCAATTA
>CastillejaMiniata
------------------------------------------------------------
------------ACC---------------------------------------------
------------------------------------------------------GAG---
---CGGCAGTCC------GGC------------GTCACT---------------------
------------------------------------------------------------
---------------------------------------ATCTATCCACCACAAAAAGAT
GTCTTTAACGCGTTCCGCTTTACCGAGTTGGGTGACGTTAAAGTGGTGATTCTCGGCCAG
GATCCTTATCACGGACCGGGACAGGCGCATGGTCTGGCATTTTCCGTTCGTCCCGGCATT
GCCATTCCTCCGTCATTATTGAATATGTATAAAGAGCTGGAAAATACTATTCCGGGCTTC
ACCCGCCCTAATCATGGCTATCTCGAAAGCTGGGCGCGTCAGGGCGTTCTGCTGCTCAAT
ACTGTGTTGACGGTTCGCGCAGGTCAGGCGCATTCCCACGCCAGCCTCGGTTGGGAGACG
TTTACTGATAAAGTCATCAGCCTGATTAACCAGCACCGCGAAGGCGTGGTGTTTTTGTTG
TGGGGATCACATGCGCAAAAGAAAGGGGCGATTATAGATAAGCAACGCCATCATGTACTG
AAAGCACCGCATCCGTCGCCGCTTTCGGCGCATCGTGGATTCTTTGGCTGCAACCATTTT
GTGCTGGCAAAT---------------------------------------------
>VacciniumCorymbosum
ATGAGAAAAGGA---GAAACGGAAAAACGGAAAAAGAAG---CGCCCAAACAGGGCCTTA
TTAATGTGCAAATCCTTGACAAGAGATCAGAAATCTCGTCTCGAATACAACAAATTGCAG
GCCAAGTCCAAGAGAAACCTCAGAATATGTCTCGACAGAGTCTCAAAA------CCC---
---ACTTCAAAG------GAA---CTGCCTTTCGTCGATTTGGATCAACTGTTGGTCGAG
GAGACGTGGGTCGAAGCCTTATCCGGTGAGTTTGAAAAACCTTACGCCAAGAATTTGAGC
AATTTTGTACGAAATGAGATA---TCCAGTGGAATACCCATATACCCACCTCAGCATTTG
ATCTTCAATGCCCTAAACACAACCCCATTTGATAACGTAAAGGCCGTGATCATCGGTCAG
GACCCGTATCACGGGCCGGGTCAGGCAATGGGCTTATCGTTTTCAGTCCCACAAGGGATT
AAAATACCTTCTAGCTTGACAAACATATACAAGGAGCTAGAGAAGGATTTG---GGTTGC
TCGATTCCGTCTCATGGGAATTTGGAGAAATGGGCTGTTCAGGGTGTTTTGTTGTTGAAT
GCTGTTCTTACTGTCAGACAATATCAGGCGAATTCTCATGCGAAGAAAGGCTGGGAGGAG
TTTACTGATGCTGTGATTAAGGCGATTTCTCTGAAGAAAAAGGGTGTTGTGTTTCTCTTA
TGGGGAAATTATGCACAGGCGAAGTTGAAGTTGATTGATGAGTCCAAGCACCACGTTCTT
AAAGCGGCTCATCCTTCTGGGTTATCTGCGAACCGGGGATTCTTTGGATGCAAGCATTTT
TCTTGCACGAATGGTAAATTGGAGCAAATGGGTATTTCTCCAATAGATTGGCAATTG
