# Supplementary material for: Altered Mitochondrial Respiration Is Associated With Loss of Nuclear‐Encoded OXPHOS Genes in Parasitic Broomrapes
Source: Ecol Evol. 2025 Jul 6;15(7):e71737. doi: 10.1002/ece3.71737 (PMC12230201; doi:10.1002/ece3.71737)
Supplement: Supplementary file 1 — Appendix S1. [file ECE3-15-e71737-s003.tgz › Orobanchaceae_O2K_Supplementary_v3/Data_S1/DataS1/RRR/OG0005887.filter.hyphy.fas]

>Ofasciculata_2005926-Orobanche_fasciculata-flower_buds
---------------------------------------------------------------------------------------------------------------------------------------------------------------------------------------------------------------------------------------------------------------------------------------------------------------------------------------------------------------------------------------------------------------------------------------------------------------------------------------------------------------------------------------------------------------------------------------------------------------------------------------------------------------------------------------------------------------------------------------------------------------------------------------------------------------------------------------------------------------------------------------------------------------------------------------------------------------------------------------------------------------------------------------------------------------------------------------------------------------------TATGATATTGGATCAACTATACAAGAAGCCTGTAAACTAATGAGCAACACAACATGCTCGATTCCTGAATTCACCTGTGTTCCTCCAGCCAAGCTTGTGAAGTTGCTTGAGTCGAGGGAGACTAATCATATCGAGTTTTGCAAAATAAAATGTGTTCTTGATGATATATTACAACTGTACACAAATCCTGAGCTAAGTGAAATTCTGAATTTATTAATGGATCCTACTTGGGTGGCAACTGGGTTAAAAGTCGAACTTGATACGTTAGTGAACGAGTGTAAATCAGTTTCTCATAGAATTGGTGAAATTATCTCCTTTGATGGTGAAAATGATCAGAAAATAACGTCATCTAAGATTATCCCAAACGAGTTTTTCGAAGACATGGAGTTTTCTTGGAAAGGTCGTGTCAAGAGGATTCACATGGAAGAAGAATTTGCAGAAGTAGATGAATCTGCTAAGGCATTATCTCTTGCTATTGAAGAAGATTTCATCCCTATAATTCGGAGAATTAGAGCGATGACATCATCTCTTGGGGGACCGAAGGGAGAGATATTATATGCCCGTGAGCATGAAGCTGTTTGGTTCAAGGTTAAACGTCTTATGCGGCCTGTTTGGGCCGGCACACCTGGAGAAGAACAAATCAAACAGCTCACACCTGCGTTTGATTCCAAAGGCAAAAAAGTTGGCGAAGAATGGTTCACCACAGTGAAGGTGAATGATGCCTTAGCCAGGTATCACGAAGCTGGTGACAAAGCAAAAGTAAAAGTCCTGGAACTGTTAAGAGGGTTATCTGCTGAACTACAAACAAAGATCAATATTCTAGTGTTTGCATCCATGTTGCTTGTAATAGCCAAGGCTTTATTTGGCCATGTAAGTGAAGGAAGACGAAGAAAATGGGTTTTTCCTTCCCTCACTCAGTGCCACAGTTCTGAGGAGAAAGGAATACTAAATAAAGCTGAGGGGATGAAGTTAACCGGGCTATCTCCATATTGGTTTGATGCAGCTCAAGGTGGTGCCGTAAAAAACAATGTCGATATGAAGTCACTGTTTCTCTTAACAGGACCAAATGGGGGCGGAAAATCGAGTTTGCTGAGATCAATTTGTGCAGCCGCATTACTGGGAGTATGTGGTTTCATGGTCCCTGCTGAGTCAGCTATTATTCCTCATTTCGACTCCATTATGCTGCACATGAAATCGTACGATAGTCCTGCAGATGGAAAGAGCTCGTTTCAGGTCGAAATGTCGGAAATTCGTTCCATTATCACAAAAGCCACCTCAAAAAGCCTTGTTCTTATCGATGAAATCTGCCGAGGGACTGAGACAGCCAAGGGCACATGTATAGCTGGAAGTATAATCGAAACACTTGATAAAGTCAGTTGCCTAGGTATTGTCTCTACCCACCTCCACGGGATTTTTGGCTTACCGTTGAGAACGAAAAACGCCGTCTTTAAAGCCATGGGGGCTGAACTTATAAATAATCAAACCATGCCGACATGGAAACTAATCGACGGGATTTGCAGAGAGAGCCTCGCATTCGAAACTGCTCAAAGAGAAGGGGTTCCCGAAGAATTAATTAAAAGAGCCGAGGAATTATACGGTTCGGTTTACAGATGTGTTCTGATTGGTGCTAAAGAGCAGCCACCTCCGTCCACCATTGGCGCTTCGAGTGTTTATGTGATGCTTAGACCTGACAGAAAAATTTATGTTGGAGAGACTGATGACCTTCAGGGCCGAGCCCGTGCTCATCGCTTGAAGGAAGGAATGCAAAATGCCTCGTTTATTTACTTCTTGGTACCGGGCAAAAGCATGGCTTGCCAACTCGAAACCCTTCTTATCAACCAGCTCCCGAGCCAAGGTTTTCGCTTAACTAATTTAGCCGATGGAAAACATCGAAATTTCGGCACGTCTGATCAC---TTCGAGACCGGAATGTTGGTCAGG
>Ofasciculata_2102160-Orobanche_fasciculata-flower_buds
CTTTACACAAAACCTACTAAAAAGCACAAACAATTAAAA---GTTTCC---ATAAAAGAGAAAGATTATGCTCATGTTATCTGGTGGAAGGAGAGAATGCAAATGTGCAAAAAGCCTTCTTCTGTTCTTCTAGTTAAGCGGCTTACATTTTCTAATTTGTTGGGTGTTGATGCTACATTAAAGAATGGAAGCCTCAAAGAAGGAACTCTGAACTGGGAAATATTGCAATTCAAGTCAAAATTTCCGCGTGAAGTTTTGCTATGCCGTGTTGGAGATTTCTACGAGGCAATTGGTGTTGATGCCTGCATTCTTGTGGAATATGCTGGATTAAATCCTTTTGGTGGTTTACGTTCAGACAGCATCCCAAGGGCTGGTTGCCCTGTGGTGAATCTACGACAGACGCTAGATGACCTGACACGTCATGGTTTCTCTGTTTGCATAGTGGAGGAAGTACAGGGTCCAGCTCAAGCCCGCACACGAAAAAGCCGTTTTATATCCGGACATGCGCATCCTGGCAGTCCTTACGTGTTTGGGCTCGTTGGAGATGACCATGATCTAGATTTTCCCGACCCAATGCCTGTAGTTGGGATATCTCGTTCGGCTAAAGGATACTGCATGGTTTCGGTGCTGGAGACTATGAAGACTTATTCTGCAGAGGATAATTTGACGGAAGAAGCCTTGGTTACCAAAATCCGTACTTGCCGGTGCCATCATTTGTTCCTCCATTCATCATTAAGGCACAATTCCTCAGGAACTTGTCGTTGGGGGGAATTTGGTGAAGGTGGTCTGTTATGGGGAGAATGTAGTGCAAGGCAGTTTGAATGGTTTGACGGTAATCCAGTAAACGAAC--------------------------------------------------------------------------------------------------------------------------------------------------------------------------------------------------------------------------------------------------------------------------------------------------------------------------------------------------------------------------------------------------------------------------------------------------------------------------------------------------------------------------------------------------------------------------------------------------------------------------------------------------------------------------------------------------------------------------------------------------------------------------------------------------------------------------------------------------------------------------------------------------------------------------------------------------------------------------------------------------------------------------------------------------------------------------------------------------------------------------------------------------------------------------------------------------------------------------------------------------------------------------------------------------------------------------------------------------------------------------------------------------------------------------------------------------------------------------------------------------------------------------------------------------------------------------------------------------------------------------------------------------------------------------------------------------------------------------------------------------------------------------------------------------------------------------------------------------------------------------------------------------------------------------------------------------------------------------------------------------------------------------------------------------------------------------------------------------------------------------------------------------------------------------------------------------------------------------------------------------------
>Epifagusvirginiana_URZI-2057850-Epifagus_virginiana-above_ground_tissues
---------------------------------------------------------------------------------------------------------------------------------------------------------------------------------------------------------------------------------------------------------------------------------------------------------------------------------------------------------------------------------------------------------------------------------------------------------------------------------------------------------------------------------------------------------------------------------------------------------------------------------------------------------------------------------------------------------------------------------------------------------------------------------------------------------------------------------------------------------------------------------------------------------------------------------------------------------------------------------------------------------------------------------------------------------------------------------------------------------------------------------------------------------------------------------------------------------------------------------------------------------------------------------------------------------------------------------------------------------------------------------------------------------------------------------------------------------------------------------------------------------------------------------------------------------------------------------------------------------------------------------------------------------------------------------------------------------------------------------------------------------------------------------------------------------------------------------------------------------------------------------------------------------------------------------------------------------------------------------------------------------------------------------------------------------------------------------------------------------------------------------------------------------------------------------------------------------------------------------GGTGGCGGGAAATCGAGTCTGCTGAGATCGATTTGTGCTGCTTCATTACTGGGAATATGTGGATTCATGGTCCCAGCTGAATCAGCTATTATTCCTCATTTCGACTCCATTATGCTGCACATGAAATCTTATGATAGTCCTGCTGATGGAAAGAGTTCGTTCCAGGTTGAAATGTCGGAGATTCGTTCCATTATTACAAAAGCCACTTCAAAAAGCCTCGTTCTTATCGACGAAATCTGCCGAGGGACTGAAACAGCCAAGGGCACATGTATAGCTGGCAGTATAATCGAAACTTTTGATACAATCAGTTGCCTTGGTATCGTCTCCACCCACCTCCACGGAATCTTCGATTTACCACTGAGAACGAAAAATGCCGTCTTTAAAGCCATGGGAGCAGAACTTATAAATAATCAAACA------------------------------------------------------------------------------------------------------------------------------------------------------------------------------------------------------------------------------------------------------------------------------------------------------------------------------------------------------------------------------------------------------------------------------------------------------------------------
>AmborellaTrichopoda_ERN15793.1
AGCATAATTAGAGCAACCAAAAGATCCAAAGCTTCTAAG---TCTTTT---CTTCAAGGAGAAGATCATGCACATATAATGTGGTGGCAAGAGAGAATGGACAAGTGCAAAAAGCCTTCATGTGTTCAACTTGTCAAAAGACTTAAATATTCTAATTTGCTTGGGCTAGATGAAAGTTTAAGAAGTGGGAGTTTGAAGGAAGGCACACTCAATTGCGAGTTATTGCAAGTTAAATCAAAATTTCCCCGTGAAGTTCTAGTCTGCAGGGTTGGAGAATTTTATGAAGCTGTTGGCTTTGATGCATGCATCCTTGTTGAACATGCTGGGTTGAACCCTATGAGTGGTTTGAGATCAGACACTGTCCCAAGAGCTGGTTGTCCTGTCATGAACTTGCGGCAAACTTTGGATGACTTGACTCGAAGTGGATATTCTGTTTGTATAGTAGAGGAAGTGCAGGGCCCAACTCAAGCTCGATCGCGAAAAGGTCGCTTCATATCAGGGCATGCACATCCTGGAAGCCCCTATGTATATGGACTTGCAGGAGCCGACCTTGAAGTTGATTTTCCTGAGCCAGTGCCTGTAGTTGGTGTATCACATTCAGCAAAAGGTTATTGCTTGATATCAGTTATTGAGACTCTGAAAACATATTCCATAGAAGATGGGCTAACTGAAGAGGCTATAGTCACAAAGCTCCGTACCCGTCCCCACCACCATTTGTTTCTGCATATATCATTACGGCATAATTGTACAGGGACACATCGTTGGGGAGAATTTGGTGAAGGTGGTTTGCTATGGGGGGAGTGTACTGACAAGAACTTTGAGTGGTTCGATGGCAGTCCTGCTGATGGACTTTTGTGCAAGGTGAGGGACCTTTATGGTCTTGACAAAGAAGAAATTTTTCGAAATGTCACAGTTTCTTCAGAAAAAAGGCCTCAGCCATTATACCTTGGAGCTGCAACTCAAATTGGTTGCATACCTACTGAAGGAATTCCTAGCTTGTTGAAAATTTTGCTTCCATCAAGCTGCACTGGTCTCCCTGTGATATATATGAGGGATCTTCTACTTAATCCTCCCATGTATCCTACTGCATTGTCAATTCAAGAATCGTGCAAGCTAATGAGCAATATAAGTTGCCCAATTCCTGAATTTACAGTTATTCCGGCAACAAAGCTTGTGAAGCTTCTTGAGTCGAAGGAAGCAAACCACATTGAATTTTGCAGAATAAAAAATGTGGTCGACGATGTTCTGTACTTGTATGGAAAATCAGATCTTAATCCCATCCTACAATCGCTGCTAGATCCTACTTGGGTTGCAACTGGCTTGAAGATCGATTGCGAGTCCCTGGTGAATGAGTGCAGATTGGTTTCACATAGAATTGGTGAAATGATTTCCCTACAAGGAGAAAGAGTTCAAGCAACAAGTTCTGTCCCTTGTATTCCAGGAGAATTTTTTGAAGACGTTGAGTCATCATGGAAGGGTCGCGTGAAAGAAATCCATACAGAAAATGCAATCAAAGAAGTAGAGAGAGCGGCAGAATCCTTGTCTTTGGCTGTTACTGAAGACTTCCTTCCAATTGTTCAGAGAGTAAAAGCTGTCATGTCTCCACATGGTGGTCCTAGGGGTGATATAACCTATGCCAAAGAGCATGAAGCTGTTTGGTTTAAAGGAAAGCGTTTTGTACCATCTGTTTGGGGTGGTACTCCTGGTGAAGAACAAATTAAGAGACTAATACCTGCTACAGATTCTAAAGGGAAAAATGTTGGAGATGAATGGTTTACAACTGAGAAGGTGGAGGTTGCTCTGAATAGGTACCATGAGGCAAATGCCCGAGCCAAGGCGGTTGTCATGGATATTTTGCGAGGACTTTCTACTGAAATGCAAATTAAGATAAATGTTCTTGTCTACTCATCCATGTTGCTGGTTATTGCAAAGGCATTATTTGCTCATGTCAGTGAAGGAAGGAGGAGGAAATGGGTCTTTCCCACATTAAAGGAGTTCGATAGATCTGCAGGCAGCACTTTGTCATGGGAAAATGACTATATGGAGATTGTGGGATTATCACCATATTGGTTTGATGCTGCTCAAGGAAATGCTATACAAAATACTGTTAAAATGCATTCCTTATTTATTTTGACGGGACCAAATGGTGGTGGCAAATCTAGCTTGCTTCGGTCGATTTGTGCTGCAGCATTACTTGGAATTTGTGGGTTGATGGTTCCGGCAGTCTCTGCTGTCATTCCACATTTTGATTCTATCATGCTTCATATGAAATCCTATGATAGTCCTGCGGATGGGAAAAGCTCCTTCCAGATGGAAATGTCAGAGCTGCGGTCAATAGTTACAAGAGCCACTGCAAGGAGCCTTGTGCTAGTGGATGAAATTTGCAGGGGAACGGAAATGTGGAAAGGCACCTGCATTGCTGGAAGCATATTGGAAACTCTCGATAATATTGGTTGCCTGGGCATTGTATCAACCCACATCCATGCCCTCTTCAATTTACCACTAGCGACAAAGAACATTGTTTCTAAAGCAATGGGAACGGAGAAAGTGAATGGTCGAACAAAACCGACATGGAAGTTAATAGACGGAATTTGTAGAGAAAGCCTTGCATTTGAGACGGCTCAAAATGAAGGAATCCCTGAAGCTATTATCAGAAGAGCTGAGGAGTTGTATCTCACTATCAAATCTTGTGTCACTGTTGATTCTAAAGAACAACCTCCTCCCTCGACAATAGGCACTTCAAGTGTATATGTGTTAGTCAGGCCTGATTTGAAGTTGTATGTTGGACAGACAGATGACCTTATTGGTCGCGTCCGTACACACCGTTCATCAGAAGGCATGCAGGATGTGCCTTTTCTTTATGTTGTGGTCCCAGGGAGGAGTGTGGCTTGCCTATTAGAAACTCTGCTCATTAACCAGCTTCCCCTTCAAGGATTTCATCTTTCTAACAAAGCTGATGGTAAGCACCGCAACTTTGGCACGTGTCATCTCACATTGGAAGGTTCAGCGTTGGCTCAA
>CinnamomumMicranthum_RWR96065.1
GGAACTACTAAAGCAATGAGAAGGTTGAAAGAACCAAAG---CTGGTT---CTGAATGAAGAAGATCATTTGCATATAATGTGGTGGAAAGAGAAAATGCAGACGTGCAAAAAACCTTCTACTGTTCAGCTGGTTAAAAGACTCATGCATTCTAATTTACTAGGGCTAGATGTTAGCCTGAAAAATGGGAGTCTGAAGGAAGGAACTCTCAACATGGAATTGTTGCAATTCAAGTCGAAGTTTCCACGTGAAGTTTTACTTTGCAGAGTTGGTGATTTTTATGAAGCTGTTGGATTTGATGCTTGTATTCTTGTTGAGCATGCTGGTTTGAATCCATTTGGTGGTTTGCGGTCGGATAGCATTCCGAGAGCTGGTTGTCCGGTCATGAACTTACGACAAACGTTGGATGACTTGACTCGAAATGGCTTTTCTGTTTGCATCATTGAGGAGATTCAAGGTCCAACTCAAGCTCGTTCACGTAAAAGTCGTTTTATATCAGGGCATGCACATCCAGGTAGCCCTTATGTATATGGACTCGCTGGAGTTGACCATGATGTTGATTTTCCTGAGCCAATGCCTGTCGTGGGAGTTTCTCGATCTGCAAAAGGTTATTGCTTGATTTCAATTTTGGAGTCAATGAAAACATATTCAGTGGAGGATGGCTTGACTGAAGAGGCTATAGTTACCAAGCTTCGTACTTGCCGTTGTCATTATTTATTTCTGCATACGTCACTTAGACACAACGCTTCAGGCACTTCTCGCTGGGGAGAATTTGGTGAAGGAGGATTGTTATGGGGTGAGTGTAGTGGCAAGCACTTTGAATGGTTCGATGGCATTCCTGTCAGTGAGCTTTTGTGCAAGGTAAAGGAACTCTACGGTCTTGATCAAGAAGCAGTGTTCCGGAATGTCACTGTTTCTTCAGGAGAAAGGCCTCGGCCTCTATATCTTGGAACGGCTACTCAAATTGGAGCCATACCTACAGAGGGGATACCTAGCTTGCTGAAGGTGTTGCTTCCATCAAATTGTGTTGGCCTTCCTGTATTGTACATAAGAGATCTTCTTCTTAACCCCCCTCCATATGCAATAGCATCAGCAATTCAAGCAATATGCAAGCTCATGAGCACTGTAACTTGTTCGATTCCTGAGTTTACTTGTATGTCAGCTCCAAAGCTTGTGAAACTTCTGGAGTCTAAGGAGGCAAATCATATTGAATTTTGTAGAATAAAAAATATTGTAGATGAGATATTGCAAATGTCTAGAAGCTCAGAGCTCTCTTCCATTCTACAAATGCTATTAGATCCTACTTGGTTGGCAACGGGATTAAAAATTGAATGTGACAACCTGGTAAAAGAGTGTGAATCGATATCACAAAGAATAGGTGAAACGATCTCTCTGGATGGTGATGAAGATCAAGAAATAAGTTCTTTTTCAAATATTCCAGAAGAGTTTTTTGTGGACATGGAGTCTACATGGAAAGGTCGCGTGAAAAGGATGCATGCAGAAAAAGCTTTTTCTGAAGTAGAGAGGGCAGCTGAGGCACTGTCTGAAGCAGTCACTGAAGATTTCTTACCAATTGTTTCAAGAGTTAAAGCTATCATGTCTCCTCTTGGAGGTCCAAAAGGAGAGATATCCTATGCAAGGGAACATGAAGCTGTTTGGTTCAAGGGAAAACGTTTTGCACCATCTGTGTGGTCTGGTAGTCCTGGGGAAGAACAAATCAAACAGCTCAGATCTGCAACAGATTCAAAAGGGAGAAAGGTTGGAGAAGAATGGTTTACAACAAGCAAGGTGGAGAACGCATTGATTAGGTATCACGAGGCATGTGATGGGGCGAAGGCTAAGGTCTTGGATTTGTTAAGAGGACTTTCTGCAGAGTTGCAGAGTCAAATAAATATCCTTGTCTTCTCTTCTATGTTGCTGGTCATAGCGAAGGCACTATTCTCACATGCCAGTGAAGGGAGGAGAAGGAAATGGGTTTTCCCCAATCTCGTTGAGTTTCTGAAATCCCCGGAAAAAGAATCATCAGAAGGAATTAACAAAATGGATATAATCGGCTTATCTCCATATTGGTTTGACATAGCACAAGGCAATGCCATCCTGAATACGGTTGAAATGCAATCATTGTTTCTTCTTACTGGGCCTAACGGTGGCGGTAAATCAAGTATTCTTCGATCAGTTTGTGCAGCTGCTTTACTTGGAATATGTGGATTGATGGTACCAGCAGAGTCAGCTGTTATTCCACATTTTGACTCTATTATGCTTCACATGAAATCTTATGACAGTCCTGCTGATGGGAAGAGTTCATTTCAGATTGAAATGTCGGAGATAAGATCTATAATCACAGGTGCAACACCCAGGAGCCTTGTGCTCATGGATGAGATCTGTAGAGGCACAGAAATGGCAAAAGGAACATGCATTGCTGGTAGCATCATTGAAACTCTTGATCACATTGGTTGCCTGGGTATTATTTCTACCCACTTACATGACATTTTCAATTTACCACTGACTACAAAGAGTACTGTCTACAAAGCAATGGGAACAGAGATTGCAGATGGTTGCACAAGGCCAACATGGAAGTTGGTAGATGGGGTCTGCAGAGAAAGCCTTGCTTTTGAAACAGCCCAAAGAGAAGGCATTCCTGAAGACATAATCAGAAGAGCTGAAGAACTATATTTCTCAATAAATAGTTGTGTTGCTGTTGGTGCCAGGGAGCAACCACCTCCCTCAACAATTGGTGCTTCGAGCATCTATGTGCTGTGTAGACCTGATAAGAAATTATACATTGGACAGACGGATGACCTTGTTGGTCGAGTTCGTGCCCATCGGTCAAAGGAAGGCATGGAAAATGTTACTTTCCTTTATGTTCTGGTCCCTGGAAAGAGTGTGGCTAGCCAATTGGAAACTTTGCTCATCAATCAGCTTCCAAACAGAGGCTTCCGGCTTGTTAACATGGCCGATGAACCCAGATCAAACTTTTCATCATCA---------GTGGCTGGAGCAACATTGGAC---
>OryzaSativa_LOC_Os04g42784.1
AGCATTTCCATTGTGTCTAGGAAGATGAACAAACAAGGA---GATCTC---TGTAATGAAGGCATGCTGCCACATATTCTGTGGTGGAAAGAGAAAATGGAGAGGTGCAGGAAACCATCATCAATGCAATTGACTCAGAGACTTGTGTATTCAAATATTTTAGGATTGGATCCAACTTTAAGAAATGGAAGCTTGAAGGATGGAAGCCTGAACACGGAAATGTTGCAATTCAAATCGAAGTTTCCTCGTGAAGTTCTACTTTGCAGAGTGGGAGATTTCTACGAGGCTGTTGGGTTTGATGCATGTATCCTTGTGGAGCATGCAGGCTTAAATCCTTTTGGAGGCTTGCGTTCTGATAGTATTCCAAAAGCTGGATGTCCAGTCATGAATTTGCGGCAGACATTGGATGATTTGACTCGATGTGGTTACTCTGTGTGCATAGTTGAAGAAATTCAAGGCCCAACCCAAGCTCGTGCTAGGAAAGGCCGATTTATTTCTGGCCATGCACATCCTGGTAGTCCTTATGTATTTGGTCTTGCTGAAGTAGACCATGATGTTGAGTTCCCTGATCCAATGCCTGTAGTTGGGATTTCACGATCTGCAAAAGGCTATTGCCTGATTTCTGTGCTAGAGACAATGAAAACATATTCAGCTGAGGAGGGCTTAACAGAGGAAGCAGTTGTTACTAAGCTTCGCATATGCCGTTATCATCATCTATACCTTCATAGTTCTTTGAGGAACAATTCTTCAGGCACATCACGCTGGGGAGAATTTGGCGAAGGTGGGCTATTGTGGGGAGAGTGCAGTGGAAAATCTTTTGAGTGGTTTGATGGTAATCCTATTGAAGAACTGTTATGCAAGGTAAGGGAAATATATGGGCTTGAAGAGAAGACTGTTTTCCGTAATGTCAGTGTCTCATTGGAAGGGAGGCCTCAACCCTTGTATCTTGGAACAGCTACTCAAATTGGGGTGATACCAACTGAGGGAATACCCAGTTTGCTAAAAATTGTTCTCCCTCCAAACTTTGGTGGCCTTCCATCATTGTATATTAGAGATCTTCTTCTTAACCCTCCATCTTTTGATGTTGCATCATCAGTTCAAGAGGCTTGCAGGCTTATGGGTAGCATAACTTGCTCGATTCCTGAATTTACATGCATACCGGCAGCAAAGCTTGTGAAATTACTCGAGTCAAAAGAGGTTAATCACATCGAATTTTGTAGAATAAAGAATGTCCTCGATGAGGTGTTGTTCATGGGTAGCAATGCTGAGCTTTCTGCTATCCTGAATAAATTGCTTGATCCTGCCGCCATAGTTACTGGGTTCAAAGTTGAAGCCGATATACTAGTGAATGAATGTAGCTTTATTTCACAACGTATAGCTGAAGTAATCTCTTTAGGTGGTGAAAGTGACCAGGCAATAACTTCATCTGAATATATTCCGAAAGAGTTCTTCAATGATATGGAGTCATCTTGGAAGGGACGTGTAAAAAGGGTGCATGCTGAAGAGGAGTTCTCAAATGTTGATATAGCTGCTGAGGCACTGTCAACAGCGGTCATTGAAGATTTTCTGCCAATTATTTCAAGAGTAAAATCTGTGATGTCCTCAAATGGAAGTTCGAAGGGAGAAATCAGTTATGCAAAAGAGCATGAATCTGTTTGGTTTAAAGGGAGGCGATTCACACCAAATGTGTGGGCCAACACTCCTGGTGAACTACAGATAAAGCAATTGAAGCCTGCAATTGACTCAAAAGGTAGAAAGGTCGGAGAAGAATGGTTCACCACTATCAAAGTTGAGAATGCTTTAACCAGGTACCATGAAGCTTGTGATAATGCAAAACGTAAAGTTCTTGAGTTGTTGAGAGGACTTTCAAGTGAATTGCAGGACAAGATTAATGTCCTTGTCTTTTGCTCAACGATGCTCATCATAACAAAAGCACTTTTTGGTCATGTTAGTGAAGGACGAAGAAGGGGTTGGGTGCTTCCTACTATATCT------CCCTTGTGTAAGGATAATGTTACAGAGGAAATCTCAAGTGAAATGGAATTGTCAGGAACTTTTCCTTACTGGCTTGATACTAACCAAGGGAATGCAATACTGAATGATGTCCATATGCACTCTTTGTTTATTCTTACTGGTCCAAACGGTGGTGGTAAATCCAGTATGCTGAGATCAGTCTGTGCTGCTGCATTACTTGGAATATGTGGCCTGATGGTGCCAGCTGCTTCAGCTGTCATCCCACATTTCGATTCCATCATGCTGCATATGAAAGCATATGATAGCCCAGCTGATGGTAAAAGTTCGTTTCAGATTGAAATGTCAGAGATACGATCTTTAGTCTGCCGAGCTACAGCTAGGAGTCTTGTTCTAATTGATGAAATATGTAGGGGCACAGAAACAGCAAAAGGAACATGTATAGCTGGTAGCATCATTGAAAGACTCGATAATGTTGGCTGCATAGGCATCATATCAACTCATTTGCATGGCATTTTTGACCTTCCACTGTCACTCCACAATACTGATTTCAAAGCTATGGGAACCGAAATCATCGATAGGTGCATTCAGCCAACATGGAAATTAATGGATGGCATCTGTAGAGAGAGTCTTGCTTTTCAAACAGCCAGGAAAGAAGGTATGCCTGACTTGATAATTAGAAGAGCTGAGGAACTATATTTGGCTATGAGCGTCTGTGTTGCTGTGGGTGCTAGGGAGCAACCCCCACCTTCAACTGTTGGCAGGTCCAGCATTTATGTAATTATCAGACGTGACAGCAAGCTCTATATTGGACAGACGGATGATCTTGTGGGTCGACTTAGTGCTCACAGATCGAAGGAAGGTATGCAGGATGCCACGATATTATATATTTTGGTACCTGGGAAGAGCATTGCATGCCAACTGGAAACTCTTCTCATAAATCAGCTACCTTTGAAAGGTTTCAAGCTCATCAACAAGGCAGATGGCAAGCATCGAAATTTCGGTATATCTCTTGTCCCAGGAGAGGCAATTGCCGCA------
>SorghumBicolor_Sobic.006G140400.1
GGCATCTCAGTGGCGTCTAGGAAAGCTAACAAACAGGGA---GAATAT---TGTGATGAAAGCATGCTATCGCATATCATGTGGTGGAAAGAGAAAATGGAGAAGTGCAGAAAACCATCATCCGTACAATTGACTCAGAGGCTTGTGTATTCAAATATATTAGGGTTGGATCCAAATCTAAGAAATGGAAGCTTGAAAGATGGAACCCTGAACATGGAGATTTTGCTATTTAAATCAAAATTTCCTCGTGAGGTTCTACTTTGCAGAGTAGGAGACTTCTATGAAGCTATTGGTTTTGATGCCTGTATTCTCGTAGAGCATGCAGGCTTAAATCCTTTTGGAGGTTTGCGTTCTGACAGTATCCCTAAAGCTGGGTGTCCAGTCGTGAATTTACGGCAGACATTGGATGATTTGACTCGATGTGGTTATTCTGTGTGCATAGTTGAGGAAATTCAAGGCCCAACACAAGCCCGTTCCCGGAAAAGTCGATTTATTTCTGGGCATGCCCATCCTGGTAGTCCTTATGTATTTGGTCTTGCTGAAGTAGACCATGATGTAGAGTTCCCTGATCCGATGCCTGTTGTTGGGATTTCACATTCTGCAAAAGGTTATTGCTTGATATCTGTGCTAGAGACAATGAAAACTTATTCAGCTGAGGAGGGCTTAACAGAAGAGGCTATTGTTACTAAGCTCCGCATATGTCGTTATCATCATCTATACCTTCACAATTCTTTGAAGAATAATTCTTCAGGGACATCACGCTGGGGTGAATTCGGTGAAGGAGGGCTCTTGTGGGGAGAGTGCAGTGGGAAGTCCTTTGAGTGGTTTGATGGTTTACCTATTGAAGAACTTTTATGCAAGGTACGGGAAATATATGGCCTTGATGAGAAAACTGTTTTTCGCAATGTCACCGTCTCATTGGAAGGCAGGCCCCAACCTCTTTATCTTGGAACTGCTACTCAAATTGGAGTCATACCAACTGAGGGAATACCGAGTTTGCTAAAAATGGCACTCCCTTCAAGTTGTGGCGGGCTTCCATCAATGTATATTAGAGATCTTCTTCTTAATCCTCCATCATTTGATGTTGCGGCAGCGGTCCAAGAGGCTTGCAGGCTTATGGGGAGCATAACTTGTTCTGTTCCTGAATTTACTTGCATATCAGCAGCAAAGCTTGTGAAGCTACTTGAGTCTAAAGAGGTCAATCACATTGAATTTTGTAGAATAAAAAATGTCCTTGATGAGATTATGCTCATGAACAGGAATGCTGAGCTTTCTGCAATCCTGAACAAATTGCTGGTACCTGGTTCTGTGGCTACTGGTTTGAAAGTTGAAGCTGATATGCTAATGAACGAATGTAGCATTATTTCACAACGAATAGGTGAAGTGATTTCTTTAGGGGTTGAAAGTGATCAGGCCATAACCTCATTGGAATATATTCCAAAGGAGTTCTTCAATGATATGGAGTCATCTTGGAAGGGGCGTGTGAAAAGAATCCATGCTGAAGAAGAGTTTGCAAATGTTGATAGAGCTGCTGAGGCATTATCAATTGCGGTCATTGAAGATTTTATGCCAATTATTTCAAGGGTGAAATCTGTAGTGTCCTCAAATGGAGGTTCGAAAGGAGAAATCTGTTATGCAAAAGAACATGAAGCTGTTTGGTTTAAAGGAAAGCGATTCACACCAACTGTATGGGCTAACACACCTGGTGAGCAGCAAATAAAACAACTGAAGCCTGCAATTGATTCGAAAGGCAGAAAGGTTGGGGAGGAATGGTTTACAACAAGCAAAGTTGAGAATGCTTTAGCCAGGTACCATGAAGCTTGTGATAATGCAAGAAATAAAGTTGTTGAGCTGTTGAGAGGGCTTTCAAGTGAATTGCAGGACAAAATTAACATACTTGTCTTTTGCTCAACACTGCTCATCATTGCAAAAGCACTTTTTGGTCATGTTAGTGAGGCTCGGAGAAGAGGCTGGATGCTTCCTACTATATTT------CCCTTGTCAAAGGACTGTGTTGCAGAGGAAAGTTCAAATGCAATGGATTTAGTAGGACTCTTTCCTTACTGGCTTGATGTTAATCAAGGAAATGCAATATTGAATGATGTCCACATGCACTCTTTATTTGTTCTTACTGGTCCAAATGGTGGTGGTAAATCTAGTATGTTGCGATCAGTCTGTGCAGCTGCGCTGCTTGGAATATGTGGCCTGATGGTACCTTCAACTTCAGCTGTAATCCCGCATTTTGATTCCATTATGCTGCATATGAAAGCCTACGATAGCCCAGCCGATGGGAAAAGTTCATTTCAGATTGAAATGTCGGAGATACGTGCTTTAGTCAGCCGAGCTACTGCTAGGAGTCTTGTCCTGATTGATGAAATATGTAGGGGCACAGAAACTGCAAAAGGAACCTGTATTGCTGGTAGCATCATCGAAAGGCTGGATAATGTTGGCTGCCTAGGCATCATATCAACTCACCTGCATGGGATTTTTGACTTGCCTCTCTCACTCAGCACTACTGATTTCAAAGCTATGGGAACTGAAGTGGTCGACGGGTGCATTCATCCAACATGGAAACTGATGGATGGCATCTGTAGAGAAAGCCTTGCTTTTCAAACAGCCAGGAGGGAAGGCATGCCTGAGTTCATAATCAGAAGGGCTGAGGAGCTATATTTGACTATGAGTGTCTGTGTTGCTGTAGGTGCTAGAGAGCAACCACCACCTTCCACTGTTGGCAGGTCTAGCATCTATGTGATTATCAGAAGCGACAACAAGCTTTATGTTGGACAGACGGATGATCTTCTGGGGCGCCTTCACGCCCACAGATCGAAGGAAGGCATGCAGGATGCTACGATATTATACATCTTGGTTCCTGGCAAGAGCGTTGCCTGCCAGCTGGAAACCCTTCTCATAAATCAGCTTCCTTCGAGGGGCTTCAAGCTCATCAACAAGGCAGACGGAAAGCATAGGAACTTCGGTATATCTCGAATCTCTGGAGAGGCAATCGCCACCCAGCTA
>AquilegiaCoerulea_PIA40037.1
GGAACAACTAAAGCAACCAGAAAATCTAGACAATTAACA---TATCTT---CTCGAAGAAAAAGACCAATCGCATATAATGTGGTGGAAAGAGAGGATGCAAATGTGTAGGAAACCATCTTCTATACAGCTTGTCAAAAGGATCACTTATTCCAATTTACTTGGTTTGGATGTTAGCCTGAAAAATGGAAGTTTGAAGGAAGGAACATTGAACTGGGAGATATTACAGTTCAAAGCGAGGTTTCCGCGTGAGGTTCTACTTTGTAGAGTTGGAGATTTTTATGAAGCTATTGGATTTGATGCTTGTGTTCTTGTTGAACATGCTGGTTTAAATCCTTTTGGTGGTTTGCGTTCAGACAGTGTCCCAAGAGCTGGCTGCCCTGTCATGAATTTGCGACAGACTTTAGATGACCTTACCCGCAGTGGGTATTCAGTTTGCATTGTTGAAGAAGTTCAGGGTCCAACTCAAGCGCGTTCCCGTAAAAGTCGGTTTATATCAGGACATGCACATCCTGGTAGCCCGTATGTTTTTGGACTGGCTGGGGTAGAAGATGACGTCGAGTTTCCTGATCCAATGCCTGTAGTTGGGATATCTCGTTCCGCCAAAGGTTACTGTATAATTTTTGTCTTGGAGACTATGAAGACATATTCGGAGGAGGATGGGTTGACTGAAGAGGCTATAGTTACAAAGCTTCGTACTTGTCGTTATCATCATTTGTTTCTGCACGCATCTTTAAGGCACAATACTTCAGGTACATTTCGCTGGGGTGAATTTGGTGAAGGTGGTCTTTTGTGGGGGGAATGCAGGGGAAGACCATTTGAATGGTTTGATGGAATTCCTGTCACCCATCTTTTGTGCAAGGTAAGGGAGCTCTATGGTCTCGATCAGGAAGTGTCATTTCGAAATGTCACTGTTTCTTCAGAAAATAGGCCTCGTCCTTTACATCTTGGAACAGCCACCCAAATAGGTGCTTTGCCAACAGAAGGAATACCTAGTTTATTAAAGGTGTTATTTCCATCAAATTGTTCCGGCCTTCCTGTGCTTTATGTTCGGGATCTTTTACTTAATCCTCCAACTTTTGAGATTGCATTAGCGATTCAAGAAATATGCAAGCTTATGAGCAATGTAACTTGCTCAATTCCGGAGTTTACATGTGTATCAGCTGCAAAGCTCGTGAAACTTCTTGAGTCGAAGGAGGTTAATCACATTGAATTCAGCAGAATAAAACATGTGGTTGATGAAATTTTGCAGATGTACCGAAATTCTGAACTCTGTCATATCCTACAATTACTATTTAAGCCTACTTGGTTAGCAACTGGATTAAACATTGAATTTGAGACCTTGGTATCCGAGTGTGAATGGATTTCTGATAAAATTGGTGAAGTGATATCTCTGGATGGTGAAAATGATCAAAAAATGAGTTGCTCTCTTGTGATCCCCAGTGATTTCTTTGAGGCAATGGAATCTCCTTGGAAAGGGCGTGTGAAGAGAATACATGCAGTGGAAGCTTTTGCAGGAGTGGAAAAGGCAGCTGAGGATTTGTCTATAGCAGTGAAGGAAGATTTCCTTCCTATTGTTAAAAGAGTAAAAGCTACTACAGCACCGCTTGGTGGTCCAAAGGGAGAAGTGCTCTTTGCTAGGGAGCATGAAGCTGTTTGGTTCAAAGGAAAGCGTTTTACACCTGCTGTGTGGGCTGGTACCCCAGGGGAAGAACAAATCAGACAACTCAAACCAGCTATTGATTCGAAAGGGAGAAAGGTTGGAGAAGAATGGTTTACCACCACAAAGGTTGAGGTTGCATTAATGAGGTACCATGAGGCATGTGCCAATGCAAAGGTCAGGGTCTTGGAGTTGCTTAAAGGGCTTTCCTCTGAGCTTCAGGCTAAAATAAACATCCTTGTTTTTGCCTCAATGATGCTTGTTATAGCAAAAGCTCTCGTCTCTCATGTGAGTGAAGGAAGAAGAAGGAAGTGGACTTTTGTGACCCTTTTTGAGATCCTCGAACCAGAGGAGAAAAACTCAGGAGACATATCTAATTTGATGGAGATTACTGGCTTATCTCCATATTGGTTTGACGTAGCTCAAGGCAATGCGATACATAATAACGTGGAGATGCACTCATTGTTTCTTCTAACTGGGCCAAATGGTGGTGGTAAGTCAAGTTTGTTGCGATCAGTATGTGCAGCTGCACTTCTGGGGATATGTGGTTTAATGGTGCCCGCAGTGTCTGCTTCTATCCCTCATTTTGATTCTATCATGCTTCACATGAAATCTTACGACAGCCCTGCGGATGGTAAAAGCTCATTTCAGATTGAAATGTCAGAGATCCGTTCGATAATCTCCAGTGCTACTTCCAAGAGCCTTGTGCTTGTGGATGAAATCTGCAGAGGAACAGAAACTGCAAAAGGAACATGCATTGCTGGTAGCATTATTGAAACTCTCGAGGAAATTGGTTGCTTGGGAATTGTTTCTACCCACTTGCATGGAATATTCAGTTTACCTTTGAATACGCCGAATGCTGTGTATAAAGCAATGGGAACAGAGGATATAGAGGGCCGTCCAAAACCAACTTGGAAGTTAATAGATGGAATCTGTAAAGAAAGCCTTGCTTTTGAAACAGCCCAAAATGAAGGAATTCCAGAAAAGATGATAAAAAGAGCTGCAGAGCTGTATCTTTCTTTAAATACCTGCATCACTGTTGCGCCAAGGGAACAACCGCCGCCATCAACAATAGGGGCTTCGAGTGTCTATGTACTGTTTCGACCTGATAAAAAGTTATATGTTGGACAGACTGATGACCTTGAGGGCCGGGTTCGTGCTCATCGTGCAAAGGAAGGC------AATGTGGCCTTTCTTTATGTCATAGTCCCGGGAAAGAGTATTGCTTGTCAATTGGAAACTCTTCTCATTAACCAGCTCCCTTGTCGAGGCTTCCAGCTCACCAATGTGGCAGATGGGAAGCATCGTAACTTTGGCACTTCTAATCTCTCACTAGAGAGCCTGACATTGCATCAA
>AquilegiaCoerulea_PIA40038.1
GGAACAACTAAAGCAACCAGAAAATCTAGACAATTAACA---TATCTT---CTCGAAGAAAAAGACCAATCGCATATAATGTGGTGGAAAGAGAGGATGCAAATGTGTAGGAAACCATCTTCTATACAGCTTGTCAAAAGGATCACTTATTCCAATTTACTTGGTTTGGATGTTAGCCTGAAAAATGGAAGTTTGAAGGAAGGAACATTGAACTGGGAGATATTACAGTTCAAAGCGAGGTTTCCGCGTGAGGTTCTACTTTGTAGAGTTGGAGATTTTTATGAAGCTATTGGATTTGATGCTTGTGTTCTTGTTGAACATGCTGGTTTAAATCCTTTTGGTGGTTTGCGTTCAGACAGTGTCCCAAGAGCTGGCTGCCCTGTCATGAATTTGCGACAGACTTTAGATGACCTTACCCGCAGTGGGTATTCAGTTTGCATTGTTGAAGAAGTTCAGGGTCCAACTCAAGCGCGTTCCCGTAAAAGTCGGTTTATATCAGGACATGCACATCCTGGTAGCCCGTATGTTTTTGGACTGGCTGGGGTAGAAGATGACGTCGAGTTTCCTGATCCAATGCCTGTAGTTGGGATATCTCGTTCCGCCAAAGGTTACTGTATAATTTTTGTCTTGGAGACTATGAAGACATATTCGGAGGAGGATGGGTTGACTGAAGAGGCTATAGTTACAAAGCTTCGTACTTGTCGTTATCATCATTTGTTTCTGCACGCATCTTTAAGGCACAATACTTCAGGTACATTTCGCTGGGGTGAATTTGGTGAAGGTGGTCTTTTGTGGGGGGAATGCAGGGGAAGACCATTTGAATGGTTTGATGGAATTCCTGTCACCCATCTTTTGTGCAAGGTAAGGGAGCTCTATGGTCTCGATCAGGAAGTGTCATTTCGAAATGTCACTGTTTCTTCAGAAAATAGGCCTCGTCCTTTACATCTTGGAACAGCCACCCAAATAGGTGCTTTGCCAACAGAAGGAATACCTAGTTTATTAAAGGTGTTATTTCCATCAAATTGTTCCGGCCTTCCTGTGCTTTATGTTCGGGATCTTTTACTTAATCCTCCAACTTTTGAGATTGCATTAGCGATTCAAGAAATATGCAAGCTTATGAGCAATGTAACTTGCTCAATTCCGGAGTTTACATGTGTATCAGCTGCAAAGCTCGTGAAACTTCTTGAGTCGAAGGAGGTTAATCACATTGAATTCAGCAGAATAAAACATGTGGTTGATGAAATTTTGCAGATGTACCGAAATTCTGAACTCTGTCATATCCTACAATTACTATTTAAGCCTACTTGGTTAGCAACTGGATTAAACATTGAATTTGAGACCTTGGTATCCGAGTGTGAATGGATTTCTGATAAAATTGGTGAAGTGATATCTCTGGATGGTGAAAATGATCAAAAAATGAGTTGCTCTCTTGTGATCCCCAGTGATTTCTTTGAGGCAATGGAATCTCCTTGGAAAGGGCGTGTGAAGAGAATACATGCAGTGGAAGCTTTTGCAGGAGTGGAAAAGGCAGCTGAGGATTTGTCTATAGCAGTGAAGGAAGATTTCCTTCCTATTGTTAAAAGAGTAAAAGCTACTACAGCACCGCTTGGTGGTCCAAAGGGAGAAGTGCTCTTTGCTAGGGAGCATGAAGCTGTTTGGTTCAAAGGAAAGCGTTTTACACCTGCTGTGTGGGCTGGTACCCCAGGGGAAGAACAAATCAGACAACTCAAACCAGCTATTGATTCGAAAGGGAGAAAGGTTGGAGAAGAATGGTTTACCACCACAAAGGTTGAGGTTGCATTAATGAGGTACCATGAGGCATGTGCCAATGCAAAGGTCAGGGTCTTGGAGTTGCTTAAAGGGCTTTCCTCTGAGCTTCAGGCTAAAATAAACATCCTTGTTTTTGCCTCAATGATGCTTGTTATAGCAAAAGCTCTCGTCTCTCATGTGAGTGAAGGAAGAAGAAGGAAGTGGACTTTTGTGACCCTTTTTGAGATCCTCGAACCAGAGGAGAAAAACTCAGGAGACATATCTAATTTGATGGAGATTACTGGCTTATCTCCATATTGGTTTGACGTAGCTCAAGGCAATGCGATACATAATAACGTGGAGATGCACTCATTGTTTCTTCTAACTGGGCCAAATGGTGGTGGTAAGTCAAGTTTGTTGCGATCAGTATGTGCAGCTGCACTTCTGGGGATATGTGGTTTAATGGTGCCCGCAGTGTCTGCTTCTATCCCTCATTTTGATTCTATCATGCTTCACATGAAATCTTACGACAGCCCTGCGGATGGTAAAAGCTCATTTCAGATTGAAATGTCAGAGATCCGTTCGATAATCTCCAGTGCTACTTCCAAGAGCCTTGTGCTTGTGGATGAAATCTGCAGAGGAACAGAAACTGCAAAAGGAACATGCATTGCTGGTAGCATTATTGAAACTCTCGAGGAAATTGGTTGCTTGGGAATTGTTTCTACCCACTTGCATGGAATATTCAGTTTACCTTTGAATACGCCGAATGCTGTGTATAAAGCAATGGGAACAGAGGATATAGAGGGCCGTCCAAAACCAACTTGGAAGTTAATAGATGGAATCTGTAAAGAAAGCCTTGCTTTTGAAACAGCCCAAAATGAAGGAATTCCAGAAAAGATGATAAAAAGAGCTGCAGAGCTGTATCTTTCTTTAAATACCTGCATCACTGTTGCGCCAAGGGAACAACCGCCGCCATCAACAATAGGGGCTTCGAGTGTCTATGTACTGTTTCGACCTGATAAAAAGTTATATGTTGGACAG------------------------------------------------------------------------------------------------------------------------------------------------------------------------------------------------------------------------------------
>Daucuscarota_DCAR_027355
------------------------------------------------------------------------------------------------ATGCAGATGTGCAGGAAGTCTTCTACTGTTCAACTGATCAGTAGGCTTACATATTCCAACTTGTTGGGTTTAGATGTCAACCTGAGGAATGGAAGTCTTAAAGAAGGATCAATCAACTGGGAAATGTTGCAATTCAAGTCTAGATTTCCACGTGAAATTTTGCTATGCAGGGTGGGTGACTTTTATGAAGCCATTGGCATTGATGCTTGTGTTCTTGTGGAATATGCGGGTTTAAATCCATTTGGTGGTTTGCGTTCAGATAGTATCCCAAAAGCTGGCTGCCCTGTCATGAATCTGCGTCAGACATTGGATGACCTGACCCGGAATGGTTATTCAGTTTGCATAGTAGAAGAAGTGCAGGGTCCGACTCAAGCTCGTGCTAGAAAAAGGCGTTTTATATCTGGCCATGCACATCCTGGTAATCCATATGTTTTCGGACTTGTTGAAGATGATCGTGATCTTGATTTCCCAGAACCAATGCCAGTAGTTGGAGTGTCCCGCTCTGCAAAGGGGTATTGCCTAATCTCAGTACTAGAGACCATGAAGACATACTCTGCGGAGGATGGTCTAACTGAAGAAGCTGTAGTTACCAAACTTCGGACTTGTCAGTATCATCATTTGTTTCTGCACAGATCGCTGAAACACAATTCTTCAGGTACTAGTCGGTGGGGAGAATTTGGAGAAGGTGGGTTATTGTGGGGAGAATGTAATGCGAGAAGTTTTGAATGGTTTGAAGGCGACCCAGTGAATGAACTGATCATTAAGGTAAAGGAGCTCTATGGTCTTGACATTGAAGTCACGTTCAGAAACGTTACTGTTGCTTCAGTAAATCGGCCTCGTTCACTACACTTAGGAACAGCCACACAAATTGGTGCTATATCAACAGAAGGCATACCAAGTTTAATAAAGGTTCTACTCCCATCAGATTGCATCGGTCTACCAGTTTCGTATATTAAGGATCTTCTTTTGAATCCCCCTTCTTATGAAATCGCATCAACAATTCAAGCAATCTGCAAACATATGAGCAGTATACCATGTTCAATACCCGAGTTTACTTGTGTTTCACCTGCAAAGCTAGTAAAACTACTTGAGTCGAAGGAGGCTAATCATATTGAGTTTTGCAAGATAAAGAATGTGCTTGATGAAGTTATTCAGATGCACGGGAACTCTGAACTCCATGAAATTCTAAAATTATTGATCGATCCTACTTGGGCAGCAACTGGATTGAATATCGACTTTGAGAAACTAGTGAAAGAATCCGAAATGGTGTCTGGTAGAATCGGTGAAATTATTTCGTTAGACGGCGATAATGATCAAGAAATATGCTCCTATTCAGCCATCCCAGATGACTTTTTTGAGATGTTGGAGTCATCGTGGAAAGGTCGTGTGAAGAGAATCCACCTAAACGAAGCTTTCACAGAAGTGGAAAAGGCAGCCGAGGCTTTGTCATTAGCTGTCACAGAAGATTTTGTACCTATATTATCAAGAATAAAAGCGTCGACAGCACCACTTGGAGGACCAAGAGGGGAAATATTATATGCTCGAGAGCATGGAGCGGTTTGGTTCAAGGGTAAACGATTTGCGCCATCTGTTTGGGCTGGTACACCTGGAGAAGAACAAATAAAGCAGCTCAGGCCAGCTGTAGATTCAAAAGGCAAAAAAGTTGGAGAGGAGTGGTTTACCACAACGAAGGTGGAAGTTGCATTAGCAAGGTACCATGAAGCAGGTTCTAAAGCAAAAGAAAAGGTCTTGGAATTGTTGAGAGGACTTTCTGCTGAACTACAAGCTAAAATTAATGTTCTTGTCTTCGCCTCAGTGTTGCTTGTCATTGCAAAGGCCTTATTTGCTCATGTGAGTGAAGGGAGAAGAAGGAAATGGGTTTTTCCTGTCTTATCTCAGTTT---------------------------GACAAAGGTGGCAGTATGAAGCTAGTTGGTCTATCACCATATTGGTTTGATGCTGCAGAAGGCAATGCTGTACTGAATACCGTTGATATGCAATCACTTTTTATCTTGACTGGACCAAATGGTGGTGGTAAATCCAGCCTGCTTCGTTCAATTTGTGCAGCTTCCTTACTAGGAATATGTGGATTTATGGTTCCGGCTGAGTCGGCCTCGATTCCACATTTTGACTCCATCATGCTGCATCTGAAATCCTATGATAGTCCTGCTGATGGGAAAAGTTCATTTCAGATTGAAATGTCGGAGGTTCGTTCTATCATAAGTGGAGCGACTTCAAGGAGCCTTGTACTTGTAGATGAAATATGTCGTGGAACAGAGACAGCAAAAGGAACTTGTATTGCTGGTAGCATAATTGAAACTCTGGATTTCATTGGCTGTCTGGGCATTGTGTCTACTCATTTACAT------------------------------------------------------------------------------------------------------------------------------------------------------------------------------------------------------------------------------------------------------------------------------------------------------------------------------------------------------------------------------------------------------------------------------------------------------------------------------------------------------------------------------------------------------
>SolanumTuberosum_S.tuberosum_v6.1|Soltu.DM.09G027590.1_CDS
------------------------------------------------------------------------------------------------------------------------------------------------------------------------------------------------------------------------------------------------------------------------------------------------------------------------------------------------------------------------------------------------------------------------------------------------------------------------------------------------------------------------------------------------------------------------------------------------------------------------------------------------------------------------------------------------------ATGATGTTTAGGCTG---------------------------TTGCAT------CTGGAGGGTCTCCTCACAGGAACATCGCGTTGGGGAGAGTTTGGTGAAGGTGGACTTTTGTGGGGAGAATGTAATGCTAGACAGCAGGAATGGTTGGATGGCAATCCTATCGATGAGCTTTTATTCAAGGTAAAAGAGCTTTATGGTCTCGATGATGACATTCCATTCAGAAATGTCACTGTTGTTTCAGAAAATAGGCCCCGTCCTTTACACCTTGGAACTGCCACACAAATTGGTGCTATTCCAACCGAAGGGATTCCATGTTTGTTAAAGGTGTTGCTTCCTCCACATTGCAGTGGTCTACCAGCCCTGTATATTAGGGATCTTCTTTTAAATCCACCAGCCTATGAGATTTCTTCAGACATTCAAGAGGCATGCAGACTTATGATGAGCGTCACATGTTCAATTCCTGATTTTACTTGTATTTCATCTGCAAAGCTGGTCAAGCTGCTTGAGTTGAGGGAGGCAAATCATGTAGAGTTCTGCAAAATAAAGAGCATGGTCGAAGAGATACTGCAGTTGTATAGAAATTCAGAACTTCGTGCTATTGTAGAGTTACTGATGGATCCTACTTGGGTGGCAACTGGGTTGAAAGTTGATTTTGATACACTAGTAAATGAATGTGGAAAGATTTCTTGTAGAATCAGTGAAATAATATCCGTACATGGTGAAAGGGATCAAAAGGTTAGTTCCTATCCTATCATCCCAAATGATTTCTTTGAAGATATGGAGTTGTTGTGGAAAGGCCGTGTCAAGAGGATCCATTTGGAGGAAGCATATGCAGAAGTAGAAAAGGCTGCAGATGCTTTATCTTTAGCTATAACAGAAGATTTCCTGCCTATTATTTCAAGAATAAGTGCCACGATGGCCCCACTTGGAGGAACTAAAGGGGAGATTTTGTATGCTCGAGAGCATGGAGCTGTATGGTTTAAGGGAAAGCGATTTGTACCAACTGTTTGGGCTGGAACCGCTGGAGAAGAACAAATTAAGCATCTCAAACCTGCTCTAGATTCAAAGGGGAAGAAGGTTGGAGAAGAATGGTTCACTACAATGAGGGTGGAAGATGCAATAGCTAGGTATCACGAGGCAAGTGCTAAGGCAAAGTCAAGGGTCTTGGAATTGCTAAGGGGACTTTCTTCAGAATTACTATCTAAGATCAATATCCTTATCTTTGCATCTGTCTTGAATGTGATAGCAAAGTCATTATTTTCTCATGTGAGTGAAGGGAGAAGAAGAAATTGGATTTTCCCAACAATCACGCAATTTAACAAATGTCAGGACACAGAGGCACTTAATGGAACTGAGGGAATGAAGATAATTGGTCTATCTCCTTATTGGTTTGATGCAGCACGGGGGACTGGTGTACAGAATACAGTAGATATGCAGTCCATGTTTCTTTTAACAGGTCCAAATGGTGGGGGCAAATCAAGCTTGCTGCGATCGTTGTGTGCAGCTGCATTGCTAGGAATGTGTGGGTTCATGGTTCCAGCTGAATCGGCTGTCATTCCTCATTTTGACTCAATTATGCTGCATATGAAATCATATGATAGTCCTGCTGATGGAAAAAGTTCATTTCAGATTGAAATGTCTGAAATTCGGTCTCTGATTACTGGTGCCACTTCAAGCAGTCTTGTACTTATAGATGAAATATGTCGAGGAACAGAAACAGCAAAAGGGACATGTATTGCTGGAAGTGTCATAGAAACCCTGGACGCAATTGGCTGTTTGGGAATTGTATCAACCCACTTGCATGGAATTTTTGATTTACCCCTGAAAATCAAGAAGACCGTGTATAAAGCAATGGGAGCTGAGTATGTTGATGGTCAACCAATACCAACTTGGAAACTCATTGATGGGGTCTGTAAAGAGAGTCTTGCATTTGAAACAGCTCAGAGAGAAGGAATTCCAGAAATATTAATCCAAAGAGCAGAAGAATTGTATAATTCAGCTTACAATTGTGTTCTTATTGCTGCCAGGGAACAGCCGGCTCCATCAACAATTGGTGCTTCAAGTGTCTATACAATGCTAAGACCTGACAAAAAGTTGTATGTTGGACAGACTGATGATCTTGAGGGCAGAGTCCGTGCTCATCGCTTGAAGGAGGGAATGGAAAACGCATCATTCCTATATTTCCTAGTCTCTGGCAAGAGCATCGCCTGCCAATTGGAAACTCTTCTTATAAATCAACTTCCTAATTATGGTTTTCAGCTAACAAACGTTGCTGAT------------------------------------------------------------
>HelianthusAnnuus_OTG23467.1
ACAAGCACCAAATCAGCAAAAAAGATCAGGGAACTAAAA---GATCTT---CTTGTGGAGAAGGATTATCCTCATATCATGTGGTGGAAGGAGAAAATGCTGACATGTGTGAAGACATCATCTATCCAATTGGTAACGCGACTGGTTTACTCCAATCTGCTTGGTTTGGATGACAACCTCAAGAATGGGAGTCTAAAAGAAGGAACGCTTAATTGCGAAATACTGAAATTCAAGTCAAGGTTCCCTCGGGAAGTTTTACTTTGTAGGGTTGGGGACTTTTATGAAGCCATTGGGTTTGATGCGTGTATCCTTGTGGAATATGCTGGTTTGAACCCTTGTGGTGGTCTTCGTTCAGATAGCGTTCCTAAAGCTGGCTGCCCTGTTGTGAATTTACGTCAAACATTGGATGATCTGACACGTAACGGGTTTTCCGTATGCATTGTTGAAGAAGTTCAGGGTCCAACTCAAGCTCGTTCTCGCAAAAGCCGTTTTATATCTGGGCATGCACATCCCGGAAGTCCTTATGTGTTTGGACTCGTGGAAGATGATCGTGATCTTGAGTTTCCTGAACCGATGCCCGTTGTTGGAGTATCCCGTTCTGCCAAAGGGTATTGCATGGTTTCAGTTCTGGAGACTATGAAGACGTTTTCTTTAGAAGACGGCTTAACTGAAGAAGCATTAGTTACCAAGCTTCGTACTTGTCGTTATCATCATTTGTTTCTCCATAAATCACTTAAGAACAATTCTTCGGGGACTTCTAGTTGGAGAGAGTTTGGTGAAGGTGGGCTATTGTGGGCAGAATGCAATGGCAGACACTTTGAATGGCTTGAAGGAGACATGCTCGATGAGATCTTATTTAGGGTAAAAGAGCTATATGGCCTCGATGACAATGTCACATTTAGAAATGTAACCATTGCTTCAGAAAACAGGCCTCGTCCATTGCATCTTGGAACAGCCTCACAAATTGGTGCTATACAGACTGAGGGAATACCTTTTTTGTTAAAATATTTGCTCCCCTCGAATTGTACTGGACTACCTGCGATGTATGTCAGAGATCTTCTTCTAAATCCTCCTGCTTACGCAATTGCATCTACCATTCAAGACATCTGCAAACTTATGAGCAATGTTTCATGCACAATTCCCGAGTTCACTTGTATCACACCATCAAAGCTTGTAAAGTTACTTGAGTTAAGGGAAACAAATCATGTTGAGTTTTGCAAGATCAAAAGTGTGCTCGATGAGGTTTTACAGTTGTATAGTAACTCTGAACTCAATGAGATACTAAGACTATTAATGGATCCTACTTGGGTGGCAACGGGACTGAAAATCGACATGGAGACCCTAGTGAAAGAATGTGAATGTGTTTCACGTAGAATTAGTGAAATTATCTCTACATATGGCGAAAGTAATCAGAAAATGAGTTCCCATGTGAACATACCAAATGAATTCTTTGAGGAGATGGAGTCTTCATGGAAGGGCCGTGTCAAGAGGATCCATCTAATAGAAGCTTACGAGGAAGTTGATAAGGCTGCCGGAGCCTTATCTTTAGCCGTTACAGAAGATTTTCTTCCGGTAGTTACGAGAGTAAGAGCTACTACTGCATCATTTGGAGGTCCAAGGGGAGAAATCGCATACGCGCGGGAGCACAAAGCTATTTGGTTCAAAGGGAAACGGTTTACGCCAGCTGTTTGGGCCGGAACCCTAGGTGAAGAACAGATCAAACAACTTAGGCCATCTGTAGATGCAAGGGGTAGAAAAGTTGGGGAGGAATGGTTTACCACTGTGAAGGTGGAGGATGCACTCACAAGGTATCATGAGGCTTGTGCAAACGCAAAGACAATGGTCTTAGATTTGTTAAGGGAACTTTCTGCCGAATTGCAAGCTAAAGTTAATGTTCTCGTTTTCGCATCCATGTTGCTTGTTATTGCAAAAGCGTTATTTGCTCACGTGAGTGAGGGGAGAAGAAGGAAATGGGTGTTCCCTACTCTCATCGATTCGTCTGGTTCTCAGGAAAAGGGACGAACACAC---------GAGATGCAGATTACAGGTCTATCACCATATTGGTTTGATGCAGCCGAAGGCAGTGGTGTGAGGAATACAATTGTTATGAAGTCGATGTTTCTTTTAACCGGACCAAATGGAGGTGGTAAATCAAGCTTGCTTCGTTCGATTTGTGCTGCAGCACTATTTGGAATTTGCGGGTTTATGGTCCCGGCTGAGTCTGCCACAATTCCTCAATTCGACTCTATTATGTTACACATGAAATCTTATGACAGCCCTGCAGATGGGAAGAGCTCATTTCAGATAGAAATGTCAGAGTTGCGGTCTATTATTGTGGGGGCCACTTCAAAGAGCCTTGTCCTTGTGGATGAGATATGTAGAGGAACCGAAACCGCAAAAGGGACATGCATTGCTGCTAGTATTGTGGAAACTCTCGACTCCATCGGCTGTTTGGGCATTGTATCAACTCACTTGCATGATATCTTCAAGCTACCACTAACCGCAACGAATACGGTATTTAAAGCAATGGGAAGTGAACACGTGGATGGTCAAACCAAACCCACATGGAAGTTGATTGATGGGATATGCAGGGAGAGTCTTGCGTTTGAAACGGCCAAGCGCGAAGGGGTTCCCGAAGCAATCATACAAAGAGCGGAAGAGCTATATATCTCAATGCACAGATGTGTTCTCATTGCTCCCCGGCAACAACCCCCGCCATCGGCAATTGGTGCATCAAGTGTTTATGTGATTCTTAGACCTGACAACAGACTTTATGTTGGGGAGACTGATGATTTGGAGGGACGGGTGCGTGCTCATCGATCAAAGCAGGGAATGCAAAATGCTTCTTTCTTATATTTCTTAGTTCCTGGGAAGAGCGTAGCTTGCCAGTTGGAAACTCTTCTGATTAACCAGCTACCGAAGCATGGGTTTCAACTCACGAATATAGCCGACGGTAAGCATAGGAACTTTGGTACATGT---------GTTTTCTCGACCGTG---------
>HelianthusAnnuus_OTG37825.1
ACGAACATCAAAGCGACCAAAAAATCCAAGGAATCAAGA---AAT------GTCAACGAGAAAGACTTTGCTCATGTTATATGGTGGAAGGAGCAAATGCAGATGTGTAGAAAGACGTCTTCAATGCAATTAATAAAGAGACTCACTTACTCTAATTTGCTTGGTTTGGATGATAACTTGAAGAATGGAAGTATGAAAGAAGGAACACTCAACTGTGAGATACTAAAGTTCAAGTCAAAGTTTCCACGGGAAGTTTTGCTATGCAGGGTTGGGGAATTTTATGAAGCTGTAGGATTTGATGCTTGTATACTTGTGGAGCATGCTGGTTTGAATCCTTTTAGTGGTCTGCGTACAGATGGCGTTCCAAAAGCCGGTTGCCCTATTATGAATCTACGCCAAACTTTGGATGATTTGACAAGTAACGGATTTTCAGTATGCATTGTGGAGGAAATTCAGGGCCCAACCCAAGCTCGTTCCCGTAAAAGTCGGTTTATATCCGGGCATGCACATCCAGGAAGTCCTTACGTTTTTGGACTTGTTGAAGATGATCGTGACCTTGAATTTCCTGAACCAATGCCAGTTGTTGGGCTTTCTCGTTCTGCAAAGGGGTATTGCATAGTTTCAGTGTTGGAGACTATGAAAACGTACTCTTTAGAGGATGGTTTAACTGAAGAGGCTGCCGTTACAAAGCTTCGTACTTGTCATTACCATCATTTATTTCTACATAAATCATTGAAGAACAATTCTTCAGGAACGACTCGCTGGACAGAGTTCGGTGAAGGTGGGTTATTGTGGGGAGAGTGTAATGGCAGATGCTTCGAATGGATTGAAGGGAATATTGTCGATGAGATGCTTTTTAAGGTAAAAGAGCTTTACGGTCTTGACGATGCTGTCACATTTAGGAATGTGACCGTTGCTTCAGAAAACAAACCTCATCCATTGCACCTTGGGACCGCCTCACAAATTGGTGTCATACCGACCGAAGGCGTACCTCTTTTACTAAAAGTTTTGCTTCCCTCTAATTGCACCGGATTACCTGCTATCTACATTAGAGATCTACTTTTGAACCCTCCTGCTTATGCAACTGCAACTACCATTCAAGCAATATGCAAACTTATGGGCTATATATCGTGCTCAATTCCTGATTTTACCTGCATCGCACCATCAAAGCTAGTGAAGCTACTTGAGTTAAGGGAGGCTAATCATGTTGAGTTCTGCAAGATCAAAAGCGTGCTTGATGAAATTCTGCAGCTCCATAGAAACTCCGAGCTTAATGAGATATTGAAATTATTGGTGTATCCTACATGGGTAGCAACCAGGTTGAAAATCGACCTTGAGTTACTGGTGAATAAATGTGAATCTATCTCTCGTACAATTGGTGGTCTTATATCTTTAAGTGGTGAAACCGATCAAAATTTGAGCACGTACGCGAACGTACCAAGTGAGTTTTTTGAGGTTATGGAGTCTTCATGGAAGAATCGTGTTAAGAAGATCCATTTAAAAGAAGTTTACAAAGAAGTGGATGAGGCAGCCGAAGCCTTATCTTTAGCTGTTACGGAAGATTTTGTTCCTATAATTTGCAGAATAAAAGCTGTCACGGCCCCGCTTGGAGGACCTAAAGGGGAAATCTTGTATGCTCGGGAACACAAAGCTATTTGGTTCAAGGGAAAGCGTTTTGCACCAGCCACTTGGGCTAATACACCTGGCGAAAAACAAATTAAACAACTAAAGCCCTCTGTAGATTCAAAGGGTAGAAAAGTTGGAGAGGAATGGTTTACCACAACGAAAGTGGAAGATGCACTCACAAGGTACCATGAAGCTGGTGCAAAGGCAAAGTCTATGGTGTTAGAGTTGTTGAGGGGACTGTCTACCGAGTTGCAAGCTGAAATTAACGTTCTTGTATTTGCCTCCATGTTGCTTGTTATTGCAAAGGCATTGTTTGCTCATGTGAGTGAAGGCAAAAGAAGAAAATGGGTGTTCCCCACTCTCGTTCAGTCCCAACGTTCCGAGGAAAAAGAACAAATGGACAGAAATCGTGAGATGAAGATTGCTGGTTTGTCACCATATTGGTTTGATACAGCTGAAGGAAGTGCAGTGTTGAATAATATTGATATGAAATCAATGTTTCTTCTGACTGGACCAAATGGGGGTGGAAAATCAAGTTTGCTTCGTTCAATTTCAGCCGCTGCACTTCTTGGAGTATGTGGATTTATGGTACCCGCTAAGTCCGCATTGATTCCACATTTTGACTCGATTATGCTACACGTAAAATCTTATGACAGTCCTGCAGATGGGAAAAGCTCGTTTCAGATTGAAATGTCAGAGATGCGTTCTATAATTAGTCGAGCCACTTCACAGAGCCTAGTCCTCGTGGATGAAATATGCAGAGGTACAGAAACAGCAAAAGGGACATGTATTGCTGGTAGCATTATCGAAACTCTCGATTCAATCGGATGTTTGGGCGTTGTATCAACGCATTTGCATGATATTTTCAATCTACCACTAACTACAAAACATACCGTTTACAAAGCAATGGGAAGTGATTTAGTGAACGGAAAAGCTAAACCAACGTGGAAGTTGATTGATGGAATATGCAGAGAGAGTCTTGCTTTTGAAACAGCTCAAAAAGAAGGTGTTCCCGATGCAATAATACAAAGAGCGGAACAGCTGTACAATTCAGTGTACAAATGTGTTTTAGTACGTCCTAAGGAACAACCCCCTCCATCAACAATTGGTACTTCGAGCGTTTATGTGATCTTGAGACCTGACAAAAAGCTTTATGTGGGAGAGACGGACAATCTCCAGGGTCGGATTTGTGCCCATCGGTCAAAGAATGGGATGCAAAATGCTTCATTTCTGTATTTTCTAGTTTCCGGGAAGAGCATGGCTTGCCAGCTGGAAACTCTGTTGATTAACCAACTCCCGAATCATGGTTTTAAACTCACGAATGTAGCTGATGGTCAACATCGGAATTTTGGTACTTCTGATATCCCTTTAGAAAGCTTAAATTTACATAGA
>ArabidopsisThaliana_AT3G24320.1
AGAATCACAACGGCTTCTAAGAAAGTGAAGACGTCAAGT---GATGTT---CTCACTGACAAAGATCTCTCTCATTTGGTTTGGTGGAAGGAGAGATTGCAGACATGTAAGAAACCATCTACTCTTCAGCTTATTGAAAGGCTTATGTACACCAATTTACTTGGTTTGGACCCTAGCTTGAGGAATGGAAGTTTAAAAGATGGAAACCTCAACTGGGAGATGTTGCAGTTTAAGTCAAGGTTTCCACGCGAAGTTTTGCTCTGCAGAGTAGGAGAATTTTATGAGGCTATTGGAATAGATGCTTGTATACTTGTTGAATATGCTGGTCTCAATCCTTTTGGTGGTCTTCGATCAGATAGTATTCCAAAGGCTGGCTGCCCAATTATGAATCTTCGACAGACTTTGGATGACCTGACACGCAATGGTTATTCAGTGTGTATTGTGGAGGAAGTTCAGGGGCCAACACCAGCACGCTCCCGTAAAGGTCGATTTATTTCAGGGCATGCACATCCAGGAAGTCCTTATGTATATGGGCTTGTCGGTGTTGACCATGATCTTGACTTTCCTGATCCTATGCCTGTTGTTGGGATATCTCGTTCAGCAAGGGGGTATTGTATGATATCTATTTTCGAGACTATGAAAGCATATTCGCTAGATGATGGTCTAACAGAAGAAGCCTTAGTTACCAAGCTCCGCACTCGTCGCTGTCATCATCTTTTCTTACATGCATCGTTGAGGCACAATGCATCAGGGACGTGCCGCTGGGGAGAGTTTGGGGAAGGGGGTCTACTCTGGGGAGAATGCAGTAGCAGGAATTTTGAATGGTTTGAAGGAGATACTCTTTCCGAGCTCTTATCAAGGGTCAAAGATGTTTATGGTCTTGATGATGAAGTTTCCTTTAGAAATGTCAATGTACCTTCAAAAAATCGGCCACGTCCGTTGCATCTTGGAACGGCTACACAAATTGGTGCCTTACCTACTGAAGGAATACCTTGTTTGTTGAAGGTGTTACTTCCATCTACGTGCAGTGGTCTGCCTTCTTTGTATGTTAGGGATCTTCTTCTGAACCCTCCTGCTTACGATATTGCTCTGAAAATTCAAGAAACGTGCAAGCTCATGAGCACAGTAACATGTTCAATTCCAGAGTTTACCTGCGTCTCTTCTGCTAAGCTTGTGAAGCTTCTTGAGCAACGGGAAGCCAACTACATTGAGTTCTGTCGAATAAAAAATGTGCTTGATGATGTATTACATATGCATAGACATGCTGAGCTTGTGGAAATCCTGAAATTATTGATGGATCCTACCTGGGTGGCTACTGGTTTGAAAATTGACTTTGACACTTTTGTCAACGAATGTCATTGGGCGTCTGATACAATTGGTGAAATGATCTCTTTAGATAATGAAAGTCATCAGAATGTAAGTAAATGTGACAATGTCCCGAACGAATTCTTTTATGATATGGAGTCTTCATGGCGAGGTCGCGTTAAGGGAATTCATATAGAGGAAGAAATCACTCAAGTAGAAAAATCAGCTGAGGCTTTATCTTTAGCAGTAGCTGAGGATTTTCACCCTATTATATCAAGAATTAAGGCCACCACTGCTTCACTTGGTGGCCCGAAAGGCGAAATCGCATATGCAAGAGAGCATGAGTCTGTTTGGTTCAAGGGGAAACGGTTTACGCCATCTATCTGGGCTGGTACTGCAGGGGAAGACCAAATAAAACAGCTGAAACCTGCCTTAGACTCGAAAGGAAAAAAGGTTGGAGAAGAATGGTTTACGACCCCAAAGGTGGAAATTGCTTTAGTCAGATACCATGAAGCTAGTGAGAATGCAAAAGCTCGGGTGTTGGAACTGTTGCGCGAGTTATCCGTTAAATTGCAAACAAAAATAAATGTTCTTGTCTTTGCATCTATGCTTCTGGTCATTTCAAAAGCATTATTTTCCCATGCTTGTGAAGGGAGAAGGCGAAAGTGGGTTTTTCCAACGCTTGTCGGATTCAGTTTAGATGAGGGCGCAAAACCATTAGATGGTGCCAGTCGAATGAAGCTGACAGGCCTGTCACCTTATTGGTTTGATGTATCTTCTGGAACCGCTGTTCACAATACCGTTGACATGCAATCACTGTTTCTTCTAACTGGACCTAACGGTGGTGGTAAATCGAGTTTGCTCAGATCAATATGCGCAGCTGCTCTACTTGGAATTTCCGGTTTAATGGTTCCAGCTGAATCAGCTTGTATTCCTCACTTTGATTCCATCATGCTTCACATGAAATCATATGACAGCCCTGTAGACGGAAAAAGTTCTTTCCAGGTAGAAATGTCGGAAATACGATCTATTGTAAGCCAGGCTACTTCGAGAAGCCTAGTGCTTATAGATGAGATATGCCGAGGGACAGAGACAGCAAAAGGCACCTGTATCGCTGGTAGTGTGGTAGAGAGTCTTGACACAAGTGGTTGTTTGGGTATTGTATCTACTCATCTCCATGGAATCTTCAGTTTACCTCTTACAGCGAAAAACATCACATATAAAGCAATGGGAGCCGAAAATGTCGAAGGGCAAACCAAGCCAACTTGGAAATTGACAGATGGAGTCTGCAGAGAGAGTCTTGCGTTTGAAACAGCTAAGAGGGAAGGTGTTCCCGAGTCAGTTATCCAAAGAGCTGAAGCTCTTTACCTCTCGGTCTATGAATGTCTTTCAATTGGTGCTCGTGAGCTTCCACCTCCATCTACAGTTGGTTCTTCATGCGTGTATGTGATGCGGAGACCCGATAAGAGATTGTACATTGGACAGACCGATGATCTTGAAGGACGAATACGTGCGCATCGAGCAAAGGAAGGACTGCAAGGGTCAAGTTTTCTATACCTTATGGTTCAAGGTAAGAGCATGGCTTGTCAGTTAGAGACTCTATTGATTAATCAACTCCATGAACAAGGCTACTCTCTGGCTAACCTAGCCGATGGAAAGCACCGTAATTTCGGAACGTCCTCAAGC---TTGAGTACATCAGACGTAGTCAGC
>CitrusSinensis_orange1.1g001570m
GGAATTACAAAATCTTCCAAGAAAGTCAAAGGATCAAATGATAATATT---CTGAGTGATAAAGATCTTTCCCACATTATGTGGTGGCAGGAGAGGCTGCAGATGTGCCGGAAGCCTTCCACTCTCCATTTGGTCAATAGGCTCAAATATTCCAATTTGCTTGGCTTGGATGTTAACTTGAAAAATGGGAGTCTCAAAGAAGGAACACTAAATTGGGAGATGCTGCAGTTCAAGTCAAAGTTTCCACGTGAAGTTTTGCTTTGCAGAGTTGGAGATTTTTATGAAGCCATCGGAATAGATGCTTGTATTCTTGTTGAATATGCTGGTTTGAATCCATTTGGTGGTTTGCGTCCAGAAAGTATCCCAAAAGCTGGCTGCCCTGTTGTGAACCTTCGACAAACTTTGGATGACCTGACACGAAATGGTTATTCAGTGTGCATAGTGGAGGAAGTTCAGGGTCCAACACAAGCTCGTTCTCGTAAAAGTCGTTTTATATCTGGGCATGCACATCCAGGTAGTCCTTACGTATTTGGACTTGTTGGGATTGATCATGATTTGGACTTCCCAGAGCCGATGCCTGTTATTGGAGTATCTCGTTCTGCAAAGGGCTATTGCATAATATCAATCTTGGAGACTATGAAGACATACTCATTAGAGGATGGTTTGACAGAAGATGCTTTGGTCACGAAGCTTCGGACCTCTCGGTATCATCATCTGTTTCTCCATACCTCGTTGAGACAAAATACCTCAGGAACTTCTCGCTGGGGAGAATATGGTGAGGGTGGCCTGTTGTGGGGAGAATGCATTGCCAGACATTTTGAATGGTTTGAAGGAGATCCTGTGATTGAGCTTTTGTTAAAGGTGAAAGAACTTTATGGTCTTGAAAATGAAGTCACATTTAGAAATGTCACAGTGTCTTATGAAAACAGGCCCCGTCCTTTACATCTAGGAACTGCGACACAAATTGGTGCCATACCAACTGAGGGAATACCTTGTTTGTTAAAGGTGTTGCTTCCATCAAATTGCTCCGGTCTACCTATATTGTATGTGAGAGATCTTCTTCTCAATCCTCCAGCTTATGAGATTGCATCAACAATTCAGGCAATATGCAAACTCATGAGTAAGGTCACATGCTCAATTCCAGAGTTTACGTGT---------------CTTGTGAAGCTACTAGAACTGCGGGAGGCCAATCATATTGAGTTCTGTAGAATAAAAAATGTACTTGATGAGATCTTGCACATGTATGGAAATTCTGAGCTTAATGAAATTCTGGAACTATTGATGGATCCTACATGGGTTGCGACAGGGTTGAAAATTGACTTTGAGACATTAGTTGAGGAATGCAGGTTGGCATCTGTCAGAATTGGTGAAATGATCTCTCTTGATGGTGAAAGTGATCAAAAGATATGTTCCTATGATAACATTCCAAGTGAATTTTTTGAGGATATGGAGTCAACATGGAAAGGTCGTGTGAAGAGGATCCACATAGAGCCAGAAATTGCAGAAGTTGAAATGGCTGCTGAGGCCTTATCATTAGCAGTTACAGAGGATTTTCTACCTATCATATCAAGAATAAAAGCTACAACAGCCCCTCTTGGTGGTCCAAAGGGAGAAATATTATATGCTCGAGAGCATGAAGCTGTTTGGTTTAAGGGAAAGAAATTTAGACCAACAGTATGGGCTAGTACTCCTGGAGAGGAACAAATTAAACAGCTTAAGCCTGCCGTAGATTCTAAAGGAAGAAAGGTTGGGGAAGAATGGTTTAGCACGTTGAAGGTTGAAGAAGCTTTGGAGAGGTATCATGAGGCAGGTGCCAAGGCAAAAGCAAAAGTCTTGGAATTGTTGAGAGGACTTTCATCAGAGTTGCAAACCAAAATTAATATCCTTGTCTTTGCTTCAATGCTGCTTGTTATTGGGAAGGCATTATTCGCGCATGTGAGTGAAGGCAGAAGAAGGAAATGGGTTTTTCCTGCTCTTAAGGATATAGAA---------------------TTAGATGGTGCTAATTGCTTGAAGATGAATGGTCTATCACCATATTGGTTTGATGCAGCAGAAGGCAGTGCTGTACATAATACAGTTGATATGCAGTCATTATTTCTCCTGACTGGTCCAAATGGGGGTGGTAAATCTAGTTTACTTAGATCAATTTGTGCTGCTTCGTTACTTGGCATATGTGGTCTTATGGTGCCCGCAGAGTCAGCCTCAATTCCTTACTTTGATGCTATCATGCTTCACATGAAATCCTATGATAGCCCTGCTGACGGGAAAAGCTCATTTCAGGTAGAAATGTCAGAAATACGGTCAATTGTCACTGCAACCACTTCTAGAAGCCTTGTACTCATAGATGAAATTTGCCGAGGAACAGAAACAGCAAAAGGGACTTGTATTGCTGGTAGTATCATTGAGACACTTGATAACATTGGTTGTCTGGGAATTGTGTCCACTCACTTGCATGGTATTTTTTCTTTGCCGCTTAAAATTAAGAATGCTGCATATAAAGCAATGGGAACAGAGTACCTGGATGGACAAACAGTACCAACTTGGAAGTTAGTAGATGGGATCTGTAGAGAGAGCCTTGCGTTTGAAACAGCTAAAAGAGAAGGAGTACCTGAGACAATAATTCAAAGAGCTGAAGACCTTTATATAGCTTGCGGGAATTGTGTCATGATTGCTGCCAGGGAGCAGCCGCCTCCATCAATTATAGGTGCCTCATGCGTCTATGTGATGCTAAGACCTGATAAGAAACTATACATTGGACAGACTGATGATCTTGATGGCCGAATCCGTGCGCATCGTGGAAAAGAAGGGATGCAGAGTGCCTCTTTCCTTTATTTTGTAGTCCCCGGGAAGAGCATCGCATGCCAAATAGAAACTCTGCTTATCAATCAGCTCTATAGTCAAGGCTTTCTGCTGGCCAACATTGCCGATGGCAAGCACAGGAATTTTGGCACTTCCAGCCGTCCAGTAGAAACTTTGACTGTTCCT---
>CoffeaCanephora_Cc03_g06420
TTTTTTACTAAAGCATGCAGAAAGGTCAAGCAATTGAGT---AATAGT---CTCGATGAAAAAGATTTGAATCACGTCCTGTGGTGGAGGGAGAAAATGCAGATGTGCACAAAGCCTTCTACCATCTCACTTGTCAAGAGGCTTGCATATGATAATTTGTTGGGTGTGGATAGCAACTTGAAAAATGGGAGCCTGAAGGAAGGCAACCTTAATTGGGAAATGCTGCAGTTCAAGTCAAAATTTCCACGCGAAGTTTTACTTTGCAGAGTTGGAGATTTTTATGAAGCCATTGGAATTGATGCTTGTATCCTCGTGGAATATGCTGGTCTGAATCCTTTTGGTGGTTTGCGTTCAGATAGTATTCCAAGAGCAGGTTGTCCAGTTGTGAATTTGAGACAGACTTTGGATGACCTGACACGTCATGGCTTTTCTGTTTGCATAGTGGAGGAAGTTCAGGGCCCAACACATGCTCGTGGACGTAAAAGTCGTTTTATTTCAGGTCATGCGCATCCAGGCAGTCCCTATGTCTTTGGACTGGTTGAAGATGACCGCGATGTTGATTTTCCAGAGCCAATGCCTGTAGTAGGAATTTCCCGGTCAGCCAAGGGTTATTGCATTATTTCAGTGTTGGAAACTATGAAGACTTTTTCTGTAGAAGATGGTCTTACTGAAGAAGCCATAGTTACTAAGCTCCGCACTTGTCAGTGCCATCATTTGTTTCTGCATTCATCGTTGAAACATAATTCATCAGGAACTTGTCGCTGGGGAGAGTTTGGTGAAGGTGGCCTCTTGTGGGGAGAATGTAATGCTCGACAGTTTGAGTGGTTTGATGGTAATCCACTTGATGAACTCCTGTTTAAGGTGAAGGAGCTTTATGGTCTTGATAATGTTGTTACATTTAGAAATGTAACTGTTGCTTCAGAAAATAGGCCACGTCCATTGTATCTTGGAACAGCCACACAGATAGGTGCAATACAAACTGAAGGAATTCCTTCTTTGCTAAAGGTGTTGCTTCCATCAAATTGTGTGGGTCTTCCTGTCCTGTACATGAAAGGTCTTCTCTTGAATCCTCCTGCCTATGAGATTGCATTGACCATTCAGGAAATATGCAAGCTCATGAGCAATGTGGCATGCTCAATCCCAGACTTCACTTGTTTTCCTTCAGCAAAGCTTGTGAAATTACTTGAACTGAGGGAGGCTAATCATATTGAGTTCTGCAAAATCAAAAGCATGCTTGATCAAATACTTCAAATGCATAGAAATTCAGAGCTGAAAGAAGTTCTGAAATTATTGATGGATCCGACGTGGGTAGCAACTGGACTGAAAATTGATTTTGAAACATTAGTCAGTGAATGTGAATTGGTTTCTAGAAGAATTGGTGAAATCATCTCCTTAGATGGTGAAACTGATCAAAAGAGCAGCTTTTACCCGAATATTCCAAATGATTTTTTTGAAGATATGGAGTCTTCATGGAAAGGTCGTGTCAAGAGAATTCATTTGGAGGAAGCATTTATTGAAGTGGAAAATGCCGCTGAGGCCTTATCTTTGGCTGTTGCAGAAGCCTTTGATCCTATCCTTTCAAGAATAAAAGCTACAACAGCTCCACTTGGTGGACCAAAGGGAGAGATATTGTATGCTCGAGAGCATGAATCTATCTGGTTTAAGGGGAAACGTTTTGTACCAACAGTTTGGGCTGGTACCCCTGGGGAAGAACAAATTAAACAGCTTAAACCTGCTCTTGACTCGAAAGGTAAAAAGGTTGGAGAAGAATGGTTCACCACTCTGAAGGTGGAGGAGGCATTGGTCAGGTACCATGATGCAGGAGCAAAGGCAAAGGCAAAGGTCTTGGACTTGTTGAGGGGGCTTTCTTCAGAGCTTCAAACGAAGATCAATATCCTTGTTTTTGCTTCCATGTTGCTCGTGATTTCAAAGGCATTATTTTCTCATGTTAGTGAGGGGCGGAGAAGGAAATGGGTCTTTCCTACTCTCACAAAATCTTGGGGTACAGAGGATGGAGAGCCATCAGAGGGAAATCATCAGATGAAGATAACTGGTCTATCGCCATATTGGTTTGATGCTGCAGGAGGAAGGGCTGTTGATAATACGGTTGATATGCAATCATTGTTCCTTTTGACAGGGCCAAATGGTGGTGGTAAATCAAGTTTATTGCGCTCAATTTGTGCTGCTGCATTGCTTGGAATATGTGGTTTCATGGTACCTGCAGAATCAGCTGTTATTCCCCATTTTGACTCCGTCACTCTTCACATGAAATCTTATGATAGCCCTGCTGATGGAAAGAGTTCATTTCAGATTGAAATGTCTGAGATTCGTTCTATTGTTTCTGGAGCTACTTCAAAAAGTCTGGTCCTCATAGATGAAATATGTCGAGGTACGGAAACTGCAAAAGGAACGTGTATTGCTGGTAGTGTTGTGGAAACACTTGATGCAATTGGTTGTCTGGGTGTTGTATCCACCCACTTGCATGGGATCTTTGATTTACCATTGAACACAAAGAATATTGCATTCAAAGCAATGGGATCAGAGTCTGTTGATGGTCAAACGATCCCAACATGGAAATTGACTGATGGAATCTGCAAAGAGAGCCTTGCATTTGAAACAGCTCAAAGAGAGGGAATTCCTGAATCAATGATAAGAAGAGCTAAAGAGTTGTACTTTTCTGCATATAACTGTGTTCTGATTGGTGCAAAGGAGCAGCCACCCCCATCCACGATAGGTGCCTCAAGTGTCTATATAATGCTTAGACCAGACAAGAAACTCTATGTTGGACAGACTGATGATCTTGATGGCCGAATCCGTGCTCACCGCTTGAAGGAGGGAATGCAGAATGCTTCATTCTTATACTTTTTAGTCGCTGGAAAGAGCATTGCTTGCCAACTTGAAACCCTCCTCATTAATCAGCTCCCAGATCGAGGATTTCAACTCACTAATGTTGCTGATGGAAAGCATAGAAACTTTGGCACGTCTGCTCATTCGTTGGAAAGTGTTGCTGTGCTAAGA
>GlycineMax_Glyma.10G121600.1.p
------------------------------------------------------------------------------------------------------ATGTGCAGAAAGCTTTCAACTGTCCAACTAACTGAAAGACTTGACTATTCTAATTTGCCTGGCCTGAATCCCAACATGAAAAATGGAAGTCTAAAGGTAGGAACACTTAACTGGGAAATGTTGCAATTCAAGCCAAAATTTCCACGTCAAGTATTGCTTTGCAGAGTTGGGGAATTTTATGAAGCTTGGGGAATAAATGTATGTATTCTTGTTGAATATGAGGTTTTAAATCCTTTTGGAGGTCTGCAATCAGATAGTATCCCGAGAGCTGGTTGTCCTGTTGTGAATCTTCGACAAACTTTAGATGATCGGACACAAAGCGGTTATTCAGTGTGCCTG------------------CCATCT---------------------------------------------------------------------------------------------------------------------------------------------------------------------------------------------------------------------------------------------------------------------------------TACCAGTCTATGAGTACATGC---------------------------------------------------------------------------------------------------------------------------------------------------------------------------------------------------------------------------------------------------------------------------------------------------------------------------------------------------------------------------------------------------------------------------------------------------------------------------------------------------------------------------------------------------------------------------------------------------------------------------------------------------------------------------------------------------------------------------------------------------------------------------------------------------------------------------------------------------------------------------------------------------------------------------------------------------------------------------------------------------------------------------------------------------------------------------------------------------------------------------------------------------------------------------------------------------------------------------------------------------------------------------------------------------------------------------------------------------------------------------------------------------------------------------------------------------------------------------------------------------------------------------------------------------------------------------------------------------------------------------------------------------------------------------------------------------------------------------------------------------------------------------------------------------------------------------------------------------------------------------------------------------------------------------------------------------------------------------------------------------------------------------------------------------------------------------------------------------------------------------------------------------------------------------------------------------------------------------------------------------------------------------------------------------------------------------------------------------
>GlycineMax_Glyma.10G130700.1.p
GGGAGTAGTAGGGCCACCAAGAAGCCCAAAATACCAAAT---AACGTT---TTAGATGATAAAGACCTTCCTCACATACTGTGGTGGAAGGAGAGGTTGCAAATGTGCAGAAAGTTTTCAACTGTCCAGTTAATTGAAAGGCTTGATTTTTCTAATTTGCTTGGCCTGGATTCCAATTTGAAAAATGGAAGTCTGAAGGAAGGAACACTCAACTACGAAATGTTGCAGTTCAAGTCAAAATTTCCACGTCAAGTATTGCTCTGCAGAGTTGGGGATTTCTACGAAGCTTGGGGAATAGATGCTTGTGTGCTCGTTGAATATGCTGGTCTAAATCCCTTCGGTGGTCTGCGATCGGATAGCATTCCAAGAGCTGGTTGTCCTGTTGTGAATCTTCGACAGACTTTAGATGATTTGACACAAAATGGTTTTTCAGTGTGCATTGTGGAGGAAGTTCAGGGCCCAACTCAAGTTCGATCAAGAAAACGCCGCTTTATATCTGGGCACGCTCATCCTGGAAATCCTTATGTATATGGACTTGCTGCAGTTGATCACGATCTTAACTTTCCAGAACCAATGCCTGTAGTAGGAATATCTCATTCTGCGAGGGGTTATTGCATTAATATGGTACTAGAGACCATGAAGACATATTCTTCTGAAGATTGCTTGACAGAAGAAGCAGTTGTTACGAAGCTTCGTACTTGCCAATATCATTACTTATTTTTGCATACATCCTTGAGGCGGAATTCTTGTGGAACCTGCAACTGGGGAGAATTTGGTGAGGGAGGGCTATTATGGGGAGAATGTAGTTCTAGACATTTTGATTGGTTTGATGGCAACCCTGTCTCCGATCTTTTGGCCAAGGTAAAGGAACTTTATAGTATTGATGATGAGGTTACCTTTCGGAACACAACTGTGTCTTCAGGACATAGGGCTCGACCATTAACTCTTGGAACATCTACTCAAATTGGTGCCATTCCAACAGAAGGAATACCTTCTTTGTTGAAGGTTTTACTTCCATCAAATTGCAATGGATTACCAGTATTGTACATAAGGGAACTTCTTTTGAATCCTCCTTCATATGAGATTGCATCCAAAATTCAAGCAACATGCAAACTTATGAGCAGTGTAACGTGTTCAATTCCAGAATTTACATGTGTTTCGTCAGCAAAGCTTGTAAAGCTACTTGAATGGAGGGAGGTCAATCATATGGAATTTTGTAGAATAAAGAATGTACTGGATGAAATTTTGCAGATGTATAGTACCTCTGAGCTCAATGAAATATTGAAACATTTAATCGAGCCCACATGGGTGGCAACTGGGTTAGAAATTGACTTTGAAACCTTGGTTGCAGGATGTGAGATCGCATCTAGTAAGATTGGTGAAATAGTATCTCTGGATGATGAGAATGATCAGAAAATCAACTCGTTCTCTTTTATTCCTCACGAATTTTTTGAGGATATGGAGTCTAAATGGAAAGGTCGAATAAAAAGAATCCACATAGATGATGTATTCACTGCAGTGGAAAAAGCAGCTGAGGCCTTACATATAGCAGTCACTGAAGATTTTGTTCCTGTTGTTTCTAGAATAAAGGCTATTGTAGCCCCTCTCGGAGGTCCTAAGGGAGAAATATCTTATGCTCGGGAGCAAGAAGCAGTTTGGTTCAAAGGCAAACGCTTTACACCGAATTTGTGGGCTGGTAGCCCTGGAGAGGAACAAATTAAACAGCTTAGGCATGCTTTAGATTCTAAAGGTAGAAAGGTAGGGGAGGAATGGTTTACCACACCAAAGGTCGAGGCTGCATTAACAAGGTACCATGAAGCAAATGCCAAGGCAAAAGAAAGAGTTTTGGAAATTTTAAGGGGACTCGCTGCTGAGTTGCAATACAGTATAAACATTCTTGTCTTTTCTTCCATGTTGCTTGTTATTGCCAAAGCTTTATTTGCTCATGCAAGTGAAGGGAGAAGAAGGAGATGGGTCTTTCCCACGCTTGTAGAATCCCATGGGTTTGAGGATGTGAAGTCATTGGACAAAACCCATGGGATGAAGATAAGTGGTTTATTGCCATATTGGTTCCACATAGCAGAAGGT---GTTGTGCGTAATGATGTTGATATGCAATCATTATTTCTGTTGACAGGACCGAATGGTGGTGGGAAATCAAGTTTTCTTAGGTCAATTTGTGCTGCTGCACTACTTGGGATATGTGGACTCATGGTTCCTGCAGAATCAGCCCTAATTCCTTATTTTGACTCCATCACGCTTCATATGAAGTCATATGATAGTCCAGCTGATAAAAAGAGTTCCTTTCAGGTTGAAATGTCAGAACTTCGATCCATCATTGGCGGAACAACCAACAGGAGCCTTGTACTTGTTGATGAAATATGCCGAGGAACAGAAACTGCAAAAGGGACTTGCATTGCTGGTAGCATCATTGAAACCCTTGATGGAATTGGGTGTCTGGGTATTGTATCCACTCACTTGCATGGAATATTTACTTTGCCCCTAAACAAAAAAAACACTGTGCACAAAGCAATGGGCACAACATCCATTGATGGACAAATAATGCCTACATGGAAGTTGACAGATGGAGTTTGTAAAGAAAGTCTTGCTTTTGAAACGGCTAAGAGGGAAGGAATTCCTGAGCATATTGTTAGAAGAGCTGAATATCTTTATCAGTTGGTTTATAAATGTCTCATAATTGGTACAAGGGAGCTACCACCTCCATCGGTTGTAGGTTCTTCAAGCGTCTATGTGATGTTCAGACCAGATAAGAAACTCTATGTAGGAGAGACTGATGATCTCGAGGGACGGGTCCGAAGACATCGATTAAAGGAAGGAATGCATGATGCATCATTCCTTTATTTTCTTGTCCCAGGTAAAAGCTTGGCATGCCAATTTGAATCTCTGCTCATCAACCAACTTTCTGGTCAAGGCTTCCAACTGAGCAATATAGCTGATGGTAAACATAGGAATTTTGGCACTTCCAACCTG---TATACA------------------
>GlycineMax_Glyma.20G073400.1.p
------------------------------------------------------------------------------------------------------------------------------------------------------------------------------------------------------------------------------------------------------------------------------------------------------------------------------------------------------------------------------------------------------------------------------------------------------------------------------------------------------------------------------------------------------------------------------------------------------------------------------------------------------------------------------------------------------------------------------------------------------------------------------------------------------------------------------------------------------------------------------------------------------------------------------------------------------------------------------------------------------------------------------------------------------------------------------------------------------------------------------------------------------------------------------------------------------------------------------------------------------ATGGAATTTTGTAGAATAAAGAATGTACTTGATGAAATTTTGCTGATGAACAAAACCTCTGAGCTCAATGACATATTAAAACATTTAATTGACCCCACATGGGTGGCAACGGGGCTAGAAATTGACTTTGAAACCTTGGTTGCTGGATGTGAAGTTGCATCTACTAAGATTGGTGATATAATCTCTCTGGATGGTGGGAATGATCAGAAAATCAACTCTTTCTCTCTTATTCCTCATGAATTTTTTGAGGATATAGAGTCTAAATGGAAAGGCCGAATAAAAAGAATCCACATAGATGATGTATTTACTGCTGTGGAAAAAGCAGCTGAAGCCTTGCATATAGCAGTCACTGAAGATTTTGTTCCTATTCTTTCTAGAATAAAGGCTACTGTATCCCCACTTGGAGGTCCTAAGGGAGAGATATCTTATGCTCGGGAGCATGAGGCAGTTTGGTTCAAAGGCAAACGCTTTACTCCGAATTTGTGGGCTGGTAGCCCTGGAGAGGAACAAATTAAACAGCTTAGCCATGCTTTAGATTCTAAAGGAAAAAAGGCAGGGGAGGAATGGTTTACCACACTAAAGGTGGAGGCTGCATTAACAAGGTACCATGAAGCAAATGGCAAGGCAAAAGAAAGAGTTTTGGAAATTTTAAGGGGACTTGCTGCTGAATTGCAATACAATATAAACATCCTTGTCTTTTCTTCCACGTTGCTTGTTATTGCCAAAGCTTTATTTGCTCATGCAAGTGAAGGGAGAAGAAGGAGATGGGTCTTTCCCACACTTGTAGAATCCCATGGGTTTGAGGATGTGAAGTCATTGAACAAAATCCATGGGATGAAGATAGTTGGTTTATTACCTTATTGGCTCCACGTAGCAGAAGGT---GTTGTGCGTAACGATGTTGATATGCAATCATTATTTCTTTTGACAGGACCAAATGGTGGTGGGAAATCAAGTTTACTGCGGTCAATTTGTGCTGCTGCACTACTTGGAATTTGTGGACTCATGGTTCCTGCCGAATCAGCCCATATTCCTTATTTTGACTCCATCATGCTACATATGAATTCATATGATAGTCCAGCCGATAAAAAGAGTTCCTTTCAGGTGGAAATGTCAGAACTTCGATCCATCATTGGTGGAACCACCAAAAAGAGCCTTGTACTTATTGATGAAATTTGTCGAGGAACAGAAACAGCCAAGGGCACTTGTATTGCTGGTAGTATCATTGAAACTCTTGATAGAATTGGGTGTTTGGGTATCGTATCCACTCACTTACATGGAATATTTACTTTACCCCTAAACATAAACAACACTGTGCACAAAGCAATGGGCACAACATCCATTGATGGACAAACAATTCCTACCTGGAAGCTAACGGATGGAGTTTGTAGAGAAAGTCTTGCTTTTGAAACTGCCAGGAGAGAAGGAGTTCCTGAGCTTATTATCAGAAGAGCTGAATATATTTATCAGTCAGTTTATAAATGTCTCCAAATCAGGACAAGGGAGCAGCCACCTCCGTCAGTTGTAGGTTCTTCAAGTGTCTATGTGATGTTCAGACCAGATAAAAAACTCTATGTTGGAGAGACTGATGATCTTGAGGGTCGTGTCCGAGCACATCGATTGAAGGAAGGAATGCATGATGCATCGTTTCTTTATTTTCTTGTCCCTGGAAAAAGCTTGGCATGCCAATTAGAATCTTTGCTCATCAACCAGCTTTCTAGTCGAGGCTTCCAACTGACCAATACAGCTGATGGTAAACATAGGAATTTTGGCACTTCCAACCTG---TATGCA------------------
>GlycineMax_Glyma.20G073500.1.p
GGGAGTACTAAGGCCACCAAGAAGCCCAAAGTGCCAAAT---AATAATGGTTTAGATGATAAAGACCTTCCTCACATATTGTGGTGGAAGGAGAGGTTGCAGATGTGCCGAAAGCTTTCAACTGTCCAACTAATTGAAAGACTTGAATTTTCTAATTTGCTTGGCCTGAATTCCAACTTGAAAAATGGAAGTCTGAAGGAAGGAACACTCAACTGGGAAATGTTGCAATTCAAGTCAAAATTTCCACGTCAAGTATTGCTTTGCAGAGTTGGGGAATTCTATGAAGCTTGGGGAATAGATGCTTGTATTCTTGTTGAATATGTGGGTTTAAATCCCATTGGTGGTCTGCGATCAGATAGTATCCCAAGAGCTGGTTGTCCTGTCGTGAATCTTCGACAGACTTTAGATGATCTGACAACAAATGGTTATTCAGTGTGCATTGTGGAGGAGGCTCAGGGCCCAAGTCAAGCTCGATCCAGGAAACGTCGCTTTATATCTGGGCATGCTCATCCTGGAAATCCCTATGTATATGGACTTGCTACAGTTGATCATGATCTTAACTTTCCAGAACCAATGCCTGTAGTAGGAATATCTCATTCTGCAAGGGGCTATTGCATCAATATGGTGCTAGAGACCATGAAGACTTATTCTTCTGAAGATTGTTTGACAGAAGAAGCAGTTGTTACAAAGCTTCGTACTTGTCAATATCATCACTTATTTCTGCATACATCTATAAGGCAGAATTCTAGTGGAACCTGCGACTGGGGAGAATTTGGTGAGGGGGGACTTTTGTGGGGAGAATGTTCTTCTAGACATTTTGAATGGTTTGATGGAAACCCTATCTCTGATCTTTTGGCCAAGGTAAAGGAGCTTTACAGTCTTGATGAGGAGGTTACATTTCGGAACGCAACTGTGTATTCAGGGAATAGGGCTCAACCTTTAACTCTTGGAACATCTACTCAAATTGGTGCCATTCCAACTGAAGGAATACCTTCTTTGTTGAAGGTCTTACTTTCACGAAACTGCAATGGATTACCAGCATTGTATATAAGGGATCTTCTTTTGAATCCTCCTTCATATGAGATTGCATCCAAAATTCAAGCAACATGCAAACTTATGAGCAGTGTAACATGTTCAATTCCAGAATTCACATGTGTTTCTTCAGCAAAG------------------------------------------------------------------------------------------------------------------------------------------------------------------------------------------------------------------------------------------------------------------------------------------------------------------------------------------------------------------------------------------------------------------------------------------------------------------------------------------------------------------------------------------------------------------------------------------------------------------------------------------------------------------------------------------------------------------------------------------------------------------------------------------------------------------------------------------------------------------------------------------------------------------------------------------------------------------------------------------------------------------------------------------------------------------------------------------------------------------------------------------------------------------------------------------------------------------------------------------------------------------------------------------------------------------------------------------------------------------------------------------------------------------------------------------------------------------------------------------------------------------------------------------------------------------------------------------------------------------------------------------------------------------------------------------------------------------------------------------------------------------------------------------------------------------------------------------------------------------------------------------------------------------------
>GlycineMax_Glyma.U031800.1.p
---------------------------------------------------------------------------------------------ATGTTGCAGATGTGCAGAAAGCTTTCAACTGTCCAACTAACTGAAAGACTTGACTATTCTAATTTGCCTGGCCTGAATCCCAACATGAAAAATGGAAGTCTGAAGGAAGGAACACTTAACTGGGAAATGTTGCAATTCAAGCCAAAATTTCCACGTCAAGTATTGCTTTGCAGAGTTGGGGAATTTTATGAAGCTTGGGGAATAAATGTATGTATTCTTGTTGAATATGAGGGTTTAAATCCTTTTGGCGGTCTGCAATCAGATAGTATCCTGAGAGCTGGTTGTCCTGTTGTGGTATTT---------------------------------------------------------------------------------------------TTATTTTTGTCGGCAAACTTTTATATTGATGCTGCCATTTGTTTTGGT------------------------------------------------------------------------------------------------------------------------------------------------------------------------------------------------------------------------------------------------------------------------------------------------------------------------------------------------------------------------------------------------------------------------------------------------------------------------------------------------------------------------------------------------------------------------------------------------------------------------------------------------------------------------------------------------------------------------------------------------------------------------------------------------------------------------------------------------------------------------------------------------------------------------------------------------------------------------------------------------------------------------------------------------------------------------------------------------------------------------------------------------------------------------------------------------------------------------------------------------------------------------------------------------------------------------------------------------------------------------------------------------------------------------------------------------------------------------------------------------------------------------------------------------------------------------------------------------------------------------------------------------------------------------------------------------------------------------------------------------------------------------------------------------------------------------------------------------------------------------------------------------------------------------------------------------------------------------------------------------------------------------------------------------------------------------------------------------------------------------------------------------------------------------------------------------------------------------------------------------------------------------------------------------------------------------------------------------------------------------------------------------------------------------------------------------------------------------------------------------------------------------------------------------------------------------------------
>HandroanthusImpetiginosus_PIM97965.1
CTTTATACAAAACCTACCAAAAAGCACAAACAATCAAAA---ATAACC------------AAGGACTATGCTCATGTTATCCGGTGGAAGGAGAAAATACAAATGTGTAAAAAGCCTTCTTCTGTTCTGCTGGTTAAGCAACTTACATTTTCTAACTCGCTAGGTGTTGATACTACCTTAAGGAACGGAACCCTCAAAGAAGGAACTCTTAATTGGGAAATGTTGCGATTCAAGTCAAAATTTCTGCGGGAAGGTTTGCTTTGCAGAGTTGGAGATTTTTATGAGGCGATTAGTGTTGATGCCTGCATTCTTGTGGAATATGATGGATTAAATCCTTTTGGTGGTTTGCGTTCAGACAGCATCGTGAGGGCTGGTTGCCCTGTAGTGGTA------------------------------------------------------------------------------------------------------------------------------------------------------------------------------------------------------------------------------------------------------------------------------------------------------------------------------------------------------------------------------------------------------------------------------------------------------------------------------------------------------------------------------------------------------------------------------------------------------------------------------------------------------------------------------------------------------------------------------------------------------------------------------------------------------------------------------------------------------------------------------------------------------------------------------------------------------------------------------------------------------------------------------------------------------------------------------------------------------------------------------------------------------------------------------------------------------------------------------------------------------------------------------------------------------------------------------------------------------------------------------------------------------------------------------------------------------------------------------------------------------------------------------------------------------------------------------------------------------------------------------------------------------------------------------------------------------------------------------------------------------------------------------------------------------------------------------------------------------------------------------------------------------------------------------------------------------------------------------------------------------------------------------------------------------------------------------------------------------------------------------------------------------------------------------------------------------------------------------------------------------------------------------------------------------------------------------------------------------------------------------------------------------------------------------------------------------------------------------------------------------------------------------------------------------------------------------------------------------------------------------------------------------------------------------------------------------------------------------------
>HandroanthusImpetiginosus_PIN01808.1
---------------------------------------------------------------------------------------------------------------------------------------------------------------------------------------------------------------------------------------------------------------------------------------------------------------------------------------------------------------------------------------------------------------------------------------------------------------------------------------------------------------------------------------------------------------------------------------------------------------------------------------------------------------------------------------------------------------------------------------------------------------------------------------------------------------------------------------------------------------------------------------------------------------------------------------------------------------------------------------------------------------------------------------------------------------------------------------------------------------------------------------------------------------------------------------------------------------------------------------------------------------------------------------------------------------------------------------------------------------------------------------------------------------------------------------------------------------------------------------------------------------------------------------------------------------------------------------------------------------------------------------------------------------------------------------------------------------------------------------------------------------------------------------------------------------------------------------------------------------------------------------------------------------------------------------------------------------------------------------ATGTTGCTTGTCATTGCAAAAGCATTATTTGGCCATGTAAGTGAAGGAAGAAGAAGAAAATGGGTTTTTCCCACTCTCATTCAACGCCACAGACCCGAGGATACTGGAGTACCGCATGAAGCCGAGGGAATGAAGATAACTGGGCTATCACCATATTGGTTTGATGCAGTTCAAGGTGGCGCTGTACGGAATACTGTGGATATGAAGTCTCTTTTTCTGTTGACTGGACCAAATGGCGGTGGAAAATCGAGTCTACTGAGATCAATTTGTGCGGCTGCTCTACTGGGAATATGTGGATTAATGGTGCCTGCTGAATATGCTATTATTCCTCATTTTGACTCCATTATGCTGCACATGAAATCTTATGATAGTCCTGCAGATGGAAAGAGCTCATTTCAGGTTGAGATGTCAGAGATTCGTTCTATAATTACCAGAGCCACTTCCAAGAGCCTCGTGCTTATAGACGAAATATGCCGAGGGACTGAAACAGCAAAGGGCACATGCATTGCAGGCAGTATTATCGAAACTCTCGATGCGATTAGTTGCCTAGGTATTGTGTCCACCCACCTGCACGGTATCTTTGATTTACCACTGAAAACAAAGAATGCTGTCTTTAAAGCTATGGGAACAGAATGTATTGATAGTCAAACCATTCCCACATGGAAGTTGATAGATGGCATCTGCAAAGAGAGCCTTGCATTTGAAACGGCTAAGAGAGAAGGAGTTCCAGAAGAACTAATTCAGAGAGCCGAGGAACTATATGTTTCGGCTTATAGATGTGTTTTGATTGGTGCTAAGGAACAGCCGCCTCCATCAACTATTGGCACTTCATGTGTTTACATCATGCTTAGACCCGACAGAAAACTTTATGTTGGAGAGACTGACGACCTTCAAGGCCGGGTCCGTGCTCATCGTTTGAAGGACGGAATGCAGAAAGCATCATTCCTATACTTCTTGGTAGCAGGAAAGAGCATGGCTTGTCAACTGGAAACTCTTCTTATAAACCAGCTCCCGAGTCGAGGTTTTCACTTAACTAATTTAGCTGATGGAAAGCATAGAAATTTTGGGACTTCTGATCTC---TTAGAACGAGAAATGTTGATCAGA
>IpomoeaNil_INIL12g08469.t1
ctttatgccacatctgcaagaaaacctagacactttgag---agtgtt---ccagaagaaaggaactgtgctcatattgtgtggtggaaggagatagtggagacgctgagaaagccttcttcaattcaactagttaagaggctcacatattctaatttgcttggtttgaattctgatttaaggaatgggagtctgaaagaagggacacttaactgggatatgttgcagttcaagtctagatttccacgtgaggttttgctttgcagagttggcgaattttatgaggccattggatttgatgcttgcatccttgtggagtatgctggtttaaatccatttggtggtcttcgttcagacagcataccaaaagctggctgcccagtggtgaatctcagacagactttggatgacctgacaagtaatggcttttctgtttgcatagtggaggaagttcaggccccaacccaagctcgttctcgtaaaagtcgctttatatcagggcatgcacatcctggaattccttatgtatttggacttgttggagatgatcatgatcttgattttccagagccaatgccagtagttggaatatcccgttcagtgaaggggttttgcattgtatctattctggaaactatgaagacatactctactgaggatggccttactgaggaagccttagttaccaagctccggactactttctgtcatcatttatttttgcacacttcattgaaacacaattcttcaggaacatctcgctggggggagtttggtgatggtgggctattatggggagaatgtcatgccagaaactttgagtggttggatggtgatctaaccagtgagctcttgtctaaggtaaaggaaatttatggtcttgatagtgacacaggttttagaaatgctactgtttcatcagaaaatagaccccgccctttgcacctaggaacagctacccaaataggtgctattcccactgaaggaattccttctttgctaaaggtgttgcttccgccaaattgcacaggtctaccagtcctgtatatcagaaatctccttttgaatccacctgcatatgagattgcatcaaaaatacaagaagcaagcagacttatgatgagcgtaacatgttcaattcccgagtttacttgtatctcatcttcaaagctcgccaagttacttgagctgagggaggcaaatcacgtagagtttaggagaataaaggatgtgctggatgaaatactgcagatgaatagaaataatgagcttcttcaaatcttaaagttattgatagatcctacttgggcggcaactgggttaaaagttgattttgattcactggtaaatgaatgtgagaaggtgtcgagttcaattggtgacataatatttctagatggagaaagtgatcaaaaaataagttcctactctatgattcctaaagaattttttgaagatgtggagtcatcatggaaggggcgtgtcaagagggttcatttagaggaagcatatgcagaagtcgagaaggcagcagatgccttatcttcagttgttacagaagatttctttcccattatttcaagaataaaggccactaatgctccatttggagggccaaagggggagattttatatgctcgagagcaccaggctgtatggttcaaaggaaaacgctttgtgcctcctgtttgggctgggactcctggagaagatcaaattaaactgctgatacctgctctggactcgaagggaaagaaggttggagatgagtggtttaccacgaggaatgtggaggaagcattagcaaggtaccatgaggctaatgctaaggcaaagctgggggtactggaattgctgagggggctttcttccgagttacaatctaagatcaatatcctcctctttgcatccatgctggttataattgcaaaggccttgtttgctcacgtgagtgaagggagaaggcggaaatgggttttccctacactaatgcaattccaaaagttcgaggattgcaagccacatggcggggttaattcaatgaagatatctggtctatccccttattggtttgatgtggtgcgaggcagtgctgtacaaaacacagttgatatgaaatcgctatttttgttgactgggccgaatggaggtggaaaatcaagcttgctgcgatcaatttgtgctgcggcattgctaggaatctgtggattcatggttcccgctgaatcagctgtgattcctcattttgattctattatgttacacatgaagtcttatgatagccccgctgatggaaaaagctcgtttcagattgaaatgtcagaaatgcgttccctcattaatggatccacctcgagaagcctagtacttattgatgaaatatgcagaggaacagaaacggcaaaaggaacgtgtatcgctggcagtattatagaatctctggacgcaattggttgtttgggcattgtgtcaacccacttgcacggaatctttgatttacctttagagacgaaaagaactgtatacaaagcgatgggaacggattatattgatggccaaactgtaccgacttggaagcttatcgatgggatttgcagagaaagccttgcgtttgaaacagctcgacgagaaggggtttctgagaaggtaattgatagggcagaagagttgtaccaatcatattataaatgtgttgtaattgcggtgagggagcagccgcctccatcgactattggtacttcgacggtttatgtgatgcttcgccccgacaataagctttatgttggacagagtgatgatcttgggggtcgaattcgtgctcatcgcacgaacgagggaatggagaatgcccgctttgtgtatttcgtggtaggtgggaagagcgtggcctgtgaactggaaactcttcttataaatcaacttccaaaccacgggtttcagttgaccaatgttgctgatggtagacatagaaattttgggacatttgatgtctccttggaaacagttagcatgctgaaa
>ManihotEsculenta_Manes.03G157900.1.p
GTGTCTGCAAGAGGTATCAAGAAACTAAAAGCATCAAGT---GTTGTT---TTGAATGATAAGGATCTTTCTCACATAATCTGGTGGAAGGAGAGGCTGCAGCAGTGCAGGAAGCCTTCTACCATCCAGCTGATTAAAAGGCTTATTTATTCCAATTTGCTTGGCTTGGATGTAAACTTAAAAAATGGGAGTCTGAAAGAAGGAAACCTCAATTGGGAGATGTTGCAGTTCAAATCAAAGTTCCCACGTGAGGTTTTGCTTTGCAGAGTTGGGGATTTTTATGAAGCAATTGGAATAGATGCCTGTATTCTTGTTGAATACGCTGGTTTAAATCCTTTTGGTGGACTGCGAACAGATAGCATTCCAAGAGCTGGCTGCCCAGTCATGAATCTTCGGCAAACTTTAGATGACTTGACACGAAATGGGTATTCTGTGTCCATAGTGGAGGAAGTTCAGGGTCCAACCCAAGCTCGTTCTCGCAAAGGCCGGTTTATATCTGGGCATGCACATCCAGGCAATCCATACGTTTTTGGACTTGTTGGGGTAGATCATGATCTTGACTTTCCGGAGCCAATGCCTGTAGTTGGGATATCTCATTCTGCAAGGGGTTATTTGATAGTTTCGGTGTTAGAGACTATGAAAACATATTCATCAGAGGATGGTCTTACTGAGGAGGCTTTGGTTGCCAAGCTTCGCACTTGTCGCTACCATCATCTATTTCTTAATACATCTTTAAGACACAATTCCTCAGGAACTTGTCGTTGGGGAGAATATGGCGAAGGTGGTCTTTTATGGGGAGAATGCAACGCCAGACATTTTGAATGGTTTGAAGGCGATCCTGTCACTGAGCTTCTGATTAAGGTCAGGGAGCTTTATGGTCTTGATGATGGAGTTGTGTTCAGAAATGTCACTGTGCTTTCAGAAAATAGGCCCTGTCCATTGCACCTTGGAACAGCAACACAAATTGGTGTCATACCAACTGAAGGAATACCTTGTTTATTGAAGGTGTTACTTCCATCAAGTTGCGCGGGTCTACCTGTATTATACATAAGAGATCTTCTACTGAACCCTCCTGCTTATGAAATTGCATCCACAATTCAAGCAACATGCAAACTTATGAGCAATGTAACATGCTCAATTCCAGAATTTACTTGCGTTTCGTCTGCAAAGTTGGTAAAGTTACTCGAACTGAGGGAGGCCAATCATATTGAGTTTTGCAGAATAAAAAATGTGCTTGATGAAATATTGCACATGTACAGAAGCTCTGAGCTTTGTGAAATCCTAAAATCATTGATGGATCCTACATGGGTGGCAACTGGTTTGAAAGTTGACTTTGAAACATTAGTTAATGAATGTGAATGGGCTTATGGTAGAATTCATGAAATGATCTCTGTAGATGATGAAATTGACCGAAAGTTAAGCTCTTGTTCTGTCATTCCTAGTGAATTTTTTGAGGATATGGAATGTTTGTGGAAAGGTCGTGTGAAGAGGGTCCATATAGAAGAGGAATTTGCAGAAGTGGGAAGGGCAGCACAGGCCTTGTCTTTAGCAGTCACCGAAGATTTCCTTCCTATCATTTCAAGAATAAAAGCTACCACGGCCCCACTTGGTGGCCCCAAAGGAGAGATATTATATGCTCGAGAGCATGAAGCTGTTTGGTTTAAGGGAAAACGGTTTGCGCCATCAATTTGGGCTGGGACCCCTGGGGAAGAACAAATTAAACAGCTTAAACCTGCTATAGATTCTAAAGGTAGAAAAGTTGGTGAGGAATGGTTTACTACCATCAAGGTGGAAGATGCTTTAATGAGGTATCATGATGCAAGCGACAGGGCAAAAGCAAAGGTCTTGGAATTGTTGAGGGGACTATCTGCTGAGTTACAGTCAAAGATCAATATCCTTGTCTTTGCAGCAATGCTGCTTGTTATTGCGAAGGCGTTATTTGCTCATGTGAGTGAAGGGAGACGAAGGAAATGGGTTTTCCCCACTCTTTGCAGGTTTAATAAGTTAAAGGATGCAAAGTCATTGGATGGAGCTAATAGGATGAAATTAATTGGCCTGTCTCCATACTGGCTTGAAGCAGCTGAAGGCAGTGCTGTGCAGAATACAGTTGATATGCAATCCCTAGTTCTTTTGACAGGACCGAATGGAGGTGGTAAATCCAGTTTGCTCCGATCAATTTGTGCTTCTGCACTGCTTGGAATATGTGGATTTATGATGCCTGCAGAATCAGCCGTGATTCCTCACTTTGATTCCATTATGCTTCACATGAAATCTTATGATAGTCCTGCTGATGGGAAAAGTTCATTCCAGATGGAAATGTCAGAAATCCGGTCCCTTATAACTGGAGCCTCATCGAGAAGTCTTGTACTTGTAGATGAAATATGTCGAGGGACAGAAACAGCAAAAGGGACTTGTATTGCTGGAAGCATTGTTGAAACTCTTGATAAAATTGGTTGTCTTGGTATTGTATCTACCCATCTGCATGGAATATTTGATTTGCCACTTGATACCAAGAACGCTGAATACAAAGCAATGGCAACCGAATATGTTGATGGACAAACAAAACCTACTTGGAGGTTGATAGATGGGATCTGCAGGGAAAGCCTTGCTTTTGAAACAGCAAAGAGGGAAGGGATCCCTGAAACAATAATCCAAAGAGCTGAAGACTTGTATTTTTCTGCTTATCAATGTGTTACTATTGGTGCTAGGGAGCAGCCGCCTCCATCAACAATAGGTGCTTCATGTGTGTATGTGATGCTGAGACCTGACAAGAGACTGTACGTTGGAGTGACAGATGATCTTGAAGGCCGAGTCCGTGCGCATCGATCAAAGGAGGGGATGCATAATGCCTCCTTCCTTTATTTTATAGTCCAAGGAAAAAGCATAGCTTGCCAACTGGAAACCCTTCTCATCAACCAGCTCCCTAATAAAGGCTTCAAACTCACTAATGTGGCAGATGGTAAACATCGAAATTTCGGCACAACCAATCTCTCCCTGGAAAGTATGCCTGTTCAT---
>MimulusGuttatus_Migut.G00563.1.p
CTTTACACCAAACCTATTAAGAAACACAAACAATCGAAG---ATTTCC---CTTGAAGATAAAGATTACGCTCATGTTATCTGGTGGAAGGAGAGAATACAGCTGTGCAGAAAGCCTTCTTCTGTTGTGCTTGTTCAGCGGCTTTCGTTTTCTAATTTACTAGGCGTCGATGCCACCTTAAGAAATGGAAGCCTCAAAGAAGGAACTCTTAATTGGGAAATATTGCAATTCAAGTCGAAATTTCCCCGCGAAGTTTTGCTATGCAGAGTTGGAGAGTTTTACGAGGCGATTGGTGTCGATGCGTGCATTCTCGTGGAATATGCTGGATTGAACCCCTTTGGTGGTTTGCGTTCAGATAGTATCCCGAGAGCTGGTTGCCCTGTAGTGAATTTACGACAGACATTGGATGACCTAACACGTAATGGTTTCTCCGTTTGCATAGTGGAAGAAGTTCAGGGTCCGGCTCAAGCTCGCACACGTAAAAGTCGTTTTATATCTGGACATGCACATCCAGGTAGTCCATACGTGTTTGGTCTCGTTGGAGATGATCACGACCTCGATTTTCCCGACCCGATGCCCGTAGTAGGAATATCTCGTTCGGCGAAGGGGTACTGCATGGTAACGGTGTTTGAGACAATGAAGACCTATTCTGTAGAGGATAATTTGACCGAAGAAGCCTTGGTTACCAAGCTTCGCACTTGTCGGTGCCATCATTTGTTTCTGCATACATCGTTGAGGAACAATTCATCAGGAACTTGTCGGTGGGGAGAATATGGTGAAGGTGGGCTGCTATGGGGAGAATGCAGTGCAAGACAATTTGAATGGTTCGATGGTAACGCGGTGGACGAGCTTTTGTACAAGGTAAAAGATCTTTACGGCCTTGAAGATGACATCGCATTCAGAAATGTTACAGTCGCCCCAGAAAGTAGGCCGAGTCCGTTACACCTAGGGACAGCCACACAAATAGGTGCTCTTCCAACTGAAGGGATTCCTTGTTTACTGAAGGTGCTGCTTCCGTCAAATTGTACCGGCCTTCCTGTTATGTTTGTCAGAGATCTTCTTCTGAACCCTCCTGCGTATGAGATTGCATCAACAATTCAAGAAGCCTGCAAACGAATGAGCAACATAACATGCTCCATTCCGGATTTTACATGTGTTCCTCCAGCCAAGCTCGTGAAGTTGCTCGAGTCGAGGGAGACTAATCACATTGAGTTTTACAAAATAAAAAATGTTCTTGATGATATTCTGCAACTGAACTCAAATTCCGAGCTCGACGAAATTCTCAAGTTATTAATGGATCCTACTTGGGTATCAACTGGACTGAAAGTCGAACAAGAGACTTTAGTGAATGAATGTAAATCGGTTTCCAATAGAATCGGAGAAATTATCTCGTTGGACGGCGTAAATGATCAGAAGCCTTCTTCATATGCCGTAATCCCGAACGAATTTTTCGAAGACATGGAATCTTCATGGAAAGGCCGTGTGAAGAGAATCCATTTAGAAGAAGAATACACAGAAGTTGATGAAGCTGCAAAGGCCTTATCCACTGCTATTGAAGAAGATTTTCTTCCGATAATATCGAGAATTAGAGCAACGACAGCTCCTCTTGGAGGACCAAAGGGAGAGATACTATATTCCCGGGAGCAAGAAGCTGTGTGGTTCAAGGGAAAACGTTTTACGCCGTCGGTTTGGGCTGGTACAGCTGGCGAAGAACAAATCAAACAGCTCCGACCTGCCTTCGATTCCAAAGGAAAAAAAGTCGGCGAAGAATGGTTCACTACAGTTAAAGTGGACAATGCATTAACCAGGTATCACGAAGCTGGTAGCAAAGCAAGAATGAAAGTTCTAGAACTATTGAGAGGATTATCTACCGAACTTCAAGCAAAGATCAATATTCTAGTGTTTGCTTCCATGTTGCTCGTAATCGCCAAGGCATTATTCGGCCATGTAAGTGAAGGAAGAAGAAGAAAATGGGTTTTCCCGACTCTCACTCAAAGCCACAGTTCCGAGGATATAGATATCCTGCGCGGATCGGAAGGGATGAAGATAACTGGTCTATCTCCGTATTGGTTTGACGCGAACCAAGGTGGTGCTGTAGTAAATAATGTTGATATGAAGTCGCTGTTTCTCTTGACGGGGCCAAATGGGGGTGGAAAATCGAGTCTTTTGAGATCAATTTGTGCTGCTGCTTTATTGGGAATATGTGGATTTATGGTCCCTGCTCAATCAGCTACTATTCCACATTTCGACTCGATTATGTTGCACATGAAATCTTATGATAGTCCTGCTGATGGAAAGAGCTCGTTTCAGGTCGAAATGTCGGAGATTCGTTCCATTATTACAAGAGCCACATCAAAAAGCCTCGTCCTAATCGACGAAATATGCCGAGGCACCGAAACAGCAAAGGGCACATGCATAGCTGGCAGCATAATCGAAACCCTCGACTCAATCAGCTGCCTCGGCATAGTGTCCACACACCTCCACGGAATCTTCGATCTACCCCTGAGAAGAAAAAACACCGTCTTTAAATCCATGGGAGCAGAATTCATCGAAAATCGAACAATGCCAACATGGAAATTAATGGACGGTATTTGCAAAGAGAGCCTCGCTTTCGAAACAGCTCAGAGGGAAGGAGTGCCCGAAGAACTAATCCACAGGGCAGAAGAATTGTACGTCTCGGTTTACAGATTCGTTCTGATTGGTGCTAAAGAGCAGCCTCCTCCATCAACTATCGGAGCTTCGAGTGTTTATATTATTCTCCGACCCGACAGAAAACTTTACGTTGGAGAGACGGATGATCTTCAGGGTCGGGTGCGTGCTCATAGATTGAAGGAGGGAATGCAGAACGCTACGTTTCTATATTTCTTGGTACCGGGGAAGAGCATGGCTTGCCAGCTGGAAACTCTACTGATAAATCAGCTACCTGATGAAGGTTTTCAATTAACTAATTTAGCTGATGGAAAACATAGGAATTTCGGCACTTCTGATTTC---GTAGAAACGGAAATGTCGGCTAGA
>OleaEuropaea_Oeu061869.1
---------------------------------------------------------------------------------------------------------------------------------------------------------------------------------------------------------------------------ATGGTGCAATTCAAGTCACAATTTCCGCGTGAAGTTTTATTATGCAGAGTTGGGGATTTCTATGAGGCAATTGGCATTGATGCCTGCATTCTTGTGGAATATGCTGGACTAAATCCTTTTGGTGGTCTGCGTTCAGACAGCATTCCAAAAGCTGGTTGTCCTGTTGTGAATTTACAGCAGACATTGGGTGATCTGACACGTAATGGCTTCTCTGTTTGCATAGTGGAGGAAGTTCAGGGTCCTACTCAAGCTCGGACTCGTAAAAGTCGTTTTATATCTGGACATGCACATCCGGGTAGTCCTTATGTCTTTGGACTTGTTGGAGATGATCATGACCTGGACTTTCCAGAACCAATGCCTGTAGTTGGTATATCTAGTTCGGCCAAGGGATATTGCATGATTTCGGTGCTGGAGACTATGAAGACTTATTCTGCAGAAGATGGTCTAACAGAAGAAGCTTTAGTTACTAAGATCCGTACTTGTCAATGCCATCATTTGTTCCTGCATTCGTCATTAAAGAACGATTCTTCAGGAACTTGTCGCTGGGGAGAGTTTGGCGAAGGTGGGCTGTTATGGGGAGAATGCAATTCAAGACAATTCGAATGGTTCGAAGGCAATCCAGTGAACGAACTTTTGTTTAAGGTGAAAGAGCTTTATGGCCTTGAGGATGATGTTACATTCCGAAATGTCACTGTTACTTCAGAAGATAGGCCCCGCCCTTTACACCTTGGGACAGCCACACAAATTGGTGCTCTACCAACTGAAGGAATACCATGTCTGCTCAAAGTACTGCTTCCATCAAATTGTACTGGTCTACCTGTTCTGTATGTTAGAGATCTTCTGCTGAATCCTCCTGCATATGAGATTGCATCAACAATTCAAGAAGCATGCAAACTTATGAGCAATATAACATGCACCATTCCTGAATTTACCTGTGTTCCTTCAACCAAGCTTGTGAAGTTGCTTGAGTTGAGGGAGGTCAATCATATTGAGTTTTGCAAAATTAAAAACTTGCTTGACGACATACTGCAAATGTACAGAAGTCCAGAGCTCAATGCAATCCTGAAGTTATTAATGGATCCTACTTGGGTGGCAACTGGGTTGAAAGCTGAATTGGAGACATTAGTGAATGAATGTGAGTCTGTATCTTGTAGAATTGGTGAGATAATCTCTTTAGAAGGTGAAAAAGATCAGAAGATGAGCTCCTATACTGCAATACCAAACGAGTTTTTTGAAGATATGGAGTCATCATGGAAAGGTCGCATCAAGAGGATTCATTTAGAGGAAGAATTTGCTGAAGTCGATGAAGCTGCAGAGGCCTTATCTATAGCTGTCAAAGAAGATTTCCTTCCTATACTCTCAAGAATCAAAGCCACAACAGCTCCACTTGGAGGGCCCAAGGGAGAGATATTATATGCTCGTGAGCATGAAGCTGTATGGTTCAAGGGAAAACGTTTTACACCTTCTGTTTGGGCTGGTACGCCTGGAGAAGAACAAATTAAACGACTCAAATCTGCTCTAGATTCAAAAGGTAAAAAAGTTGGAGAAGAATGGTACACCACATTGAAGGTGGAGGAAGCACTAGCAAGGTATCATGAGGCTGGTGAGAAGGCAAAATCAAAGGTCTTGGAATTGTTAAGGGAACTTTCTACGGAGCTACAAACGAAAATCAATATCCTAGTTTTTGCATCCATGTTGCTTGTCATTGCGAAGGCATTATTTGGCCACGTGAGTGAAGGGAGGAGAAGAAAATGGGTTTTCCCAACTCTCAATCGATGTCACAGAGTTCAGGAT------------GAAGATGCTGATGGGATGAAGATAACGGGGCTATCTCCTTACTGGTTTGATGCAGCACACGTTAGTGCAATACGAAACACAGTTGATATGAAATCACTGTTTCTCTTGACGGGGCCAAATGGGGGTGGGAAATCAAGCTTGCTGCGATCAATTTGTGCTGCTGCATTACTTGGAATATGCGGATTCATGGTGCCTGCAGAATCAGCTATTATTCCTCATTTTGACTCCATTATGTTGCACATGAAATCTTATGATAGCCCTGCTGATGGAAAGAGTTCATTTCAGATTGAAATGTCAGAGATTCGCTCTATTATCATGGGAGCCACTTCAAAAAGTCTTGTGCTTATAGATGAAATTTGCAGAGGGACAGAAACGGCAAAAGGGACATGTATTGCTGGCAGTGTAATAGAAACGCTCGATGCAACGGGTTGCCTGGGTATTGTGTCAACACACTTGCATGGGATTTTTGATTTGCCATTGCGAACTAAGCATGCTGTTTATAAAGCTATGGGATCAGAATGTATTGATGGTCAAACAATACCAACATGGAAATTGATTGATGGGATCTGCAAAGAGAGCCTAGCATTTGAAACAGCTCAGAGAGAAGGGATTCCTAAACCATTAATTCAAAGAGCTGAGGAATTGTATCGTTCTGTTTATAAATGTGTTCTAGTTGCTGCCCGGGAACAACCGCCTCCATCGACTATTGGCAATTCAACTGTGTATGTGATTCTTAGACCTGACAAAAATCTCTATGTTGGCGAGACTGATGATCTAGAGGGTCGAATCCATGCACACCGCTTAAAAGAGGGAATGCAGAATGCCTCATTCCTCTATTTCTTGGTACCTGGGAAGAGCATCGCTTGCCAATTAGAAACTCTTCTGATCAACCAGCTTCCTGGTAAAGGCTTCCACTTGATCAATGTAGCCGATGGAAAGCATCGTAATTTTGGCACTTCTGACCTCTTATTAGAAAACGTGTCATTGGTTAGA
>Phtheirospermum_Pjv1_00005040
CTTTACACGAAACCTACTAAAAAACACAAGCAATTGAAA---GTTTCA---ATAGATGAGAAAGATTATGCTCATGTTATCTGGTGGAAAGAGAGAATGCAAATGTGCAGAAAGCCTTCTTCTGTTCTGCTTGTTCAACGGCTTACGTTTTCTAATTTGCTAGGAGTTGATGCTACATTAAAGAATGGAAGCCTCAAAGAAGGAACTCTTAATTGGGAAATTTTGCAATTCAAGTCAAAATTTCCGCGTGAAGTTTTGCTGTGCCGGGTTGGAGATTTTTACGAGGCAATTGGTGTTGATGCCTGCATTCTTGTGGAATATGCTGGATTAAATCCTTTTGGTGGTTTACGTTCGGATAGCATCCCGAGGGCTGGTTGTCCTGTA------------------------------------------------GTGTGCATCGTGGAGGAAGTTCAGGGTCCAGCTCAAGCCCGCACACGAAAAAGTCGTTTTATATCTGGGCATGCACATCCCGGCAGCCCTTACGTGTTTGGTCTCGTTGGAGACGATCATGATCTCGATTTTCCCGACCCGATGCCAGTAGTAGGGATATCTCGTTCGGCTAAAGGATACTGCATGGTTTCGGTGCTGGAAACAATGAAGACTTATTCTGCAGAGGATAATCTGACTGAAGAAGCCTTGGTTACCAAACTTCGTACTTGCCGGTGCCATCATTTGTTCCTCCATAGCTCGTTGAGGCACAATTCTTCAGGAACTTGTAGGTGGGGAGAATTTGGTGAAGGTGGTCTGTTATGGGGAGAATGTAGTGCCAGACAATTTGAATGGTTTGATGGTAATCCAGTAAACGAGCTTTTGTACAAGGTAAAAGAGCTTTATGGCCTCGAAGATGATATCACATTCAGAAATGTCACGGTTGCTCCAGAAAATAGGCCGAGTCCTTTACACCTAGGCACAGCCACACAAATAGGTGCTCTCCCGACTGAGGGGATTCCTTGTTTACTTAGGGTGCTGCTTCCATCAAATTGTACCGGCCTTCCCGTTATGTATGTCAGAGATCTTCTTTTGAACCCGCCTGCTTATGAGATCGCATCGACCATACAAGAAGCGTGCAAACTAATGAGCAACACAACATGCTCCATTCCCGAATTCACCTGTGTTCCTCCAGCCAAGCTCGTCAAGTTACTTGAGTCGAGGGAGACTAATCATATCGAGTTCTGCAAGATAAAAAACGTTCTCGATGAAATAATCCAACTATACACAAATCCAGAGCTCAACGAAATCTTGAATTTACTAGTGGATCCTACTTGGGTGGCAACTGGATTAAAAGTTGAACTGGAGACATTAGTGAATGAATGTAAATCCGTTTCTCATAGAATTGGTGAAATTATCTCCTTCGATGGCGAAACTGATCAGAAGATAACATCACGTACGATTATCCCAAATGATTTTTTCGATGACATGGAGTCATCTTGGAAAGGCCGTGTAAAAAGAATTCACTTAGAAGAAGAATTTGCTGAAGTAGATGAAGCTGCTAAGGCCTTGTCTGTAGCTATTGAAGAAGATTTTGTCCCTATAATTCGGAGGATTAGAGCGATGACATCACCGCTTGGAGGGCCAAAGGGAGAGATATTATATGCCCGTGAGCATGAAGCTGTTTGGTTCAAGGGAAAACGTTTTGTGCCGTCTGTGTGGGCCGGTACACCTGGAGAAGAACAAATCAAACAGCTGAGGCCTGCTTTTGATTCCAAAGGCAAAAAAGTTGGCGAAGAATGGTTTACCACAGTGAAAGTGGACGACGCA---------TATCACGAGGCTGGTGACAAAGCAAAAGCAAAAGTCATGGAACTATTAAGAGGATTATCTGCCGAACTGCAAACAAATATCAATATTCTAGTGTTCGCGTCCATGTTGCTTGTAATTGCTAAGGCTTTATTTGGCCATGTAAGTGAAGGAAGAAGAAGAAAATGGGTCTTCCCCACTCTCACTCAACGTCACAGCTCTGAGGATAACGGAATACTGCATGGAGCCGGGGGGATGAATATAACTGGGTTATCTCCATATTGGTTCGATGCGGCTCAAGGTGGCGCTGTAAAAAATGACATTGATATGAATTCACTGTTTCTCTTGACTGGACCAAATGGTGGTGGAAAATCGAGCCTGCTGAGATCGATTTGTGCTGCTGCACTACTGGGGATATGCGGGTTCATGGTCCCAGCCGAAGCGGCTATTATTCCTCATTTCGACTCGATTATGCTGCACATGAAATCTTATGATAGCCCTGCTGATGGAAAGAGCTCGTTTCAGGTTGAAATGTCGGAAGTTCGTTCGATTATAGCAAGAGCCACTTCGAAGAGCCTTGTGCTGATCGATGAAATATGCCGAGGAACCGAAACAGCAAAGGGCACATGCATAGCCGGCAGTATAATCGAAACTCTTGACGCAACTAGTTGTCTGGGTATCGTGTCGACCCACCTCCACGGAATTTTCGATTTGCCGTTGAGAACGAAAAATGCCGTTTTTAAAGCCATGGGAGCCGAACTTATCAATAATCAAACCATGCCGACGTGGAAATTAATTGACGGGATTTGCAGAGAGAGCCTCGCATTCGAAACGGCTCAGAGAGAAGGTGTTCCCGAAGAATTAATACAACGGGCTGAGGAATTGTACGTTTCGGTTTACAGATGTGTTTTGATTGGTGCTAAGGAGCAGCCGCCTCCATCTACTATTGGTGCTTCGAGTGTTTATGTGATGCTTAGGCCCGACAGAAAACTTTATGTTGGAGAGACCGATGACCTTCAGGGCCGAGTCCGTGCTCATCGCTTGAAGGAAGGAATGCAAAATGCGTCGTTTATTTATTTCTTGGTGCCGGGCAAGAGCATGGCTTGCCAGCTCGAAACTGTTCTCATCAACCAGCTTCCAAGTCAAGGCTTTCGCTTATCTAATTTAGCCGATGGAAAACATCGGAATTTCGGCACGTCTGATCAC---TTTGAAACCGAAATGTTGGCCAGG
>PrunusPersica_Prupe.1G050200.1.p
GGAAGCAGAAAGGCGACCAATAAACTTAATGCTTTGAAT---AATTTC---CTGGATGAAAGAGTTCTTTCTAACATACTGTGGTGGAAGGAGAGGATGGAGATGTGCAGGAAGCCGTCAACTGTCCAGCTGGTTAAAAGGCTTGACTATTCCAATTTGCTAGGCTTGGATGTTAATTTAAAAAATGGGAGTCTAAAAGAGGGAACACTCAACTGGGAGATCTTGCAGTTCAAGTCAAAGTTTCCACGTGAAGTTTTGCTCTGCAGAGTTGGTGACTTTTATGAAGCCCTTGGAATAGATGCTTGTATTTTGGTTGAATATGCAGGTTTGAATCCTTTTGGTGGCCTGCGTTCAGATAGCATTCCAAGAGCTGGATGCCCGGTTGTGAATCTTCGTCAAACTTTGGATGATCTGACACGGAATGGGTTTTCGGTGTGCATAGTGGAAGAAGTTCAGGGTCCAACACAAGCTCGTTCCCGTAAAGGCCGTTTTATATCGGGGCATGCACATCCTGGTAGTCCATATGTGTTTGGACTTGTTGGGGTTGATCACGATCTTGACTTTCCAGAACCAATGCCTGTAGTTGGAATATCTCACTCGGCCAGAGGGTATTGCATAAACTTTGTCCTGGAGACTATGAAAACTTATTCGTCGGAGGATGGTTTAACCGAAGAGGCCCTAGTTACTAAGCTTCGTACTTGTCGGTACCATCATTTATTTCTGCATATGTCTTTGAGGAGCAATTTTTCAGGCACTTGTCGTTGGGGAGAATTTGGTGAGGGAGGCCTACTGTGGGGAGAATGTAGTGGTAGACATTTTGAATGGTTTGAAGGCAATCCTGTCATTGATCTTTTGTCTAAGGTTAAAGATCTTTATGGTCTTGATGAGGATGTTACATTTAGGAATGTCAGTGTGTCTTCAGAAAACAGACCCCACCCTTTGACCCTAGGAACAGCAACGCAAATTGGTGCCATACCAACTGAGGGAATACCTTGTTTGTTGAAGGTGTTGCTTCCTTCAAACTGCACAGGACTACCTTTATTGTATGTTAGAGATCTTCTTCTTAATCCTCCTGCTTATGATATATCGTCCACAATTCAAGCAACGTGCAGACTTATGAGTGACATAACGTGCTCGATTCCTGAGTTTACTTGTGTTTCACCTGCAAAGCTGGTGAAGCTTCTTGAACTGAGGGAGGCCAATCATATTGAGTTCTGCAGAATAAAAAATGTTCTTGATGAAATACTGCAGATGCGTAAAACTCCTGAGTTGTGTGAAATCCTGCAGTTGTTGATGGATCCCACGTGGGTGGCAACTGGGTTGAAAATTGACTTTGAGACATTAGTTAATGAATGTGAGTCCACGTCAGGTAGAATTGGAGAAATGATCTCCCTCGATTATGAACATGATCAAAAGCTTAGTTCTTTTCCTATTGTTCCTAGTGAATTTTTTGAAGATATGGAGTCTTCATGGAAACGTCGTATAAAGAGAATCCATATCGAGGAAGCATTCGCAGAAGTGGAAAAGGCTGCTGAGGCTTTATCTTTAGCAGTTACTGAAGATTTCGTGCCCATTCTTTCTAGAATAAAAGCAACCACAGCTCCACTTGGAGGCCCAAAAGGAGAAATATTATATGCGCGGGAGCACGAAGCTGTTTGGTTTAAGGGAAAACGGTTTGTGCCTGCTGTTTGGGCTGGTACCCCTGGTGAAAAACAAATTAAACAGCTTAAACCTGCTCTAGATTCAAAAGGTAGAAAAGTTGGAGAAGAGTGGTTTACCACAATGAACGTGGAGGATGCTTTAACAAGGTATCATGAGGCAGGTGCCAAGGCAAAAACAAGGGTATTGGAATTGTTGAGGGGACTTTCTTCTGATCTACAAGCGAAGATCAATATCCTTGTATTTTCCTCAATGCTTCTAGTTATTGCAAGGGCATTATTTGCTCATGTGAGTGAAGGGAGAAGAAGGAAATGGGTTTTTCCTACCCTTGGAGAGTCCTATAGGTCGAAGGATGTAAAACCAGTAAATGGAGAAAATGGGATGAAGATAGTTGGTCTATCACCATACTGGTTGGATGTAGCAGAGGGAAGTGCTGTGAATAACACCGTTGATATGCAGTCATTGTTCCTTTTGACTGGACCGAATGGTGGTGGTAAATCAAGTTTGCTACGATCAATTTGTGCTGCTGCGTTACTTGGAATATGTGGATTTATGGTGCCTGCTGAGTCAGCCTTGATCCCTCATTTTGATTCTATTATGCTTCACATGAAATCTTATGACAGCCCTTCTGATGGGAAAAGTTCTTTTCAGGTAGAGATGTCAGAAATTCGGTCCATTGTTTCTGGAGCCACTAAAAGAAGTCTCGTACTTGTAGATGAAATTTGCCGAGGAACAGAAACAGCAAAGGGTACATGTATTGCTGGTAGTATTGTTGAAACTCTTGATACAATAGGTTGTCTTGGTATCATATCTACTCACCTGCATGGGATTTTTAGTTTGCCTCTTAATACAAAGAACACTGTATACAAAGCAATGGGAACTGTATATGTGGATGGCCAAACAAAACCAACCTGGAAGTTGATGGATGGGATTTGTAGGGAAAGCCTTGCATTTGAAACAGCTAAGAAGGAAGGGATTCCTGAAATAATAATTGAAAGAGCTGAAGACCTGTATCATTCAGCTTACCACTGTGTTCCAATTGGTGCCAGGGAACAGCCACCTCCATCAACCATAGGTGTTTCATGTGTATATGTGATTCTCAGACCTGATAGGAGACTGTATGTCGGACAGACTGATGATCTAGAGGGCCGAGTCCGTGCACATCGTTCAAAGGAAGGAATGCAGAACGCCAATTTCCTTTATTTCACTGTCCCAGGGAAGAGCTTGGCTTGCCAATTGGAGACTCTTCTCATCAACCAGCTCCCTTATCAAGGATTCCATCTGACCAATGTGGCTGATGGTAAACATAGGAATTTTGGCACATCCAATCTTGCCCTGGATGGTGTGTCAGTTTGTAGA
>PopulusTrichocarpa_Potri.010G065000.1
GGAACCGCAAGAAATAGCAAGAAATCTAAAGCATCCAAT---AGTGTT---CTCGACGATAAGGATCTTTCACACATTATATGGTGGAAGGAGAATTTGCAGCGGTGTAAGAAGCCTTCCACTGTTAATCTGGTTAAAAGGCTTATGTATTCCAATTTGCTCGGCTTGGATGCTAGCTTGAAAAATGGGAGTTTGAAGGAAGGAAATCTCAACTGGGAAATATTGCAATTCAAGTCAAAGTTTCCACGCGAGGTTTTGCTCTGCAGGGTTGGGGATTTCTATGAAGCCATCGGAATAGATGCTTGTATTCTTGTTGAATATGCTGGTTTAAATCCTTTTGGTGGGCTGCGATCTGATAGCGTTCCTAGAGCTGGCTGCCCTGTTGTGAATCTTCGGCAAACTTTAGATGACTTGACACGTAATGGGTATTCAGTGTGCATAGTGGAGGAGGTTCAGGGTCCAACACAAGCTCGTTCACGTAAAGGTCGTTTCATTTCTGGGCATGCACGTCCAGGGAGTCCATACGTTTTTGGACTTGTTGGGGTTGATCATGATCTTGAATTTCCAGAACCAATGCCCGTGGTTGGGATATCTCAATCAGCAAGGGGTTATTGCATGATCTCAGTCTTAGAGACCATGAAAACATATTCATTAGAGGATGGTCTGACTGAAGAGGCTTTGGTTACCAAGCTTCGTACTTGTCAGTACCACCATCTATTCCTTCATTCATCCTTGAGACACAATTCCTCAGGAACTTGTCGTTGGGGAGAGTATGGTCGGGGTGGCTTGTTGTGGGGAGAATGTAACGGCAGATATTTTGAGTGGTTTGAAGGAGATCCTGTCACTGAGCTTTTATTCAAGGTCAGGGAGCTTTATGGTCTTGATGATAAAGTTGGGTTCAGAAATGCTTATGTGTCTTCAGAAAACAGGCCCAGACCATTACACCTTGGAACGGCAACACAAATTGGTGCCATACCAACAGAAGGAATTCCTTGTTTATTAAAGGTGTTACTTCCATCAAATTGCACAGGTCTACCAGAACTGTATGTCAGAGATATGCTTCTCAACCCTCCTGCTTATGAAATTGCATCAACAATTCAAGCAACATGCAAACTTATGAGCAATATAACATGCTCAATTCCGGAGTTCACTTGTGTGTCCTCTGCAAAGCTTGTGAAGCTACTTGAACAGAAGGAAGCCAATCATATTGAGTTTTGTAGAATAAAAAATGTACTTGATGAAATATTGTTCATGTATAGAAACTCTGAGCTCAATGAAATACTGAAATCATTGATGGATCCTGCTTGGATGGCAACTGGTTTGAAAATCGACTTTGAGACATTAGTTAATGAATGTGAATGGGCTTCAGGCAGAATTTCTGAAATGATTTCCCTAGATGGGGAAAGTGATCAAAAGATAAGTTCTTGTCCTGTTGTACCAAGTGAATTTTTTGAGGATATGGAGTCTTCATGGAAAGGTCGTGTGAAGAGGGTCCATATAGAGGAGGAATTTTCAGAAGTGGAAAAGGCTGCACAGGCCTTATCTTTAGCAGTCACTGAAGATTTCATTCCTATCATTTCAAGAATAAAAGCAACCACATCCCCCTTTGGTGGTCCAAAGGGAGAAATATTGTATGCTCGAGAGCATGAAGCTGTTTGGTTCAAGGGAAAACGGTTTGCACCAGCAGTATGGGCTGGTACCCCCGGGGAAGAACAAATTAAACAGCTTAAACCTGCTGTAGATTCTAAAGGTAGAAAAGTTGGCGAGGAATGGTTCACTACAATTAAGTTGGAGGATGCTTTAACGAGGTATCATGATGCAGGCGAGAAAGCAAAAGCAAAGGTTTTGGAATTGTTTAGGGGGCTTTCTGCTGAGTTACAAACAAAAGTCAATATCCTTGTCTTTGCATCAATGGTGCTTGTCATTGCAAAGGCATTATTTGCTCATGTGAGTGAAGGGAGACGGAGGAAATGGGTTTTTCCCACTCTTACTGGGTTCAATGATTCAAAGGGCGTGAAATCCTCGGATGGTGCTAACAGGATGAAATTTGTTGGTCTGTCTCCATATTGGTTTAATGCTGCAGAAGGCAGTGCTGTACAGAATACAGTGGATATGCAGTCCTTGTTTCTTTTGACAGGACCAAACGGAGGTGGTAAATCTAGTTTGCTTCGATCAATCTGTGCATCTGCATTACTTGGAATATGTGGACTTATGGTTCCTGCAGAATCAGCTTTGATTCCTAACTTCGATTCTATAATGCTTCACATGAAATCTTACGATAGTCCTGCTGATGGAAAAAGTTCATTTCAGGTGGAAATGTCAGAAATCCGGTCCCTTGTAACTGGAGCTTCATCAAGAAGCCTTGTGCTCGTAGATGAAATATGTCGAGGAACAGAAACAGCGAAGGGTGCTTGTATTGCTGGAAGCATTGTTGAAACTCTTGATAGAATTGGTTGTCTTGGAATTGTGTCCACGCATTTGCATGGCATATTTGATTTGCCACTTGATACCAGCAATACCGTGTATAAAGCAATGGGAACAGAGTATGTGGATGGACGAACAAAACCAACTTGGAGGTTGATAGATGGGATTTGCAGAGAAAGTCTTGCTTTTGAAACAGCCAAGAAGGAAGGAATCCCTGAAAGTATAATCCAAAGAGCTGAAGACCTGTATTTTTCAGCTTATCACTGTGTTGCCATTGGTGCCAGGGAACAGCCACCTCCATCAACAATCAGTGCTTCATGTGTCTATGTGATGTTGAGACCGGACAAGAAGCTATATGTTGGAGTGACGGATGATCTTGAAAGCCGAATCCGTTCACATCGTTCAAAGGAAGGAATGGACAATGCTGCTTTTCTTTATTTCATAGTCCCTGGAAAGAGTATTGCTTGCTTACTGGAAACACTTCTCATCAACCAACTTCCTATTAAAGGATTCAAACTGACAAATGTGTCTGATGGTAAGCATCGGAATTTCGGCACAACCAATCTCTCTCTGGAAAGTGTGACTGTTCAT---
>SesamumIndicum_SIN_1000205
------------------------------------------------------------------------------------------------------------------------------------------------------------------------------------------------------------------------------------------------------------------------------------------------------------------------------------------------------------------------------------------------------------------------------------------------------------------------------------------------------------------------------------------------------------------------------------------------------------------------------------------------------------------------------------------------------------------------------------------------------------------------------------------------------------------------------------------------------------------------------------------------------------------------------------------------------------------------------------------------------------------------------------------------------------------------------------------------------------------------------------------------------------------------------------------------------------------------------------------------------------------------------------------------------------------------------------------------------------------------------------------------------------------------------------------------------------------------------------------------------------------------------------------------------------------------------------------------------------------------------------------------------------------------------------------------------------------------------------------------------------------------------------------------------------------------------------------------------------------------------------------------------------------------------------------------------------------------------------------------------------------------------------------------------------------------------------------------------------------------------------------------------------------------------------------------------------------------------------------------------------------------------------------------------------------------------------------------------------------------------------------------------------------------------------------------------------------------------------------------------------------------------------------------------------------------------------------------------------------------------------------------------------------------------------------------------------------------------------------------------------------------------------------------------------------------------------------------------------------------------------------------------------------------------------------------------ATGCAGAATGCATCATTCCTCTATTTCTTGGTACCAGGGAAGAGCATGGCTTGCCAACTGGAAACTCTTCTCATCAACCAGCTACCCGTACGAGGTTTTCACTTAACTAATTTAGCTGACGGAAAGCATCGGAATTTTGGCACGTCTGATATC---TTACAAACAGAGGTGTTGGTCGGA
>SesamumIndicum_SIN_1018912
------------------------------------------------------------------------------------------------ATGCAGATGTGCAGAAAGCCTTCTTCTGTTCTGCTGGTCAAGCGGCTTACATTTTCTAATTTGCTGGGTGTTGATACGACCTTGAAAAATGGAAGCCTAAAAGAAGGAACTCTAAATTGGGAAATCTTGCAATTCAAGTCAAAATTTCCTCGTGAAGTTTTGCTATGCAGAGTTGGAGATTTTTATGAGGCGATTGGTACCGATGCCTGCATTCTTGTGGAATATGCTGGATTAAATCCTTTTGGTGGTTTACGTTCAGATAGCATCCCGAGGGCTGGTTGCCCTGTAGTGAATCTGCGACAGACATTGGATGACCTGACACGTAATGGTTTCTCTGTTTGCATAGTGGAAGAAGTACAGGGTCCAACTCAAGCTCGCACTCGTAAAAGTCGTTTTATATCTGGGCATGCGCATCCTGGCAGTCCTTATGTGTTTGGTCTTGTTGGAGATGATCATGATCTGGATTTCCCAGAACCAATGCCTGTAGTAGGGATATCTCGTTCGGCTAAGGGATACTGCATGGTTTCGGTGCTGGAGACAATGAAGACTTATTCTGCAGAGGATGGGCTGACAGAAGAAGCCTTGGTTACCAAACTTCGTACTTGTCGGTGCCATCATTTGTTCCTGCATGCATCATTGAAACATAATTCCTCAGGAACTTGTCGATGGGGAGAATTTGGTGAAGGTGGCCTGTTGTGGGGAGAATGCAATGCTAGACAATTTGAATGGTTCGATGGTAATCCGGTGAATGAGCTTCTGAAGAAGGTAAAAGAGCTTTATGGCCTTGAAGATGATATCACATTCAGAAATGTTACAGTTGCCTCAGAAAACAGGCCCAGTCCTTTACACCTTGGCACAGCCACACAAATAGGTGCTCTTCCAACTGAAGGAATCCCTTGTTTACTCAAAGTGCTGCTTCCATCAAATTGTACTGGGCTTCCTATTATGTATGTTAGAGATCTTCTCTTGAACCCTCCTGCTTATGAGATTGCATCAACAATACAAGAAGCCTGCAAACTGATGAGCAACATAACATGCTCAGTTCCTGAATTCACCTGTGTTCCTTCTGCTAAGCTCGTGAAGTTGCTGGAGTCGAAGGAGACTAATCATATAGAGTTTTGCAAAATAAAAAGTGTTCTTGATGATATATTGCAACTGTACACAAATTCAGAGCTCAACGAAATTCTGAAATTATTAATGGATCCTACTTGGGTGGCAACTGGATTGAAAGTTGAACTGGAGACACTAGTGAATGAATGTAAATCAGTTTCGCGTAGAATTGGTGAAATTATCTCCTTAGATGGTGAAAATGATCAGAAGATAACATCTCATCCCATAATTCCAAATGAGTTTTTTGAAGACATGGAGTCTTCCTGGAAAGGTCGTGTCAAGAGGATACATCTGGAAGAAGAATTTGCAGAAGTGGATGCAGCTGCTGAGGCCTTATCTGTAGCTGTAAGTTCTGACTTCTTGAAGATAACTATTAATATGCACTCATACACCACT------------------------------------------------------------------------------------------------------------------------------------------------------------------------------------------------------------------------------------------------------------------------------------------------------------------------------------------------------------------------------------------------------------------------------------------------------------------------------------------------------------------------------------------------------------------------------------------------------------------------------------------------------------------------------------------------------------------------------------------------------------------------------------------------------------------------------------------------------------------------------------------------------------------------------------------------------------------------------------------------------------------------------------------------------------------------------------------------------------------------------------------------------------------------------------------------------------------------------------------------------------------------------------------------------------------------------------------------------------------------------------------------------------------------------------------------------------------------
>StrigaAsiatica_SGA_v2.0_scaffold67G22677
TTCTACACAAAAGCTACCAAAAGGCAAAAGCAATTGAAA---GTTTCC---TTAGAAGAGAAAGATTATGCCCATGTTATTTGGTGGAAGGAGAAAATGCAAGTGTGCAGAAAGCCTTCATCTGCTGTGCTGGTTAAGCGGCTTACGTTTTCAAATTTATTGGGTGTTGATGCTTCATTAAAGAATGGAAGCCTCAAAGAAGGAACTCTCAACTGGGAGATACTGCAATTCAAGTCTAAATTTCCACGTGAAGTTTTGCTGTGCCGAGTAGGAGATTTCTATGAGGCAATTGGTGTTGATGCCTGCATTCTTGTTGAATATGCTGGATTGAACCCATTTGGCGGTTTACGTACAGACAGCATCCCGAGGGCTGGCTGTCCTGTTGTGAATTTACGACAGACTCTAGACGACCTGACACGTAATGGTTTCTCTGTTTGCATAGTTGAGGAAGTTCAGGGTCCAGCTCAAGCCCGCACACGAAAAAATCGTTTTATATCTGGGCATGCACATCCTGGCAGTCCTTATGTTTTTGGGCTTGTTGGAGACAACCATGACCTAGATTTTCCTGACCCGATGCCTGTAGTAGGAATATCTCGTTCAGCTAAAGGATACTGCATGGTTTCGGTTCTGGAGACAATGAAGACTTATTCTGAGGAGGATAATCTGACAGAAGAAGCTTTGGTCACCAAATTTCGTACTTGCCGATGTCATCATTTGTTACTCCATACGTCATTGAGGCATAATTCCTCAGGAACTTGTCGGTGGGGGGAATTTGGTGAAGGTGGTCTGTTATGGGGAGAATGTAGTTCTAGACAGTTCGAGTGGTTTGATGGCGAGCCAGTGAAGGAGATTTTGTATAAGGTGAAAGAGCTTTATGGCCTCGAGGATGATATCACATTCAGAAATGTTACAGTTGCTCCAGAAAATAGGCCAAGTCCTTTACACCTGGGGACGGCCACACAAATAGGTGCTCTTCCGACTGAAGGAATTCCTTGTTTACTTAAGGTGCTGCTTCCATCAAATTGCACCGGCCTTCCTGTTATGTATGTCAGAGATCTTCTTTTAAATCCTCCTGCTTATGGAATTGCATCCACAATACAAGAAGCCTGCAAACTGATGAGTAATATAACATGTGCCATTCCCGAATTCACCTGTGTTCCTCCAGCTAAGCTAGTGAAGTTGCTTGAGTCGAGGGAAACCAATCATGTCGAGTTTTGCAAAATAAAAAGTGTTCTCGACGATATATTACAATTGTATTCAAATTCAGAGCTCCATAAAATTCTCAAATTACTGATGGATCCTACTTGGGTGGCTACTGGACTGAAAGTCGAGCTGGAGACATTAGCGAGGGAATGTAAATTTGTTTCACATAGAATTGGTGAAATCATTTCCTTGGATGGTGAACGTGATCAGAGGATAACAACACACACCATTATCCCGAATGAGTTTTTTGATGACATGGAATCTTCATGGAAAGGTCGTGTGAAGAGAATTCACTTAGAAGAAGAATTCGCAGAAGTGGATGAAACTGCAAAGGCCTTATCTGTAGCTATTGAAGAAGATTTTCTCCCTATTATTGGGAGAATTAAAGCAATGACATCACCCCTTGGAGGGCCAAAGGGGGAGATATTATACAGCCGTGAGCATGAAGCTGTTTGGTTCAAGGGAAAACGTTTTGCACCGTCTGTTTGGGCTGGTACGCCTGGAGAAGAACAAATCAAACGGCTTAGACCTGCCTTTGATTCTAAAGGAAAAAAGGTTGGTGAAGAATGGTTTACCACGCTGAAGGTGGAGGAGGCTCTAGCCAGGTATCATGAGGCTGGTGACAAAGCAAAAGCAAAAGTCCTGCAACTATTACGCAATTTATCTGCTGAGCTGCAAGCAAAGATCAATATCCTAGTGTTTGCATCCACATTGCTTGTAATTGCCAAGGCTTTATTTGGCCACGTGAGTGAAGGTAGAAGAAGGAAATGGGTGTTCCCCACTCTCACTCAATGCCACAGTTCTGAGGATAAAGGAACCCTACATAAATCTGAGGGTATGAAGATAACTGGGCTATCTCCATACTGGTTTGATTCATCTCAAGGCCGTGCCGTAAAAAACGACGTTGATATGAAATCACTATTTCTCTTAACGGGACCAAACGGAGGTGGGAAATCGAGCCTGCTGAGGTCAATTTGTGCTGCCTCATTATTAGGAATATGTGGATTCATGATCCCAGCTGAGACAGCTGTTATCCCTCATTTTGACTCCATTATGCTCCACATGAAATCTTATGATAGTCCTGCTGATGGAAAGAGCTCCTTTCAGGTCGAAATGTCAGAAATCCGTTCCATTATCACTCGAGCCACCTCAGAAAGCCTCGTCCTCATCGACGAAATTTGCCGAGGTACAGAGACAGCCAAAGGCACGTGCATAGCTGGCAGCATAATCGAGAAACTCGATTCAATCAACTGTCTCGGCATAGTTTCCACTCACCTCCACGGAATATTCGATCTCCCATTGAAAACCAAAAATGCAGTCTTTAAAGCCATGGGAGCCCGGCTCGTCAACAATCAAACAGTGCCCACGTGGAAATTAATGGATGGCATTTGCAGAGAGAGCCTCGCGTTCGAGACAGCTCAGAGGGAAGGGGTTCCGGAAGATTTGATTAAGCGGGCCCACGATCTGTACATTTCGGTTTATAGATGTGTTTCGATTGGTGCTAAAGAGCAGGCGCCTCCATCTACTATTGGTGGGTCGAGTGTTTATGTGATGATTAGGCCGGACAAGAAAATTTACGTAGGCGAGACGGATGACCTTCAGGGCCGAGTTCGTGCTCACCGCCTAGAAGAGGGAATGCAAAATGCATCGTTTATATATTTCTTGGTGGTGGGTAAAAGCATGGCTTGCCAACTCGAGACACTTCTCATCAACCAGCTACCGAGCAGAGGCTTTCGGTTGACTAATGTAGCTGATGGGAAGCACAGGAATTTCGGCACGTCTGATTAC---TTGGAAATGGAGATGTTGGTCAGA
>VitisVinifera_GSVIVT01027931001
GGAGCTGGAAGAATGACAAAAAATGTTATAGGATTGCAA---AATGAG---CTAGATGAAAAGGATCTTTCTCACATAATGTGGTGGAAGGAGAGGATGCAAATGTGTAAAAAGCCGTCCACTGTCCACCTTGTTAAAAGGCTTATATATTCCAATTTGCTAGGAGTGGATCCTAACTTGAAAAATGGGAATCTAAAAGAAGGAACGCTGAACTGGGAGATGTTGCAGTTCAAGTCAAAGTTTCCTCGTGAAGTTTTACTCTGCAGAGTAGGGGATTTTTATGAAGCCATCGGAATTGATGCTTGTATTCTTGTTGAATATGCTGGTTTGAATCCTTTTGGTGGTTTGCGCTCAGACAGTATACCAAGAGCTGGCTGCCCAGTCATGAATCTACGACAAACTTTGGATGACCTGACACGTAGCGGGTATTCAGTTTGCATAGTGGAGGAAGTTCAGGGTCCAACTCAAGCTCGTTCTCGTAAAGGTCGTTTTATCTCTGGGCATGCGCATCCGGGTAGTCCTTATGTATTTGGACTTGTTGGGGTTGATCATGATCTTGATTTTCCAGAACCAATGCCTGTAGTTGGAATTTCTCGTTCTGCGAAGGGTTATTCTATAATTTTAGTCCTTGAGACTATGAAGACGTTTTCAGTAGAGGATGGTCTGACAGAAGAGGCTTTAGTTACCAAGCTTCGCACTTGTCACTACCATCATTTATTGCTGCATACATCTCTGAGACGCAACTCCTCAGGTACTTGTCGTTGGGGAGAATTTGGTGAGGGAGGACTATTATGGGGAGAATGTAGTGCTAGACACTTTGAATGGTTTGAAGGGGATCCTGTATCTCAACTTTTGTTTAAGGTGAAGGAGCTCTATGGTTTTGATGATCAAGTTACATTTAGAAATGTCACTGTGTCTTCAGAGAAAAGACCCCGTTCTTTACACCTTGGCACAGCTACACAAATTGGTGCCATACCAACAGAGGGCATACCGTGTTTGTTAAAGGTGTTGCTTCCATCAAATTGCACTGGTCTACCTCTTTTGTATGTTAGAGATCTTCTTCTCAACCCTCCTGCTTATGAGATTGCATCCATAATTCAAGCAACATGCAGACTCATGAACAATGTAACGTGCTCGATTCCTGAGTTTACTTGTGTTTCCCCTGCAAAGCTTGTGAAGCTACTTGAGCTTAGGGAGGCTAATCATATTGAGTTCTGCAGAATAAAAAGTGTACTTGATGAAATATTGCAGATGCATAGAAACTCTGATCTTAACAAAATCCTTAAATTATTGATGGATCCTACCTGGGTGGCAACTGGATTGAAGATTGACTTTGACACATTGGTGAACGAATGTGAATGGATTTCAGCTAGAATTGGTAAAATGATCTTTCTTGATGGTGAAAATGATCAAAAGATAAGTTACCATCCTATCATTCCAAATGACTTTTTTGAGGACATGGAATCTCCTTGGAAGGGTCGTGTGAAGAGGATCCATGTAGAAGAAGCATTTGCTGAAGTGGAAAGAGCAGCTGAGGCATTATCTTTAGCTATCTCCGAAGATTTTCTACCTATTATTTCAAGAATAAAAGCTACCACAGCCCCACTTGGAGGTCCAAAAGGAGAAGTTGTATATGCTCGAGAGCATGAAGCTGTTTGGTTCAAGGGAAAACGTTTTGCACCAGTTGCATGGGCAGGTACTCCAGGGGAAGAACAAATTAAGCAGCTTAGACCTGCTATAGATTCAAAAGGTAGAAAGGTTGGATTGGAATGGTTTACCACAGTGAAGGTGGAGGATGCACTAACAAGGTACCATGAGGCTGGGGACAAGGCAAAAGCAAGGGTCTTGGAATTGTTGAGGGGACTTTCTGCGGAGTTACAAACTAAAATTAACATCCTTATCTTTGCTTCCATGTTGCTTGTCATTGCAAAGGCATTATTTGCTCATGTGAGTGAAGGGAGAAGAAGGAAATGGGTTTTCCCCTCTCTTGTAGAGTTGCATAGGTCTAAGGACATGGAACCTCTGGATGGAGCTAATTGGATGAAGATAACTGGTTTATCACCATATTGGTTGGACGTGGCACAAGGCAGTGCTGTGCATAATACAGTTGATATGAAATCATTGTTTCTTTTGACAGGACCTAATGGGGGTGGTAAATCAAGTTTGCTTCGATCAATTTGTGCAGCCGCATTACTTGGAATATGTGGATTTATGGTGCCTGCAGAATCGGCCTTGATTCCTCATTTTGATTCTATTATGCTTCACATGAAATCTTATGATAGCCCAGCTGATGGAAAAAGTTCATTTCAGATTGAAATGTCAGAGATGCGATCCATAATCACTGGAGCCACTTCAAGAAGCCTGGTGCTGATAGATGAAATCTGCCGAGGAACAGAAACAGCAAAGGGGACATGTATTGCTGGTAGCATAGTTGAAACTCTTGATAAGATTGGTTGTCTGGGTATTGTATCCACTCACTTGCATGGTATATTTACCTTGGGACTGAATACTAAGAATGCTATTTGTAAAGCAATGGGAACTGAATATGTTGATGGCAAAACAAAACCGACCTGGAAGTTGATAGATGGAATCTGTAGAGAAAGCCTTGCCTTTGAAACAGCTCAGAAGGAGGGAATTCCTGAAACAATTATCCGAAGAGCAGAAGAGCTGTATCTTTCAATCCATAACTGTGTGGCCATTTTGCCAGGGGAACAGCCGCCGCCATCAACAATTGGTGCTTCAAGTGTGTATGTGTTGTTTAGCACTGATAAGAAACTTTATGTTGGAGAGACAGATGATCTTGAAGGCAGAGTCCGTGCGCATCGATCAAAGGAAGGAATGCAGAAGGCCTCATTCCTTTATTTTGTGGTCCCAGGGAAGAGCTTGGCATGCCAACTCGAAACGCTTCTCATCAACCAGCTCCCTGTCCAGGGGTTCCAACTGGTCAATAGAGCTGATGGTAAACATCGAAATTTTGGCACATTGGATCACTCCGTGGAAGTTGTGACCTTGCATCAA
>CuscutaAustralis_C002N0362E0.1
CTTCATGCAAAGTCCACAACAGAAACCATGCACATAGAG---GCTAAA---CCAGATGAAAGGAACTATTCTCATATTATGTGGTGGAAGGAGATGGTGGAGAGGTCGAGAAAGCCTTCTTCTATTAACCTAGTTAAGAGGCTCACATATTCTAACCTATTGGGTGTAAATTCAGAATTAAGGAATGGGAGTTTGAAAGAAGGAACACTTATTTGGGAGATGTTGAAGTTCAAGTCTAGATTTCCTCGCGAGGTTTTGCTGTGCAGAGTTGGTGAGTTCTATGAGGCCGTAGGTTTTGATGCTTGTATACTTGTGGAGTATGCTGGCTTAAATCCATGTGGCGGTCTTCGTTCAGACAGCATACCAAAAGCTGGTTGTCCGGTTATGAATCTAAGACAGACTTTGGATGGCCTGACAAGTAATGGATTTTCAGTTTGCATTGTGGAGGAAGTTCAAGGTCCAACTCAAGCTCGTTCTCGTAAAAGTCGCTTTATATCTGGGCATGCACATCCTGGTAATCCTTATGTATTTGGACTTGTTGGAGATGACCATGATCTTGATTTTCCAGAGCCAATGCCAGTAGTTGGATTATCTCGTTCAGCTAAGGGGTATTGCATCATATCTGTTCTGGAAACTACAAAGACGTACTCCACTGAGGATGGGCTGACCGAGGAAGCATTAGTTACTAAACTTCGAACTACTTTGTCTCATCATTTATTTTTGCATACTTCATTGAAATATAATTCAGCAGGAACTTCTCGCTGGGGGGAGTTTGGTGATGGTGGGCTGCTGTGGGGAGAATGTAGTGCAAGAAACTATGAGTGGTTGGACGGTGATCCAACAAATGCGCTCTTGTCTAAGGTGAAAGAAATTTATGGTCTTGATTGTGATGCCACTTTTAGAAATGCTACCGTTGCATCTGAAAATAGACCACGCCCTTTGCTCTTAGGAACTGCCACACAGATAGGTGCAATACCAACAGAAGGAATTCCTTCTTTGCTAAAGGTGTTGCTTCCGCCACATTGCACAGGTCTACCTGTTCTGTACATAAGAAATCTCCTTCTGAATCCACCTACATATGAGATTGCATCTAAAATCCAAGAAGCATGCCGACTTATGATGGATGTAACATCTTCGGTTCCGGAATATACTTGTCTCTCATCCTCAAAGCTTGCCAAGTTGCTCACATTGAGGGAAGCAAATCACATAGAATTTTGCAGAATGAAGACGATGCTGGATGACATACTGCAAATGTATAGAGATAATGAGCTTGTTCATATTCTACATTTGTTGATAGATCCTACTTGGTTGGCAACTGGGTTAAAAGTTGACATTGACTTGCTGGTAAATGAATGTGAGAATGTCTCTAGTACAATTGGTGAACTGATTTTTCTTGAGGGAGAAAATGATCAGATTACAAGTTTCTCCTCTATTATTCCTAAAGATTTTTTTGAAGACGTGGAGTCTTCATGGAAAGGTCGTGTCAAGAGGGTTCATTTGGAAGAAGCATATGCAGAAGTTGAGAATGCAGCAAATGCCTTAGAATTGGCTGTTAAGAAAGATTTCCTTCCTATTATTTCGATAGTAAAGGCCACTAGTACTCCATTTGGAGGGCCTAAGGGGGAGATTTTGTATGCTCGAGAGCATCAGGCAGTATGGTTCAAGGGGAAGCGTTTTATGCCTTCTGTTTTGTCTGGGACCCCTGGAGAAAATCACGTTAAACAGCTTAAACCTGCTGTGGACTCAAAGGGAAAGAAGGTTGGAGAGGAATGGTTTACCACAATGAATGTGGAGAAAGCATTAACAAGGTATCATGAGGCTAATGCTAAGGCCAAGCTTGAGGTACTGGAATTGCTCAGAGGGCTCTCTTCTGTGTTACAAACTAAGATCAATATCGTTGTCTTTGCGTCTATGCTGGTTATTATTGCAAAGGCCTTGTTTGGTCATGTGAGTGAAGGGAGGAGAAGGAAATGGATTTTCCCAACCCTTCGA---------GGGTCCAAGGACTGCAAGCCACATGGTGGGTTAAATATGATGAAGTTATCTGGTTTATCCCCTTATTGGTTTGATGTAGTGCAAGGTAGTGCTGTACAAAATACCGTTGATATGCAATCACTATTTCTGTTAACCGGGCCCAATGGAGGTGGAAAATCAAGTTTGCTACGATCAATTTGTGCTGCTGCATTGCTAGGGAACTGTGGATTCATGGTTCCGGCTGAATCAGCTATCATTCCTCATTTTGATTCAATTATGTTACACATGAAATCTTATGATAGCCCTGCTGATGGAAAAAGTTCATTCCAGATTGAAATGTCCGAAATCCGTTCCCTTATTAATGGTTGCACCTCAAGAAGCCTAGTACTTATTGATGAAATATGCCGAGGAACAGAAACAGCAAAAGGAACATGCATTTCCGGCAGTATTATAGAAACTCTCGATGAAATTGGGTGTTTGGGCATTGTATCAACCCACTTGCATGGAATCTTTGGTTTACCTTTGAAGTCCGAAAATACTGTGTACAAAGCAATGGGATCTGATTATATTGATGGTCGAACTGTACCAACATGGAAGCTTGTAGATGGGATCTGCAGAGAAAGCCTTGCATTCGAAACTGCTCTGCGAGAAGGAATCCCTGAAAAGATAATCCATAGGGCTGAACAGTTATACCAGTCATATTACAAGTATTTTATGATTTCTGTGCGGGAGCAGCCTCCTCCATCAACCATCGGTACTTCAACAGTGTATGTGATGCTTAGACCAGACAATAAACTTTATGTTGGGCAGAGTGACGATCTAGGGGGCAGAATCCGCTCTCATCGCGCGGACGAGGGAATGGAGAAGGCATGCTTCCTCTATTTCTGTGTCCCCGGAAAGAGTGTGGCTTGTGAACTGGAAACTCTTCTCATAAACCAGCTCCCAAAACATGGGTTTCAGCTGACTAATGTTTCTGATGGTAGGCACAGGAATTTCGGAACATCTGACCACTCCTTCGAAGCAGCCCCAATGTTCAGA
>Actinidiaeriantha_DTZ79_01g03650
GGGACCACAAAATCAACCAGAAAACTTAAAGAACTGAGC---AATGTC---CTCGAGGATAAGGATTATTCTCACGTTCTGTGGTGGAAACAGAGGATGCAGTTGTGCAGGAAGCCTTCTACTGTCCAACTAATTAAAAGACTCAAGTACTCTAATTTGCTAGGGTTGGATGTTAACTTGAAAAATGGA---------------------------------------------------------------------------AGGTGGGGGATTTTTATGAAAGCTATTGGGATTGATGCTTGGTATTTTAGTGAATACGCTGGCTTAATCCTTTTTGGTGGGTTCCGGGTCAGACCGTGTTCCAAGAAGCTGGTGCCTTTCATGGCCTTCATTGACATTTTGGCACCGGTGGCA---------------------------------------------------------------------------------------------------------------------------------------------------------------------------------------------------------------------------------------------------------------------------------------------------------------------------------------------------------------------------------------------------------------------------------------------------------------------------------------------------------------------------------------------------------------------------------------------------------------------------------------------------------------------------------------------------------------------------------------------------------------------------------------------------------------------------------------------------------------------------------------------------------------------------------------------------------------------------------------------------------------------------------------------------------------------------------------------------------------------------------------------------------------------------------------------------------------------------------------------------------------------------------------------------------------------------------------------------------------------------------------------------------------------------------------------------------------------------------------------------------------------------------------------------------------------------------------------------------------------------------------------------------------------------------------------------------------------------------------------------------------------------------------------------------------------------------------------------------------------------------------------------------------------------------------------------------------------------------------------------------------------------------------------------------------------------------------------------------------------------------------------------------------------------------------------------------------------------------------------------------------------------------------------------------------------------------------------------------------------------------------------------------------------------------------------------------------------------------------------------------------------------------------------------------------------------------------------------------------------------------------------------------------------------------------------------------
>Actinidiaeriantha_DTZ79_01g03660
----------------------------------------------------------------------------------------------------------------------------------------------------------------------------------------------------------------------------------------------------------------------------------------------------------------------------------------------------------------------------------------------------------------------------------------------------------------------------------------------------------------------ATGCACATCCAGGTAGTCCTTATGTATTTGGTCTTGTTGGGGTTGATCATGATCTTGACTTTCCAGAGCCAATGCCTGTTGTTGGGATATCTCGCTCTGCGAAGGGGTATTGCATAATCTCAGTGCTAGAGACCATGAAGACGTATTCTACAGACGATGAACTGACTGAAGAAGCGCTAGTGACCAAGCTTCGTACTTGTCAGTACCATCATTTGTTTCTGCATACTTCTTTAAAGCACAATTCTTCAGGTTTG------------------------------------------------------------------------------------------------------------------------------------------------------------------------------------------------------------------------------------------------------------------------------------------------------------------------------------------------------------------------------------------------------------------------------------------------------------------------------------------------------------------------------------------------------------------------------------------------------------------------------------------------------------------------------------------------------------------------------------------------------------------------------------------------------------------------------------------------------------------------------------------------------------------------------------------------------------------------------------------------------------------------------------------------------------------------------------------------------------------------------------------------------------------------------------------------------------------------------------------------------------------------------------------------------------------------------------------------------------------------------------------------------------------------------------------------------------------------------------------------------------------------------------------------------------------------------------------------------------------------------------------------------------------------------------------------------------------------------------------------------------------------------------------------------------------------------------------------------------------------------------------------------------------------------------------------------------------------------------------------------------------------------------------------------------------------------------------------------------------------------------------------------------------------------------------------------------------------------------------------------------------------------------------------------------------------------------------------------
>Actinidiaeriantha_DTZ79_01g03670
---------------------------------------------------------------------------------------------------------------------------------------------------------------------------------------------------------------------------------------------------------------------------------------------------------------------------------------------------------------------------------------------------------------------------------------------------------------------------------------------------------------------------------------------------------------------------------------------------------------------------------------------------------------------------------------------------------------------------------------------------------------------------------------------------------------------------------------------------------------------------------------------GTAAAGGAGCTCTATGGTCTTGAGGATAAAGTCACATTTAGAAATATAACTATTGTTTCAGAAAACAGGCCTCGTCCGTTACACTTAGGAACGGCGACACAAATTGGTGTTATACGAACTGAAGGAATACCTTGTTTGTTGAAGGTTTTGCTTCCATCCGATTGCACTGGTCTTCCTGTTCTGTATATTCAGGATCTTCTTTTGAATCCTCCTGCAATGCCTTGGTCCCACGAT---CAAGCAATATGCAGACTTATGTGCAACGTAAAATGCTCGATTCCCGAGTTTAGTTGTATTTCATCTGGAAAGCTTGTGAAGCTAATTGAGTTGAGGGAGGCCAATCATATCGAATTTTGCAAAATCAAATGCGTGCTTGATGAGATACTGCAGATGTATAGAAACTCTGAGCTCAGGGAAACTCTGAAATTATTAATGGATCCTACTTGGGTGGCAACTGGATTGAAAATTGACTTTGAGAAACTAGTAAGT------------------------------------------------------------------------------------------------------------------------------------------------------------------------------------------------------------------------------------------------------------------------------------------------------------------------------------------------------------------------------------------------------------------------------------------------------------------------------------------------------------------------------------------------------------------------------------------------------------------------------------------------------------------------------------------------------------------------------------------------------------------------------------------------------------------------------------------------------------------------------------------------------------------------------------------------------------------------------------------------------------------------------------------------------------------------------------------------------------------------------------------------------------------------------------------------------------------------------------------------------------------------------------------------------------------------------------------------------------------------------------------------------------------------------------------------------------------------------------------------------------------------------------------------------------------------------------------------------------------------------------------------------------------------------------------------------------------------------------
>Actinidiaeriantha_DTZ79_01g03680
------------------------------------------------------------------------------------------------------------------------------------------------------------------------------------------------------------------------------------------------------------------------------------------------------------------------------------------------------------------------------------------------------------------------------------------------------------------------------------------------------------------------------------------------------------------------------------------------------------------------------------------------------------------------------------------------------------------------------------------------------------------------------------------------------------------------------------------------------------------------------------------------------------------------------------------------------------------------------------------------------------------------------------------------------------------------------------------------------------------------------------------------------------------------------------------------------------------------------------------------------------------------------------------------------------------------------------------------------------------------------------------------------------------------------------------------------------------------------------------------------------------------------------------------------------------------------------------------------------------------------------------------------------------------------------------------------------------------------------------------------------------------------------------------------------------------------------------------------------------------------------------------------------------------------------------------------------------------------------------------------------------------------------------------ATGGGTTTTTTCCCTACCTTGCTCTCCTTCCTTCGGTTGAAGGATACAGAATCTCTAGATGCGGCTGATGGGATGAAGATAACTGGTTTATCACCATATTGGTTTGATATTGCACAAGGCAGTGCCGTACAAAATACAGTTGATATGCGATCACTGTTTCTGTTGACAGGGCCAAATGGTGGCGGTAAATCAAGCCTGCTTCGGTCAATTTGTGCATCTTCATTACTTGGAATATGTGGATTGATGATTCCCGCAGAATCAGCCTTGATTCCTCATTTTGACTCCATTATGCTGCACATGAAATCTTATGATAGCCCCTCTGATGGGAAAAGTTCATTTCAGATTGAAATGTCAGAGATTCGTTCTATAATGACTGGAGCCACTTCAAGGAGTCTTGTGCTTGTAGATGAAATTTGCAGAGGAACAGAAACAGCAAAGGGGACATGTATTGCTGGTAGCATTGTAGAAACTCTGGATGAAATTGGTTGCCTTGGTATTGTGTCCACCCATCTGCATGGAATTTTTAATTTACCGCTGGAGACAAAGCACACTGTACATAAAGCGATGGCTACAGAATATGTTGATGGGCTAACAAAACCAACATGGAAGTTGATAGATGGGATCTGCAAAGAAAGCCTTGCATTTGAAACAGCTCAAAAGGAAGGAATTCCTGAAGCAATTATCCAAAGAGCTGAGGAGCTATATTTGTCAGTTTACAATTGTGTTGCTATTGCTGCTAGGGAACAGCCACCTCCATCTACAATAGGTTCTTCAAGCGTTTATGTGATGCTTAGACCTGACAAAAAACTATATGTTGGAGAGACGGATGATCTTGATGGTCGAATTCGTGCTCATCGTTCGAATGATGGAATGCAAAATGTGTCATTCCTTTATTTCTTGGTACCA------------------------------------------------------------------------------------------------------------------------------------------------
>Actinidiaeriantha_DTZ79_01g03710
---------------------------------------------------------------------------------------------------------------------------------------------------------------------------------------------------------------------------------------------------------------------------------------------------------------------------------------------------------------------------------------------------------------------------------------------------------------------------------------------------------------------------------------------------------------------------------------------------------------------------------------------------------------------------------------------------------------------------------------------------------------------------------------------------------------------------------------------------------ATGAACGGCGACCCA---------------------------------------------------------------AATTGT------------------------------------------------------------GTTATACGAACTGAAGGAATACCTTGTTTGTTGAAGGTTTTGCTTCCATCCGATTGCACTGGTCTTCCTGTTCTATATATTCAGGATCTTCTTTTGAATCCTCCTGCATATGCCATTGCGTCCACGATTCAAGCAATATGCAGACTTATGAGCAACGTAAAGTGCTCGATTCCTGAGTTTAGTTGTATTTCATCTGGAAAG------------------------------------------------------------------------------------------------------------------------------------------------------------------------------GTGAGTGAATGTGAACAGGCTTCATGTAGAATTGGTGACATGATCTTTTTAGAGGGTGAAAGGGATCAAAAGATAAGTTCCTACCCTCACATCCCTAGTGAATTTTTTGAGGACATGGAGTCGTCATGGAAAGGTCGCATCAAAAGGATCCATTTGGAAGAAGCATTTATAGAAGTGGAAAAGGAAGCTGAGTTATTATCTGTAGCTGTCACTGAAGATTTCCTCCCTATTATTTCAAGAATAAAAGCTTCGACAGCTCCTTTTGGAGGACCAAAGGGAGAGATATCTTATGCTCGAGAGCATGAATCTGTTTGGTTCAAGGGAAAACGCTTCACTCCAGCTGTTTGGGCTGGTACTCCTGGAGAAGTACAAATTAAACAGCTCAGAGCTGCCGTGGATTCAAAGGGTCGAAAGGTCGGAGAGGAATGGTTTACCACAGCGAAGGTGGAGGATGCACTAACAAGGTATATGAAGCAGGGTGCTAAGGCAAGG---CAAAGTCTGGAATTGTTGAGGACACTTTCTGCCGGGTTAGAGCTCAAATCAAATATCCTTGTCTTT---------------------------------------------------------------------------------------------------------------------------------------------------------------------------------------------------------------------------------------------------------------------------------------------------------------------------------------------------------------------------------------------------------------------------------------------------------------------------------------------------------------------------------------------------------------------------------------------------------------------------------------------------------------------------------------------------------------------------------------------------------------------------------------------------------------------------------------------------------------------------------------------------------------------------------------------------------------------------------------------------------------------------------------------------------------------------------------------------------------------------------------------------------
>Actinidiaeriantha_DTZ79_01g03720
GGGACCACAAAATCAACCAGAAAACTTAAAGAACTGAGC---AATGTC---CTTGAGGATAAGGATTATTCTCACGTTCTGTGGTGGAAACAG---------------------------------------------------------------------GGTGTGGATGGGTGGGTGGGTGAGGGG------------------------------------------------------------------------------GTTGGGGATTTTTATGAAGCTATTGGGATTGATGCTTGTATATTAGTGGAATACGCTGGCTTAAATCCTTTTGGGGGGTTGCGGTCAGACAGTGTTCCAAGAGCTGGCTGCCCTGTCATG---------------------------------------------------------------------------------------------------------------------------------------------------------------------------------------------------------------------TCTAAAGGC---------------------------------------------------------------------------------------------------------------------------------------------------------------------------------------------------------------------------------------------------------------------------------------------------------------------------------------------------------------------------------------------------------------------------------------------------------------------------------------------------------------------------------------------------------------------------------------------------------------------------------------------------------------------------------------------------------------------------------------------------------------------------------------------------------------------------------------------------------------------------------------------------------------------------------------------------------------------------------------------------------------------------------------------------------------------------------------------------------------------------------------------------------------------------------------------------------------------------------------------------------------------------------------------------------------------------------------------------------------------------------------------------------------------------------------------------------------------------------------------------------------------------------------------------------------------------------------------------------------------------------------------------------------------------------------------------------------------------------------------------------------------------------------------------------------------------------------------------------------------------------------------------------------------------------------------------------------------------------------------------------------------------------------------------------------------------------------------------------------------------------------------------------------------------------------------------------------------------------------------------------------------------------------------------------------------------------------------------------------------------------------------------------------------------------------------------------------------------------------------------------
>GossypiumRaimondii_KJB38436
ACTTTGAGAGGAAACACCAGGAAATATAAGGCAGCAGAT---AAATCC---CTAGATGATAAGGATCATTCTCACATAGTCTGGTGGAAAGAGAGACTGGAGTTGTGCCGCAAGCCGTCCACTCTCAATTTGGTTAAGAGGCTTGTGTATAGCAATTTGCTTGGTGTGGATGCCAACCTGAAAAATGGCAGTTTGAAAGTAGGAACACTAAATGCAGAGATTTTACAGTTCAAGTCAAAGTTCCCACGTGAAGTTTTGCTTTGCAGGGTTGGGGATTTTTATGAGGCCCTCGGGATAGATGCTTGCATTCTTGTAGAATATGCTGGTTTGAATCCTTTTGGTGGTCTGCGTTCAGATAGCATTCCACGAGCTGGCTGTCCTGTTGTGAATCTACGACAAACTTTGGACGATCTAACGCGAAATGGTTTTTCAGTGTGTATTGTGGAGGAAGTTCAAGGTCCAACACAAGCCCGCTCTCGTAAAGGACGTTTTATATCCGGGCATGCTCATCCAGGTAGTCCGTATGTGTTTGGACTTGTTGGGGTTGATCATGAACTTGATTTTCCAGAGCCAATGCCTGTTGTTGGTATATCACGTTCTGCAAGGGGATATTGCATAACTTTTGTGTTAGAGACTATGAAGACATATTCATCAGAGGATGGTCTTACAGAAGAAGCATTGGTAACCAAGCTACGAACTTGTCGATACCATCACCTATTTCTCCATTCATCATTGAGAGACAATGCTTCAGGAACTTCCCGTTGGGGGGAATTTGGTGCAGGAGGCCTGTTGTGGGGAGAATGCACTGCCAGGCAATTTGAATGGTTTGGAGGCGGTCCTGTCACTGAGCTACTGTACAAGGTAAAGGAGCTTTATGGGCTTGACAATGAGGTTACTTTCAGAAATGTTACTGTTCCTTCAGAAAATAGACCCCGTTCTTTAAGTCTAGGAACTGCAACACAGATTGGTGCCATCCCCACAGAGGGGATACCTTGTTTATTGAAGGTGTTGCTTCCACCACATTGCACTGGGCTACCTGCTCTGTATATTAGAGATCTTCTTCTTAATCCTCCTTCTCATGAGATTGCATCCGCAATTCAAGCAACTTGCAAACTAATGAGCAGCATCAAATGCTCAATTCCTGAGTTTACTTGTGTCTCATCTGCAAAGCTTGTGAAGCTACTTGAACTAAGGGAGGCCAACCATATTGAATTTTGCAGAATAAAAAATGTTGTTGATGAAATATTGCACATGCATAGAAGCATCAACCTCAGAGAAATTCTGAAATTATTGATGGATCCTGCATGGGTGGCCACAGGGCTGAAAATAGACTTTGAAACACTGGTTAATGAGTGCGAATGGCTTTCAGATAGAATTGGTCAAATGATTTTTCTGGATGGTGAAAGTGATCAAAAGATTAGTTCTTATGCCAATATTCCCGGTGAATTTTTTGAGGACATGGAATCTTCATGGAAAGGGCGAGTCAAGAAGATCCATATAGAAGAAGAAGTTGCCGAAGTTGAAAGGGCAGCTGAGGCCTTATCTTCAGTGATAACTGAAGATTTCCTCCCCATTGTCTCAAGAATAAAAGCCACCTCAGCTCCACTTGGTGGACCAAAGGGAGAAATCTTATATGCTCGAGAACATGAAGCTGTTTGGTTTAAGGGGAAACGGTTTGCGCCAGCCGTATGGGCTGGTACTCCTGGAGAAGAACAAATTAAGCAGCTTAAGCCTGCTTTAGATTCAAAAGGTAGAAAGGTCGGAGAGGAATGGTTTACTACAATGAAAGTAGAGGACGCTTTAACGAGGTACCATGATGCCGGTGCAAAGGCAAAGGCAAGGGTTTTGGAATTGTTAAGAGGACTTTCTACCGAGTTACAAACCAAGATAAATGTCCTCGTCTTTGCTTCTATGCTGCTTGTTATTGCAAAGGCATTATTTGCTCATGTGAGTGAGGGGAGAAGAAGGAAATGGGTTTTCCCTACACTTACAGGTTTTAGTAGTTCTAAGAGTGGCGAATCATGTGATGAAACGAAAGGAATGAAGATAATTGGACTGACACCGTATTGGTTTGATGTGTCCGAAGGCAGTGCTGTGCTTAATACGGTTGATATGCAGTCATTGTTTCTTTTGACAGGACCAAATGGTGGTGGTAAATCAAGTTTACTTCGATCAATTTGTGCAGCTGCATTACTTGGAATATGTGGATTTATGGTTCCTGCTGAATCAGCCTTTATTCCTCAATTCGATTCGATAATGCTTCACATGAAATCATATGATAGCCCAGCTGATGGAAAAAGCTCATTTCAGGTAGAAATGTCAGAGATGCGATCTATTGTTAATGGAGCCACTTCAAGGAGTCTCGTGCTTATAGATGAAATTTGCCGAGGAACAGAAACAGCGAAAGGGACGTGCATTGCTGGTAGCATTGTCGAGACTCTTGATGAAATTGGGTGTCTAGGTATCATATCGACTCATTTGCATGGAGTATTTAGTCTACCACTTTCTACCAAAAACACCGTACATAAAGCAATGAGTACAGAATACATTGACGGGCAAATAATACCTACTTGGAAGTTGGTAGACGGGATCTGTAGAGAAAGCCTTGCATTTGAAACAGCAAAAGTGGAAGGACTTGCTGAGGCAATAATACAAAGAGCCGAAGAACTTTATTCGTCAGTCTATAACTGTGTTGCTATTGCTGCAAGGGAACAGCCGCCTCCATCAATTATCGGTGCTTCTTGCGTATATGTCATGTTCAGACCTGATAAGAAACTATACATTGGAGAGACGGATGATCTTGATGGTCGAATTCGTTCGCATCGTTCAAAGGACGGGATGGAAAATGCTTCTTTCCTATATTTCACAGTTCCAGGGAAGAGTATTGCTCGCCAACTCGAAACTCTTCTAATCAACCAACTCTTAAGTCAAGGCTTCCCGATCGCCAACTTGGCTGACGGTAAGCATCAGAATTTTGGCACATCCAGTCTCTCATTTGATGGCATAACCGTAGCC---
>TheobromaCacao_Thecc1EG021024t1
GAAACCACCAAATTTACTCGGAAATTTAAGGCACCGAAT---AGGGCC---CTAGATGATAAGGATCTTTCTCACATAATTTGGTGGAAAGAGAGACTGCAGCTGTGTCGGAAACCTTCCACTCTCAATTTGGTTAAGAGGCTTGTGTATAGCAATTTGCTTGGTGTGGATGTTAACCTGAAAAATGGCAGTTTGAAAGAAGGGACACTGAATTGTGAGATTTTGCAGTTCAAGTCAAAGTTTCCACGTGAAGTTTTGCTCTGCAGGGTTGGGGATTTTTATGAAGCCCTCGGAATAGATGCTTGCATTCTTGTTGAATATGCTGGTTTGAATCCTTTTGGTGGTTTGCGTTCAGATAGTATTCCAAGAGCTGGCTGCCCTGTTGTGAATCTTCGCCAAACTTTGGATGACCTAACACGTAATGGTTATTCAGTGTGCATTGTGGAGGAAGTTCAAGGTCCAACACAAGCTCGTTCTCGTAAAGGACGTTTTATATCTGGGCATGCACATCCGGGTAGTCCTTATGTATTTGGACTTGTTGGGGTTGATCATGATCTTGATTTTCCAGAACCAATGCCTGTTGTTGGTATATCTCGTTCAGCAAGGGGATATTGCATAACTCTGGTTTTAGAGACTATGAAGACATATTCTTCAGAGGATGGTCTTACTGAAGAAGCATTGGTAACCAAGCTGCGAATGTGTAGATACCATCACCTGTTTCTGCATTTATCGTTGAGAGACAATGCTTCAGGAACTTGTCGTTGGGGTGAATTTGGTGCAGGAGGCCTGTTGTGGGGAGAATGCACTACCAGACATTTTGAATGGTTTGAAGGCAATCCTGTCACTGAGCTGTTGTATAAGGTAAAGGAGCTTTATGGGCTTGATGATGAGGTTTCTTTCAGAAATGTCACTGTTCCTTCAGAAAGTAGACCCCGTCCTTTACACCTAGGAACAGCAACGCAGATTGGTGCCATCCCAACAGAAGGAATACCTTGTTTATTGAAGGTGCTGCTGCCATCAAATTGCACTGGGCTACCTGCTCTGTATATTAGAGATCTTCTTCTTAATCCTCCTGCTCATGAAATTGCATCTACAATTCAAGCAACTTGCAAACTTATGAGCAGTATCAAATGCTCAATTCCTGAGTTCACTTGTGTCGCATCTGCAAAGCTTGTGAAGCTACTTGAACTAAGGGAGGCCAACCATATTGAGTTTTGTAGAATAAAAAATGTTGTTGATGAAATACTGCACATGCATAGAAGCACGGACCTCAAAGAAATTCTGAAATTATTGATGGATCCTGCATGGGTGGCAACTGGGTTGAAGATTGACTTTGAGACACTGGTTGATGAGTGTGAATGGGTTTCAGAGAGAATTGGTCAAATGATTTTTCTGGATGGTGAAAATGATCAAAAGATAAGTTCTTATGCCAATATTCCTGGTGAATTTTTTGAGGACATGGAATCTTCATGGAAAGGTCGAGTCAAGAAGCTCCATATAGAAGAAGAAGTTGCAGAAGTTGACAGCGCAGCTGAGGCCTTATCTTTAGTGGTTACTGAAGATTTTCTCCCCATTGTCTCAAGAATAAAAGCGACCTCAGCTCCTCTTGGTGGCCCAAAGGGAGAAATATTATATGCTCGAGAGCATGAAGCTGTTTGGTTTAAGGGCAAACGGTTTGCACCAGCTGTATGGGCTGGTACTCCTGGCGAAGAACAAATTAAGCAGCTTAAGCCTGCTTTAGATTCAAAAGGTAGAAAGGTTGGAGAGGAATGGTTTACCACAATGAAGGTGGAGGACGCTTTAACGAGGTACCATGATGCTGGTGGCAAGGCAAAGGCAAGGGTTCTGGAATTGTTAAGAGGACTTTCTGCTGAGTTACAAACTAAGATAAACATCCTTGTCTTTGCTTCTATGCTGCTTGTTATCGCAAAGGCATTATTTGCTCATGTGAGTGAGGGGAGAAGAAGGAAATGGGTTTTCCCTATACTTACAGGATTCAGTAGTTCAAAGGGTGGAGAATCATTGGATGAAACAAGAGGAATGAAGATAGTTGGTTTGACCCCATATTGGTTTGACGTGTCAGAAGGCTGTGCTGTGCTTAATACAGTTGATATGCAATCGTTATTTCTTTTGACAGGACCAAATGGGGGTGGTAAATCAAGTTTGCTTCGATCAATTTGTGCAGCTGCATTACTTGGAATTTGTGGATTTATGGTTCCTGCTGAATCAGCCTTAATTCCTCAATTTGATTCAGTAATGCTTCACATGAAATCATATGATAGCCCAGCTGATGGGAAAAGTTCATTTCAGGTAGAAATGTCAGAGCTCCGATCCATCATTAGTGGAGCCAGTTCAAGGAGTCTTGTGCTTGTAGATGAAATTTGCCGAGGAACAGAAACGGTGAAAGGGACTTGCATTGCTGGTAGCATCGTTGAGACTCTTGATGAAATTGGCTGTCTA---------------------------------------------------------------------------------GAATATGTTGATGGACAAACAAAACCAACTTGGAAGTTGGTAGATGGGATCTGCAGAGAAAGCCTTGCATTTGAAACAGCAAAGAAGGAAGGAGTTGCTGAGACAATAATACAAAGAGCTGAAGAACTTTATTCATCAGTCAATAACTCTGTTGCTATTGCTGCTAGGGAACAGCCTCCTCCTTCAACTATAGGTGCTTCTTGCTTGTATGTCATGTTCAGACCTGATAAGAAACTATATATTGGAGAGACGGATGATCTTGATGGTCGAGTTCGTTCTCATCGTTCGAAGGAAGGAATGCAAAATGCAACCTTCCTTTATTTCATTGTTCCAGGGAAGAGTATCGCTCGCCAACTAGAAACTCTCCTGATCAACCAACTCTCAAGTCAAGGCTTCCCACTCACCAATCTGGCCGATGGCAAGCATCAGAATTTTGGCACATCCAGTCTCTCATTAGGCAGCATAACTGTTGCC---
>Aeginetiaindica
ctgtatacaaaagttaccaaaagccaaaagcaactgaaa---gtttcc---ctagaagagaaagattatgctcatgttatctggtggaaggagagaatgcaattgtgcagcaagccttcatctgttatgctggctaagcggctcatgttttctaatttattgggtattgatgctacattaaagaatggn------------------------------------------------------------------------------------------------------------------------------------------------------------------------------------------------------------------------------------------------------------------------------------------------------------------------------------------------------------------------------------------------------------------------------------------------------------------------------------------------------------------------------------------------------------------------------------------------------------------------------------------NNNaggcaatttgagtggtttgatggtaatccagtgaacgagcttttatataaggtgaaagagctttatggccttgcggatgcaatcacattcagaaatatcacagttgctccggaaagtaggccaagtcctttacacctagggacagccacacaaataggtgctcttccaactgaagggattccttgtttactcaaggcgctgcttccatcaaattgcactggccttcctgttatgtacatcagagatcttctattgaaccctcctgcttatgaaattgcatcaagaatacaagaagcctgcaaactgatgagtaaaacaacctgctccattcctcaattcacctgtgttcctcccgccaagctggtgaagttgctcgagtcgagggagaccaatcatgtagagttttgcaaaatcaaaagcattctcgatgatatattacaactacatacaaattcggagctccatgaaattctcaaattactgatggatcctacttgggtggcaactggactcaaagtcgagctggatacgttagtaagcgaatgtagatctgtttctcgtagaatcagtgaaattatttctttggatggtgaaaatgatcagaagataacatcacaatccgttatcccgaatgagttttttgaagacatggagtctttgtggaaaggccgtgtgaagagggttcacttagaagaagaatttgctgcagtccatgaaactgctaaggccttatctgcagctattgaagaagattttcttcctatagttcggagaattaaggcaatgacatcaccccttggagggccaaagggggagatatcctacgcccgtgagcatgaagctgtttggttcaagggaaaacgctttgcaccgtctgtttgggccggtacacctggagaagaacagatcaaacagctacgaccagcttttgattccaaagggaaaaaagtcggtgaagaatggtttactacgttgaaggtggaagagaccttagccaggtatcacgaggctggtgacaaagcaaaagcaaaagtcctggaactactacgcagtttatccgctgagctgcaaacgaagatcaatattctaatatttgcatccatgctgcttgtaattgccaactctttatttggtcatgtgagtgaaggtaggagaaggaaatgggtcttccccactctcactcaatgccacagtcctgaggataaa---------------gccaagagaatgaagctagctgggctattcccatactggtttgatttagctagaggcgacgccgtaaaaaacgatgttgatatgaaatcactatttctcttaacggggccaaacgggggtgggaaatcaagcctgttgaggtcaatttgtgctgcagcgttgttaggcttatgcggattgatggtcccggctgaaacggccattattcctcatttcgactccattatgctccacatgaaatcttatgatagtccagctgatggaaagagctcctttcaggtcgagatgtctgaaatgcgttccattgtcacccgagccaccccaaaaagccttgttctcattgatgaaatttgccgaggtactgaaacagcgaaaggcacgtgcatagctggtagcataatcgaaacactggactcaatcacctgcctgggcataatatcgacccacctccatggaatattcgatctcccgctaaaaaccaaaaacgctgtctttaaatccatgggtgcccaactcatcaataaccaaacagttcctacgtggaatttaatggacgggatttgccgagagagcctcgcgttcgagacggctcggggagagggagtcccatcggaactaattcagcgggcccacgaactgtacgtttcagtttatagatgtgttttgattggcgctagagagcagccgcccccgtctactattggcgtttcgagtgtttatgtgatgattaggcccgacgggaaaatatacgttggcgagactgacgatctggaggggagagtgcgtgctcaccgcctgaaggaagagatggaaaacgcgttgtttatttacttcatggtgtcaggcaagagcttggcttgccaactggagacccttcttattaaccagctcccgagtcgaggttttcggttgactaatgtggccgatgggaagcaccggaatttcggcacatccatg------------------------------
>CastillejaMiniata_TRINITY_DN47832_c0_g1_i1
------------------------------------------------------------------------------------------------------------------------------------------------------------------------------------------------------------------------------------------------------------------------------------------------------------------------------------------------------------------------------------------------------------------------------------------------------------------------------------------------------------------------------------------------------------------------------------------------------------------------------------------------------------------------------------------------------------------------------------------------------------------------------------------------------------------------------------------------------------------------------------------------------------------------------------------------------------------------------------------------------------------------------------------------------------------------------------------------------------------------------------------------------------------------------------------------------------------------------------------------------------------------------------------------------------------------------------------------------------------------------------------------------------------------------------------------------------------------------------------------------------------------------------------------------------------------------------------------------------------------------------------------------------------------------------------------------------------------------------------------------------------------------------------------------------------------------------------------------------------------------------------------------------------------------------------------------------------------------------------------------------------------------------------------------------------------------------------------------------------------------------------------------------------------------------------------------------------------------------------------------------------------------------------------------------------------------------------------------------------------------------------------------------NNNtcagagattcgttctgttcttgctaaagccacttcaaagagccttgtgcttattgatgaaatatgccgaggaactgaaacagcgaagggcacatgtattgctggcagtatcatcgaaactcttgatgctattagttgcttgggtgtggtctcgacccacctgcatggaatctttgatttaccactgagaattaaaaatgctgtctttaaagctatgggaacagagtgtattgataatcgaaccatgccaacatggaaattgattgacgggatctgcagagagagccttgcatttgaaacggctcagagagaaggagttcctgaagaattaattcaaagagctgaggag---------------------------------------------------------------------------------------------------------------------------------------------------------------------------------------------------------------------------------------------------------------------------------------------------------------------------------------------------------------
>Euphrasiaarctica
ttttacacgaaagctacgaggaagcccaagcaattggag---gtttcc---atagaagagaaagattatgctcatgttatctggtggaaagagagaatgcaaatgtgcagaaagccttcttcggttctcctagttaagcggctaacgtttactaatttgttgggtgttgatgcttctttgaaaaatggaagcctcaaagaaggaactcttaactgggaaatattgcagttcaagtcaaaatttccgcgcgaagttttgctgtgccgagtcggagatttttacgaggcgattggtattgatgcatgcattcttgtggagtatgccggattaaatccttttggtggtttacgttcggacagtatccccagggctggttgccctgta---------------------------------------------NNNNNNtgtatagtggaggaagttcagggtccagctcaagctcgcactcgaaaaagtcgttttatttctgggcatgcatatcctggcagtccttacgtgtttgggctagtcggagatgaccacgatcttgattttcccgacccaatgcatgtagtagggatatctcgttcggctaaaggatactccatggtttcggtgctggagacaatgaagacttattctgcagatgataacctgacggaagaagccttggttaccaaacttcgcacttgccggtgccatcatttgttcctccacacttctttgaggcacaattcgtcaggaacttgtcggtggggagaatttggtgaaggtggtttgttatggggagagtgcagcgctagacaatttgaatggttcgatggtcatccagtaaacgagcttttgtacaaggtaaaagatatctatggcctcgacgatgacatcacattcagaaacgtcacaattgctcccgaaaatcggccgagtcctttacacttagggacagccactcaaattggtgctcttcctaccgaaggtattccttgcctacttagggtgctgcttccttcaaattgtaccggccttcctgttatgtacgtcagagatcttcttttgaatccgcctgcttatgagattgcatcaaccattcaa---gcctgcaaacttatgagcaacacaacatgctccattcctgaattcacgtgtgtccctcctgccaagctagtgaagttgctcgagtcgagggagaccaatcatatcgagttttacaaaataaaaaatgttctggatgacatattacaactgcataaaaatccggagctcaacgaaatcctgaagttactaatggaccctacatgggtggcaacaggactaaaagttgagctggagacgttagtGgatgaatgtgaatcgatttcacgcagaatcagcgagattatatccttccacggtgaaactgatcagaagataacatcacacaaggtcatcccaaatgattttttcgaagacatcgagtcgtcctggaaaggtcgtgtcaagaggtttcacttagaagaagaatatgccgaagtagatgaagctgctaaggccttatctgta---attgaagaagattttctcccaataatacggaggattaaagcgatgacatcacctttcggaggaccaaagggagagatactatacgcccgggagcacgaagctgtttggttcaagggaaaacgtttcgccccgtccgtttgggccggtacacctggcgaagaacaaatcaagcagctaaggccttcattcgattccaaaggaaaaaaagtcggcgaagaatggttcacgacggtaaaagtcgaacacgccttagccaggtatcacgaggcctgtgcaaaggcaaagtcgagagtgctggaactgttgagatgcttatctgccgaactccagataaagatcaatattctcgtgtttgcatccatgttgctcgtaatcgccaaggctttattcggccacgtaagtgaaggacgaagaagaaaatggactttccccactctcactcatcgtcacagctctaaggataaa---------------gccgaggggatgaagatgacggggctatctccatattggttcgactcagctcaaggcggtgctgtgaaaaacgacatccatatgaagtcacttttcctcttgactggacccaacggaggcggaaagtcgagcctgttgaggtcgatttgtgctgcttccctattgggaatatgcggattcatggtgccagccgagtcagctgttattccccatttcgactcgattatgctgcacatgaaatcttacgatagtccagcagacggaaagagctcgtttcaggtcgaaatgtcggaaatccgatccattgtgacaagagccacttcgaaaagcctagtgcttatcgacgaaatctgtcgagggacagagactgcaaaaggcacttgtatagccggcagcataatcgagaccctcgactctgtcgcatgcatgggtatcgtctccacccacctccacggaatcttcgatcttccactaagaacgaaaaacgcagtttttaaagccatgggagccgaactcatcaacaaccaaacaatgccgacttggaaattaatcgacgggatttgcagagagagcctcgctttcgagacggctcagagggagggtgttcccgaggagttaatacgaagagccgagcaattgtatgcttcggtttacgggtgtgctgtgattggtgctagggagcagccgcctccgtcgactatcggtgcttcgagtgtctatgtgatgctaagaccggacgggaaactttacattggagagaccgatgatcttcaaggccgagtgcgtgctcatcgctcgaaggacgggatgcaaaatgccccgtttatttacttcttggtatcgggcaagagcacagcttgccagctggaaacccttctcatcaaccagctcccgagtaaaggttttcgcctgagcaatttagccgatggaaagcatcgaaatttcggcacatttgatcac---ttggaatccgaagtgttg------
>Phtheirospermum_trinity.Trinity
ctttacacgaaacctactaaaaaacacaagcaattgaaa---gtttca---atagatgagaaagattatgctcatgttatctggtggaaagagagaatgcaaatgtgcagaaagccttcttctgttctgcttgttcaacggcttacgttttctaatttgctaggagttgatgctacattaaagaatggaagcctcaaagaaggaactcttaattgggaaattttgcaattcaagtcaaaatttccgcgtgaagttttgctgtgccgggttggagatttttacgaggcaattggtgttgatgcctgcattcttgtggaatatgctggattaaatccttttggtggtttacgttcggatagcatcccgagggctggttgtcctgtagtgaatttacgacagacactagatgacctgacacgtaatggtttctctgtttgcatcgtggaggaagttcagggtccagctcaagcccgcacacgaaaaagtcgttttatatctgggcatgcacatcccggcagcccttacgtgtttggtctcgttggagacgatcatgatctcgattttcccgacccgatgccagtagtagggatatctcgttcggctaaaggatactgcatggtttcggtgctggaaacaatgaagacttattctgcagaggataatctgactgaagaagccttggttaccaaacttcgtacttgccggtgccatcatttgttcctccatagctcgttgaggcacaattcttcaggaacttgtaggtggggagaatttggtgaaggtggtctgttatggggagaatgtagtgccagacaatttgaatggtttgatggtaatccagtaaacgagcttttgtacaaggtaaaagagctttatggcctcgaagatgatatcacattcagaaatgtcacggttgctccagaaaataggccgagtcctttacacctaggcacagccacacaaataggtgctctcccgactgaggggattccttgtttacttagggtgctgcttccatcaaattgtaccggccttcccgttatgtatgtcagagatcttcttttgaacccgcctgcttatgagatcgcatcgaccatacaagaagcgtgcaaactaatgagcaacacaacatgctccattcccgaattcacctgtgttcctccagccaagctcgtcaagttacttgagtcgagggagactaatcatatcgagttctgcaagataaaaaacgttctcgatgaaataatccaactatacacaaatccagagctcaacgaaatcttgaatttactagtggatcctacttgggtggcaactggattaaaagttgaactggagacattagtgaatgaatgtaaatccgtttctcatagaattggtgaaattatctccttcgatggcgaaactgatcagaagataacatcacgtacgattatcccaaatgattttttcgatgacatggagtcatcttggaaaggccgtgtaaaaagaattcacttagaagaagaatttgctgaagtagatgaagctgctaaggccttgtctgtagctattgaagaagattttgtccctataattcggaggattagagcgatgacatcaccgcttggagggccaaagggagagatattatatgcccgtgagcatgaagctgtttggttcaagggaaaacgttttgtgccgtctgtgtgggccggtacacctggagaagaacaaatcaaacagctgaggcctgcttttgattccaaaggcaaaaaagttggcgaagaatggtttaccacagtgaaagtggacgacgcgttagccagatatcacgaggctggtgacaaagcaaaagcaaaagtcatggaactattaagaggattatctgccgaactgcaaacaaatatcaatattctagtgttcgcgtccatgttgcttgtaattgctaaggctttatttggccatgtaagtgaaggaagaagaagaaaatgggtcttccccactctcactcaacgtcacagctctgaggataacggaatactgcatggagccggggggatgaatataactgggttatctccatattggttcgatgcggctcaaggtggcgctgtaaaaaatgacattgatatgaattcactgtttctcttgactggaccaaatggtggtggaaaatcgagcctgctgagatcgatttgtgctgctgcactactggggatatgcgggttcatggtcccagccgaagcggctattattcctcatttcgactcgattatgctgcacatgaaatcttatgatagccctgctgatggaaagagctcgtttcaggttgaaatgtcggaagttcgttcgattatagcaagagccacttcgaagagccttgtgctgatcgatgaaatatgccgaggaaccgaaacagcaaagggcacatgcatagccggcagtataatcgaaactcttgacgcaactagttgtctgggtatcgtgtcgacccacctccacggaattttcgatttgccgttgagaacgaaaaatgccgtttttaaagccatgggagccgaacttatcaataatcaaaccatgccgacgtggaaattaattgacgggatttgcagagagagcctcgcattcgaaacggctcagagagaaggtgttcccgaagaattaatacaacgggctgaggaattgtacgtttcggtttacagatgtgttttgattggtgctaaggagcagccgcctccatctactattggtgcttcgagtgtttatgtgatgcttaggcccgacagaaaactttatgttggagagaccgatgaccttcagggccgagtccgtgctcatcgcttgaaggaaggaatgcaaaatgcgtcgtttatttatttcttggtgccgggcaagagcatggcttgccagctcgaaactgttctcatcaaccagcttccaagtcaaggctttcgcttatctaatttagccgatggaaaacatcggaatttcggcacgtctgatcac---tttgaaaccgaaatgttggccagg
>Pedicularis_TRINITY_DN8102_c0_g1_i1
ctttacacgaaacctactaaaaaaaacaagcagttaaaa---gtttcc---atagaagagaaagattatgctcatgttatctggtggaaagagagaatggaaatgtgtagaaagccttcgtctgttcagcttattcagcgtcttacattttctaatttgttaggcgttgatgctacattaaagaatggaagcctcaaagagggaactcttaattgggaaatactgcaattcaagtcaaagtttccgcgtgaagttttgctgtgccgggttggagatttttatgaggcaattggtgttgatgcctgcattcttgtggaatatgctggattgaatcctttcggtggtttacgttcggatagcatcccgagggctggttgccctgtagtgaatttacgacagacactagacgacctgacacgtaatggtttttctgtttgcatcgtggaggaagttcagggtccggttcaagctcgctcacgaaaaagtcgttttatatctgggcatgcacatcctggcagtccttatgtgtttgggctcgttggagacgaccacgatctcgattttcctgacccgatgcctgtagtagggatatcacgttcggccaaaggatactgcatggtttcagtgctggagacaatgaagacttattctgcagaggataatttgacagaagaagcactggtcaccaaaatccgtacttgccggtgccatcatttattcctccacagttcattgaggcacagttcctcaggaacttgtcggtggggagaatttggtgaaggtggtctgttatggggagaatgtaatgctagacaatttgaatggtttgatggtaatccagtaaacgagcttttgttcaaggtaaaagagctttatggcctcgaagatgatattacattcagaaacgtcacagttgctccagaaaataggccgagtcccttacacctaggcacagccacacaaataggtgctctcccgaccgaagggattccttgtttacttagggtgctgcttccatcaaattgtaatggccttcctgttatgtatgtcagagatcttcttttgaacccacctgcatataagattgcatcaaccatacaagaagcctgcaaactaatgagcagtacaacatgctccgttcccgatttcacctgcgttcctccagctaagctcgtgaagttacttgagttgagggagactaatcatatcgagttctgcaaaataaaaagtgtacttgatgatatactacaactatacacaaatccagagctcaacaaaatccttaatttactaatggatcctacttgggtttcaactggattaaaagttgaactggagacattagtgaatgaatgtaaatcaatttctcatagaattggtgaaattatctccttcgatggcgaaactgatcagaaaataacgtcacatatgattatccctaatgattttttcgatgacatggagtcttcatggaaaggccgtgtaaagagaattcacttggaagaagaatttgctgaagtagatgaagcttctaaggccttatctgtagctgttgaagaagattttgtcccgattattcggagaattagagcgatgacatcaccgcttggcggaccaaagggagagatattatatgctcgtgagcatgaagctgtttggttcaagggaaaacgttttgtgccgtctgtttgggctggtacacctggagaagaacaaatccaacagctgagacctgcttttgattccaaaggcaaaaaagttggcgaagaatggttcaccactgtgaaagtggaccgcgcgttagccagatatcacgaggctggtgacaaagcaaaagcaaaagtcctggaactattaagaggattatcttccgaactgcaaacaaagatcaatattctagtgttcgcatccatgttgcttgtaattgctaaggctttatttggccatgtaagtgaaggaagaagaagaaaatgggtttttcccactctcactcaacgacacagctctgaggataatggtacactgcatggaagtgaggggatgaatataactgggctatctccatattggttcaatgcggctcaaggtggcgctgtaaaaaatgacctcgatatgaattcactgtttctcctgacgggaccgaacggaggtggaaaatcgagcctgctgagatcgatttgtgctgctgcactactgggaatatgcgggttcatggttccagccgaatctgctattattcctcactttgactcgattatgctgcacatgaaatcttatgatagccctgcagatggaaagagctcgtttcaggttgaaatgtccgagctacgttccgttattacaagagccacttcaaagagcctcgtgcttattgacgaaatatgccgagggaccgaaacagcaaagggcacatgcatagctggcagtataatcgaaactcttgacgccactagttgtctaggtatcgtgtcgacccacctccatggaatctttgatctgccgttgagaacgaaaaatgctgtctttaaagccatgggagccgaactcatcgataatcaaaccatgccgacatggaaattaatcgacgggatttgcagagagagccttgcattcgaaacagctcagagagaaggtgttcctgtagaattaattcaacgggctgaggaattgtacgtttcggcttacagatgtgttctggttggtgctagggagcagccgcctccgtctactattggcgcttcgagtgtttatgtgatgctaaggcccgacagaaaactttacgttggagagaccgatgaccttcagggccgagttcgtgctcatcgcatgaaggaaggaatgcaaaatgcgtcgtttatttacttcttggtaccgggcaagagcctggcttgccagcttgaaactcttctcatcaaccagcttccaacacaaggctttcgtttatctaatttagccgatggcaaacatcggaatttcggcacatctgaccac---ttagaaactgaaatgtcggccagg
>LindenbergiaPhilippensis_10G092600.1
ctttacacaaaagcttctaaaaaatacaaacaattaaat---atttca---atcgaagagaaagattacgctcatgttatctggtggaaggagagaatgcaaatgtgcagaaagccttcttctgttctgctagttaagcggctcacgttttctaatttgctgggtgttgattctacattgaagaatggaagcctcaaagaaggaactcttaactgggaaatattgcagttcaagtcaaaatttccacgtgaaattttgctttgccgagttggagatttttatgaggcaataggtgttgatgccatcattcttgtggaatatgctggattaaatccttttggtggtctacgtacagacagcatacccagggctggttgccctgtagtgaatttacgacaaacactggatgacttgacacgtaatggtttctctgtttgcatagtggaggaagttcagggtccagctcaagctcgcacacgaaaaagtcgttttgtatctggacatgctcatcctggaagtccttacgtgtttgggcttgttggagatgaccatgatttagattttcccgatccaatgcctgttgtaggaatatcacgttcagctaaagggtattgcatggtttctgtgctggagactatgaaaacttactctcaagaggataatctgacagaagaagctttggttacaaaacttcgaacttgccggtgccattatttgttcctgcatacatcgttgaggcacaattcttcaggaacttgtcgttggggagaatttggtgaaggtggtctgttatggggagaatgcagttctagacaatttgaatggtttgatggtaatccagtgaatgagcttttgtacaaggttaaagagctttatggccttgaagatgatatcacattcagaaatgttactgtggctccagaaaataggcctagtcctttacatctagggacagctacccaaataggtgcccttccaactgaagggattccttgtttacttagggtgctacttccatcaaattgtaccggcctccctgttatgtatgtcagagatcttcttttgaaccctcctgcttacgaaattgcctctacaatacaagaagcctgtaaacttatgagcaacacgacatgctcgattcctgaattcacctgtgttccccctgccaagctcgtgaagttgcttgagtcgagggagaccaatcatatcgagttttgcaaaataaaaagtgttcttgatgatatattacaactgtatgcaaattcagagctcaacgaaattctgaatttattaatggatcccacgtgggtggcaactggattaaaagttgaagtggagactttagttgatgaatgtaaatcagtttctcgtcgaattggtgaaattatctcagtcgatggtgaaaatgatcagaaaataacatcacatcccattatcccgaatgagttttttgaagacatggagtcttcctggaaaggtcgtgtcaagaggattcacttagaagaagaatttgttgacgtagatgaagctgctaaagcattatctatagccattgaagaagatttccttcctataattcggagaattaaagcaatgacatcgccccttggaggaccaaaaggagagatactatacgcacgcgagcatgaaactgtatggtttaagggaaaacgttttgcgccgtctgtatgggctggtacccctggagaagaacaaatcaaacagctaagacctgcatttgattccaaaggcaaaaaagttggtgaagaatggttcaccacagtgaaggtggaggatgccttagccaggtatcatgaggctggtgacaaggcaaaagcaaaagttcttgaactattaagaggattatctgccgaactacaaacgaaaatcaatattctagtgttcgcgtccatgttgctagtaattgccaaggctttattcggtcatgtaagtgaaggaagacgaagaaaatgggttttcccgactctaactcagtgccacagttctgagggtaaaggactatcacatggagctgaaaggatgaagataactgggctatcgccttattggttcgatgcagctcaaggtggcgctgtaaaaaatgacgtaaatatgaagtcactgtttctattgacgggaccaaatggaggcggaaaatcgagtctgcttagatcgatttgtgctgctgctttactaggaatatgcggcttcatggtcccagccgaatcggctattattcctcattttgactccattatgctgcatatgaaatcttacgatagccctgcagatggaaagagctcgtttcaggttgaaatgtctgagattcgttctattattacaaaagctacttcaaagagcctcgtgcttattgatgaaatatgccgaggcactgaaacagcaaaaggcacatgtatagctggcagtataatcgaaaccctcgatgcggttaattgcctcggtatagtgtccacccacctccatggaatcttcgacttaccattaagaacgaaaaacgctgtctttaaagctatggcagcagaacttatcgataatcaaacgatgccaacatggaaattgatcgacgggatttgcagagaaagccttgcatttgaaacggctcagagagaaggtgttcctgaagaattaataaaacgagccgaggaattgtatgtttcggtttatagatgtgttctgattggtgctaaggagcagccacctccgtcgaccattggtgcttcaagcgtttacgtgatgcttagacccgataggaaaatttatatcggagagacagacgaccttcaagggagggtccgcactcatcgcttaaaggagggaatgcagaacgcctcgtttatttacttcttggtcccgggcaagagcatggcttgtcaactcgaaactcttctcataaaccagctcccaagtcaaggttttcgcctaactaacttagctgatggaaaacatcgaaattttggtacgtccgatgtc---ttagaagccgaaatgttgctcaga
>PhelipancheAegyptiaca_GWHTBHPU003930
ctttacacaaaacctactaaaaagcagaaacagttaaaa---ctttcc---ataaaagagaacgattatgctcatgttctctggtggaaggagagaatacaaatgtgcaaaaagccttcttctgttcttctagttaagcggcttacattttctaatgtattgggcgttgatgctactttaaggaatggaagcctcaaagaaggaactttgaactgggaaatgttgcaattcaagtcaaaatttccacgtgaagttttgctgtgccgagttggagagttttacgaggcaattggtgtggatgcctgcattcttgtggagtatgttggattaaacccgtttggtggttcacgttcagacagcatcccaaaggctggttgccctgtagtgaatctacgacagacactagacgacctgacacgtaatggtttctctgtttgcatagtagaggaagttcagggtccagctcaagctcgcacacggaaaagccgttttatctccggacatgcgcatcctgggagtccgtacgtgtttgggctcgttggagatgaccatgatctagattttcccgacccaatgcctgtagtagggatatctcgttcggctagaggatactgcatggtttctgtgctggaaactatgaagacttattctgcagaggataatctgacagaagaagccttggttaccaaaatccgtacttgccgctgccatcatctgttcctccatgcatcgttaaggcacgattcctcaggaacttgtcgctggggagaatttggtgaaggtggactgttatggggagaatgcagtgcaagaaaatttgaatggtttgatggtaatccagtaaacgagctcgtgtacaaggtaaaagagctttatggccttgaagatgatatcacattcagaaatgtcacaattgctccagaaaataggccaagtcctttacaccttgggacagccacgcaaataggtgctcttccaactgaagggattccttgtttgcttaaggtgctgcttccatcaaattgtactggccttcctgttatgtatgtcagagatcttcttttgaaccctcctacttatgagattgcatcaactatacaagaagcatgcaaactaatgagcaacacaacatgctcgattcccgaattcacctgtgttcctccagctaagctcgtgaagttgctggagtcaagggagaccaatcatattgagttttgcaaaataaacagtattcttgatgacatattacaactgtacacaaattcagagctcactgaaattctgaatttactaatggatcctacttgggtggcaactgggttaaaagtcgaactcgatacattagtgagcgagtgtaaatcagtttctcatagaattggtgaaattatctccttcgatggtgaaaatgatcagaagataacatcgtataagattatcccaaacgatttttttgaagacatggagtcttcttggaaaggtcgtgtcaagaggattcacttagaagaagaatttgctgaagtagatgaagctgctaaagcattatctctagctatcgaagaagatttcatccctataattcggagaattaaagcaatgacatcatccgaccgggaaccaaaaggagagatcttatatgcccgtgagcatgaagctgtatggttcaagggaaaacgttttgtgccgtctccttgggctggtacacctggagaagaacaaatcaaacagcttatacctgcatctgattccaaaagcaaaaacgtcggcggagagtggttcaccacggtgaaggtgaatgatgctttagccaggtatcatgaggctggtgacaaagcaaaagcgaaagtcttggaaatattaagaggattatctgctgaactgcaaacaaaagtcaatgttctagtgtttgcatcgatgttgcttgtaatagccaaggctttatttagccatgtaagtgaaggaagacgaagaaagtgggttttcccctctctcactcaatgccacacttctgaggaaaaaggaatacgacatagaactgaggggatgaagttaactgggctatctccatattggtttgatgcagctcaaggtggtgctgtaaaaaacgatgtcgatatgaagtcactttttctcttaacaggaccaaatgggggcggaaagtcgagcctgctaagatcaatttgtgcagccgcattactgggaatatgtggattcatggtccccgctgagacggctattattcctaatttagattccattatgcttcacatgaaatcatacgatagtcctgcagatggaaagagctcgtttcaggtcgaaatgtcggaaattcgttctattattacaaaagccacttcaaaaagccttgttcttattgatgaaatctgccgagggactgagacagcaaagggcacatgtatagccggcagtataattgaaacactcgataaaatcagttgcctaggtattgtctccactcacctccacggagtcttcgatttaccattgagaacgaaaagcaccgtctttaaagccatgggagccgaacttataaataaccaaaccatgccgacatggaaactaaccgatgggatttgcagagagagccttgcgttcgaaactgctcaaagagaaggggttcccgaagaattaattcaaagagccgagaaattatacgtttcggtttatagatgtgttctggttggtgctaaagagcagccacctccttccaccattggtgcttcgagtgtttatgtgatgcttagacccgacagaaaaatttatgttggagagactgatgaccttcagggccgagtccgtgctcatcgcatgaaggaaggaatgcaaaatgcatcgtttatttatttcttggtaccgggcaagagcatggcttgccaacttgaaacccttctcatcaaccagctcccaaaccaaggttttcaattgactaatttagccgatggaagacatcgaaatttcggcacgtccgatcac---ttagaaaccgaaatgattggtcag
>OrobancheCumanamana_GWHTBHPV054713
cattacacaaaaactactaaaaaatacaagcaattggaa---gtctcc---gtagaagagaaagactatgctcatgttatctggtggaaggagagaatgcaaatgtgcagaaagccttcttctgttgttctagttaagcggctaacattttctaatttgttgggtgttgatgctacattaaagagtggaagcctcaaagaaggaactcttaactgggaaatcttgcaattcaaatcaaaatttccgcgtgaagttttgctatgccgagttggagatttttatgaggcaattggtgttgatgcctgcattctggtggaatatgcaggattaaatccttttggtggtttacgttcagacagcatcccgagggctggttgccctgtagtgaatttacgacagacactagatgacctgacgcataatggtttctctgtttgcatagtggaggaagttcagggtccagctcaagctcgcacacgaaaaagccgttttatatctgggcatgcacatccgggcagtccctacgtgtttgggcttgttggagatgaccatgatctagattttcctgacccaatgcatgttgtagggatatctcgttcggctaaaggatattgcatggtttccgtgctggagacaatgaagacttattctgcagaggataatctaacggaagaagccctggttaccaaactccgtactcgccggtgccatcatttgttccttcatacatcattgaggcacaatccctcaggaacttgtcgctggggagaatttggtgaaggtggcttgttatggggagaatgtagtgctagacaatttgaatggtttgatggtaatccaataaaccagcttttatacaaggtgaaagagctttatggcctcgaagatgatatcacattcagaaatgtcacagttgctccagagaatagaccaagtcctttacacctagggacagccacacaaataggtgctcttccaaccgaagggattccttgtctacttagggtgctgcttccatcaagttgtaccggccttcctgttatgtatgccagagatcttcttttgaaccctcctgcttatgagattgcatcagcaatacaagaagcctgcaaactaatgagcaacacaacatgctccattcctgaattcacatgtgtccctccagctaagctcgtgaagttgcttgagtcgagggagactaatcacattgagttctgcaaaataaaaaatgttcttgatgatatagtacaactgtacacaaagtccgagctcaatgaaattctcaagttactaatggatcctacttgggtggcgactggattaaaagttgaactggagacattggtgaatgagtgtagatcagtttctcgcagaatcagtgagattatcgctttcgatggtgaaaaggatcagaagattacgtcgtatgccattatcccgaacgagttttttgaagacatggagtcctcctggaaaggtcgtgtcaagaggattcacttagaagaagaatttgcaaaagtagacgaagctgctaaggccttatctttagctattgaagaagatttcctccctataattcggagaataaaagcagtgacatcaccccttggaggaccaaagggagagatactatatgcccgtgagcatgaagctgtttggttcaagggaaaacgttttgagccacgtttttgggctggtacacctggagaagagcaaatcaaacagctacgacccgcatttgattccaaaggcagaaaagttggtgacgaatggttcaccacagtgaaggtgacagatgctttagacaggtatcacgatgccggtgacaaagcaaaagccaaagttctggaactattaagaggattatctgctgaactgcaaacaaggattaacattctagtgtttgcatccatgttgcttgtgattgccaaggctttatttggccatgtaagtgaaggaagaagaagaaaatgggtttttcccgttctcacccaataccacagtgctgaggataaaggaaaaccacttaaagctaacaagatgaagataactgggctatctccatattggtttgatgcagctcaaggtggtgctgtaaaaaacgatgtcgatatgaagtcattgtttctcttgacaggcccaaatggtggcggaaaatcgagtctgttgagatcaatttgtgctgcagcattacttggcatatgtggattcatggtcccagccgaatctgctattatgcctcattttgactccattatgctgcatatgaaatcttacgatagtcctgcagatggaaagagctcatttcaggtcgaaatgtcggaacttcgctctattattacaagagccacttcaaaaagcctcgtgcttatcgacgaaatatgccgaggtacggagacagcaaaaggcacatgtatagccggcagtataattgaaactcttgataatatcagttgcctaggtatcgtgtccacccacctccacggaatcttcgatttaccactgagaacaaaaaacgcggtctttaaagccatgggagcggaactcctaaacaatcaaaccatgccgacatggaaattaaccgacggtatttgcagagaaagcctcgctttcgaaacagctcagagagaaggagttcccgaagaattaattcagagagcagaggaattatacagttcagtttacagatgcgtttcgattggtgctggagagcagccgcctccgtctactattggtgcttcgagtgtttatgtcatgcttagacctgacggaaaaatttatgttggagagaccgatgaccttcagggccgagtccgtgcgcatcgcatgaaggaaggtttagaaaattcctcgtttatttacttcttggtaccaggcaagagcatggcttgccaactcgaaacccttctcatcaaccagctcccaaatcaaggtttccgattaactaatttagccgatgggaaacatcggaattttggcacgtccgatcac---ttagccaccgaaatatccgtcgga
>ConopholisAmericanaamericana_2020388
ctttacacaaaacctactaaaaaacaccaacaattgaaa---gtctcc---atagaagagaaagattatgctcatgttatctggtggaaggagagaatgcaaatgtgcagaaagccttcttccatcctgcttgttaagcggcttacattttctaatttgttgggtgttgatgctacattaaagaatggaagcctcaaagaaggaacacttaactgggaaatgttgcaattcaagtcaaaatttccgcgagaagttttgctgtgccgagttggagaattttacgaggcaattggtgttgatgcctgcgttctcgtggaatatgctggattaaatccttttggtggtttacgttcagacagcatcccaagggctggttgccctgtagtgaatttacgacagacactagatgatttgacacgtaatggtttgtctgtttgcatagtggaggaagttcagggtccagctcaagctcggacacgaaaaagtcgttttatatcaggacatgcacatcctggcagtccctatgtgtttgggcttgttggtgatgaccttgatctagattttccggaccccatgcctatagtagggatatctcgttcggctaaaggatactgcatggtttcggtgctggagacaatgaagacttattctgcagaggataatctgacagaggaggccttggttaccaaacttcgtacttgtcggtgccatcatttgttcctccatacatcattgaggcacaattcctcaggaacttgtcgttggggagaatttggtgaaggtggtctgttatggggagaatgcagtgctagacaatttgaatggtttgatggtaatccagtgaacgagcttttgtacaaggtaaaagagttttatggcctcaaagatgatatcacattcagaaatgtcacagttgctgctgaaaataggccaagtcctttacacctaggaacagccacacaaata------cttccaactgaagggattccttgtttacttagggtggtgcttccatcaaattgtactggccttcctgttacgtatattagagatcttcttttgaacccacctgcttatgagattgcatcagctatacaagaagcctgcaaactaatgagcaacacaacatgctcgattcctgaattcacctgtgttcctccagccaagctcgtgaagttacttgagtcgagggagactaatcatattgagttttgcaaaataaaaggtgttcttgatgatataatacaattatacacaaattcggagctcaatgaaattctgaagttactaatggatcctacttgggtggtgactggattaaaagttgaactggagacattagtgaaggaatgtaaatcagtttctcgtagaattggtgagactatatccttggatggtgagactgatcagaagataacgtcatataccattatcccaaacgagttttttgaagacatggagtcttcctggaaaggtcgtgtcaagaggattcacttagaagaagaatttgcagaagtagatgaagctgctaaggccttatctgttgctattgaagaagattttctccctataatttggagaattagagcaatgacatcaccccttgaagttccaaagggagagatattatatgcccgtgagcatgaagctgtatggttcaagggaaaacattttgtgccgcatgtttgggctggtacccctggagaagaacaaatcaaactgcttggacctgcatttgattccaaaggcaaaaaagtcggcgaagaatggttcaccacagtgaaactggaagacgccttagccaggtatcatgaggctggtgacaaagcaaaagcaaaagtcctggaactattaagaggattatctgctgaactgcaaacaaagatcaatattctagtgtttgcatctatgttgcttgtaattgccaaggctttatttggccatgtaagtgaaggaagaagaagaaaatgggttttcccctctctcactaaatatcacagttttgaggataaaggaaaagtgcataaagctgaggggatgaagataaccgggctatctccatattggtttgatgcagctcaaggaggtgctgtaaaaaatgatgtctatatgaagtcactgtttctcttgacgggaccaaatggtggcgggaaatcgagtctgctgagatcgatttgtgctgcttcattactgggaatatgtggattcatggtcccagctgaatctgctattattcctcattttgactccattatgctgcacatgaaatcttatgatagtcctgctgatggaaagagttcgtttcaggttgaaatgtcggagattcgttccattattacaaaagccacttcaaaaagcctcgttcttatcgacgaaatctgccgagggactgaaacagccaagggcacatgtatagctggcagtataattgaaacttttgacacaatcagttgccttggtatcgtctccacccacctccacggaatcttcgatttaccactgagaacgaaaaatgctgtctttaaagccatgggagcagaacttataaataatcaaacaatgccaacatggaaattgaccaatgggatttgcagagagagcctcgcattcgaaacagctcagagagaaggagttcccgaagaattaatacaacgagccgaggaactgtacgtttctgtttacagatgtgttttaattggtgctaaagagcagccgcctccatccaccattggtgcttcgagtgtttatatgatgcttagacccgacagaaaactttatgttggagagNNN---------cagggacgagtccatgctcatcgcctgaaggaaggtatgcaaaatgcctcgtttatttattttttggtatcgggcaagagcatggcttgccaactagaaactcttctcatcaaccagcttccaagccaaggctttcgcttaactaatttagccgatgggaaacatcggaattttggcatgtctgatcac---ttagaaaccgaaatgttggtcaga
>Alectravogelii
------------------------------------------------------------------------------------------------------------------------------------------------------------------------------------------NNNagcctcaaagaaggaactctcaactgggaaatattgcaattcaagtcaaaatttccccgtgaagttttgctgtgccgagttggagatttttatgaggcaattggtgttgatgcttgcattcttgtggaatatgctggattaaacccttttggtggtttacgtacggacagcatcccgagggctggttgccctgttgtgaatttacgacagacgctagatgatctgacacgtaatgggttctctgtttgcatagttgaggaagttcagggcccagctcaagctcgcacgcgaaaaagtcgttttatatctgggcatgcacatcccggcagtccctatgtgtttgggcttgttggggatgaccatgacctagagttcccagacccgatgcctgtagtagggatatctcgttcggctaaaggatactgcatggtttcgtttctggagaccatgaagacttattctgcagaggataatctgacagaagaagctttggttaccaaacttcgtacttgccgatgtcatcatttatttctccattcatcattgaggcacaattcctcaggaacttgtcggtgg------------------------------------------------------------------------------------------------------------------------------------------------------------------------------------------------------------------------------------------------------------------------ggccttcctattatgtatgtccgagatcttttattgaaccctcctgcttatgagattgcatcaacaattcaagaagcctgcaaacttatgagttatacaacatgctcaattcccgaattcacctgtgttcctccggccaagctagtgaagttgctcgaatcgaaggagaccaatcatgtcgagttttgcaaaataaaaagtgttctaagtgatttattacaactgtatacaaattcagagctc---------------------------------------------------------------------------------------------------------------------------------------------------------------------------------------NNNatggagtcttcatggaaaggccgtgtgaagagagttcacttagaagaagaattttttgaagtcgatgaagctgctaaggccttatccgtagctattgaagaagattttctccctatagttaggagaattaatgcaatgacatcagcgtttggaggggcaaagggggagatattatactcccgtgaaaatgaagctgtttggtttaagggaaagcgatttgcaccgtcggtttgggccggcacacctggagaagaacaaatcaaacggctgagatcggcttttgattccaaagggaaaaaggtcggtgaagaatggtttactacgttgaaggtggaggaagccttagccaggtatcacgaggctggtgacaaagctaaagcaaaagtcttggaactattgcgcaatttatcggccgagctacaaacaaagatcaacattctagtatttgcatccatgttgcttgtcatttcgaaagctttattcggccatgtcagtgaaggtagaagaaggaaatgggtgttccccactctcactcaatgccacaattctgaggatacaggaacactacatagagccggggaaatgaagatatctgggctgtccccatattggtttgattcggctcaaggtggcgctgtaaaaaacgatgttgaaatgaaatcactctttcttttgacgggaccaaacgggggtggaaaatcaagccttctgaggtcaatttgtgctgccgcattattgggaatttgcggatttatggtcccagccgagacagctattattccccattttgactccattatgctccacatgaaatcttatgatagtccggctgatggaaagagctcctttcaggttgagatgtcagaaatccgttccatcatcaaccgagccacctcaaaaagccttgtcctcatcgacgaaatttgccgaggtactgaaacagccaaaggcacttgcatagctggcagcataatcgagactctcgactcactctcttgcctcggcatagtctccactcacctccatggaatattcgatctcccactaaaaaccaaaaacgcagtctttaaagccatgggagcccaaatcatcaacagccaaacagtccctacatggaaattattggacggaattttccgagagagcctcgct------------------------------------------------------------------------------------------------------------------------------------NNNgtttatctgatgattaggcctgacgggaaaatttatgtgggcgagacagacgaccttcagggcagagtgcgtgctcaccgtctgaaggaaggaatgcaaaacgtgtcatttgtttacttgttggtggcgggcaagagcatggcttgccaactcgagactcttctcattaaccagctcccgacccaaggttttcggctcacaaatttagccgatgggaggcacaggaattttggcacgtctgattac---ttggaaaccgagatgtttgtcaga
>StrigaAsiatica_GER52219.1_27753
ttctacacaaaagctaccaaaaggcaaaagcaattgaaa---gtttcc---ttagaagagaaagattatgcccatgttatttggtggaaggagaaaatgcaagtgtgcagaaagccttcatctgctgtgctggttaagcggcttacgttttcaaatttattgggtgttgatgcttcattaaagaatggaagcctcaaagaaggaactctcaactgggagatactgcaattcaagtctaaatttccacgtgaagttttgctgtgccgagtaggagatttctatgaggcaattggtgttgatgcctgcattcttgttgaatatgctggattgaacccatttggcggtttacgtacagacagcatcccgagggctggctgtcctgttgtgaatttacgacagactctagacgacctgacacgtaatggtttctctgtttgcatagttgaggaagttcagggtccagctcaagcccgcacacgaaaaaatcgttttatatctgggcatgcacatcctggcagtccttatgtttttgggcttgttggagacaaccatgacctagattttcctgacccgatgcctgtagtaggaatatctcgttcagctaaaggatactgcatggtttcggttctggagacaatgaagacttattctgaggaggataatctgacagaagaagctttggtcaccaaatttcgtacttgccgatgtcatcatttgttactccatacgtcattgaggcataattcctcaggaacttgtcggtggggggaatttggtgaaggtggtctgttatggggagaatgtagttctagacagttcgagtggtttgatggcgagccagtgaaggagattttgtataaggtgaaagagctttatggcctcgaggatgatatcacattcagaaatgttacagttgctccagaaaataggccaagtcctttacacctggggacggccacacaaataggtgctcttccgactgaaggaattccttgtttacttaaggtgctgcttccatcaaattgcaccggccttcctgttatgtatgtcagagatcttcttttaaatcctcctgcttatggaattgcatccacaatacaagaagcctgcaaactgatgagtaatataacatgtgccattcccgaattcacctgtgttcctccagctaagctagtgaagttgcttgagtcgagggaaaccaatcatgtcgagttttgcaaaataaaaagtgttctcgacgatatattacaattgtattcaaattcagagctccataaaattctcaaattactgatggatcctacttgggtggctactggactgaaagtcgagctggagacattagcgagggaatgtaaatttgtttcacatagaattggtgaaatcatttccttggatggtgaacgtgatcagaggataacaacacacaccattatcccgaatgagttttttgatgacatggaatcttcatggaaaggtcgtgtgaagagaattcacttagaagaagaattcgcagaagtggatgaaactgcaaaggccttatctgtagctattgaagaagattttctccctattattgggagaattaaagcaatgacatcaccccttggagggccaaagggggagatattatacagccgtgagcatgaagctgtttggttcaagggaaaacgttttgcaccgtctgtttgggctggtacgcctggagaagaacaaatcaaacggcttagacctgcctttgattctaaaggaaaaaaggttggtgaagaatggtttaccacgctgaaggtggaggaggctctagccaggtatcatgaggctggtgacaaagcaaaagcaaaagtcctgcaactattacgcaatttatctgctgagctgcaagcaaagatcaatatcctagtgtttgcatccacattgcttgtaattgccaaggctttatttggccacgtgagtgaaggtagaagaaggaaatgggtgttccccactctcactcaatgccacagttctgaggataaaggaaccctacataaatctgagggtatgaagataactgggctatctccatactggtttgattcatctcaaggccgtgccgtaaaaaacgacgttgatatgaaatcactatttctcttaacgggaccaaacggaggtgggaaatcgagcctgctgaggtcaatttgtgctgcctcattattaggaatatgtggattcatgatcccagctgagacagctgttatccctcattttgactccattatgctccacatgaaatcttatgatagtcctgctgatggaaagagctcctttcaggtcgaaatgtcagaaatccgttccattatcactcgagccacctcagaaagcctcgtcctcatcgacgaaatttgccgaggtacagagacagccaaaggcacgtgcatagctggcagcataatcgagaaactcgattcaatcaactgtctcggcatagtttccactcacctccacggaatattcgatctcccattgaaaaccaaaaatgcagtctttaaagccatgggagcccggctcgtcaacaatcaaacagtgcccacgtggaaattaatggatggcatttgcagagagagcctcgcgttcgagacagctcagagggaaggggttccggaagatttgattaagcgggcccacgatctgtacatttcggtttatagatgtgtttcgattggtgctaaagagcaggcgcctccatctactattggtgggtcgagtgtttatgtgatgattaggccggacaagaaaatttacgtaggcgagacggatgaccttcagggccgagttcgtgctcaccgcctagaagagggaatgcaaaatgcatcgtttatatatttcttggtggtgggtaaaagcatggcttgccaactcgagacacttctcatcaaccagctaccgagcagaggctttcggttgactaatgtagctgatgggaagcacaggaatttcggcacgtctgattac---ttggaaatggagatgttggtcaga
>MimulusGuttatus_G0568.1
ctttacacgaaacctattaagaaacacaaacaatcgaag---atttcc---cttgaagagaaagattactctcatgttatctggtggaaggagagaatacagttgtgcagaaagccttcttctgtcgtgcttgtacaacggctctcgttttctaatttactaggcgtcgatgccaccttaagaaacggaagccttaaagaaggaactcttaattgggaaatattgcaattcaagtcaaaatttccccgcgaagttttgctatgcagagttggagagttttacgaggcgattggtgtcgatgcgtgcattcttgtggaatatgctggattgaacccctttggtggtttgcgttcggacagtatcccgagagctggttgccctgtagtgaatttacgacagacattggatgacctgacacgtaacggtttctctgtctgcatagtggaagaagttcagggtccggctcaagctcgcacacgtaaaagtcgttttatatccggacacgcacatccaggtagtccgtatgtgtttggtctcgttggagatgatcacgacctcgattttcccgacccgatgcccgtagtaggaatatctcgttcggcaaaggggtactgcatggtaacggtgttcgagacaatgaagacctattccgtagaggataatttgaccgaagaagccttggtcaccaagcttcgtacttgtcgttgccatcatttgcttctgcatacatcgttgaggaacaattcatcaggaacttgtcggtggggagaatttggtgaaggtggattgttatggggagaatgcagtgcaagacaatttgaatggttcgatggtaatgcggtgaacgagcttttgtacaaggtaaaagatctttacggccttgaagatgatatcgcattcagaaatgttacagtcgccccagaaagtaggcccagtcctttacacctagggacagccacacaaataggtgctcttccaactgaagggatcccttgtttactgaaggtgctgcttccgtcaaattgtaccggccttcctgttatgtttgtcagagatcttcttttgaaccctccggcttacgagattgcatcaacaattcaagaagcctgtaaacgaatgagcaacataacatgctccattccggaatttacatgtgttcctccagccaagctcgtgaagttgctggagtcgagggagactaatcacatcgagttttacaaaataaaaaatgttcttgatgatatactgcaactgaactcaaattccgagctcgacgaaattctcaagttattaatggatcccacttgggtatcaactggactgaaagtcgaacaagcgactttagtgaatgaatgtaaatcagtttctcatagaatcggagaaattatctcattggacggtgaaaatgatcagaagccttcttcgtatgccgtaatcccgaacgattttttcgaagacatggaatcttcatggaaaggccgtgtgaagagaatccatttagaagaagaatacgcagaagtcgatgaagctgcaaaggccttatccattgctattgaagaagattttcttccgataatatcgagaattagagcaacgacagctcctcttggaggaccaaagggagagatactgtattcccgtgagcaagaggctgtgtggtttaagggaaaacgttttacgccgtcggtttgggctggtacagctggcgaagaacaaatcaaacagctccgacctgccttcgattccaaaggaaaaaaagtcggcgaagaatggttcactaccgtaaaagtggacaatgcattaaccaggtatcacgaagctggtagcaaagcaagaatgaaagttctagaactattgagaggattatctaccgaacttcaagcgaagatcaatattttagtgtttgcttccatgttgctcgtaatcgccaaggcattattcggccatgtaagcgaaggaagaagaagaaaatgggttttcccgactctcactcaaagccacgattccggggataaagatatcctacgtggatcggaagggatgacgataaccggtctatctccatattggtttgacgcgaaccaaggtggtgctgtactaaataatgttgatatgaagtcgttgtttcttttgacggggcccaatgggggtggaaaatcgagtcttttgagatcaatttgtgctgctgctttattgggaatatgtggatttatggtgcctgctcaatcggctactattccacatttcgactcgattatgctgcatatgaaatcttatgatagtcctgccgatggaaagagctcgtttcaggtcgaaatgtcggagattcgttccattattacaagagccacatcaaaaagcctcgtcctaatcgacgaaatatgccgaggcaccgaaaccgcaaagggcacatgcatagctggcagcataatcgaaaccctcgattcaatcgcttgcctcggcatagtgtccacacacctccacggaatcttcgatctaccactgagaagaaaaaacaccgtctttaaatccatgggagcagaattcatcgagaatcgaacaatgccaacgtggaaattaacggacggtatttgcaaagagagcctcgctttcgaaacagctcagagggaaggagtgcccgaagaactaatccacagggcagaagaattgtacgtttcggtttacagattcgttctgattggtgctaaagagcagcctcctccatcaactatcggagcttcgagtgtttatattattctccgacccgacagaaaactttacgttggagagacggatgatcttcagggtcgagtgcgtgctcatcgattaaaggagggaatgcagaacgctacgtttctatatttcttggtaccggggaagagtatggcttgccagctggaaactctactgataaatcagctacctaatgaaggttttcaattaactaatttagctgatggaaaacataggaatttcgggacttccgatttc---gtagaaacggaaatgtcggctagg
>Escobedia
ctttacacaaaacctaccaaaaaacataagcaattgaaa---attttt---gtagaagagaaagattatgtccatattatctggtggaag---------------------------------------------------------------------------------------------------------------------------------------------------------------------------------------------------------------------------------------------------------------------------------------------------------------------------------------------------NNNgtttgcatagttgaggaagttcagggcccagctcaagctcgcacgcgaaaaagtcgttttatatctgggcatgcacatcctggcagtccctatgtgtttgggcttgttggggatgaccatgacctagagttcccagacccgatgcctgtagtagggatatctcgttcggctaaaggatactgcatggtttcggttctggagaccatgaagacttattcggcagaggataatctaacagaagaagctttggttaccaaacttcgtacttgccggtgtcatcatttatttctccattcatcattgaggcacaattcttcaggaacttgtcggtggggagaatttggtgaaggtggtttgctatggggagaatgtagttctaggcaattcgagtggtttgacggtaatgcagtgaacgagcttttgtataaggtaaaagagctctatggccttgacgatgatatcacactcagaaatatcacatttgctccagaaaataggcctagtcctttacacctagggacggcaacaaaaataggtgcttttccaaccgaaggg------------------------------------------------------------------------------------------------------------------------------------------------------------------------------------------------------------------------------------------------------------------ttacaactgtatacaaattcagagctgcatgaaattctcaaattactgatggatcctacttgggcggcaactggactaaaagtcgagctcgagacattagtgagtgaatgtaaatccatttctcatagaattggagaaattatatccttggacggtgaacgtgatcagaagataacgtcacagcccattattccgaacgagttttttgaagacatggagtcttcatggaaaggccgtgtgaagagggttcacttagaagaaaaatttgccgaagttgatgaagctgctaaggccttatctgtagctattgaagaagattttctccctatagttaggagaattaatgcaatgacatctgcatttggagggcaaaagggggagattttatatgcccgcgaacatgaagctgtttggtttaagggaaaacgatttgcaccgtcggtttgggccggcacgcctggagaagaacaaatcaaacggctaagatcggcttttgattccaaagggaaaaaggttggggaagaatggtttacaacgttgaaggtggaggaagccttggccaggtatcacgaggctggtgacaaagcaaaagcaaaagtcttggaactattacgcaatttatcggctgagctgcaaacaaagatcaacattctagtatttgcatccatgttgcttgtaatttccaaggctttattcggccacgtgagtgaaggtagaagaaggaaatgggtgttccccactctcacccaatgccaaaattctgcggatcaaggaacactacataaagccggggaaatgaagatagctgggctatccccatactggtttgattcggctgaaggtggggctgtaaaaaatgatgttgatatgaaatcactctttctcttgactggaccaaacgggggtgggaaatcgagccttctgaggtcgatttgtgctgccgcattattaggaatatgcggattcatggtcccagctgagacggctattattccccatttcgactccattatgctccacatgaaatcgtatgatagtcctgctgatggaaagagctcctttcaggtcgagatgtcagaaatccgttccatcatcaaccgagccacttcaaaaagcctcgtcctcatcgacgaaatttgccgaggtactgaaacggccaaaggcacttgcatagctggcagcataatcgagacgcttgactcgataacctgcctgggcatagtctccactcacctccatggaatattcgatctcccactaaaaaccaaaaacgctgtctttaaagccatgggagcccaaatcgtcaacaaccaaacagtgcctacatggaaattaatggatggaatttgccgagagagcctcgcattcgagacggctcagaaggaaggagtcccagaagaactaattcggcgggcccaccaactgtacgtctcggtttatagatgtgttttgatcggtgctaaagagctgccacctccatctaccattggcgtttcgagtgtttatgtgatgattaggcccgacgcgaatatttatgtgggcgagacagacgaccttcagggcagagtgcgtgctcaccgtctgaaggaaggaatgcaaaacgcgctgtttgtttacttcttggtgccaggcaagagcatggcttgccagctcgagactcttctcattaaccagctcccaagccaaggttttcggctgacaaatgtagccgatgggaagcacaggaatttcggcacatatgattac---ttggaaaccgagatgttggtcaga
>ChristisoniaKwangtungensis_TRINITY_DN34084_c0_g1_i1
ctttatacaaaatttaccaaaagccaaaagcaactgaaa---gtttcc---gtagaagagaaagattatgctcatgttatctggtggaaggagagaatgcaaatgtgcagcaagccttcgtctgttatgctggttaagcggcttatgttttctaatttattgggtattgatgctacattaaagaatggaagcctcaaagaaggaactctcaattgggaaatattgcaattcaaatcaaaatttccacgtgaggttttgctgtgtcgagtcggagaattttacgagacagttggcattgatgcttgcattcttgtggaatatgctggattaaacccttttggtggtttacgtacagacagcatcccgagggctggttgccctgttgtgaatttacgacagacattagatgacctaacaagtaaaggtttctctgtttgcattgttgaggaagttcagggcccagctcaagctcgcactcgaaaaagccgttttatatctgggcatgcacatcctggaagtccttatgtgtttgggcttgttgagaacgactatgacatagaatttcccgacccaatgcctgtgatagggatatctcgttcggctaaaggatactgcatggtttcggttctggagacaatgaagacttattctgcagaagataacttgacagaagaggctctggtcaccaaacttcgtacttgccagtgccaccatttattcctccattcatcattgaagcacaattcctcaggaacttgccgatggggggaattcggtgaaggtggtttgttatggggagaatgcagttctagacaatttgagtggtttgatggtaatccagtgaacgagcttttatataaggtgaaagagctttatggccttgcggatgaaatcacattcagaaatgtcacagttgctccggaaagtaggccaagtcctttacacctagggacagccacacaaataggtgctcttccaactgaagggattccttgtttactcaaggtgctgcttccatcaaattgcactggccttcctgttatgtatatcagagatcttctattgaaccctcctgcttatgaaattgcatcaagaatacaagaagcctgtaaactgatgagtaaaacaacatgctccattcctcaattcacctgtgttcctccagccaagctagtgaagttgcttgagtccagggagaccaatcatgttgagttctgcaaaatcaaaagcattctcgatgatatattacaactgcatacatattcggagctccatgaaattctgaaattactgatggatcctacttgggtggcaactggactcaaagtcgagctggagacgttagtaagcgaatgtaaatccatttctcgtagaatcggtgaaattatttcattggatggtgaaaatgatcagaagataacatcacaatccgttatcccgaatgagttttttgaagacatggagtctttgtggaaaggccgtgttaagagggttcactttgaagaagaatttgctggagtcgatgaaactgcaaaggccttatctgcagctattgaagaagattttcttcctatagttcggagaattaaagcaatgacatcaccccttggagggccaaagggggagatattatacgcccgtgagcatgaagctgtttggttcaagggaaaacgctttgcaccgtctgtttgggctggtacacctggagaagaacagatcaaacagctacggccagcttttgattccaaagggaaaaaagtcggtgaagaatggtttactacattgaaggtggatgcggccttagccaggtatcatgaggctggtgacaaagcaaaagcaaaagtcatggaactattacgctgtttatccgctgagctgcaaacgaatatcaatattctaatatttgcatcaatggtgcttgtaattgccaaatctttatttggccatgtgagtgaaggtaggagaaggaaatgggtgttccccactctcactcaatgccacagttctgagaataaaggaacactacataaagccaagagaatgaagatagctgggctattcccatactggtttgatttagctcaaggcgacgccgtaaaaaacgatgttgatatgaaatcactatttctcttaacgggaccaaatgggggtgggaaatcaagcctgctgaggtcaatttgtgctgcagcgttgttaggcttatgcggattgatggtcccagctgaaacagccattattcctcatttcgactcgattatgctccacatgaaatcttatgatagtccagctgatggaaagagctcctttcaggttgagatgtctgaaatccgttcgatcgtcacccaagccacccccaaaagccttgttctcattgacgaaatttgccgaggtactgaaacagccaaaggcacgtgcattgctggtagcataattgagacacttgattcaatcacgtgcctgggcataatatcgacccacctccacggaatattcgatctcccactaaaaatcaaaaacgcagtctttaaagccatgggtgcccaattcatcaataaccaaacagttcctacgtggaatttaatggacgggatttgccgagagagcctcgcgttcgagacggctcgtagggaaggagtcccagcagaactaattcagcgggcccacgaactgtacgtttcagtttatagatgtgttttgattggtgctagagagcagccgcctccctctactattggcttttcgagtgtttatgtgatgattaggcctgacgggaaaatttatgtgggcgagacggacgaccttgaggggagagtgcgtgctcaccgggtgaaggaagagatgcaaaatgcgttgtttatttacttcatggtgtcgggcaagagcttggcttgccaactcgagacccttcttattaaccagctcccgagtcgaggttttcgcttgactaatgtggccgatgggaagcacaggaattttggcatatcc---------tttgaaacacagatgctggtcaga
