# Supplementary material for: Altered Mitochondrial Respiration Is Associated With Loss of Nuclear‐Encoded OXPHOS Genes in Parasitic Broomrapes
Source: Ecol Evol. 2025 Jul 6;15(7):e71737. doi: 10.1002/ece3.71737 (PMC12230201; doi:10.1002/ece3.71737)
Supplement: Supplementary file 1 — Appendix S1. [file ECE3-15-e71737-s003.tgz › Orobanchaceae_O2K_Supplementary_v3/Data_S1/DataS1/RRR/OG0009767.filter.hyphy.fas]

>AmborellaTrichopoda_ERN13316.1
ATGGAATCGGAACCTGTTCAATCAGGGAGAGTTAGAGTGCTTAAAGCTGGAGAA------
------------ACTGGGGGTAATGGGCCTGTTGTTTACTGGATGTTCAGAGATCAGAGA
TGTAACGATAATTGGGCTTTGGTTTATGCTTTGGAG------CAAGGAGCTAGATTGAAT
GTTCCAGTGGTTGTGGCGTTTAATTTGTTTGATCAG------TTTTTGGGGGCAAAAGCC
AGGCAGTTAGGGTTTATGCTCAGGGGTTTAAGAGATCTTGAGCAGAGCCTG---------
AAGGTTTTAGGCGTTCCATTTTTT---CTATTTCGGGGAGAAGCTGATGAAAATATCCCT
AAATTCACGAGCCAATGCAATGCATCCCTTCTTGTCACAGATTTCTCGCCCTTACGGATC
ATTCAAAATATAAAAGAGAATATATGC---------CAT---------AGGGTAACCGAA
GAAATTCCAGTTCATGAAGTGGATGCTCATAACATAGTACCAGTGTGGGTGGCCTCTGAT
AAATTGGAGTATGGTGCAAGGACTATAAGAACCAAGATCAACAAGCTTCTACCAGAGTAC
CTCACTGAATTCCCTGATTTGAAA------GCCCCCCAAATT---AGATGGAAG---GAT
GAATCTCCTGTTGAA---ATAGATTGGGAGAACCTCATCGCTGAAGTTCTGAGGAAAGGT
GGTGCGGTTCCTGAAGTACACTGGATTGAACCTGGTGAACAAGCAGCATTGGATATGCTT
ATGGGTAGCAAAAATGGCTTCCTTTCGACAAGATTGAAAAATTATTCAACCGATCGAAAC
AACCCATCAAGACCTAAGGGCCTTTCGTGCCTTTCTCCTTACTTGCATTTTGGTCAAATC
TCTTCACAGCGCTGCGCTTTGGAGGCTCGTAAATTTCGAAAATTATATTCCCAGTCAGTA
GATTCGTTTTTGGAAGAGCTCATTGTACGAAGAGAATTGGCTGACAATTTTTGTTTCTAC
CAACCAAATTATGATTCATTACAAGGAGCATGGGAATGGGCCAGAAAAACCCTAAGGGAT
CATGCTGGAGACAAGCGGGAGCATATCTACACGATGGAGCAGTTAGAAAAAGCAAAAACG
GCAGATCCTTTA------TGGAATGCGTCTCAGTTAGAGATG------GTTCACTACGGA
AAGATGCATGGATTCATGCGGATGTATTGGGCAAAGAAAATACTTGAATGGACAAGTGGA
CCCGAGGAAGCTCTTTCAATTGCGATACATTTGAATGACAAGTATGAATTAGATGGTCGA
GATCCAAATGGCTATGTTGGCTGTATGTGGTCAATATGCGGTATTCATGACCAGGGATGG
CGAGAAAGATCTGTGTTCGGGAAAATACGTTACATGAATTATGCTGGCTGTAAAAGGAAA
TTCGACGTTGATGGCTACATAGCTTATGTGAAGAAACTTGCAGCGGAGACAAAGAAAAGG
CCAATTAAGGAAATCATGGAACATAACAAC---------------
>CinnamomumMicranthum_RWR87545.1
ATGGCACCCTCCGTAGTGGACGAAGGTAGGATTCGAGTACTCAAGGAAGGGGAT------
------------TCATCAGGAAAGGGCCCAGTGATCTACTGGATGTTCAGAGATCAACGG
TCGAGAGACAACTGGGCGTTGATCCACGCCGTTGAT------CAGGCTAGGAGAATGGAC
ACGTCTGTGGCAGTTGCATTCAACCTGTTTGACCAG------TTCTTGGGGGCTAAGGCC
CGGCAATTAGGGTTTATGCTGAGGGGATTGAAAGAGCTTGAGCAGAATCTT---------
AACGACCTAGAAATCCCCTTCTTC---CTCTTTCAGGGGGAGGCGACAGATAACATACCA
AAATTTTTAAATGAATGCAATGCATCTCTTCTAGTCATGGATTTCTCACCATTAAGAGAT
GTTCGGCAATGGAAAGATGAAATATGC---------ATG---------AAAGTGAGTGAG
TCCATAGCTGTGCATGAAGTAGATGCTCACAATGTAGTTCCCATGTGGGTGGCATCGTCT
AAGTTGGAGTATAGTGCAAAGACTATAAGGAGTAAGATCCATAAGTTGCTTCCGGAGTAT
CTGGTTGATTTTCCAACTTTGCAA------ACTCCCTGTAGA---AAATTTACT------
GCTAGGCATCCCACTGAGATCGACTGGGAGAAGCTCATTTCTGATGTTTTGAGGGAAGGG
GCGGAGGTTCCAGAATTGCAGTGGTGTGAACCAGGAGAAAAGGCTGCTATGGAAGTGCTC
TTGGGAAGCAAAGATGGGTTTCTAACAGCAAGATTAAAGAATTATTATAATGATCGAAAT
AACCCATTAAAGCCTAAAGGTCTTTCGGGTCTCTCCCCTTACTTCCATTTTGGGATGATA
TCAACACAGAGATGTGCCTTAGAGGCACGCAACTTTAAGAAAATGCATCCACAGTCAGTT
GATACATTCTTGGAAGAGATGATCGTGCGAAGGGAACTGGCAGATAACTTCTGCTATTAT
CAGCCAAAGTATGACTCATTAGAAGGCGCATGGGAATGGGCTAGGAAAACCTTGTTAGAT
CATGCTGCAGATAAGCGGGACAATATTTACACGAAAGAGCAATTGGAGAAGGCAGAAACT
GCTGATCCTCTC------TGGAATGCGTCTCAGCTAGAGATG------GTTCATCATGGA
AAAATGCATGGGTTTATGCGGATGTATTGGGCAAAAAAGATTCTTGAATGGACA------
------------------------------------------------GTGGACCAGAAG
AAGCCC---------------------------------------------------TGG
CAA---------------------------------------------------------
------------------------------------------------------------
---------------------------------------------
>OryzaSativa_LOC_Os10g08580.1
ATGCCGCCGACCTCAGCACACCCGTCCCGCGTGCGGGTGATCCACCCGGGCGGC------
------------GGGAAGCCCGGTGGGCCGGTGGTGTACTGGATGCTGCGGGACCAGCGG
CTCGCCGACAACTGGGCGCTCCTCCACGCCGCCGGC------CTCGCCGCCGCCTCCGCG
TCCCCGCTCGCCGTCGCGTTCGCGCTGTTCCCGAGGCCCTTCCTCCTCTCCGCCCGCCGC
CGCCAGCTCGGGTTCCTCCTCCGCGGCCTCCGCCGCCTCGCCGCCGACGCC---------
GCCGCCCGCCACCTCCCCTTCTTC---CTCTTCACCGGTGGGCCCGCGGAG---ATCCCG
GCGCTGGTGCGGCGCCTTGGTGCGTCGACGCTGGTCGCCGACTTCTCGCCGCTGCGGCCG
GTGAGGGAGGCGCTCGACGCGGTGGTCGGCGACCTGCGG---------CGGGAGGCGCCC
GGCGTGGCCGTGCACCAGGTGGACGCGCACAACGTGGTGCCTGTGTGGACGGCGTCGGCG
AAGATGGAGTATTCAGCCAAGACCTTCAGAGGCAAGGTGAGCAAGGTGATGGATGAGTAC
CTTGTGGAGTTCCCTGAATTG---------CCGGCGGTGGTG---CCATGGGAC---AGG
GAGCAGCCGGAGGGG---GTCGACTGGGACGCACTCATCGCCAGGGTTTGCAGTGAGGCG
GAGAATGTGCCGGAGATTGACTGGTGTGAGCCTGGAGAGGAAGCAGCCATAGAGGCGCTT
CTCGGCAGCAAGGATGGATTCCTGACGAAGAGGATCAAGAGCTATGAAACTGACCGGAAT
GATCCCACGAAACCACGGGCATTGTCTGGGCTTTCACCATACCTTCATTTTGGGCACATT
TCGGCACAGCGGTGTGCGCTCGAGGCAAAGAAATGCCGACATCTTAGTCCCAAGTCCGTC
GATGCTTTCTTGGAGGAATTGGTTGTAAGGAGGGAATTAGCTGACAACTTCTGCTATTAC
CAACCTCAATATGATTCGCTGTCTGGTGCATGGGAATGGGCAAGGAAGACACTGATGGAT
CATGCTGCTGATAAAAGAGAGCATATCTATACGAGGGAACAGCTTGAGAATGCCAAAACA
CATGATCCTTTG------TGGAATGCATCGCAGTTGGAGATG------GTTCACCATGGA
AAAATGCATGGATTCATGAGAATGTACTGGGCCAAAAAGATTCTAGAATGGACTAGTGGA
CCAGAAGAAGCACTTTCAACTGCAATTTATTTAAATGACAAGTATGAGATAGATGGCAGG
GACCCCAGTGGTTACGTCGGATGTATGTGGTCCATATGTGGCCTCCATGATCAGGGTTGG
AAGGAGCGTCCAGTATTTGGAAAGATACGTTACATGAATTACGCTGGCTGCAAGAGAAAA
TTCGATGTTGACGCTTACATTTCTTATGTCAAGAGATTAGCTGGTCAATCCAAGAAGAGG
AACGCTGAGGAGTCTCCAAATCCTGTAGTCAAGCTTTCCAAGTCT
>SorghumBicolor_Sobic.001G261545.1
ATGCCGCCGGCGAGCGTCCACCCGTCCCGCGTGCGGATCCTCCACCCGGGCGGA------
------------GGCCATATGCCCGGACCGGTGGTGTACTGGATGCTGCGGGACCAGCGT
CTCGCGGACAACTGGGCCCTCCTTCACGCGGCCGAACTCGCCGCTGCGTCCGCCCCCGCG
GCGCCGCTCGCCATCGCCTTCACGCTATTCCCACGGCCCTTCCTCCTAGGCGCGCATCTC
CGCCAGCTAGGTTTCCTCCTCCGCGGGCTCCGCCGCCTCGCCGCCGATGCG---------
CACGCCCGCGGCCTCCCGTTCTTT---CTCCTCGAGGGAGGGCCTGCGGAG---GTGCCG
GCGCTGGTGCGCCGGCTCGGGGCTTCGGCGCTCGTCACCGACTTCTCTCCGCTGCGGCCG
GTGCGGGAGGCATTCGACGCCGTCGTC---------CATGAGCTGCTGCGTGACGCCGCC
GATATGGCCGTCCACCAGGTGGACGCACACAACGTAGTGCCTGTCTGGGTGGCGACAGGG
AAGCTGGAGTACTCGGCCAAGACCTTTAGAAGCAAGGTGAGCAAGGTGATGGACGAGTAC
CTGGTGGAGTACCCTGAGTTG---------CCGGGGTGGACA---CCTTGGTGC---ATG
GAGCAGCCGAAGGAT---GTTGACTGGGATGCACTGATCAATAGCATCTTCAGTGAGGCT
GAGAATGTGCCGGAGATTGACTGGTGCGAGCCCGGGGAGGCCGCAGCAATGGAGGTGCTT
CTTGGGAATAATGATGGGTTCTTGACAAAGAGGATTAAGAGCTATGACACAGGCCGGAAT
GATCCTACAAAGCCACATGCATTGTCGTGCCTTTCACCATACTTACATTTTGGGCACATT
TCTGCACAAAGGTGTGCTATGGAGGCAAAAAAACGCCGTCATCTTAGTCCAAAGTCAGTG
GATGCGTTCTTGGAGGAGCTGATAATAAGGAGGGAACTAGCTGACAATTTCTGCTATTAC
CAGCCTAATTATGATTCACTGGCTGGTGCATGGGAGTGGGCTAGAAAGACGTTAATGGAT
CACGCTGGTGATAAAAGAGAGCATATCTATACGAGGGAGCAGCTCGAAAATGCCAAAACA
TCTGACCCTCTA------TGGAATGCATCTCAATTGGAGATG------GTGCACCATGGG
AAAATGCATGGATTTATGCGAATGTATTGGGCCAAAAAGATTCTAGAATGGACTAGTGGA
CCTGAAGAAGCACTTTCGATAGCAATATATTTGAACGACAAGTATCATATCGATGGCAGG
GATCCCAATGGCTATGTTGGTTGCATGTGGTCTATTTGTGGCCTCCATGATCAGGGTTGG
AAGGAGCGTCCGGTATTTGGAAAGATACGTTATATGAATTATGCTGGTTGCAAGAGAAAA
TTTGATGTTGATGCTTATATTTCGTATGTTAAAAGTTTGGTTGCTCGGGCAAAGAAGAGG
AAAACTGAGGAATATCTGAATCCACGGTCAAAGAATCCAAAGTCT
>SorghumBicolor_Sobic.K007900.2
ATGCCGCCGGCGAGCGTCCACCCGTCCCGCGTGCGGATCCTCCACCCGGGCGGA------
------------GGCCATATGCCCGGACCGGTGGTGTACTGGATGCTGCGGGACCAGCGT
CTCGCGGACAACTGGGCCCTCCTTCACGCGGCCGAACTCGCCGCTGCGTCCGCCCCCGCG
GCGCCGCTCGCCATCGCCTTCACGCTATTCCCACGGCCCTTCCTCCTAGGCGCGCATCTC
CGCCAGCTAGGTTTCCTCCTCCGCGGGCTCCGCCGCCTCGCCGCCGATGCG---------
CACGCCCGCGGCCTCCCGTTCTTT---CTCCTCGAGGGAGGGCCTGCGGAG---GTGCCG
GCGCTGGTGCGCCGGCTCGGGGCTTCGGCGCTCGTCACCGACTTCTCTCCGCTGCGGCCG
GTGCGGGAGGCATTCGACGCCGTCGTC---------CATGAGCTGCTGCGTGACGCCGCC
GATATGGCCGTCCACCAGGTGGACGCACACAACGTAGTGCCTGTCTGGGTGGCGACAGGG
AAGCTGGAGTACTCGGCCAAGACCTTTAGAAGCAAGGTGAGCAAGGTGATGGACGAGTAC
CTGGTGGAGTACCCTGAGTTG---------CCGGGGTGGACA---CCTTGGTGC---ATG
GAGCAGCCGAAGGAT---GTTGACTGGGATGCACTGATCAATAGCATCTTCAGTGAGGCT
GAGAATGTGCCGGAGATTGACTGGTGCGAGCCCGGGGAGGCCGCAGCAATGGAGGTGCTT
CTTGGGAATAATGATGGGTTCTTGACAAAGAGGATTAAGAGCTATGACACAGGCCGGAAT
GATCCTACAAAGCCACATGCATTGTCGTGCCTTTCACCATACTTACATTTTGGGCACATT
TCTGCACAAAGGTGTGCTATGGAGGCAAAAAAACGCCGTCATCTTAGTCCAAAGTCAGTG
GATGCGTTCTTGGAGGAGCTGATAATAAGGAGGGAACTAGCTGACAATTTCTGCTATTAC
CAGCCTAATTATGATTCACTGGCTGGTGCATGGGAGTGGGCTAGAAAGACGTTAATGGAT
CACGCTGGTGATAAAAGAGAGCATATCTATACGAGGGAGCAGCTCGAAAATGCCAAAACA
TCTGACCCTCTA------TGGAATGCATCTCAATTGGAGATG------GTGCACCATGGG
AAAATGCATGGATTTATGCGAATGTATTGGGCCAAAAAGATTCTAGAATGGACTAGTGGA
CCTGAAGAAGCACTTTCGATAGCAATATATTTGAACGACAAGGTAAATTTAGAAGAA---
---------------------TGTTTGAGATGCATTGTAGAGTTGTAC------------
------------------------------------------------------------
------------------------------------------------------------
---------------------------------------------
>AquilegiaCoerulea_PIA49990.1
ATGGCGTTATCATCAGTTCAATCAGGAAGAATTCGAATTCTGAAAGAAGGATCATTTAAA
CAAAAA------TGTGGTGGTGGTGGTCCAATAGTTTATTGGATGTTTAGAGATCAAAGG
TTGAAAGATAATTGGGCATTAATACATGCTGTTGAT------GAAGCAAATAAAGCAAAT
GTTCCAGTTGTTGTAGCTTTTAATTTATTTGATCAA------TTTTTAGGCGCGAAAGCT
CGACAACTTGGATTTATGTTAAGAGGTTTACGTCAACTTCAGTCTAATTTA---GCA---
CAAACCCTTGATATTCCTTTCTTC---TTATTTCAGGGAGAAGCAGTTGAAACAATACCA
AATTTTGTGAAAGAATGTGAGGCATCAGTTTTGGTTATGGACTTTTCGCCATTGCGAGAA
GTTAGGAAATGGAAAGAGGAGATTTGT---------AAG---------AGAGTTGGTGAT
TCAGTAGCAGTTCATGAAGTAGATGCACATAATGTAGTACCATTATGGGAAGCATCAAGT
AAATTGGAATATAGTGCTAGGACTTTAAGAGCCAAAATCAATAAGTTGCTTCCTATGTAT
TTGAATGATTTTCCTAATCTTCAA------GCTCCAGATAAG---AAATGGGAT------
GGTGGGTATCGAACA---ATTGATTGGGATAACATTATTGCCGATGTGATAAGGAAAGGA
GCAGAGGTTCCAGAACTTGATTGGTGTGTACCAGGAGAAGTTTCTGCAATGGAAGTCCTA
ATGGGAAGTAAAGACGGGTTCTTGACAAAGAGGTTGAAGGGCTACTCTACTGATCGTAAT
AACCCTTTAAAGCCTAAAGCTCTTTCGGGTCTATCTCCTTACCTGCACTTTGGGCAGATA
TCAGCTCAGCGGTGTGCCCTGGAAGCACGTAAGGTTCGGAACCTCCATCCTCAGTCAGTT
GATGCATTTTTGGAGGAATTGGTCGTGCGAAGAGAACTCGCTGATAACTTTTGCTATTAC
CAACCACATTACGACTCATTACTTGGTGCATGGGAGTGGGCTCGTAAAACCCTGATAGAC
CATGGTGCTGATAAACGAGAACATATTTACACGAAGGAGCAATTGGAGAAGGCAAACACA
GCTGATCCTGTA---------------AGTTCGTTA------------------------
---------------------ATTTAT---------------TCACAATTCACA------
------------------------GTCCATATTAAC------------------------
------------------------------------------------------------
------------------------------------------------------------
---------------------------------------------------------ACC
------------TGTCTTCCTCCGACA------------------
>AquilegiaCoerulea_PIA49991.1
ATGGCGTTATCATCAGTTCAATCAGGAAGAATTCGAATTCTGAAAGAAGGATCATTTAAA
CAAAAA------TGTGGTGGTGGTGGTCCAATAGTTTATTGGATGTTTAGAGATCAAAGG
TTGAAAGATAATTGGGCATTAATACATGCTGTTGAT------GAAGCAAATAAAGCAAAT
GTTCCAGTTGTTGTAGCTTTTAATTTATTTGATCAA------TTTTTAGGCGCGAAAGCT
CGACAACTTGGATTTATGTTAAGAGGTTTACGTCAACTTCAGTCTAATTTA---GCA---
CAAACCCTTGATATTCCTTTCTTC---TTATTTCAGGGAGAAGCAGTTGAAACAATACCA
AATTTTGTGAAAGAATGTGAGGCATCAGTTTTGGTTATGGACTTTTCGCCATTGCGAGAA
GTTAGGAAATGGAAAGAGGAGATTTGT---------AAG---------AGAGTTGGTGAT
TCAGTAGCAGTTCATGAAGTAGATGCACATAATGTAGTACCATTATGGGAAGCATCAAGT
AAATTGGAATATAGTGCTAGGACTTTAAGAGCCAAAATCAATAAGTTGCTTCCTATGTAT
TTGAATGATTTTCCTAATCTTCAA------GCTCCAGATAAG---AAATGGGAT------
GGTGGGTATCGAACA---ATTGATTGGGATAACATTATTGCCGATGTGATAAGGAAAGGA
GCAGAGGTTCCAGAACTTGATTGGTGTGTACCAGGAGAAGTTTCTGCAATGGAAGTCCTA
ATGGGAAGTAAAGACGGGTTCTTGACAAAGAGGTTGAAGGGCTACTCTACTGATCGTAAT
AACCCTTTAAAGCCTAAAGCTCTTTCGGGTCTATCTCCTTACCTGCACTTTGGGCAGATA
TCAGCTCAGCGGTGTGCCCTGGAAGCACGTAAGGTTCGGAACCTCCATCCTCAGTCAGTT
GATGCATTTTTGGAGGAATTGGTCGTGCGAAGAGAACTCGCTGATAACTTTTGCTATTAC
CAACCACATTACGACTCATTACTTGGTGCATGGGAGTGGGCTCGTAAAACCCTGATAGAC
CATGGTGCTGATAAACGAGAACATATTTACACGAAGGAGCAATTGGAGAAGGCAAACACA
GCTGATCCTCTC------TGGAATGCGTCACAATTGGAGATG------GTTCATTATGGA
AAGTTGCATGGTTTCCTGAGGATGTATTGGGGTAAGAAGATTCTTGAATGGACGAGTGGA
CCACAAGAAGCTCTTGCTCTAGCTATATATCTAAATGACAAGTACCACATAGATGGCCGG
GACCCAAATGGTTATGTTGGCTGTATGTGGTCAATATGTGGTGTTCATGATCAGGGTTGG
AAAGAGCGAGCTGTTTTTGGGAAAATACGCTACATGAATTATGCAGGATGCAAAAGGAAA
TTTGATGTAGAAGGCTACATTGCATATGTTAAGAGGCTAGTGGTTGGAACCAAGAAAAGG
AATGGAGAAATCCTGGCTGGTCAGACAGCGAAGGAAGTTAAAATT
>AquilegiaCoerulea_PIA49992.1
ATGGCGTTATCATCAGTTCAATCAGGAAGAATTCGAATTCTGAAAGAAGGATCATTTAAA
CAAAAA------TGTGGTGGTGGTGGTCCAATAGTTTATTGGATGTTTAGAGATCAAAGG
TTGAAAGATAATTGGGCATTAATACATGCTGTTGAT------GAAGCAAATAAAGCAAAT
GTTCCAGTTGTTGTAGCTTTTAATTTATTTGATCAA------TTTTTAGGCGCGAAAGCT
CGACAACTTGGATTTATGTTAAGAGGTTTACGTCAACTTCAGTCTAATTTA---GCA---
CAAACCCTTGATATTCCTTTCTTC---TTATTTCAGGGAGAAGCAGTTGAAACAATACCA
AATTTTGTGAAAGAATGTGAGGCATCAGTTTTGGTTATGGACTTTTCGCCATTGCGAGAA
GTTAGGAAATGGAAAGAGGAGATTTGT---------AAG---------AGAGTTGGTGAT
TCAGTAGCAGTTCATGAAGTAGATGCACATAATGTAGTACCATTATGGGAAGCATCAAGT
AAATTGGAATATAGTGCTAGGACTTTAAGAGCCAAAATCAATAAGTTGCTTCCTATGTAT
TTGAATGATTTTCCTAATCTTCAA------GCTCCAGATAAG---AAATGGGAT------
GGTGGGTATCGAACA---ATTGATTGGGATAACATTATTGCCGATGTGATAAGGAAAGGA
GCAGAGGTTCCAGAACTTGATTGGTGTGTACCAGGAGAAGTTTCTGCAATGGAAGTCCTA
ATGGGAAGTAAAGACGGGTTCTTGACAAAGAGGTTGAAGGGCTACTCTACTGATCGTAAT
AACCCTTTAAAGCCTAAAGCTCTTTCGGGTCTATCTCCTTACCTGCACTTTGGGCAGATA
TCAGCTCAGCGGTGTGCCCTGGAAGCACGTAAGGTTCGGAACCTCCATCCTCAGTCAGTT
GATGCATTTTTGGAGGAATTGGTCGTGCGAAGAGAACTCGCTGATAACTTTTGCTATTAC
CAACCACATTACGACTCATTACTTGGTGCATGGGAGTGGGCTCGTAAAACCCTGATAGAC
CATGGTGCTGATAAACGAGAACATATTTACACGAAGGAGCAATTGGAGAAGGCAAACACA
GCTGATCCTCTC------TGGAATGCGTCACAATTGGAGATG------GTTCATTATGGA
AAGTTGCATGGTTTCCTGAGGATGTATTGGGGTAAGAAGATTCTTGAATGGACGAGTGGA
CCACAAGAAGCTCTTGCTCTAGCTATATATCTAAATGACAAG------------------
------------------------------------------------------------
---------GTGACCTTTACAACTTTAGAACACCTACACTAC------------------
------ATGGAAGACTAT------------------------------------------
---------------------------------------------
>Daucuscarota_DCAR_008454
ATGACAATCACTCTAGTGCAATCGGGTCGAATTCGGGTCCTCAAGAAAGGATCC------
------------GATCACCTTGTGGGGCCTGTTGTTTACTGGATGTTCAGGGATCAAAGA
TTGAAAGACAATTGGGCTTTGATACACGCTGTTGAT------CAAGCCAATAAGGCCAAT
GTTCCGATAGCGATAGCATTTAACTTGTTTGATCAG------TTCTTGGGAGCCAAAGCT
AGGCAATTGGGGTTTATGTTGAGGGGTTTGGAGAAATTGTGTGGAGAAATT---GAG---
GAAACTCTTCGTGTTCCGTTTTTC---TTGTTTCAGGGTGAAGCTGTAGAGACGATTCCT
AAATTTTTAAGAGAAAGTGGGGCTTCACTTTTGGTTACTGATTTTTCCCCATTGAGGCAA
GTGAGGAGTTGGAAAGAGGATATTTGC---------AAG---------AGGGTGAGTGAT
TCAGTGTCGATCCATGAAGTTGATGCTCACAATATAGTACCACTATGGGTGGCGTCGGAT
AAATTGGAATATGGTGCTAGGACTATAAGGGGAAAGATAACTAAATTGCTCCCTCAATAT
CTGATTGATTTTCCAACTCTTGGA------CCTCCTAATGAA---AATTGGGTT------
GGCTCAACTCCGTCA---GTAGATTGGGAGAATCTTATTTCAGATGTTGTGAGTAAAGGG
GCTGAAGTTCCTGAAATCGGTTGGTGTGAACCAGGAGAACACGCTGCCCTGGAAGCATTA
AAGGGGACCACAAACGGGTTCTTAACAACTAGATTGAAAAACTATTCTTCAGATCGCAAT
AACCCTTTAAAGCCCAAAGGACTCTCTGGTCTTTCTCCATATTTGCATTTTGGACAGATA
GCAGCACAGAGGTGTGCCTTTGAGGCAAATAAAGTAAGGAAGGTTTTTCCCCAGGCGGTT
GATTCATTCTTGGAGGAGTTAATTGTACGGAGGGAACTTGCTGATAACTTTTGCTTCTAC
CAACCTAAATATGATTCGATTGAAGGGGCTTGGGAATGGGCTCGTAAGACCCTGATGGAT
CATACATCAGATAAACGTGAACACATATACACGAAAGAGCAATTGGAGAAGGCGCAGACA
GCAGATCCTCTT------TGGAATGCTTCTCAGTTGGAGATG------GTTCACTATGGA
AAGATGCATGGTTTCATGCGAATGTATTGGGCAAAAAAGATTCTCGAGTGGACTGCTGGC
CCTATAGAAGCTCTAGCTATATCAATATATTTGAATGACAAG------------------
------------------------------------------------------GGTTGG
AAAGAGCGCCCTGTATTTGGGAAGATTCGGTACATGAACTATGCAGGATGCAAAAGGAAA
TTCGATGTTGATGGGTACATTGCTTACGTTAAGCGTCTGGTTGGTGATATCAAGAAAAGG
AAAGGAGAAGATTTGCTAAATGAGAAGGCAAAGGAACTCCGCGGG
>HelianthusAnnuus_OTG20045.1
ATGTCTTCAACAATGGTTCCATTAGGCCGAATTCGGGTTTTGAAAGAGGGAATACGTCAA
CCGTCGTCTTTGTCGCCTAAAGTTGGTCCTGTTGTGTACTGGATGTTCAGAGATCAACGG
TTGAGAGACAACTGGGCTTTGATTCATGCCGTTGAT------CAAGCTAACAGGCTCAAT
GTGCCTGTTGCGGTTGCGTTTAATTTGTTCGATCAG------TTTCTTGGTGCAAAAGCT
CGTCAGTTGGGGTTTATGCTTAGAGGGTTGCAGCAGCTGCATCGCGACATT---GAA---
GAAACACTTCATATACCTTTCTTC---TTGTTTCAGGGAGAAGCCATTGACACCATTCCC
AATTTTCTACAAGAATGTGGGGCTTCACTTTTGGTTACAGATTTTTCGCCTCTAAGGCAA
GTTCGCGGTTGGAAAGAAGAAATAATG---------AAA---------AGGGTGCCTGAC
TCTGTATCGATTCATGAAGTTGACGCACACAACATAGTACCCGTATGGGTGGCATCGAAT
AAGTTAGAATATGGTGCTAGAACGATCAGACGAAAGATCAATAACCTGCTTCTTGACTAT
CTGATCGAGTTTCCAACGTTAAAG------CCTCCTATTAAC---AACTGGGCT------
GCCACAAATCGAACC---ATAGATTGGGAGACACTTATCGAAAATGTAACAAGGAAAGGA
GCTGAAGTTCCGGAGATTGAGTGGTGTGAACCAGGAGAAGTTGCTGCAAGAGAAGCGTTA
ATGGGAGTTAAGAACGGTTTCTTAACCACTAGATTGAAAAACTACTCTACGGATCGGAAT
AACCCATTGAAGCCCCATGGGCTTTCCGGTCTGTCACCATATTTGCATTTTGGGCAGATT
TCAGCCCAACGTTGTGCTCTAGAAGCGCGTAAACTGCGCAAATTTAATACACAGCCAGTT
GATGCATTCTTGGAGGAACTGATCGTGCGTAGGGAACTATCGGATAACTTCTGCTATTAC
CAGCCTCATTATGACTCGTTGCAGGGTGCATGGGACTGGGCTCGTGTTACACTTATGGAA
CATGCTTTAGACAAACGTGAACATTTATACACGAAGGAGCAGTTGGAGAAGGCACAAACG
GCAGATCCTCTT------TGGAATGCTTCTCAACTAGAGATG------GTTCATTATGGA
AAGATGCATGGTTTTATGCGAATGTATTGGGCTAAAAAGATCCTCGAATGGACGAGTAGC
CCACAAGAAGCTCTGGAAATAGCCATCTATTTAAATGACAAGTATCATATTGATGGGAGA
GATCCAAATGGATATGTTGGTTGTATGTGGTCAATTTGTGGTGTACATGACCAGGGATGG
AAAGAGAGACCCGTGTTTGGGAAGATACGATACATGAATTACGCCGGCTGCAAGAGGAAA
TTTGATGTTGATGGATATATTGCATATGTGAAGAGGTTAGTAGGAGGTCTCAAGAAACGA
AAAGGCGAAACATTGCTTGATGGTAAAGCCAAACAAGTTTTGAAT
>ArabidopsisThaliana_AT1G12370.2
ATGGCGTCGACAGTCGTTCAACCGGGTCGGATCCGGATCCTAAAGAAAGGCTCATGGCAA
CCGTTG------GATCAAACGGTGGGTCCCGTCGTTTACTGGATGTTCAGAGATCAACGG
TTGAAAGATAACTGGGCGTTAATCCACGCCGTTGAT------CTGGCAAACAGAACCAAC
GCGCCGGTGGCCGTCGTTTTCAATCTGTTCGATCAA------TTTCTGGACGCAAAAGCG
AGGCAATTAGGGTTTATGTTAAAGGGTTTGCGTCAGCTTCACCACCAAATC---------
GATTCTCTCCAAATTCCGTTTTTT---CTCTTACAGGGAGATGCAAAGGAGACAATCCCT
AATTTCCTCACAGAATGTGGAGCTTCACATCTGGTTACTGATTTCTCTCCTTTACGGGAA
ATCCGGCGTTGTAAAGATGAGGTTGTC---------AAG---------AGAACGAGTGAT
TCATTAGCGATACATGAAGTTGATGCTCACAATGTAGTTCCAATGTGGGCTGCTTCGAGT
AAATTGGAGTACAGTGCTAGAACAATTAGGGGTAAGATCAACAAGCTACTACCTGATTAC
CTCATTGAGTTTCCTAAACTTGAG------CCGCCGAAGAAG---AAATGGACGGGGATG
ATGGATAAGAAGCTT---GTTGATTGGGATAGCCTCATTGATAAAGTTGTAAGGGAGGGT
GCAGAAGTTCCTGAAATTGAATGGTGTGTGCCTGGAGAAGATGCAGGGATTGAAGTATTG
ATGGGGAATAAAGATGGTTTTTTGACGAAGAGGTTGAAGAATTATTCAACTGACCGGAAT
AATCCTATAAAGCCGAAAGCACTCTCTGGTCTCTCTCCTTATCTACATTTCGGGCAGGTA
TCAGCTCAGCGTTGTGCCTTGGAGGCGCGTAAAGTCCGGAGTACTTCCCCTCAGGCGGTA
GACACATTCTTGGAAGAATTGATTGTGCGAAGAGAACTCTCCGACAATTTTTGCTATTAT
CAACCTCATTATGATTCTTTGAAGGGAGCTTGGGAGTGGGCACGCAAGTCACTAATGGAT
CATGCTTCAGATAAGAGGGAACACATTTACTCGTTGGAGCAGTTAGAGAAGGGACTGACA
GCAGATCCTCTA------TGGAATGCTTCACAGTTAGAGATG------GTTTATCAAGGG
AAAATGCACGGTTTCATGCGAATGTATTGGGCAAAGAAGATTCTAGAATGGACCAAGGGA
CCTGAAGAGGCTCTCTCAATATCCATCTATCTAAATAACAAGTATGAGATTGATGGTCGT
GACCCGAGTGGATATGTTGGGTGCATGTGGTCTATATGTGGCGTTCATGATCAGGGATGG
AAAGAGAGGCCGGTTTTTGGGAAGATACGGTACATGAACTACGCGGGTTGCAAACGGAAA
TTCAATGTGGATAGTTACATCTCTTATGTCAAGAGTTTGGTGTCAGTAACAAAGAAGAGG
AAAGCTGAAGAACAGCTCACCAGAGACTCTGTTGATCCCAAGATA
>CitrusSinensis_orange1.1g010783m
ATGGCATCTCTGACTGTTCAGCCGGGCAGGATTCGGGTTTTGAAACAAGGATCATTG---
------------GATAAAAAAAGGGGCCCGGTCGTTTACTGGATGTTCAGGGATCAACGG
GTGAGGGATAACTGGGCTTTGATCCACGCTGTTGAT------CAGGCAAACAAGAACAAT
GTTCCCGTAGCTGTGGCTTTTAATCTTTTTGATCAG------TTCTTGGGTGCTAAAGCC
AGACAGCTAGGATTTATGTTAAGGGGCTTGCGTCTTCTTCAGAGAAACATA---GAA---
GAAACGTTTCAAATCCTTTTTTTC---TTGTTTCAGGGAGAAGCTGAAGACAACATACCC
AACTTTGTGAGAGAATGTGGAGCTTCATTGTTAGTTACTGATTTCTCTCCTTTGCGTGAA
ATTCGGAGATGTAAAGATAAGATTTGC---------AAC---------AGGGTGAGTGAT
TCAGTGACCATTCATGAAGTTGATGCGCACAATGTAGTACCAGTTTGGGTGGCGTCTGAG
AAGTTGGAGTACAGTGCTAAGACTCTAAGGGGAAAGATCAATAAACTGCTTCCTGAGTAC
CTCATTGATTACCCTATGTTGGAG------CAACCAATTGAA---AAATGGACT------
GGCACTAGGCAGTCA---ATTGATTGGGATAGCATTATTGCTGCTGTCTTGAGGAAAGGT
GCCGAAGTTCCTGAAATCGGATGGTGTGAATCCGGAGAAGATGCAGCAATGGAAGTGTTG
AAGGGAAGTAAAGATGGGTTCCTAACAAAAAGGTTGAAGAATTATCCTACAGATCGAAAT
AACCCATTGAAACCCCGAGCACTTTCTGGTCTCTCACCATATCTGCATTTTGGGCAGATA
TCGGCTCAGAGGTGTGCCCTGGAGGCACGTAAGGCAAGGAAACTATGTCCTGAGGCAATT
GATACATTTTTGGAAGAGTTGATCGTGCGTAGAGAACTTGCAGATAACTTTTGCTTCTAC
CAGCCTAATTATGATTCTTTAAAGGGGGCCTGGGAATGGGCTCGTAAGAGCTTGAAGGAT
CATGCCTCTGATAAAAGAGAACATATTTACACGAAGGAGCAATTTGAGAAGGCACAGACA
GCTGACCCTCTC------TGGAATGCTTCTCAGATGGAGATG------GTCTACAATGGG
AAGATGCACGGTTTTATGCGGATGTATTGGGCAAAGAAGATACTTGAGTGGACAACAGGA
CCTGAAGAAGCCCTTGCAATAGCCATATATCTGAATGACAAGTACGAAATAGATGGGAGG
GATCCTAATGGATATGTTGGTTGCATGTGGTCAATATGTGGCGTTCACGATCAGGGCTGG
AAAGAGCGGCCAGTTTTTGGGAAAATACGTTACATGAACTACTCAGGGTGCAAAAGGAAA
TTCGATGTTGATGGATATATTGCTTATGTCAAGAGGATAGTGGGTGGAACCAAGAAGAGA
AGAGCGGACAGTCTGGTCAGTGGAAAGGAAAAGGAACTCTGTGGT
>CoffeaCanephora_Cc08_g13300
ATGGCCAATTCAATGATTCAGCAGGGTCGAATCCGAGTTCTGAAACAGGCATCAGGGCCA
TCCATTGACCGGGAGAAACTTAAGGGTCCAGTAGTCTACTGGATGTTCAGAGATCAACGG
CTGCGAGATAACTGGGCTTTGATCCACGCAGTTGAT------CAAGCAAATAAGGCCGAC
GTACCCGTTGCCATAGCTTTCAATCTATTTGATTCC------TTCTTGGGTGCCAAAGCC
AGACATCTGGGTTTTATGCTTAGAGGCCTTCAAAAGCTTCATCAAAATCTT---CAAGGA
ATGCCTCTTAATATCCCCTTTTTT---CTGTTTCAGGGGGAAGCACTGGACACAATTCCC
AATTTTTTGAAAGAATGCGGGGCTTCACTTTTGGTGACAGACTTTTCACCCTTAAGGGAG
GTCAAGAATTGGAAAGAAACAATTACT---------GAG---------AGGTTGGAAGAT
TCAGTATCAGTTCATGAAGTTGACGCACACAATGTAGTGCCTATTTGGGTGGCATCTGAT
AAATTGGAATATAGTGCTAAGACCATAAGGGGTAAAATCAATAAATTGCTTCCTGAGTAC
CTAATTGATTTTCCAACACTAGGG------CCTTCAAAAAGA---AAGTGGCCT------
AATCTGCATCATTTT---ATAGACTGGGATAAACTAATTGCAGATGTTGCAAGGAAAGGA
GCAGAAGTTCCTGAAATTGCATGGTGTGAACCAGGTGAGGATGCTGCTATGGAAGTATTG
ATGGGGAGTAAAAATGGGTTCTTGACTGCCAGATTGAAGAATTATTCCATGGATAGGAAT
AATCCGCTAAAGCCCAAAGCACTCTCTGGTCTCTCCCCTTATCTGCATTTTGGGCAGATA
GCAGCACAGCGGTGTGCCTTAGAGGCACGCAAAGTTCGGACACTATCTCCACAGGGAGTT
GACACATTCTTAGAGGAGTTGATTGTACGCAGAGAACTAGCTGATAACTTCTGCTTCTAT
CAGCCCCATTATGATTCACTGCAGGGGGCATGGGAATGGGCACGCAAGACCTTGATGGAT
CATGCTTCTGATAAACGTGAACATACATACACGATGCAACAATTGGAGAAGGCACAAACT
GCAGACCCTCTC------TGGAATGCTTCTCAATTGGAGATG------GTTCACTATGGG
AAGATGCACGGTTTTATGAGGCAGGTTTTTCTGATGTTGCTT------------------
---------GCTCTG---------------------GACTGTTACCGTTGTGATTTCTCT
CATCCTTTG---TATCTCGTTTTGTTTTAT------------------------------
---------CCTCTCTTT------------------------------------------
------------------------------------------------------------
---------CTTCTTTTTTTTTCAAAA------------------
>GlycineMax_Glyma.01G212300.1.p
------------------------------------------------------------
------------------------------------------------------------
------------------------------------------------------------
------------------------------------------------------------
------------------------------------------------------------
------------------------------------------------------------
------------------------------------------------------------
------------------------------------------------------------
------------------------------------------------------------
------------------------------------------------------------
------------------------------------------------ATGGCT------
ACTGAGAATCATTAC---ATTGACTGGGATGTTCTCATTGGTGAAGTGTTAAGGAGAGGA
GCTGAGGTTCCTGAAGTTGGTTGGTGTGAGCCAGGGGAAATTGCGGCA------------
---------------------------------------AGTTATTCCCTTGACCGCAAC
AACCCTTGCGACCCCAATGCGCTTTCTGGCTTATCACCCTATTTGCACTTTGGACAGATA
TCTGCTCAGCGATGTGCTTTAGAAGCAGGTAAGCAGCAAAATTCACATCCTCAAGCAATT
GATGCTTTCTTGGAGGAGTTGATTGTGCGGAGAGAGCTTGCTGATAACTATTGTTTCTAC
CAGCCTCATTATGATTCATTAAAAGGAGCATGGGCCTGGGCTCAGAACACCTTAATCGAA
CATGCCACCGATAAGCGAGAACATATTTACACGAGGGAGCAGTTGGAGAAGACACTGACT
GCTGATCCTCTC------TGGAATGCTTCTCAGCTGGAGACG------GTTCACTATGGG
AAAATGCATGGTTTTACGCGAATGTATTGGGCAAAGAAGATACTTGAGTGGACACGAGGA
CCTGAAGAAGCCCTTGAGATATCTCTATATTTAAACGACAAGTATGAATTAGATGGGAGA
GATCCAAATGGTTATGTTGGCTGCATGTGGTCAATATGTGGGGTTCATGATCAGGGGTGG
AAAGAGCGGCCCATTTTTGGGAAAATTCGATATATGAACTATGCAGGCTGCAAAAGAAAA
TTTGATGTCGATAAATACATTGCATATGTCGATAAATTAGTTCGTGAGCTCAAAAAGAGG
AAGGCTGAAAACATGCTATCTCAA---------------------
>GlycineMax_Glyma.11G029500.1.p
ATGGCATCCACAGCGGTTCAGGCGGGTCGGGTTCGGACCCTGAAAGAAGGTTCTCGCGGA
------------GAATCGGGTTTGGGTCCGGTCGTGTACTGGATGTTCAGAGACCAACGT
GTGACAGACAATTGGGCTCTGATCCACGCTGTTGCT------GAGGCCAACAAAGCCAAC
GTTCCCGTTGCCGTTGTTTTCAATCTCTTCCACACC------TTTCTTGGCGCCAAATCC
CGTCATTTAGGGTTCATGCTCAGGGGCTTGCGCCAATTGTGCCACCGTATG---CAA---
CACTCTCTTCAAATCCCCTTTTTC---TTGTTCCAGGGAGAGGCAGAGGAGACAGTGCCA
AAGTTTCTTAGAGAATGTGGAGCTTCACTTTTGGTGACGGATTTCTCACCTTTGCGGGAA
GTACGGAGGTGTAAAGAAGAGATATGC---------AAG---------AGGGTAAGCGAT
TCGGTTGCTGTGCATGAAGTGGATGCTCACAACGTTGTGCCCCTTTGGGTTGCCTCTGAT
AAATTGGAGTACAGTGCTAGGACCATCAGGGCGAAGATAACCAAAAGGCTTTCTGACTAT
CTCGTTGATTTCCCTGACATTGAAGTTGAGCCACCAGCTGGG---AAGTGGGTG---GCT
ACTGAGAACCATTCC---ATTGACTGGGATGATCTCATTGCTGATGTGTTAAGGAGAGGA
GCAGAGGTTCCTGAAGTTGATTGGTGTGAGCCAGGGGAAATTGCCGCAAGTGAAGTATTA
ATGGGAAGTAAAAATGGATTCTTGACTAAAAGGTTGAAAGGTTATTCCCTGGACCGCAAC
AACCCGTGCCACCCCAATGCGCTTTCTGGCTTATCTCCCTATTTGCACTTTGGACAGATA
TCTGCTCAGCGATGTGCTTTAGAAGCACGTAAGCGGCGAAATTCACATCCTCAAGCAATT
GATGCTTTCTTGGAGGAGTTGATTGTGCGGAGAGAGCTTGCTGATAACTATTGCTTCTAC
CAGCCTCATTATGATTCATTAAAAGGAGCATGGGCATGGGCTCAGAACACCTTAACTGAA
CATGCCACTGATAAGCGAGAACATATTTACACGAAGGAGCAGTTGGAGAAGGCACAGACA
GCTGATCCTCTC------TGGAATGCTTCTCAGCTGGAGATG------GTTCACTATGGG
AAAATGCATGGTTTTATGAGAATGTATTGGGCAAAGAAGATACTTGAGTGGACACGAGGA
CCTGAAGAAGCCCTTGAGATATCTTTGTATTTAAATGACAAGTATGAATTAGATGGGAGA
GATCCAAATGGTTATGTTGGCTGCATGTGGTCAATATGTGGGGTTCATGATCAGGGTTGG
AAAGAGCGGCCCATTTTTGGGAAAATTCGATACATGAACTATGCAGGCTGCAAAAGAAAA
TTTGATGTCGATAAATACATTGCATATGTCAATAAATTAGTTCGTGAGCTCAAAAAGAGG
AAGGCTGAAAACTTGCTATCTCAAAAGGAGAAAGTAGTTCGCAGT
>HandroanthusImpetiginosus_PIN03214.1
ATGTCTTCCTCAATCGTCCAAACGGGCCGCATTCGTGTCCTGAAGCAAGGAGCTGAT---
------------TCAAATCCCGCAGGCCCGGTGGTGTACTGGATGTTCAGAGATCAACGG
CTGAGGGACAATTGGGCTTTGATCCACGCCGTTCAT------CAGGCTAACCAGCGGGAA
GTGCCGGTCGCCATAGCATTTAATTTGTTTAATCAG------TTTAAGGGCGCGAAAGCT
CGGCACTTCGGGTTTATGCTCAGAGGGCTCAAGAAATTGCATTCTGATGTT---CAG---
TCCAATTTCCAGATTCCATTTTTC---TTGTTCCAGGGTGAAGCTGTGGACACCATTCCA
AGCTTTCTAAAAGATTGTGGGGCTTCACTTCTGGTGACAGACTTCTCACCCTTACGAGAG
GTTCGTCAGTGGAAAGAAAAACTCTGC---------AAA---------AGTGTGAATGAT
GCAGTATCAATTCACGAAGTTGATGCACACAATGTTGTGCCTGTTTGGGTGGCATCTGAC
AAACTGGAATATGGTGCGAGGACTATAAGAGGCAAAATAAACAAAAAGCTCCCCGAATAT
TTGATCAATTTTCCTGAACTCAGC------ACTCCTAAAAGA---AAGTGGGCT------
TCCTCTAGTAACTTT---ATAGACTGGGATAACCTCATCGCAAGTGTTGTGAGGCAAGGA
GCAGAGGTTCCTGAACTTGAATGGTGTCAACCAGGTGAACAAGAAGCGCTAGAAGTATTA
ATGGGGAACAAAAACGGGTTCTTGACAACAAGATTGAAGAATTATACTACAGACAGGAAT
AATCCAGTGAAATCCAAAGCACTTTCTGGCCTCTCTCCCTATTTGCACTTTGGGCAGATA
TCAGCACAGAGATGTGCTCTGGAGGCACGAAAGGTTCGGAAACTCTATCCCCAGGCAGTT
GATGCATTCTTGGAAGAACTGATTATTCGTAGAGAACTTGCTGATAACTTCTGCTACTAC
CAGCCACATTATGATTCACTGCAAGGTGCTTGGGAGTGGGCTCGTAAGACTTTGATGGAC
CATGCCTCTGATAAGCGCCAGCATATATACACAAGGGAGCAATTGGAGAACGCACAAACT
GCTGATCCACTT------TGGAATGCTTCCCAGTTAGAAATG------GTTCATTATGGA
AAGATGCATGGTTTTATGAGGATGTATTGGGCAAAAAAGATTCTTGAATGGACTAATGGA
CCAGAGGAAGCTCTAGCAATATCAATATACTTGAATGATAAGTATAGCATAGATGGCAGG
GATCCAAATGGCTACGTTGGATGCATGTGGTCAATATGTGGAGTACATGATCAGGGGTGG
CAAGAACGACCTGTTTTTGGGAAAATACGGTACATGAACTATGCAGGCTGCAAGAGAAAA
TTTGATGTGGATGGCTATATTGCATATATAAAGAGGTTAGTAGGTGAAAGCAAGAAGAGG
AAAGCAGAAGCCCCGCTTGACAACAAAGCAAAACAGCTTAACAAA
>IpomoeaNil_INIL15g31158.t1
atggcttcttcagtcgtcggttcgggtcgtttccgggttttaaagccggcggccggaact
ccg---------tcggcggtgaccggtcccgtggtgtactggatgttcagagaccagcgg
gtgagagacaactgggcgttgatccacgccgttgat------caggccaacaaggccaat
gttcctgtagccgttgcgttcaatctgttcgaccag------ttcttaggcgccaaagcg
aggcagttagggtttatgctccgaggccttgagaagctcgcccatgatctc---caa---
gagtctctctccgtcccctttttc---ctgtttcagggagaggcaatagacacaattccc
aattttctgagagaatgtggtgcttcccttttggtaacagacttctcgccattaagagaa
gtaaggaggtggaaagagaggatctgt---------gag---------agagtgggggag
tctgtgatagtacatgaggttgatgcccacaatgtggtgccagtttgggtggcatctgac
aaattggagtatggtgctaggactataagggctaaaataaccaagcttctaccacaatat
cttgtggaattcccaattataggg------cctcccaagaac---aaatgggct---gtt
aatccgaagcattcg---gtagattgggggcagcttattgcagatgttgtaaggaaagga
gccgaggttcctgaacttgaatggtgtgagccgggtgaagatgctgcaatggaggtactg
atgggaagtaagaatggatttctgacaacccggcttaagagttattccactgataggaat
aacccgttgaaacccaaagcactttctggtctctcgccttatttgcattttggacagata
tcagcacaaagatgttgcttacaggcacaacaaattcagaaaagtcaccccaaggcagtt
gatacatttctggaggaattgatcgtgcgaagggaacttgctgataacttctgctattat
cagcctcaatatgattcattacagggtgcatgggaatgggcgcgtaaaaccttgatggag
cattcaaatgataagcgggaacatgtatacactcgagagcaattggagaaggcacaaact
gcagaccctctt------tggaatgcctctcagttagagatg------gttcattatggg
aaaatgcatggctttatgagaatgtattgggcaaaaaagatcctggaatggacaagtggg
ccggaagaggctctagcaacagcaatatatttgaacgacaagtatgaaatagatggaagg
gatccaaatggttatgtggggtgcatgtggtctatttgtggcgtacacgaccagggttgg
cgagagcgagcggtttttgggaaaattcggtatatgaactacgcaggttgcaagaggaaa
ttcgatgttgatggatacattgcatatgttaagaggttagtaggggggacaaagaaacga
aaagcggaagcctttgctcaa------------------------
>ManihotEsculenta_Manes.01G072400.1.p
ATGGCTGTAGTGAATGTCCAACCTGGTCGAATCAGGGTTCTTAAAGAAGGATCA------
------------ACCAAGCAAACGGGTCCCATTGTGTACTGGATGTTTAGAGATCAACGG
ATAAGAGATAATTGGGCCTTAATGTACGCCATTCAT------CAGGCTAACAAGGCCAGT
GTGCCTGTTGCTGTTGCTTTTAATTTGTTCGATCAG------TTTTTGGGAGCCAAAGCG
AGGCAATTAGGGTTTATGTTAAAGGGTTTGCGTCAACTTCAGGGAAAAATT---GAA---
GAGACCCTTCAAATTCCATTTTTC---TTATTCCAGGGCGAAGCTGAAGAGACTATTCCG
AATTTTGTAAGAGAGTGTGGGGCTTCTCTTTTAGTTACTGATTTCTCACCTCTAAGGGAA
GTCCGTAAGTGTAAAGATGAAATTTGC---------TTG---------AGGGTTAGTGAT
TCAGTGGCTATACATGAAGTTGATGCTCACAATGTAGTTCCTCTTTGGGTAGCGTCGGAA
AAGTTGGAGTATAGTGCTAAGACGTTAAGGAGCAAGATAAATAAAAGGCTACCTGATTAT
CTCATTGATTTTCCTGTATTGCAA------CCACCTTGTAAA---AAGTGGGCT---GCT
ACTGCAAATCAGTCG---ATTGATTGGGAAAGTCTCTTTGAAGAAGTGGCAAGGAAAGGG
GCAGAAGTTCCTGAAATTGAGTGGTGCATGCCAGGTGAAGAAGCAGCAATGGAAGTATTA
ATGGGAAATAAAAATGGATTCTTGACCAGAAGGTTGAAGAATTATTCTACAGATAGGAAT
GTCCCATCAAAACCTAAAGGGCTCTCTGGTCTCTCTCCATATCTTCATTTTGGGCAAATA
TCTGCACAGAGGTGTGCGCTGGAGGCACAGAAAGTGAGGAAGCTAAGTCCTCAGTCAGTT
GATGCGTTTTTGGAGGAGTTGATTGTTCGGAGAGAACTTGCAGATAACTTTTGCTTCTAC
CAGCCTCATTATGATTCATTACAAGGGGCATGGGAGTGGGCACGGAATACCTTAATGGAC
CATGCTTCTGACAAGCGAGAACATGTTTACTCGATGGAGCAATTAGAGAGGGCAGAAACA
GCCGATCCGCTT------TGGAATGCTTCTCAGCTGGAGATG------GTTTACTATGGG
AAGATGCATGGTTTTATGCGTATGTATTGGGCAAAAAAGATTCTTGAGTGGACAAGAGGA
CCTGAAGAAGCCCTTGCAATATCAATTTATCTAAATGACAAGTATGAACTAGACGGGAGG
GACCCAAATGGATACGTTGGTTGCATGTGGTCAATATGTGGTGTTCATGACCAGGGTTGG
AAAGAACGTCCAGTTTTTGGTAAAATTCGTTATATGAACTATGCAGGCTGCAAAAGGAAA
TTTGATGTTGATGGCTACATTGCCTATGTGAAGAGGTTTGTAAATGAAACTAAGAAGAGA
AAAGCAGAAACTCAGCTCGGTGGAAAAACAAAAGAGATGGATGCT
>MimulusGuttatus_Migut.A00839.1.p
ATGTCGTCTTCCTCGGTCCAACCGGGCAGGATACGGGTCCTGAAACAAGCCCCGGAT---
------------CCGAAGCCGTCGGGTCCGGTTGTGTACTGGATGTTCAGGGATCAACGG
CTGAGGGACAACTGGGCTTTGATCCACGCCGTCCAC------CAGGCCCACCGTTGGGAT
GTGCCCGTCGCCATAGCTTTCAATTTGTTCCATCAA------TTCAAGGGCGCGAAAGCT
CGGCATTTAGGGTTTATGCTCAGAGGCCTCAAGAAATTGCACTCCGATCTT---CAA---
TCAACTCTCGACATACCATTTTTC---TTGTTCCAGGGTGAAGCTGTGGACACTATTCCG
ACATTTCTGAAAGAATGTGGAGCTTCGCTTTTGGTGACGGACTTCTCACCGTTGCGTGAA
GTTCGAAAATGGAAAGACGAAATCTGC---------AAC---------AGTGTGAATGAA
TCAGTATCTATTCATGAAGTTGATGCGCACAATGTGGTGCCTCTTTGGGTGGCATCGGAC
AAATTGGAATACGGCGCCAGGACGATAAGGGGCAAAATCAACAAAAAACTTCCCGAATAT
CTAATCGATTTTCCTGATCTCGCT------ACCCCTCAAAGA---AAATGGGCT------
TCATCGATTAAAACT---ATAGATTGGGATTACCTCATTGATGATGTTGTAAGGCAATGT
GCAGAAGTTCCGGAACTCGAGTGGTGCGAGCCGGGCGAAGGAGCTGCATTAGACGTACTA
ACGGGTGTTAAAAACGGTTTCTTGAAAACGAGATTGAAGAATTATTCTTCGGAGAGGAAT
AATCCGTTGAAACCCAAATCGCTTTCTGGGCTTTCGCCGTATTTGCACTTTGGGCAGATA
TCTGCACAGAGATGTGCTTTGGAGGCACGAAAAGTTCGTAAACTCTATCCCGAGGCTATT
GATGGATTCTTGGAGGAATTGGTTGTGAGGAGAGAACTCGCTGACAACTTCTGCTTCTAC
CAGCCGCATTACGATTCGATACAGGGTGCTTGGGAGTGGGCCCGTAAGACTTTGATGGAC
CACGCCTCTGATAAACGTGAACATTTATACACGAGAGAGCAGTTGGAGAAAGCGCAAACT
GCCGATCAACTA------TGGAATGCTTCTCAGTTAGAAATG------GTTCATCACGGA
AAAATGCACGGTTTTATGAGAATGTATTGGGCAAAAAAGATTCTTGAATGGACTAATGGA
CCGGAGGAAGCTCTTGCAACGTCAATATACTTAAACGATAAGTATCATATAGACGGCAGA
GATCCAAATGGTTACGTTGGATGCATGTGGTCTATATGTGGAGTGCATGACCAGGGGTGG
AAAGAGCGACCCGTTTTTGGAAAAATACGATACATGAATTACGCGGGGTGCAAGAGAAAA
TTTGACGTGGATGGATATATTGCATACGTAAAGAAGATGGTCGGTGAAACTAAGAAGAGG
AAAGCGGAAACTCTTCTTAACGGCAAAGCTAAAGAACTGCGTAGT
>OleaEuropaea_Oeu040058.2
ATGTCATCAGCCATCGTTCACCCTGGTCGGGTTCGGGTCCTGAAGCAAGCACTAGGGCCG
TCAGAT------CAGAAGCTTGTAGGGCCTGTGGTGTACTGGATGTTCAGGGATCAACGG
CTTAGGGACAACTGGGCTTTGATCCACGCCGTCGAT------CAGGCTAATAAATCGAAT
GTACCTGTGGCTATAGCTTTCAACTTGTTCGATCAG------TTTAAGGGTGCAAAAGCC
AGGCAATTCGGATTCATGCTTAGAGGTTTACAGAAATTGTACTTTGATCTT---CAA---
GAACGCCTAAGCATTCCATTTTTC---TTGTTTCAGGGAGAAGCTGTGGACACAATTCCG
AATTTTCTTAGAGAATGTGAGGCTTCACTTTTGGTGACGGATTTTTCACCACTGCGCGAG
GTTCGTCAATGGAAAGACGAGCTCTGC---------AAG---------AGGGTTAGTGAA
TCAGTGTCGATTCATGAAGTGGATGCCCACAACATAGTGCCTGTTTGGCTGGCATCAGAT
AAGTTAGAATACAGTGCTAGGACTATAAGAGGCAAGATAAACAAACAGCTTCCTGAGTAC
TTAATCGACTTTCCTAAACTCGAC------CCTCCTAAGAAG---GAATGGGTT------
TCCTCAAGTGGTTCT---GTAGATTGGGGAGACCTTATTGCAGATGTTTTAAGGAAAGGA
GCAGAAGTTCCTGAACTTGAATGGTGTGAACCAGGCGAACAAGCTGCAATGGAAGTATTA
ATGGGGGATAAAAAGGGGTTCTTGACTACCCGATTGAAGAATTATTCCTTAGACCGGAAT
AACCCAATGAAACCCAAAGCGCTTTCTGGCCTCTCACCATATTTGCATTTCGGGCAAATA
TCAGCACAACGTTGTGCCTTAGAGGCACGTAAAGTTCGCAAACTTTATCCTCAGGTTGTT
GATGTGTTTCTAGAGGAATTGATAGTGCGGAGAGAACTCGCTGATAACTTCTGCTTCTAC
CAGCCACACTATGATTCGTTGCAGGGCGTTTGGGAGTGGGCTCGTAAAACATTGACCGAC
CATGCCTCTGATAAACGTGAACATGTATATACGAGGGAGCAATTGGAGAAGGCACAAACT
GTTGATCCTCTT------TGGAATGCCTCTCAGTTGGAAATG------GTACACTACGGC
AAGATGCATGGTTTTATGAGGATGTATTGGGCAAAAAAGATACTTGAATGGACCAGTGGA
CCAGAAGAAGCCATTGCAACTTCAATCTATTTAAATGATAAGTATCAAATAGACGGCAGG
GATCCAAATGGTTATGTTGGGTGCATGTGGTCAATATGTGGAGTGCACGACCAGGGGTGG
AGAGAGCGACCAGTTTTTGGGAAAATAAGATATATGAACTTCGCTGGGTGCAAGAGAAAA
TTTGATGTTGATGGCTACATTGCGTATGTTAAGAGAGTAGTTGGCGAATGCAAGAAGAGG
AAAGCACAAGCCTTGATTGACGATAAAGCCAAACTACTTCATAGT
>Phtheirospermum_Pjv1_00003089
ATGTCTTCTTCGATCGTCCAACCGGGCAGGATTCGGGTCCTCAAGCAGGCGTCCAAT---
------------GCAAAGCCCACGGGCCCGGTGGTGTACTGGATGTTCAGGGATCAACGG
CTGAGGGACAACTGGGCTTTGATCCACGCCGTCCAT------CAGGCTAATCAGTGGGAA
GTGCCCGTGGCCATCGCATTCAATTTGTTCAATCAA------TTTAAGGGCGCGAAAGCT
CGTCAGTTAGGGTTTATGCTCAGAGGGCTCAAAAAATTGCATTCCGATCTT---CGT---
TCCACTCTCGACATCCCTTTTCTC---TTGTTCCAGGGCGAAGCTGTGGATAACATTCCA
AGTTTTCTGGAAGAATGTGGGGCCTCACTTTTGGTGACGGACTTCTCACCACTGAGAGAG
GTTCGGCAGTGGAAAGACGAGATCTGC---------GAG---------AGGGTGACCGGA
TCTGTGTCGATTCATGAAGTTGATGCGCACAACGTGGTCCCCGTTTGGGTTGCATCGGAC
AAATTGGAATATGGTGCTAGGACTATCAGGAACAAGTTAAACAAAAAGCTTCCCGAATAT
TTGGTCGATTTTCCCGAGCTGGCA------ACTCCAAAGAGA---AAATGGGCA---GCA
ACCTCTAGTAATTCT---ATTGATTGGGATAACCTCATTGCAAGTGTCGTAAGGCAAGGA
GCAGAAGTTCCTGAACTGGAATGGTGCGAGCCAGGCGAACGAGCTGCATTGGATGTATTA
ATGGGGGATAAAAACGGGTTCTTGAAAGCAAGGTTGAAGAATTACTCTTCGGATAGAAAT
AATCCTCTGAAACCCAAAGGGCTTTCTGGGCTTTCTCCGTATTTGCACTTTGGGCAGATA
TCAGCCCAGAGATGTGCCCTGGAGGCAGGAAAAGTCCGGAAACTCAATCCCCAGGCAGTT
GATGTGTTTTTGGAGGAGTTGATTGTCCGTAGAGAGCTTTCTGATAACTTCTGTTTCTAC
CAGCCACATTATGATTCTATACAAGGTGCTTGGGAGTGGGCCCGTAAGACTTTAATGGAT
CATGCCGCTGATAAACGTGAACATTTATACACACGAGAGCAATTGGAGAAAGCAAAAACT
GCTGATCCAGTAAGTAACTGG---------------------------------------
---------------------ATGTACTGGGCAAAAAAAATTCTTGAATGGACTAGTGGG
CCAGAGGAAGCTCTTGCAACATCCTTATATTTGAATGATAAGTATCATCTTGACGGCAGG
GATCCAAACGGTTACGTTGGATGCATGTGGTCAATATGTGGTGTGCATGACCAGGGCTGG
AAAGAGCGACCAATATTCGGGAAAATACGATACATGAATTATGCTGGTTGCAAGAGAAAA
TTTGATGTCGATGGATATATTTCATATGTAAAGAGGATAGTAGGTGAATGCAAGAAGAGG
AAAGGGGAAGCAATGCTTAACGAGAAAGCAAAAGAAGTGCGT---
>PrunusPersica_Prupe.5G080300.1.p
ATGGCCGCTAACTCCGTGCAACCGGGTCGGGTTCGGATTCTGAAAGAAGCGTCCAAATCG
GCG---------GGTCAAAATGTGGGTCCCGTGGTTTACTGGATGTTCAGAGACCAAAGG
GTTAGAGACAATTGGGCCTTGATCCACGCCGTTGAG------CAGGCCCACAAGGCCAAT
GTCCCCGTGGCTGTGGCGTTCAATCTGTTTGATCAG------TTTCTTGGAGCCAAAGCC
CGCCAGTTAGGGTTTATGCTGAGGGGTTTGCGACAATTGCATCGTGATCTT---GAA---
GAAACGCATCAAATTCCATTTTTT---CTCTTCCGGGGAAATGCTGAGAACACTATACCC
AATTTTGTGAGTGAATGTGGGGCTTCACTTTTAGTAACGGACTTCTCACCCTTACGGGAA
GTTCGGAAATGTAAAGAGGAAATTTGC---------AAG---------AGGGTTAGTGAT
TTTGTGACAATACATGAAGTTGATGCACACAATGTGGTGCCCCTTTGGGCGGCATCAGAG
AAGTTGGAGTATAGTGCTAGGACTATAAGGAGTAAGATAAACAAAAAGCTTCCAGAGTAC
CTAATCGAATTTCCTATGCTGCAG------CCACCAGTTACA---AAATGGGTG------
GGCACTAGTCGATTG---ATTGACTGGGATAGCCTCATTGACGAAGTTTTGAGGAAAGGA
GCAGAAGTTCCTGAAATCGATTGGTGTGAACCGGGAGAAAAGGCGGCAATGGAAGTTTTG
ATGGGTAGCAAAAATGGGTTCTTGACGAAAAGGTTGAAGGGTTATTCATCAGACCGGAAT
AACCCTTTGAAACCAAGAGGTCTCTCGGGTCTTTCTCCATATTTGCATTTTGGGCAAATA
TCTGCACAGAGGTGCGCCTTAGAGGCACGTAGCATCCGGAAACTCTGTCCTGAGGCAGTC
GATGCATTTGTAGAGGAGTTGATTGTGCGCCGAGAACTTGCCGATAACTTCTGCTTCTAC
CAGCCTCATTATGATTCATTACAAGGGGCGTGGGAATGGGCACGTAAGACTTTGATGGAC
CATGCTTTTGATCAGCGTGAACATATTTACACTAAGGAGCAATTGGAGAAGGCACAAACA
GCCGATCCTCTC------TGGAATGCCTCTCAATTGGAGATG------GTTTATTATGGG
AAGATGCATGGTTTTATGCGGATGTATTGGGCAAAAAAGATTCTTGAGTGGACAAGAGGA
CCTGAAGAAGCCCTTGAAATATCCATATACCTAAATAACAAGTATGAAATAGATGGAAGG
GATCCGAATGGGTATGTTGGTTGCATGTGGTCAGTATGTGGTGTTCACGACCAGGGTTGG
AAGGAACGGCCAATTTTTGGGAAAATACGTTACATGAACTATGCAGGCTGCAAAAGGAAA
TTTGATGTGGATGGATACATTTCCTATGTAAAGAGGCTT---GGTGAAACCAAGAAGAGA
AAAGCAGAAAGTCTACTTGGTAGAAAGGCAAAAGAACTCTGCACT
>PopulusTrichocarpa_Potri.001G116800.1
ATGGCCTCTCTATCTGTCCAACCGGGACGGATCCGGGTCATCAAAGAAGGATCCAGAGGG
------------CAAGTGGGCGGTGGTCCTGTTGTTTACTGGATGTTTAGAGATCAACGA
CTTCAAGACAACTGGGCTTTGATCCATGCCGTTGAT------CAGGCTAACAGGAGCAAT
GTGCCTGTAGCTGTGGCATTCAATTTGTTTGATCAG------TTCTTGGGGGCCAAAGCA
AGACAATTAGGGTTTATGTTAAGGGGTTTGTGTCAGCTTCAAAGTCATATT---GAA---
GAGACACTTCAGATCCCATTTTTC---TTGTTCCTGGGAGAAGCTGAAGAGACTATACCA
GCATTCTTAAAAGACTGTGGGGCTTCACTTTTAGTTACTGATTTTTCACCTCTTAGACAA
TTTCGTACATGCCAAGATGAAATTTGT---------AAG---------AGAGTAAGTGAT
TCAGTGACCATACATGAAGTTGATGCTCATAATGTTGTACCTATTTGGGTGGCGTCAGAG
AAGTTGGAATACAGTGCTAGGACTTTAAGGGGTAAGATAAATAAATTGCTACCTGAGTAC
CTCATTGATTTCCCAATGTTACAA------CTGCCGAAGAAC---AAGTGGGTT---GCA
GCTACAAAGCAGTCA---ATTGATTGGAATGATCTCATTGACAATGTTTTGAGGAAAGGG
GCAGAAGTTCCTGAAATCAAATGGTGTGAGCCAGGAGAAGATGCAGCAATGGAAGTGTTG
ATGGGAAGTAAAGATGGATTCTTGACGCAAAGGTTGAAGAATTATTCTACAGATAGGAAT
AACCCACTAAAACCTAAAGGGCTCTCCGGTCTGTCTCCATATCTTCATTTTGGGCAGATT
TCTGCACAGCGGTGTGCCTTGGAGGCACGTAAAGTGAGGAATCTTAGCCCTCAGTCAGCC
GATGCATTTTTGGAGGAGTTGATTGTGCGTAGAGAACTTGCGGACAACTTTTGCTTTTAC
CAGCCCAATTATGATTCCATACATGGGGCATGGGAGTGGGCACGTAAGACCTTGGCTGAC
CATGCTTCTGACAAGCGAGAACATATTTACTCGAAAGAGCAATTAGAGAAGGCACAGACA
GCTGATCCTCTT------TGGAATGCTTCTCAGCTGGAGATG------GTTTGCCATGGG
AAGATGCATGGTTTCATGCGGATGTATTGGGCGAAAAAGATTCTTGAGTGGACAAGAGGG
CCTGAAGAAGCCCTTGCGATATCCATATATCTAAATGACAAGTATGAGATAGATGGGAGG
GATCCAGGTGGATATGTTGGTTGCATGTGGTCAATATGTGGCATCCACGATCAGGGTTGG
AAAGAGCGACCGATTTTTGGGAAAATACGTTATATGAACTATGCAGGCTGCAAGCGGAAA
TTTAATGTTGATGGATACATCACTTATGTCAAGAGAATTGTGGGCGACATTAAGAAGAGA
AAAGCGGAAAATGAGCTCCACAAAACAATGAAGGAGCTCCCCAGT
>SesamumIndicum_SIN_1015679
ATGTCTTCCTCAATCGTCCAGCCGGGTAGGATCAGGGTCCTGAAGCAAGGTGCGGAT---
------------CCGAAGGCCGCGGGCCCGGTCGTGTACTGGATGTTCAGGGATCAACGG
CTGCGGGACAACTGGGCGTTGATCCACGCCGTGCAT------CAGGCTAACAAGTGGGAA
GTTCCCGTCGCCATAGCATTCAACTTGTTTCATCAG------TTTAAGGGCGCGAAAGCT
CGGCAGTTGGGGTTTATGCTAAGAGGGCTCAAGAAATTGCATTCTGATCTT---CAA---
TCCACTCTTGAA------------------------GGTGAAGCTGTTGACACCATTCCA
AGTTTTCTTAACGAATGTGGAGCTTCACTTTTGGTGACAGACTTTTCACCATTGCGGGAG
GTTCGGCAATGGAAAGAGGAAATGTGC---------AAG---------AGAGTAAATGGA
TCAGTATCAATTCATGAAGTGGATGCACACAATGTGGTGCCTGTTTGGGTGGCATCGGAC
AAAGTGGAATATGGTGCTCGGACAATAAGGGGCAAAATAAACAAAAAACTTCCTGAATAT
TTGATTGATTTTCCTGAACACATA------ACTCCAAAACGG---AAATGGGCT------
TCCCCTAGTAATTTT---ATAGATTGGGATAACCTCATTGCACGTATTGTAAGGCAAGGA
GCAGAAGTTCCTGAACTTGAATGGTGTCAGCCAGGTGAACAAGCTGCATTAGACGTATTG
ATGGGGGATAAAAATGGGTTCTTGAAAGTAAGAGTGAAGAATTATTTTTCAGACAGGAAT
AATCCACTGAAACCCAAAGCGCTGTCTGGCCTTTCTCCATATTTGCATTTTGGGCAGATA
TCAGCACAGAGATGTGCCTTGGAGGCACGAAAAGTTCGAAAACTCTATCCCCAGGCAATT
GATGCATTCTTGGAGGAACTGATCGTCCGCAGAGAACTTGCTGATAACTTCTGCTTCTAC
CAGCCGCATTATGATTCATTACAAGGTGCTTGGGAGTGGGCGCGTAAGACTTTGATGGAC
CATGCCTCTGATAAACGTGAACATATATATACGAGAGAGCAATTGGAGAAAGCGCAAACT
GCTGATCCACTT------TGGAATGCTTCTCAGTTGGAAATG------GTTCATTATGGA
AAGATGCATGGTTTTATGCGGATGTACTGGGCAAAAAAAATTCTTGAATGGACTAGTGGG
CCTGCGGAAGCTCTTGCAACAGCAATATACTTGAATGATAAATATCAAATAGATGGCAGG
GATCCAAATGGTTACGTTGGATGCATGTGGTCTATATGCGGATTACATGACCAGGGATGG
CAAGAGCGACCTGTTTTTGGAAAAATACGATACATGAATTATGCTGGTTGCAAGAGAAAA
TTCGATGTGGACGGCTATATTGCATATATAAAGAGGATAGTAAGTGAATGCAAGAAGAGG
AAGGCAGAACAACTGGTCAACAACAAAGCCAAAGAACTGCGTAGT
>SolanumTuberosum_PGSC0003DMT400010033
ATGGCTAACGCAATTGTTCAGTCGGGTCGGATCCGGGTTGTGAGGCAAGGATCA------
------------GGACCGTTGGTTGGACCGGTGGTGTATTGGATGTTTAGAGATCAACGG
ATAAGAGATAACTGGGCGTTAATCCACGCCGTTGAT------CAAGCTAACAAGGCAAAT
GTACCTGTAGCTATTGCTTTCAATTTGTTCGATCAG------TTTTTAGGTGCTAAAGCT
AGACAGTTAGGGTTTATGCTTAGAGGCCTTGAGAAGCTTCAGGGGAACCTC---CAA---
AGTACTCTTCAAATTCCGTTTTTT---CTATTTCAGGGAGAAGCTATAGACACAATTCCC
AACTTTCTTAAAGAATGTGGCGCTTCTCTTCTGGTAACAGATTTCTCACCGTTGAGGGAT
GTTAGGAGTTGGAAAGAAAAAATTTGT---------GAG---------AGGGTGGATGAA
TCAGTGACAGTACATGAGGTTGATGCACACAACATTGTTCCTCTTTGGGTGGCATCAGCT
AAATTGGAATACAGTGCTAGAACGCTACGGGGTAAAATAAATAAGCTGCTTCCTGAGTAT
CTGATTGAATTGCCTGCAATAGAG------CCTCCTAAGATA---AAATGGTCT------
TCTTCAAACCCTCCG---ATAGATTGGCCAAAAATAATTGCAGATGTTGTAAGGAAAGGA
GCAGAAGTTCCTGAACTTGAATGGTGCGAACCAGGTGAAGACGCTGCATTCGAAGTGTTA
ATGGGAAGTAAAAAAGGGTTCCTGACTACCAGGTTGAAGACTTATTCAACGGACCGGAAC
AACCCTCTGAAACCCCAAGCACTTTCTGGCCTCTCTCCTTATTTACACTTTGGGCAGATA
TCTGCACAGAGATGTGCTTTAGAAGCAAACAAAGTTCGGAAAAATTATACTCAGGCCGTT
GACACATTTCTGGAGGAAATGATTGTGCGCAGAGAGCTTTCTGATAACTTCTGCTATTAC
GAGCCTCAATATGATTCATTACTGGGTGCATGGGAATGGGCGCGTAAAACCTTAATGGAA
CATGCATCTGATAAACGAGAACATATATACACGCGAGAGCAATTGGAGAAGGCGCAAACT
GCAGACCCTCTT------TGGAATGCTTCCCAATTAGAGATG------GTTCATTATGGA
AAAATGCATGGTTTTATGAGGATGTATTGGGCTAAAAAGATACTCGAATGGACAAATGGA
CCAGAAGAAGCTCTGGCTATCACAATATATTTAAATGATAAGTATCATATAGATGGTAGA
GATCCTAGTGGTTATGTTGGATGCATGTGGTCAATATGTGGCGTACACGACCAGGGTTGG
CGAGAGCGCCCGGTATTTGGGAAAATCAGGTACATGAACTACGCAGGTTGCAAGAGGAAG
TTTAACGTGGAGGGATATATTTCATACGTTAAGAGGCTAGTAGGTGAAAGCAAGAAAAGA
AAAGCAGAAGTAATTTTGGACAAAAAGGCAAAAGAATTGCGTAAT
>StrigaAsiatica_SGA_v2.0_scaffold120G32808
ATGTCTTCATCGATCGTCCATCCAGGAAGAGTCCGGGTCCTCAAGCCCGGCGTGGATCCG
AAA---------TCCCCGGGCCAGGGGCCGGTTGTGTACTGGATGTTCAGGGACCAGCGG
CTGAGGGACAACTGGGCTCTCATCCACGCCGTCCAT------CAGGCCAACCAAATGAAG
GTGCCCGTTGCCATAGCCTTCAATTTGTTCCATCAA------TTTAAGGGCGCGAAAGCT
CGGCATCTAGGGTTTATGCTGAGGGGGCTCAAGAGATTGCACTCTGATCTT---CAC---
TCCACTCTCGAAATCCCCTTTTTC---TTGTTCCAGGGTGAGGCTGTGGACACTATTCCA
AATTTCCTAAAAGAATGTGGGGCTTCACTTTTGGTGACAGATTTCTCACCATTGCGTGAG
GTTCGGCAGTGGAAAGAGGAGATCTGC---------AAG---------AGGGTGAGTGCG
TCTGTGTCAATTCAAGAAGTCGATGCACACAATGTGGTTCCTGTTTGGGTTGCGTCCGAC
AAATTGGAATATGGTGCCAGGACTATAAGGAACAAAATAAACAAGAAGCTTGCGGAGTAT
TTGGTCGATTTTCCAGAGCTAGGA------TTTCAGAAGCAG---AAATGGTCA------
ACCTCCATTAATTAT---ATAGATTGGGATAACCTCATCTCAAGTGTTGTAAGGCAAGGA
GCAGAAATTCCTGAACTAGAATGGTGTGAGCCAGGTGAACGTGCTGGATTGGAAGTACTA
GTAGGGGAAAAAAATGGGTTCTTGAAATCAAGATTGAAGAATTATGCCACGGACAGAAAT
AATCCTATGAAACCCAAAGCTCTGTCCGGGCTCTCTCCGTATTTGCACTTTGGGCAGATA
TCGGCACAGAGATGTGCCCTCGAGGCACAAAAAGTTCGAAAACTAAATACGCAGGCAGTT
GATGTTTTTCTGGAAGAGTTGGTTGTACGAAGAGAACTTGCTGATAACTTCTGCTTCTAT
CAGCCACATTATGATTCTCTACAAGGTGCTTGGGAGTGGGCTCGCAAGACATTAATGGAC
CATGCAGCTGATAAACGCGAACATTTATACACCCGAGAGCAATTGGAGAAAGCTCAAACT
GCTGATCAGCTA------TGGAATGCTTCACAGCTAGAACTGACCTTGATGCTTTATGAT
AAAATCGTA---TTCACCAATATGTACTGGGCAAAGAAGATTCTTGAATGGACTAGTGGG
CCTGAGGAAGCTCTTGCAACATCAATATACTTGAATGATAAGTATCATATAGACGGCAGG
GATCCAAATGGCTATGTCGGATGCATGTGGTCAATATGTGGAGTACATGACCAGGGTTGG
AAAGAGAGACCAATTTTCGGGAAAATACGATACATGAATTATGCCGGTTGCAAGAGAAAA
TTCGATGTGGATGGCTACATTGCTTATGTTAAGAGAATGGTGGGTGAGTGCAAGAAGAGG
AAAGCGGAAAACCTGCTTAACGAGAAAGCAAAAGAACTGCGTCGT
>VitisVinifera_GSVIVT01004905001
ATG------------GTTCAACAGGGAAGAATCAGGGTTTTGAAGGAAGGATCCACGCCG
TCT---------GGTCGAGATGCGGGTCCCGTAGTCTACTGGATGTTTAGAGATCAACGG
TTGAGAGACAACTGGGCATTGATCCACGCCGTTGAT------CAGGCCAACAAAGCCAAT
GTTCCTGTGGCTATAGCCTTCAATTTGTTCGATCAG------TTCTTGGGGGCCAAAGCT
CGGCAGTTAGGGTTTATGTTGAGAGGTTTGCGACTTCTCCATCGTGATCTC---GAA---
CAAACTCTTCAGATTCCTCTTTTAGATTCCCATTCTGGGGAAGCCATAGAAACTATTCCC
AATTTTCTTAGGGAATATGGAGCTTCACTTCTTGTAACGGACTTCTCACCTTTACGTGAA
GTTCAGAAATGGAAAGAGGAAATTTGC---------AAG---------AGGGTGGGGAAA
AAAGTGTCCATACATGAAGTTGATGCTCACAATATTGTGCCTACTTGGGTTGCATCCGAG
AAATTGGAGTATAGTGCTAGGACAATAAGGGGTAAGATCAATAAACTGCTTCCTGAGTAT
CTCATTGATTTTCCAACATTACAA------CCTCCGAGTATA---AAATGGGCT------
GGCACAAATCAGTCC---ATAGATTGGGATGACCTGATTACTGAAGTTTTGAGGGAAGGG
GCAGAAGTCCCTGAAATCAAATGGTGTGAATCAGGAGAAAATGCAGCGGTGGAAATATTG
ATGGGAAGTAAAAATGGGTTCCTGACAAAGAGGTTGAAGAATTATTCTACAGACCGGAAT
AACCCATTAAAGCCTGGAGCGCTCTCTGGTCTCTCTCCATATTTGCATTTTGGACAAATA
TCTGCACAACGGTGTGCCTTAGAGGCAAAAAAAAATCGGAAAAATTGCCCTCAGGCAGTT
GATGTGTTCTTGGAGGAGTTGATTGTGCGGAGGGAACTTGCTGATAACTTTTGCTTCTAC
CAGCCTCGATATAATTCATTACAGGGGGCATGGGAATGGGCGCGTAAGACCTTGATGGAC
CATGCCTCTGACAAGCGAGAACATATCTATACGAAGGAGCAACTGGAGAATGCACAAACT
GCCGATCCTCTC------TGGAACGCTTCTCAGTTGGAGATG------GTTCATTATGGG
AAGATGCATGGTTTTATGCGGATGTATTGGGCAAAGAAGATCCTTGAATGGACCAGAGGA
CCTGAAGAAGCCCTTGCAATATCAATTTATTTGAACGACAAGTATGAAATAGATGGGAGG
GATCCAAATGGATATGTTGGCTGCATGTGGTCGATCTGTGGTGTTCATGACCAGGGTTGG
CAAGAGCGACAGATATTTGGGAAAATTCGCTACATGAACTATGCAGGCTGCAAGAGGAAA
TTTGATGTTGATGGATACATTGCACATGTTAAGAGGCTAGTTACCGAAACCAAGAAGAGG
AAAGCAGAAAGCTCTCTAACTGATAAGTTCACATATTTACCAATT
>CuscutaAustralis_C014N0365E0.1
ATGGCTTCTCCGGTGGTGCATCCGGGCCGGGTCCGGGTTCTGAAGCAGGCAACCGGGGCT
CCACCG------GCGGCGGCGGCCGGTCCGGTGGTGTACTGGATGTTCAGAGATCAACGG
GCGAGGGACAACTGGGCGCTGATCCACGCCGTCGAC------CAGGCTGACAAGGCCAAT
GTCCCCGTCGTCGTCGCGTTCAATTTGTTCGACCAG------TTTCTGGGCGCCAAAGCC
AGGCAGTTAGGGTTTATGCTCAGAGGCCTCGAGAAGCTCGTCAGCGATCTC---CAA---
TCCACTCTTGGTATCCCCTTTTTC---CTATTTCAGGGAGAGGCGATCAACACAATTCCC
AATTTCATTAGAGAATGTGGTGCTTCCCTTTTGGTAACAGACTTCTCCCCATTAAGAGAA
GTGCGGAGCTGGAAAGAAAGGATATGT---------GAG---------AGTGTGGATGGT
TCTGTGGCGGTACATGAGGTTGATGCACACAATGTGGTGCCACTTTGGGTGGCATCTGGC
AAATTGGAGTATGGAGCTAGGACTTTGAGAGCTAAAATAAATAAGCTTCTCCCAGAATAT
CTTGTTGAATTCCCTACTGTAGGA------CCTGCCAAAAACAACAAATGGGCC------
TTTCCAAACCATTCA---GTTGATTGGGGACAGCTCATTGCAGACGTAGTCAGGAAAGGA
GCAGAAGTTCCTGAACTTGAATGGTGTGAGCCAGGTGAACATGCCGCGATGGAAGTACTG
ATGGGAATCAAAGATGGGTTTCTTACAAAACGAATAAAAAACTATTCCACTGACCGGAAT
AACCCATTCAAACCAAAGGCGCTCTCTGGTCTATCCCCTTATTTACATTTTGGACAGATA
TCAGCACAAAGATGCGCCTTAGAGGCCCGCAAAATTCAGAAAAGTTATGCTAAGGCAGTC
GATACATTTCTAGAGGAACTGATTGTGCGAAGAGAACTTGCTGATAACTTCTGCTATTAT
CAGCCCCAGTATGACTCATTACAGGGTGCGTGGGAATGGGCACGTAAAACCTTAATGGAA
CATGCAAGTGATAAACGCGAACATATATACACTAGAGAGCAGTTGGAGAAGGCACAAACT
GCAGATCCACTC------TGGAATGCATCTCAGCTAGAGATG------GTTCATCATGGG
AAAATGCATGGATTTATGAGAATGTATTGGGCTAAAAAGATCCTTGAATGGACAAGTGGG
CCAGAAGAAGCTCTGGCAACAGCAATATATTTGAACGACAAGTATGAAATAGACGGAAGG
GATCCAAGTGGCTATGTCGGTTGTATGTGGTCAATTTGTGGCGTACACGACCAGGGTTGG
CGAGAGCGACCAGTGTTTGGGAAGATTCGGTACATGAATTTCGCAGGTTGCAAAAGGAAG
TTTGATGTTGATGGGTACATTGCGTACATTAAGAGGTTGGTAGGCGAGAAAAAGAAAAGA
AAAGCAGAAACCTTGTTGGATGATAAGGCCACTAAGCTCCAGGGC
>Actinidiaeriantha_DTZ79_18g02700
------------------------------------------------------------
------------------------------------------ATGTTCAGAGATCAACGG
CTGAACGACAACTGGGCGTTGATCCACGCCGTTGAT------CAGGCGAACAAGGCCAAT
GTCCCCGTCGCTGTAGCGTTCAATCTGTTCGATCAG------TTTCTGGGTGCGAAAGCG
AGGCAGTTAGGGTTTATGCTGAGGGGTTTGCAGCAATTTCATCGCGATGTC---GAA---
GAGACTCTTCGTATTCCATTCTTG---TTGTTCCAGGGAGAAGCTGTAGAGACGATTCCT
AATTTTATTAAAGAATGTGGTGCTTCACTACTGGTTACAGACTTCTCACCATTACGGGAA
GTTCGAGGTTGGAAAGAGGAAATCTGT---------AAG---------AGGGTAGGCGAT
TTGGTGTCCATTCATGAAGTTGATGCTCACAATATAGTACCTCTTTGGGTGGCATCAGAG
AAATTGGAATACAGTGCTAGGACTATAAGAGGCAAGATTAATAAACTGCTTCCTGAGTAT
CTGATTGACTTTCCTAAACTGGGA------CCTCCAAATAGA---AAGTGGCCT------
ACCTCGAATCATTCG---GTTGATTGGGAGAACCTCATTACAGCAGTTATAAGGAAAGGA
GCAGAAGTTCCTGAACTTGAATGGTGTGAACCGGGTGAACATGCTGCGAGGGAAGTGTTG
ATGGGAAGTAAAAATGGGTTCTTGACAAAGAGGTTGAAGAACTACTCAAACGACAGGAAT
AACCCATTGAAACCTAAAGCACTTTCCTGTCTCTCTCCATATTTGCACTTTGGGCAGATA
TCAGTGCAGCGGTGTGCCTTGGAGGCACGTAATGTTAAGAAGCTCTGTCCCAAGGCAGTT
GATACATTCTTGGAGGAGTTGATCGTGCGTAGGGAGCTTGCTGATAACTTTTGCTTCTAC
CAGCCTCAGTACGATTCTTTACAGGGAGCATGGGAATGGGCACGTAAAACCTTGATGGAT
CATGCCTCTGATAAACGAGAACATATTTACTCGAGGGAGCAATTGGAGAAGGCACAAACT
GCTGATCCTCTC------TGGAATGCTTCTCAGTTGGAGATG------GTTCATCATGGA
AAGATGCATGGTTTTATGCGGATGTACTGGGCGAAGAAGATTCTTGAATGGACAAGTGGG
CCTGAAGATGCCCTAGCAATATCTATCTATCTAAATGACAAGTATGAAATAGACGGAAGG
GATCCAAATGGATATGTTGGTTGCATGTGGTCGATATGTGGTGTGCACGATCAGGGATGG
CAAGAACGGCCAGTTTTTGGGAAGATACGGTACATGAACTACGCAGGCTGCAAAAGAAAA
TTTGATGTGGATGGGTACATTGCCTATGTGAAGAGGCTAGTTGGCGAAGTCAAGAAGCGG
AAAGCAGAAACCCTGCTCAATGAGAAGAAAAAGGAACTTTGCATT
>GossypiumRaimondii_KJB20820
ATGGCTTCTCTACCTGTACAACTGGGTCGGATTCATGTCCTTAAGGAAGGGTCTCAT---
------------CCACCGCAAAATGGTCCCGTTGTGTACTGGATGTTTAGAGATCAACGG
TTGAACGACAACTGGGCTTTGATCCACGCCGTTGAT------CAAGCCAACAAGGCCAAT
GTGCCCGTCGCTATAGCTTTCAATCTTTTTGATCAA------TTCTTAGGGGCTAAAGCA
AGGCAATTAGGGTTCATGCTTAAGGGTTTACGTCAATTACAGAAAAGTATT---GAA---
CATACC---CAGATTCCATTCTTC---TTGTTTCAAGGAACAGCTGAAGAAACAATACCA
AAGTTTCTTGGAGAATGTAAAGCTTCACTTTTAGTTACAGATTTCTCACCATTAAGGCAG
ATTCGAAAATGTAAAGATGAAATTTGT---------AAA---------AGAGTGAGTGAT
TCAGTGACTATACATGAGGTTGATGCTCATAATGTAGTTCCTGTTTGGCTTGCATCGGAT
AAGCTGGAGTATAGTGCTAAGACAATTAGGGGTAAGATAAATAAACTGATTCCTGAGTAC
TTAATCGATTTTCCGACTCTGCAA------CCACCGAATAAG---AAATGGGAC---AAT
GCAACGGATCGGTTT---TTAGATTGGGATGGTCTCATTGCCGATGTTTTGAGGAATGGG
GCTGAAGTACCTGAAATTGAATGGTGCGAACCCGGAGAAATTGCAGCAATGGAAGTATTG
ATGGGAAATAAAGATGGTTTCTTGACAAAAAGGTTGAAGAGTTATAGTATGGACCGGAAT
AATCCTTTAAAACCGCGAGCTCTCTCTTGTTTGTCTCCTTATCTACATTTTGGTCAGATA
TCTGCACAGAGATGTGCCTTAGAGGCACGTAGTTTTCGGAAACATAATGCTCAGGCAGTT
GATACGTTTTTAGAAGAGTTGATTGTGCGCAGAGAACTTGCCGATAACTTTTGCTATTAT
CAGCCGAATTATGATACTATGCAGGGGGCATGGGAATGGGCACGAAAGACATTGATGGAC
CATGCCTCTGATAAACGAGAACATACTTACACGATGGAGCAATTGGAGAAGGCACAAACG
GCTGATCCCCTT------TGGAATGCTTCACAGCTTGAGATG------GTTCATTATGGG
AAAATGCACGGCTTTATGCGCATGTATTGGGCAAAAAAGATTCTGGAGTGGACAAAGGGA
CCTAAAGAGGCACTTGAAATATGCATATATCTAAATGACAAGTACGAAATTGATGGGAGG
GATCCAAATGGTTACGTTGGTTGCATGTGGTCAATATGCGGCGTGCACGACCAGGGATGG
CGAGAGAGACCCGTTTTCGGGAAAATACGATACATGAACTATGCTGGATGCAGAAGGAAA
TTCAATGTTGACGGATACATATCTTACGTCAAGAGACTAGTTGGTGAAATCAAGAAGAGA
AAAGCAGAAAGCCCGGTGGGTCAAAAGACAAAGCAGCCGCGCAAC
>TheobromaCacao_Thecc1EG016083t2
ATGGCTTCTCTATCTCTACCCCCGGGTCGGATCCGGGTCCTGAAGGAAGGGTCACAG---
------------CCATTGAAAAAAGGTCCCGTGGTGTACTGGATGTTTAGAGATCAACGG
TTAAAAGACAACTGGGCTTTGATACACGCCGTTGAT------CAAGCCAACAAGGCAAAT
GTGCCTGTGTCTGTAGCTTTCAATCTTTTTGATCAA------TTCTTGGGGGCTAAAGCA
AGGCATCTAGGGTTCATGTTGAAGGGTTTAAGTCAACTGCAAAGAAGTATT---CAA---
GACATTCTTCAGATACCCTTTTTT---TTCTTTCAAGGAGAGGCTGAAGAAACAATACCG
AAGTTTCTTGAAGAATGTGGGGCTTCACTTTTGGTTACAGATTTCTCACCGTTAAGGCAG
ATTCGAAAATGTAAAGATGAAATTTGT---------GAG---------AAGGTGAGTGAT
TCAGTGACCATACATGAGGTTGATGCCCACAATATAGTTCCTGTTTGGGTTGCATCACAT
AAGTTGGAGTATAGTGCTAAGACGATAAGGGGTAAAATAAATAAACTGCTTCCCGAGTAC
TTAACTGACTTTCCTATACTGCAA------CCCCCAAACAAG---AAATGGGAT------
GCAATGAATCAGTTG---ATTGATTGGGACAGTGTCATTGCCGATGTTTTGAGGAAAGGG
GCAGAAGTACCTGAAATTGAATGGTGTGAACCAGGAGAAATTGCAGCAATGGAAGTATTG
ATGGGAACCAAAGATGGATTCTTGACAAAAAGGTTGAAGAATTATTCTACAGATCGGAAT
ATTCCTTTAAAACCCAGAGCTCTTTCTTGTCTGTCCCCATATCTTCATTTTGGGCAGATT
TCTGCACAGAGATGTGCCTTAGAGGCACATAGATTTCGAAAACTTCATGCTCAGGCAGTT
GATACCTTTCTAGAGGAGTTAATCATTCGCAGAGAACTTGCTGATAACTTTTGCTATTAT
CAGCCTCATTACGATTCATTAGAGGGGGCGTGGGAATGGGCACGGAAGACCTTGATGGAC
CATGCCTCTGATAAGCGAGAACATGTTTACACGATGGAGCAATTGGAAAAGGCACAAACA
GCTGATCCTCTC------TGGAATGCTTCGCAGCTGGAGATG------GTTCACTTTGGA
AAGATGCATGGTTTTATGCGTATGTACTGGGCTAAAAAGATTCTTGAGTGGACAAAGGGA
CCTAAAGAGGCCATTGAAATATGCATATACCTGAATGACAAGTATGAAATAGATGGGAGA
GATCCAAATGGTTATGTTGGTTGCATGTGGTCAATTTGTGGCGTGCATGACCAGGGATGG
CGAGAGCGACCTGTTTTTGGGAAAATACGGTATATGAACTATGCTGGATGCAAAAGGAAA
TTCGATGTTGATGGATACATTGCATACATCAAGAGGCTAGTGGGTGAAACTAACAAGAGA
AAAGCACAGAGCCAGCTCAGTCAAACGACGAAACAGCTACGCTGT
>VacciniumCorymbosum_VaccDscaff100-augustus-gene-4.56-mRNA-1
TTCTTGTCATCAATGCTCCAATCGGGCAGGATTAGGGTTTTGAAGGAAGGATGTCGAACA
TTG---------GATCGAAATGTGGGACCTGTGGTGTACTGGATGTTTAGAGATCAACGG
GTGAGGGACAACTGGGCGTTGATTCACGCTGTTGAT------GAGGCCAACAGGGCCAAT
GTCCCTGTTGCTGTGGTATTCAATCTGTTTGATCAG------TTTTTGGGTGCTAAGGCT
AGACAATTAGGGTTCATGTTGAGGGGTCTCCAGCAACTCCATTCCCATCTC---CAA---
CACAATCTTCATATTCCATTCTTC---TTGTTTCAGGGAGAAGCTACAGAGACGATTCCC
AATTTTATAGAAGAATGTGGTGCTTCACTTCTGGTTAGTGACTTCTCCCCACTACGGGAG
GTTAAATGTTGGAAAGAGGAAATCTGC---------AAA---------AGAGTGAGTGAT
TCAGTATCAATTCATGAAGTTGATGCTCACAATGTTGTACCCCTTTGGGTCGCATCCGCG
AAATTGGAGTACAGTGCTAAGACTATTAGGGGTAAGATTAATAAACTTCTTCCTGAGTAT
ATGATTGATTTCCCTAAACTGGGG------CCACCAATTAAG---AAGTGGGCT------
GCCACAAATCATGTG---GTAGATTGGGAGAACCTCATTACAGCAGTTACAAGGAAAGGA
GCAGAAGTTCCTGAACTTGAGTGGTGCGAACCTGGTGAAAATGCAGCAATGGAAGTTTTG
ATGGGAAGTAGAAATGGATTCTTGACAAAGAGATTAAAGAGCTATTCAACGGACAGGAAT
AACCCTTTGAAACCTAAAGCACTTTCCGGACTCTCTCCGTATTTGCATTTTGGGCAGATA
TCAGCGCAGCGGTGTGCCGCAGAGGCACGTAAAGTCAGGACGCTCTGCCCTCAGGCGGTT
GATGCATTCTTGGAGGAGTTGATCGTGCGAAGGGAACTTGCTGATAACTTTTGCTTCTAC
CAGCCTCATTATGATTCTTTAAAAGGAGCATGGGAATGGGCACGTAAAACCTTGATGGAC
CATGCGTCTGATAAGCGGGAACATATTTACACGAGGGGACAATTGGAGAAGGCACAGACT
GCTGATCCTCTA------TGGAATGCTTCTCAGTTGGAGATG------GTACATTATGGA
AAGATGCATGGCTTTATGAGGATGTACTGGGCAAAAAAGATTCTTGAATGGACAAGTGGG
CCTGAAGAGGCCCTTGCAATATCAATATATCTTAATGACAAGTACGAAATAGACGGGAGG
GATCCAAATGGATATGTTGGATGCATGTGGTCGATTTGCGGTGTGCATGATCAGGGTTGG
CGAGAACGACCAGTGTTTGGCAAAATACGCTACATGAACTACGCAGGCTGCAAGAGAAAA
TTTGATGTTGATGGATACATTGCTTACGTTAAGAGGCAAGTTGGTGAAATCAAGAAGAGA
AAAGCCGAAACCCTGTTCAACAAAAATGAAAAAGAACTTCGCATT
>VacciniumCorymbosum_VaccDscaff3-augustus-gene-440.42-mRNA-1
TTCTTGTCATCAATGCTCCAATCGGGCAGGATTAGGGTTTTGAAGGAAGGATGTCGAACG
TTG---------GATCGAAATGTGGGACCTGTGGTGTACTGGATGTTTAGAGATCAACGG
GTGAGGGACAACTGGGCGTTGATTCACGCTGTTGAT------GAGGCCAACAGGGCCAAT
GTCCCTGTTGCTGTGGTATTCAATCTGTTTGATCAG------TTTTTGGGTGCTAAGGCT
AGACAATTAGGGTTCATGTTGAGGGGTCTCCAGCAACTCCATTCCCATCTC---CAA---
CACAATCTTCATATTCCATTCTTC---TTGTTTCAGGGAGAAGCTACAGAGACGATTCCC
AATTTTATCGAAGAATGTGGTGCTTCACTTCTGGTTAGTGACTTCTCCCCACTACGGGAG
GTTAAATGTTGGAAAGAGGAAATCTGC---------AAA---------AGAGTGAGTGAT
TCAGTATCAATTCATGAAGTTGATGCTCACAATGTTGTACCCGTTTGGGTCGCATCCGCG
AAATTGGAGTACAGTGCTAAGACTATTAGGGGTAAGATTAATAAACTTCTTCCTGAGTAT
ATGATTGATTTCCCTAAACTGGGG------CCACCAATTAAG---AAGTGGGCT------
GCCACAAATCATGTG---GTAGATTGGGAGAACCTCATTACAGCAGTTACAAGGAAAGGA
GCAGAAGTTCCTGAACTTGAGTGGTGCGAACCTGGTGAAAATGCAGCAATGGAAGTTTTG
ATGGGAAGTAGAAATGGATTCTTGACAAAGAGATTAAAGAGCTACTCAACGGACAGGAAT
AACCCTTTGAAACCTAAAGCACTTTCCGGACTCTCTCCGTATTTGCATTTTGGGCAGATA
TCAGCGCAGCGGTGTGCCGCAGAGGCACGTAAAGTCAGGACGCTCTGCCCTCAGGCGGTT
GATGCATTCTTGGAGGAGTTGATCGTGCGAAGGGAACTTGCTGATAACTTTTGCTTCTAC
CAGCCTCATTATGATTCTTTAAAAGGAGCATGGGAATGGGCACGTAAAACCTTGATGGAC
CATGCGTCTGATAAGCGGGAACATATTTACACGAGGGGACAATTGGAGAAGGCACAGACT
GCTGATCCTCTA------TGGAATGCTTCTCAGTTGGAGATG------GTACATTATGGA
AAGATGCATGGCTTTATGAGGATGTACTGGGCAAAAAAGATTCTTGAATGGACAAGTGGG
CCTGAAGAGGCCCTTGCAATATCAATATATCTTAATGACAAGTACGAAATAGACGGGAGG
GATCCAAATGGATATGTTGGATGCATGTGGTCAATTTGCGGTGTGCATGATCAGGGTTGG
CGAGAACGACCAGTGTTTGGCAAAATACGCTACATGAACTACGCAGGCTGCAAGAGAAAA
TTTGATGTTGATGGATACATTGCTTACGTTAAGAGGCAAGTTGGTGAAATCAAGAAGAGA
AAAGCCGAAACCCTGTTCAACAAAAATGAAAAAGAACTTCGCATT
>VacciniumCorymbosum_VaccDscaff77-augustus-gene-2.30-mRNA-1
TTCTTGTCATCAATGCTCCAATCGGGCAGGATTAGGGTTTTGAAGGAAGGATGTCGAACG
TTG---------GATCGAAATGTGGGACCTGTGGTGTACTGGATGTTTAGAGATCAACGG
GTGAGGGACAACTGGGCGTTGATTCACGCTGTTGAT------GAGGCCAACAGGGCCAAT
GTCCCTGTTGCTGTGGTATTCAATCTGTTTGATCAG------TTTTTGGGTGCTAAGGCT
AGACAATTAGGGTTCATGTTGAGGGGTCTCCAGCAACTCCATTCCCATCTC---CAA---
CACAATCTTCATATTCCATTCTTC---TTGTTTCAGGGAGAAGCTACAGAGACGATTCCC
AATTTTATCGAAGAATGTGGTGCTTCACTTCTGGTTAGTGACTTCTCCCCACTACGGGAG
GTTAAATGTTGGAAAGAGGAAATCTGC---------AAA---------AGAGTGAGTGAT
TCAGTATCAATTCATGAAGTTGATGCTCACAATGTTGTACCCGTTTGGGTCGCATCCGCG
AAATTGGAGTACAGTGCTAAGACTATTAGGGGTAAGATTAATAAACTTCTTCCTGAGTAT
ATGATTGATTTCCCTAAACTGGGG------CCACCAATTAAG---AAGTGGGCT------
GCCACAAATCATGTG---GTAGATTGGGAGAACCTCATTACAGCAGTTACAAGGAAAGGA
GCAGAAGTTCCTGAACTTGAGTGGTGCGAACCTGGTGAAAATGCAGCAATGGAAGTTTTG
ATGGGAAGTAGAAATGGATTCTTGACAAAGAGATTAAAGAGCTACTCAACAGACAGGAAT
AACCCTTTGAAACCTAAAGCACTTTCCGGACTCTCTCCGTATTTGCATTTTGGGCAGATA
TCAGCGCAGCGGTGTGCCGCAGAGGCACGTAAAGTCAGGACGCTCTGCCCTCAGGCGGTT
GATGCATTCTTGGAGGAGTTGATCGTGCGAAGGGAACTTGCTGATAACTTTTGCTTCTAC
CAGCCTCATTATGATTCTTTAAAAGGAGCATGGGAATGGGCACGTAAAACCTTGATGGAC
CATGCGTCTGATAAGCGGGAACATATTTACACGAGGGGACAATTGGAGAAGGCACAGACT
GCTGATCCTCTA------TGGAATGCTTCTCAGTTGGAGATG------GTACATTATGGA
AAGATGCATGGCTTTATGAGGATGTACTGGGCAAAAAAGATTCTTGAATGGACAAGTGGG
CCTGAAGAGGCCCTTGCAATATCAATATATCTTAATGACAAGTACGAAATAGACGGGAGG
GATCCAAATGGATATGTTGGATGCATGTGGTCAATTTGCGGTGTGCATGATCAGGGTTGG
CGAGAACGACCAGTGTTTGGCAAAATACGCTACATGAACTACGCAGGCTGCAAGAGAAAA
TTTGATGTTGATGGATACATTGCTTACGTTAAGAGGCAAGTTGGTGAAATCAAGAAGAGA
AAAGCCGAAACCCTGTTCAACAAAAATGAAAAAGAACTTCGCATT
>Aeginetiaindica_TRINITY_DN16747_c0_g1_i4
atgtattcctcaatcgtccatccgggaagaatccgggccctcaagaaaggcgtggct---
------------gccgagccgcctggcccggtggtttactggatgttcagggaccagcgg
ctcaaggacaactgggctctgatccacgccgcccat------caggccgaccagagggag
gtacccctcgccatagccttcaatctgttccatcaa------tttaagggcgccaaagct
cggcagttagggtttatgttgcgagggctcaagaaattgcattctgagctt---cag---
tcaactctcaagatccctttcttc---ttgttccagggagaggccgtcgacaacattcca
aactttcttgccgaatgtggggcatcgcttttggtgaccgatttctcaccgttgcgcgag
gttcggaggtggaaagacgagatctgc---------gag---------agggtgagcggg
tcagtgtcaatcgatgaagtcgatgcgcacaatgtggtgcccctttgggttgcatccgac
aaattggaatacagtgcacggactataaggaacaagataaagaagaagcttccggagttt
atggtcgattttccagagctggga------cccacaaagaga---aaatggacg---aca
actcgtgtcgattcc---atcgattgggatgacctcatcgcgagggtcataagggaggaa
gcagaagttccagagctcaaatggtgtgaggccggtgaaggagccgcattggaagtactc
attggggataaaaacggattcttgaaatcgagattgaagaattatgctaccgaacgaaac
aatcctatgaaaccgaaagccctatcgggactctctccatatttgcactttgggcagata
tcggcacaaagatgtgccctcgaggcacaaaaagttcggaaactagatccgcaggcagtc
gatacgtttatggaggagttggttgtgcgaagagaacttgcggataacttctgcttctac
gagccgtattatgatactctacaaggtgcgtgggattgggctcgtaagactttaatggac
catgcggctgataaacgagaacatctatacacccgcgatcaattggagaaagctcagact
tttgatccacta------tggaatgcttcgcagttagaactg------gtttactatgga
aagatgcatggttttatgagaatgtactgggcaaagaagattctcgaatggactaatgga
cccgatgaagctcttgcgacatcaatatatttgaacgataagtatcatatagacggccgg
gatccgaatggttacgtgggatgcatgtggtccatatgtggagtgcatgaccaaggctgg
aaagagagacccgttttcgggaaaatacgatacatgaactatgacgggtgcaagagaaaa
ttcgacgtcgacggctatatcgcgtatgttgcaagaatgatggctgattgcaagaagagg
aaagccgaagaactgctaaca------------------------
>Alectravogelii_TRINITY_DN9381_c3_g1_i3
atgagttcgtcaatcgtccatccaggaagaatccgagtcctcaaggaaggcgtcgac---
------------gggaatccaccgggcccggtggtgtattggatgttcagagatcaacgg
ctgaaggacaactgggctctgatccacgccgtccat------caggccaaccagagggag
gtgcccgtggccatagcattcaatttgttcaatcaa------tttaagggtgcgaaagct
cggcagttagggtttatgctaaaggggctcaagaaattgcattcggatctt---cgg---
tccactctcgaaatcccttttttc---ttgtttcagggtgaagctgtggacagcatacct
aatttcctgaaagaatgtggggcttcacttttggtgacagatttctcgccattgcgtgag
gttcggcagtggaaagaggtgatctgc---------agg---------agggtgagtgag
tctgtgtcaattcaagaagtcgatgcacacaatgtggtacccatttggattgcatcggac
aaattggaatatggtgccaggactataaggaacaaaataaacaagaagcttccggaatat
atggttgattttccagatctggga------tctcagaagcaa---aaatggcca------
acctccattaattct---attgattgggatgacctaatcacaagtgtcgtaagtcaagga
gcagaagttcctgaactcgaatggtgtgagccaggtgaacaggctggattcgaagtttta
atgggggataaaaatgggttcttgaaatcaagactgaagaattatgtcacggacagaaat
aatcctttgaaacccaaagctctatctgggctctctccatatttgcactttggtcagatt
tcagcacagagatgtgccctcgaagcacaaaaagttcggaaactaaatccaaaggcagtt
gatgtttttcttgaggagttggttgtacgaagagaacttgctgataacttctgcttctat
cagccacattatgattctctacaaggtgcttgggagtgggctcgcaagactttaatcgac
catgcggctgataaacgtgaacatttatacacccgagatcaattggagaaagctcaaact
gctgatcagcta------tggaatgcttcacagctcgaactg------gtttatttcgga
aagatgcatggttttatgaggatgtactgggcaaagaagattcttgaatggactagtggg
cccgaggaagctcttgcaacatcgatatatttgaacgataagtatcatatagacggcagg
gacccaaatggttacgttggctgcatgtggtcgatatgtggagtacacgaccagggttgg
aaagagagacccattttcgggaaaatccgatacatgaattatgccggttgcaaaagaaaa
ttcgatgtggatgggtatattgcgtatgttaagagaatggtgggcgagtgcaagaagagg
aaagcaggaaacctccttgtcgagacagctaaaaaactgtgtctt
>ConopholisAmericanaamericana_2096767
atgtcttcttcaatcgtccaaccgggaaggatccgggtcctcaagcaagcggtggat---
------------gcaaagcccgcaggcccggtggtgtactggatgttcagggatcaacgg
ctgagggacaactgggctttgatccacgccgtccac------aaggctaatcagtgggac
gtgcccgtggccatagcattcaatttgttcaatcaa------tttaagggcgcgaaagct
cgacagttcgggtttatgcttagagggctcaagaaattgcattatgatctt---cag---
tccactctcgatatcccttttttc---ttgttccagggtgaagcagtggacaccatccca
tgttttctgaaagaatgtggggcttcacttttggtgacagacttctcaccattgcgggaa
gttgggcagtggaaagaggaaatctgc---------aag---------agggtgagtgga
tctatatcaattcaagaagttgatgcgcacaatgtggtgcctgtttgggttgcatccgac
aaattggaatatggtgctaggactataaggaacaaaataaacaagaagcttccagaatat
ttgattgattttcctgagctcgga------ccacctaagaga---aaatgggca------
acctctagtagtttt---atagattgggataacctcatttcaagtgttataaggcaagga
gcagaagttcctgaacttgaatggtgtgagccaggtgaaggggctgcattacaagcatta
attggggataaaaatgggttcttgaaagcaagattgaagaattatcctttgaatagaaat
aatcctctgaaacccaaagggctctctgggttgtctccatatttgcactttgggcagata
tcagcacagagatgtgccctggaggcacgaaaagttgggaaacaaaatccccaggcagtt
gatgtctttctggaggaactgattgtccggagagaacttgctgataacttctgcttctac
cagccacattatgattctctacaaggtgcttgggagtgggctcgtaagagtttaatggat
catgctgctgataaacgcgaacatctatacacgcgtgaacaattggagaaagcacaaact
gctgatccactt------tggaatgcttctcagttagaactg------gtttattatgga
aagatgcatggctttatgaggatgtactgggcaaagaagattcttgaatggactagtgga
ccagatgaagctcttgcaacatcaatatatttcaatgataagtatcatctggacggcagg
gatccaaatggttacgttggatgcatgtggtcaatatgtggagtgcatgaccagggctgg
caagagagaccgattttcgggaaaatacggtacatgaattatgcaggctgtaagagaaaa
tttgatgttgatggctatata---------aagaggatagtaggtgattgcaagaagagg
aaagcggcggaattacttaacgagaaagcaaaacaagtgcgtcgt
>Epifagusvirginiana_2055127-buds
------------------------------------------------------------
------------------------------------------------------------
------------------------------------------------------------
------------------------------------------------------------
------------------------------------------------------------
------------------------------------------------------------
------------------------------------------------------------
------------------------------------------------------------
------------------------------------------------------------
---------------------------------------------------NNNgaatat
ttggtcgattttcctgagctcgga------cctcctaagaga---atatgggca------
acctctagtagtttt---atagattgggataacctcattgcaagtgttgtaaggcaagga
gcagaagttcctgaacttgaatggtgtgagccaggtgaacgggctgcattacaagtatta
atgggggataaaaacgggttcttgaaagcaagattgaagaattatccgtcagatagaaat
aatccactgaaacccaaagggctctctgggttgtctccatatttgcactttgggcagata
tcagcacagagatgtgccctcgaggcacgaaaagttgggaaacaaaatccccaggcagtt
gatgtgtttctggaggaagtgattgtccggagagaacttgctgataacttctgcttctac
cagccacattatgattctctacaaggtgcttgggagtgggctcgtaaaactttaatggat
catgct------------------------------------------------------
------------------------------------------------------------
------------------------------------------------------------
------------------------------------------------------------
------------------------------------------------------------
------------------------------------------------------------
------------------------------------------------------------
---------------------------------------------
>Escobedia_TRINITY_DN12328_c0_g1_i2
atgagttcctcaatcgtccatccaggaagagtcagaatcctcaaggaaggcgtccat---
------------gggaatccacccggcccggtggtgtactggatgttcagggatcaacgg
ctgaaggacaactgggctctgatccacgccgtccat------caggccaatcagagggag
gtgcccgtggccatagcattcaatttgttcaatcaa------tttaagggtgcgaaagct
cggcagttagggtttatgctaaaggggctcaagaaattgcattcggatctt---cgg---
tccactctcgaaatcccttttttc---ttgtttgagggtgaagctgtggacagcatacct
aatttcctgaaagaatgtaaagcttcacttttggtgacagatttctcgccattgcgtgag
gttcggcagtggaaagaggtgatctgc---------agg---------agggtgagtgag
tttgtgtcaattcaagaagtcgatgcacacaatgtggtacccatttgggttgcatcggac
aaattggaatatggtgccaggactataaggaacaaaattaacaagaaacttccggaatat
ctggtcgattttccagagctggga------tctcagaagcaa---aaatggcca------
acctccattaattct---attgattgggataacctcatcgcaagtgtcgtaaggcaagga
gcagaagttcctgaactcgaatggtgcgagccaggtgaacaggctggattcgaagtatta
ttgggggataaaaatgggttcttgaaatcaagattgaagaattatgccacggaaagaaat
aatcctatgaaacccaaagctctatctgggctttctccgtatttgcactttggtcagata
tcggcacagagatgtgccctcgaggcacaaaaagttcagaaactaaatccgaaggcagtt
gatgtttttcttgaggagttggttgtacgaagagaacttgctgataacttctgcttctat
cagccacattatgattctctacaaggtgcttgggagtgggctcacaagactttaatggac
catgcagctgataaacgtgaacatttatacacccgagatcaattggagaaagctcaaact
gctgatcagcta------tggaatgcttcacagctcgaactg------gtttactacgga
aagatgcatggttttatgaggatgtactgggcaaagaagattcttgaatggactagtggg
cccgaggaagctcttgcaacatcgatatatttgaacgataagtatcatatagatggcagg
gacccaaatggttacgttggttgcatgtggtcgatatgtggagtacatgaccagggttgg
caagagagacccattttcgggaaaatccgatacatgaattatgctggttgcaaaagaaaa
ttcgatgtggatgggtatattgcgtatgttaagagaatggtgggcgagtgcaagaagagg
aaagcaggaaacttgcttgtcgagactgctaaaaaactgtgtcgc
>Euphrasiaarctica
atgtcttcctccatcgtccaaccagggagggtccggatcctgaaaccagccgccgat---
------------gcaaagcccgcgggcccggtggtgtactggatgttcagggatcaacgg
ctcagagacaactgggctttgatccacgccgtccat------caggccaaccgcctggaa
gtgcccgtcgctatagcattcaacctcttcgataag------tttaagggcgccaaagct
cggcaattcgggtttatgctgagagggctcaagaaattgcattcggaccttctccgg---
tcctctctagacatcccttttttc---ctgttccagggtgaagctgtggacaccattcca
tgttttctgaaggagtgtggggcctcgcttttggtgacagacttctcaccactgcgcgag
gttcgtcagtggaaagaggagatctgc---------aag---------agagtgagtgag
tctgtatccattcaagaagtcgatgcacacaatgtggttcctgtatgggtagcatccgaa
aagttggaatatggtgccaggaccataaggagcaagataaacaagaaacttccggaatat
ttggtcgattttcctgatctcact------acccctgccaga---aaatggNNN------
---------------------------------------------gtgatcaggcaaggt
gcagaagttcctgaacttgaatggtgtgagccaggtgaaggagctgcattagaagtgtta
ttgggagagaaaaacgggtttctgacatctagattgaggaattattctacggatagaaat
aatcctctgaaacccaaagggctttctgggctttctccatatttgcactttggccagata
tcggcacagagatgtgcattggaggcacaaaaatctcggaaaatcaatcctcaggcagtt
gatacctttttggaggagttgattgtccgaagagaacttgctgataacttctgcttctat
cagccacattatgattctctgcaaggtgcttgggagtgggcccgtaagactttaactgac
catgctgctgataaacgtgaacatttatacacgNNN------------------------
---------ctt------tggaacgcttctcaattagaactg------gtttactatgga
aagatgcatggttttatgaggatgtactgggcaaagaagatacttgaatggactagtgga
ccagaggaggctcttgcaacatcaatatatttgaacgataagtatcatctggatgggagg
gacccgagtggttacgttggatgcatgtggtcaatatgtggagtgcatgaccagggctgg
aaagagcggccgatttttggaaaaatacggtacatgaattatgctggctgcaagagaaaa
tttgatgtggatggctacatttcatacgtgaagatgatagtgggtggatgcaagaagagg
aaagcggaagccctaatcaacgagaaagcgaaagaacttcgttgt
>LindenbergiaPhilippensis_16G030800.1
atgtcgtcttcaatcgtccagcccggaaggatccgggtcctgaagcaagcggtggag---
------------gcgaggcccgcgggcccggtggtgtactggatgttcagggatcaacgg
ctgagggacaactgggctctgatccacgccgtccaa------caggccaaccagcgggag
gggcccgtcgccatagcttttaatctgttcaatcaa------ttcaagggcgcgaaagct
cggcagttagggtttatgctcagagggctcaagaaattgcattccgatctt---cag---
gccactctcgacatacctttcttc---ttgttccagggtgaagctgtggacaccattcca
agttttctgaaagaatgtggggcctcgcttttggtgacagacttctcaccattgcgtgag
gttcggcagtggaaagatgaaatctgc---------aag---------agggttagcgga
tcagtatcaattcaagaagttgatgcgcacaatgtgatccccctttggctggcatctgaa
aagttggaatatggtgctaggactataaggaacaaaataaacaaaaaacttccagaatat
ttggtcgattatcctgagctcagt------acgcctaagaga---aaatgggct------
tcctcaagtaacccc---atagactgggataaccttattgaaagtgttataaggcaagga
gcagaagttcctgaacttgaatggtgcgagccaggtgaacgagctgcattggaagtatta
atgggggataaaaatggtttcttgaaaggaagattgaagaattatgcttcggatagaaat
aatcctctgaagcctaaagcgctttctgggctttctccatatttgcactttggacagata
tcagcacagagatgtgccttggaggcacgaaaatttcggaaactcaatccccaggcagtt
gatgtctttttggaggagttgattgtccgcagagaattggctgataactattgcttctat
cagccgcattatgattctctacaaggtgcttgggagtgggctcgtaaaactttgatggac
catgcagctgataaacgtgaacatttatacacgcgagagaaattggaaaaagcacaaact
gctgatccactt------tggaatgcgtcacagttagaactg------gtttattatgga
aagatgcatggttttatgaggatgtactgggcaaaaaagattcttgaatggactagtgga
ccagaggaagctcttgcaacatcaatatatttgaatgataagtatcatatagatggcagg
gatccaaatggttacgttggatgtatgtgggcaatatgtggagtgcatgaccagggctgg
caagagagaccaatttttgggaaaatacggtacatgaattacgcggggtgcaagagaaaa
tttgatgtggatggctatattgcctacgtaaagaggatagtcggtgaatgcaagaagagg
aaagcagaagccttgctcaacaacaaagcaaaagaaatgcgttgt
>MimulusGuttatus_A0908.1
atgtcgtcttcctcggtccaaccgggcaggatccgggtcctgaaacaagccccggat---
------------ccgaagccgtcgggtccggttgtgtactggatgttcagggatcaacgg
ctgagggacaactgggctttgatccacgccgtccat------caggcccatcgattggaa
gtgcccgtcgccatagcattcaatttgttccatcaa------tttaagggcgcgaaagct
cggcatttagggtttatgctcagagggctcaagaaattgcactccgatctt---caa---
tccactctcgacataccatttttc------ttctgtggacac------------tattcc
gcatttctaaaagaatgtggagcttcgcttttggtgacggacttctcaccgttgcgtgaa
gttcgaaaatggaaagaagaaatttgc---------aag---------agtgtgaatgaa
tcggtatcaattcatgaagttgatgcgcacaatgtggtgcctctttgggtggcatcggac
aaattggaatacggcgccaggactataaggggcaaaattaacaaaaaactccccgagtat
ttaatcgattttcctgatctcgct------actcctcaaaga---aaatgggct------
tcatcaattaacact---atagattgggattatctcattgatgatgttgtaaggcaatgt
gcagaagttccggaactcgattggtgcgagccgggtgaaggagctgcattagacgtacta
acgggtgttaaaaacgggttcttgaaaacgagattgaagaattattcttcggagaggaat
aatccgttgaaaccgaaatcgctttctgggctttcaccgtatttgcactttgggcagata
tctgcacagagatgtgctttggaggcacgaaaagttcgtaaactctatcccgaggctatt
gatggattcttagaggaattggttgtgaggagagaacttgctgataacttctgcttctac
cagccgcattacgattcgatacagggtgcttgggagtgggcccgtaagactttgatggac
catgcctctgataaacgtgaacatatatacacgagagagcagttggagaaagcacaaact
gccgatcaacta------tggaatgcttctcagttagaaatg------gttcatcatgga
aaaatgcacggttttatgagaatgtattgggcaaaaaagattcttgaatggactaatgga
ccagaggaagctcttgcaatgtcaatatacttaaacgataagtatcatatagacggcaga
gatccaaatggttacgttggatgcatgtggtctatatgtggagtgcatgaccaggggtgg
aaagagcgacccgtttttgggaaaatacgatacatgaattacgcggggtgcaagagaaaa
tttgacgtggatggatatattgcatacgtaaagaagatggtcggtgaaactaagaagagg
aaagcggaaactcttcttaacggcaaagctaaagaactgcgtagt
>OrobancheCumanamana_GWHTBHPV044351
atgtcttcttcaaccgtccaaccgggaaggatccgggtcctcaagcaagcggtagat---
------------ccgaatctcacgggcccggtggtgtactggatgttcagggatcaacgg
ttgagtgacaactgggctttgatccacgccgtccat------caggctaatcagcgggaa
atgcccgtggcgatagcgttcaatttgtttaatcaa------tttaagggcgcgaaagct
cggcaattagggtttatgctcagagggctcaaaaaattgcattctgatctt---caa---
tccactctcaacatcccttttttc---ttgttccagggtgaagctgttgataccattcca
agtttcctggaagaatgtggggcttcacttttggtgacagacttctcgccattgcgtgag
gttcgtcagtggaaagatgaaatcagc---------aaa---------agggtgagtgga
tctgtatcagttcaagaagttgatacacacaatgtggtgcctgtttgggttgcatctgac
aaattggaatatggtgctagaactataaggaacaaaataaataaaaagcttccggaatat
ttggtcgattttcctgagctcagg------cctcctaagaga---gaatggaca------
agccctagtaatttt---atagattgggatggccttattgaaagtgttgtaaggcaagga
gcagaagttcctgaacttgaatggtgtgagccgggtgaacgagctgcattacaagtacta
atgggtgataaaaatgggttcttgaaggaaagattgaagaattatccttccgatagaaat
aatcctctgaaatccaagggactgtctcggctttccccatatttgcactttgggcagata
tcagcacagagatgtgccttagagacacgaaaaatacggaaactacatccacaggcagtt
gatgtgtttctggaggagttgattgtccgccgagaacttgccgataacttctgcttctac
cagccatgttatgattctctacaaggtgcttgggagtgggcccgtaagaccttaatggat
catgccgctgataaacgcgaacatttgtacacgcgagagcaattggagaaagcagaaact
gccgatccacta------tggaatgcttctcagttggagctg------gtttataatgga
aagatgcatggttttatgaggatgtactgggcaaagaagattcttgaatggactagtgga
gcagatgaagctcttgcaacatcaatatatctaaatgataagtatcatatagacggaagg
gatccaaatggttacgttggatgcatgtggtcgatatgtggagtgcatgaccagggctgg
caagagagaccaatttttgggaaaatccggtacatgaattatgccggctgcaggagaaaa
ttcgatgtggacggctatattgcgtatataaagagggttgtaggtgaatgcaagaagagg
aaggcggaaaccttgctcaacgagaaagcaaaagaactgcgttgt
>Ofasciculata_stem
atgtcttcttcaatcgttcaaccgggaaggatccgggtcctcaagaaagcgatacat---
------------gcaaggcccctgggcccggtggtgtactggatgttcagggatcaacgg
ttgatggacaactgggctttgatccacgccgtccaa------caagctaatcactgggaa
gtgcctgtggccatagcattcaatttgttcaatcaa------tttaagggcgctaaagct
aggcaactgggttttatgctcagagggctcaagaaattgcattctgatctt---cag---
tcgactcttgacattccctttttc---ttgttccagggtgaagtagtggaaaccattcca
agttttctaaaggaatgtggggcttcactcttggttacagacttctcaccattacgcgag
gttcgtcggtggaaagaagaaatttgc---------aag---------agggtgagtgga
tctgtatcaattcaagaagttgatgcacacaatgtggtgcctgtttgggttgcatccgaa
aaattggaatatggtgctagaacaataaggaacaaaataaacaataatcttcctgaatat
ttggtcgatttccctgagctcggg------ccacctaagaga---aaatgggca------
acctctagtaatttg---atcgattgggatagtatcattgaaagtgttgtgaggcaagga
gctgaggttcctgaacttgaatggtgtgagccaggtgaacgagctgcggtacaagtatta
atgggggataaaaatgggttcttgaaagcaagattgaagaattatcattcagataggaat
aatcctctaaaaccggaagggctgtctgggctttctccatatttgcactttgggcagata
tcagcacagagatgtgccttcgaagcacgaaaagttcggaaactaaatcctcaggcagtt
gatgtctttttggaggagctgattgtccgcagagaacttgctgataacttctgcttctat
cagccacattatgactccctacatggtgcttgggagtgggctcgtaagactttaatggac
catgccgctgataaacgtgaacatttatacacgcgagagcaattggaaaaagctaaaact
gtggatccactt------tggaacgcttctcagttagaactg------gtttattatggg
aaaatgcatggttttatgaggatgtactgggcaaaaaagattcttgaatggactagtgga
ccagaggaagctcttgcaacatcaatatatttgaatgataagtatcatatagacggcagg
gatcctaatggttacgttggatgcatgtggtcaatatgtggagtgcacgaccaggggtgg
caagagagaccaattttcgggaaaatacgatacatgaattatgcgggatgcaagagaaaa
tttgatgttgatggctatatttcatatataaagagaatagtcggtgaatgcaagaagagg
aaagcggaagctttgctcaaggagaaagcaaaagaactgcgttgt
>PhelipancheAegyptiaca_GWHTBHPU044705
atgtcttctttagtcgttcaactgggaaggatccgggtcctcaagcaagcggtggat---
------------gcaaagcccgcaggcccggtggtgtactggatgttcagggatcaacgg
ttgagggacaactgggctttgatccacgccatccat------caggctaatcggtgggaa
gtgcctatcgccatagcattcaatttgttcaatcaa------tttaagggcgctaaagct
cggcaattggggtttatgctgagagggctcaagaaattgtgttctgatctt---cag---
tcgactcttaacattccctttttc---ttattccagggtgaagttgtggaaaccattcca
agttttctgaaagaatgtggggcctcacttttggttacagacttctcaccattgcgcgag
gttcgtcagtggaaagaagaactttgc---------aag---------aaggtgagtgaa
tctgtatcagttcgagaagttgatgcacacaatgtggtgcctgtttgggttgcatctgaa
aaattggaatatggtgctaggactataaggaataaaataaacagtaagcttcctgaatat
ttggtcgatttccctgagctcggc------cctcctaagaga---aaatgggca------
acctcgagtaatttg---atagactgggatagcctcattgaaagtgttgtaaggcaagga
gctgaggttcctgaacttgactggtgtgagccaggtgaacgagctgcgttacaagtatta
atgggggataaagatggtttcctgaaagcaagattgaagtattatccttcggatagaaat
aatcctctaaaacccaaagggctgtctgggctttctccatatttgcactttgggcagata
tcagcccagagatgtgccttggaagcacgaaaagttcggaaactaaatccccaggcagtt
gatatgtttttggaggagttgattgtccgcagagaacttgctgagaacttctgcttctat
cagccgcattatgattctctacagggtgcttgggagtgggctcgtaagactttaatggac
catgcccctgataaacgtgaacatttatacacgcgagagcaattggagaaagctaaaact
gcggatccactt------tggaatgcttctcagttagaactg------gtttattatggg
aaaatgcatggttttatgaggatgtactgggcaaaaaagattcttgaatggactagcgga
ccagagaaagctcttgcgacatcaatatatttgaatgataagtatcatatagacggcagg
gacccgaatggttacgttggatgcatgtggtcaatatgtggagtgcacgaccagggctgg
caagagagaccaattttcggaaaaatacgatacatgaactatgccggatgcaaaagaaaa
tttgatgttgatggctatatttcatatataaagaggatggtcggtgaatgcaagaagagg
aaagcggaagctctgcttaacgagaaagcaaaagaactgcgttgt
>Pedicularis_TRINITY_DN6619_c0_g1_i5
atgtctacttcatccgtccaaccgggaagggtccgggtcctcaagcccgctgccaat---
------------gcaaagcctacgggcccggtggtgtactggatgttcagggatcaacgg
ctgagggacaactgggccttgatccacgccgtccat------caggctaatctgtgggaa
gttccagtggccatcgcattcaatttgttcaatcaa------tttaagggctcgaaagct
cgtcagttagggtttatgctcagaggcctcaaaaaattgcattctgatctt---cat---
tccactctcgacatcccttttttc---ttgttcaagggcgaagctgtggataacattcca
agttttctagaagaatgtggggcctcacttttggtgacagacttctcaccactgcgtgag
gttcggcagtggaaagacgagatctgc---------aag---------agagtgactgga
tctgtgtcgattcaagaagttgacgctcacaatgtggtgcccgtttgggttgcatccgac
aaattggaatatgccgctaggactataaggagcaagataaacaaaaagcttcccgaatat
ttggtcgattttcccgagttgaca------acttcaaagaga---aaatggacg---tcg
accccttgcagttct---attgactgggatagcctcatcgcaagtgtcgtaagtcaagga
gcagaagttcctgaattggaatggtgcgagccgggcgaaggagctgcgttggaagtatta
atgggagataaaaatgggttcttgaaagcaaggttgaaaaattactctttggatagaaat
aatcctctgaaacccaaagggctttctgggctttcaccgtatttgcactttgggcagata
tcagcacagagatgtgccttggaggcaggaaaagtccgaaaactcaatccccaggcagtt
gatgtctttttggaggagttgattgtccgtagagagctttcggataacttctgcttctac
cagccacattacgattctctacaaggtgcttgggagtgggcacgtaagactttaatggat
catgctgctgataaacgtgaacatttatacacgcgagagcaattggagaaagcaaaaact
gctgatccactt------tggaatgcttctcagttagaactg------gtttattatgga
aagatgcatggttttatgaggatgtactgggcaaaaaaaattctggaatggactagtggg
ccagaggaagctctttctacatcgttatatttgaatgataagtaccatttagacggcagg
gatccaaatggttatgttggatgcatgtggtcaatatgtggagtgcatgaccagggctgg
aaagagcggccagttttcgggaaaatacgatacatgaattatgccggctgcaagagaaaa
tttgacgtggatggctatatttcatatgtaaagaggttagtaggagaatgcaagaagagg
aaaggggaagcattgcttaacgagaaagcaaaagaattgcgcccg
>Phtheirospermum_GFP81816.1_3251
atgtcttcttcgatcgtccaaccgggcaggattcgggtcctcaagcaggcgtccaat---
------------gcaaagcccacgggcccggtggtgtactggatgttcagggatcaacgg
ctgagggacaactgggctttgatccacgccgtccat------caggctaatcagtgggaa
gtgcccgtggccatcgcattcaatttgttcaatcaa------tttaagggcgcgaaagct
cgtcagttagggtttatgctcagagggctcaaaaaattgcattccgatctt---cgt---
tccactctcgacatcccttttctc---ttgttccagggcgaagctgtggataacattcca
agttttctggaagaatgtggggcctcacttttggtgacggacttctcaccactgagagag
gttcggcagtggaaagacgagatctgc---------gag---------agggtgaccgga
tctgtgtcgattcatgaagttgatgcgcacaacgtggtccccgtttgggttgcatcggac
aaattggaatatggtgctaggactatcaggaacaagttaaacaaaaagcttcccgaatat
ttggtcgattttcccgagctggca------actccaaagaga---aaatgggca---gca
acctctagtaattct---attgattgggataacctcattgcaagtgtcgtaaggcaagga
gcagaagttcctgaactggaatggtgcgagccaggcgaacgagctgcattggatgtatta
atgggggataaaaacgggttcttgaaagcaaggttgaagaattactcttcggatagaaat
aatcctctgaaacccaaagggctttctgggctttctccgtatttgcactttgggcagata
tcagcccagagatgtgccctggaggcaggaaaagtccggaaactcaatccccaggcagtt
gatgtgtttttggaggagttgattgtccgtagagagctttctgataacttctgtttctac
cagccacattatgattctatacaaggtgcttgggagtgggcccgtaagactttaatggat
catgccgctgataaacgtgaacatttatacacacgagagcaattggagaaagcaaaaact
gctgatccagtaagtaactgg---------------------------------------
---------------------atgtactgggcaaaaaaaattcttgaatggactagtggg
ccagaggaagctcttgcaacatccttatatttgaatgataagtatcatcttgacggcagg
gatccaaacggttacgttggatgcatgtggtcaatatgtggtgtgcatgaccagggctgg
aaagagcgaccaatattcgggaaaatacgatacatgaattatgctggttgcaagagaaaa
tttgatgtcgatggatatatttcatatgtaaagaggatagtaggtgaatgcaagaagagg
aaaggggaagcaatgcttaacgagaaagcaaaagaagtgcgttat
>StrigaAsiatica_GER27994.1_3528
atgtcttcatcgatcgtccatccaggaagagtccgggtcctcaagcccggcgtggatccg
aaa---------tccccgggccaggggccggttgtgtactggatgttcagggaccagcgg
ctgagggacaactgggctctcatccacgccgtccat------caggccaaccaaatgaag
gtgcccgttgccatagccttcaatttgttccatcaa------tttaagggcgcgaaagct
cggcatctagggtttatgctgagggggctcaagagattgcactctgatctt---cac---
tccactctcgaaatcccctttttc---ttgttccagggtgaggctgtggacactattcca
aatttcctaaaagaatgtggggcttcacttttggtgacagatttctcaccattgcgtgag
gttcggcagtggaaagaggagatctgc---------aag---------agggtgagtgcg
tctgtgtcaattcaagaagtcgatgcacacaatgtggttcctgtttgggttgcgtccgac
aaattggaatatggtgccaggactataaggaacaaaataaacaagaagcttgcggagtat
ttggtcgattttccagagctagga------tttcagaagcag---aaatggtca------
acctccattaattat---atagattgggataacctcatctcaagtgttgtaaggcaagga
gcagaaattcctgaactagaatggtgtgagccaggtgaacgtgctggattggaagtacta
gtaggggaaaaaaatgggttcttgaaatcaagattgaagaattatgccacggacagaaat
aatcctatgaaacccaaagctctgtccgggctctctccgtatttgcactttgggcagata
tcggcacagagatgtgccctcgaggcacaaaaagttcgaaaactaaatacgcaggcagtt
gatgtttttctggaagagttggttgtacgaagagaacttgctgataacttctgcttctat
cagccacattatgattctctacaaggtgcttgggagtgggctcgcaagacattaatggac
catgcagctgataaacgcgaacatttatacacccgagagcaattggagaaagctcaaact
gctgatcagcta------tggaatgcttcacagctagaactgaccttgatgctttatgat
aaaatcgta---ttcaccaatatgtactgggcaaagaagattcttgaatggactagtggg
cctgaggaagctcttgcaacatcaatatacttgaatgataagtatcatatagacggcagg
gatccaaatggctatgtcggatgcatgtggtcaatatgtggagtacatgaccagggttgg
aaagagagaccaattttcgggaaaatacgatacatgaattatgccggttgcaagagaaaa
ttcgatgtggatggctacattgcttatgttaagagaatggtgggtgagtgcaagaagagg
aaagcggaaaacctgcttaacgagaaagcaaaagaactgcgtcgt
