# Supplementary material for: Altered Mitochondrial Respiration Is Associated With Loss of Nuclear‐Encoded OXPHOS Genes in Parasitic Broomrapes
Source: Ecol Evol. 2025 Jul 6;15(7):e71737. doi: 10.1002/ece3.71737 (PMC12230201; doi:10.1002/ece3.71737)
Supplement: Supplementary file 1 — Appendix S1. [file ECE3-15-e71737-s003.tgz › Orobanchaceae_O2K_Supplementary_v3/Data_S1/DataS1/RRR/OG0005683.filter.hyphy.fas]

>Ofasciculata_2001436-Orobanche_fasciculata-stem
CCCGATTGGCCGAAGCCAATCGAGATTCCATATCAAGCAAAAGTTGCAAATTCCCTGAACTTAATCGGTCGCGTCAAAACTCCAGTTCAATTCGAT---TCTGCTTCTGCCGGAAACCACTTTGCTGCGGCTGTGATTTGTCAAGAAAAC------GGCGAC------GTA---------------------------------------AAT------------------------------AACTCTCTGTTGATTCCCGTAGTGTTTGAAGGCGATTTGGCTCATGTCGTGGCTTGCCATGTCAAGGAGAACGATTGTGTTTTTGTTTCG---GGGCAGTTGAGCACGGGTCCTATACGGTTTTCA------TTTAAAGATTGT---CTTAGTAAGTTTCATATTGTGGCTGAAAATATTAATTTTGTTGAGGGA---------TTTGTGAAA---AATGTTCCT---------------GGTAAAAAATATGGGGCCTCGTTTTCACCTGTTGAGAGTGATTGG---------------------GCA---------------TTTAGTTCTGTTACCAAGCAGTTGAACGATGAGTCTAGACAA------GAAAAGGATAATGAGAAGAGTGGAGAA---AGTGTAACAAAGAAAAAAAAT------GGGGAT---TCAAGCTTG---------GATGCA---TGGAGGGATCTTGTGAAAAGCCCTCAACAATGGTGGGATTATCGCAGCCACAAGTCGAATGGAATGGTTAAAGAAAGATTCCCAGATTTTAAGCACAAAGTGACTGGCAATGGGCTTTGGGTTAATAGTGCTCCAGATTGGGTTTTGCCGGGACTGGAAAAATTAGAGTTTGATGTT---AAGTTCATGAAAGTGAAACATGTGCCAGGTGGTAAAGGGGAAGATTCTTGGATGAGCTTGGTGGAAAATCCTAATAAATGGTGGGATAATAGATTGAACAAGAGATAT------------CCTAGGTCGCCCGATTTT------AAGCATAAAGATACGGGTGAA---------GGATTATGGTTA------AGTGAC---ACGCCTGATTGGGCTTTGTCGAAATTACCAGTATTGGGA
>OrobancheCumana_GWHTBHPV014104
ATCAATTGGCCGAAGCCAATCGAGATTCCGTACCAAGCAAAAGTAGCCAACTCTCTGAATTTAATCGGCCGCGTCAAAACCCCTGTTCAGTTCGAA---TCCGCTTCCGATGGGAATCACTTCGCCGCCGCTGTGGTTTCACAAGAAAAT------GGCGGT------GGG---------------------------------------GAT------------------------------GACCCCTTGTTGATTCCTGTTGTGTTCGAAGGCGATTTAGCTCATGTCGTGGCTTGCCACGTGAAGGAGAAAGATCGTGTATTCGTGTCC---GGGCAGTTGAGCACGGGGCCGATGCGGTTTGCC------TTTAAGGATGGT---CTTGGTAAGTTCCATCTCGTCGCTGAAAATCTCAATTTTATTGAGGGA---------TTTGTGAAG---AATATCCAT---------------GGTGATAAATCAGGAGTCTCGTTTTCTTCTTCAGAGAGTGATTGG---------------------GCA---------------TCGACTTCCGTTCTCAAACAGTCGATCAATGAGTCCAAACAA------GAAAATGACAATGAGAAGCGTGGAGAA---AGTGTGAAAAAGCAGGAAAAT------GTGGAT---TCAAGCGTG---------GAGTTA---TGGAGGGATCTCTTGAAAAGCCCTCGACAGTGGTGGGACTACCGCGGTCACAAGTCGAATGGATTAGTTAAAGAAAAATTTCCAGATTTTAAGCACAAAGAGACAGGCGAAGGGTTATGGTTAAGCGACTCGCCTGATTGGGTTTTGTCGGGACTTGAAAATTTAGAGTTTGATGCT---AAGTTTATGAAAGCG------GTTCAAGGTGGTAAAGGGGAAGATACTTGGAAGGATTTGGTGGAAAATCCTTATAAATGGTGGGATAATAGATTGGGCAAGAAGAAT------------CCTAAATCGCCCGATTTT------AAGCATAAAGAGACGGGCGAA---------GGGTTGTGGTTA------AACGAT---TCGCCTGATTGGGCTTTGTCGAAGCTACCGTCTCAACGC
>OrobancheCumana_GWHTBHPV002094
ACTGTGTGGCCCAAGCCAGGCGAGATACCATATCAAGCAAAAATTGCGAACTTTGTGAATCTGATTGGTCACGTTGAGCTTCCTGTTCGTTTTGAG---TCAGCTTCTGATGGGAAACATTTCGCCACTACTGTGATTTCTCTAGTAAAC------GGTGAT------GGG---------------------------------------GGG------------------------------AATTCTCTGATGATTCCTGTTGTGTTTGAGGGAGACTTGGCTCACGTCGTGTCTTGTCATGTGAAGCAGAATAATTGCGTTTTCGTGTCG---GGCCAGTTGAGTGTGGATCCTATGAGATTGGTG------TTGATTGAGAGC---TTTGGGAAGTTTCATGTTGTGGCGGAAAACTTTAGCTTTGTGAACGGA---------TTTAAGTCG---AATGTTGACAAGACTGGTAAGTATGGCGCTAAAGTGTTCGAAGAAATACCCGAAAGAACTGATGCTGAG---------------------TCA---------------GCACCACCAGTGGCAACTTTGGAACGTGAGAAGTATGAGTTGAAGTCACGAAAAGGCGGTGACAAGAATGGAGGG---AGTGTTGTTAAGAAGAAAGAT------GCGGAT---CAAACCATG---------GATCTC---TGGAGGGATCTTGTGAAGAATCCATTGCAGTGGTGGGATTATCGTAATCACAAGGCTAATGGGTTGGTCAAAGAAAAATATCCGGATTTCAAACAGAAGGTGACTGGAGAATCACTCTGGATTAGCAGCGCCCCGACATGGGTTCTGCCTGGAATCGGGAAACTCGAGTTTGATGTT------------------AAGCAGGCGACTGGTGGTCCGGGTAGTGATTCTTGGAAGGATTTGTTGGAAAATCCTGATAGTTGGTGGGATAACAGAACGAAAAAGACAAAC------------CCGAAGGCACCTGATTTT------AGGCACAAGAAGACTGGAGAA---------GGATTGTGGTTA------GGAAGG---TCACCGAGTTGGGTGTCGTCTAAGCTTCCACCAGTGAGA
>ConopholisAmericanaamericana_-2010362-Conopholis_americana
ATCGATTGGCCTAAGCCGATCGAGATTCCATTCCAAGCAAAAGTTGCCAACTCTCTGAATTTAATCGGTCGCGTCCAAACCCCAGTTCAATTCGAT---TCTATTTCCGATGGAAATCACTTTGCTGCTACTGTTATTTCTCAAGAAAAT------GGCGGT------GGA---------------------------------------AAG------------------------------AACTCTCTGTTGATCCCCGTTGTCTTTGAAGGCGATTTAGCTCATGTCGTGGCTTGTCATGTGAAGCAGAACGACTGTGTTTTCGTGTCG---GGGCAGTTGAGCATGGGACCGATGAGGTTCGCT------TTGAGCGATGGT---CTTGGGAAGTTTCATCTCGTGGCTGAGAATCTTAGTTTTGTTGAGGGG---------TTTGTGAAA---AATGTTCCT---------------TGTAAAAAATCAGGAGTCTTCTTTTCATCCCTGGAAAATGATTGG---------------------GCA---------------TCATCGAGTTCTGTTATGAAGCAGTCGAACACTGAGCCGGAAAATACAGAACGTGTGGAGTCCAAACAAGAAAAG---GATGTAAAAAAGAAGAAAAAT------GGGGAC---TCAGGCTTC---------GATTTA---TGGAGGGATCTTGTGAAAAGCCCCCAACAATGGTGGGATTATCGCGGTCACAAGTTGAATGGCTTGGTTAAAGAAAAATACCCAGATTTTAAGCACAAAGAGACTGGGGACGTGCTTTGGGCCAACAGTGCTCCCGATTGGGTTTTGCCGGAACTTGAGAAATTAGAATTTGATGTT---AAGTTTATAAAAGCGAAGCCGGTGCAAGGTGGTAAAGGGGAAGATTCTTGGAAGAACTTGGTGGAATATCCTAATAAATGGTGGGATAATAGATTGGACAAGAAGAAT------------CCGAGAGCGCCCGATTTC------AAGCACAAAGAGACGGGTGAG---------GGGTTGTGGTTA------ATCGAC---TCGCCTGATTGGGCATTGCTGAGGTTGCCACTATTGGAA
>ConopholisAmericanaamericana_-2024343-Conopholis_americana
ACTGTTTGGCCTAAGCCA---------CCATATCAAGCTAAAGTTGCCAACTTTGTGAACATGATTGGTTACGTCGAGCTTCCTGTTCGTTTTGAG---TCCGCTTCTGATGGGAAACATTTCGCGACCACTGTCATTTCTCTAGTAAAC------GGAGGT------GTG---------------------------------------AGA------------------------------AACTCTCTGATGATTCCTGTTGTGTTTGAAGGGGACTTGGCGCATGTTGTTTCTTGTCATGTGAAGGAAAAGGATTTTGTTTTCGTGTCG---GGGCAGTTGAGTGTGGATCACGTGACGTTGGTG------TTGAGTGAGAGT---ATTGGGAAGTTTCATGTTGTGGTGGAAAATATTAACTTTGTGGAGGGG---------TTTAAGAATGTGAAAATTTTG---------------GATAAGAAAATAGGAGGTTCTTTTTCTGGGGTGGTAAACGCTGAT---------------------GCT---------------GAGTCAGTGCCACCAGCGGCAAGTTTGGAACGTGGGAATTATAAGCTAGAAAAAGGTGATGAGAAGAAAGGAGAG---AGTGTTGGTAAGAAAAAAGAT------GCGGAC---CAAATCATG---------TGTCTT---TGGAGGGATCTTGTGAAGAGTCCATTGCAGTGGTGGGATTTTCGCAATCACAAGGCTAATGGATTGGTTAAAGAAAGATATCCGGATTTTAAGCAGAAGGTGACTGGGGAATCACTCTGGATTAGCAGTGCCCCGAAATGGGTATTGTCTGGAATTGGGAAATTGGAGTTTGATGTT---ATGGATATGAAACCAAAACAAGTAAAGAAGGGTGCGCCTGATGATTCTTGGAAGAATTTGGTGGAAAATCCTGATAATTGGTGGGATTACAGAATGAAGAAGAAAAAC------------CCGAAAGCTCCTGATTTT------AAGCACAAGGAG------------------NNNTTATGGTTA------AACAGG---TCACCGGGTTGGGTTTCGTCTAAGCTTCCACCGTTGATA
>AmborellaTrichopoda_ERN07383.1
AGAGAGTGGCCAAGGCCTACAGAGATACCTTACCAGGCAAAAGTGGCGAACTTGGTTCATTTGATTGGGAAAATCTCTGGGCCCGTGCAGATTGAA---ACGTTGGAGGATGGGAGGACATGGGCTTTCACGGTTCTTGTTCAGCAAAAA------ACCCTA------GAT---------------------------------------TTT------------------------------CCTCATCTATGGATTCCTATTATCTTTGAAGGTGACATGGCTGGCATAGCTGCATGCCATCTGAAGGAAAATGACCTTATTTATGTGTTG---GGACAACTCAGTGCAGAGTCACCACAATTTACA------GATGTAAATGGT---CAGGCTGGTATCCAGGTGATGGTCCATAGCATAAGTTATGTTCAGGAAGAGCTTTCTTGGTCAAAG---AAAATAACTCCTTCACCCAAGCAGACAGAAGAGAATTCAGAGGATTTTGATAAGGTTCCCAGTAAGTGG---------------------TGC---------------GATAATCGAAAGGTTAAGACTCAGCCGACACACCCAGATTTTAAAGCTGAGTGGGTTTTGTCAAAATTG---AAA---ACATTAGAAATTGATCAGAGG------CAAGAT---AAAGGG------------CATCTT---TGGGAAGATCTTTTTGCTGATCCCAGTAAGTGGTGCGATAATCGGAAGGTTAAGACT------------CAGCCGACACACCCAGATTTTAAACATAAAGAAACGGGTGAAGCACTATGGCTTGATGGTATACCTGAGTGGGTTTTGTCAAAATTGAAAACATTAGAAATTGAT------------------------CAGAGGCAAAATAAAGATTCCAATGACTTATGGAAAGATCTAGTGGCCAACCGTGACAAGTGGTGGGACAACAGATTGTCCAAGGTGAAC------------CCAAAGGCCCCTGATTTT------AAACACAAGGACAGTGGAAAA---------GGACTCTGGCTT------AATGGATCAACACCAGATTGGGCATTAACAAATTTGACGCCTTCAAAG
>CinnamomumMicranthum_RWR91442.1
GCCGACTGGCCGCGGCCTGCAGAGATTCCTTGGCAGCCAAAGGTCGCCAATTCGGTGCACCTCATTGGCTCCGTCACAATTCCCGTCCAGCTTGAT---GTGGCTCCCGACGGCCGGTTCTGGGCCGTCTCTGTACTGAAGCAGGAGAAG------ACGGCC------GAC---------------------------------------TTT------------------------------CCGGACCTATGGATTCCAATGGTCTTTGAAGGTGATTTGGCACAAATTGCTGCCTGCCATCTTAAAGAAAATGAACTTGTTTATATAACT---GGACAGATAAGTGGAGAACCACCTCCCTTCAAT------ATTGAGCTGAGG---CAAACTAGCATTCAGGTCATGGTGCATGATATCAGCTATGTC------------------------------------------------------------------------------------AAAAAAAGTTGG---------------------ATG---------------ATGAAGAAACCACTTGAACAAAATGAATTAGCTTCTAGTCGT------------------------------------TCAGAAAACTCCAAAAAAAAT------GTAGAT---AATGAAGAG---------AGTCTT---TGGAAAGACCTTATAGCCAATCCAGACAATTGGCGGGATCATCGGATGGATAAGAAGAACGGATTGGTCAAGCCAAGGTTCCCAGATTTTAAACACAAGTCAACTGGCGCCGCATTATGGCTTGGCAGTGCACCCGAATGGATCAAATCAGAACATGAAAGGGGTGCCTTTGATGCC---GATGATGTCAATCCAAAACAAGAAAGTAACGATAAAGCGGAGGCATCGTGGAAAGACTTGTTGGAAAACCCAAACAACTGGTGGGACAATCGATCAACTAAGTTTAAT------------CCCAAGTCCCCTGATTTT------AAACACAAAGTTACTGGTGAA---------GCATTGTGGATTATTAGTAAATCA---ACACCCACGTGGTCTTCTGCATCCTACAACATACTCAGG
>OryzaSativa_LOC_Os01g72049.1
GCCGAGATCCCCCGGCCGTCCACCATCGCGTTCCAGCCGCGCGTCGCCAACGCCGTGCGCCTCGTCGGCACCGTCGGCGCGCCCGTGCAGCTGCAG---CGGTTGCCCGACGGCCGGTTCTCCGCCGTCTCGGTGCTCGTGCAGGACCGC------CACGCT------GAT---------------------------------------TAC------------------------------CCCAAGTTCTGGATTCCCATAATATTCCAAGATGACTTGGCACAAGTTGCCGCGTCTCACTTGCAAGAGAAGGACCATATATATGTGTCT---GGGCAACTAACTGGAGATATCCCACCGACCAAA------CTTATGGATGGC---CAAGCAAACATTCAGGTTTTAGCCCAAATGCTATCATTTGTTGGTGGT------------------------------------------------------------------------------GAAGAGGAGGGA---------------------TTT---------------ATGCAGATTGTTGAGGCTGAAAAGAAAGTTGAAACTAAAAAA---------TTCATCCCTAAATATCCACCACGC---ACAGTTTCAGGTTACAGAAAC------AAGGAT---AAGCTAAAC---------AAACTC---TGGAATGATGTTGTGGCTAATCCTCAAGACTGGACTGATAACCGACCTCAGAAGAAAAATGGATCTATAAATGCGAAGTATCCTGACTTCAAAAACAATGTATCAAAAGAGGCACTTTGGCTTGACACTGCACCAAAAGCAGTGCTGGAAAAGTTGGATGATTTAGTATTCAGTAGT---GATTTCAGTGCTGCAAAAAAATACAGGCCTCAAAAACAAGGGGAGTTGTGGCAAGATCTGGTGGACAATCCTGGAAAATGGTGGGATAACCGATCAGATAAGCCTTCA------------ATAAAATATCCTGATTTC------AAGCACAAGGAAAATGGCACG---------CCTCTGTGGATT------GGATCCCAGACACCTAAATGGGCTATAGATGCGCTTCCACCGGCAAAA
>SorghumBicolor_Sobic.003G425100.1
GGCGAGCTGCCGCGGCCACCGACCATCCCGTTCCAGCCGCGCGTCGCTAACGCCGTGCACCTCGTCGGCACCGTCTGCGCCCCCGTGCACGTGCAG---CAACTGCCCGACGGCAGATTCTCCGCGGTCTCCGTGCTCGTGCACGACCAC------GGCATC------AAC---------------------------------------TTG------------------------------CCCAAGTTCTGGGTTCCCATAGTTTTCAAAGATGACTTGGCACAAGTAGCTGCTTCCCACTTGAAAGAAAATGACCTTGTCTCCGTGTCT---GGGAAATTAACTTGTGATTCTCCACCTTTCCAG------CTTGCTGATGGC---GAAGCAAACATTCAGGTGTTAGCAAATTCGCTGAAATTTGTTGATAGT------------------------------------------------------------------------------GAAGATGAAGGA---------------------TTT---------------ATAGAGATTGTTGAGGCTGAAAAGAAAGTTGAAGCAAAAAGA------CCCACCTCCAAGTTTCCGCCTGGCACA---GTTTCAGGTTATAGGAACAAG------GCAGAT---AAGATAAAT---------AAGCTC---TGGAATGATGTTATATCTCATCCACAAGATTGGATTGATAACCGGCCTCAGAAAAAAAATGGATTGAGGAGTCCAAAGTATCCTGATTTTAAAAGCAAGGTTTCAGATGAGGCACTCTGGCTTGACAGTGCACCAGCATCAGTTCGTGAAAAGTTGGATGATTTGGTTTTCGATAAA---CCTTTTGGTAATGATACACAAAAAGCAGGTAAACTTGAAGAGGACTTGTGGCGAGATCTTGTGGACAATCCAGCAAACTGGTGGGACAACCGAACAGACAAGCCGACA------------CCAAAGCATCCTGATTTC------AAGAACAAGAATTCAGGGCAA---------GGTCTATGGTTA------GGAACCAAATCGCCTCAATGGGCTAGAGATGCACTGCCATCCTTGAAA
>AquilegiaCoerulea_PIA40869.1
ACTGATTGGCCAAGACCTAGTGAAATACCTTTTCAAGCTAAAGCCGCAAATTCAGTGAATTTGATTGGTTATATAGGTATGCCTATTCAGTTTAAA---GCGTCTTTGGATGGAAAACCTTGGGCAGGAACAATTCTTACTCAGCAGCAA------GTTTCA------GAT------------------------------------------------------------------------ACAAATCTTTGGATTCCAGTAATCTTCGAAGGTGATCTGGCACATGTTGCTGCCTGCCATCTGAAGGAGAAAGACTTTGTGCATGTAGCT---GGACAACTTACTGGGAATCCACCACAGTTCACC------ACTGATAAAGGT---CAATCTGGTATCCAGGTCATGGTACATAGCTTGAGTTTTGTACAAGAA---------GCTCTTCAA---------------------------AGGAAAGAGTGTGAAACATCATATGAGCAAAGAGATAATAGATTG---------------------ACC---------------AAGAATAATCCAACAGATGCGGATTTCGAGCACATGGATAATACGCCAGAATGGATTGTTTCAAAAGTGGAAAAA---AAGATAGTGGAGAAGAGTCAG------AAAAAT---GACTCTCAG---------AGCTCT---TGGCAAGATTTTATTGACAACCCAGACCGGTGGTGGGATAATCGAAAGGACAAGCTCAGTGGACGGATCAAACCAAAAAGTCCAGATTTTAAGCACAAGGATACTGGTGTCGCATTGTGGCTTAACGGCGCACCGGAATGGGTCCTATCAAAATTAGATGAATCGAAACTTGATGTT---ACAGTTAATGAAACAAGTAAAAAAACGGATAGTAAA---GATGCTTCTTGGAAGAGCTTGGTGGAGAACCCAAATAAGTGGTGGGACAATAGATCCACGAAGACGAAC------------CCAAAAGCTCCTGATTTT------AGGCATAAGGAGACTGGTGAA---------GCATTATGGCTT------AGTAGT---TCAACCGCTTGGGTATTGGACAAACTGCCTCCTGTAAAA
>AquilegiaCoerulea_PIA40870.1
ACTGATTGGCCAAGACCTAGTGAAATACCTTTTCAAGCTAAAGCCGCAAATTCAGTGAATTTGATTGGTTATATAGGTATGCCTATTCAGTTTAAA---GCGTCTTTGGATGGAAAACCTTGGGCAGGAACAATTCTTACTCAGCAGCAA------GTTTCA------GAT------------------------------------------------------------------------ACAAATCTTTGGATTCCAGTAATCTTCGAAGGTGATCTGGCACATGTTGCTGCCTGCCATCTGAAGGAGAAAGACTTTGTGCATGTAGCT---GGACAACTTACTGGGAATCCACCACAGTTCACC------ACTGATAAAGGT---CAATCTGGTATCCAGGTCATGGTACATAGCTTGAGTTTTGTACAAGAA---------GCTCTTCAA---------------------------AGGAAAGAGTGTGAAACATCATATGAGCAAAGAGATAATAGATTG---------------------ACC---------------AAGAATAATCCAACAGATGCGGATTTCGAGCACATGGATAATACGCCAGAATGGATTGTTTCAAAAGTGGAAAAA---AAGATAGTGGAGAAGAGTCAG------AAAAAT---GACTCTCAG---------AGCTCT---TGGCAAGATTTTATTGACAACCCAGACCGGTGGTGGGATAATCGAAAGGACAAGCTCAGTGGACGGATCAAACCAAAAAGTCCAGATTTTAAGCACAAGGATACTGGTGTCGCATTGTGGCTTAACGGCGCACCGGAATGGGTCCTATCAAAATTAGATGAATCGAAACTTGATGTT---ACAGTTAATGAAACAAGTAAAAAAACGGATAGTAAA---GATGCTTCTTGGAAGAGCTTGGTGGAGAACCCAAATAAGTGGTGGGACAATAGATCCACGAAGACGAAC------------CCAAAAGCTCCTGATTTT------AGGCATAAGGAGACTGGTGAA---------GCATTATGGCTT------AGTAGT---TCAACCGCTTGGGTATTGGACAAACTGCCTCCTGTAAAA
>AquilegiaCoerulea_PIA40871.1
ACTGATTGGCCAAGACCTAGTGAAATACCTTTTCAAGCTAAAGCCGCAAATTCAGTGAATTTGATTGGTTATATAGGTATGCCTATTCAGTTTAAA---GCGTCTTTGGATGGAAAACCTTGGGCAGGAACAATTCTTACTCAGCAGCAA------GTTTCA------GAT------------------------------------------------------------------------ACAAATCTTTGGATTCCAGTAATCTTCGAAGGTGATCTGGCACATGTTGCTGCCTGCCATCTGAAGGAGAAAGACTTTGTGCATGTAGCT---GGACAACTTACTGGGAATCCACCACAGTTCACC------ACTGATAAAGGT---CAATCTGGTATCCAGGTCATGGTACATAGCTTGAGTTTTGTACAAGAA---------GCTCTTCAA---------------------------AGGAAAGAGTGTGAAACATCATATGAGCAAAGAGATAATAGATTG---------------------ACC---------------AAGAATAATCCAACAGATGCGGATTTCGAGCACATGGATAATACGCCAGAATGGATTGTTTCAAAAGTGGAAAAA---AAGATAGTGGAGAAGAGTCAG------AAAAAT---GACTCTCAG---------AGCTCT---TGGCAAGATTTTATTGACAACCCAGACCGGTGGTGGGATAATCGAAAGGACAAGCTCAGTGGACGGATCAAACCAAAAAGTCCAGATTTTAAGCACAAGGATACTGGTGTCGCATTGTGGCTTAACGGCGCACCGGAATGGGTCCTATCAAAATTAGATGAATCGAAACTTGATGTT---ACAGTTAATGAAACAAGTAAAAAAACGGATAGTAAA---GATGCTTCTTGGAAGAGCTTGGTGGAGAACCCAAATAAGTGGTGGGACAATAGATCCACGAAGACGAAC------------CCAAAAGCTCCTGATTTT------AGGCATAAGGAGACTGGTGAA---------GCATTATGGCTT------AGTAGT---TCAACCGCTTGGGTATTGGACAAACTGCCTCCTGTAAAA
>AquilegiaCoerulea_PIA40874.1
ACTGATTGGCCAAGACCTAGTGAAATACCTTTTCAAGCTAAAGCCGCAAATTCAGTGAATTTGATTGGTTATATAGGTATGCCTATTCAGTTTAAA---GCGTCTTTGGATGGAAAACCTTGGGCAGGAACAATTCTTACTCAGCAGCAA------GTTTCA------GAT------------------------------------------------------------------------ACAAATCTTTGGATTCCAGTAATCTTCGAAGGTGATCTGGCACATGTTGCTGCCTGCCATCTGAAGGAGAAAGACTTTGTGCATGTAGCT---GGACAACTTACTGGGAATCCACCACAGTTCACC------ACTGATAAAGGT---CAATCTGGTATCCAGGTCATGGTACATAGCTTGAGTTTTGTACAAGAA---------GCTCTTCAA------------------------------------------------------------AGGAAAGAGTGT---------------------GAA---------------------------------------------------------------------------------------ACA---TCATATGAGCAAAGAGAACAA------GTTACT---AGCTGTTCA---------TCTACA------------------------------------------------------AAG---------------------------------------------------------------------------------------------------------------------GACTCG---------------------------------GTTACTATTGAATCTTTATGGAATGATCTTCTTGCGAATCCTTGTAAATGGTGGGATAATAGATTGACCAAGAATAAT------------CCAACAGATGCGGATTTC------GAGCACATGGATAATGGAGAA---------AAATTATGGGTT------GATGATTCCACCCCAGAATGGATTGTTTCAAAAGTGGAATCACTGAAC
>Daucuscarota_DCAR_020138
TTGAGCTTTGCCAGGCCAACTGAGATTCCCTGGCAGAAGAAAGTGTCTAATTTGGTTAAGTTAATTGGTTGTATTCAGGCACCGGTTCGGTTTCAT---GAGTTGCCTGATGGGAAGACTTGGGCTGCTACTGTAATTTCTCAGGAGAAG------AAGGGG------------------------------------------------TCT------------------------------GTTTCTTTAAGGATTCCATTACTATTTGAAGGCGATCTAGCACATATTGCTGCTTCTCATTTAAAGGAGAAAGATTATGTTTATATAGAT---GGACAACTAAGTGCGGATTCCCCCCCAGTTGCT------TTGAAATGCGAG---CAATCAAGTTTGCAGGTTGTGGTGCATAATGTCAACTTTGTGGAAGGT---TCTTCATGGAAGAAA---AACTTTAGT---------------GATAGCAAAATTATGGTTCCTTTAGAAAGTTTTCCTCAAGAATGGTGGGACATCAGGTTGAAACAGGCC---------------AATTCATCTGCGGCATATGAGCACAAGGTTGATGGCAAGGTTAAAACTGAAAAGAAAAGCTCTAAAGGTGGT------CGTGTTAGTATGAACAATAGT------GGAGAA---CTCATATTG---------AACTCA---TGGAGGGACCTTCTTAAAAATTCGAAGCAATGGCGTGATTATCGAGATAATAAGCTCCAAGGATTGGTGAAGCCAAATTACCCAGATTTTAAAAATAAGGATAGTGGTGCTGCGCTATGGCTAGATAGGGCTCCAGATTGGGTATTGCCAGGACTTGAAGGACTAGAGTTTGATGCT---CCACTGCAGAAGGGGAAAAAAGCA------------GATGATGACTCTTGGAAGGACCTGTTAGAAAATTCAGAAAAGTGGTGGGACAACAGATTGAATAAGAAAAAT------------CCAAAAGCTCCAGACTTT------AAACATAAAGATTTAGGCACA---------GCATTATGGCTT------AGCGAC---ACTCCAGCTTGGGCATTGTCCAAGTTGCCACCTCAGAAA
>HelianthusAnnuus_OTG24922.1
GTGACGTGGCCAAAACCTAGCGAGATACCGTGGCAAGCGAAGGTGGTTAATTCGGTTAATTTGATCGGGCGGGTTAAGATTCCGGTTCAGTTTGAA---GCTTCTTCTGATGGTAAAAGTTGGGCCGGTACTATTGTGTCTCAAGATGAT------GGTTCT------GAA---------------------------------------TCGTCCGGTTCTATG------------------ACGTCATTCTGGATTCCAGTAATATTTGAAGGTGACCTGGCACATATTGCAATGTGCCATCTGAAGGAAAAGGATTATGTTCATGTAGCT---GGTCATTTAAGCGTCGATGTTCCACCATTTAAA------TTAAGTGAAGTT---CAAGCTAATGTCCAGGTGATGGCGCATAGTATCGAGTTTGTGCAAAAT---------TCTCAATCA------------------------------AAGAAAATATCTACGTCAGGCGAGCTGGATGAAGAGAATTAT---------------------GCCAAGTTACGTGATGATTCCAAATCATCTCCAGTCCGTAACTTTAAAGATACGAGACAT------------------------------TTG---CAATCTGATCATAAAGTTGAT------AAACAA---AGCTTTCAT---------GCTTCA---TGGAGGGATCTTATGACTAATTCCAAACTGTGGGTTGATTATCGTGAAAAGAAGAGCAACGGCTTGGTGAAACCGAATTACCCAGACTTCAAACACAAAGACACCGGTGCTGGGCTGTGGCTTAACAAAGCACCAGTCGGGGTTTTACAAGGGCTTGGTCAGTTAGAATTTCCTAAC---AGTACTCCTAACAGTACGCCAAAAAAGGGTGAAAAGGGCGCTGATTCTTGGAAACATTTGATTGAAAATCCTAAAAAATGGTGGGACAACAGAGTGGATAAGAGAAAT------------GTGAAGGGACCGGACTTT------AAAAACAAAGATACCGGTGAA---------GCTCTATGGCTT------ACAGAT---GCACCCTCCTGGGCGTTATCCAGCTTGCCACCTTTGGCT
>ArabidopsisThaliana_AT1G31010.1
GAGGAGTGGCCGAGACCGATGGAGGTACCGTACCAACCCAAAATCGCGAACTCTATAGATTTAATTGGTTACGTTCACCAACCAGTTCAGTTCGAC---TCTACACTCGATGGAAAATTCTGGGCAGGCACAGTCATTTCTCATGAACCT------TCTTCT------GAT------------------TCCAAGTCTGAGTCTGATTCATCT------------------------------AGTAACTTCTGGATTCCGGTACTGTTTGAAGGGGATTTAGCTCATACGGCTAACTCTTATTTGAAGAAAAACGATCGGGTTCATATTACT---GGACAGATTTTAGGAGATGTGATTCAATCTGGA------GCAAATTCTGAC---CAAGCACATGTTCAGGTAATGGTTCGTGATCTCCACTACATTGAAGGT------------------------------------------------------------------------------TCTAAAGCCATG---------------------CCA---------------AAGGTTTTGCCAACGTTGGATCAAAATGAAGGTGTGCTAAAG------------------------------CAT---TCTGCTAGCGTTCAAAGAGGA------AGAGAA---TTTGGAACT---------AATCTT---TGGTTTGATCTTGTTGATAAACCGAATGAATGGTGTGATTACCGTGAAATGAAACAGAATGGATCGGTTAATCCTAAACACCCTGATTTCAAGAAGAAAGACGGGAGTCAAGCGCTTTGGCTTAACAATGCTCCTACAGAGATATTGTCCGAGCTCAAAGACGTGAAGTTTGATATT---CCAAAATACGCAAAACAACCA---------AAGGCCGGAGAGGAATCATGGAAGGACTTGGTAGATAACATGAATAAGTGGTGGGACAATAGAGTGGACAAGAGAACC------------CCAAAATCGCCGGATTTT------AAGCACAAAGAAACCGGTGTA---------GGTCTCTGGCTA------AGTGAC---TCTCCGAGCTGGGTGTTAGAAAAACTGCCTCCCCCAAAG
>ArabidopsisThaliana_AT4G20010.1
AATGAATTGCCTCGGCCTAATGAGATAGCTTACGAGAGTGAAGTAGCGAATTGGGTTAATCTGATTGGATTTGTTGATCAACCAGTTCAATTCGAA---GCTTCTTCTGATGGCAAATTCTGGGCTGGTACTGTTATTTCCCAGAGGTCT------GCTTCA------GAT---------------------------------------TCC------------------------------TCTGGTTTCTGGATTCCGATAATATTTGAAGGCGATTTAGCTAAAACCGCAGCTCGATATGTAAGCAAAGACGATCAAATTCATGTGTCT---GGGAAGCTGTTTATAGATTCTCCTCCTCCAAAT------ATGACTTATGCA---CAAGCCAATGTTCAGGTATTGGTCCAGAATCTTAACTTTATACAGCCT---------ATGTCCCCG------------------------------------------------------------CCGTCGCCATTT---------------------ATG---------------GTTATGTCATCATCTGAAAAGGAAGAAAGTGGTATCAAGAAG------------------------------CAG---CCTGCTAGAGCTAAGCAGGATATAGTCATTGAT---GAAGCTTCA---------GATTCT---TGGAATCACCTCATTGAAAATCCTAAAGAATGGTGGGATCACCGGGAAAATAAAGTCAATGGATTGGTAAAACCTAGGCATCCTGATTTCAAAAGCAAGGACAGTAGTTTTTCGCTGTGGCTCAATAAGGCTCCTAATTGGGTTTTGCCAAAACTCGAAGGACTCGAGTTCGATGTT---CTAGTCCCTAAAGCCAGAGTTGTAAAACAACTTAAAGGAGAAGAATCATGGAAGGACTTGGTTCAGAACCCAGATAAATGGTGGGACAATAGAATCGACAAGAGAAAT------------GCAAAAGCCCCTGATTTC------AAGCACAAGGAGACAGGTGAA---------GCACTGTGGCTA------AACGAG---TCTCCTACTTGGGTATTACCGAAACTGCCACCAGTCAAG
>ArabidopsisThaliana_AT5G44785.2
------------CCGCCAAAGAAAATTGAGTACAAACCGGAAATTTCAAACTGGATCAACCTAATCGGATTCGTTGAACAACCAGTTCAATTCGGT---CCTTGCTCCGATGGAAAATTCTGGGCTGGAACAGTTATTTCTCAGCGTTCT------GGTTCA------AAA---------------------------------------TCA------------------------------TCTAATTTCTGGATTCCGATTATATTCGAAGGAGATTTAGCTAAAATTGCAGTTCAACATGTAAAGAAAGAAGATCGGATTCATGTTTCC---GGGAAGCTGTTTATTGATTCGCCTCCTCCAAAT------GTGACATATTCT---CAATCCAATGTTCAGGTTATGGTTCAGAATCTTAACTTCGTACAAGCT------------------------------------------------------------------------------GCTACTTCT------------------------ACG---------------ACTAAGACGATCTCACCACCTGAAAAAGAAGTTACCAGCATC---------------AAGAAAAAGCCCGCAAGA---TCCAAAAAGGTTAAAGTCATA------GATGAA---GAAACCTCT---------AATTCT---TGGAAGCATCTTATTGAAAATCCTAAAGAGTGGTTGGATCACCGTGGGAATAAAGCTAACGGATTGGTAAAGCCAGGACATCCCGATTTCAAGATGAAGGTTGGTGGTTTGTCCCTGTGGCTCAGCACAGCTCCTGATTGGGCTTTGCTAAAACTCGAAGAGCTTAAGTTTGATGTC---TTAGTCCCTAAAGGAAACATCAAACTGAATCTTAAAAGAGAGGAAATTTGGAAGAACTTGGTTGAGAACCCCAGTAAATGGTGGGATAACAGATTAGACAAGAGAAAC------------CCTAAAGGCCCTGACTTT------AAGCACAAGGAGACCGGTGAA---------GCACTGTGGATA------GGTGAT---TCTCCGACTTGGGCGCTGTCAAAGTTACCACCTCTAAAG
>CitrusSinensis_orange1.1g017902m
GTGGTTTGGCCGAAGCCGAGCGAAATTCCATTTCAGGTGAAAGTCGCCAACTCGGTGAATTTGATTGGACATGTGGATGCACCGGTTCAGTTCCAG---ACTTCTTCTGACGGCAAACACTGGGCTGGCACTGTCATCGTTCAGCACGCC------GCCTCG---------------------------------------------------------------------------------CATTCACTCTGGATTCCTATATTGTTCGAAGGTGATTTGGCTCACATCGCTTCTAGCCATTTGAAAAAAGATGATCATGTACATATAGCG---GGACAACTGACTGCTGATCCACCT---------------GCCATCGAAGGC---CAAGCCAATGTTCAGGTTATGGTCCATAGTCTCAACTTGATCGAGCCT------------------------------------------------------------------------------ACTTCTCAAAAG---------------------AGG---------------ATGTTCTTTGTATCAAAAAAACAAGAAGCAGCGACCGTGGAT---------------------CATTCAGTTAAA---ATATCTAGCTCAAAGAAAGAT------GGTGAT---TCTGCCTTG---------AGTTCT---TGGCGTGACCTTCTTGATAATCCAGAACAATGGCGAGATTACCGCAGTGATAAGCTTAAGGGATTGGTGAAGCCTAGATACCCTGACTTCAAACGCAAGGATGGCACCCTGCCACTCTGGCTAAACAGTGCTCCAGATTGGGTTTTGTCTGAACTCGAAGGAGTTGTATTTGATGTT---GTATTTGATAAATCAAAGCCTGTGCTGGATTCTAAAGTGGATGACCTCTGGAAGGATTTGGTGGAAAATCCAGATAAGTGGTGGGATAATAGATTGGATAAGAAGAGC------------GAAAAAGGTCCGGACTTT------AAGCACAAAGAAACTGGCAAA---------CCCCTATGGCTG------AACTAT---TCACCTGCTTGGGTGACATCACAGTTGCCTCCTGTAAAA
>CoffeaCanephora_Cc06_g03620
ACTGCTTGGCCCAGGCCAAGTGAAATTCCCTTCCAAGCCAAGGTTGCAAATTTAGTGAATCTTATCGGTCACATCACCACTCCGATTAAGTTTCAA---TCCACCCCAGATGGTAAGTACCTGTCTGGTGCCGTTTTTTCCCAAGAAAAT---------------------------------------------------------------------------------------------GAATCTTTTGACATTCCTGTGGTATTTGAGGGTGATTTAGCACATGTTGTGGCCTCTCATGTGAAGAAAAACGACTGTGTTTATGTGGTT---GGGCGATTGAGTGAGGATCCATTGCCCTTTGTC------CTGAGTGAGAGT---CAAGGAAAATTTCATCTGTTGGTTGAAAATATCAACTTTGTGCAGGGC---------TTTGAGAAA------------------------------------AAGGCTTTTGATTTCAAAAGC---GCGTCTGACGCT---------------------GCT---------------CGAAATGCCCTGTCAAAAACTACAATTGCTGAAGGTGAAAATTTTGAGCCAAAAATCTCTCAGACCAGCTTGAGA---AATGCTGACACCAGGAGAGAT------GGGGAC---------------------TCTGTT---TGGAGGGATCTTGTGAACAATCCAACGCATTGGAGGGATTACCGCGAACAGAAGCTTAAAGGACTGGTAAAGGAAAAATACCCAGACTTTAAGAACAAGGATGATGGTACTGCACTTTGGCTAAACAAAGCTCCCGAATTTGTTTGGTCAGGGCTTCAAAGGCTGGATTTTGATGGT---TATGCCCCTAAACAGAAGAATATGAACGTTGCTAAAGATGAGGAATCTTGGAAGAGTTTGGTGGAAAATCCGAGCAAATGGTGGGACAACAGAGTGGGTAAGAAGAAT------------GCAAAATCCCCTGACTTT------AAGCACAAAGAAACAGGGGAT---------GCGCTATGGCTT------AACAGA---TCGCCAGATTGGGTTTTGTCTAAGTTGCCACCACTGAAA
>GlycineMax_Glyma.01G002500.1.p
------------------------------------------------------------------------------------------------------------------------------------------------------------------------------------------------------------------------------------------------------------------------------------------------------------------------------------------------------------------------------------------------------------------------ATGGTACAAACCCTCAACTTTGTTCAAGGA---------TATCCCCAA------------------------------------------------------------CCCAACAACAGC---------------------ATA---------------TCAATTAATTTGAAACCTGAACCTGAACCAGAACCAAAACAC------------------------------TCA---ATACCCAGTGCAAAGAGAAAC------CGGGAT---TCTTCTTCA---------TCGAGTCCCTGGAGAGACCTTGTAGATAATCCCATGCATTGGCGTGATTTCCGTGAAAGCAAACGCAATGGATTGGTAAAACCAAGGCACCCTGATTTCAAACGCAAGGAT---GGACATTCTCTCTGGCTTAGCAAGGATAATGAACGGGTTTTACCTAAACTGAAAGGACTTCAATTTGATGTT---CCAGATTCTATATCCAAAAAA---------GGT---GGAGGTGAGTCCTGGAATGATTTGGTGCAAAATCCAGATAACTGGTGGGATAATAGATTAAATAAGGTAATC------------CCA------------TTT------TCT---------------------------GTTCTGTCCTTG------TGTTCT------------------------------------------
>GlycineMax_Glyma.05G076800.1.p
---------------------------------------------------------------------------------------------------------------------------------------------------------------------------------------------------------------------------------------------------------------------------------------------------------------------------------------------------------------------------------------------------------------------------------------------------------------------------------------------------------------------------------------------------------------------------------------------------------------------------------------------------------------ATG------------------------------GGAGAT---CCAGACGCC---------GATACC------------------GATAATCCT---------------GTTTTGAAAGAAGAGCAAGATGCCCAAGTAAAACCAAAGCACCCTGATTTCAAACGCAAGGAT---CGCAATTCTCTCTGGCTTGGCAAGGATGAAAAGTGGGTTTTGCCTAAATTGGAAGGACTTCAATTTGATGTT---CCAACTGCTATATCCAAAAAA---------GGTGATGGTGGTGAGCCCTGTAATGATTTGGTGCAAAACTATGCTAACTGGTGGGATAATAGATTAAATAAGAGGAAT------------GCAAAAGCTCCCGATTTC------AAGCACAAAGAAACCGGTAAA---------GGGTTGTGGCTT------GATTCT---TCATCAGAGTGGGTTTTGGAAAAATTGCCGCCACCTCTG
>GlycineMax_Glyma.07G129800.1.p
---------------CCCAACGATATTCCATTTCAGCCCAAACTTGCTAACTCCGTTAACCTCATCGGTCATGTCCAGTCCCCGATTCAGTTCCATGTCTCTCCCAACGATGGCTACGTCTGGGCCTCCACCGTTATCACGCGTCAAGAC------TCCTCT------GAC------------------------------------------------------------------------CTCTCTTTCTCGATTCCGGTTATATTTGAGGGTGATCTCGCTCATACTGCCAAATTTCATCTCAATCTAAATGATTGCATCCACATTGCT---GGAAAACTCACCACTGATTCACCCCAATTGGAA------CACCTCCACCCC---CAATCTAATATTCAGGTTATGGTACAAACCCTCAATTTTGTTCAACGA---------TATCCCCAA------------------------------------------------------------CCCAACACCACC---------------------ACA---------------TCAATTGATTTGAAACCTCAACCTCAACCTCAACCAGAACAC------------------------------TCC---ATACCCAGTGCAAAGAAAAAC------CCGGAT---TCTTCTTCA---------CCGAGTCCCTGGAGAGACCTTCTAGATAATCCCATGCAGTGGCGTGATTTCCGTGAAAGCAAACGCAATGGATTGGTAAAACCAAAGCACCCTGATTTCAAACGCAAGGAT---GGCTATTCTCTCTGGCTTGGCAAGGATGAAAAGTGGGTTTTGCCTAAATTGGAAGAACTTCAATTTGATGTT---CCAACTGCTATATCCAAAAAA---------GGTGATGGTGGTGAGTCCTGGAATGATTTGGTGCAAAACTATGCTAACTGGTGGGATAATAGATTAAATAAGAGGAAT------------GCAAAAGCTCCCGATTTC------AAGCACAAAGAAACCGGTAAA---------GGGTTGTGGCTT------GATTCT---TCATCAGAGTGGGTGTTAGAAAAATTGCCGCCACCTCTG
>HandroanthusImpetiginosus_PIN05079.1
GTTGTTTGGCCTAAGCCAAAAGAGATTCCATATCAAGCAAAAGTTGCTAACTTCGTGAATTTGATAGGTCACGTCAAAACCCCCGTTCGATTTGAG---GCTTCTTCTGACGGTAAACACTTTGCTATAACTTTGATTTCTCAAGAAAAT------AGTGGT------GAA---------------------------------------AAG------------------------------AACTCTTTGTTGATTCCTATTCTGTTTGAGGGTGATTTAGCTCATGTTGTGACTTGTCATGTGAAGGAGAATGATTGTGTTTTCGTTTCG---GGGCCGTTGAGCCTGGACCGGTTGCCATTTGAG------TTGGGTGATAGT---CTTGGGAAGTTTCACATTGTAGCTGAAAATCTTAACTTTGTTGAAGGA---------TTTAAGAGA---AGTACTTCT---------------AGTAAGAAAATAGGAATCTCGTTTTCAAGTGTGGAGAAGAAAGAT---------------------ATG---------------GAATCTAGTGTTATGCAAGAGAGTTCTAATTCTCCAAAGTTGAAACAAGAAAAGGCTAATGAGAAGAGTGTGGAG---AGTGCTTACAAGAAGAAAGAT------GGTGAT---CAAATCTTG---------GATTTG---TGGAGGGATCTTCTGAAAAACCCTTTGCAGTGGTGGGATTATCGTGATCACAAGTCTAATGGATTGGTGAAAGAAAAATTCCCCGATTTTAAGCATAAGGGGACCGGTGACTCACTTTGGCTCAACACTGCTCCGGATTGGGTGTTGCCTGGCCTTGGAAAATTGGAGTTTGATGTC---AAAGTTATTAGAGCAAAGCAAGTGCAGGGTGGTAAAGGGGAAGATTCTTGGAGGAGCTTGGTGGAATATCCTAGTAGGTGGTGGGATAATAGAGTAGGCAAACGATAC------------CCAAAATCACCTGATTTT------AAGCATAAGGAGACAGGTGAA---------GGTTTATGGGTA------AGCGAT---GTGCCAGATTGGGCATCATCGAGGTTACCTCCATTGAAA
>HandroanthusImpetiginosus_PIN18473.1
ACTGTTTGGCCTAGGCCAGGTGAGATACCATATCAAGCAAGAGTCTCGAACTTCGTGAATTTGATCGGTTATGTCAAGATTCCTGTTCGTTTTGAG---TCTGCTTCTAATGGGAAACACTTTGCAACAACTGTAATCTCTGTAGGAATT------AATAGT------AAT---------------------------------------ACA------------------------------ACTTCATTGTCGATTCCTATTGTGTTTGATGGAGACTTGGCTCATGTTGTCGCTTGTCATGTGAAGGAAAATGATTGTGTTTTCGTTTCT---GGGCAGTTGAGTTTGAATCCTTATCCTAATATACCGCTCTTGAGTGAGAGT---CTTGGGAAGTTCCATATTGTGGCTGAAAATCTCAACTTTGTGGAGGGA---------TTTCAGAAG---ACTGTTGTG---------------GATAAGGAAACAGAGGCCTCATTTTCTCGTGTGGAAAATGTGAAA---------------------GCA---------------AATGAACCAGCCGCAACTTCAGAAAGTGAGATTGATGAGATAATACCGGAAAAAGTTAATGAGAGGAGTGTAGGG---AGAGCTACTAGGAAGAAAAAT------GGTGAT---CAAATGTTG---------GATTTA---TGGAGGGATCTTGTGAAAAATCCCCTGCAATGGTGGGATTATCGTAATCACAAAGCTAATGGGTTGGTTAAGGAAAAGTTCCCTGATTTTAAGCAGAAGTTGACTGGGGAATCACTTTGGATCACTTCTGCACCGGAGTGGGTGTTGCCCGGATTAGGAAAATTGGAATTTGATGTT---AAGGATTTTAAACCGAAGCAAATGCAGGGTGATAAGCTTGAGAATTCTTGGAAGAATTTAGTGGAGAATCCTGATAAATGGTGGGACAATAGGATGAAGAAGAAGAAC------------CCAAAAGCACCGGATTTT------CGGCATAAAGAGACAGGTGAG---------GCGTTGTGGTTG------AACAAC---TTGCCCGAGTGGGCATTGTCTAAGATACCTCCCATGAAA
>IpomoeaNil_INIL04g02418.t1
tcttcttggcgcaggcccagtgagattccgttccaaggtaaggccgcaaattctgtaaaagtgattggatttgtggggcgccaagttcagttccgg---accttacctgatgggaagtttgtggccgccactcttattgtgcaagataac------aatgaaattactgat---------------------------------------tccgcgtcttatgtg------------------ccttccttcttgattcctgttgtgtttgagggtgatttggctcatgttgtgggcttccatgtgaaggaaaatgattgtgtccatgtgtct---gggcaattgagtggggataaattgccttttgaa------atagatggatat---ggtgggaatttccatattgtggctcaagatgtctactttgtagagggt------------gtgaaa---------------------------gggaagaaaactggggcaaaaattaattctgggaagatgaaaaat---------------------ggg---------------gaatctatagtttcagatgatagcttggttggtgtggacaat------------ggtgatcagaatgggttgaat---agctcaaatacaactatgaat------ccaagtgttactggaaat---------gaggat---tggtgggatttgatcaggaatccaaatgattggtgggattatcgcgaatctaagttcgaggggaaattgaaagctaggcacccagattttaagcacaagaacaaaggtgttggactatggctgaacaaagctccaaactctgtgctaaagggactccaaggagtggagtttagatca------------------aaacaacaggttaagagcgagaaggaggagaattggagaagtttggtggagaaacctgataaatggtgggataacaggttgaacaaaagaaac------------gaaaaatatcccgacttt------aaaaacaaagagtcgggcgaa---------gcattatggtta------gatagt---gcacccgattgggcaattcccaagttgcctcctttgcaa
>IpomoeaNil_INIL09g30220.t1
aagcccctccctttctgt---gaaattcccttccactcaaatgtttcgaattccgtggatctgatcggttttgttgactgcccagtccagttaaag---tctttgcctgatggcaggcgtgtggctaagactgtcatactttccactgtt------------------tcc---------------------------------------agc------------------------------ccatctgtgtcgattcctgttgtgtttcaaggagatttggctgccatcgcggagtttcatgtgaagaaaaatgactgcatttatgtttct---gggcagttgagtaatggg------aatcataat---------------------caaaagactgttcatcttctggtccaaatcatgaactttgtggtgggt---------ttgaagagg------------------------------------------------------------gaggacgatgat---------------------gat---------------gatgatgatatctctgtgaagcagaaaaagggtaacaagaaa------------------------------ggg---ttcaccagaaaaactatgaat------gttgag---caagtgagg---------aat------tggaaggacctaatcaagaacccaaaacagtggaaagattatcgtggaagaaaagctaagggatctgtgaaaactagacacccagatttcaagaatgatgagaggtgtgtttcactctggctttccaatgccccagaatggattcttgaaggacttgaaggactggagttcagtgat---------------------------------------------------------------------------------------------------------------------------------------------------------------------------------------------------------------------------------------------------
>ManihotEsculenta_Manes.15G101900.1.p
TCTGATTGCCCTAGACCTAGGGAGATTCCATTTCAGGCTAAGGTTGCCAATTCCGTCAACTTGGTTGGATATATTGGTCAGCCCATTCAATTCCAG---ATTTCACCTGATAGCAAGAATTGGGCTGCCACCGTCATAACCCAGAAACCT------TCTTCT------GAT---------------------------------------TCT------------------------------CCTCCTTTGTGGATACCAATAATATTTGAAGGTAATTTGGCTCATGTTGCTGCTACCCACTTGAAAAAAGATAATTATGTCTACATAGCT---GGACAACTGATTGGACATCCCCCTCCTATAGAT------GTAATAGGACGT---CAAGCCCAAATGTGGATTATGGTAGATAATATGAGCTTTGTCCAAGCG------------------------------------------------------------------------------TCTTCCCAAAAT---------------------ACG---------------------------------------------------------------------------------------------------------------------------------AAGAGCTAC---------GGTCGT---TGGCAG---------------------------------------------CAA---------------------------------------------------------------------------------------------------------------------GAT------------------------------------------------------------------------------------------------------------------------------------------------------------------------------------------------------GGCAGC---TACCCT---------------------------------
>MimulusGuttatus_Migut.J00421.1.p
AGTGTTTGGCCCGAGCCAAGAAAGATGCCCTACCAAGCGAAAGTTGCCAATTTCGTCAATTTGATCGGTTATGTGGAGATTCCGGTTCAGTTCGAT---TCCGATTCCGACGGGAAGCACTTCGCCACCACTATCATATCTCTAGGAAAT------GGGGGT------GGG------------------------------------AGAAAA------------------------------AGCCCCTTGTCGATTCCTGTTGTGTTCGAGGGGGAATTGGCTCACGTTGTGGCTTGTCATGTGAAGGAGAATAACTGCGTATTCGTGTCG---GGGCAGTTGAGTGTGGATCCGATGAGATTGGTG------TTGGGCGACAGT---GTCGGAAAGTTTCATGTTGTGGCGGAAAATCTCAGCTTTGTTGAAGGA---------TTTGAGAAA---------------------------------------------------------------------------------------------------------------------------------------------------------------------------------------CAT---GTTGTGGACAAGAAAACGGGG------GCCTCG---TTTTCTCCG---------GTGGAA---------------ATTTACAACCCC------------GATAAGCATGGGTTTAAGAGTGATGGAGAGGTG---------------------------------------------------GTAGAAAATGTC---------------------------------------GAT------------------------------------GATGAAGATGTTGATAGTGATGAGTCGATACTAGAA---------------------------------ATGGGTAAT------------GAAAAGAGTGGAGAGTATGTTAACAAGAAGAAGACTGTGGATGAA---------ATCTTGGATTTA------TGGAGG---------------GTTCTTGTGAAAAATCCGCAGCAGTGG
>MimulusGuttatus_Migut.L01663.1.p
ACTGTTTGGCCGAAGCCGGTGGAGATACCGTATCAAGCAAAAGTTTCCAATTTCGTGAATCTGATAGGCCACGTGGCAGCCCCCATTCGATTCGAA---GAGGCTTCTGATGGCAACCAAATTGCCGCCACTGTGATTTCTCAACCAAAC------AGCGGT------GAG---------------------------------------AAG------------------------------AACCCTCTGTTGACTCCTGTTTTGTTCGGAGGTGATTTAGCTCATGTTGTGGCTTGTCATGTGAAGGAGAACGACTGTGTGCTCGTGTCG---GGGCAGTTGAGCGTAAGCCCGATACGGTTTGCG------CTGAATGATAGT---CCAGTGAAGTTTCATGTTGTGGTGGAAAATATTAATTTTGTCCAGGGG---------CTTAAGAGG---AATGCTTCT---------------GATCATAAATTAGAGGTCTCGTTTTCGTCTCTGGATAATGATTGG---------------------GCG---------------TCGTCGAATTCTGTTACCCAGCAATTGGATGCGGATTCCGATAATTGGGAAAAATGTAATGACAAGAGTGTGGAGTGGGCTGTTGACAAGAAGAAACAT------GGTGAT---CTGGCGTTG---------GATTTT---TGGAGTGATCTTGTGAAAAACCCGTTGTTGTGGTGGGATTATCGTAATCACAAGTCTAATGGACTGGTTAAGGAAAAATTCCCGGATTTTAAGCACAAGGGAACCGGTAAGGCACTATGGGTGAACGATGCTCCGAAATGGGTGTTGCCCGATCTTGAGAAATTGGAGTTTGATGTT---AAGGTTATTAGTGCGAAGCCCGTGCAGGGAGGTAAAGGGGAAGATTCTTGGAAGAATTTGGTGGAAAATCCGAATAAATGGTGGGATAATAGAGCAGACAAGCGAAAC------------CCTAGAGCACCCGATTTT------AAGCACAAAGAAACAGGTGAC---------GGGTTATGGCTG------AGCGAC---TCGCCGAGTTGGGTTTTAACCAGGCTGCCACCATTGAAA
>OleaEuropaea_Oeu026847.1
GCTGTTTGGCCAAGGCCAACTGAGATCCCATATCAAGCAAAGGTTGCTAATTCTGTGAATTTGATTGGCTATGTAAAGACTCCGGTTCGTTTTGAG---TCTACGCCTGATGGAAAACACTGGGCTGTAACGGCAATTTCTCAAGAAAAT------GGTAAT------GAT---------------------------------------AAC------------------------------AAGTCTTCGTTGATTCCGATAGTGTTTGAGAGTGACTTGGCTCATGTGGTTGCTTGCCATGTGAAGGAGAATGATTGTGTTTATGTGGCC---GGGCAGTTGAGTGTGGACCCTTTGCCGTTGGTG------TTGAGTGAGAGT---CTTGGTAAGTATCATGTTGTGGTTCAAAATCTTAATTTTGTGGAGGGA---------TTGAAAAAG---AGTCTTGCG---------------ACCAAGAAAAAAGGGGTTTCAACGGTTGAGGAATCAATCAGGGGT---------------------TCT---------------AAGGCAGCCGCGACACCGGAAGCTGCTGCATTCGAGGACAACAAACCAGAAAAAGGTAATGTGAAGAGCGGAGAG---ATTGCTAGCAAGAAAAGAAAT------GGAGAG---ACGAACTTC---------GATTCT---TGGAGGGATCTTGTGAAAAATCCTGAACAGTGGTGGGATTTTCGCCAACACAAGTCTAATGGATTGGTTAAAGAAAAGCACCCAGATTTTAAGCACAAGGAGAGTGGTGACGGACTCTGGGTCGACAATGCTCCAAAATGGGTATTAGCAGGGCTTGGAAAGTTGGAATTTGATGTT---ATGGTTTTTCGTGCAAAGCAAGTGCAATATGGAAAAGGGGATGATTCCTGGAAGAACTTGGTGGAAAATCCTGATAAATGGTGGGACAATAGATCAAACAAGAGGAAT------------CCTAAACAACCTGACTTT------AAGCACAAAGAGACAGGTGAA---------GTACTATGGTTA------AACAGA---TCGCCAGACTGGGCATTGTCTAGGTTGCCACCATTGAGA
>OleaEuropaea_Oeu035139.1
AATATTTGGCCAAGGCCAACTGAGATCCCATATCAAGAAAAGGTTGCTAATTCTGTGAATCTGATTGGTTACATAACGAGGCCGGTTCGATTTGAG---TCTACCCCTGATGGAAAATACTGGGCTGCTACGGCAATCTATCAAGAAAAT------GGTAAT------GAG---------------------------------------AAC------------------------------AAGTCTTTGTTGATTCCCATAGTCTTTAAGGGTGATTTGGCTCATGTTGTGGCTTGCCATGTGAAGGAGAATGATTGTGTTTATGTGGCC---GGGCAGTTGAGTTTGGACCCTATGGTGTTGGTG------TTGAGTGAGAGT---CTCGGTAAGTATCATGTTGTGGTGCAACATCTAAACTTTATGGAGGGA---------TTGAAGAGG---AATGTTTTGGATCATGAG------ACCAAGAAAAAGGGGATTTCAATGGTTGAGGAAAAGAATGATGGT---------------------GTC---------------TCTAGTGTTTCTGTTGAGGATTCTGTTAAGCGATCATTGAACAAACCAGAAAAAGGTAATGTGAAGGGTGGAGAG---ATTGCTAGCAAGAAAAAATGT------GGAGAG---TCGATCTTG---------GATTCT---TGGAGGGATCTTGTGAAAAATCCGGAGCAGTGGTGGGATTATCGTGGACACAAGTCTAATGGATTGGTTAAAGGAAAATACCCAGATTTTAAGCACAAAGAGAGTGGTGACCCTCTCTGGGTGGACAGTGCTCCAAAATGGCTGTTTCCAGGTCTTGGAAAGTTGGATTTTGATGTT---AAGGTTTTTAAAGCAAAGCAAGTACAAGATGGAAGAGGAGATGACTCTTGGAAGAGCTTGGTGGAAAATCCCGATAAATGGTGGGACAATAGATCAAACAAGAGGAAT------------CCTAAACAGCCTGACTTT------AAGCACAAGGAAACAGGTGAA---------GTACTATGGTTA------AACAGC---TCACCAGATTGGGCATTGTCTAGGTTGCCACCATTGAAA
>Phtheirospermum_Pjv1_00024921
ATCGATTGGCCTAAGCCAATCGAGATTCCATATCAGGCAAAAGTCGCCAATTCTGTCAATTTAATCGGCCGCGTCAAAGCCCCAGTTCAATTCGAC---TCCGCTTCCGACGAGAATCCCTCTGCTGCTGCTGTGATTTTCCAAGAAAAC------GGCCAT------GGA---------------------------------------AAC------------------------------AACTCTCTGTTGATCCCCGTCGTGTTCGAAGGCGATTTAGCTCATGTCGTGGCTTGCCACGTGAAGGAGAACGATCGTGTTTACGTTTCG---GGCCAGCTGAGCGAGAGCCCGACCCGGTTCGCC------TTCAACGAAAGT---GTCGGTAAGTTTCATCTCGTCGCCGAGAATCTTAATTTTGTCGATGGT---------TTTCCGAAA---AACGTTCAT---------------GTTAAAAAATCATCTGTTGTC------------GAGAGTGATTGG---------------------ACG---------------TCGAGGCCTGTTCTTAAGCAGACATACGATGAGGCGGATAAT---------------GGGAAGAGTGTTGTAGAG---AGTGTAAAACCGAAGAAAAAC------GGGGAT---TCAGGTTTG---------GATTTA---TGGAGGGATCTTGTGAAAAGCCCGCATCAATGGTGGGATTATCGTGATCACAAGTCAAACGGGTTGGTGAAAGAAAAATACCCTGATTTTAAGCACAAAGAGACGGGCGACGGGATTTGGGTCGATAGCGCGCCCGATTGGGTTTTGCCGGGACTTGGGAAGTTGGAGTTTGATGTT---AAGTTTATGAAACCGAAGCCAGTGGCAGGTGGTAAAGGGGAAGAATCTTGGAAGAGCTTGGTGGATAATCCTAGTAAATGGTGGGATAATAGGTTGGACAAGAGAAAT------------CCGAGGGCGCCTGATTTT------AAGAACAAAGAGACGGGCGAA---------GGGTTATGGTTA------AGCAAC---TCGCCGGATTGGGCAATGTCGGGTTTGCCGCAATTGAGA
>PrunusPersica_Prupe.4G108900.1.p
GTCGATTGGCCGAGGCCGGTCGAAGTCCCGTTCCAGCCGAAGGTTGCCAATTCAGTGCGCCTCATTGGTCACGTGCATACCCCTCTTCAATCCCAA---GCTACCCCCGATGGGAACGTTTGGGCTGCCACCATTCTCTCCTCTTCTTCA------TCTTCG------TCT------------------------------------------------------------------------CATTCTCTAAAGATGCCCATAATATTTGAGGGTGACTTGGCTCATATTGCCAGTTTGCATTTGAAAGAGAATGACTTTGTGTTTGTAGCT---GGAAGTTTGAGGTCGGATTTGCTTCATCTAAAT------GCTAGTAAGGGC---CAGACCCCTCTTCAGGTTATGGTGCATACTCTTTACTTTGTCGAAGAA---------TCTTCTCAA---------------------------ACGAAAAAAAGCTCTAAAGATGACAGACAAGAAGACATCAGGTTG---------------------AAA---------------GAGGATAATCCGAAGGCTGCAGCATTTGAACGGAAGAATAATACTCCTGAATGGATCCGAAATAAGTTAGATTGT---GAAACCAGCTTGAAGAAAGAT------GGGGAT---TCTACGTTA---------GGTCCT---TGGAGAGACCTTCTTGATAATCCAAAACAGTGGCGGGATTACCGCAAACCCAAGCTCAATGGATTGGTAAACCCGAACCACCCTGATTTCAAGAGCAAGGATGGTAGTCATGCACTCTGGCTTAACAAGGCACCACAGCCGGTTTTGTCAGAACTTGAAGGCATGGAGTTTGATGTT---CAAATTCAGAAGTCAAAACAAGCAAAGGAGAGTAGAGGTGATGAGTCCTGGAAGGACTTGGTGGAAAACCCGGGTAAATGGTGGGATAATAGATTGGAAAAGAGGAAC------------AAAAAAGGTCCGGACTTT------AAACACAAAGAAACTGGTGAA---------GCACTATGGCTC------AGCAGT---TCTCCGGCATGGGTGCTACCTAAGCTGCCACCTTTAAGA
>PopulusTrichocarpa_Potri.001G394200.1
ACAGATTTTCCAAGGCCCAAAGAAATCCCATTTCAAGCAAAGGTTGCTAATTCCATTAACTTAATTGGGTATATCGATATGCCTATTCAAACCCAAGTTTCATCTCCTGATGAAAAGTTTCGGGCTGCCACTGTTATTACCCAGGAACCT------TCTTAT------CAT---------------------------------------TCT------------------------------CCTGCTCTTCGGATTCCAATAATATTTGAAGGTGATTTGGCCCATATTGCTGCTTCACACTTGAAGAAAGGAGATTTTGTCTACATAGAT---GGGCAGTTAAGTACTGACCCCCCTCCTTTCCCT------GAGATGCAGGAT---CAAACCCAAGTTCAGGTTTTGGTGAACAGTATCAACTTTATTGAGGGG---------TCTTTCCAA---------------------------------------------------------------------------------------------GTG---------------AAGAAAAGTATACTCGAGCAGCAACTAGAAGTGCCCTTAGAT------------------------------GAT---GATGCCAGCATGAAGAGAAAA------GGTGAA---TCTGGATCG---------AATTCC---TGGACAGACCTTCTTGAAAATCCAAATCAGTGGTGGGATTATCGTAGTAGTAAGCGCAGTGGATTGGTAAAACCAAAGCACCCAGATTTTAAACACAAGAATAACAACCAGTCCGTCTGGCTTACTGGGGCACCAAGTTGGATTTTTTCAGGACTTGAGAAGGTGAAATTTGATGTT---AAGACTGCCCTACCAACACAAACAAAGCAGCAAAAAGAGGAAGAATGCTGGAAGGACTTGGTGGAAAACCCTCATAAATGGTGGGACAACAGGGTTGACAAGAAAAAC------------CCAAAATCTCCGGATTTC------AAGCACAAAGAAACTGGTGAA---------GGATTGTGGCTT------GACACA---TCACCAGCTTGGGTGCTCCCAAAGTTGCCGCCTACAAAA
>SesamumIndicum_SIN_1004379
ACTGTTTGGCCCAAGCCAAGAGAGATGCCATATCAAGAGAAAGTTTCCAATTTTGTGAATTTGATCGGTCATATCAGGACACCGGTTCGTTTTGAG---GCTGCTTCTGATGGGAAACACTTTTCTACCACTGTGATTTCTCTAGGAAAT------GGAGGT------GAG---------------------------------------AGA------------------------------AATTCTCTGTCGATTCCTGTGGTGTTTGAGGGAGACTTAGCTCATGTTGTCGCTTGTCATGTCAAGGAGAACGATTGTGTTTTCGTGTCA---GGGCAGTTGAGTGTGGATCCTGTGAGATTGGTG------TCGAGTGAGAGT---CTTGGGAAGTTTCATGTTGTGGCGGAAAATCTTAACTTTGTCCAGGGA---------CTTGAGAAG---AATTTTTTA---------------GATAAGAAATTAGGCGTGGAAACTGACAAGCCTCAAGATACGAGG---------------------AGA---------------GTTGAGAGTTCTGTCAAGCAGTCGAGGAATGCTGACTCTGTGGTACGAGAAAAATGTAATGGAAGGAATGGAGGG---ATTGCTATTAAGAAAAAAGGA------GCAAAT---CAAAACTTG---------GATTTG---TGGAGGGATCTTGTCAAGAATCCCCTGCAGTGGTGGGATTATCGCGATCATAAGAGTAATGGACTGGTTAAAGAAAAATTCCCGGATTTTAAGCAGAAGGTGACTGAAGAGGCACTCTGGGTCACCAGTGCGCCAGAATGGGTGTTGCATGGACTTGGAAAACTGGAGTTTGATGTT---AAGCCAATGAAACAAAAGCAAATGCAGGGAGGTAAACTTGATCATTTTTGGAAGGATTTGGTGGAAAATCCTGATAACTGGTGGGACAACAGAGCGCAGAAGAAAAAC------------CCGAAAGCACCCGACTTT------AAAAACAAAGAAACAGGTGAA---------GTTTTATGGTTA------AGCAGC---TCACCAGGTTGGGCATTATCCAGGCTACCGCCCATGAAA
>SesamumIndicum_SIN_1005495
ATTGTTTGGCCTAAGCCAAGAGAGATCCCATACCAAGCAAAAGTTGCGAACTTTGTGAATTTGATAGGTTACGTCACAGCCCCTGTTCGGTTCGAG---GTTGCTTCTGACGGGAAGCACTTAGCTTCCACTGTGATTTCTGAGGAAATT------AGTGGT------GGG---------------------------------------AAA------------------------------AACTCTTTTTTGATTCCTGTTGTGTTTGAAGGTGATTTAGCTCATGTTGTGGCTTGCCATGTGAAGGAGAAGGATTGTGTTTTCGTATCG---GGGCAGTTGAATGTAGACCCATTGCGCTTTGGG------TTGAGCGAGAGT---CTTGGGAGGTTTCTTGTTTTGGCTGAAAATCTCAACTTTGTTGAGGGA---------CTCGGGAGA---AATGATTCC---------------GCTACGGAAGCTCTGGTCTCGTTCTCAGGTGTGAAGGATGATTGG------GCATCAGGTGTTTATGCA---------------AGCAATTCTATTGTTCCAGAGTTGCAGGCTGGTGCTGAGATAAAAACCGAAAAAGGTAATGAGAATAATGGAGAG---AACGCTAACAAGAAGAAAGAT------CGGGAT---TCAATCTTG---------GATTTA---TGGGTGGATCTTGTGCAAAATTCCCTGCTGTGGTGGGATTATCGCCATCACAAGTCTAATGGATTGGTTAAAGAAAAATTCCCAGATTTTAAGCGCAAGGTGACTGGTGAGGCACTCTGGATCAACACTGCTCCTAAGTGGGTGTTGCCTGGACTTGAAAACTTGGAGTTTGATGTT---AAGGATATTAAAGGAAAACAAGTGCAGGGAGACAGTAAAGAAGATTCTTGGAAGAACTTGGTGGAATATCCTAATAAATGGTGGGATAATAGAGTGAACAAGCGATAC------------CCAAAATCGCCGGACTTT------AAGCACAAAGAAACGGGTGAT---------GTATTATGGCTA------AGCGAC---ATACCAGATTGGGCATTATCCAGGTTACCACCATTGAGA
>SolanumTuberosum_PGSC0003DMT400004436
TCTTCTTGGCCAAAGCCAAGTGAGATACCTTACCAAGCAAAAGTTGCAAATTCTGTTAATCTTGTTGGTTTTGTGCAAACCCCAGTTCATTTTGAA---GCTTCCTCTGATGGGAAATATTGTGCTAGTACTGTTGTTGCTCATGAGAAT------AGTGAT------GAT---------------------------------------AAC------------------------------TCTGTTTTGATGATTCCTGTTGTGTTTGCTGGTGATTTAGCTCATGTTGTTGCTTGTCATGTTAAGGAAAATGATTGTGTTTATGTGTAT---GGGAAGTTCTCTATGGAACCATTGTCTTGTGAA------TTCATGGATGAATATCAGTCTTGTTTTCATATTGTTGCTGAAAATGTCAACTTTGTGCAGGGT---------CTGAAACGA------------------------------------------------------------GAAAACGATAAC---------------------CAG---------------CATTCTGATTATTTGGTCAAACAGAAAGATAGGTTGTCTGGT------TTAGAATATGATGATTCTGTTAATTTG---GGTGAGAGCAAGTCGGAGGAA------GGTGTT---ACGGGAGGT---------GATGAT---TGGAGAGACCTTATTAAGAATCCGAAACAATGGTGGGATTGTCGAAAGGCGAAGTTAGATGGAATTGTGAAAGCAAGGCACCCTGATTTCAAGAAGAAGGATAGTAGTACTTCTCTATGGATTGAGAATACTCCAAGGTGGGTTCTTGAGGGACTTGAAGGACTTGAATTCGATGCT---TATGCTCCTAAATCTAAAAGCATT------GGGAAGGACGTTGATTCTTGGAAAGATTTGCTGGAGAATCCTGATAAATGGTGGGACAACAGAGCTAGTAAATTGAAT------------CAGAAAGCACCTGATTTT------AAGCACAAGAATACCGGTATA---------GGGCTTTGGGTC------GGTAGC---TCACCAGATTGGGTGTTGTCTCAGTTGCCACCATTGAGG
>StrigaAsiatica_SGA_v2.0_scaffold126G33905
GCCGTCTGGCCCAAGCCGGGGACGATATCGTACCAGTCGAAGGCAGCCAACTTCGTGAACCTGATCGGCCGGGTCGGGATTCCCATCCGGTTCGAG---TCTGCCGGCGGCGGAAAGCATCTGGCCACCACCGTGATTTCCCTCATGAAC------GGTGGC------GTA---------------------------------------AAG------------------------------GATCCCCTGAAAATCCCCGTCCTGTTCGAGGGGCTCTTGGCCCGCGTCGTTTCGGGTCATGTCCGGGAGAACGACTGCGTCTTTGTGTCC---GGTCACCTGAGCGTGGACCCCACAAGCGAGAGC------GAGAGCGAGAGC---CTCGGGAAATTCCACGTCGTGGCTGAAAATATCAACTTTGTGGTGGGG---------TTGGAGAAG------------------------------------------------------------GAGAACGCAGCT---------------------AAT---------------GGGTTTGATGAATTGCCCAAAAGAGAAAAGACTGAGGACGACTTAGCACAAACAGCAGTTCCGGAAAGTGGGAAT---GGCGATGGAAAGAAAAAGGAT------GTGGAT---AAAGCCATG---------GATCTC---TGGAGGGATCTTGTGAAGAATCCTCTGCAATGGTGGGATTTTCGCGAGCACAAGGCAAACGGGCTGGTGAAGGCAAACCATCCGGATTTCAAGCAGAAGGTGAATGAGGAGCCTCTCTGGATTAAGAATGCCCCCAAATGGATCTTGCCTGAGATTGTGAAATTGGAGTTTGAAGTG---AAAAATATGAGGCCGAAGCAG---------AACAAAACAGATGATTCTTGGAAGGAATTAGTTGAAAATCTCGATGATTGGTGGGATAACAGGGCCACGAAAAGAAAT------------CCTAAAGCGCCCGATTTT------GTGCATAAGGTAACTAGCAAGGTGGATTTCGCCTTGATTTTG------CGTTCT---ATGCAACTTTTGCTTATTGAAAGCCTGATGGACGAACGG
>StrigaAsiatica_SGA_v2.0_scaffold30G12490
ATAGATATTCTGTTCCGA---GAGATTCCGTTCCGACCTCGTGTTGGCAACACCGTGAATTTGATCGGCCGCGTGAAAACCCCGGCCCATCTCGAG---TCCGACGCCGATGGGAAATGCTTTGCCACGGTTTTGATTTCTCCGGATTAT------GACGCC------GGG---------------------TGTGAAATGCTTCCCGGGTGT------------------------------GAAACTCGGTTGATTCCCGTTGTGTACGAAGGCGAATTGGCTCAGTTG---GCCTGTCGCCTTAAGGAGAACGATCGTGTTGATATTTCG---------CTGAGAATGGGTCCCACAAGGTTC---------------------------------------------------------------------------------------------------------------------------------------------------------------------------------------------------------------------------------------------------------------------------------------------------------------------------CAG---TTG---------AATTTG---TGGAGGGATCTTTTGAAAAGCCCAAAACAGTGGTGGGATTATCGTGGTCACAAGTCTAATGGTCTGGTCAAAGAAAGACACCCCGACTTTAAGCACAAGGATTCTGGAAATGGGCTTTGGCTTGACAGTGCTCCCTTCTGGGTTTCGCAGAGACTTGCCGAATTAGAGTTTGACGTT---AAGTTCTTGAGACCCAGGCTGTCGCAAGGTGCGAAAGGGGAAGATTCTTGGAAGAATTTGGTGGAAAATCCGAATAAATGGTGGGATAATAGATTGGGCAAGAAAAAT------------CCGAGATCACCCGATTTT------AAGCACAAGGAGACAGGCGAA---------GGATTGTGGTTA------AGTAAC---ATGCCGGAATGGGCTTTGTCGAGGTTACCACAATCGAAA
>StrigaAsiatica_SGA_v2.0_scaffold35G14157
ATCGACTGGCCGAGGCCGATAGAGATTCCGTTCCAACCTCGGGTCGCCAACGCCGTGAATTTGATCGGCCGCGTGAAAACCCCGGTCCATCTCGAG---TCCGGCGCCGATGGGAATCGCTTGGCCACGGTTTTGATTTCTCAGGATTGT------GGCGAC------AGG---------------------------------------TGT------------------------------GACACTCTGTTGATCCCCGTTGTGTTCGAAGGCGATTTGGCTCAGGTCGTGGCCCTTCACGTTAAGGAGAAGGATCGTGTTTTCGTTTCG---GGGAAGCTGAGAATGGGCCCCACGAGATTCGTC------TTCGCCGACGGT---TACGGAAAGTTCCATCTCGTGGCCGAGAATCTCAATTTTGTCGAGGGC---------TATGTGAAA------------------------------------------------------------GAGAGCGATTGG---------------------GTC---------------GCGAGTCCTGTTACTCAGCAGTCGAACAATGAGGCGAACGATAAGCCTGAAAAGGGTTACGAGAAAAGTTTACAG---AGTAGTAGCACGAAGAAGAAG------GGGGAC---CGGAGCTTG---------GATTTG---TGGAGGGATCTTTTGAAAAGCCCAAAACAGTGGTGGGATTATCGTGGTCACAAGTCTAATGGGCTGGTCAAAGAAAGACACCCCGACTTTAAGCATAAGGATTCTGGAAACGGGCTTTGGGTTGACCGTGCCCCCGACTGGGTTTTGCTGGGACTCGCAAAATTAGAGTTTGATGTT---ATGTTCTTGAGGCCCAGGCTGTCGCAAGGAGCGAAAGGGGAAGATTCTTGGAAGAGTTTGGTGGAAAATCCGAATAAATGGTGGGATAATAGATTGGGCAAGAAAAAT------------CCGAGGTCGCCCGATTTT------AAGCACAAGGAGACAGGCGAA---------GGATTGTGGTTG------AGAGAC---GTGCCGGAATGGGCTTTGTCGAGGTTACCCCAATCGAAA
>StrigaAsiatica_SGA_v2.0_scaffold75G24878
GGCGTGTGGCCCAAGCCGGGCGAGATGCCGTACCAGGCGAAAGTCACCAACTTTGTGAATCTGATCGGCCGGGTCGGGCTCCCCATCCGGTTCGAG---TCCGACGCCGACGGCAAGCATCTCGCCGCCACCGTGATTTCTCTCCTGAAC------GGAGGC------GCG---------------------------------------AGG------------------------------ACCCCCCTGACGATTCCCGTCGTGTTCGAGGGCGTCCTCGCCCACTCTGTGTCGTGCCACGTCCGCGAAAATGATCTTGTTTTCGTGTCC---GGCCACCTAAGCGTGGACCCCACGGGGGTGCTC------CCTGGCGAGAGC---CTGGGGAAATTTCACGTCGTGGCTGAGAATATCAACTTTGTGGAGGGG------------------------------------------------------------------------------------------------------------------------------------------------------------------------------------------------------------------------------------------------------------------------------------GATCTCATGAAGAGCCCACTGCAATGGTATGATTATCGCGGGCTAAAGAAAAATGGGTCGGTAAAAGAGAAGCATCCGGATTTCAAGCAGAAGGTGACCAGAGAAGCTCTCTGGATTAGCTCTGCCCCCAAGTGGGCCCTGCACGGGCTTGAAAGATTGGAGTTTGACGTG---------ATAAAGCCGAAGCATGCGAATGAGAGCTCGAGTGATGATTCTTGGAAGGATGTGGTTGAAAATCCAGACAACTGGTGGGATTGTAGGGCCAATAAGAAAAAC------------CCTAAAGCGCCAGATTTT------AAGCATAAGAAGACTGGTGAT---------GCTTTGTGGCTG------AACAGG---GCTCCCGGTTGGGTTTCGGCTAAGCTTCCGCCTGTAAGA
>StrigaAsiatica_SGA_v2.0_scaffold94G28669
GTCGACTGCCCGAAGCCGATAGAGATTCCGTACCAAGCGCGGGCCGCCAACTCCGTGAATTTAATCGGCAGCGTCAGAAAACCAGTTCAGTTCGAG---TCCGGCGCCGATGGTAATCACTTCGCGGCGGCCGTGATTGCTCAGGGCGGC------GGCGGC------GGC------------------------------------TGTCGC------------------------------GACTCCCTCGTGATCCCCGTCGTATTCGAGGGCGATTTGGCTCAGGTCGTGGCGTGTCACGTCGAGGAGAAGGATAGCGTTTTCGTTTCG---GGGAGATTGAGCATGGGGCCCACGAGATTTGCC------TTTGGAAATAAC---CTCGGAAGGTTCCATCTCGTGGCCGAGAATCTCAATTTCGTCGAGGGC---------TTTGCGAAG---AAAAAC------------------GGTAAAAGATCTGGCTTTTCATCTCTCGAAAACGAGAGTGATTGG---------------------GCT---------------TCGCGTTCTGTTTCTCATAACTCGAACAATGAGGCGAAGAGTAAACCGGAAAAAGGTGACAAGAAGAAAAGTAAG---AAGAAGAAGAAGATGAAGAAT------GAGGAT---CAAAGCTTG---------GATTTG---TGGAGGGATCTTGTGAAAAGCCCAAAACAATGGTGGGATTTCCGTGCACACAAATCTAATGGGCTCGTCAAAGAAAAATTCCCGGACTTCAAGCACAAAGATACCGGTAATTCGCTTTGGGTCAATAATGCCCCTGACTGGGTTTTGCCAGGACTTGCAAGATTGGAGCTTGATGTG---AAGTTTATGAAAGATAATCGAGATCAAGGGGCGAAAAGGGAGGACCATTGGATGAATTTGGTGGAAAATCCTAGTAAATGGTGGGATACTAGATTGAGCAAGAGAAAT------------CCGAGGTATCCCGATTTT------AAGCATAAGGAGACGGGCAAA---------GGATTGTGGTTG------AGTGACGATACACCGAGC---ACAAAGGCTTTTCTT------------
>VitisVinifera_GSVIVT01029252001
---------------CCT------------------------------------------------------------------------------------------------------------------ATCATATCGTACTGGGTT------GGGAGT------AAT---------------------------------------GCT---------------------------------------------------------------GATTTCAGCCTTGTTGTGATGGTGCATACCGTT------AATTTTGTCATGGAATCT---GGTCAA------------------AAGTTTGCA---------------------------------CAT---------------------------CAAAAT---------GAAGAAAAA------------------------------------------------------------GCTTCCAAGCAT---------------------TCT---------------------------------------------------------------------------------------GGT---AATTCATCTCTCAAGAAGGGA------GGGGAC---TCTGGATTA---------AGCTTA---TGGAGAGACCTTATTATGAATCCAAAACAATGGAGGGATAACCGTCAGGATAAACTTAATGGATCGGTGAAGCCAAAATTTCCAGATTTTAAACGCAAGGATGATGGTGTTCCCCTCTGGCTTGATAGTGCACCAGAATGGGTTTCCTCAAAACTTGAAGGATTGGAATTTGATAAT---CAAACTCATAAAACGAAATATTTAAAGAGGAATACTGGGGATGAGTCCTGGAAGAACTTGGTGGAAAACCCAGATAAATGGTGGGACAATAGATCATCAAAGACCAAG------------GAAAAGGCTCCTGATTTC------AAACACAAAGATACTGGTGAG---------GCACTATGGCTC------TCCAGC---TCACCAGCTTGGGTACTCTCCAAGTTGCCTCCCATAAAA
>VitisVinifera_GSVIVT01029254001
GGTGATTGGCCGAGGCCAAGCGAGATTCCATGGCAGGCCAAGGTGTGCAATTCGGTGAATCTGATTGGTAAGGTTCATGCTCCAGTTCAGTTTCAG---CAGTCTTCTGATGGCAAGTGTTGGGCTGTTACTGTCATCGCCCAGGACGCCGATGCTGCTTCC------CAT---------------------------------------TCT------------------------------CCGGCTCTGTGGATTCCATTAACATTTGAAGGTGATTTGGCTTATATTGCTGTGTGTCATCTGAAGGAAAATGATTGTGTCTATATAGCT---GGACAACTTATTACTGATCCACCTCCACTCGAT------CTAAATCAGGGT---CCATCTAGTTTCCAGGTA------------------------------------------------------------------------------------------------------------AAATCTAGTTAC---------------------ATA------------------------------------------------------------------------------------------------------------------------AAAGAA---ATTGGAGCT---------TCACTA---------------------------------------------AGATGTGGGGTAGAGGGACCTATTGTACTTGGCAAATTT------TTTACTCATCAG---------------GTTCTTTGCACCCAAGCACCAGAGAAACTCATT---------------GTAGCAGGTGAAACA---------------------------------ATATCTGGTCTGATTTGTGGTAGGGATTTA------------------------------------------------------------GAAATCAGCTTAATTTTT------AAATTC------------------------ACATTTTATTTA------AAT---------------------------------------------
>CuscutaAustralis_C001N0390E0.1
TCTTCCTGGCGGAAGCCCAGCGTGATTCCGTTCCAAGGCAAGGCTGCAAACTCTGTGAAATTGATCGGGTGCGTGCAATTGCCTGTTCAGTTCCAG---ACCTTGCCCGATGGAAAGCCTGTGGCCGCGACCGTCATTAAGCAAGATAAC------CACGAA------CTC---------------------------------------AGCACGGCAATGTCTCTCTCTGTGCCGTATCTGCCTTCTGTATTGATTCCTGTTGTGTTCGAGGGCGATTTGGCTCATGTTGTGAAGTGCCATGTGAAGGAGACTGCTTGTGTGTTTGTGTCT---GGGAAATTATGTGGAGACCCTTTGCCCTTTGCG------GTTGGCGATCAC---GAAGGGAGCTTTCATATTGTGGCTCAAGATGTCTACTTCGTACAGGGC---------AGAGTTGAA------------------------------------------------------------GATTCAAACACC---------------------GCC---------------CCAGATGATGTTAAGGCGAAAGAATTGAAAAATGGGGAAGTG---------GATTGTGGTTCAAGAACTGCCCAT---GAGGTTTTCATGCGTAAGGAC------GTCGAA---AAAGGTGCTGCTGTAAGTGAAGAT---TGGTGGGATTTGATCAACAATCCAAACGAGTGGCTGGATTACAGGCAAAGGAAGTCTGAGGGGACAGTGAAATCTAAACACCCGGATTTTAAGCACGCGGCAAAAGGTACCGCGCTATGGCTCAATGAGACCCCAGAGGAGGTGGTGAAAGCACTCCAAGGATTGAACTTTAGTTCA---GGACAGTTTAAG------------------AATGTGAAGGAGGAGCTGTGGAAGCGTTTGGTGGAGAATCCTGAAAAATGGTGGGATAACAGGTCAAGCAAATGGAAT------------GAGAAAGCTCCTGACTTC------AAAAACAAAGAATCGGGCGAA---------GGGTTGTGGTTA------AGCAGT---GCACCTGAGTGGGTAGAATCCAAGCTGCCACCTCCGCCA
>CuscutaAustralis_C049N0088E0.1
AAGTCCCCCGACCGGCCATGCGAGATTCCGTTCTACTCAAATGTGGCAAATTCTGTGGACCTGATCGGTTTCGTCGAATCCCCTGTTCAGTTTGAG---GTTTTGCCCTACGACAGGTATGTGGCTAAGACCGTTGTTGTTTCTTCTGGC------CGGGAA------ACAGTTGATCTGGAAGGTAATTCTGCTGGCCCTCTGGTTTCGCTT------------------------------CCTCGGGTGTCCATTCCAGTTGTTTTTCAAGATGATCTCGCAGTTATGGCGAAATGCCACATAAGGGAGGATGACTGTCTTTGCTTGTCT---GGGCAGTTGAGTGGAGCCTACCTGTCTTTCGTC------GCACTTGGTAAT---CATATGAATGTCTGTCTTCTGGTCCAGTCTGTGAACTTTGTGGGGAAC---------TTGAAGAGG------------------------------------------------------------TCTCAAATGGAA---------------------GCT---------------GAAAACAATGCCGTTGAGCAGCAGAATGAGGAGAGAAAAGGC------------------------CCGAATAAA---GGGTTTAGAAAGAAGACAATG------AAAGTG---GAAGAGTGG---------AAGGAA---TGGAGGGAGCTAATCAACAATGCAAAAGAATGGAAGGACTATCGCAGAAAGAAATCCGAGGGAAGTGTGAAAAATGGGCACCCAGATTTCAAGCATATCCAGAGTGGCGCTTCTCTTTGGGTTTGCAGTGCACCTAAATGGATCCTACCCGGACTTGAAGGGCTGGAGTTCAACAATGGTCCTTCTGGGAAGGCAAAAGCTAATCAGAAAAATGGAGGAGATGAGCATTGGAAGAGTTTGGTTCAGAATCCTGGGAAATGGTGGGACAACAGATCACATAAGAAGTAT------------GAAAGATCGGCAGATTTC------AGACACAAAGATTCAGGGAAA---------AGACTGTGGCTT------GATCGT---GCGCCAGAGTGGGCATTGTCCAAATTGCCCCCGCCTCCG
>Actinidiaeriantha_DTZ79_20g04260
CAAGTTGGAAGCAGGCCAAGCGAGATTCCATGGCAACCAAAGGTTGCCAATTCGGTGAATCTCATCGGCCATGTTCAGATTCCAGTCCAGTTCGAA---GCTACCCCAGACGGCAAGTACTGGGCTGGCACCATAATCTCCCAACAGGAC------GGCGACTCGTCCGAT---------------------------------------TCT------------------------------CCACCATTTTGGATTCCAATTATTTTTGAAGGTGATCTAGCTCATATTGCAAACTACCATCTGAAAGCAAAGGATTATGTTTATATAGTT---GGACAGCTAAGTGCTGACCCACCGCCATTCCCT------ATAAGTCAGGGA---CAAGCAAATGTCCAGGTTATGGTTCGTAGCATAAACTTTGTGCAGAGA---------TCTTCTCAG---------------------------------------------------------------------------------------------ATG---------------AAGAAATCCGTCACGCAACACAATCTTGAGCAGGATAATAGC---------------------------GGTACT---GTTAGTGATCTGAATGATGAT------GGAGAG---CCCACATTG---------AACTCT---TGGAAGGAGCTTGTGAAAAATCCAAAAAAATGGCAGGATTTCCGTGAAAATAAGCGCAATGGACTGTTAAAACAAAAACACCCAGATTTTAAACACAAGGATAGTGGTCTTTCCCTTTGGCTTGACACCGCTCCGGAATGGGTGCTGTCAGAACTCAAAGGATTAGAATTTTATGTT---CAATTTGCCAAGTCTGAAGGTGATGATTCTAATCGAGGTGATGATCTTTGGAGGGACTTGGTGGAAAATCCTGATAATTGGTGGGACAACAGAGCAAATAAGGCCAAT------------AAAAAGTCTCCCGACTTT------AAACACAAAGTTACAGGTGCC---------GGACTATGGCAA------AGGGGC---TCCCCATCGTGGGTGTTGTCTAGGTTGCCTCCTCTGAAA
>GossypiumRaimondii_KJB77976
CAGGAATGGCCTAGGCCTTCTAAGATACCTTACCAACCCAAGGCGGCTAATTCCGTCACCCTTTCCGGTTACATTAATATGCCCGTACAATTCGAA---GCTGCTTCCGATGGGAAATTCTGGGCTGGCACTGTTATTTCACAGAACCCT------TCCCAT------GAT---------------------------------------TCT------------------------------CCTCCTCTTTGGATTCCGATTATTTTTGAGGGTGATTTGGCTCACACGGCTGCTTTTCATCTTAAAGAAAATGATCATGTTTACATTGAT---GGGCAACTCACTGCTGATCCACCTTCTAATGCA---------ACTCGTAAT---CAAGCCAGTGTCCAGGTTATGGTGCGTGCTATCAACTTTGTTGATGAA------------------------------------------------------------------------------TCATCTCCCAAG---------------------ACA---------------AAAAGCATTGCTTCTGTTAAAACCAAAAGGACCTCAAGGCAT------------------------------------TCTGATAGTACTGGGAAAGAT------GCTGAA---CCTGCAGCG---------AATACA---TGGAGAGATCTTCTAGATAATCCAAAAGAATGGATGGATTACCGTGAACATAAGCTTAATGGATCAGTAAAACCCAAATATCCTGATTTTAAACGCAAAGACGGTGTTCATTCACTTTGGCTCGATAGTGCACCAAAGTGGGTTGTACCAAAACTTGAAGGACTGAAATTCGATATT---CCTAAAGTGAAACCACCCAAA---------GATTTAGTGGAAGGATCCTGGAAGGACTTGGTTGAAAACCCGAATAAGTGGTGGGACAATAGATTGCAAAAGATAAACGGCAAGGTGAAGGAAAAATACCCCGATTTC------AAACATAAAGAAACCGGCAAG---------GTTCTATGGGTT------AGTGAC---ATGCCAACTTGGGCGGAATCTAAGTTGCCGCCTTTAAAT
>GossypiumRaimondii_KJB77977
------TGGCCTAGGCCTTCTAAGATACCTTACCAACCCAAGGCGGCTAATTCCGTCACCCTTTCCGGTTACATTAATATGCCCGTACAATTCGAA---GCTGCTTCCGATGGGAAATTCTGGGCTGGCACTGTTATTTCACAGAACCCT------TCCCAT------GAT---------------------------------------TCT------------------------------CCTCCTCTTTGGATTCCGATTATTTTTGAGGGTGATTTGGCTCACACGGCTGCTTTTCATCTTAAAGAAAATGATCATGTTTACATTGAT---GGGCAACTCACTGCTGATCCACCTTCTAATGCA---------ACTCGTAAT---CAAGCCAGTGTCCAGGTTATGGTGCGTGCTATCAACTTTGTTGATGAA------------------------------------------------------------------------------TCATCTCCCAAG---------------------ACA---------------AAAAGCATTGCTTCTGTTAAAACCAAAAGGACCTCAAGG---------------------------------CAT---TCTGATAGTACTGGGAAAGAT------GCTGAA---CCTGCAGCG---------AATACA---TGGAGAGATCTTCTAGATAATCCAAAAGAATGGATGGATTACCGTGAACATAAGCTTAATGGATCAGTA---------------------------------------------------ATC---------------------------------------CTCTCATTCGATTCA---TCTTTTGCCTTCTTTGCCATGGAATTAGTG---------------------------CTTATC---------------------------------------------------------------------------------------------------------------GTTTTATTT---------------------------------------------------------
>TheobromaCacao_Thecc1EG006013t1
AAGGAATGGCCTAGGCCTGGTGAGATCCCCTACCAGTCCAAGGTGGCTAACTCGGTCAGTCTCTCGGGTTACATTCATATGCCCGTCCAGTTCGAG---GCTGCTTCTGATGGGAAATTCTGGGCTGGCACTGTAATTGCCCAGAACCCT------TCTTCT------GAT---------------------------------------TCT------------------------------CCTCCCCTTTGGATTCCAATAATTTTCGAAGGTGATTTGGCCCATATTGCTGCTTGCCATCTGAAAGAAAATGATCATGTCTATATAGAT---GGGCAACTGAGTGCAGATCCACCTTCTTCTAAT------GCAACTCATGCT---CAAGCCAATGTCCAGGTTATGGTGCGTACTATCAACTTTGTTGATGAA---------TCTCCTCCC---------------------------------------------------------------------------------------------ATG---------------ACAAAAGGCATTGCTTCCCATAAACAAGAAGGGACCTTAAGC------------------------------CAT---TCTGCTGGTACTAAGCAAGGT------ACTGAA---ACTGCCCCA---------AATCCC---TGGAGGGATCTTCTTGATAATCCAAAAGAATGGCAAGATTACCGTGAAAATAAGCTTAATGGATTGGTAAAACCCAAATATCCTGATTTTAAACACAAAGATAGTGGTCTTGCACTTTGGCTTGACTCCGCACCTAAGTGGGTGTTATCAGAACTTGAAGGACTGCAATTTGATGTT---CCTATTCAAAAACCAAAGCAACTGAATCGACATAAAGGGGATGGATCCTGGAAGGACTTGGTGGAAAACCCGAATAAGTGGTGGGACAACAGATTGGATAAGTTCAATGGCAAGATAAATGAAAGATATCCTGATTTC------AAGCATAAAGAAACTGGTGAA---------GCACTATGGCTT------ACTGAT---TCACCAGTTTGGGTGGAACCAAAGTTGCCTTCTTTGACA
>VacciniumCorymbosum_VaccDscaff150-augustus-gene-2.49-mRNA-1
GCCGATTTGCAGAGGCCGAGCGAGATTCCATGGCAGTCAAAGGTCGCCAATTCGGTCAATCTGATTGGGCATGTCCAGATTCCAGTCCAGTTCGAA---GCTTCCCCAGACGGCAAGTACTGGGCTGGCACTATCATCTCCCGAAGCGAT------GGAAATTCTTTGGAT---------------------------------------ACT------------------------------CCACCCTTTTGGATTCCAATAATTTTTGAAGGTGACCTAGCACATATTGCTGCCTGCCATCTGAAAGCCAAGGATCATGTTCACATAGCT---GGACAGCTAAGTGCAGATCCACCACCATTCACT------ATGGCTGAAGGC---CAAGCAAATGTCCAGGTTATGGTGCGTAGCATAAGCTTTGTGAAGGGG---------TCTTTTCAG---------------------------------------------------------------------------------------------ACA---------------AAGAAAGTGGTGACATCACAAAATCTTCAGTGTGATAGCAAT---------------------------GTTTCT---GTTAGTGGGATTAAAGATGAT------GGAGAC---CCTGCATTT---------CAGTCT---TGGAGGGACCTCGTAAGAAATCCACTAGAATGGCGGGATAACCGTGAATATAAGCTCAAGGGATCGCTTAAACCAAACTACCCAGATTTTAAGCACAAGGATAGTGGTCTTGGCCTCTGGCTTAACAGAGCTCCGAAATGGCTACGGTCGCAACTCGAAGGTTTAGAATTTGCTGCT---CAATTTCCTAAAGTGGAACAAGGAAAGAGTTCTAAAGGTGACGACTCCTGGATGAACGTGGTGGAAAATCCCAATAAATGGTGGGACAACAGAATGAATAAGATCAAC------------AAAAGGTTTCCCGACTTC------AAGCACAAAGTTACGGGTGAA---------GCACTGTGGCTA------AGCAAT---TCGCCAGCTTGGGTATTGTCTAGGTTGCCTCCTTTGAAA
>Epifagusvirginiana_2026534Epifagus_virgiiaabuds
---------------------------------------------------------------------------------------------------------------------------------------------------------------------------------------------------------------------------------------------------------------------------------------------------------------------------------------------------------------------------------------------------------------------------------------------------------------------------------------------------------------------------------------------------------------------------------------------------------------------------------------------------------------------------------------------------------------------------------------------------------------------------------------------------------------------------------------------------------------------------------------------------------------caaata------------------------------------------------------------ttcttcgccaacccatatgagtggtgggatgatagaaaccgtaaattaaac------------ccaaaatctcctgacttt------aagcacaaagatactggtgag---------gtgctctggatt------aaagac---------------------aat------------------
>Aeginetiaindica
------------------------------------gtgcaaattgagaaccattta---------------------------------gctcaa---agctcagaagat---------------------gttgtaaaacaggtggaa------tgtgat------gaa---------------------------------------gag------------------------------------------------------ttcagtcag------------------------------aagtggaaagaagcccttgaaaaagccaaaggcaag------------------agattttct------gttgaggacgat---tgggcctcgagttctgttcttcagctgtcaaacaacgaggccgatact---------tcggagcgt------------------------------------------------------------gttgagtctaaa---------------------ctg---------------gaaaatggtgttgagaaaatttca------------------------------------------------tcg---ggtactacgaagatgaagaat------gaggaa---catagcttg---------gattta---tggagtgatcttgtgaaaacccccaaacaatggttggattttcgcgatcacaaagctagagggctcttgaaagcaaaattccccgacttcaagcgaaagggtaccggaaatgcactttgggtcgatcgtgcccccaaatgggttttaccggagcttggaagattggagttagatgtt---gagcctttgaagatcaagcctgcgcaaggcgcaaaagaggaagattcttggaggagtttggtggaatatccttacaaatggtgggataataggttggacaagcgaaat------------ccgagggcccctgatttt------aagcacaaggagacgggcagg---------ggattgtggtta------agcgac---acaccggattgggctttgtcg------------------
>Alectravogelii
------------------------------------------------------------------------------------------------------------------------------------------------------------------------------------------------------------------------------------------------------------------------------------------------------------------------------------------------------------------------------------------------------------------------------------------------------------------------------------------------------------------------------------------------------------------------------------------------------------------------------------------------------------------------------------------------------------------------------------------------------------------------------------------------------------------------------------------------------------------------------------------------------------------------------------------------------------ggggaagattcttggagggatttagtggaaaatcctaataagtggtgggataacagattggacaagagaaat------------ccgaggtcgcctgatttt------aagcacaaggagacaggctta---------ggactgtggtta------agcgac------------------------------------------
>CastillejaMiniata
------------------------------------------------------------------------------------------------------------------------------------------------------------------------------------------------------------------------------------------------------------------------------------------------------------------------------------------------------------------------------------------------------------------------------------------------------------------------------------------------------------------------------------------------------------------------------------------------------------------------------------------------------------------------------------------------------------------------------------------------------------------------------------------------------------------------------------------------------------------------------------------------------------------------------------------------------------ggggaagaatcttggaagagcttggtggataatcctagtaaatggtgggataataggttggacaagagaaat------------ccgagggcgcccgatttt------aagaacaaagagacgggcgaa---------gggttatggtta------agcgac---tca------------------------------------
>ChristisoniaKwangtungensis
------------------------------------------------------------------------------------------------------------------------------------------------------------------------------------------------------------------------------------------------------------------------------------------------------------------------------------------------------------------------------------------------------------------------------------------------------------------------------------------------------------------------------------------------------------------------------------------------------------------------------------------------------------------------------------------------------------------------------------------------------------------------------------------------------------------------------------------------------------------------------------------------------------------------------------------------------------ggggaagattcttggaggagtttggtggaaaatcctaacaaatggtgggataatagattggtcaagagaaat------------ccgagggcccctgatttt------aagcacaaggagacgggcatg---------ggactgtggtta------agcgac------------------------------------------
>Escobedia
------------------------------------------------------------------------------------------------------------------------------------------------------------------------------------------------------------------------------------------------------------------------------------------------------------------------------------------------------------------------------------------------------------------------------------------------------------------------------------------------------------------------------------------------------------------------------------------------------------------------------------------------------------------------------------------------------------------------------------------------------------------------------------------------------------------------------------------------------------------------------------------------------------------------------------------------------------------gattcttggagggatttagtggaaaatcctaataactggtgggataacagattgggcaagagaaat------------ccgaggtcgcctgatttt------aagcataaggagacgggctta---------ggactgtggtta------agcgac---tcg------------------------------------
>Euphrasiaarctica
---------------------------------------------------------------------------------------------------------------------------------------------------------------------------------------------------------------------------------------------------------------------------------------------------------------------------------------------------------------------------------------------------------------------------------------------------------------------------------------------------------------------------------------------------------------------------------------------------------------------------------------------------------------------------------------------------------------------------------------------------------------------------------------------------------------------------------------------------------------------------------------------------------------------------------------------------------------gaagattcttggaaggacttggtggaaaatcctaataattggtgggataatagattgaacaagagatac------------ccgaggtcgcccgatttt------aagaacaaagcgacgggcgaa---------ggtctatggtta------agcgac---tcgcccgagtgg---------------------------
>Pedicularis
------------------------------------------------------------------------------------------------------------------------------------------------------------------------------------------------------------------------------------------------------------------------------------------------------------------------------------------------------------------------------------------------------------------------------------------------------------------------------------------------------------------------------------------------------------------------------------------------------------------------------------------------------------------------------------------------------------------------------------------------------------------------------------------------------------------------------------------------------------------------------------------------------------------------------------------------------------------gattcctggaagaatttggtggagaatccagaaaactggtgggacaatagaacgaataagaaaaac------------ccgaaagcgcccgatttt------aagcac------------------------------------------------------------------------------------------
>Phtheirospermum_TRINITY_DN25410
atcgattggcctaagccaatcgagattccatatcaggcaaaagtcgccaattctgtcaatttaatcggccgcgtcaaagccccagttcaattcgac---tccgcttccgacgagaatccctctgctgctgctgtgattttccaagaaaac------ggccat------gga---------------------------------------aac------------------------------aactctctgttgatccccgtcgtgttcgaaggcgatttagctcatgtcgtggcttgccacgtgaaggagaacgatcgtgtttacgtttcg---ggccagctgagcgagagcccgacccggttcgcc------ttcaacgaaagt---gtcggtaagtttcatctcgtcgccgagaatcttaattttgtcgatggt---------tttccgaaa---aacgttcat---------------gttaaaaaatcatctgttgtc------------gagagtgattgg---------------------acg---------------tcgaggcctgttcttaagcagacatacgatgaggcggataat---------------gggaagagtgttgtagag---agtgtaaaaccgaagaaaaac------ggggat---tcaggtttg---------gattta---tggagggatcttgtgaaaagcccgcatcaatggtgggattatcgtgatcacaagtcaaacgggttggtgaaagaaaaataccctgattttaagcacaaagagacgggcgacgggatttgggtcgatagcgcgcccgattgggttttgccgggacttgggaagttggagtttgatgtt---aagtttatgaaaccgaagccagtggcaggtggtaaaggggaagaatcttggaagagcttggtggataatcctagtaaatggtgggataataggttggacaagagaaat------------ccgagggcgcctgatttt------aagaacaaagagacgggcgaa---------gggttatggtta------agcaac---tcgccggattgggcaatgtcgggtttgccgcaattgaga
>PhelipancheAegyptiaca_GWHTBHPU030233.p1
accgtctggccgaagccactcgagattccatatcaatcaaaagttgcaaacgccctgaacttaatcggtcgcgtcaaaaccccagttcaattcgat---tccgcttctgacggaaattactttgctgccgctgtgatttctcaagaaaac------ggcgtc------gga---------------------------------------gat------------------------------aacactctgttgattcccgtcgtgtttgaaggcgatttagctcatgtcgtcgcttgccatgtcaaggagaacgattgtattttcgtttcg---gggcagttgtgcgtgggcccctcgcgctttgcg------tttaaagatgat---cttgccaagttccatctcgtggctgagaatcttaacttcgttgaggga---------tatgtgaaa---aatgttcct---------------ggtaaaaaatctatggtgcaaattgag------gagagtgattgg---------------------gta---------------catagttctgttaccaagcagtccaacgatgagtctagccaa------gaaaaggataacgagaagagtggagaa---attgttacaaagatgaaaaatttt---ggggat---tcaagcttg---------gattta---tggagggatcttgtgaaaagccctcgacgatggtgggattatcgcggtcacaagtcgagtggattggttaaagaaaaatttccggattttaggaacaaagagactggtgacgggctctgggtcgatagcgctccaagttgggctttgccgggacttgaaaaattagaatttgatgtt---aagttcatgaaaccaaagcacgtgcaaagtggtaaaggggaagattcttggaagagcttggtggaaaatcctaataaatggtgggataatagagtgggaaagaaaaat------------cctaggtcacccgatttt------aaacataaggagacaggtgaa---------gcgttatggtta------agtgac---tcgcctgattgggctttgtgcaatttaccagtatcggga
>StrigaAsiatica_TRINITY_DN10571
atcgactggccgaggccgatagagattccgttccaacctcgggtcgccaacgccgtgaatttgatcggccgcgtgaaaaccccggtccatctcgag---tccggcgccgatgggaatcgcttggccacggttttgatttctcaggattgt------ggcgac------agg---------------------------------------tgt------------------------------gacactctgttgatccccgttgtgttcgaaggcgatttggctcaggtcgtggcccttcacgttaaggagaaggatcgtgttttcgtttcg---gggaagctgagaatgggccccacgagattcgtc------ttcgccgacggt---tacggaaagttccatctcgtggccgagaatctcaattttgtcgagggc---------tatgtgaaa------------------------------------------------------------gagagcgattgg---------------------gtc---------------gcgagtcctgttactcagcagtcgaacaatgaggcgaacgataagcctgaaaagggttacgagaaaagtttacag---agtagtagcacgaagaagaag------ggggac---cggagcttg---------gatttg---tggagggatcttttgaaaagcccaaaacagtggtgggattatcgtggtcacaagtctaatgggctggtcaaagaaagacaccccgactttaagcataaggattctggaaacgggctttgggttgaccgtgcccccgactgggttttgctgggactcgcaaaattagagtttgatgtt---atgttcttgaggcccaggctgtcgcaaggagcgaaaggggaagattcttggaagagtttggtggaaaatccgaataaatggtgggataatagattgggcaagaaaaat------------ccgaggtcgcccgatttt------aagcacaaggagacaggcgaa---------ggattgtggttg------agagac---gtgccggaatgggctttgtcgaggttaccacaatcgaaa
>LindenbergiaPhilippensis_12G113800.1
atcgattggccgaagccaatcgagattccgtatcaagcgaaagtcgcaaactccctgaatttgatcggtcgcgttaaatccccggttcaattcgaa---tccgattccgatgggaatcactttgctgcgattgtgatttctcaaaacaat------ggtgaa------aag------------------------------------------------------------------------agctcgctgttggttcctgttgtgtttgagggtgatttagctcatgttgtagcttgtcatgtgaaggagaatgattgtgttttcgtgtcg---gggaaattgagcatggagaagatgcggttcgcg------ttcaaagatagt---ctagggaagtttcatcttatggctgagaatcttaattttgttgaggga---------tttgtgaaa---aatgttcct---------------ggtaaaaaatctggagtctcgttttctggtgtggaaaatgattgg---------------------aca---------------tcgagttctgttattaaacagtccgaaaatttggagcgtgttaaacaagaaaagggtgacgagaggagtggaaat---agtgcaaacaagaagacaaat------ggggat---ttaagctcg---------gattta---tggagggatcttgtgaaaaaccctcgacaatggtgggattatcgcggctacaagtctaacggattggttaaagaaaaattccccgattttaagcacaaagagaccggtgactctctttgggtcggtaactcacctgattggtttttgcctgaacttgagaaattggaatttaatgtt---aagtctatcaaagcaaagccggtgcaaggtggtagaggggagggatcttggaaggacttggtcgaaaatcccaataaatggtgggataatagattagacaagagaaat------------ccgagagcgcctgatttc------aagcataaggagacgggtgat---------gggttatggtta------agcgag---acgcctgattgggcgttgtcgaggttaccatcattgaaa
>Phtheirospermum_GFQ03891.1_25325
atcgattggcctaagccaatcgagattccatatcaggcaaaagtcgccaattctgtcaatttaatcggccgcgtcaaagccccagttcaattcgac---tccgcttccgacgagaatccctctgctgctgctgtgattttccaagaaaac------ggccat------gga---------------------------------------aac------------------------------aactctctgttgatccccgtcgtgttcgaaggcgatttagctcatgtcgtggcttgccacgtgaaggagaacgatcgtgtttacgtttcg---ggccagctgagcgagagcccgacccggttcgcc------ttcaacgaaagt---gtcggtaagtttcatctcgtcgccgagaatcttaattttgtcgatggt---------tttccgaaa---aacgttcat---------------gttaaaaaatcatctgttgtc------------gagagtgattgg---------------------acg---------------tcgaggcctgttcttaagcagacatacgatgaggcggataat---------------gggaagagtgttgtagag---agtgtaaaaccgaagaaaaac------ggggat---tcaggtttg---------gattta---tggagggatcttgtgaaaagcccgcatcaatggtgggattatcgtgatcacaagtcaaacgggttggtgaaagaaaaataccctgattttaagcacaaagagacgggcgacgggatttgggtcgatagcgcgcccgattgggttttgccgggacttgggaagttggagtttgatgtt---aagtttatgaaaccgaagccagtggcaggtggtaaaggggaagaatcttggaagagcttggtggataatcctagtaaatggtgggataataggttggacaagagaaat------------ccgagggcgcctgatttt------aagaacaaagagacgggcgaa---------gggttatggtta------agcaac---tcgccggattgggcaatgtcgggtttgccgcaattgaga
>StrigaAsiatica_GER41353.1_16887
atagatattctgttccga---gagattccgttccgacctcgtgttggcaacaccgtgaatttgatcggccgcgtgaaaaccccggcccatctcgag---tccgacgccgatgggaaatgctttgccacggttttgatttctccggattat------gacgcc------ggg---------------------tgtgaaatgcttcccgggtgt------------------------------gaaactcggttgattcccgttgtgtacgaaggcgaattggctcagttg---gcctgtcgccttaaggagaacgatcgtgttgatatttcg---------ctgagaatgggtcccacaaggttc---------------------------------------------------------------------------------------------------------------------------------------------------------------------------------------------------------------------------------------------------------------------------------------------------------------------------cag---ttg---------aatttg---tggagggatcttttgaaaagcccaaaacagtggtgggattatcgtggtcacaagtctaatggtctggtcaaagaaagacaccccgactttaagcacaaggattctggaaatgggctttggcttgacagtgctcccttctgggtttcgcagagacttgccgaattagagtttgacgtt---aagttcttgagacccaggctgtcgcaaggtgcgaaaggggaagattcttggaagaatttggtggaaaatccgaataaatggtgggataatagattgggcaagaaaaat------------ccgagatcacccgatttt------aagcacaaggagacaggcgaa---------ggattgtggtta------agtaac---atgccggaatgggctttgtcgaggttaccacaatcgaaa
