# Supplementary material for: Altered Mitochondrial Respiration Is Associated With Loss of Nuclear‐Encoded OXPHOS Genes in Parasitic Broomrapes
Source: Ecol Evol. 2025 Jul 6;15(7):e71737. doi: 10.1002/ece3.71737 (PMC12230201; doi:10.1002/ece3.71737)
Supplement: Supplementary file 1 — Appendix S1. [file ECE3-15-e71737-s003.tgz › Orobanchaceae_O2K_Supplementary_v3/Data_S1/DataS1/RRR/OG0009767.filter.fas.treefile]

(AmborellaTrichopoda_ERN13316.1:0.4172270325,CinnamomumMicranthum_RWR87545.1:0.2465154318,((OryzaSativa_LOC_Os10g08580.1:0.1338883952,(SorghumBicolor_Sobic.001G261545.1:0.0000036195,SorghumBicolor_Sobic.K007900.2:0.0193067644)100:0.1276885584)100:0.7249887826,(((AquilegiaCoerulea_PIA49990.1:0.0255558403,AquilegiaCoerulea_PIA49992.1:0.0000031735)99:0.0240715188,AquilegiaCoerulea_PIA49991.1:0.0000027022)100:0.2366247721,((((Daucuscarota_DCAR_008454:0.1957978024,HelianthusAnnuus_OTG20045.1:0.2481229570)95:0.0413877095,((CoffeaCanephora_Cc08_g13300:0.2522424281,((IpomoeaNil_INIL15g31158.t1:0.0995420363,CuscutaAustralis_C014N0365E0.1:0.1097972526)100:0.0923530300,SolanumTuberosum_PGSC0003DMT400010033:0.1450117352)100:0.0472855253)99:0.0229271164,((HandroanthusImpetiginosus_PIN03214.1:0.0910579449,(((MimulusGuttatus_Migut.A00839.1.p:0.0194081596,MimulusGuttatus_A0908.1:0.0184399967)100:0.1120599633,SesamumIndicum_SIN_1015679:0.0735674087)67:0.0045955531,(((((Phtheirospermum_Pjv1_00003089:0.0000012480,Phtheirospermum_GFP81816.1_3251:0.0000012480)100:0.0315700639,Pedicularis_TRINITY_DN6619_c0_g1_i5:0.0516875206)100:0.0407507908,((((StrigaAsiatica_SGA_v2.0_scaffold120G32808:0.0000035945,StrigaAsiatica_GER27994.1_3528:0.0000012480)100:0.0668202396,(Alectravogelii_TRINITY_DN9381_c3_g1_i3:0.0195920460,Escobedia_TRINITY_DN12328_c0_g1_i2:0.0200723165)100:0.0450565845)99:0.0146687462,Aeginetiaindica_TRINITY_DN16747_c0_g1_i4:0.1493035448)100:0.0571963726,((ConopholisAmericanaamericana_2096767:0.0252779152,Epifagusvirginiana_2055127-buds:0.0196278965)100:0.0266444616,(OrobancheCumanamana_GWHTBHPV044351:0.0695479377,(Ofasciculata_stem:0.0387982944,PhelipancheAegyptiaca_GWHTBHPU044705:0.0352820055)100:0.0305303744)91:0.0046591729)88:0.0024393627)64:0.0060896160)63:0.0076392485,Euphrasiaarctica:0.1149088207)64:0.0053686120,LindenbergiaPhilippensis_16G030800.1:0.0619123677)100:0.0318105730)87:0.0112795952)100:0.0738568065,OleaEuropaea_Oeu040058.2:0.1377692669)100:0.0632148447)97:0.0349065898)89:0.0263351898,(Actinidiaeriantha_DTZ79_18g02700:0.0722352966,((VacciniumCorymbosum_VaccDscaff100-augustus-gene-4.56-mRNA-1:0.0034824602,VacciniumCorymbosum_VaccDscaff3-augustus-gene-440.42-mRNA-1:0.0000012480)89:0.0006894251,VacciniumCorymbosum_VaccDscaff77-augustus-gene-2.30-mRNA-1:0.0000029338)100:0.1166103717)100:0.0423337347)89:0.0244765284,(((ArabidopsisThaliana_AT1G12370.2:0.3038928521,(GlycineMax_Glyma.01G212300.1.p:0.0548336120,GlycineMax_Glyma.11G029500.1.p:0.0075727275)100:0.2425541325)47:0.0339023742,((CitrusSinensis_orange1.1g010783m:0.1573959275,((ManihotEsculenta_Manes.01G072400.1.p:0.1420797117,PopulusTrichocarpa_Potri.001G116800.1:0.1350368194)99:0.0317906971,(GossypiumRaimondii_KJB20820:0.1070752583,TheobromaCacao_Thecc1EG016083t2:0.0723774605)100:0.0915372424)88:0.0189453725)72:0.0160498835,PrunusPersica_Prupe.5G080300.1.p:0.1447546060)73:0.0161944427)60:0.0167399135,VitisVinifera_GSVIVT01004905001:0.1518364609)57:0.0150289573)60:0.0636690894)56:0.0227573218)87:0.0670291585);
