# Supplementary material for: Altered Mitochondrial Respiration Is Associated With Loss of Nuclear‐Encoded OXPHOS Genes in Parasitic Broomrapes
Source: Ecol Evol. 2025 Jul 6;15(7):e71737. doi: 10.1002/ece3.71737 (PMC12230201; doi:10.1002/ece3.71737)
Supplement: Supplementary file 1 — Appendix S1. [file ECE3-15-e71737-s003.tgz › Orobanchaceae_O2K_Supplementary_v3/Data_S1/DataS1/RRR/OG0007566.filter.fas.treefile]

(AmborellaTrichopoda_ERN18153.1:0.5670394176,(CinnamomumMicranthum_RWR90253.1:0.1987411693,(OryzaSativa_LOC_Os02g34750.1:0.2357073640,SorghumBicolor_Sobic.004G175300.3:0.1250752611)100:0.6536881050)95:0.0790085008,(((((AquilegiaCoerulea_PIA47493.1:0.0000010093,((AquilegiaCoerulea_PIA47496.1:0.0135858119,AquilegiaCoerulea_PIA47497.1:0.0085513454)52:0.0000010093,AquilegiaCoerulea_PIA47498.1:0.0000010093)44:0.0000010093)43:0.0009910688,AquilegiaCoerulea_PIA47495.1:0.0030903224)52:0.0012126867,AquilegiaCoerulea_PIA47494.1:0.0000021346)52:0.0012724274,AquilegiaCoerulea_PIA47499.1:0.0000030200)100:0.3505065529,(((((Daucuscarota_DCAR_002302:0.3403802031,(Actinidiaeriantha_DTZ79_10g07770:0.4232708672,((VacciniumCorymbosum_VaccDscaff14-processed-gene-155.19-mRNA-1:0.0527644683,VacciniumCorymbosum_VaccDscaff25-snap-gene-212.35-mRNA-1:0.0016606132)100:0.1639320198,VacciniumCorymbosum_VaccDscaff2-snap-gene-199.30-mRNA-1:0.0000022372)100:0.1353081181)59:0.0491578644)49:0.0357662575,(HelianthusAnnuus_OTF94563.1:0.7243088858,HelianthusAnnuus_OTG25534.1:0.0000020530)100:0.3593851883)40:0.0245485444,((CoffeaCanephora_Cc10_g12290:0.2777899040,((((HandroanthusImpetiginosus_PIN17055.1:0.0974964217,SesamumIndicum_SIN_1013248:0.0993509780)77:0.0186169310,(MimulusGuttatus_Migut.C00404.1.p:0.0509562517,(MimulusGuttatus_Migut.C01114.1.p:0.0189760867,MimulusGuttatus_C1002.1:0.0220163378)98:0.0146863712)100:0.1408322310)73:0.0136731425,(((((((((Phtheirospermum_Pjv1_00009694:0.0208288807,Phtheirospermum_GFP89834.1_11269:0.0018918853)100:0.0223033727,CastillejaMiniata_TRINITY_DN44400_c0_g1_i1:0.1012364615)100:0.0151154148,Pedicularis_TRINITY_DN9558_c0_g1_i2:0.0747613659)100:0.0420050121,Euphrasiaarctica:0.1230679697)93:0.0173129135,OrobancheCumanamana_GWHTBHPV050115:0.0964265422)79:0.0075317342,(Ofasciculata_stem:0.0465656181,PhelipancheAegyptiaca_GWHTBHPU036579:0.0852315627)99:0.0240306073)80:0.0106040415,(ConopholisAmericanaamericana_2024268:0.0000024609,Epifagusvirginiana_2033244-buds:0.0425247308)93:0.0783257951)69:0.0075948770,LindenbergiaPhilippensis_07G098400.1:0.1009686762)78:0.0060638266,((StrigaAsiatica_SGA_v2.0_scaffold52G18936:0.0000010093,StrigaAsiatica_GER49163.1_24697:0.0000010093)100:0.0681176848,((Aeginetiaindica_TRINITY_DN26670_c0_g1_i3:0.0741789778,ChristisoniaKwangtungensis_TRINITY_DN6489_c1_g1_i9:0.0314829279)100:0.1121419070,(Alectravogelii_TRINITY_DN7029_c0_g1_i1:0.0217361391,Escobedia:0.0382175167)100:0.0238692795)82:0.0096989024)100:0.0674588839)90:0.0218454769)99:0.0872351713,OleaEuropaea_Oeu032210.1:0.1497736044)100:0.1420136737)84:0.0297537842,((IpomoeaNil_INIL13g09221.t1:0.1165132367,CuscutaAustralis_C038N0007E0.1:0.2439748535)100:0.1906867249,SolanumTuberosum_PGSC0003DMT400023920:0.2120745019)100:0.0805971696)98:0.0572662887)62:0.0455226491,VitisVinifera_GSVIVT01008832001:0.1825565602)44:0.0248269819,((((ArabidopsisThaliana_AT1G21710.1:0.5582073085,(GossypiumRaimondii_KJB59294:0.0940868313,TheobromaCacao_Thecc1EG035166t1:0.0906737585)100:0.0980654085)77:0.0444052777,(CitrusSinensis_orange1.1g020295m:0.1950157464,(ManihotEsculenta_Manes.02G166400.1.p:0.2074364546,PopulusTrichocarpa_Potri.005G180700.1:0.2724951228)98:0.0860098366)44:0.0197912205)72:0.0370145994,GlycineMax_Glyma.06G115500.1.p:0.3796514785)54:0.0449791975,PrunusPersica_Prupe.1G492700.1.p:0.2481430845)53:0.0498893105)55:0.0608626190)96:0.1549167339);
