# Supplementary material for: Altered Mitochondrial Respiration Is Associated With Loss of Nuclear‐Encoded OXPHOS Genes in Parasitic Broomrapes
Source: Ecol Evol. 2025 Jul 6;15(7):e71737. doi: 10.1002/ece3.71737 (PMC12230201; doi:10.1002/ece3.71737)
Supplement: Supplementary file 1 — Appendix S1. [file ECE3-15-e71737-s003.tgz › Orobanchaceae_O2K_Supplementary_v3/Data_S1/DataS1/RRR/OG0005453.filter.fas]

>AmborellaTrichopoda_ERN15214.1
ATGTTC---------------------GCTTTTCGTCGAATTTTCCTT---AAAAATCAC
CAAGCCCTAACGCTAAACAAAATTCCCTTCCGAAACCCCAGATTTCTATGCTCT------
------------AATTTTCCCCAAGAG---------------------------------
---------------------------------------------AGATGCTATTCTCGA
ACCTCCTTTTCCATTGAAAAAGCTTCCTCTAGCTCAAATGATGAACGGAAATCGACAACG
AGGTTCTCCCTGAAAAAGAAAGTGGGCAAGAATGCTAGTCAATATATTTGTGAGGAATGT
GGAGATACATATGGTCAATGGTGGGGGACGTGTCAATCATGCAAGAAAGTTGGCACGATC
AAGCATTTATCGGAG---------------TTGGATCATAATTCTGCTAAAACATTTGGG
CTCGAAGCTTCAGGAAATGCTCTTAGATCGTGGTTTAGCAGTGGGACTGTGCCCCAGAAA
TTGGTGGATGTTAAGAAAGGGCTTAGCAGGCGGCGATGGCGGATTCCTCTGCCTGGACTT
TTTGGAATGGAGGTAGCACGGGTGTTAGGAGGGGGTCTTGTTCCGGGCTCCTTGGTTTTG
ATTGGTGGTGATCCTGGAATTGGCAAAAGTACACTTCTGTTACAGATGGCTGCGATGATT
GCGGAAGGAGGCGGTATAAATGACCCAGCTCCGGTTCTCTATGTTTCTGGTGAAGAGAGT
GTTGACCAAATTGGGAGCAGAGCTGATCGATTGAGGATCAACACGGAGGACCTCTTCCTA
TACTCAAGTACAGATGTTGAGGATATTCTCAACACAGTCCAAGCTCTTTCTCCTCGTGCT
TTGATTGTAGACTCTATACAAACCATGTATTTGAGGGAAGTTACTGGTAGTGCAGGGAAC
ATAAGCCAGGTGAAGGAGTGTACATCAGCTTTATTGCGCTTTGCTAAACAAACAAGTATT
CCAGTTCTTTTGATTGGGCATGTGACAAAAACTGGAGATATAGCTGGACCTCGCGTTTTG
GAGCATATTGTAGACACTGTTTTGTATATGGAAGGGGAGAGATTATTGACTCATCGTTTG
TTACGGTCTGTGAAGAACCGTTTTGGATCCACTGATGAGCTTGGCATATTTGAAATGTTA
GATTGTGGTCTTCGACCAGTCACCAATCCAAGTTTGTTCTTCTTAAGTGAGAATATTGGT
GATTCTGATGTTTTAGCGGGGCTTGCAGTTACTGTGATTGTTGATGGTTCGCGGGCATTT
CTCATTGAGATTCAGGCATTGTGCTGCCCTGGCTCCACAGCTGCAAAACAAATA---AAC
GGGGTCTCGGCTTCTAGAGCTGAAATGATTATTTCTGTTTTGACAAAGCAAGCAGGTTTG
AAACTACAAGAAAAT---AGCATTTTTCTCAATGTAGTAAGTGGGTTGAAGTTGGAAGAG
ACAGCAGGAGATCTTGCGGTAGCAGCTGCAATTTGCAGCAGCTTTTTGGAGTTTCCCCTT
CAAAACGATATAGCATTTATTGGAGAGGTTGGCCTTGGTGGCGAGCTTCGCACGGTGCCA
AGGATAGAAAAGCGGGTAAATGAACTCTCCAAATTGGGGTATAAGAAATGTGTTATTCCT
AAATCAGCTGAGAAATCT---TTGGGTGGTCTGGATCTCGAA---GGACTAACTATA---
TTGAGTTGCAGAAACCTTAAGGAGTTCATCAATAAAGTCTTCCGTAAC
>CinnamomumMicranthum_RWR78200.1
ATGCGA---AGCTCTTCTCTCAATCTTGTCTCCCAATCTTCCCACATG---GCTAGAAAC
CTCATCCATCTGACCAGATCCAAACTCATCTCCAATCCT---------------CCATCA
TCAAAT------CGCGCTCGCAGAGCTTTCCACTCCAGCAAT------CGCCTCTGCAAT
GAAGAATCGAATGGCAACGAGGTT---------------------GCCGTTTATGACCCT
GTATCTGGTGAATTCGTGACCACGAGGACTTTCAATGAGGGCGAATCGTCTGTGAGGGCT
GCTGGATATATGAAGAAGAAAAGCGGGAAGACGAGGGTTCAATGGGTGTGCGGAGACTGC
GGGGAGCCGCACTCGCAGTGGTGGGGGAGTTGCCATTCTTGCCATGCTGTGGGTACTTTG
AAGGAGTTTGCAGAG---------------AGTGAGAAGGCTGGGAATAATTCGAGGGGG
TTCGAAATATCTGAAAATGCGACTCGGTCATGGCTGCAACAGAGGGCACAGCCGAGGAGA
TTGACGGATGTGAATAAGGGTATCAACCCTCTAGAATGGAGGATTCCATTGTTTGGACTC
TTTGGTATAGAGGTTGCTAGGGTGCTTGGTGGTGGTCTTGTACCAGGTTCCTTAGTTTTA
GTTGGTGGCGATCCTGGTGTTGGCAAAAGTACACTATTGTTGCAGATTGCTGCAATGTTA
GCTGAAGGAAGCAATTTTAACAAACCAGCTCCAGTTATTTATGTTTCAGGCGAAGAGAGC
ATTGAGCAAATTGGGAATAGAGCTGACCGTATGAGAATTGGGACACATGAACTTTACTTG
TACTCAAGTACGGATGTCGAGGACATATTGGAAAAAATTCAGGGTCTCTCTCCTCGAGCT
CTGGTTGTGGATTCTATTCAGACAGTTTATTTGAAAGGAGTGGTTGGAAGTGCAGGAAAT
ATCCAACAGGTGAAGGAGTGCACCTCAGCTTTGTTGCGCTTCGCTAAGCAGACAAATATT
CCTGTTCTTTTGATTGGACATGTGACGAAAACTGGAGATATAGCTGGGCCTCGTGTCTTG
GAGCATATTGTGGATGTTGTTCTATACATGGAAGGTGAGAAGTACTCGTCATATCGGTTA
TTGCGATCTGTGAAGAACCGATTTGGGTCTACTGATGAACTTGGGGTGTTTGAAATGTCA
CAATCGGGTCTTAAAGCTGTCTCTAATCCTAGTGAGATATTCTTGAGTGAACAATACAGT
GACTCTGAGGTTCTAGCTGGGCTTGCTGTAGCTGTAATTGTTGATGGCTCTCGATCTTTT
CTAATTGAGATTCAGGCATTATGTTCATCGGGCTCAACCGTTAAAAAGCATTTT---AAT
GGGATCCGAGAAAGCAGAGCTGATATGATTATTTCTATCCTTATGAAGCAAGCGGGTCTA
AAGCTCCAGGACAGT---TCCATTTTCTTGAATGTTGTAAGTGGGATCAATTTAAAAGAG
ACTGCAGGGGATCTTGCTGTAGCAGCAGCAATTTGCAGCAGTTTCTTTGAGTTCCCGATA
CCTACTGATGTTGCATTTATTGGTGAGATTGGCCTTGGTGGTGAGCTTCGGACGGTACCT
AGAATGGACAAGAGGGTGGTTACCGTCTCTAAGTTGGGATACAAGAGGTGTATCATTCCA
AAATCTGCTGAGAAGTTA---TTAACAGGCCTTGATTTGGAAGAGGGATTGCAGATT---
GTAGGGTGCCGGAATTTGAAAGAAGTAATCAACGGTGTATTTACCTAA
>OryzaSativa_LOC_Os06g05820.1
ATGCCC---CACCCCTCC---------GCCGCCGCGATGCTCCCCTCG---CCTTCCTCC
CTCCTCCGCCTCCTCCGCCGC---------CCACACCCT---------------------
CGCCTCCTCCCCCCGCCGCCCCCGCTCCTCACC---------------CGCTTCCTCTCC
TCTTCCTCCCCCGGCGACGCCGCC------GGATGGGCCTCCTACGGCGTGTTCGACGCC
GTGACCGGCCGCATCGTCATGAAGGAGCACCCGCCCTACTCCCAGCCGGAGGCGAGGTGG
TCGGGGAAGGCCCGCGGCAAGGCGGGGAAGGAGAGGGCCTCGTACGTGTGCGGCAACTGC
GGGGAGGGCTTCTCGCAGTGGTGGGGCACGTGCCGCCACTGCGAGGCGATGGGGACCCTG
ACCAAGTACGTCCCG---------------GGCTCTGAT---------------CCTGGT
GCCTCCGTGTCACACCATGCCTTCCGGTCGTGGATTCCGCAGAAGAGCGTGCCCCAGAGC
CTTCAGCAAGTGACCAAGGGAGTTGATCAGTCCGAGTGGCGAATACCGCTGTCCGGGAAC
TTCGGAATGGAGATTGCTCGAGTGCTTGGGGGTGGGGTTGTTCCTGGGTCCTTGATTCTA
GTAGGTGGGGATCCAGGTGTAGGAAAAAGTTCATTGATATTACAGCTTGCTTCTATCATG
TCCGAGAATATTGGTGCTGGGGAGTCTTCTGCTATCGTATATGTGTCTGGCGAGGAGAGC
ATTGAGCAAATTGGAAACAGGGCTGATCGGATGAGTATCAAGTCTAGAAATTTGTACTTG
TATTCTAGTACAGATATCGAGGATATCTTGGACAAAATCCAACCATTATCTCCTAGGGCA
CTCATTATTGATTCAATTCAGACAGTTTATCTAAGAGGATTTGCTGGAAGTGCTGGGAAT
ATGACTCAGGTGAAGGAATGCACCTCTGCGCTGTTAAGATTTGCAAAATTGACAAATATT
CCTGTTATCTTGATTGGACATGTTACAAAAACTGGTGATATTGCTGGTCCCCGTTTGTTA
GAGCACATTGTAGATGTTGTTTTATATATGGAGGGAGAGAGATGCTTATCTCATCGGTTG
TTGCGATCAGTGAAAAATCGTTTCGGTTCAACAGACGAGCTTGGTGTATTTGAAATGTCA
GGATATGGTCTACAACCTGTTCTGAATCCAACCGAGATGTTCTTAACTGAACATGATTTG
GATTCTGAAATACTAGCTGGACTTGCTGTGGCTGTTGTTTTGGATGGATCCAGGACATTT
GCTATTGAAGTTCAGGCATTGTGTGTTTCAGGTTCTCCTCGCAATGGAGAAGTT---GTT
GGTATACCGAGAAATAGGGCTGATATTATAATCTCAGTTCTTATGAAGCAAGCAGGTCTA
AAACTTCAGGATAAT---GCTGTTTTTCTAAATGTTGTCAGTGGTTTCATGTTGACAGAA
ACTGCAGGAGATCTGGCAATAGCAGCTTCAATTTGCAGCAGTTTCTTAGAATATCCTATA
CCAAATGATATTGCGTTTATCGGAGAGGTTGGCCTTGGTGGTGAACTTAGAACTGTGCCA
AGAATGGACAAGCGGGTGCTAGCTATTGCGAAGTTGGGATACAAGAAATGCGTCGTTCCC
AAAACCTCAGAGAAGCTG---CTCAGACCGCTGAACCTTGAA------CTTGAGATT---
TTGCCCTGCAGCAACCTGAAAGAGGTCATAAACACCGTATTTAGGCCA
>SorghumBicolor_Sobic.010G041000.1
ATGCTC---CACCCGCACGCCGCG---ATGCTGCGCTCGCCCTCCTCC---CTCCGCTCG
CTCCTCCACCTCACCCGCCGCCACCGCCTTCCCAACCCTCTCCTCCCCCGCCCCCTGAAC
CCTCACCTCCCCAGCTACCCACTCTCC------------GCTCGCCCGCGTTTCCTGTCC
TCTTCAACCTCGCCAACACCCGGCGGCCCAGGATTGGCCACCTACGGCGTCTACGACCCC
GTATCGGGCCGCATCGTCAAGCAGGAGGAGAAGGATGAGGATGAGAAGAGAGCGCTCGGT
GGGGCGGCGGCGCGGAGGAAGCGCGGCAGGGAGAAGAACTCGTACGTGTGCAGCAACTGC
GGGGAGGGCAATTCACAGTGGTGGGGCATTTGCCGCCACTGCGGTGCGGTGGGGACTGTG
GTCGAGTACGTCGCAGGG------------TCCAACAGCGGCGGTGCCTCTGCGGAGGGG
TCGCAC---TCGCACCACATCGGCCGATCGTGGATTCCTCAGAAGGCCGTACCACAGAGC
CTTCCGGAGGTGAACAAGGGGGTCGATCAGGCAGAGTGGCGCATACCCCTATGGGGGAGT
TTCGGGATGGAGATCTCTCGAGTGCTTGGTGGTGGCATTGTTCCTGGATCCTTGGTTTTA
GTCGGTGGGGATCCAGGTGTTGGCAAAAGTTCATTGATGTTACAGCTTGCTTCGAATATA
TTGGAGGGTTTCAAGGCCAAGGAGTCTTCTCCTGTTGTATATGTGTCTGGTGAAGAGAGT
ATTGAGCAAATTGGAAACAGGGCTGACCGGATGAGTATCACGTCTAGCAACTTGTACCTC
TACTCTGGTACGGATATTGAGGATATCTTGGACAAAATCCAACCGCTCTCTCCAAAAGCT
CTCATCATCGATTCAATTCAAACAGTTTATGTCAGATCATTTGCTGGAAGTGCTGGTAAT
TTGTCACAGGTTAAAGAATGCACCTCTGCCTTGTTACGATTTGCAAAGCTGACTAATATC
CCTGTTTTCTTGATTGGACATGTTACGAAAACTGGTGATATTGCTGGTCCTCGCCTCTTA
GAGCACATAGTGGATGTGGTTCTTTATATGGAGGGAGAGAGGTGCTCATCCCATCGATTG
TTGCGGTCAGTGAAGAACCGTTTTGGTTCAACTGATGAGCTTGGTGTATTTGAGATGGCC
GAATTTGGTCTGCAAGCTGTTCTGAATCCAAGCCAGATGTTCTTAACTGAGCATGACTCT
GATTCTGAAATTCTGGCTGGGCTTGCTGTAGCTGTTATTTTAGATGGATCTAGGACCTTT
GCTCTTGAAGTTCAGGCATTGTGTGTTTCTGGTTCTCATCGTTCTGGACAAGTA---GTT
GGCATACCGCCAAGCAGGGCTGATGTCATAATCTCTGTTCTTATGAAGCAAGCAGGCCTA
AAACTTCAGGATAGT---ACTATTTTTTTGAATGTTGTGAGTGGCTTCAAGTTGACTGAG
ACCGCAGGAGATCTGGCCATAGCAGCTTCAATTTGCAGCAGTTTCTTGGAATTTCCTATC
CCAAATGATGTTGCATTTATTGGGGAGGTCGGCCTCGGTGGTGAACTTAGAGCTGTGCCA
AGAATGGACAAGCGGGTGATGGCCATTGCAAAGCTGGGATACAAGAAGTGTGTCGTTCCC
AAGACCTCCGAGAAGTTG---CTCAGACCACTTGATCTTGAC------ATTGAGATC---
TTGCCCTGCAGCAACCTGAAGCAGGTTATAAACACTGTGTTTACGCCC
>AquilegiaCoerulea_PIA42889.1
ATGCAA---ATTTACGAAATGCGA---ACATTTCGAAATCTCTACTAC---CAGAAACAG
CTTCTCAATCACATTAAACTTAAGTTCATCTCAAACCCTAAAGTTTCTATTTCTAAATCC
CGCCAAATTAGGTGCTTTTCATGTCAATTTCGGTCTATAGATCGAAGATCTATTCATTCA
AGTAGTCGTTGGAGTGATAATGTTCCTAGGGTTTGGACTGCTTTTAGTTTAGGTTCAATT
ACAGAAGGTTCATTACCGGAGAGATTGCCTAGTAGTGGAGGTAAGAAGAATTCTGTGTCT
AATGGAGATTCGAAGAAGACAAAAGGTAAGATTAAGTCAAGCTGGGTTTGTTCAGATTGT
GGAGATTCATTTGGACAGTGGTGGGGAAGTTGTAGGTCTTGCGGTGCAACTGGAACAGTT
AAGCAGTTTTCGGAG---------------TCTTCTAGTGTTGAGAGTAAGCCGTCAGGC
TTTGGTATCGCAGAGAAAGTGGCTGGTAGTTGGTTCACCCAGAAGTCAGCTCCTCAGAGG
TTAACGGATGTAAATAAGGGGGTAAATCAGTTGACATGGAGAATCCCCCTGCCTGGTCCT
TTTGGAGGTGAAGTTGCAAGAGTTCTTGGCGGTGGGCTTGTACCTGGATCTTTGGTTTTA
GTTGGTGGGGATCCAGGTGTTGGCAAAAGCACACTTTTATTGCAGATGGCTGCAATGATA
GCTCAAGAGGGTGATTTTGGTAGGCCAGCTCCAGTTCTTTATGTCTCGGGTGAAGAGAGC
GTTGAACAAATTGGAAACAGAGCGGATCGGATGAAAATTGGAACAGAGGACCTTTTCTTA
TATTCAAGCACAGATATTGAGGACATCTTGGAAAAAATACAAGCCTTGTCACCCCGCGCT
CTAATTGTTGATTCCATTCAGACAGTTTATTTGAAAGGAGTCACTGGAAGTGCTGGAGGT
ATTGTACAGGTGAAGGAATGCACCTCATCTTTATTGCGGTTTGCAAAGAAGACAAACATC
CCAGTTCTATTGATTGGACATGTGACAAAGAGTGGAGACATAGCAGGACCTCGTGTCTTG
GAGCACATTGTGGATGTTGTCTTGTATATGGAAGGGGAGGAATATTCAGCTCATCGTTTT
CTTCGATCTGTGAAGAACCGGTTTGGCTCTACTGATGAG---------------------
---------------------------------------------TATCTT---------
------------------------------------------------------------
------------------------------------------------------------
------------------------------------------------------------
------------------------------------------------------------
------------------------------------------------------------
------------------------------------------------------------
------------------------------------------------------------
------------------------------------------------------------
------------------------------------------------
>AquilegiaCoerulea_PIA42890.1
ATGCAA---ATTTACGAAATGCGA---ACATTTCGAAATCTCTACTAC---CAGAAACAG
CTTCTCAATCACATTAAACTTAAGTTCATCTCAAACCCTAAAGTTTCTATTTCTAAATCC
CGCCAAATTAGGTGCTTTTCATGTCAATTTCGGTCTATAGATCGAAGATCTATTCATTCA
AGTAGTCGTTGGAGTGATAATGTTCCTAGGGTTTGGACTGCTTTTAGTTTAGGTTCAATT
ACAGAAGGTTCATTACCGGAGAGATTGCCTAGTAGTGGAGGTAAGAAGAATTCTGTGTCT
AATGGAGATTCGAAGAAGACAAAAGGTAAGATTAAGTCAAGCTGGGTTTGTTCAGATTGT
GGAGATTCATTTGGACAGTGGTGGGGAAGTTGTAGGTCTTGCGGTGCAACTGGAACAGTT
AAGCAGTTTTCGGAG---------------TCTTCTAGTGTTGAGAGTAAGCCGTCAGGC
TTTGGTATCGCAGAGAAAGTGGCTGGTAGTTGGTTCACCCAGAAGTCAGCTCCTCAGAGG
TTAACGGATGTAAATAAGGGGGTAAATCAGTTGACATGGAGAATCCCCCTGCCTGGTCCT
TTTGGAGGTGAAGTTGCAAGAGTTCTTGGCGGTGGGCTTGTACCTGGATCTTTGGTTTTA
GTTGGTGGGGATCCAGGTGTTGGCAAAAGCACACTTTTATTGCAGATGGCTGCAATGATA
GCTCAAGAGGGTGATTTTGGTAGGCCAGCTCCAGTTCTTTATGTCTCGGGTGAAGAGAGC
GTTGAACAAATTGGAAACAGAGCGGATCGGATGAAAATTGGAACAGAGGACCTTTTCTTA
TATTCAAGCACAGATATTGAGGACATCTTGGAAAAAATACAAGCCTTGTCACCCCGCGCT
CTAATTGTTGATTCCATTCAGACAGTTTATTTGAAAGGAGTCACTGGAAGTGCTGGAGGT
ATTGTACAGGTGAAGGAATGCACCTCATCTTTATTGCGGTTTGCAAAGAAGACAAACATC
CCAGTTCTATTGATTGGACATGTGACAAAGAGTGGAGACATAGCAGGACCTCGTGTCTTG
GAGCACATTGTGGATGTTGTCTTGTATATGGAAGGGGAGGAATATTCAGCTCATCGTTTT
CTTCGATCTGTGAAGAACCGGTTTGGCTCTACTGATGAGCTTGGAGTGTTTGAAATGTCT
CAAAAGGGACTTCAAGCTGTGTCGAACCCAAGCGAGATATTCTTAAGTGAACAACACCCT
GATTCTGAGATTTTAGCTGGACTTGCTGTTGCTGTTATCGTTGATGGATCTCGAGCTTTT
CTCCTCGAAATTCAGGCATTATGTTTATCCGAGTCTGCGGCTACAAGGCAATAT---AAT
GGAGTTCTACCGAGCAGAGCCGAAATGATTATATCAGTTCTCATGAAGCAAGCGGGTCTA
AAGCTCCAAAACAAT---GTA---------------------------------------
------------------------------------------------------------
------------------------------------------------------------
------------------------------------------------------------
------------------------------------------------------------
------------------------------------------------
>AquilegiaCoerulea_PIA42891.1
ATGCAA---ATTTACGAAATGCGA---ACATTTCGAAATCTCTACTAC---CAGAAACAG
CTTCTCAATCACATTAAACTTAAGTTCATCTCAAACCCTAAAGTTTCTATTTCTAAATCC
CGCCAAATTAGGTGCTTTTCATGTCAATTTCGGTCTATAGATCGAAGATCTATTCATTCA
AGTAGTCGTTGGAGTGATAATGTTCCTAGGGTTTGGACTGCTTTTAGTTTAGGTTCAATT
ACAGAAGGTTCATTACCGGAGAGATTGCCTAGTAGTGGAGGTAAGAAGAATTCTGTGTCT
AATGGAGATTCGAAGAAGACAAAAGGTAAGATTAAGTCAAGCTGGGTTTGTTCAGATTGT
GGAGATTCATTTGGACAGTGGTGGGGAAGTTGTAGGTCTTGCGGTGCAACTGGAACAGTT
AAGCAGTTTTCGGAG---------------TCTTCTAGTGTTGAGAGTAAGCCGTCAGGC
TTTGGTATCGCAGAGAAAGTGGCTGGTAGTTGGTTCACCCAGAAGTCAGCTCCTCAGAGG
TTAACGGATGTAAATAAGGGGGTAAATCAGTTGACATGGAGAATCCCCCTGCCTGGTCCT
TTTGGAGGTGAAGTTGCAAGAGTTCTTGGCGGTGGGCTTGTACCTGGATCTTTGGTTTTA
GTTGGTGGGGATCCAGGTGTTGGCAAAAGCACACTTTTATTGCAGATGGCTGCAATGATA
GCTCAAGAGGGTGATTTTGGTAGGCCAGCTCCAGTTCTTTATGTCTCGGGTGAAGAGAGC
GTTGAACAAATTGGAAACAGAGCGGATCGGATGAAAATTGGAACAGAGGACCTTTTCTTA
TATTCAAGCACAGATATTGAGGACATCTTGGAAAAAATACAAGCCTTGTCACCCCGCGCT
CTAATTGTTGATTCCATTCAGACAGTTTATTTGAAAGGAGTCACTGGAAGTGCTGGAGGT
ATTGTACAGGTGAAGGAATGCACCTCATCTTTATTGCGGTTTGCAAAGAAGACAAACATC
CCAGTTCTATTGATTGGACATGTGACAAAGAGTGGAGACATAGCAGGACCTCGTGTCTTG
GAGCACATTGTGGATGTTGTCTTGTATATGGAAGGGGAGGAATATTCAGCTCATCGTTTT
CTTCGATCTGTGAAGAACCGGTTTGGCTCTACTGATGAGCTTGGAGTGTTTGAAATGTCT
CAAAAGGGACTTCAAGCTGTGTCGAACCCAAGCGAGATATTCTTAAGTGAACAACACCCT
GATTCTGAGATTTTAGCTGGACTTGCTGTTGCTGTTATCGTTGATGGATCTCGAGCTTTT
CTCCTCGAAATTCAGGCATTATGTTTATCCGAGTCTGCGGCTACAAGGCAATAT---AAT
GGAGTTCTACCGAGCAGAGCCGAAATGATTATATCAGTTCTCATGAAGCAAGCGGGTCTA
AAGCTCCAAAACAAT---GTGATTTAC---------------------------------
------------------------------------------------------------
------------------------------------------------------------
------------------------------------------------------------
------------------------------------------------------------
------------------------------------------------
>AquilegiaCoerulea_PIA42892.1
ATGCAA---ATTTACGAAATGCGA---ACATTTCGAAATCTCTACTAC---CAGAAACAG
CTTCTCAATCACATTAAACTTAAGTTCATCTCAAACCCTAAAGTTTCTATTTCTAAATCC
CGCCAAATTAGGTGCTTTTCATGTCAATTTCGGTCTATAGATCGAAGATCTATTCATTCA
AGTAGTCGTTGGAGTGATAATGTTCCTAGGGTTTGGACTGCTTTTAGTTTAGGTTCAATT
ACAGAAGGTTCATTACCGGAGAGATTGCCTAGTAGTGGAGGTAAGAAGAATTCTGTGTCT
AATGGAGATTCGAAGAAGACAAAAGGTAAGATTAAGTCAAGCTGGGTTTGTTCAGATTGT
GGAGATTCATTTGGACAGTGGTGGGGAAGTTGTAGGTCTTGCGGTGCAACTGGAACAGTT
AAGCAGTTTTCGGAG---------------TCTTCTAGTGTTGAGAGTAAGCCGTCAGGC
TTTGGTATCGCAGAGAAAGTGGCTGGTAGTTGGTTCACCCAGAAGTCAGCTCCTCAGAGG
TTAACGGATGTAAATAAGGGGGTAAATCAGTTGACATGGAGAATCCCCCTGCCTGGTCCT
TTTGGAGGTGAAGTTGCAAGAGTTCTTGGCGGTGGGCTTGTACCTGGATCTTTGGTTTTA
GTTGGTGGGGATCCAGGTGTTGGCAAAAGCACACTTTTATTGCAGATGGCTGCAATGATA
GCTCAAGAGGGTGATTTTGGTAGGCCAGCTCCAGTTCTTTATGTCTCGGGTGAAGAGAGC
GTTGAACAAATTGGAAACAGAGCGGATCGGATGAAAATTGGAACAGAGGACCTTTTCTTA
TATTCAAGCACAGATATTGAGGACATCTTGGAAAAAATACAAGCCTTGTCACCCCGCGCT
CTAATTGTTGATTCCATTCAGACAGTTTATTTGAAAGGAGTCACTGGAAGTGCTGGAGGT
ATTGTACAGGTGAAGGAATGCACCTCATCTTTATTGCGGTTTGCAAAGAAGACAAACATC
CCAGTTCTATTGATTGGACATGTGACAAAGAGTGGAGACATAGCAGGACCTCGTGTCTTG
GAGCACATTGTGGATGTTGTCTTGTATATGGAAGGGGAGGAATATTCAGCTCATCGTTTT
CTTCGATCTGTGAAGAACCGGTTTGGCTCTACTGATGAGCTTGGAGTGTTTGAAATGTCT
CAAAAGGGACTTCAAGCTGTGTCGAACCCAAGCGAGATATTCTTAAGTGAACAACACCCT
GATTCTGAGATTTTAGCTGGACTTGCTGTTGCTGTTATCGTTGATGGATCTCGAGCTTTT
CTCCTCGAAATTCAGGCATTATGTTTATCCGAGTCTGCGGCTACAAGGCAATAT---AAT
GGAGTTCTACCGAGCAGAGCCGAAATGATTATATCAGTTCTCATGAAGCAAGCGGGTCTA
AAGCTCCAAAACAAT---GCCATCTTTGTAAATATTGTCAGTGGGGTGAAATTAAAAGAA
ACTGCTGGGGATCTTGCAATAGCAGTTGCAATTTGCAGCAGG------------------
------------------------------------------------------------
------------------------------------------------------------
------------------------------------------------------------
------------------------------------------------
>AquilegiaCoerulea_PIA42893.1
ATGCAA---ATTTACGAAATGCGA---ACATTTCGAAATCTCTACTAC---CAGAAACAG
CTTCTCAATCACATTAAACTTAAGTTCATCTCAAACCCTAAAGTTTCTATTTCTAAATCC
CGCCAAATTAGGTGCTTTTCATGTCAATTTCGGTCTATAGATCGAAGATCTATTCATTCA
AGTAGTCGTTGGAGTGATAATGTTCCTAGGGTTTGGACTGCTTTTAGTTTAGGTTCAATT
ACAGAAGGTTCATTACCGGAGAGATTGCCTAGTAGTGGAGGTAAGAAGAATTCTGTGTCT
AATGGAGATTCGAAGAAGACAAAAGGTAAGATTAAGTCAAGCTGGGTTTGTTCAGATTGT
GGAGATTCATTTGGACAGTGGTGGGGAAGTTGTAGGTCTTGCGGTGCAACTGGAACAGTT
AAGCAGTTTTCGGAG---------------TCTTCTAGTGTTGAGAGTAAGCCGTCAGGC
TTTGGTATCGCAGAGAAAGTGGCTGGTAGTTGGTTCACCCAGAAGTCAGCTCCTCAGAGG
TTAACGGATGTAAATAAGGGGGTAAATCAGTTGACATGGAGAATCCCCCTGCCTGGTCCT
TTTGGAGGTGAAGTTGCAAGAGTTCTTGGCGGTGGGCTTGTACCTGGATCTTTGGTTTTA
GTTGGTGGGGATCCAGGTGTTGGCAAAAGCACACTTTTATTGCAGATGGCTGCAATGATA
GCTCAAGAGGGTGATTTTGGTAGGCCAGCTCCAGTTCTTTATGTCTCGGGTGAAGAGAGC
GTTGAACAAATTGGAAACAGAGCGGATCGGATGAAAATTGGAACAGAGGACCTTTTCTTA
TATTCAAGCACAGATATTGAGGACATCTTGGAAAAAATACAAGCCTTGTCACCCCGCGCT
CTAATTGTTGATTCCATTCAGACAGTTTATTTGAAAGGAGTCACTGGAAGTGCTGGAGGT
ATTGTACAGGTGAAGGAATGCACCTCATCTTTATTGCGGTTTGCAAAGAAGACAAACATC
CCAGTTCTATTGATTGGACATGTGACAAAGAGTGGAGACATAGCAGGACCTCGTGTCTTG
GAGCACATTGTGGATGTTGTCTTGTATATGGAAGGGGAGGAATATTCAGCTCATCGTTTT
CTTCGATCTGTGAAGAACCGGTTTGGCTCTACTGATGAGCTTGGAGTGTTTGAAATGTCT
CAAAAGGGACTTCAAGCTGTGTCGAACCCAAGCGAGATATTCTTAAGTGAACAACACCCT
GATTCTGAGATTTTAGCTGGACTTGCTGTTGCTGTTATCGTTGATGGATCTCGAGCTTTT
CTCCTCGAAATTCAGGCATTATGTTTATCCGAGTCTGCGGCTACAAGGCAATAT---AAT
GGAGTTCTACCGAGCAGAGCCGAAATGATTATATCAGTTCTCATGAAGCAAGCGGGTCTA
AAGCTCCAAAACAAT---GCCATCTTTGTAAATATTGTCAGTGGGGTGAAATTAAAAGAA
ACTGCTGGGGATCTTGCAATAGCAGTTGCAATTTGCAGCAGTTACTTGGAGTTCCCCATT
CCCATTGATGTTGCATTCATTGGAGAGATTGGCCTTGGTGGCGAGTTACGTCCGGTCCGG
GGAATGGAAAAAAGGGTGAATGCTGTGGTGAAATTGGGATATAAGAAGTGTATTGTCCCT
AAATCAGCTGCGGAACGA---CTTACAAGTCTCGACTTGAAT---GGAATGATGATT---
TTAGGCTGCAGGAACTTAAAGGAAGTGATCAACATTGTATTTCAGAGC
>Daucuscarota_DCAR_007591
ATGCAA------GCAAACATGCAC---GCGTTTCGTTTAATTCACGCT---CAAAAGCAC
CTAATTAATCTCTCCACACGCCTT---------TCTTGT---------------AAGTAT
TCTCTAAACCCTAATTTTCACCCCCAATCCCACACTACCCCACAAAGATCTATTCACTTC
ACAAATCAC---------------TTGAATAGCTGGACCAGTTTTGCTATATATGACCCC
ATTACTGGCAGTCTTATAACACAGAGAGTGAGTAATGTTTACGATAATGTTGGTAAGAAG
GGATCGGGTGGTGGGAAGAAGAAAGGGAAGGTGAAGACTAGTTGGGTTTGTGAGAGTTGT
GGGTATTCGGATGGGCAGTGGTGGGGTTCGTGTCGTTCGTGTGATGGTGTCGGTACGATG
AAGCGGTTTTCGGAGGGT------------GATGGGGGAGAAGGGAGGATATCTAGTGGG
TTTGGGGTTTCAGAGAAAGTGATGGGAACGTGGTTGCCGCAGCAGGCTGGTCCAGTGAGG
TTGACGGATGTGAATAGGGGTGTTGATCAGAAAGAGTGGAGGATTCCCTTGTCTGGACTA
TTTGGAAATGAAGTTTCTAGGGTTCTTGGTGGTGGTCTTGTTCCAGGTTCTCTGGTCTTA
GTTGGCGGTGATCCTGGTGTTGGCAAAAGTACATTGTTATTACAGATTGCTGCAATAATC
TCAGAAGGGCATGAGATGCGACAATCAGCTCCAGTGGTTTATATATCTGGTGAAGAGAGT
ATTGACCAAATTGGAAACAGGGCAGATCGATTGAGAATAGGGACTGAAGAACTATTCTTG
TATTCCAGTACAGATGTCGAGGACATTCTGGAAAAAGCTCAGCCACTCTCTCCTCGGGCT
TTAATTGTAGATTCGATTCAGACAGTATTTCTGAAAGGTGTGACTGGAAGTCCTGGAGGT
CTCTCTCAGGTGAAAGAATGCACCTCAGCGTTGCTGAGGTTTGCTAAGAAAACAAACATC
CCTGTGTTCTTGATTGGTCATGTAAATAAGTCAGGAGACATTGCTGGACCTCGTGTCTTG
GAACACATTGTTGATGCTGTTTTATACCTTGAAGGTGAAAAACATTCATCTCATCGGTTG
CTTCGGTCTGTAAAAAATCGTTTTGGATCTACTGATGAGCTTGGAGTTTTTGAAATGTCT
CAATCAGGATTGCAAGCTGTTACAAACCCGAGTGAGATATTCTTAAGTCCGCAGCAAATA
GATTCGGAGGTTTTAGCAGGACTTGCAGTCACT---------------------------
---------------GCACTTTGTGTAGCTAGCTCAACAAATTCAAGGCAGGTC---ACT
GGTCTTCATACAAGCAGAGCAGACATGATAATTTCAGTTCTTATGAAGCAAGCTGGCCTA
AAGCTCCAAGAAAAT---GGCATCTTTTTGAATGTTGTCAGTGGATTGACTGTAAGTGAG
ACTGCTGGTGATCTTGCAGTAGCAGCCGCAATATGCAGCAGG------------------
------------------------------------------------------------
------------------------------------------------------------
---------------------------------------CAT---GTCATCTATTTA---
ATATTCTGT---------------------AATTGA------------
>HelianthusAnnuus_OTG24716.1
ATGGTA---------------------CCATTACAAACCCTTTACGCC---CGG------
------------------------------ACCCACTTT---------------CGCAAC
TTACAAATTCACAAACTTTATCGATCTTTTCACTCCACA---------------------
---------------------------------------------ACAGTTTATGATCCT
GTAACCGGTTGTATGGTGACAAAATCGAATGAGGAACCGGATAAACAAAGTGTTATGAAG
GGG------GGTGGGAAAAAGAAGAGTAAGAGTAAGAGTGTTTGGGTTTGTTCTGAATGT
GGGTATTCGGATGGGCAGTGGTGGGGGTATTGTAGGGAGTGTAAGAGTGTTAATACTATG
AAGGAGTTGGTGGATGTT------------GTTGATAGTGGTGGTGGTAAGACTAATGGC
TTTCAGATGTCTGAGAAGTTAGTGCAGTCTTGGTTGCCCAAACGGGCTGTTCCATTACGC
TTGACGGATGTTAACCGTGGGGTTAACCATTCGGATTGGCGGTTTCCTTTATCTGGACTA
TTTGGAGATGAAGTTTCTAGGGTTCTTGGTGGTGGTCTAGTACCAGGTTCTTTGGTTTTG
GTTGGTGGTGATCCAGGTGTTGGGAAGAGTACACTAATGTTACAGATTGCAGCAATTATA
GCAGAAGGAAAAGAAATCGGTAAACCAGCGCCAGTACTTTATGTTTCAGGTGAAGAGAGT
GTAGAGCAAATTGGAAACAGAGCAGATCGTATGGAAATCAGCACAGATGAATTGTTCCTA
TATTCAAGTACCGACATAGAGGATATTTTGGTAAAGGCTCAAGCTCTCTCTCCACGTGCT
CTAATAATCGATTCTATTCAGACGGTGCATCTAGCAGGAGTTACTGGTAGTGCTGGTGGT
ATCTACCAGGTTAAAGAATGCACTGCTGCCTTGCTTCGTTTTGCTAAGAAGACAGACGTA
CCTGTGTTCTTGATTGGGCACGTAACAAAGTCAGGAGACATAGCTGGACCTCGTGTCTTG
GAGCATATTGTTGACGCTGTTTTATATATGGAGGGAGAGCAGTATTCATCGCATCGTCTT
CTTCGTGCATTCAAGAACCGTTTTGGCTCCACGGATGAGCTTGGAGTGTTTGAAATGTCG
CCATGTGGACTAAAAGCTGTCAAGAATCCCAGTGAGATTTTTTTGAGTGAGGAACGCTCA
GATTCAGAATTCTTGGCAGGTCTTGCAACTGCTGTAATTATGGATGGATCCCGCACATTC
GTCATAGAAATTCAGGCGCTATGTGCAACAGGGTCCTCGCTTTCTAGGCAAGTG---AAT
GGTGTTCAAGCAGGCAGAGCTGATATGATTATTGCTGTTCTTATGAAGCAAGCCGGTCTC
AAGCTTCAGTCAAAT---GCGATCTTCTTGAATGTTGTTAGTGGGGCTAGTCTAACTGAA
ACTGCTGGTGATCTGGCAGTTGCAGCAGCAATATGTAGTAGTTTTCTGGAGTTTCCTATC
CCTAGCAACATGGCGTTCATTGGAGAAGTTGGGCTTGGTGGTGAGCTTCGTATGGTACCA
AAAATGGAGAAGAGGGTGGGTACATTGGCAAAACTGGGGTATAAAAAGTGTGTTGTGCCG
GAACCTGCTGCGAAATTG---TTGAGGGGATTAGATTTTGGA---GAATTTGAGCTT---
TTGGGGTGTCAAACTCTAAAAGATGTTATTAACAGCGTCTTTATAACA
>ArabidopsisThaliana_AT5G50340.1
ATGTTG---ATCGCAGACATGAGA---TGCTTCAGATGCTTCTACACT---CGACACTCT
CTTCTCCTCCTCCGATCTTCCAATCCGGTCACGGTTCCT---------------------
------------ATATCTCCGGTCCGGTTCCGT---CTTCGTCTCCGTCGTCTCTCATCA
TCTCCC---------------------------------------TCCGTTTTCGAC---
------------CTTCATTCCTCCAATCAGGACGCGAATTCGAACAGATCAAATCCTCCA
CGAGGGGAAAACAAATCGAAGAAAGGGAAATCGAAAACTGTTTGGGTTTGTGAGAGCTGT
GGTCACTCGGAAGGGCAATGGTGGGGGAGTTGTCGTGCTTGTCATAAGGTTGGGACTATG
AAACGTTTTTCTGAAGGTTCTGAGTCAAGTGCTAGTGGTGGTGGTGGCAACGGTACTGGC
TTGGGTTTTACGGAGGGTAAGGGTTTGTCTTGGTTACCTGAGCAAGCTCAGCCACATCGA
TTGACTGATGTTATTCATGGCATTACTCAACAACAATGGAGAATTTCACTGCCTGGACTT
TTTGGGAATGAAGTTGCTAGAGTACTTGGTGGTGGTCTTGCTCCAGGTTCTCTGATTTTG
ATTGGTGGTGATCCTGGTATTGGCAAGAGTACTTTGTTGTTGCAGATTGCATCTATAATT
GCTGAGGGGAGTGAGTTGGCCGAACCAGCACCGGTTTTGTATATCTCTGGTGAAGAGAGT
GTCGAGCAAATAGGAAGTCGGGCTGACAGGATGAGAATTCAAACTGAAGAGCTCTACCTG
TTTTCGAGTTCGGATCTTCAGGACATTCTAAACAAAGCTCATCGACTATCTCCTCGAGCT
CTCATAATTGACTCAATTCAAACCGTTTACCTAAAAGATGTGACTGGAAGTGCTGGTGGT
CTCACACAGGTTAAAGAATGCACATCAACCCTGTTGCGTTTTGCTAAGAAATCTAATATC
CCTGTTTTCTTGGTTGGACATGTTACGAAAGCGGGCGATATTGCAGGACCTCGTGTTTTG
GAGCACATAGTAGATGTTGTCTTGTACTTGGAGGGTGAAGAGTCATCAACGTACCGCTTG
CTTCGATCTGTGAAGAATCGGTTTGGGTCGACTGATGAACTTGGAGTTTTTGAAATGGCA
AACTCAGGACTTGAAGTGGTCTCAAACCCAAGTGGCATATATCTTAGTCAACAGAACCCA
GATTCAGATGTTTTAGCTGGATTAGCTGTAGCAGTTGTTATGGATGGATCTCGGAGTTTC
CTAATTGAAGTTCAGGCATTGTGTTCCCCTGGCTCAACAGTTTCAAGGCATGTC---AAT
GGTGTTCAAGCAAGCAGAGCTGACATGATAATTGCAGTTCTTATGAAGCAAGCTGGTCTT
AGAATTCAGGAAAAT---GGGATTTTTCTGAACGTCGCTAACGGAATGGCTCTTTCTGAG
ACTGCTGGTGACCTTGCAATAGCAGCAGCTATTTGTAGCAGTTTCTTGGAGTTTCCAATT
CCTCACGGTGTAGCATTCATTGGCGAGATTGGTCTTGGGGGAGAGGTTCGCACGGTACCA
AGAATGGAGAAAAGGGTGAGTACAGTGGCAAAGCTTGGGTTTAACAAATGTGTAGTTCCT
AAATCAGTGGAGGAATCA---CTTAAGGCGTTGAGTTTGAAA---GAGATTGAGATA---
ATCGGATGCAAGAATCTGAAAGAGTTAATCAATGCTGTGTTTAAGGGA
>CitrusSinensis_orange1.1g007957m
ATGCAA---TTCCCAGAAATGAAATCATCAGTCAGGTTCTTCCATTCT---CCGAAACAA
TTCCTCCCTCTATTCAACCGTACC---------CATTTC---------------CTTTCC
CGTCAATTTCCCCAATTTTCCCGCCAATTTCACTCCACGACCCTC---CGTCTATGCTCC
---------------------------------------------AGCATTTACGGTTCT
TCAATCGCCAATGGAGTGCCGGAATCAAGTGGGAATGTGAATAGTCAGAAGAAGAAGACC
AACGGGGACGGAACTAGGAAGAAAGGAAAGAATAGAACCAATTGGGTCTGCTCAGATTGC
GGGTATACGGACGGACAGTGGTGGGGCATGTGCCGCGCGTGCGAGAGCGTGGGGACTATG
AAGAGGTACAGTGCA---------------------------------------GGGGAG
AGTGACGAGGGACCTGTGGTGCAAAGAACTTGGCTGCCACAAAAACCCCAGCCCGTCCGG
TTGCTGGAGGTGAACAAGGGGATGAAGCAGTTAGATTGGCGAATTCCTTTATCTGGGCTT
TTCGGAAATGAAGTTGCTAGGGTGCTTGGTGGTGGTCTTGTACCAGGCTCTTTAGTTTTG
ATTGGTGGAGATCCTGGTGTTGGCAAGAGTACACTGTTGTTGCAGATGGCTGCAATAATT
GCTGATGTTCATGATCTTGGAGAACCTTCTCCAGTTGTATATGTCTCTGGTGAAGAGAGT
GTTGAGCAAATTGGAAATAGAGCTGATCGCATGATGATTGCAACAGAGGAGCTTTTCCTG
TATTCAAGTACTGATATTGAGGACATAGTAGAAAAAGTTCAGCCCCTTTCTCCCCGGGCA
CTTATAATTGATTCAATTCAAACAGTGTACTTAAGGGGAGTTGCTGGAAGTGCCGGAGGG
CTCATGCAGGTAAAGGAGTGCACATCTGCCTTGCTACGTTTTGCAAAGAAGACTAACATT
CCAGTTCTTTTGGCTGGCCATGTGACAAAATCTGGAGACATAGCTGGGCCTCGTGTCTTG
GAGCACATTGTTGATGCTGTCTTATATATGGAAGGGGAGAAGTTCTCGTCTTATCGGTTG
CTTAGATCTGTGAAAAATCGTTTTGGGTCTACTGATGAGCTTGGAGTATTTGAAATGTCC
CAATTAGGACTGCAAGCTGTCTCAAACCCCAGTAAGATCTTTCTAAGTGAGCAGCACTCA
GATTCAGAGTTTTTAGCTGGACTTGCTGTTGCTGTTATCATGGACGGATCTCGGTCTTTC
CTAATAGAGATTCAGGCTTTATGTGTGTCAGGCTCAACAGTTTCAAGACACGTA---AAT
GGAATCCAAGCAAGCCGAGCCGACATGATTATTTCAGTTCTCATGAAGCAAGCTGGTCTG
AAACTTCAAGAGAAT---GCCATTTTTTTAAACGTGGTTAGTGGAGTGGCGCTAACAGAG
ACTGCTGGGGATCTTGCTGTAGCAGCAGCTATTTGTAGCAGTTTCTTGGAGTTCCCTATT
CCAAATGGCATTGCGTTCATTGGTGAAATTGGTCTTGGTGGTGAGCTTCGCATGGTATCC
AGAATGGAGAAAAGGGTCAGTACAGTAGCAAAACTAGGATACAGAAAATGTATAGTTCCC
AAATCAGCAGAGAAATCT---CTAGCAACTCTGGGTTTTGAG---CAGATGGAATTC---
ATCGGCTGCAAGAACTTGAAAGAGGTCATCAACGTTGTGTTTACAACA
>CoffeaCanephora_Cc04_g02430
ATGCAA---GTTGCAGACATGCGA---GCACTCAGAAAAGTCTTCTCCAGCAGAAATCAC
CTCTGCAATCTATCATCCCGCAAATCCTCTTCACATTCCTCTTTTGTTTCTTTCAAACCT
CTCCAAAACCCTGCACTTTCCCGCCAATTCCACTCCTCGCGCCTCCTCAAATCCTCCGAT
GAACCCATCTCCAGCATCGATGCTTCGACTGCCTGGACTGCCGGTGCGTTTTACGACCCC
GTGTCCGGC---------------CGTGATGCTGGGGGA---------GAGATTATAGGG
ACT------------AAGAAGAAAGGGAAGAGTAAAACTGTTTGGGTGTGCTCCGAGTGT
GGGTATTCGTCTGGGCAGTGGTGGGGTTACTGTCAGTCGTGCCAGAAGGCAGGTACCATG
AAGCAGTTTTCTCCAGGAGTA---------GAGAGTAACGGTACAGGGAAAGTTAGCGGA
TTTGAATTCTCGGAGAATGTGGCGCGGGCGTGGCTACCACAAAATTCTGTGCCTATTAGG
TTGGCCGATGTGAATAGGGGGGTCAGCCCATTGGATTGGCGAATTCCTTTGTCTGGATTG
TTTGGAGCTGAAGTTGGAAGGGTTCTTGGTGGAGGTCTTGTGCCAGGTTCTTTAGTTTTA
GTTGGGGGTGATCCTGGTATTGGGAAGAGCACACTTTTGTTACAGACTGCCGCGATAATT
GCAGAAGGGCATGCAATGGGTGGAACAGCTCCAGTTGTTTATGTGTCTGGTGAAGAGAGC
ATTGAGCAAATTGGCAACAGAGCTGATCGTATGAAAATTGGGGCAACAGAACTTTTCTTA
TACTCAAGTACAGATATCAAGGACATTTTGGACAAGGCTCGACCTCTCTCCCCTCGCGCT
TTAGTTATTGATTCTATTCAGACAGTTTATCTACAAGGAGTGACTGGAAGTGCAGGAAGC
ATCAGTCAGGTAAGAGAGTGCACTTCCGCTTTGCTACGTTTTGCTAAGACAACAAATGTC
CCTGTTCTTTTGGCTGGACATGTGACTAAATCTGGTGACATAGCTGGACCTCGTGTCTTG
GAGCATATTGTTGATGTTGTACTGTATATGGAAGGGGAGAAATGTTCATCTCATCGATTG
CTTCGATCTGTGAAGAATCGTTTTGGAACCACAGATGAGCTTGGAGTTTTCGAAATGTCA
CACTCAGGATTACAGGCTGTTTCAAACCCCAGTGAGATGTTTCTAAGTGAGGAGTACTCA
GATTCGGAGATTCTAGCAGGGTTGGCTGTTGCTGTAATTATGGATGGTTCACGCGCTTTT
CTCATTGAAATTCAGGCATTATGCATAGCTGGCTCTCCAATTGCAAGACAAGTG---AAT
GGTGTTCAAGCGAGCAGAGCCGACATGATCATTTCAGTTCTTATGAAGCAAGCTGGACTG
AAGCTACAAGAGAAT---GGCATTTTTCTTAATGTTGTTAGTGGTGTTAGCTTGTCTGAG
ACTGCTGGAGATCTTTCAGTAGCGGCTGCAATTTGCAGCAGTTTCTTGGAGTTTCCCATT
CCCCGTGGTGTAGCATTCATTGGAGAAATTGGCCTTGGTGGGGAACTTCGTATGGTACCA
GGAATGGAGAAAAGGGCATCTACACTGGCAAAGCTGGGTTACAAGAATTGTGTTGTCCCG
GAATTGGCAGAGAAATTT---TTGTCGACCTTGGATCTTGAG---GGAATGCAGATA---
TTGGCTTGTAGGGATCTAAAGGAGATGATTAACACGGTATTTTCGAAA
>GlycineMax_Glyma.08G199700.1.p
ATGCTT---------------------TCCTTCTCTGTTTCTGGTTTC---CCT------
------------------------------CCATTCCCA---------------CTTCGC
AGG---------GCATATCCAAGAAGA---------------------------------
---------------------------------------------GCAAGCTTTGACATT
GACACCCCACAAGACCCCAATTCAGTCAACCCTAATGGCTCGAATGCTAGAGTGATAGGT
GGTTTCATTGGAAGGAAGAAGAAGGGGAAGGAGAAAGTTCAATGGGTTTGCTGCAATTGT
GGGTACAGTGCAGGGCAATGGTGGGGCATGTGTCGATCATGCAGTGTATCTGGCACTATG
AAAGAAGCCAAA------------------TTTAGTGATGCTGATACTGTGGTTAGTGGG
TTTTCAGTTTTGGAGGATGTTGTGGGGTCTTGGCTACCGCAACAGGAACGCCCCTTGAGA
TTGACAGAGGTAAACAAGGGACTTGATCATCACCATTGGAGAATTCCTCTGTCTGGTCCA
TTTGGAGATGAAGTTTCCAGAGTGTTTGGTGGTGGTCTTGTACCAGGCTCATTGACTTTA
ATTGGTGGTGATCCTGGTGTTGGGAAGAGTACTTTGTTGTTGCAGATAGCTGCAATTATT
GCAAAAGGTGACAGTGATGGTGAAGCATGTCCAGTTGTATATGTCTCTGGTGAAGAGAGT
GTTGAGCAAATTGGTAACAGAGCAGATCGCCTTAGGATTGAATCAGAT---ATTTATTTA
TATTCAAGTAATGATGTTGAGGACATACTGAAGAAAGTACAGTATCTCTCCCCTGGGGCT
CTTATTGTTGATTCGATACAAACTGTTTATTTAAAAGGAATAATGGGAAGTCCTGGAGGG
ATTATGCAGGTGAAAGAATGTACTTCAGCTTTACTGCGATTTGCGAAGAAGACAAACATC
CCAGTTCTTTTGATTGGACATGTGACAAAATCTGGAGACATTGCAGGACCTCGTGTCTTG
GAGCATATTGTTGATGTTGTTTTGTATATGGAAGGTGAGAAGTACTCTTCTCATCGTATG
CTTCGAGCTGTGAAAAACCGATTTGGATCTGCTGATGAGCTTGGGGTTTTTGAGATGTCA
CATTCAGGACTTCAGGCTGTTTCAAATGCCAGTGAAATGTTTCTCAGTGAACAGCTCCTG
GATTCAGAAATATTAGCTGGACTAGCTGTTGCTGTAATCATGGATGGGTCCCGGACATTC
CTTATTGAAATTCAGGCACTTTGTCTTTCTGGTTCAACAGGTTCAAGGCAAGTT---AAT
GGGATCCAACAAAAAAGAGCTGATATGATCATATCTGTTCTTATAAAGCAAGCAGGTCTT
CGTCTCCAAGAACAT---GCTGTATTTTTGAATGTTGTTAGTGGATTGGCACTGACTGAG
ACTGCAGGAGATCTAGCTATAGCAGCAGCAATTTGCAGCAGTTGCTTGGAAATCCCTATT
CCAAATGACATTGCATTCATTGGTGAAATTGGCCTTGGTGGTGAGCTTCGCATGGTTCCT
AGAATGGAGAAAAGGGTATATACCGTTGCGAAATTGGGTTACAGAATGTGTATAGTACCC
AAGGTGGCTGAAAAAGCT---TTGGGAACCGAAGGTTTAGAA---AAGATGGAAGTT---
GTTGGTTGCAGGAATCTGAAAGAGGTTATTAACACTGTATTCCTTAAT
>GlycineMax_Glyma.15G021000.1.p
ATGACG------------ACGAGG---CTCCTTAGAACGATCTTCATC---GCCCACAAG
CTCCACCTCCGCAACCCCAAATGTATTTTCCCACCTCTC---------------CTTTCC
------------CGCCACTCCTCCACGGCCACAAATTCCTCCGAGGCCCGCGAACCAGCA
AAGGAAACCACCACCACCACCACCACCACCAGTTGGAGCATGTACAACGTCTACGAC---
---------CGCCCAATTGCGCAGCGCGAGCTAAACGACCACAGCGACAGAGCAGCAAAG
AGTGTGACGAAGATAAAGGGAAAGGGGAAGGTGAAAACTCAGTGGGTGTGCTGCAGTTGC
GGCCACTCAACAGGAAAATGGTGGGGGCAATGCCCCGAATGCGAAATGGTTGGCACAATG
AACGAGTTTCATGAG---------------AGCAAATTGACTGACAGCAAGTCCGGTGGG
TTAGAAGTTTCCGAGGATGCAGTGGGCTTGTGGCTCCCGCAACGACCCCGCCCCGTCAAA
TTGGAAGAGGTGAACCGTGGATTCAATTACCAGCAATGGAGAATACCTTTGTCTGGTTCT
TTTGGAAATGAAGTTTCTACAGTGCTTGGTGGAGGTCTTGTACCAGGTTCTTTAACTTTA
GTTGGTGGTGATCCTGGTATTGGGAAAAGTACACTGCTGTTGCAGATTGCAGCAATGATA
GCAAATGAATGCAGTGACTATGAAGGACCTCCAGTTGTATATGTCTCTGGTGAAGAGAGC
CTTCAGCAAATTGGTATTAGAGCAGATCGCCTTGGGATTAAGTCCAAT---ATTTATTTA
TATTCAAGTACTGATATAGAGGACATATTGACGAAGACTCATGGTCTATCCCCTCGTGCT
CTGGTGGTTGATTCGATACAAACTGTTTACCTGAAAACTATAATAGGAAGTGCTGGAGGG
ATTATGCAGGTGAAGGAATGTACTGCAGCTTTGATGCGATTTGCAAAAACAACTAACATC
TCAGTTTTTTTGATTGGACATGTGACTAAGTCTGGAGACATAGCAGGACCTCGTGTCTTG
GAGCATATTGTTGATGTTGTTTTATATATGGAAGGCGAGAAGTACTCTCCATATCGAATG
CTTCGAGCTGTGAAAAATCGGTTTGGATCCACTGATGAGCTTGCAGTTCTTGAGATGTCG
CAGTCAGGACTCCAGGTTGTTTCAAATGCCAGTGAAATGTTTCTCACTCAACAACACTCC
GATTCAAATGTTTTAGCTGGGCTTGCTATTGCTGTAATAATGGATGGTTCAAGAACTTTT
TTAATTGAAATTCAGGCACTTTGCCTTACACATTGCCCAGTTTCGAGTTCACTATCTAAT
GGGATCAATGCCAACAAAGCTAATATTATTAAATGTGTACTTATAAAGCAAACAGGCCTC
CATCTTCAAGATAAT---GCCGTGTTTTTGAATGTTGTTAGTGGAATGACAGTGACAGAG
ACTGCTGGAGATCTTGCAATAGCAGCTGCAATTTGCAGCAGTTTCTTGGAGTTCCCAATT
CCAGAGGGGACTGCATTCATTGGTGAAATTGGCCTTGGTGGAGAGCTTCGCATGGTTCCT
AGAATTGAAAAAAGGGTTAACACATTGGTGAAGTTGGGTTACAGAATGTGTGTAGTACCA
AAGCAGGCTGAAAAACTT---TTAGAAACCGAAGGTCTAGGA---AAGATGAAAGTT---
GTAGGTTGCAAGGATCTGAAAGAGGTTATTAACGCTGTATTCAGTAGA
>HandroanthusImpetiginosus_PIN08709.1
------------------------------------------------------------
------------------------------------------------------------
------------------------------------------------------------
------------------------------------------------------------
------------------------------------------------------------
------------------------------------------------------------
------------------------------------------------------------
------------------------------------------------------------
------------------------------------------------------------
------------------------------------------------------------
------------------------------------------------------------
------------------------------------------------------------
------------------------------------------------------------
------------------------------------------------------------
------------------------------------------------------------
------------------------------------------------------------
------------------------------------------------------------
------------------------------------------------------------
---------------------------ATGGAAGGGGAGAAATATTCATCACATCGACTG
CTTCGATCAGTTAAGAATCGATTTGGCTCCACAGATGAGCTTGGAGTTTTTGAAATGTCA
CAGTCAGGATTGCAAGGAGTATCAAATCCCAGCGAGATGTTCTTAGGTGAACTGCACTCT
GATTCAGACTACCTAGCTGGGTTGGCTGTGGCTGTGATTGTGGATGGATCTCGAGCATTT
CTCATTGAAATTCAGGCATTATGTGTAGCTGGCTCGTCAGTTGGGAGGCATATA---AAT
GGTGTTCAAGGTAGCAGGGCTGACATGATTATTTCAGTTATCATAAAGCAAGCTGGTCTT
AAGCTACAAGAGAAT---GGCATCTTTCTTAATGTCGTTAGTGGGGTTAGCCTGACGGAG
ACGGCTGGGGATCTAGCAATTGCAGCCGCCATTTGCAGCAGCTTCTTGGAGTTCCCCATA
CCCCATGGCATGGCATTCATTGCAGAAGTTGGTCTCGGTGGTGAACTTCGTATGGTACCT
CAACTGGAGAAAAGAATAAACACTGTAGCAAAACTTGGATATAAGCAGTGTATTGTTCCT
AAATCTGCAGAGAAGTCC---TTCTCAGACCTGCAACCTCAG---GGCATGGAGATT---
CTGGGATGTAAGAATTTGAAGGAGATGATTAACACTGTTTTCAGAAGA
>HandroanthusImpetiginosus_PIN17101.1
ATGCAA---GCTCCGGACATGCGT---GCATTTCGATCGCTCCACGTC---TGCAAAACC
CTTCAAGCTCTCTCCTCCCAGAGC------CCTATCTCTATCATCACCTGCTGTAAATCC
CGTAATTACCCTCGATACCCTCAAAGATTCCACTCCACTCCCCACCGCCGATTCCCCTCC
TCTAGCACTTCCGATGAACCTACCGGTTCCAGCTGGTCCGCTTTCACGGTTTACGACCCC
AATACTGGCCGCGTGGTCACCAAGCGAGAACGTAATGGCAACAAAGAAGATGTTATAGGG
AGCAGCAGCAGCATTCGGAAGAAGGGAAAGAGTAAGAGTGTTCATGTTTGTAATAATTGT
GGGTATTCAGATGGGCAGTGGTGGGGCACGTGTAAGCAGTGCGGGGAAGTTGGTACTATG
AAGCAGTTCACC------------------ACCGAGAGTAAGGACCGGAAAGTGAATGGA
ATGCAAGTGTCAGAAAATGTGGGTAGATCCTGGCTGCCAAAGAAGATGGCCCCTATCAAG
TTGGCTGATGTGTGTGGGCGGATTAACCAGTTGAGCTGGCGAATACCTTTGCCCGGACTA
TTTGGAGCTGAAGTGGAGAGGGTTCTTGGTGGTGGTTTAGTCCCAGGTTCTCTAGTATTA
GTGGGTGGAGATCCTGGTGTTGGTAAAAGCACTTTATTGTTGCAGATTGCTGCATTAATA
GCAGAAGGGAATGATGCAGATGATCCAACTCGAGTTATATATGTATCTGGGGAAGAGAGT
ATTGAGCAAATAGGGAATAGAGCTGACCGTTTAGGTATTAAGACAGAAGAACTTTTTCTG
CATTCAAGTACAGATATTGAGGATATTCTAGAACAGGCTCATCATCTTTCCCCAAAGGCT
TTAGTTATTGATTCTATTCAGACTGTCTATCTGGAGGGAGTGACGGGAAGCGCAGGAGGT
GACGTGCAGGTGAGAGAATGCACCTCAGCCTTACTACGTTTTGCTAAGAAGACAAACATC
CCTGTGCTTTTGATTGGACATGTGACCAAAACTGGAGATATAGCTGGACCTCGTGTCTTG
GAGCACATCGTGGATGTTGTTTTATATATGGAAGGGGAGAAATATTCATCACATCGACTG
CTTCGATCAGTTAAGAATCGATTTGGCTCCACAGATGAGCTTGGAGTTTTTGAAATGTCA
CAGTCAGGATTGCAAGGAGTATCAAATCCCAGCGAGATGTTCTTAGGTGAACTGCACTCT
GATTCAGACTACCTAGCTGGGTTGGCTGTGGCTGTGATTGTGGATGGATCTCGAGCATTT
CTCATTGAAATTCAGGCATTATGTGTAGCTGGCTCGTCAGTTGGGAGGCATATA---AAT
GGTGTTCAAGGTAGCAGGGCTGACATGATTATTTCAGTTATCATAAAGCAAGCTGGTCTT
AAGCTACAAGAGAAT---GGCATCTTTCTTAATGTCGTTAGTGGGATTAGCCTGACGGAG
ACGGCTGGGGATCTAGCAATTGCAGCCGCCATTTGCAGCAGCTTCTTGGAGTTCCCCATA
CCCCATGGCATGGCATTCATTGCAGAAGTTGGTCTCGGTGGTGAACTTCGTATGGTTCCT
CAACTGGAGAAAAGAATAAACACTGTGGCAAAACTGGGATATAAGCAGTGTATTGTTCCT
AAATCTGCAGAGAAGTCC---TTCTCAGACCTGCAACCTCAG---GGCATGGAGATT---
CTGGGATGTAAGAATTTGAAGGAGATGATTAACACTGTTTTCAGAAGA
>IpomoeaNil_INIL01g20011.t1
------------------------------------------------------------
------------------------------------------------------------
------------atgttccctgaggaa---------------------------------
---tcggccgccgttagccacgatgtgaacggatgg---------aca------------
------------------------cgaaccgatgacgaggcatctcaagaggtttttggg
agt------aaaaggaaggggaaagggaagagtaaaacagtatgggtgtgctcggactgt
ggatatactgatggggagtggtggggggtttgtaaggaatgtaatgctgtcaataccttg
aagcgg------------------------------------------------------
------ttctcccaaggggaaataaggtcatggttagctcaacgttctatgccgatgaaa
ttgtcagatgtgaacaaggggattaatcagattaattggagaattccattatctggactt
cttggagctgaagttgaaacagtgcttggtggtggtctggttccaggttccttagtttta
gtaggtggagatcctggtgttggcaagagcacattattgttgcagattgcagctatactc
tgtgaggggcatggtacaactgaatctgcaccagttgtttatgtctctggagaagag---
------------------------------------------------------------
---------------------gatattctggaaaaggttcagccttttttaccacgtgct
ttaataattgattccattcagacagtttatctcagagaagtagctggaagtgcaggaggc
ctaacacaggtgagggaatgcacacaagcatttcttcgttttgccaagaagactaatatt
cctattcttttggctgggcatgtcactaaatctggtgtaatagctggacctcgtgtgttg
gagcacattgttgatgctgtcttatatatggagggagagaagtattcttctcatcgatta
ctaaggtctgtgaagaaccgttttggatccacagatgagcttggtgtatttcaaatgtca
gagtcaggtttacaaactcttgcaaaccctagtgaaatgtttctaagtgaacagcattca
gattctgatgttttagttgggcttgctgttgctgtagttttggatggatcacgtgccttt
gtcattgaaattcaggcattgtgtattgattgcttatctgtgtcaagagcaatc---gtg
ggtgttcgaccaggcagagctgcgttgattgttgca------------------------
------------------ggcatttttctgaatgtcatcagtggatttaaactgaaagag
actgccggggatctcgctatagcagcagcaatttgcagcagtttctttgaatgtccagta
ccagttgggttcgggttcattggagaaattggtctaggcggtgaactccgtacggtacca
ttaatggacaaaagggtaaatactgtggcaaaattgggatataaaaaatgtgttgttccc
aaatctgcggtgaagtca---ttggtaaagctagagcttggg---gaaattgagatt---
gtgggttgcagtaatctgaaggagatgattaatgttgtgtttccaagc
>IpomoeaNil_INIL01g20012.t1
ctgcaa---cgagcagacatgaga---gcattcagagcgctccacttc---cagaaacac
caattcaacccatcttcaaacaggcccttgttaaaccctccaataacttcatgtaaatat
tccccaaaccctagattttcccgccatttatggtctactcctcgtcgcatgtcccctgag
gaatcgaccgccgttagccacgatgtgaacggatgg---------actttctacgagccc
accaccggccgggtcgtgacacgaagagcacagtccaataacgaggcagaggttgttggg
agt------aaaaggaaggggaaagggaagagtaaaacagtatgggtgtgctcggactgt
ggaaatactgatgcgcagtggtggggggtttgtaaggaatgtaatgctgtcaataccttg
aagcagttc---------------------tcccaaggggatgatcgtcccactggtggg
cttgggatatctgaaaaagtaataaggtcatggttacctcaacgttctatgccgatgaaa
ttgtcagatgtgaacaaggggattaatcagattaattggagaattcccttatctggactc
tttggagctgaagttgaaagagtgcttggtggtggtctggttccaggttccttagtttta
gtaggcggagatcctggtgttggcaagagcacattattgttgcagattgcagctatactc
ggtgaagggcatggtacaactgaatctgcaccaattgtttatgtctctggtgaagagagc
attgagcaaattggaaatagagctgaccgtatgagaattgggaccgaacaactcttctta
tacacaagtacagatgttgaggatattctggaaaaggttcagcgtttttcaccacgtgct
ttaataattgattctattcagacagtttatctcagaggagtagctggaagtgcaggaggc
ctaacacaggtcaaggagtgcactgaagcatttcttcgttttgccaagaagactaatgtt
cctgttcttttggctgggcatgtcactaaatctggtgaaatagctggacctcgtgtgttg
gagcacatagttgatgctgtcttatatatggagggggagaagtattcttctcatcgatta
ctaaggtctgtgaagaaccgttttggatccacagatgagcttggtgtatttcaaatgtca
gagtcaggtttacaagctgttgcaagccctagtgaaatgtttctaagtgaagagcattca
gattctgatgttttagcagggcttgctgttgctgtagttttggatggatcacgagccttt
gtcattgaaattcaggcattgtctgttgctggcttatctatgtcaagagcagta---cag
ggtgttcaatcaggcagagctgacttgattgttgcagttctcacgaagcaagctggtctc
aagctacaggagaat---ggcatttttctgaatgtcatcagtggatttaaactgacagag
actgctggggatctcgctatagcagcagcaatttgcagcagtttcttggaatgtccagta
ccagttgggttcgtgttcattggagaaattggtctaggcggcgaactccgtacggtgcca
ttaatggacaaaagggtaaatacagtggcaaaactgggatacaaaaaatgtgttgttccc
aaatctgcggtgaagtca---ttggtaaagctagagcttggg---gacattgagatt---
gtgggttgcagtaatctgaaggagatgatcaatgttgtgttttga---
>ManihotEsculenta_Manes.11G031600.1.p
ATGCAA---ATCCTTGACATGAAA---GCCGTAAGATCATTCTGCACA---CACAGCCAG
TTCTTCTTCTTTAAC---------------CCCACCAAA---------------ACCCTC
AGGGCTTTCTCCTTCCATCCCCGTCAATTCCACCCTGCCTCCCGTCGTTTTTGCGCCGGA
GAGTCCGCTCTCAGCTCCCAATCCCGTCAAGTTTGGAGTATTTATGAGAGTTCTGACGAA
GAAATAGACAAGTTATCCAAGGAAAACGATTATAGTGGTTTGAAGACAGATTTTCTGAAC
GAAGGAGGTGGGAGTAGAAAGAAGGGAAAGACTAAAATTACTTATGTTTGCGAGAACTGC
GGGTATGAAGATGGCCAATGGTGGGGAATCTGTCGAGAATGTCGCCTGGCAGGAACGATG
AAGCAGTTTATAGAAAGG------------GATGTTGAGAGTGGAACTAAAGTAACTGGG
ATGGAGGTTTCTGAAAATGCAGTGCGGTCTTGGCTACCACAGAAGGTTCATCCATTGAAG
TTGAAAGATATTAACCAGAGGATGGATCAATTGAATTGGAGGATTCCTTTGCCTGGACTC
TTTGGAAGTGAAGTTGCTAGGGTGCTTGGTGGCGGTCTTGTTCCAGGTTCTTTGATTTTG
GTTGGTGGTGATCCTGGTGTTGGCAAGAGCACTCTGTTATTGCAGATTGCTGCAATAATT
GCTGAAGGACAAGATGTAGGTAAACAAACTCCAGTTGTATATGTCTCTGGAGAAGAGAGT
ATTGAGCAAATTGTTAACAGGGCTGATCGCATAAGGATCGGAGTGGAGGAAATATTCTTG
TATTCAAGTACTGATATTGAGGACATATTAGCGAAAATTCAGCCTCTATCTCCCCGTGCT
CTAATTATTGATTCAATTCAAACAGTTTATATACAAGGAGTTACTGGAAGTGCTGGAGGA
TTATCTCAGGTTAAGGAATGCACATCAGCTTTGCTGCGATTTGCCAAGAAGACAAAAATA
CCAGTTCTTTTGATTGGACATGTGACCAAATCCGGAGATATAGCAGGGCCCCGTGTCTTG
GAGCACATCGTTGATGTTGTTTTATATTTGGAAGGAGAGAAGCACTCAACTCATCGCTTA
CTTCGACCTGTGAAGAATCGCTTTGGATCCACTGATGAGCTTGGAGTATTTGAGATGTCA
CAATCAGGTCTGGAAGCTGTTTCAAATCCAAGTGAGATATTCTTAAGTGAGCAGTATTTG
GGTTCAGAGATTTTAGTTGGGCTAGCTGTTGCGGTAATAATGGATGGATCTCGAAGTTTC
CTTCTTGAAATTCAGGCATTGTGTGCCACTGGTTCATCAGTTTCAAGGCATGTT---AAT
GGGATACAAGCTAGCAGAGCTGACATGATTATATCGGTTCTTAAGAAGCAAGCTGGTTTA
ATGCTCCAAGAGAAT---AGTATCTTTTTAAATGTTGTTAGCGGGGTGACATTGAGTGAG
ACTGCTGGAGATCTTGCAATAGCAGCTGCAATTTGCAGTAGTTTCTTGGAGTTCCCTATT
CCCAATAACGTTGCATTCATTGGAGAAATTGGCCTTGGTGGTGAGCTACGCACGGTACCA
AGAATGGAGAAAAGAGTAAATACAGTTGCCAAGCTGGGATATAAAATGTGTATTGTTCCC
AAGTCAGCTGAAAAATAT---CTATCAACTGTAGGTTTTGAG---GGGCTAAAAATC---
ATAGGCTGTTCTAATCTGAGACAAGTCATTGACACGGTTTTCACAAGA
>MimulusGuttatus_Migut.I00963.1.p
ATGCAA---GTTTCCGACATGCGT---GCATTCCGATCAATTCACCTC---TGCAAAACC
CTCCAAACCATCTCCACCGGCAAT------CCTAACCCCATTATCACATGTTGCAGATCT
CGTAACAACCCTCTGTTCACTAAAAAATCCCAC------------CGCCGCTTCCTCTCC
ACCGCCACCGCCGATGAATCATCCGCTTCCAGCTGGTCCGCCTTCACTATTTACGACCCG
ACCACCGGCCGTGTTGTCACCAAGCGAGAATACAACGTCAGCAAAGAAGATGTCATCGGG
AGCAGCAGCAGCATGAAGAAGAAGGGGAAGAGCAGGAGCGTACATGTATGTGAGAGCTGT
GGGTACTCCGATGGGCAGTGGTGGGGCACGTGCAAGCAGTGTGGGGAAGTCGGCACGATG
AAGCGGTTCACC------------------ACCGAGAGCGTTGACCGGAAAGTGAGCGGC
ATGCAGGTGTCTGAAAATGCGGTGAGATCGTGGCTGCCAAAGGATACGGCTCCTGTCAAG
CTGACTGATGTGTACGGTCGGATCGACGATTCAAACTGGCGAATACCGCTGTCTGGACTG
TTTGGAGCTGAAGTCGAGAGGGTTCTTGGTGGTGGTTTAGTCCCAGGTTCTCTAGTATTA
GTGGGTGGAGATCCCGGTGTTGGTAAAAGCACGTTGTTGTTACAGATTGCAGCATTAATC
ACAGAAGGAAAGGATGCAAATATTCCAGGTCGAGTTATATATGTATCTGGGGAAGAGAGT
GTTGAGCAAATTGCAAATAGAGCTGACCGTTTGTCTATTGAAACAGACGAACTTTTTCTG
CATTCTAGTACAGATATTGAGGATATTCTAGAACACGCTCAGCATCTTTCTCCGAGGGCT
TTAATCATTGATTCTATTCAGACAGTCTATTTAAGGGGAGTGACTGGAAGTGCTGGAGGT
GACGTGCAGGTGAAAGAATGCACCTCAGCGTTACTACGATTTGCTAAGAAGACAAACATC
CCCGTTCTTTTGATTGGACATGTGACAAAAACTGGAGATATAGCTGGACCTCGTGTCTTG
GAGCACATTGTTGATGTTGTTTTATATATGGAAGGGGAGAAATATTCATCACACCGATTG
CTAAGATCAGTGAAGAATCGATTTGGCTCTACAGATGAGCTTGGAGTTTTCAAAATGTCA
CGATCAGGATTGGAAGGACTTTCAAATCCCAGCGAGATGTTCTTAGTCGATCAGCACTCC
GATTCAGACTACCTAGCCGGGTTAGCTATAGCTGTGATTGTGGATGGATCTCGAGCGTTT
CTCATCGAAATCCAGGCCTTGTGTGTAGCTGGGTCATCCGTTGTGAGGCATTTA---AAC
GGTGTTCAAGGAAGCAGAGCTGACATGATTATTTCAGTTATCATAAAGCAAGCTGGTCTT
AAGCTACAAGAGAAT---GGTATCTTTCTTAATGTTGTTAGTGGGGTTAGCCTAACCGAG
ACAGCTGGGGATTTAGCAATAGCAGCTGCAATTTGTAGCAGCTTCTTGGAATTCCCAATA
CCAAATGGCGTAGCGTTCATAGCGGAAATCGGTCTTGGTGGTGAACTTCGTATGGTGCCG
CAATTAGAGAAACGGATCAACACTCTGGCGAAGCTTGGGTATAAAAAGTGTATCGTCCCC
AAGTCGGCGGAGAAATCT---TTGTCGGATCTTCAGCCTCAC---GGAATGGAGATT---
TTGGGATGTAAGAATTTGAAGGAAATGATTAACACTGTTTTTGTAAGA
>OleaEuropaea_Oeu043914.1
------------------------------------------------------------
------------------------------------------------------------
------------------------------------------------------------
------------------------------------------------------------
------------------------------------------------------------
------------------------------------------------------------
------------------------------------------------------------
------------------------------------------------------------
------------------------------------------------------------
------------------------------------------------------------
------------------------------------------------------------
------------------------------------------------------------
------------------------------------------------------------
------------------------------------------------------------
------------------------------------------------------------
------------------------------------------------------------
------------------------------------------------------------
------------------------------------------------------------
------------------------------------------------------------
------------------------------------------------------------
------------------------------------------------------------
------------------------------------------------------------
------------------------------------------------------------
------------------------------------------------------------
------------------------------------------------------------
------------------------------------------------------------
---------------------------------------------------ATGGTGCCA
CAATTGGAGAAAAGAATTAACCCACTGGCAAAGCTTGGATATAAAAAGTGCATCGTTCCC
AAGTCAGCAGAGAAAATT---TTGTCAGAAATTCATTCTGAC---GGAATGGAGATT---
TGGGGATGTAAAAATTTGAAGGAGATGATTCACACTGTATTCAGAAGA
>OleaEuropaea_Oeu063750.1
------------------------------------------------------------
------------------------------------------------------------
------------------------------------------------------------
------------------------------------------------------------
------------------------------------------------------------
------------------------------------------------------------
------------------------------------------------------------
------------------------------------------------------------
------------------------------------------------------------
------------------------------------------------------------
------------------------------------------------------------
------------------------------------------------------------
------------------------------------------------------------
------------------------------ATGCATATT------------CTTTTTTCA
TCTTGCTGCCTTCCTTGTCAGGACATTCTAAACCAGGCTCAGGTTCTTTCCCCACGGGCT
GTAGTCATTGATTCCATTCAAACGGTCTATCTGAGAGAAGCGACTGGAAATGCTGGGAGC
CATGTCCAGGTGAAAGAATGCACTTCGGCCTTACTACGATTTGCAAAGAAGACAAACATA
CCGATACTTTTGACTGGCCATGTGACTAAAGATGGAGAAATTGCTGGACCTCGTGTCTTG
GAGCACATTGTTGATGTTGTTCTATATATGGAAGGTGAGAAGTACTCATCACATCGATTG
CTTCGGTCAGTGAAGAATCGTTTTGGATCCACAGATGAG---------------------
------------------------------------------------------------
------------------------------------------------------------
------------------------------------------------------------
------------------------------------------------------------
------------------------------------------------------------
------------------------------------------------------------
------------------------------------------------------------
------------------------------------------------------------
------------------------------------------------------------
------------------------------------------------
>Phtheirospermum_Pjv1_00005581
------------------------------------------------------------
------------------------------------------------------------
------------------------------------------------------------
------------------------------------------------------------
------------------------------------------------------------
---GGCAGT---------------GGT---------------------------------
------------------------GGGGCATGT---------------------------
------------------------------------------------------GCAGGG
---AGTGTGTCGGAAAATGTGGCGAGATCATGGTTGCCGAAGGAGTCGATGCCTATTAGG
TTGTCCGATGTGTCTAATCGGATTGATGAGTCGAATTGGCGAATACCTTTGCCTGGAGTA
TTTGGAGCTGTAGTAGAAAGGGTTCTTGGTGGCGGTTTAGTCCCAGGTTCTCTAGTGTTA
GTGGGTGGAGATCCTGGTATTGGTAAAAGCACACTATTGTTGCAGATTGCTGCATTAATA
GCAGAAGGGAATGGTGCAGATGTTCCAGCTCGAGTTTTATATGTATCTGGAGAAGAGAGT
GTTGAGCAAATTGCAAATAGAGCTGACCGTCTGTGTATTAGGACTGACGAGCTTTTTCTG
CATTCAAATACAGATATTGAGGATATTCTAGAACAGGCTCAGCCTCTTTCCCCAAGGGTT
TTAATCATTGATTCTATTCAGACAGTCTATTTAAATGGAGTGACTGGTAGTGCTGGAGGT
CCTACGCAGGTGAAGGAATGCACTTCAGCCTTGCTACGATTTGCTAAGAAGACAAATATA
CCTGTACTTTTGATTGGACATGTGACAAAATCTGGAGAAATAGCTGGACCTCGTCTTTTG
GAGCACATCGTGGATGTTGTTTTATATATGGAA---------------------------
------------------------------------------------------------
------------------------------------------------------------
------------------------------------------------------------
------------------------------------------------------------
------------------------------------------------------------
------------------------------------------------------------
------------------------------------------------------------
------------------------------------------------------------
------------------------------------------------------------
------------------------------------------------------------
------------------------------------------------
>Phtheirospermum_Pjv1_00009316
------------------------------------------------------------
------------------------------------------------------------
------------------------------------------------------------
------------------------------------------------------------
------------------------------------------------------------
------------------------------------------------------------
---------------------------------------------------------ATG
AAACGGTGCACAATT---------------GAGGGCGCTGATGAGAAGAAAGCGAGTGGG
ACCCAGGTGTCGGAAAATGTGGCGAGATCATGGTTGTCGAAGGAGTCGATGCCTATTAGG
TTGTCCGATGTGTCTAATCGGATTGATGAGTCGAATTGGCGAATACCTTTGCCTGGAGTA
TTTGGAGCTGTAGTAGAAAGGGTTCTTGGTGGCGGTTTAGTCCCAGGTTCTCTAGTGTTA
GTGGGTGGATATCCTGGTATTGGTAAAAGCACACTATTGTTGCAGATTGCTGCATTAATA
GCAGAAGGGAGTGGTGTAGATGTTCCAGCTCGAGTTTTATATGTATCTGGAGAAGAGAGT
GTTGAGCAAATGGCAAATAGAGCTGACCGTCTGTGTATTAGGACTGACGAGCTTTTTCTG
CATTCAAATACAGATATTGAGGATATTCTAGAACAGGCTCAGCCTCTTTCCCCAAGGGTT
TTAATCATTCATTCTATTCAGACAGTCTATTTAAATGGAGTGACTGGTAGTGCTGGAGGT
CCTACGCAGGTGAAAGAATGCACTTCAGCCTTGCTACGATTTGCTAAGAAGACAAATATA
CATGTACTTTTGATTGGACATGTGACAAAATCTGGAGAAATAGTTGGACCTCGTTTTTTG
GAGCACATCATGGATGTTGTTTTATATATGGAA---------------------------
------------------------------------------------------------
------------------------------------------------------------
------------------------------------------------------------
------------------------------------------------------------
------------------------------------------------------------
------------------------------------------------------------
------------------------------------------------------------
------------------------------------------------------------
------------------------------------------------------------
------------------------------------------------------------
------------------------------------------------
>Phtheirospermum_Pjv1_00025827
------------------------------------------------------------
------------------------------------------------------------
------------------------------------------------------------
------------------------------------------------------------
---------------ATGAGCAAAGCTCCTACGGCGGCCGGA------TCTCCTCTGCTC
GCTCTCCCACCATTCCCAACCACCACACCGGCCAGG------------------------
---------------------TGGGGCATGTGCAGGAAGTGTAGGGAAACCGGAATGATG
AAATGGTGCACAATT---------------GAGAGCGCTGATGAGAAGAAAGAGAGTGGG
ACCCAGGTGTCAGAAAATGTGGCAAGATCGTGGTTGCCGAAGGAGTCGATGCCTATTAGG
TTGTCCGATGTGTCTAATCGGATTGATGAGTCAAATTGGCGAATACCTTTGCCTGGAGTA
TTTGGAGCTGAAGTAGAAAGGGTTCTTGGTGGCGGTTTAGTCCCAGGTTCTCTAGTGTTA
GTGGGTGGAGATCCTGGTATTGGTAAAAGCACACTGTTGTTGCAGATTGCTGCATTAATA
GCAGAAGGGAATGGTGCAGATGTTCCAGCTCGAGTTTTATATGTATCTGGAGAAGAGAGT
GTTGAGCAAATTGCAAATAGAGCTGACCGTCTGTGTATTAGGACTGACGAGCTTTTTTTG
CATTCAAATACAAATATTGAGGAGCAGAAAGAACAGGCTCAGNNNCTTTCCCCAAGGGTT
TTAATCATTGATTCTATTCAGACAGTCTATTTAAATGGAGTGACTGGTAGTGCTGGAGGT
CCTACGCAGGTGAAAGAATGCACTTCAGCCTTGCTACGATTTGCTAAGAATACAAATATA
CCTGTACTTTTGATTGGACATGTGACAAAATCTGGAGAAATAGCTGGACCTCGTCTTTTG
GAGCACATCGTGGATGTTGTTTTATATATGGAA---------------------------
------------------------------------------------------------
------------------------------------------------------------
------------------------------------------------------------
------------------------------------------------------------
------------------------------------------------------------
------------------------------------------------------------
------------------------------------------------------------
------------------------------------------------------------
------------------------------------------------------------
------------------------------------------------------------
------------------------------------------------
>PrunusPersica_Prupe.3G056500.1.p
ATGCCA---GTATCAGACATGAGA---GCTCTCAGAGCTATTTACACC------CACAAA
CTCCTCAATCCCACCACTCACAAATCCCTCTCCAAACCATCTCTCATCCCCTTACAGTCC
CTCCAAAACCCTAACTTCTCCCGCCATTTTCACTCCACATGCCGTCTCCAACGCCCCGAA
GAACCGAGCACTGTCACCGATTCTCTGAAAACCGAGACAAAT---TCTGTTTTTGGCCCT
GCCTCGCACACATTGGTGACCCCAAGAGTCGCAAACAAAAGTAGCGATGTGAAGAAGGCC
AATGGGAATAGTAATAAGAAGGGAGGGAAGGTCAAAACTAGCTGGGTTTGCTCAAGTTGT
GGGGAGACATATGGTCAGTGGTGGGGTGCTTGCCGGTCTTGTCATGCAATGGGCACGGTG
AAGAGGTTTTCGGAGAGTGTT---------GAAGATGCTGATTGGGGTAAGGTTAGTGGG
TTTCAGGTTTCGGAGAAGGCGGTGCGGTCATGGATGGGGAAGGAGGCCGGGCCAATGCGG
TTGGCTGATGTGAACCAGGGAATTACTGTGATAGACAGGCGCATTCCAATGCCTGGAATC
TTTGGAAGTGAAGTTGAAAGAGTGCTTGGTGGTGGTCTTGTACGAGGTTCATTGGTTTTG
GTCGGTGGTGATCCTGGTGTTGGCAAGAGTACACTCGTGTTGCAGATGGCTTCACTAATA
GCTGAAGGGCATGAGCTTGGTAAAGCAGCCCCCGTTGTGTATGTCTCCGGCGAAGAGAGT
GTTCAGCAAATTGGAAGCAGAGCTGACCGTATGAAGATTGAAACAGAGGATCTTTTCTTG
TACTCAAGCACCGATATTGAGGATATATTAGAGAAAATTCAGTCTCTCAACCCTCAGGCG
TTGATCATCGATTCAATTCAAACAGTTTATTTACAAGGAGTTGCTGGAAGTGCTGGAGGG
ATCATGCAGGTGAAAGAATGCACACAAGCCTTGCTACGTTTTGCAAAGAAGACTAATGTC
CCTGTTCTTTTGATTGGGCACGTAACAAAATCTGGAGATATTGCTGGACCTCGTGTCTTG
GAGCATATTGTTGATGTCGTGCTATATATGGAAGGGGAAAAGAGTTCAGCCCATCGTTTA
CTTCGATCTGTGAAGAATCGTTTTGGATCAACTGATGAGCTTGGAGTATTTGAAATGTCA
CAATCAGGACTGCAAGCTGTTTCAAACCCCAGTGAGATGTTTCTGTCTGAGCAATACTCA
GATTCAGAGTATTTAGCTGGTTTAGCTGTTGCTGTAATAATGGATGGATCTCGTACTTTT
CTCATTGAGATTCAGGCATTATGTGTATCCGAATCACCAAGCGCGCGGCAAGTT---AAT
GGGGTTCCACCAAGTAGAGCTTCCATGATTATTTCTGTACTTGCAAAGCAAGCTGGTCTA
AAGCTCCAGGAGAAT---GCCATCTTCTTAAATGTTGTTAGTGGGGTATTCCTGAAAGAC
ACTGCTGGGGATCTTGCAATAGCAGCAGCAATTTGCAGCAGTTTCTTGGAGTTCCCTATT
CCCAATAGTATTGCATTCATTGGTGAAATTGGACTTGGTGGTGAACTTCGCCAGGTTCCT
CAAATGGATAAAAGGATACACACACTGGCAAAACTGGGTTACAAAAAGTGTATTGTACCA
AAATCAGCCAAGACATCT---CAAGGAACTCCAGGTTTTGAG---GATGTCAAAATA---
ATAGGCTGCAAGGATCTGAAAGAGGTCATCAGCAATGTGTTCAAATGA
>PopulusTrichocarpa_Potri.001G191200.1
ATGCAA---ACCACAGCCATGAAA---GTAATAAGATCATTCTACACT---TTCAAAAAC
CGTTTCCTCTTAAAA---------------CCCAACCCTATTTTTCTCTCCCGCCACCTC
ACCACCTCCCCTTTCCTTTCCAAAGAAGTCCATTCCTCCGCAAACGACCCCATTCCCATT
GACAGCTCCAAAAATGCCCCTCTA------GTTTGGAGTGTTTTCGAGGAAGTGGATGGC
TTAGCGGGAGAGAATTTAATCAAACGAGAGAAAACCCAGATGGGATTGGTGAAGAAGGGG
AGTGGATCTGGGGATAGAACGAAGGGGAAAAGTAAAACTAGTTGGGTTTGCGAAATTTGT
GGGTTTACATCAGGGCAATGGTGGGGGTCTTGTCGATCGTGCAATGAAGTAGGGACAATG
AAGCAGTTTTTTGAGGCG------------AAAATTGGGAGTGGGAATAAGGTGAGTGGG
ATTGAGGCTTCGGAGAATGCAGTGCGGTCTTGGCTGCCACAGAAGCCTCGTCCCTTGAGG
CTGACAGATGTGAATCGTGGGATGAATATGTTGAATTGGCGTATTCCTTTGTCTGGACTT
TTTGGAAGTGAAGTTGAAAGGGTGCTTGGGGGTGGTCTTGTTCCAGGTTCTTTGGTTTTG
GTTGGTGGTGATCCTGGGGTCGGCAAGAGCACACTGTTATTGCAGGTTGCTGCAATAATA
GCTGACAGTGAGGATCCTGGTGGATCAGCTCCAGTTGTATATGTTTCTGGTGAAGAGAGT
GTCGAGCAAATTGGAAACAGAGCAGACCGTATGGAGATTGGAACTGAGGAGCTTTACTTA
TATTCCAGTACTGATATTGAGGATATACTTGGAAAAATTCAGCATCTCTCCCCCCGTGCT
CTGATTATTGATTCAATTCAAACAGTTTATCTGAAAGGAGTTGCTGGAAGTGCTGGAGGA
CTGTCACAGGTTAAGGAATGCACATCAGCCCTGTTGCGTTTTGCGAAAACAACTAACATC
CCAATACTTTTGATTGGACATGTGAATAAATCTGGAGATATTGCAGGGCCTCGTGTATTG
GAGCACATTGTTGATGTTGTCTTATATATGGAAGGGGAGAAGTACTCGTCTCATCGGTTG
CTTCGACCTGTGAAGAATCGTTTTGGGTCCACAGATGAGCTTGGAGTTTTTGAAATGTCA
CAGTTGGGTCTGGCAGTTGTTTCCAATCCAAGTGAGATATTCTTAACTGAGCAGCACTCA
GATTCAGATTTTTTAGCTGGGCTAGCTGTTGCTGTAATAATGGATGGATCTCGAAGTTTC
CTTATTGAAATTCAGGCTCTGTGTGTCTCTGGTTCATCAGTTTCAAGGCACATT---AAT
GGAATCCAATCAAGCCGAGCTGACATGATCATATCTGTTCTTATAAAGCAAGCTGGTTTA
ATGCTCCAAGAGAAT---GCCATCTTTTTGAATGTTGTTAGTGGGGTAATGCTGACAGAG
ACTGCTGGTGATGTTGCAATAGCAGCTGCAATTTGCAGCAGTTTCTTGGAATTTCCCATT
CCCAATAACATTGCATTCATCGGAGAAATTGGCCTTGGTGGCGAGCTTCGCGCAGTACCC
AGGATGGACAAAAGAGTACATACTGTCGCGAAACTGGGATATAAAATGTGCGTGATCAGA
ATATATCGAGCTCGCTCG------GCTTCTCTATTAGCGTCA---TCAAGATGGTTG---
CTTTTCGCACTCAAATTATCATATGTATGTAACCAGAGCTTTGTCATT
>PopulusTrichocarpa_Potri.T147100.1
------------------------------------------------------------
------------------------------------------------------------
------------------------------------------------------------
------------------------------------------------------------
------------------------------------------------------------
------------------------------------------------------------
------------------------------------------------------------
------------------------------------------------------------
------------------------------------------------------------
------------------------------------------------------------
------------------------------------------------------------
------------------------------------------------------------
---------------------------------------------------------AGT
GTCGAGCAAATTGGAAACAGAGCAGACCGTATGGAGATTGGAACTGAGGAGCTTTACTTA
TATTCCAGTACTGATATTGAGGATATACTTGGAAAAATTCAGCATCTCTCCCCCCGTGCT
CTGATTATTGATTCAATTCAAACAGTTTATCTGAAAGGAGTTGCTGGAAGTGCTGGAGGA
CTGTCACAGGTTAAGGAATGCACATCAGCCCTGTTGCGTTTTGCGAAAACAACTAACATC
CCAATACTTTTGATTGGGCATGTGAATAAATCTGGAGATATTGCAGGGCCTCGTGTATTG
GAGCACATTGTTGATGTTGTCTTATATATGGAAGGGGAGAAGTACTCGTCTCATCGGTTG
CTTCGACCTGTGAAGAATCGTTTTGGGTCCACAGATGAGCTTGGAGTTTTTGAAATGTCA
CAGTTGGGTCTGGCAGTTGTTTCCAATCCAAGTGAGATATTCTTAACTGAGCAGCACTCA
GATTCAGATTTTTTAGCTGGGCTAGCTGTTGCTGTAATAATGGATGGATCTCGAAGTTTC
CTTATTGAAATTCAGGCTCTTTGTGTCTCTGGTTCATCAGTTTCAAGGCACATT---AAT
GGAATCCAATCAAGCCGAGCTGACATGATCATATCTGTTCTTATAAAGCAAGCTGGTTTA
ATGCTCCAAGAGAAT---GCCATCTTTTTGAATGTTGTTAGCGGGGTAATGCTGACAGAG
ACTGCTGGTGATGTTGCAATAGCAGCTGCAATTTGCAGCAGTTTCTTGGAATTTCCCATT
CCCAATAACATTGCATTCATCGGAGAAATTGGCCTTGGTGGTGAGCTTCGCGCAGTACCC
AGGATGGAGAAAAGAGTACATACTGTCGCGAAACTGGGATATAAAATGTGCGTAATCCCA
AAATCAGCTGAAAAATCT---CTTGCAAATCTAGGTTTCCAA---GGGATGAAAATT---
GTTGGGTGCAAGAATCTAAAAGAAGTCATCAACACTGTATTCAAGGCT
>SesamumIndicum_SIN_1010347
ATGCAA---ACTAAGGACATGCGT---GCATTTCGGTCGCTCCACCTC---TGCAAAAAT
CTCCGAACTCTCTCCTCCCAATAT------CCCAACCCTATCATCACTTGCTGCAAATCT
CGTAATTACCCGCAGTTTCCTAAGAAATTTCACTCCACTCGCCACCGCCGATTCCCCTCC
TCTACCACGGCAGATGAATCGGCCGCGTCCAGCTGGTCGGTTTTCACTGTTTACGACCCG
TCCACTGGCCGTCTCGTCACCAATCGAGAATATAACGGCGGGGAAGAAGATATTATAGGG
AGCAGTAGCAGCATTAGGAAGAAGGGGAAGAGTAGGATTGTTCATGTTTGTGAGAGTTGT
GGATACTCGGACGGGCAGTGGTGGGGCACGTGTAAGCATTGCGGGGAAATCGGCACAATG
AAGCCGTTTACC------------------ACCGAGAGTGCCAACAGGAAAGTGAGTGGG
ATTCAGGTGTCAGAAAATGTGGTGAGATCCTGGCTGCCGAAGGAGGCGACCCCTATCAAG
TTGACTGATGTGTATGGTCAGATTGACGAATCGAATTGGCGAATACCTTTGCCTGGAGTA
TTTGGAGCTGAAGTGGAAAGAGTTCTTGGTGGCGGTTTAGTCCCAGGTTCTCTAGTATTA
GTCGGTGGAGATCCAGGTGTTGGTAAAAGTACACTATTGTTGCAGATTGCAGCACTAATA
GCAGAAGGGAATGCTGCAGATGTTCCAGCTCGAGCTATATATGTCTCGGGGGAAGAGAGT
GTAGAGCAAATTGGAAATAGAGCTGACCGTCTTTGTATCAAGACAGAAGAACTTTTTCTG
TATTCAAGTACAAACATTGAGGATATTCTGGAACAGGCCAAGCGTCTTTCACCGAGGGTT
GTAGTCATTGATTCTATTCAGACAGTCTATTTAGAGGGAGTGACTGGAAGTGCTGGAGGT
GACGTGCAGGTTAAAGAATGCACTTCTGCATTACTACGGTTTGCTAAGAAGACAAACATT
CCTGTACTTTTGATTGGACATGTAACTAAAACTGGAGACATAGCTGGACCTCGTGTCTTG
GAGCACATTGTGGATGTTGTTTTATATATGGAGGGTGAGAAATATTCATCACATCGATTG
CTTAGATCAGTGAAGAATCGATTTGGCTCCACAGATGAACTAGGAGTTTTCAAAATGTCA
GTGTCCGGACTGCAAGGAGTTCCAAATCCCAGCGAGATGTTCTTAAGTGAGCAGCACTCT
GATTCAGACTACCTAGCTGGGTTGGCTGTAGCTGTAATTATGGATGGATCTCGAGCATTT
CTTATTGAAGTCCAGGCATTATGTGTAGCTGGCTCATCAGTTCAGAGGCATGTT---AAT
GGTGTTCAAGGTAGCAGAGCTGACATGATTATTTCAGTTATTATAAAGCAAGCTGGTCTC
AAGCTGCAAGAGAAT------GTAAGGACCTATATGCTTTCTCTGTTCAAGCTTTATGTG
TTT---------GTTTGTATTTCTGCCCTCATC---------TTCTTGGAATTCCCCATA
CCCAATGGCATAGCATTTGTTGCGGAAGTTGGTCTTGGTGGTGAACTTCGCCTGGTACCT
CAACTGGAGAAAAGGGTCAACACCCTGGCAAAGCTAGGATATAAGAAGTGTATTGTCCCT
AAGTCGGCCGAGAAGTCT---TTCACAGACCTGCAGCCACAG---GGTATGCAAATC---
TTGGGATGTAAGAATTTAAAGGAGATGATTAACACTGTCTTCACATAA
>SolanumTuberosum_PGSC0003DMT400006465
ATGCAA---------------------GCACTAAGAGCTCTCCGTTTC---CAAAAACAC
TTGCTCAATCTCCCTCCATCAAACCCCTTTTCATCTCTCCGTTTCACTATCATA------
------------TGCAACTCTCGCCAGTTCCACTTTACTCGCCGGAAACACTTCCCTGAA
GAGTCCACAGCTCTCACCGAAGACGTACAAGGCTGGGCCGCT------------------
------GGTGAGAATGTTCCGCAAAGGGAGTCTAAATCGAGTGCAAATGAGGTTACAGGG
AAT------AAGAAGAAGGGGAAAGGGAAGAGTAAAACAGTGTGGGTGTGTTCTGATTGT
GGGTATGATGATGGACAGTGGTGGGGGATATGTAAGCAGTGTAATGGGGTGAATACTATG
AAGCGGTTT---------------------TCTGAAGGGGTAGAGCATCTCACGAGTGGG
TTTGAGGTTTTAGAGAATGTGAAAAGGTCGTGGCTGCCACATCAGTCTATGCCCACGAAA
TTGACGGATGTGAATAAGGGGATTAATCAATCGAATTGGCGAATCCCTCTGTCTGGCCTT
TTTGGAGCTGAAGTGGGAAGAGTACTTGGTGGTGGTCTTGTGCCAGGTTGCTTAGTTTTA
ATTGGAGGTGATCCGGGTGTTGGTAAGAGCACATTACTGTTACAGATTGCAGCCATAGTT
GCAGAGGGGTGTGATATGGGGGGACCAGCACCAGTTCTCTATGTGTCTGGGGAAGAGAGT
ATTGAGCAAATTGGGAACAGAGCTGATCGGATGAGAATCGGGACAGATGAACTATTTTTA
TATGCAAGTACAGATGTTGAGGATATTTTGGAAAAGACCCAAACTCTCTCACTGCGAGCT
TTGGTAATTGATTCCATCCAGACAGTATATCTGAGAGGAGTAACTGGAAGTGCAGGTGGT
CTATCGCAGGTAAAAGAATGCACAGAAGTATTGCTGCGGTTTGCCAAGAAGACCAATATC
CCCGTGTTTCTGATTGGACATGTGACTAAATCTGGAGAAATAGCTGGTCCTCGCGTCTTG
GAACACATAGTTGATGTTGTTCTCTATATGGAAGGAGAGAAGTGTTCATCTCATCGTTTA
CTTCGTTCAGTGAAGAATCGATTTGGATCCACAGATGAGCTTGGAGTGTTTGAAATGTCA
CAATCAGGCTTGCAGGCTGTTTCAAACCCAAGTGAAATGTTTCTAAGTGAACAGCAGTCG
GATTCTGAGTTTCTGGCTGGATTAGCTGTTACTGTAATTATGGATGGATCTCGAGCCTTT
CTTATTGAAATTCAGGCATTGTGTGTTGCTGGTTCATCTGTCTCAAGACAAGTA---AAT
GGTGTTCAAGCTGGCAGAGCTGAGATGATAATTTCAGTTCTTATAAAGCAAGCTGGTCTC
AAGCTGCAAGAGAAT---GGCGTTTTTCTCAATGTTGTCAGTGGTGTTAGCCTGTCAGAG
ACTGCTGGTGATCTTGCAGTAGCAGCAGCAATTTGCAGCAGTTTTTTGGAATTCCCTCTT
CCTGTGGGCATTGCATTCATTGGGGAAATTGGCCTTGGTGGTGAAATTCGTACGGTACCA
AGAATGGACAAAAGGATAAACACAGTGGTGAAGCTGGGATACAAGAAATGTATAATTCCC
AAATCAGCTGAAACATCA---CTGTCAGCTTTAGATCTTGGA---GATACTGAGATT---
GTGGCCTGCAGAAATTTGAAAGAGATGATAAACATTGTGTTCAGAAAA
>StrigaAsiatica_SGA_v2.0_scaffold265G46056
------------------ATGCGT---GGATTCCGATTGCTCCGCCTC---CGCAAAACC
ATCCACACCTCCTCCGTCCAAAGCCCTAACCCCATCCCCTTCGCCACCTGCTGCAAATCC
CGCAACTGCCCCCAGCAGCCGAGGAATCTCCACTCCACTCCTGAACGCCGGTTCCCCTCC
TCCGCCGCCACGGACAATGAAACCGCGCTCACCTGGTCGGCTTTCACCGTCTACGACCCC
ACTGCCGACTGTCTGGTCACCACGACAGAATCCAGTGGCGGCGCCGGCGATGTCATCGGC
AGCGGCGGCAGCGTGAGGAAGAAGGGGAAGATGAAGAGTGTCTTTGTCTGCGTGGACTGT
GGGTACTCGGATGGAAAGTGGTGGGGCATGTGCAGGGAGTGCGGGGAGGCGGGTACCATG
AAAAGGTTTGCAGTTGAAAGCGCCCAAGTCGAGAGCGCCCAGGAGAAGAAAGGGTGTGGG
ACTCGTTTGCCAGAAAACCTGGAAAGGTCATGGCTGCCAAAGGAGGCGACTCCTGTTCGG
TTGTCTGATGTGTCTAATCAGATTGATGAGTCAAATTGGCGATTTCCTTTGCGTGGAGAA
TTTGGAGCTGAAGTAGAGAGGGTTCTCGGTGGCGGTTTAGTCCCAGGTTCTCTGGTGTTA
GTGGGTGGAGATCCTGGGGTGGGTAAAAGCACGCTATTGTTGCAGATTGCTGGATTGATA
GGAGAAGGGGATAATGAAGATGTTCCATCTCGAGTTTTATATGTATCTGGGGAAGAGAGT
GTTGAGCAAATTGCAAATAGAGCTGACCGTCTGCAAATCCAAACAGAAGGACTTTTTCTG
CATTCAAATACAGATGTTGAGGATATTCTGGAACAGGCTCAGCCTCTTTCTCCAAAGGCT
TTAATCATTGATTCTATTCAGACCGTCTATTTACAGAGAGTGACTGGAAGCGCTGGAGGT
GTGACACAGGTGAAAGAATGCACTTCAGCATTACTAAGGTTTGCGAAGAAGACGAATATC
CCTGTACTTTTGAGTGGGCATGTGACCAAATCCGGAGAAATAGCTGGGCCACGTCTTTTG
GAGCACATTGTGGATGTTGTTTTATATATGGAAGGGGAGAGACTTTCATCTCATCGATTG
CTTCGATCAGTGAAGAATCGATTCGGCTCCACAGATGAGCTTGGAGTTTTCAAAATGTCA
GAGGTTGGATTGCAAGGAGTTCCTAATCCAAGCGAAATATTCTTAGGTGAGCAGCACTCT
AATTCGGATTACCTCGCCGGGTTGGCTGTGGCTGTGGTTATGGACGGCTCACGATCATTT
CTCATTGAAGTTCAGGCACTGTGTGTGGCTGGCTCATCTACCATGACGCACGTG---AAT
GGTATTCAACGTAGCAGAGCTGACATGGTTATTTCTGTTATTACGAAGCAAGCGGGTCTT
AAGCTACAAGAGAAT---GGCATTTTTCTTAACATTGTCAGCGGC---------------
------------------------------------------TTCTTGGAATGCCCCATA
CCCAACGGCATAGCATTCATTGCTGAAATTGATCTCAGTGGTGAACTTCGTATGGTGCCT
CAAATGGATAAAAGGGTCCACACACTTGCAAAGCTGGGTTACAAGAAGTGTATTGTCCCA
AAATCTGCTGAGAATTTG---CTCCCTGCTGCAAATCTTCTA---GGACGCAATTTG---
TTGGGTTGTTTTGATCTGGTTGAACGT---AATGGTTCCTTCGGTTTT
>StrigaAsiatica_SGA_v2.0_scaffold45G16999
ATGCAACAAACTCCGGACATGCGT---GTCTTCCGATCGCTTTACCTC------CGAACC
CTC---------------------------ACCGGCCAAGCCGTCACCTGCTGCAAATCT
CGCAACTACCCCCAGCAGCCCAAGAAATTCCACTCCACTCCCAACCGCCGGCTCCCCTCC
TCCCCCACAGCCGCCGATGAAACCGCGTCCACCTGGTCGGCCTTTACAGTCTACGGCCCC
ACCACAGGCCGCTTGGTCACCATGAGAGAATCCAGTGGCGCCAGCCAGGATGTCGTCGGC
AGCAGCAGCAGCGTGAGGAAGAAGGGGAAGGTTAGAAGCGTCTTTGTCTGTGAGAGCTGT
GGGTACTCGGATGGGCAGTGGTGGGGCTCATGCAGGGAGTGTGGGATGACGGGTACCATG
AAACGGTACACAGTC---------------GAGAGCGCCCAGGAGAAGAAAGGGACTGGG
ACTCTGGTGCCGGAAAACCTGGAAAGGTCGTGGCTGCCAAAGGAGGCGGCTCCTATCCGG
TTGTCTGATGTGTCTAATCCGATTGAGGAGTCAAATTGGCGTATTCCTTTGCATGGAGTA
TTTGGAGCTGAAGTAGAGAGGGTTCTCGGCGGCGGATTGGTCCCAGGTTCTCTAGTGTTA
GTGGGTGGAGATCCAGGGGTGGGTAAAAGCACACTATTGTTGCAGATTGCTGCATTGATA
GGAGAAGGGGATGATGCAGATGTTCCATCTCGAGTTTTATATGTATCTGGGGAAGAGAGT
GTTGAGCAAATTGCAAATAGAGCTGACCGTCTGCATATCCGGACAGAAGAACTTTTTCTG
CATTCAAATACAGATATTGAGGATATTCTAGAACAGGCTCAGCCTCTTTCCCCAAAGGCT
TTAATCATTGATTCCATTCAGACCGTCTATTTAAATGGAGTGACTGGAAGCGCTGGAGGT
TCTACACAGGTGAAAGAATGCACTTCAGCATTACTAAGGTTTGCGAAGAAGACGAATATC
CCTGTACTTTTGATTGGGCATGTGACCAAATCTGGAGAAATAGCTGGGCCACGTCTTTTG
GAGCATATTGTGGATGTT---------------GGGGAGAAACTTTCATCTCATCGGTTG
CTTCGATCAGTGAAGAATCGGTTCGGCTCCACGGATGAGCTTGGTGTTTTCAAAATGTCG
GAGTCAGGATTGCAAGGAGTTTCTAATCCAAGCGAGATGTTCTTAGGTGAGCAGCGCTCT
AATTCAGATTATCTGGCTGGGTTGGCTGTGGCCGTGATTATGGATGGATCACGAGCATTT
CTCATTGAAGTTCAGGCACTGTGTGTGGCTGGCTCATCTGCCTTGAGGCAGTGG---AAT
GGTATTCAAGGTAGCAGAGCTGATATGATTATTTCTGTTATTACGAAGCAAGCGGGTCTT
AAGCTGCAGGATAAT---GCCATTTTCCTTAACGTTGTCAGTGGGTTTAGCCTGACCGAG
ACGGCTGGAGATCTAGCTATAGCAGCTGCAATT------TCA------------------
---------------TTCATTGCAGAAATTGATCTTAGTGGTGAACTTCGTATGGTGCCT
CAAATGGAAAAAAGAATCAACACACTTGCGAAGCTGGGATACAAGAAGTGTATTGTCCCA
AAATATGCAGAAAATTTG---TTCGCTGGTGTGAATCTTCAA---GCCCAGAATATTGGG
CTCGGGTTAGAGCATTGGCTCCACGTGGTATCATCATTGTTCACATTC
>VitisVinifera_GSVIVT01016953001
------------------------------------------------------------
------------------------------------------------------------
------------------------------------------------------------
------------------------------------------------------------
------------------------------------------------------------
------------------------------------------------------------
---------------------------------------------------------ATG
AAGCAGTTTTCAGAAGGGGAA---------AGCGGCATTGGTGGCTGGCGGGCGAGCGGG
TTTGAGGTGTCGGAGAATGTGGTTCGATCGTGGTTACCCCAGCAACCCCAGCCTCAGAGA
TTGACGGATGTGAACCGGGGGATTAATCAGTTGAATTGGAGGATTCCCTTGCATGGGCCC
TTTGGATCTGAAGTTGCTAGGGTGCTTGGTGGTGGTCTTGTTCCAGGTTCTTTGGTTTTG
GTTGGGGGTGACCCTGGTGCTGGCAAGAGTACGCTGTTGTTACAGATTGCTGCAATAATA
GCTGAAGGGCATGAT---GATCGATCAAGTCCAGTTGTGTATGTATCTGGTGAAGAGAGC
GTTGAACAAATTGGAAATAGAGCTGACCGCATGAGGATTGAAACAGAAGACCTTTTCTTA
TATTCAAGTACTGATATTGAGGACATACTGGGACAAGTTCATCATCTTTCCCCTAGGGCT
CTAGTTGTTGATTCCATTCAAACTGTATATTTGAAAGGAGTCACTGGAAGTGCAGGAGGT
CTCTTGCAGGTGAAGGAATGCACATCAGCCTTGCTGCGTTTTGCTAAGAAGACTAACATC
CCTGTGTTTTTGATTGGACATGTGACAAAATCTGGAGACATAGCCGGGCCTCGTGTCTTG
GAGCACATTGTTGACGTTGTTTTATATATTGAAGGGGAGAAGCACTCATCTCATCGATTG
CTTCGGTCTGTGAAGAATCGGTTTGGGTCCACTGATGAGCTTGGAGTGTTTGAAATGACA
CAATTGGGACTGCAAGTTGTTTCAAACCCCAGTGAGCTGTTCTTAAGTGAGCGGAACTCA
GATTCGGAAATTTTAGCTGGACTTGCAGTTGCTGTAATTATGGATGGATCTCGATCTTTT
CTCCTGGAAATTCAGGCGTTATGTCTATCTGGAATAATATTTGCAAGGCAAGTT---AAA
GGGGTTCCAGTTAGGAGAGCTGAAATGATTATTCCGGTTCTCATGAAGCAAGCTGGTCTA
AAGCTCCAAGAAAAT---GGCATCTTTTTAAATGTTGTAAGTGGCGTGACACTGGCAGAG
ACTGCTGGGGATCTTGCTGTAGCAGCTGCCATTTGCAGCAGCTTCTTGGAGTTTCCTATT
CCCAATGGCATTGCATTCATTGGAGAGATCGGCCTTGGTGGTGAGCTTCGCACGGTACCC
AGAATAGAGAAAAGGGTGAACACAGTAGCGAAACTGGGATACAAAAAATGCGTAGTCCCA
AAAGCTGCTGAAAAATCT---CTACCAACTCTTGAGGATATG---AACATTGAGATT---
GTGGGCTGCAGGAATCTGAAAGAGGTTATCAGCTCAGTTTTTGTCTGA
>VitisVinifera_GSVIVT01016954001
ATGCAA---ATCTCAGATATGCGA---GCTCTCAGAACATTCTACACC---CAAAAACAC
CTTTTCAATCCAAAAAAACACATACCCATTTCTCTCTCTCCTCTCATCTCCTTCCAATCT
CTCCAAAACCCTAAATTTTCCCGCCATTTCCGCAGTCAGTACAGTGACCGACAAGAATCT
GGGTCGAGA------------------------------------AAGGGTTTTGGG---
------------AGTGTGGAGAAGGCGAGATTCGGTGGT---------CTAGCTTCGAGC
GATGTG---AGGGGTAGGAAGAAGGGGAAGAGCAAGGTTTGCTGGGTGTGTTCGGACTGT
GGGTATTCGGATGGGCAGTGGTGGGGGGCGTGTAGGGAGTGCAACAAAGTGGGTACAATG
AAGCAGTTTTCAGCAGGGGAA---------AGCGGCAATGGTGGCTCGAGGGTGAGCGGG
TTCGAGGTGTCAGATAATGTGGTTCGATCGTGGTTACCCCAGCAGCCCCAACCTTTGAGA
TTGACGGATGTGAACCGGGGGATTAATCAGATGAATTGGAGGATTCCCTTGCATGGGCCC
TTTGGATATGAAGTTGCTAGGGTTCTTGGTGGTGGTCTTGTACCAGGTTCTTTGGTTTTG
GTTGGGGGTGATCCTGGTGCTGGCAAGAGTACACTGTTGTTACAGATTGCTGCAATAATA
GCTGAAGGGCATGATATTGGTGGATCAAGTCCAGTTGTGTATGTATCTGGTGAAGAGAGT
GTCGAACAAATTGGAAATAGAGCTGACCGCATGAGGATTGACACAGAAGAGCTTTTCTTA
TATTCAAGTACTGATATTGAGGACATATTGGGACAAGTTCATCTTCTTTCCCCCAGGGCT
CTAGTTGTTGATTCCATTCAAACTGTATATTTGAAAGGAGTCATCGGAAGTGCAGGAGGT
CTCTCTCAGGTGAAAGAATGCACATCAGCCTTGCTGCGTTTTGCTAAGAAGACTAACATC
CCTGTGTTTTTGATTGGACATGTGACAAAATCTGGGGACATAGCTGGGCCTCGTGTCTTG
GAGCACATTGTTGATGTTGTTTTATATATGGAAGGGGAGAAGCACTCATCTCATCGATTG
CTTCGGTCTGTGAAGAATCGGTTTGGGTCCACTGATGAGCTTGGAGTGTTTGAAATGACA
CAATTGGGACTGCAAGTTGTTTCAAACCCCAGTGAGCTGTTCTTAAGTGAGCAGAACTCA
GATTCAGAGATTTTAACTGGACTTGCGGTTGCTGTAATTATGGATGGATCTCGATCTTTT
CTTCTGGAAATTCAGGCATTATGTCTATCTGGATCAACAGTTGCAAGGCAAGTT---AAT
GGGGTTCCAGCGAGCAGAGCTGACATGATTATTGCGGTTCTCATGAAGCAAGCTGGTCTA
AAGCTCCAAGACAAT---GGCATCTTTTTAAATGTCGTAAGTGGCGTGACACTGGCAGAG
ACCGCTGGGGATCTTGCTGTAGCAGCTGCAATTTGCAGCAGCTTCTTGGAGTTTCCTATT
CCCAATGGCATTGCATTCATTGGAGAAATCGGCCTTGGTGGTGAGCTTCGCACGGTACCC
AGAATGGAGAAAAGGGTGAACACAGTAGCGAAACTGGGATACAAAAAATGCATAGTCCCA
AAAGCAGCTGAAAAATCT---CTACCAACTCTTGAGGATATG---AACATTGAGATT---
GTGGGCTGCAGGAATATGAAAGAGGTTATCAACACAGTTTTTGTCTGA
>CuscutaAustralis_C042N0060E0.1
ATGAATGAGGTCGCTGAAATGAGA---GCATTCAGAGCGCTCAGCTTT---CAAACGCGC
TTTCTCAATCTCTCTTTAAACAAATCATTGTTAAACCCTACTCAAACTTCATTAAAATAC
TCCAAAAGTAATGGAATTTTACGCCATTTCTGGTCTTCTCGCCTTCTCATGTTCCCAGAA
GAATCATCAGCTGTTAATGTCGATGTAAACGGATGG---------ACTTTCTATGATGCT
ACCACCGGCCAACTTGTGACTCGAAGGGTTCAGTCACATGAAGAGGCAGAGGTTGTAGGG
AAT------AAAAAGAAGGGGAAGGGAAAGAGTAAACCTATATGGGTGTGCTCGGATTGT
GGATATACAGATGGTCAGTGGTGGGGAGTTTGTAAGGAATGTAATGGTGTCAATACCTTG
AAGCAGTTC---------------------TCCCCAGGAGCTGATCGGCCCACCGGTGGC
ATTGGGATTTCCGAAAATGTGATGAGATCATGGTTACCTCACCAGCGTATGCCAGTGAAA
TTGTCAGATGTGAACAAGGGGATTAATCAGTTCAATTGGAGAATTTCCTTATGTGGGCTC
TTTGGTACTGAAGTTGAAAGAGTGCTTGGTGGTGGACTTGTTCCAGGCTCCTTAGTTTTA
GTGGGTGGAGATCCTGGTGTTGGCAAGAGCACATTATTGTTACAAGTTGCAGCTATACTT
AGTGAAGGGCGTAATACAATTCAATCTGCACCAGTTGTTTATGTCTCTGGTGAAGAGAGC
ATTGAACAAATTGGAAATAGAGCGGATCGAATGAGAATTGGGACTGAAAAACTCTTCTTA
TACACAAGTACAGATGTTGAGGATATTCTGGAAAAGGTTCAGCGCCTTTTACCATGTGCT
TTAATAATTGATTCCATTCAGACAGTTTTTCTCAGAGGAGTAGCTGGAAGTGCTGGAAGC
ATAACTCAGGTGAAGGAGTGCACCGAAGCATTTCTCCGTTTTGCCAAGAGAACCAATATT
CCCGTTCTTTTGGCTGGTCATGTCACTAAAACTGGGGAAATAGCTGGACCTCGTGTCTTG
GAGCACATCGTCGATGCCGTCTTGTATATGGAGGGGGAAAAGTATTCTTCTCATCGATTG
CTCAGGTCTGTGAAGAATCGTTTTGGATCCACAGATGAGCTTGGTGTCTTTGAAATGTCG
GATACAGGCTTACAAGCTGTTGTGAATCCGAGTGAAATGTTTCTTAGCGAGCAGAACTCA
GATTCCGATTTTCTGGTTGGGCTTGCTGTAGCTGTAGTTATGGATGGATCACGGGCCTTT
GTCATTGAAATTCAGGCACTGTGGGTTGCAGGCTTATCTATGTCCAGAACAGTA---GAG
GGTGTCCAGCGAAGCAGAGCTGACATGGTCATTGCAGTTCTCATGAAGCAGGCTGGCCTC
AAGCTACAAGAGAAT---GGCGTGTTTCTTAATGTCATCAGTGGATTTAAACTAACGGAG
ACTGCTGGGGATCTTGCTATAGCAGCAGCCATTTGCAGCAGTTTTTTGGAATGTCCGGTA
CCGGTTGGCTCTGTGTTTATTGGAGAAATTGGCCTCGGCGGTGAACTTCGGACGGTCCCA
TTAATGGACAAAAGGGTGAATACAGTGGCAAAACTGGGATACAAAAAATGTATTGTGCCC
AATTCCGCTGCAAAGTCC---TTGACAAAGCTAGAGGTTGGT---GACATGGAAATT---
GTGGGTTGCAGAAATCTCAAAGAGATGATTAATCTAGTTTTTTCATAG
>Actinidiaeriantha_DTZ79_11g09650
ATGTTC---------------------ACCCTGAAACCACAAGTGCCT---ACTGAAACT
AAACTCTCTCTTTCTCATGCAAACTTCAGAAATGCAATC---------------ACTCAG
AACACTCTACGCCCAACACCTTCGCAATCTCATCGCACA---------GAGGCCACCTCC
CCCATCTCACACATTCATCTCCTC---------------------CCTATTTACGATCCC
GTCACGGGCCGGCTCGTGGCAAGAAGAGCAACCAAACCCACCAACAATAATGTGGCTTCA
GGGGGGGTAGGGAATAGGAAGAAAGGGAAGAGTAAGACTGCGTGGGTGTGTTCGAGTTGT
GGGAATTCGGATGGGCAGTGGTGGGGGACGTGCCGGTATTGCAAAAGTGTGGGCACGTTT
GTGAAGTTGGTGGAA---------------GGGGTTTGTGATGGGGAAAAGACTAGTGGG
TATGAGGTTTCAGAGAAGGTGGCGAGGTCGTGGTTGCCGCAGCAGCAAGTTCCTTTGAGA
TTGACGGATACTGAAAAGAAGTTAGGAGGTTTGTCCTCGCGGTTTGTTCTTCCTGGACTC
TTTGGAACTGAAGTTGCTAGGGTGCTTGGTGGGGGTCTTGTTCCAGGTTCTTTGGTTTTG
GTTGGTGGTGATCCTGGTGTTGGCAAGAGTACATTGTTGTTACAGATTGCTGGAATGATA
GCAGAAGGCCATGCTTTTGGTAAACCAGCTCCTGTTGTTTATGTCTCCGGTGAGGAGAGT
GTTGAACAAATTGGAAACAGAGCAGATCGTATGAGGATTGGAACAGAAGAACTTTACTTA
TATTCAAGTACCGATATTGAGGACATATTGGAAAAAATCCAGCCTCTCTCCCCTCGGGCT
TTAATTGTTGATTCCATCCAAACAGTTTATCTGAGAGGAGTGACTGGGAGTGCTGGAGGA
CTGCCACAGGTGAAAGAATGCACATCAGCATTGCTGCGTTTTGCTAAGAAGACAAGCATC
CCTGTTCTTCTGGTTAGT------------------------------------------
---------------------------ATGAAG---------------------------
------------------------------------------------------------
------------------------------------------------------------
------------------------------------------------------------
------------------------------------------------------------
------------------------------------------------------------
------------------------------------------------------------
------------------------------------------------------------
------------------------------------------------------------
------------------------------------------------------------
------------------------------------------------------------
------------------------------------------------
>GossypiumRaimondii_KJB70374
ATGCAG---ATCATAGAAATGAAA---GTGTTGAGATCAATTTACTAC---ACCCATACT
CACTTCCTTCATCGCAATCTCTCCAGAACCCCTATTTCC---------------CTCTCC
------------TTTTTTTCCCGCCATTTCCATTCCTCCAATCCC---CGCTTCTCTCTA
AATTCCCTGGAAACCGATGGGACCCCGCATGCCTGGACCGCCTACTTTGAGACCCATAGG
ACTTATGGGAAGGAAAAAAATGCTAATTTGAGCGATGGAGACAAAACCTTCTCGGTTAAT
GGGGGGGACGGGAATAAGAAGAAAGGGAAAAGTAGAGTTACGTGGGTTTGTGAGAATTGT
GGGTACTCAGATGGACAGTGGTGGGGAGTTTGCCGTTCTTGCGATTTTTCCGGGACGATG
AAGAGGTTTTCGGAA------------------------GTGGAAACTAAGAACAGAGGG
TTGGAATTTTCGGAAACTTTGGCGCGGTCTTGGCTACCAAAGGATGCAGAACCTGTAAAA
TTGATTGATGTTAACAGTGGGGTTAAGAAGACGGATTACCGGATTCCACTGTTTGGACCC
TTTGGAAGTGAAGTTGCTAGAGTGCTTGGAGGTGGCGTTGTTCCTGGTTCGTTGGTTTTG
ATTGGTGGTGATCCTGGTGTTGGAAAGAGCACCCTTCTGTTGCAGATGGCTGCGCTAATT
GCTGAAGGGCATGACTCTTATCAACCTACTTGTGTTGTATATGTATCTGGTGAAGAGAGT
GTTGAACAAATTAGCAGCAGAGCCGAACGTATGAAGATTGGAGCAAATGAACTTTACCTT
TATGCTGGTACTGAGATTAAGGACATATTGACGAAAATTCAGTCCCTCTCACCACGGGCT
CTAATTGTTGATTCAATTCAGACGGTATACTTAAAGGAAGTCACCGGAAGTGCTGGAGGT
CTCCCTCAGGTCAGGGAATGTACATCAGCTTTATTGCGGTTTGCAAAGAAAACCAACATC
CCAGTTCTTTTGGCTGGACATGTAACAAAATCTGGTGATATAGCAGGACCTCGTGTCTTG
GAGCACATTGTAGATGCTGTCTTATATCTGGAAGGGGAAAAGTGCTCATCACATCGTTTG
CTTCGATCTGTGAAGAATCGTTTTGGGTCAGTTGATGAGCTAGGAATATTTGAAATGTCA
CAACTGGGACTGCAAGTTGTTTTAAACCCCAGTGAGATGTTTTTAAGTGACCAGAACTCT
GATTCGGAGTTTTTAGCTGGACTTGCTGTTGCTGTAATTATGGATGGATCTCGGGCTTTC
CTTATTGAAATTCAGGCCTTGTGTGTATCTAGCTCAACGGTTTCTAGACATGTG---AAT
GGAATCCAAGCAAGTAGAGCCGACATGCTTATCTCTGTCCTTGCCAAGCAAGCTGGTCTA
AAGATCCAAGAGAAT---GCTGTTTTTCTAAATGTTGTCAGTGGAGTATCATTGACAGAG
ACTGCTGGGGATCTTGCAATAGCAGCTTCAATTTGTAGCAGCTTCTTAGAGTTTCCTATT
CCCAGTGGAGTTGCATTCATTGGTGAAATTGGCCTTGGTGGTGAGCTTCGCATGGTATCA
AGGATGGACAAAAGAGTAAACACAGTGGCAAAACTAGGATATAAGAAGTGTATAGTGCCC
ATGTCAGCTAAAAAATCA---TTAGCAACTCTGGATTTGGGG---GAGCTGGAGATT---
ATTGGCTGCAATGATTTGAAGGGGGTCATCAATACAGTGTTTACTAAA
>GossypiumRaimondii_KJB70375
ATGCAG---ATCATAGAAATGAAA---GTGTTGAGATCAATTTACTAC---ACCCATACT
CACTTCCTTCATCGCAATCTCTCCAGAACCCCTATTTCC---------------CTCTCC
------------TTTTTTTCCCGCCATTTCCATTCCTCCAATCCC---CGCTTCTCTCTA
AATTCCCTGGAAACCGATGGGACCCCGCATGCCTGGACCGCCTACTTTGAGACCCATAGG
ACTTATGGGAAGGAAAAAAATGCTAATTTGAGCGATGGAGACAAAACCTTCTCGGTTAAT
GGGGGGGACGGGAATAAGAAGAAAGGGAAAAGTAGAGTTACGTGGGTTTGTGAGAATTGT
GGGTACTCAGATGGACAGTGGTGGGGAGTTTGCCGTTCTTGCGATTTTTCCGGGACGATG
AAGAGGTTTTCGGAA------------------------GTGGAAACTAAGAACAGAGGG
TTGGAATTTTCGGAAACTTTGGCGCGGTCTTGGCTACCAAAGGATGCAGAACCTGTAAAA
TTGATTGATGTTAACAGTGGGGTTAAGAAGACGGATTACCGGATTCCACTGTTTGGACCC
TTTGGAAGTGAAGTTGCTAGAGTGCTTGGAGGTGGCGTTGTTCCTGGTTCGTTGGTTTTG
ATTGGTGGTGATCCTGGTGTTGGAAAGAGCACCCTTCTGTTGCAGATGGCTGCGCTAATT
GCTGAAGGGCATGACTCTTATCAACCTACTTGTGTTGTATATGTATCTGGTGAAGAGAGT
GTTGAACAAATTAGCAGCAGAGCCGAACGTATGAAGATTGGAGCAAATGAACTTTACCTT
TATGCTGGTACTGAGATTAAGGACATATTGACGAAAATTCAGTCCCTCTCACCACGGGCT
CTAATTGTTGATTCAATTCAGACGGTATACTTAAAGGAAGTCACCGGAAGTGCTGGAGGT
CTCCCTCAGGTCAGGGAATGTACATCAGCTTTATTGCGGTTTGCAAAGAAAACCAACATC
CCAGTTCTTTTGGCTGGACATGTAACAAAATCTGGTGATATAGCAGGACCTCGTGTCTTG
GAGCACATTGTAGATGCTGTCTTATATCTGGAAGGGGAAAAGTGCTCATCACATCGTTTG
CTTCGATCTGTGAAGAATCGTTTTGGGTCAGTTGATGAGCTAGGAATATTTGAAATGTCA
CAACTGGGACTGCAAGTTGTTTTAAACCCCAGTGAGATGTTTTTAAGTGACCAGAACTCT
GATTCGGAGTTTTTAGCTGGACTTGCTGTTGCTGTAATTATGGATGGATCTCGGGCTTTC
CTTATTGAAATTCAGGCCTTGTGTGTATCTAGCTCAACGGTTTCTAGACATGTG---AAT
GGAATCCAAGCAAGTAGAGCCGACATGCTTATCTCTGTCCTTGCCAAGCAAGCTGGTCTA
AAGATCCAAGAGAAT---GCTGTTTTTCTAAATGTTGTCAGTGGAGTATCATTGACAGAG
ACTGCTGGGGATCTTGCAATAGCAGCTTCAATTTGTAGCAGGTAT---------------
------------------------------------------------------------
------------------------------------------------------------
------------------------------------------------------------
------------------------------------------------
>GossypiumRaimondii_KJB70376
ATGCAG---ATCATAGAAATGAAA---GTGTTGAGATCAATTTACTAC---ACCCATACT
CACTTCCTTCATCGCAATCTCTCCAGAACCCCTATTTCC---------------CTCTCC
------------TTTTTTTCCCGCCATTTCCATTCCTCCAATCCC---CGCTTCTCTCTA
AATTCCCTGGAAACCGATGGGACCCCGCATGCCTGGACCGCCTACTTTGAGACCCATAGG
ACTTATGGGAAGGAAAAAAATGCTAATTTGAGCGATGGAGACAAAACCTTCTCGGTTAAT
GGGGGGGACGGGAATAAGAAGAAAGGGAAAAGTAGAGTTACGTGGGTTTGTGAGAATTGT
GGGTACTCAGATGGACAGTGGTGGGGAGTTTGCCGTTCTTGCGATTTTTCCGGGACGATG
AAGAGGTTTTCGGAA------------------------GTGGAAACTAAGAACAGAGGG
TTGGAATTTTCGGAAACTTTGGCGCGGTCTTGGCTACCAAAGGATGCAGAACCTGTAAAA
TTGATTGATGTTAACAGTGGGGTTAAGAAGACGGATTACCGGATTCCACTGTTTGGACCC
TTTGGAAGTGAAGTTGCTAGAGTGCTTGGAGGTGGCGTTGTTCCTGGTTCGTTGGTTTTG
ATTGGTGGTGATCCTGGTGTTGGAAAGAGCACCCTTCTGTTGCAG---------------
---------------------------------------------------------AGT
GTTGAACAAATTAGCAGCAGAGCCGAACGTATGAAGATTGGAGCAAATGAACTTTACCTT
TATGCTGGTACTGAGATTAAGGACATATTGACGAAAATTCAGTCCCTCTCACCACGGGCT
CTAATTGTTGATTCAATTCAGACGGTATACTTAAAGGAAGTCACCGGAAGTGCTGGAGGT
CTCCCTCAGGTCAGGGAATGTACATCAGCTTTATTGCGGTTTGCAAAGAAAACCAACATC
CCAGTTCTTTTGGCTGGACATGTAACAAAATCTGGTGATATAGCAGGACCTCGTGTCTTG
GAGCACATTGTAGATGCTGTCTTATATCTGGAAGGGGAAAAGTGCTCATCACATCGTTTG
CTTCGATCTGTGAAGAATCGTTTTGGGTCAGTTGATGAGCTAGGAATATTTGAAATGTCA
CAACTGGGACTGCAAGTTGTTTTAAACCCCAGTGAGATGTTTTTAAGTGACCAGAACTCT
GATTCGGAGTTTTTAGCTGGACTTGCTGTTGCTGTAATTATGGATGGATCTCGGGCTTTC
CTTATTGAAATTCAGGCCTTGTGTGTATCTAGCTCAACGGTTTCTAGACATGTG---AAT
GGAATCCAAGCAAGTAGAGCCGACATGCTTATCTCTGTCCTTGCCAAGCAAGCTGGTCTA
AAGATCCAAGAGAAT---GCTGTTTTTCTAAATGTTGTCAGTGGAGTATCATTGACAGAG
ACTGCTGGGGATCTTGCAATAGCAGCTTCAATTTGTAGCAGCTTCTTAGAGTTTCCTATT
CCCAGTGGAGTTGCATTCATTGGTGAAATTGGCCTTGGTGGTGAGCTTCGCATGGTATCA
AGGATGGACAAAAGAGTAAACACAGTGGCAAAACTAGGATATAAGAAGTGTATAGTGCCC
ATGTCAGCTAAAAAATCA---TTAGCAACTCTGGATTTGGGG---GAGCTGGAGATT---
ATTGGCTGCAATGATTTGAAGGGGGTCATCAATACAGTGTTTACTAAA
>TheobromaCacao_Thecc1EG028919t2
ATGAAA---------------------GCTATAAGATCAATTTACTAC---ACCCATAAA
CACTTCCTTCTCCTTAATCCCACCAGAATCCCTATTTCC---------------ATCTCC
------------TTCCTTTCCCGCCATTTCCACTTAACCAACCCC---CGGTTCGCTCTA
AATTTCCCTGAAACCGATGGAACCCCTCGTGTGTGGACCGTCTACTTCGAGACTGAGAGG
ACTTATGGGAAGGCCAAAAATGCTAATTGGAGCAATGGAACCAAAATCTTTTCGGTTAAT
GGGGACATAGGGAATAAGAAGAAAGGGAAAGGTAAAGTTAGGTGGGTTTGTGAGGATTGT
GGATACTCAGATGGACAGTGGTGGGGAGTTTGCCGTTCTTGTGATCGTTCTGGGACGATG
AAGAGGTTTACGGAA------------------------GGAGAGACTAAGAACAGAGGG
TTAGAATTTTCGGAAACTGTGTTGCGGTCTTGGCTCCCAAAGGATGCAGAACCGGTTAGA
TTGATGGATGTTAACTGTGGGATTAAGAAGATGGATTACCGGATTCCACTGCTTGGACCC
TTTGGTAATGAAGTTGCTAGGGTGCTTGGTGGTGGCCTTGTTCCAGGTTCATTGGTTTTG
ATTGGTGGTGATCCTGGTGTTGGAAAGAGTACCTTACTGTTGCAGATGGCTGCTTTAATT
GCTGAGGGGCAAGACTCAGATGAACCTGCTTCTGTAGTATATGTCTCTGGCGAAGAGAGT
GTTGAACAAATTAGCAGCAGAGCTGAACGCATGAAGATTGGAGCAAATGATCTTTTCCTA
TACTCTGGAACAGATATTGAGGACATATTAATGAAAATTCAGCCCCTCTCGCCTCGGGCT
CTAATTGTTGATTCAATTCAAACGGTGTATTTAAAGGAAGTTACTGGAAGTGCTGGAGGT
CTCTCACAGGTTAGGGAATGCACATCAGCTTTGCTGCGGTTTGCAAAAAAAACCAACATC
CCAGTTCTTTTGGTTGGGCATGTTACAAAATCTGGTGATATAGCAGGACCTCGTGTCTTG
GAGCACATTGTAGATGCTGTCTTATATCTGGAAGGGGAAAAGTGCTCATCTCATCGTTTG
CTTCGATCTGTGAAGAATCGTTTTGGGTCAACTGACGAGCTTGGAGTATTTGAAATGTCA
CAATTGGGACTGCAAGCTGTTTCAAACCCCAGTGAGATGTTTTTAAGTGATCAGAACTCA
GATTCAGAGTTTTTAGCTGGACTTGCTGTTGCAGTGATTATGGATGGATCTCGGGCTTTC
CTTATTGAAATTCAGGCATTGTGTGTATCTAGCTCAACAGTTTCTAGGCATGTT---AAT
GGAATCCAAGCAAGCAGAGCTGACATGATTATCTCCGTCCTTGCCAAGCAAGCTGGTCTA
AAGATCCAAGAAAAT---GCTGTTTTTCTAAATGTTGTCAGTGGAGTGTCATTGACAGAG
ACTGCTGGGGATCTTGCAATAGCAGCATCAATTTGTAGCAGCTTCTTAGAGTTTCCTATT
CCCAATGGAGTTGCGTTCATTGGTGAAATTGGCCTTGGTGGTGAGCTTCGCATGGTACCG
AGGATGGACAAAAGAGTAAGCACGGTTGCAAAACTGGGATATAAGAAGTGTATTGTGCCC
ATGTCAGCTGAGAAATCA---TTAGCAACTCTTGATTGTGGG---GAAATGGAGATT---
ATTGGCTGCAAGGATTTGAAGGAGGTCATCAATAATGTCTTCACTAAA
>VacciniumCorymbosum_VaccDscaff17-augustus-gene-359.33-mRNA-1
ATGCAA---GTCTCAGACATGCGA---ACCCTGAAAACCCTCTACTCC------CACCAC
CTCCGCAACCTGACCTCACGCAAA---------CCTCCCTCTCTCATCTCCTGCAAACCT
CCCCAAAACCCTCCCTTCCGAAAACCCTTCCACTCTACCGCCCACCGCCGC---------
---AGCAGTGAACCCGACCCCACC---AACACCTGGATCAATTCGACTGTTTACGACCCC
GTCTCGGGCCGCCTTGTCACTCGTAGAGGGCCGAAACCCGGTTCCGAGAGTGTTGTCAGG
AGAGGAGGAGGGAATAGGAAGAAGGGGAAGAATAAGGTAGCTTGGGTGTGTTCAAGTTGC
GGGCATTCGGATGGGCAGTGGTGGGGGACGTGTAGGGCTTGTTCTAGTATGGGAACGGTT
GTGAAGTTTGTGGAA---------------GGGGTTTATGATGGGGGAAAGACCAGCGGG
TTTGAGGTTTCGGAGAATGTGATGCGGACTTGGTTGCCAAATCAAGGGGTGCCTTTGAGG
TTGACGGATGTGAATAGGGGGGTCAATCAGACGGAGTGGCGAATTCCCTTGCCTAGTCTT
TTTGGAGCTGAAGTTGCTAGGGTTCTTGGTGGTGGTCTTGTTCCAGGATCTTTGGTTTTG
GTTGGTGGTGATCCTGGTGTTGGAAAGAGTACCCTGTTGTTACAGATTGCTGCAATAATA
GCAGAAGGGCAGGCTTTTGGTCAACCGGCTTCAGTTATCTATGTATCTGGTGAAGAGAGT
GTTGAACAAATTGGGAACAGAGCAGATCGAATGATGATTCAAACAGAAGAACTGTTCTTA
TATTCGAGCACTGATATTGAGGACGTATTTGAGAAAATTCAGCATCTCTCCCCTCGGGCT
TTAGTTATTGATTCCATTCAAACAGTTTATCTGAAAGGAGTGACCGGAAGCGCCGGAGGA
CTGCAACAGGTGAAAGAATGTACATCAGCATTGCTGCGTTTTGCTAAGAAGACGAACATT
CCTGTTCTTCTTATTGGACATGTGACTAAAACTGGAGACATAGCAGGACCTCGTGTCTTG
GAGCACATTGTTGATGTTGTATTGTATATGGAGGGGGAGAAGCTTTCATCTCATCGCTTA
CTCAGATCCGTGAAGAATCGTTATGGATCCACTGATGAGCTTGGAGTATTTGAAATGTCA
CAATTAGGATTGCAAGCTGTTTCAAACCCCAGTGAGATGTTCTTGAGTGAGCAGCAATCA
GATTCAGAGGTTTTAGCCGGACTAGCTGTTGCAGCGATGATGGATGGATCTCGAACTTTT
CTGATTGAAATTCAGGCATTATGTGTCTCTGGTTCATCGTTTTCAAGACAAATA---AAT
GGTGTTCAAGCAAGCCGAGCAGACATGATTATTTCAGTTCTTAAGAAGCAGGCTGGTCTG
AAGCTTCAAGAGAACGTAGGCATCTATTTAAATGTGGTGAGTGGGGTGACGCTGCAAGAG
ACTGCTGGTGATCTTGCCATAGCAGCTGCAATTTGCAGTAGGTTCTTGGAATTCCCTATT
CCCAATACTATAGCATTCATTGGAGAAATTGGCCTCGGTGGTGAGCTTCGCCCAGTACCA
AGAATGGAAAAGAGAGTGAGTACGGTGGCGAAGCTGGGCTACAAAAAATGCATAGTCCCT
GAATCAGCAGAGAAATCT---CTCACTGGTCTCGCTATTGAG---GGAACGACAATC---
GTGAGATGCAAGAATTTGAAAGAGATGATCCATTCTGTTTTTACTAC-
>Aeginetiaindica
------------NNNgatatgcgt---gcattccggctactccacctc---cgcaatacc
ctccacaccttctccggccaaacccctaaccccatccccgtcgccacctgcttcaaatcc
ggtaactacacccaacacccgaagaaactccactccactcctcacacccggaaccccacc
cccaccaccaccgacaatgaaaccacgcccacgtggtcggttttcactgtctacgatcct
accgcggaccttgtggtcaccaagagagaatccagcggcgccgtccatgacgccatcagc
agcagcagaaatatcaggaagaaggggaaggagaggagcatctttgtctgcgatagctgt
gggtactcggatgggaagtggtggggctggtgcagggagtgtgaggaggcgggtaccatg
aaacagtacaccata---------------gacagcgcccatgaaaagaaagggggtggg
acccggttgccggaaaacctggagagggcatggttgccaaaggaggcgagccctgttcgg
ctgtctgacgtgtctagccggatagaggagtcaaattggcgaattcctatgggtggagaa
cttggagctgaagtagagagggttctcggtggcggtttagtcccaggttctttagtgtta
gtgggtggagatcctggggtgggtaaaagcacgctattgttgcagattgctgcactgata
ggagaaggggatgatgcagatgcccggtgtcgagtgttatatgtatctggagaggagagt
gttgagcagattgcaaatagagctgaccgtctgcatatccgaacagagaacctttttctg
cattcaaatacagatattgaggatattctagaacaggctcagcttctatctccaaaggct
ttaatcatagattctattcagaccgtctatttaaagggagtgactggaagcgccggaggt
tcttcacaggtgaaagaatgcacttcggcattactaaggtttgcgaagaagacgaatatc
cctgtatttttgattgggcacgtgactaaatccggagatgtagctggaccacgccttttg
gagcacattgtggatgttgttttacatatggaaggggagaaacttttatctcatcgattg
ctccgatcagtgaagaatagattcggctccacagatgagcttggagttttcaaaatgtcg
gggtcaggactggaaggggtttgtaatccaagcgagatgttcttaggcgagcagcactct
aagtcagattacctagccgggtttgctgtggctgtgataatggatggatcgcgagcattt
ctcattgaagttcaggcactgtgtgtagctgactcatcgaggatgaggcacttt---aat
ggtattaaaaatagcagagctgatatgattgttgctgttattactaagcaagcaggtctt
aagctacaagacaat---ggtatttttatcaatattgtcagcgggtttagcctgagtgac
accgcgggagatctcgctttagctgccgcaatttgtagcagcttcttggaattccccata
cccaatggcatagcattcattgcagaaatcgatcttggcggtgaacttcgtatggtgcct
caaatggagaaacgggtcaacacactcgccaagctgggatacaaaaaatgcatcgttccg
aaatctacagcgaattcg---ttccccgatgccaaacaattg---ggtatggagatc---
tcgggatgtgttaatctgaagcagatgattaatactgttNNN------
>Alectravogelii_TRINITY_DN35556_c0_g1_i1
atgcaactagctccgggcatgcga---gcatttcgtccgctccacctc---cgcgaaacc
cttcacaccctctccgcccgcaaccctagcctcaacttcgtcattacgtgctgcaaaccc
cgtaaatactctcaacagcccaagaaattccactcctttcccccccgccggttcccctcc
tctcccgccgacgccaatgaaaccccgtccacctggtcggctttcaccgtctacgacccc
actgccggtcgtctggtcaccaagagagaatcgagcggcggtggccaggatgtcatcggc
agcagcagcagcgtgaggaagaaggggaagattaggagtgtctatgtgtgtgagagctgt
gggtactcggatgggcagtggtggggcacgtgcaggcagtgcggggaaacgggcaccatg
aaacagttcacaacc---------------gatggcgccctggagaagaaagcgggtggg
gctgggctgccggttaatctggaaaggtcatggctgccaaaggaggggaaacctattcgg
ttgtctgatgtgtctaacaggattgaggagtcaaattggcgaattcctttgggtggagta
tttggagctgaagtagagagggttctcggtggtggtttggtcccaggttccctggtgtta
gtgggtggagatcctggggtgggtaaaagcacacttttgttgcagattgctgcattgata
ggagaaggggttgatgcagatgtcccatctcgagttttatatgtatctggggaagagagt
gttgagcaaattgcaaatagagctgatcgtctgtgtctccaaacagaagatctttttctg
cattcaaatacagatattgaggatattctagaacaggctcagcctctttatccaaaggct
ttaatcattgattctattcagaccgtctttttaaatggagtgactggaagtgctggaggt
tcgacacaggtgaaagaatgcacttcagcattactaaggtttgcaaagaggacgaatatc
cctgtgcttttgattgggcatgtgaccaaatctggagaaatagcggggccacgtcttttg
gagcacattgtggatgttgttttatatatggaaggggagaaactttcatctcatcgattg
cttcgatcagttaagaatcgattcggctccactgatgagcttggtgttttcaaaatgtcg
gagtcagggttgcaaggagttcctaatccaagcgagatgttcttaggtgagcagcactct
gattcagattacctagctgggctggctgtggctgtgataatggatggatcacgagctttt
ctcattgaagttcaggcactgtgtgtagctggctcatctactgtgaggcacttg---aat
ggtattcagagtagcagagctgacatgattatttctgttatcacgaagcaagctggtctt
aagctacaagaaaat---ggcatttttcttaacgttgtcagtggatttaacctgacagag
acggctggagatctagctattgcagccgcaatatgtagcagtttcttggaattccccata
cccaatggcatagcattcatcgcggaaatcgatctcagtggcgaacttcgtatggtgcct
caattggagaaaagagtcaacacacttgcaaagctgggatacaagaagtgtattgtccca
aaatctgcagagaagtcg---ttcactgatgcaaatctacaa---ggtatggagatt---
ttgggatgcgctaatctgaagcagatgattaacaatgttttcaggaga
>CastillejaMiniata
acccaa------------------------------------------------------
------acactaaccccatcatcacctgcagcaaatcccgtaattNNN------------
---------ccccgattccccaagaaattccactccactccccacccccgatttcccgcc
tccaccaccgtagctaatgaaaccgcatccacctggtcggctttcacctcctacgacccc
accaccggcctttgcgtcaccaggcgagagtctaacaacgccggcaaggatgatgtaggg
agcagcagcagctttaggaagaaggggaagaataggagtgtctttgtttgcgagagctgt
gggttctccgatgggcagtggtgggacacgtgcagggagtgcggggaaacttacaggatg
aaacggtgcacggtt---------------gagggtactgccgagaacaaagcgggtggg
acc---gtgtcggaaaatgtggccagatcgtggttgccgaaggagtcgacgtcgattagg
ttgtcggatgtgtctaatcggattgatgggttgaattggcggatacctttgcctggagta
tttggagctgaagtagaaagagttcttggtggcggtttagtcccaggttctcta------
------------------------------------------------------------
---------------------------------------------------------agt
gctgagcaaattgcaaatagagatgacagtctctgtattagaacagaagagcttgttctg
cattcaaatacagatattgaggatattctagaacaagctcagcctctttccccaagggtt
ttaattattgattctattcagactgtctatttaaaaggagtgactggtagtgctggaggt
ccttcgcaggtgaaagaatgcacttcagcattgctacgatttgctaagaagacaaatata
cctgtaatattgattggacatgtgacaaaatctggagaaatagctggacctcgtctgttg
gagcacattgtggatgttgttttatatatggaaggggagaaactttcatctcatcgattg
cttcgatctgtgaaaaatcgatttggctccacagatgagcttggagttttcaaaatgtca
gagacaggattgcaaggagtttctaatccgagcgagatgttcttaggtgagcagcattct
aattcagactacctagctgggttagctgttgctgtaattatggacggatctcgatccttt
ctcattgaaattcaggcattgtgtgtggctggctcaactgccgtgagacatttg---aat
ggtatccaaggtagcagagctgacatgattatttcagtaattacaaagcaagctggactt
aagctacaagagaat---ggcatttttcttaatgttgttagtgggtttagcctaaccgag
actgctggggatctagcaatagcggctgcaatttgcagcagcttcttggagttccccata
cccaatggcatagcattcatagctgaaattgatctcagcggtgaacttcgtatggtgcct
caattggaaaaacgggtcaacaccctggcaaagctgggctataaaaagtgcattgtccca
aagcttgcagaaaattcc---ttcccagatgcacaagttcaa---ggtatggagatt---
ttgggatgtgttaatttgaaggagatgattaacactgttttcNNN---
>ChristisoniaKwangtungensis_merged_Christisonia_TRINITY_DN25369_c0_g1_i7
------------NNNGATATGCGT---GCACTCCGGCTGCTTCACCTC---CGCAACACC
CTCCACACCTTCTCCGGCCAAATCCCTAACCCCATCCCCGTGGCCACCTGCTGCAAATCC
GGTAACTACACCCGACACCCGAAGAAACTCCACACCACTCCCCACACCCGGTTCCCCTCC
CCCACCAGCGCCGACAATNNNTCG---------------ATTTTCACCGTCTACGATCCT
ACCGCGGACCTTGTGGTCACCACAAAAGCATCCAGCGGCGCCGTCCAGGATGTCAGCAGC
AGCGGCACTAATGTGAGGAAGAAGGGGAAGGAGAAAAGCGTCTTTGTCTGCGAGAGCTGT
GGGTACTCGGATGGGAAGTGGTGGGGCTTGTGCAGGGAGTGTGGGGAGGCGGGTACCATG
AAACAGTACGCCATA------------------------GATGAAAAGAAAGGGGGTGGG
ACCCGGTTACCGGAAAATCTGGAAAGGTCATGGTTGCCAAAGGAGGCGAGCCCTGTTCGG
CTGTCTGATGTGTCTAACCGGATCGAGGAGTCAAATTGGCGAATTCCTATGGGTGGAGTA
TTTGGAGCTGAAGTAGAGAGGGTTCTTGGTGGCGGTTTAGTCCCAGGTTCTTTAGTGTTA
GTAGGTGGAGATCCTGGGGTGGGTAAAAGCACGCTATTGTTGCAGATTGCTGCACTGATA
GGGGAAGGGGATGATGCAGATGGCCGATATAAAGTGTTATATGTATCTGGAGAAGAGAGT
ATTGAGCAGATTGCAAATAGAGCTGACCGTTTGCATATCCGAACAGAAAATCTTTTTCTG
CATTCAAATACAGATATTGAGGATATTCTAGAACAGACTCAGCTTCTATCTCCGAAGGCT
TTAATCATTGATTCTATTCAGACCGTCTATTTAAAGGGAGTGACTGGAAGCGCTGGAGGT
TCTTCACAGGTGAAAGAATGCACTTCGGCATTACTAAGGTTTGCGAAGAAGACGAATATT
CCTGTATTTTTGATTGGGCACGTGACCAAATCCGGCGATATAGCTGGACCACGCCTATTG
GAGCACATTGTGGATGTTGTTTTATATATGGAAGGGGAAAAACTTTTATCTCATCGACTA
CTCCGATCAGTGAAGAATCGATTTGGCTCCACAGATGAGCTTGGAGTTTTCAAAATGTCG
GGTTCGGGACTTGAAGGAGTTTGTAATCCAAGCGAGATGTTCTTAGGCGAGCAACACTCA
AACTCAGATTACCTAGCCGGGTTTGCTGTGGCTGTGATTATGGATGGATCACGAGCTTTT
CTCATTGAAGTTCAGGCACTGTGTGTAGCCGGCCCATCTACCATGAGGCACTTC---AAT
GGTATTCAAGGTAGCCGAGCTGACATGATTATTTCTGTTATTACTAAGCAAGCGGGTCTT
AAGCTACAAGAGAAT---GGCATTTTTATTAATGTTGTCAGCGGGTTTAGCCTGAGGGAG
ACAGCCGGAGATCTCGCCGTAGCCGCCGCAATTTGTAGCAGCTTCTTGGAATTCCCCGTA
CCCAATGGCGTAGCATTCATTGCAGAAATCGATCTCAGCGGTGAACTTCGTATGGTGCCT
CAAATGGAGAAACGAGTCAACTCACTCGCCAAGCTGGGATACAAACAATGCATCGTTCCA
AAATCGGCCGAGAATGTG---TTCCCCGATGCGAAACATTTG---GGTATGGAGATC---
TCGGGATGTCTTAATCTGAAGCAGATGATTAATACTGTTNNNAGGAGG
>ConopholisAmericanaamericana_2020322
atgcaacaagctccggacatgcgt---gcatttcgatcgctccacctc---cgcaaaacc
ctccacacactctccaaccaaaaccctaaccctaaccctatcgccacaagctgcaaatcc
cgtaatcacccccgattacctaagaaattccactccactacactcccccgattcctctcc
tccaccgccgcaaatgaaaccaccgcacccatctggtcggctttcactgttttcgacccc
accaccggatgtgtcgtcaccaagcgagaatctaacggcgcgggaaaggataccataggc
agcagcagcagcgttaggaagaaggggaagagtaggagcgcttatgtttgtgagagctgt
gggtattccgatggggaa------------------------------accggcacgatg
aaacagtacacc------------------actgagagtgctgacaagaaagcgagtggg
actcgggtgtcagaaaatgtggtgagatcatggttgccaaaggaggcgacacctatcagg
ttgtctgaggtatctaatcggattgacgagtcgaactggcgaatacctttgcatggagtg
tttggatctgaagtagagagggttcttggtggcggtttagtcccaggttctctagtgttg
gtgggtggagatcctggtattggtaaaagcacactattgttgcagattgctgcattaata
gcagaaaggaatgatgcagatgttccatctcgagttttatatgtatctggggaagagagt
gttgagcaaattgcaaatagagctgaccgtctgtgtattaggacagaagaactttttctg
cattcaaatacaaatattgaggatattctagaacaggctcagcctctttccccaagggct
ttaatcattgattctattcagactgtctatttaagtggagtgaccggaagtgctggaggt
cctgcgcaggtgaaagaatgcacttcagccttactacgatttgctaagaagacaaatatc
cctgtacttttgatcggacatgtgacgaaatctggagaaatagctggacctcgtcttttg
gaacacatcgtggatgttgttttatatatggaaggggagaaactttcatcgcatcgattg
cttcgatcagtgaaaaatcgatttggctccacagatgagcttggagttttcaaaatgtca
gaggcaggattgcaaggagtttctaatcccagcgagatgttcttaggtgatcagcactct
aattcagactacctagctgggttggctgtcgctgtgattgtggacggatctcgagcattt
ctcattgaaatccaggcactgtgtgtggctggctcatctgtcgtgaggcattta---aat
ggtattcaaggtagcagagctgacatgattatttcagttattacaaagcaagctggtctt
aagttgcaagagaat---ggcatctttctgaatgttgtcggtgggtttatcctgacagag
acagctggggatctagcaatagcagccgcaatttgcagcagcttcttggaattccccata
cccaatgacctagcattcattgcggaaattgatctcagtggtgaacttcgtatggtgcct
caaatggaaaaaagaatcaacaccctggaaaagctgggatataagaagtgcattgttcca
aagcttgcagagaattca---ttccctggcgctcagcttcaa---ggtatcgatatt---
ttgggatgcgttaatttgaaggagatgattaacaccgttttcagaagg
>Escobedia_TRINITY_DN2110_c0_g2_i1
atgcaactagctccgggcatgcgt---gcatttcgtccgctccacctc---cgcaaaacc
cttcacaccctctccgcccgcaaccctcgcctcccctttgtcattacgtgctgcaaaccc
cgtaaatacccccaacagcccaagaaattccactcctttcccccccgccggttcccctcc
tctcccaccaccgccaatgaaaccccgtccacctggtcggttttcactgtctacgacccc
accgccggccgtctggtcaccaagagagaatcgagcggctcgggccaggatgtcatcggc
agcagcagcagcgtgaggaagaaggggaagattaggagcgtctttgtctgtgagagctgt
gggtactcggatgggcagtggtggggcacgtgcagagaatgcggggaaacgggcaccatg
aaacagttcacgacc---------------catagcgccatggagaagaaagggggtggg
actcaggcgccgattaatctggaaaggtcatggctgccaaatgaggcgaaacctattcgg
ttgtctgatgtgtctaacaggattgaggattcaaattggcgaattcctttgggtggagtg
tttggagctgaggtagagcgggttctcggtggcggtttggtcccaggttctctggtgtta
gtgggtggagatcctggggtgggtaaaagcacacttttgttgcagattgctgcattgata
ggagaaggggttgatgcagatgtcccatctcgagttttatatgtatctggggaagagagt
gttgagcaaattgcaaatagagctgaccgtctgtgtatccgaacagaagatctttttctg
cattcaaatactgatattgaggatattgtagaacaggctcaacctctttgtccaaaggct
ttaataattgattccattcagaccgtctttttaaatggagtgactggaagcgctggaggt
tcgacacaggtgaaagaatgcacttcagcattactaaggtttgcaaagaggacgaatatc
cctgtacttttgattgggcatgtgaccaaatctggagaaatagctgggccacgtcttttg
gagcacattgtggatgttgttttatatatggaaggggagaaactttcatctcaccgattg
cttcgatcagtgaagaatcgattcggctccactgatgagcttggtgtattcaaaatgtcg
gagtcagggttgcaaggagttcctaatccaagcgagatgttcttaggtgagcagcactct
aattcagattacctagctgggctggctgtggctgtgataatggatggatcacgagctttt
ctcattgaagttcaggcactgtgtgtagctggctcatctgtcttgaggcacttg---aat
ggtattcaaggtagcagagctgacatgattatttctgttattacgaagcaagctggtctt
aagctacaagaaaat---ggcatttttcttaacgttgtcagtgggtttaacctgacagag
acggctggtgatctagctatagcagccgcaatatgtagcagcttcttggaattccccata
cccaatggcatagcattcattgcggaaatcgatctcagtggtgaacttcgtatggtgcct
caaatggaaaaaagagtcaacacacttgcaaagctgggatacaagaagtgtattgtccca
aaatctgcagagaattcg---ttcactgacacaaatcttcaa---ggtatggagatt---
ttgggatgcattaatctgaagcagatgattaacactgttttcacgagg
>Euphrasiaarctica
------------------------------------------------------------
---------------------------------------------------------NNN
cgtaattaccccaggccacctaacaaattccactccactccccacacccggttcctctct
ggcaccgccgccaatgaaaccaccggatcgagctggtcggttttcaccgtttacgacccc
accaccggcgccgtcgtcaccaagcgggaatacgacggtgtt------gacgtcaaaggt
ggcagcagcagcggcaggaagaaggggaagagcaggagcgtctttgtttgtgagagctgt
ggatattccgatgggcagtggtggggcatgtgcagggagtgtggggaaactggcaccatg
aaaaggtgcacggttgag------------ggtgctgctggtgagaagaaagcgagtggg
acagatgcttcgggaaatgccgagagatcgtggctgccgaaggaggcaacgccggttagg
ttgtctgacgtgtccaatcggattgatgagttgaattggcgaatacctttgcctggagtt
tttggagctgaagtagaaagggttcttggtggtggtttagtcccaggttctttagtgtta
gttggtggagatcctggtattggtaaaagcacactattgttgcagatagctgcgttaata
acagaagggaatgatgtggatgttccatatcgagttatatacgtatctggggaagagagt
gttgagcaaattgcaaacagagccgaacgcctgcagattaggacagatgagctttttctg
cattcgaatacagatattgaggatattctagaacagtctcagcctctttccccgagggtt
ttaatcattgattctattcagacagtctatttaaggggagtatctggaagtgctggaggt
cctgcgcaggtgaaagaatgcacttcagccttgttacgatttgctaagaagacaaatatc
cctgtatttttgatcggacatgtgacaaaatctggagaaatagctgggcctcgtcttttg
gagcacatcgtggatgttgttttatatatggaaggggaaaaactctcatcccaccgattg
cttcgatcagtgaagaatcgatttggctccaccgatgagcttggagttttcaaaatgtca
gagtctggattgcaaggagtttctaatcccagtgagatattcttaggtgagcagcactcc
aattcggattacctagctggattggctgtcgctgtgataatggatggatctcgagcattt
ctcattgagattcaggcactgtgtgtagctggctcatctactgtgaggcattta---aat
ggtattcaaggtagcagagccgacatgattatttcagtnNNN------------------
------------------ggcatatttcttaatgttgtcagtgggttcagccttgcagag
acggctggcgatctagcaatagcagctgcaatttgcagcNNN------------------
------------------------------------------------------gtgtct
caattggaaaagagagtcaacactctggcaaagctaggatacaagaagtgtattgtccca
aaacaagcagagaatttc---ttccaagatgggaagcttcaa---ggtatggaggtt---
ttgggatgcattaatttgaaggagatgattaacaccgttNNN------
>LindenbergiaPhilippensis_08G131800.1
atgcaa---gctcaagacatgcgt---gcatttcgatcgctccacctc---cgcagaacc
ctccacaccctctccgaccaaaaccctaaccctaaccccatcatcaccttctgcaaatcc
cgaaattaccctcggttcccgaagaaattccactccactccccacacccgattctcctcc
tccaccgccgcgaatgagtccacggccgccagctggtccgctttcactgtctacgacccc
gtctccggccgtatcgtcaccgcgcgagaatccaacggcggcgaaaaagatgttgtaggg
agcagtagcaacgtgaggaggaaggggaaaagtaggagtgtgtttgtttgtgagagctgt
gggtactctgatgggcagtggtggggcacgtgcagggagtgtgggttggtcgggacgatg
aagagatgcacg------------------actgagagcgcgaatgagaaatcgagcggg
actcagctgtcggaaagtgtggtgaaagcgtggctgccgaaggaggcggcgccgattagg
ttgtctgatgtgtctggtcggattgacgagtcgaattggcgaatacctttgcctggagta
tttggagctgaagtagagagggttcttggtggtggtctagtcccaggttctctagtttta
gtgggtggagatcctggtgttggtaaaagcacactattgttgcagattgctgcattaata
gcggaagggaatgatgcagatgtgccatctcgagttatatatgtatctggggaagagagt
gttgagcaaattgctaatagagctgaccgtctgtgtattaggacagaagaactttttctg
cattcaaatacagatattgaggatattctagaacaagctcagcctctttccccaagggct
ttagtcattgactccattcagactgtctatttaagaggagtgaccggaagcgttggaggt
cctgcgcaggtgaaagaatgcacttcagccctactacgatttgctaagaagacaaatatc
cctatacttttgattggacatgtgacaaaatctggagaaatagctggacctcgtcttttg
gagcacatcgtggatgttgttttatatatggaaggggagaaactttcatcgcatcgattg
cttcgatcagtgaagaatcgatttggctccacggatgagcttggagttttcaaaatgtca
gagtcaggactccaaggtgtttctaatcccagccagatgttcttaggcgagcagcactct
aattcagactacctagctgggttggctgtcgccgtgattatggatggatctcgagcattt
ctcattgagattcaggcactatgtgtggctggttcatctgccgtaaggcattta---aat
ggtgttcaaggtagcagagctgacatgattatttcagttattacaaagcaagctggtctt
aagctacaagaaaat---ggcatcttccttaatgttgttagtgggcttagccttacagag
acagctggggatctagcaacagcggcggcaatttgcagcagcttcttggaattccccata
cccaatggcatagcattcgttgctgaaattgatctcagtggtgaacttcgtatggtgcct
caactggagaaaagggtgaacaccctggcaaagcttggatataagaagtgtgttgtacca
aaacttgcagagaattcg---ttcccagacgcacagctttta---ggaatggagatt---
ttgggatgcgttaatttgaaggagatgattaacaccgttttcacacgg
>MimulusGuttatus_I1035.1
atgcaa---gtttccgacatgcgt---gcattccgatcacttcacctc---tgcaaaacc
atccataccatctccaccggaaat------ccaaaccccattatcacatgctgcagatct
cgtaaccaccctctgttcactaaaattacccac------------cgccgcttcctctcc
accgccgccgccgatgaatcatccgcttccagctggtccgccttcactatttacgaccct
accaccggccgtgtcgtcaccaagcgagaatacaacgtcagcaaagaagatgtcataggg
agcagcagcagcatgaagaagaaggggaagagcaggagcgtacatgtatgtgagagctgc
gggtattccgatgggcagtggtggggcacgtgcaagcagtgtggggaagtcggcacgatg
aagcggttcacc------------------accgagagcgttgaccggaaagtgagcggc
atgcaggtgtctgaaaatgcggtcagatcgtggctgccgaaggacacggcccctgtcaag
cttactgacgtgtacggtcggatcgacgattctaattggcgaataccactgtctggactg
tttggagctgaagtcgagagggttcttggtggtggtttagttccaggttctctagtatta
gtgggtggagatcctggtgttggtaaaagcacgttgttgttacagattgctgcattgata
accgaagggaaggatgtaaatattccaggtcgggttatatatgtatctggggaagagagt
gttgagcaaattgcaaatagagctgaccgtttgtctattgaaacggacgaactttttctg
cattctagtacagatattgaggatattctagaacacgcccagcatctttctccgagggct
ttaatcattgattctattcagacagtctatttaaggggagtgactggaagtgctggaggt
gacgtgcaggtgaaagaatgcacctcagccttactacgatttgctaagaagacaaacatt
cccgttcttttgattggacatgtgacaaaaactggagatatagctggacctcgtgtcttg
gagcacattgttgatgtcgttttatatatggaaggggagaaatattcagcacatcgattg
ctaagatcagtgaagaatcgatttggctctacagatgagcttggagttttcaaaatgtca
cggtcaggattggaaggactttcaaatcccagcgagatgttcttagtcgatcagcactcc
gattcggactacctagccgggttagctattgctgtgattgtggatggatctcgagcattt
ctcatcgaaatccaggccttgtgtgtagctgggtcatcggttgtgaggcattta---aac
ggtgttcaaggaagcagagctgacatgattatttcagttatcataaagcaagctggtctt
aagctacaagagaat---ggtatctttcttaatgttgttagtggggttagccttactgag
acagctggggatttagcaatagcagccgcaatttgtagcagcttcttggaattcccaata
cccaatggcgtagcgttcatagcggaaatcggtcttggtggtgaacttcgtatggtgccg
caattagagaaaaggatcaacactctggcgaagcttgggtataaaaagtgtatcgtcccc
aagtcggcggaaaaatct---ttgtcggatcttcagcctcac---ggaatggagatt---
ttgggatgtaagaatttgaaggaaatgattaacactgttttcgtaaga
>OrobancheCumanamana_GWHTBHPV031215
atgcaacaagccccagccatgcgt---gcatttcgatcgccccatttc---cacaaaatc
ctccacacgctctccaaccaaagctctaaccctaaccccatcgtcgcgtgctgcaaatgc
cgtaattaccccgggttgcccaagaaattccactcgactccccactcccgatttcccgca
tccaccgcggccaatgaaaccaccgcatccagctggtcggctttcaccgtgtacgaccct
accaccggatgtgtcgtcaccaagcgagaatctcacggcgccgggaaagatgccataggg
agcagcagcagcgttaggaagaaggcgaagagtaggagcgtttatgtttgtgagagttgt
gggtactcggatgggcagtggtggggcacgtgtagggagtgtggggaaactggcacgatg
aaacggtacacaact---------------gagagtgctgatgagaagaaagtgagtgag
actcgggggtcggtagaagttaagaagtcgtggctgccgaaggaggcgacgcctattcgg
ttgtctgatgtgtctaatcggattgacgagtcgaattggagactacctttgcctggagta
ttcggagctgaagtagagagggttcttggtggcggtttagtcccaggttctctagtgtta
gtgggtggagatcctggtattggtaaaagcacattattattgcagcttgctgcattaata
gcaaaagggaatgatgcagatgttccagctcgagttttatatgtatctggggaagagagt
gttgagcaaattgcaaatagagctgatcgtctgcatattaggacagaagaactttatctg
cattcaaatacagatattgaggatattctagaacaggcccagcctctttccccaagggct
ttaatcattgattctattcagactgtctatttaaggggagtgactggaagcgctggaggt
cctgcacaggtgaaagaatgcacatcagccttactacgatttgctaagaagacgaatatc
tctgtacttttgattggacatgtgacaaaatctggggaaatagctggacctcgtcttttg
gagcacattgtggatgttgttttatatatggaaggggagaaactttcatctcatagattg
cttcgatcagtgaagaatcgatttggctccacagatgagcttggagttttcaaaatgtca
gagtcaggattgcagggagtttctaatcccagcgagatgttcttaggtgagcatcactcc
aattcggactacctagctgggttggctgtagctgtgattttggacggatctcgagcattt
ctcgtggaagttcaggcactatgtgtggctggctcctccaccttgaggcatttg---aat
ggtattcaaggtagcagagctgacatgattatatcagttattgcaaagcaagctggtctt
aagctacaagagaat---ggcatttttcttaatgttgtcagtggatttagcctgacagag
acagctggggatttagcaatagcagccgcaatttgcagcagcttcttggaatttccaatc
cctaatggcatagcattcattgcggaaatcgatctcagtggtgaacttcgtatggtccct
caaatggaaaaaaggctcaacaccctggcaaagctgggctataagaagtgtattgtacca
aaatccgcagagaattattatttcccagacacgcagcttcaa---ggtatggagatt---
ttgggatgcgttaatttgaaggagatgattaacactgttttcagaagg
>Ofasciculata_stem
NNNgct------ccggacatgcgt---gcatttcgaccgctccacctc---cgcaaaatc
ctccacaccctctccaaccaaaac------cctaaccccatcatcacctgctgccagtcc
agcaatttccctaaattacccaagacattccactccacttcccacgcacgagtcttctcc
tccacggccgccaatgacaccaccgcgcgcacctggtccgctttcaccgtttacgacccc
accaccggctgtgtcgtcaccaagctagaacctaacggcgccggcaaggatgtcagaggc
agcagcagcggtgttaggaagaaggggaagagtaggagcgtttatgtttgtgagagctgt
gggtactccgacggccagtggtggggcacgtgcagggagtgtgaggaaactggcacgatg
aaaaggtacacgact---------------gagagtgctgatgagaagaaagcgagtggg
acccaggtgtcggataatgtggtgagatcatggcttccgaaggaggcaacacctattagg
ttgtctgatctgtctaatcggattaacgagtccaattggcgaatacctttgcctggagta
tttggagctgaagtagagagagttcttggtggcggtttagtcccaggttctctagtgtta
gtgggtggagatcctggtattggtaaaagcacactattgttacagattgctgcgttaata
gcagaagggaatgatgtt------ccggctcgagttttatatgtttctggggaagagagt
gttgagcaaattgcaaatagagctgaccgtctctgtattaggccagatgaactttttctg
cattcgaatacagatatcgaggatattttagaacaggctcagcctctttccccaaaggct
ctaataattgattctattcagactgtctatttaagggaagtaactggaagcgctggaggt
cctgcacaggtgaaagaatgcacttcagccttgctacgatttgctaagaagacaaatatc
cctgtccttttgattggccatttgacaaaatctggtgaaatagctggtcctcgtcttttg
gagcacatcgtagatgttgttttgtacatggaaggggagaaactttcatcgcatagattg
cttcgatcagtgaagaatcgatttggatccacggatgagcttggagttttcaaaatgtca
gagtcaggattgcaaggggtttctaatcccagcgagatgttcttaggtgagcagcactgt
aattcagattacctagctggtttggctgttgctgtgattatggatggatctcgagcattt
ttcattgaagttcaggcactatgtgtgtctggctcatctgctgtgaggcatttg---aat
ggtatacaaagtagcagagctgacatgattatttcagttattacaaagcaagctggtcta
aagctacaagagaat---ggcatctttcttaatgttgtcaacggggttagcctgacagag
acagctggggatctagccgtagcagccgcaatttgcagtagcttcttggaattccccata
cccaatgacatagcattcattgcagaaattgatctgagtggggaacttcgtatggtgcct
caaatggagaaaagggtcaacaccgtagcaaagcttggctataagaagtgtattgtacca
aagcctgcagagaattcc---ttccgagacgcgcagcttcaa---ggtctggagatt---
ttgggatgcattaatttgaaggagatgattaacaccgttttccgaagg
>PhelipancheAegyptiaca_GWHTBHPU040853
atgcaacaagctccggacatgcgt---gcatttcgatctctccacctc---cgcaaaacc
ctc---------tccagccaaaatcctaaccctaaccccatcaccgcctgttacaaatcc
cgtagtttccccaaattacccaaggatttccattccactccccacacccgagccccctcc
------accgccgtcgatgaaaccgcatctacctggtcggcttttaccgtttacgacccc
accaccgactgtgtcgtcaccaagcgagataatgacggcggcggcaatgatgccataggt
agcagcagctgtgttaggaagaaggggaaaagtaggagcgtttatgtttgtgagagctgt
gggtactccgacgggcagtggtggggcaagtgcagggagtgtgaggaaactggcaccatg
agaatgtacacgcccacggcc---------gagagtgctgaagagagaaaagtgagtggg
gcccagttggcggaaaatgtggcgaggtcatggctgccaaaggagtcgacacctgttagg
ttgtctgatgtatctaatcggattgacgagtccaattggcgaatacctttgcctggagta
tttggagcagaggtagagagggttcttggtggcggtttagtcccaggttcgctagtgtta
gtgggtggagatcctggtgttggtaaaagcacactattgttgcagattgctgcattatta
gcagaagggaataatgtt------ccagctcgagttctatatgtttctggggaagagagt
gttgagcaaattgcaaatagagctgatcgtctctgtattcggacaagtgaactttttctg
cattcaaatacagatattgaggatattctagaacaggctcagcctctttctccaagggcg
ttaataattgattctattcagactgtctatttaagggaagtgactggaagtgctggaggt
cctgcacaggtgaaagaatgcacttcggccttgctacggtttgctaagaaaacaaatatc
cctgtacttttgattggacatgtgacgaaatctggtgaaatagctggacctcgtcttttg
gagcacatcgtagatgttgttttgtacatggaaggggagaaactttcatcacatagattg
cttcgatcagtgaagaatcgatttggatctacagatgagcttggagttttcaaaatgtca
gtgtcaggattgcaaggagtttctaatcccagcgagatgttcttaggtgagcagcactct
aattcggattatctagctggtttggctgttgctgtgattctggatggatctcgagcattt
ctcattgaagttcaggcactatgtgtgtctggctcatctactgtgaagcatttg---aat
ggtatacaaggtagcagagctgacatgattatttcagttattgcaaagcaagctggttta
aagctacaagagaat---ggcatttttcttaatgttgtcagcgggtttagcctgacagag
actgctggggatctagcaatagcagccgcaatttgcagcagcttcttggagttcccctta
cccaatggcatagcattcattgcagaaattgatctcagtggtgaacttcgtatggtgcct
caaatggagaaaaggatcaacaccctagcgaagttgggctataagaagtgtattgtacct
aagcctgctgagaactcc---ttcccagacgagcatgttcac---ggtatggagatt---
ttgggatgcattaatctgaaggagatgattaacactgtttttcgaagg
>Pedicularis_TRINITY_DN4707_c0_g1_i7
atgcaacaagctccaaccatgcgt---gcatttcgatcgctc------------aaaacc
ctccacactctctccaac------------ccaaaccccatcatctcctgcagcaaatcc
tgtaattacccccaattccccaagaaattccactccactccccacccccggttccccgcc
tccacccccgccgccgatgaaaccacatccacctggtcggctttcaccgtttacgacccc
accaccggctgtgtcgtcacccaacgagaatctaacaacgccggcaaggatgctgtgggg
agcagcagcagcgttaggaagaaggggaaaaataggagcgtctttgtttgtgagagctgc
gggtattccgatgggcagtggtggggcacgtgcagggagtgtggggaaactggctcgatg
aaacagttcacgact---------------gagggcgccggcgagaagaaagtgagtggg
acccaggtatcggaaaatgtggcgagatcgtggctgccgaaggagtcgaagccggttaag
ttgtccgacgtgtctaatcggattgatgagtcgaattggcgaatacctttgcctggagta
tttggagctgaagtaaaaagggttcttggtggaggtttagtcccaggttctctagtgtta
gtgggtggagatcctggtatcggtaaaagcacactattgttgcaggttgctgcattaata
gcagaagggaacggggcagatgttccagctcgagttttatatgtatctggggaagagagt
gttgagcaaatagcaaatagagcagaccgtctgtgtataaagacagatgagctttttctg
cattcaaatacagatgttgaggatattctagaacaagctcagcctctttcccccagggtt
ttaatcattgattctattcagactgtctatttaaatggagtgactggaagtgctggaggt
cctgcacaggtgaaagaatgcacttcagccttgctacggtttgctaagaagacaaacatc
cctgtaatattgattggtcacgtgacaaaatctggagaaatagctggacctcgtcttttg
gagcacatcgtggatgttgtcttatatttggaaggggagaaactttcatcgcatcggttg
cttcgatctgtgaagaaccgatttggatccacagatgagcttggagttttcaaaatgtca
gagtcaggattgcaaggagtttctaacccgagcgagatgttcttacgtgagcagcactct
aattcagactacctagctgggttggctgttgctgtgattatggatggatctcgatcattt
ctaattgaaatccaggcattgtgtgtggctggctcatctaccgtgaggcatttg---aat
ggtattcaaggtagcagagctgatatgattatatctgttatttcaaagcaagctggactc
aagctacaagagaat---ggcatttttcttaatgttgtcagtgggtttagtctaacagag
acagctggggatctggcaatagcggctgcaatttgcagcagcttcttggaattccccata
cccaatggcatagcattcattgctgaaattgatctcagcggtgaacttcgtatggtacct
caattggaaaaacgagttaacacattggcaaagctgggatataaaaagtgcattgtccct
aagcttgcagagaattcc---ttcacagatgcgcagcttcaa---ggtatggagatt---
ttgggatgcgttaatttgaaggagatgattaacactattttcagaaga
>Phtheirospermum_GFP83904.1_5339
------------------------------------------------------------
------------------------------------------------------------
------------------------------------------------------------
------------------------------------------------------------
------------------------------------------------------------
------------------------------------------------------------
------------------------------------------------------------
------------------------------------------------------------
------gtgtcggaaaatgtggcgagatcatggttgccgaaggagtcgatgcctattagg
ttgtccgatgtgtctaatcggattgatgagtcgaattggcgaatacctttgcctggagta
tttggagctgtagtagaaagggttcttggtggcggtttagtcccaggttctctagtgtta
gtgggtggagatcctggtattggtaaaagcacactattgttgcagattgctgcattaata
gcagaagggaatggtgcagatgttccagctcgagttttatatgtatctggagaagagagt
gttgagcaaattgcaaatagagctgaccgtctgtgtattaggactgacgagctttttctg
cattcaaatacagatattgaggatattctagaacaggctcagcctctttccccaagggtt
ttaatcattgattctattcagacagtctatttaaatggagtgactggtagtgctggaggt
cctacgcaggtgaaggaatgcacttcagccttgctacgatttgctaagaagacaaatata
cctgtacttttgattggacatgtgacaaaatctggagaaatagctggacctcgtcttttg
gagcacatcgtggatgttgttttatatatggaaNNN------------------------
------------------------------------------------------------
------------------------------------------------------------
------------------------------------------------------------
------------------------------------------------------------
------------------------------------------------------------
------------------------------------------------------------
------------------------------------------------------------
------------------------------------------------------------
------------------------------------------------------------
------------------------------------------------------------
------------------------------------------------
>StrigaAsiatica_GER39488.1_15022
------------------atgcgt---ggattccgattgctccgcctc---cgcaaaacc
atccacacctcctccgtccaaagccctaaccccatccccttcgccacctgctgcaaatcc
cgcaactgcccccagcagccgaggaatctccactccactcctgaacgccggttcccctcc
tccgccgccacggacaatgaaaccgcgctcacctggtcggctttcaccgtctacgacccc
actgccgactgtctggtcaccacgacagaatccagtggcggcgccggcgatgtcatcggc
agcggcggcagcgtgaggaagaaggggaagatgaagagtgtctttgtctgcgtggactgt
gggtactcggatggaaagtggtggggcatgtgcagggagtgcggggaggcgggtaccatg
aaaaggtttgcagttgaaagcgcccaagtcgagagcgcccaggagaagaaagggtgtggg
actcgtttgccagaaaacctggaaaggtcatggctgccaaaggaggcgactcctgttcgg
ttgtctgatgtgtctaatcagattgatgagtcaaattggcgatttcctttgcgtggagaa
tttggagctgaagtagagagggttctcggtggcggtttagtcccaggttctctggtgtta
gtgggtggagatcctggggtgggtaaaagcacgctattgttgcagattgctggattgata
ggagaaggggataatgaagatgttccatctcgagttttatatgtatctggggaagagagt
gttgagcaaattgcaaatagagctgaccgtctgcaaatccaaacagaaggactttttctg
cattcaaatacagatgttgaggatattctggaacaggctcagcctctttctccaaaggct
ttaatcattgattctattcagaccgtctatttacagagagtgactggaagcgctggaggt
gtgacacaggtgaaagaatgcacttcagcattactaaggtttgcgaagaagacgaatatc
cctgtacttttgagtgggcatgtgaccaaatccggagaaatagctgggccacgtcttttg
gagcacattgtggatgttgttttatatatggaaggggagagactttcatctcatcgattg
cttcgatcagtgaagaatcgattcggctccacagatgagcttggagttttcaaaatgtca
gaggttggattgcaaggagttcctaatccaagcgaaatattcttaggtgagcagcactct
aattcggattacctcgccgggttggctgtggctgtggttatggacggctcacgatcattt
ctcattgaagttcaggcactgtgtgtggctggctcatctaccatgacgcacgtg---aat
ggtattcaacgtagcagagctgacatggttatttctgttattacgaagcaagcgggtctt
aagctacaagagaat---ggcatttttcttaacattgtcagcggc---------------
------------------------------------------ttcttggaatgccccata
cccaacggcatagcattcattgctgaaattgatctcagtggtgaacttcgtatggtgcct
caaatggataaaagggtccacacacttgcaaagctgggttacaagaagtgtattgtccca
aaatctgctgagaatttg---ctccctgctgcaaatcttcta---ggaaggtatagc---
gagatccaaaagagactgcatcattattgcaaattacatcttggtNNN
