# Supplementary material for: Altered Mitochondrial Respiration Is Associated With Loss of Nuclear‐Encoded OXPHOS Genes in Parasitic Broomrapes
Source: Ecol Evol. 2025 Jul 6;15(7):e71737. doi: 10.1002/ece3.71737 (PMC12230201; doi:10.1002/ece3.71737)
Supplement: Supplementary file 1 — Appendix S1. [file ECE3-15-e71737-s003.tgz › Orobanchaceae_O2K_Supplementary_v3/Data_S1/DataS1/RRR/OG0005453.filter.fas.treefile]

(AmborellaTrichopoda_ERN15214.1:0.4963616202,(CinnamomumMicranthum_RWR78200.1:0.2339139924,(OryzaSativa_LOC_Os06g05820.1:0.1739479101,SorghumBicolor_Sobic.010G041000.1:0.1202919032)100:0.3711386000)64:0.0307788436,(((((AquilegiaCoerulea_PIA42889.1:0.0040689016,AquilegiaCoerulea_PIA42891.1:0.0013888453)15:0.0000012642,AquilegiaCoerulea_PIA42890.1:0.0000028720)47:0.0027889142,AquilegiaCoerulea_PIA42892.1:0.0006694887)84:0.0000011621,AquilegiaCoerulea_PIA42893.1:0.0000025979)100:0.3050869575,(((((Daucuscarota_DCAR_007591:0.2490572100,HelianthusAnnuus_OTG24716.1:0.3388315014)92:0.0387869189,((CoffeaCanephora_Cc04_g02430:0.2029997289,(((IpomoeaNil_INIL01g20011.t1:0.0726566456,IpomoeaNil_INIL01g20012.t1:0.0180098186)100:0.0507821691,CuscutaAustralis_C042N0060E0.1:0.1251350098)100:0.1480930251,SolanumTuberosum_PGSC0003DMT400006465:0.1596868614)100:0.0775464413)96:0.0207225014,(((((HandroanthusImpetiginosus_PIN08709.1:0.0030412406,HandroanthusImpetiginosus_PIN17101.1:0.0047713249)100:0.0761300353,SesamumIndicum_SIN_1010347:0.1125161099)56:0.0073277744,((MimulusGuttatus_Migut.I00963.1.p:0.0143854653,MimulusGuttatus_I1035.1:0.0176705495)99:0.0376712538,OleaEuropaea_Oeu043914.1:0.1210402453)100:0.0553635838)56:0.0117900679,((((((((Phtheirospermum_Pjv1_00005581:0.0000024818,Phtheirospermum_GFP83904.1_5339:0.0000011578)100:0.0239250588,Phtheirospermum_Pjv1_00009316:0.0188821759)100:0.0035221056,Phtheirospermum_Pjv1_00025827:0.0947230629)100:0.0464477758,(CastillejaMiniata:0.0691779765,Pedicularis_TRINITY_DN4707_c0_g1_i7:0.0430498517)96:0.0135267045)100:0.0145548595,Euphrasiaarctica:0.1013687552)84:0.0087887337,(((((StrigaAsiatica_SGA_v2.0_scaffold265G46056:0.0068284838,StrigaAsiatica_GER39488.1_15022:0.0148333080)100:0.0837008615,(Aeginetiaindica:0.0442719870,ChristisoniaKwangtungensis_merged_Christisonia_TRINITY_DN25369_c0_g1_i7:0.0409875286)100:0.0642985004)91:0.0179822710,(StrigaAsiatica_SGA_v2.0_scaffold45G16999:0.0837564447,(Alectravogelii_TRINITY_DN35556_c0_g1_i1:0.0284004868,Escobedia_TRINITY_DN2110_c0_g2_i1:0.0212928181)100:0.0400009771)56:0.0030609578)100:0.0698567641,OrobancheCumanamana_GWHTBHPV031215:0.0556798986)69:0.0079898999,(Ofasciculata_stem:0.0424383393,PhelipancheAegyptiaca_GWHTBHPU040853:0.0601245129)100:0.0255139300)74:0.0029007763)98:0.0108838530,ConopholisAmericanaamericana_2020322:0.0456537904)100:0.0176254323,LindenbergiaPhilippensis_08G131800.1:0.0623386834)100:0.0424849043)98:0.0921167375,OleaEuropaea_Oeu063750.1:0.3003334180)100:0.1191491888)99:0.0316886216)96:0.0220149520,(Actinidiaeriantha_DTZ79_11g09650:0.2464852460,VacciniumCorymbosum_VaccDscaff17-augustus-gene-359.33-mRNA-1:0.1265128498)100:0.0696931673)92:0.0252419468,(VitisVinifera_GSVIVT01016953001:0.0405230133,VitisVinifera_GSVIVT01016954001:0.0253962530)100:0.1556532723)78:0.0212531511,((((ArabidopsisThaliana_AT5G50340.1:0.3962435691,(((GossypiumRaimondii_KJB70374:0.0000011578,GossypiumRaimondii_KJB70376:0.0000011578)100:0.0000022996,GossypiumRaimondii_KJB70375:0.0020965162)100:0.0832132633,TheobromaCacao_Thecc1EG028919t2:0.0415985200)100:0.1648246672)95:0.0437322692,CitrusSinensis_orange1.1g007957m:0.2163362183)78:0.0242532481,((GlycineMax_Glyma.08G199700.1.p:0.1545017675,GlycineMax_Glyma.15G021000.1.p:0.2724869880)100:0.1962793625,(ManihotEsculenta_Manes.11G031600.1.p:0.1850558088,(PopulusTrichocarpa_Potri.001G191200.1:0.1093374448,PopulusTrichocarpa_Potri.T147100.1:0.0000027504)100:0.1385575838)100:0.0500245100)93:0.0339188628)93:0.0218128217,PrunusPersica_Prupe.3G056500.1.p:0.2413756828)81:0.0176395237)85:0.0628385059)95:0.0514337733);
