# Supplementary material for: Altered Mitochondrial Respiration Is Associated With Loss of Nuclear‐Encoded OXPHOS Genes in Parasitic Broomrapes
Source: Ecol Evol. 2025 Jul 6;15(7):e71737. doi: 10.1002/ece3.71737 (PMC12230201; doi:10.1002/ece3.71737)
Supplement: Supplementary file 1 — Appendix S1. [file ECE3-15-e71737-s003.tgz › Orobanchaceae_O2K_Supplementary_v3/Data_S1/DataS1/RRR/OG0005593.filter.hyphy.fas]

>AmborellaTrichopoda_ERN18018.1
atgcctgagcttccagaggtggaggcagcccgcagggccgtggaagagcattgcatcggcaaaaggatcaaatctgccaaagttgcagacgacccaaaagtcattgaaggcgtctct------ccccccaac---tttgagaaatcattagtgggaaagaccattgttgctgcgcatagaaaggggaagcacttgtggctccagcttggttcccctcctttccccacctttcaatttgggatgtctggagctgtatatattaagggtgtagctgtgacaaaatacaaaagagctgctgtaaatgatactgatgaatggccttccaaatactccaaagtatttattgaattagatgatggcttggagttgtctttcactgataagagacgttttgcaagagtgcgattgcttcaagatcctacctctgtaccaccaatatctgagctaggtcccgacgcactccttgagcctatgacggctgatgaatttgccaattctttgaataaaaagaagctcgggattaaggctcttttactagatcagagttatatttctggcatcggcaattgggtcgcagatgaagtgctctatcaagcaagaattcatcctcttcaacatgctacaagtttgtccaaggaaagttgtgtgacattgcataagagcatcaatgaggttattcataaagcactggaagttggagccgacagtagtcagtttcctaaaaattggctatttcattatcgt---gaaaagaaacccggcaaggcatttgtggatgggaagagaattgagttcatcactgcaggcggc---------------aggacatcagcattcgtgccagagttgcaaaagctaagt------------ggagctgcagctgagaaggtgaga------aag---aaa------------------------------------------------------------------------------------------------------------------------------------------------------------------------------------------------actaca---aatccaaagaaagtaaatgag------------gatgat---------gaggac------aat------------------------------------------------------------aattcggag------agtggg------------------------------------gaagagaga------------------gacactgaa---actgagcttaagaaa---gagaaagctacaaagagaggg---------------------------------------------------------------------------cgtcccaagccttct---gcaaaaggg---aaaacc---ata---------accagccct------------------gctttcgaa---gaa---------tat---------------caaccc------------aag------------aaaacc---------------------------------------------------------------------------att---------cgg---------------------------aggaccagaatggaacaa---------------------gctagtgctgtt------------gaaatg---------aagtctagt------aag------------------------agtgtcaaagctgtaaaa------------aaagatgtgagtgcaaagaagagaggaaaaaag---
>CinnamomumMicranthum_RWR75647.1
atgccggagattacagaagtagaagcggctcgaagggctgtagaagaacactgcgtggggaagaagataaagaaagcaatagttgcagacgattcgaaggtcatcgatggcgtctct------ccctcccat---ttccagtcgtccctcgtcggaaagaccatcctctccgcccgcagaaagggcaagaacatgtggctccaactcgactcccctcccttcccctccttccagttcggaatggctggtgccatatacatcaagggggtggctgttactaaatataagcgatctgcagtaaatgatactgatgagtggccttccaaatattccaaagtatttattgaacttgatgatggcttggagttctcttttactgataagaggcgttttgctaaagtgcgcttgcttgaaaatcctgaacttgtgcccccaatatcggagctgggtccagatgctctatttgagcccaagcaagaagatgaatttgttgactctttgacgaaaaagaagatcgcaatcaaagctctattacttgatcagagtttcattgcaggcattggcaattggattgcggatgaagtgctttatcaggccagaattcatccactgcaaactgctgcaagcttgcccaaggagaaatgcagagatttgcttaaatgcatcaatgaggtcattgagaaagcactggatgttggagcagatagtagccagtttcctagtaactggatttttcattcccgc---gaaaagaaaccgggcaaggcatttgttgatgggagaagagttgaattcatcactgccggtggc---------------aggacatcggcctttgtgccagaactacaaaagttaact------------ggagtccaagcaggaaagttagca------agt---aaa------------------------------------------------------------------------------------------------------------------------------------------------------------------------------------ccagcaaag---aaatcc---gataaaggagaatcaggaagt------------ggagaa---------gatgga---------------------------------------------------------------------gatgaagat------gaagta------------------------------------gaggaaggc------------------cagaatgca---aaggcaaatgaaaga---aagagatcaaaaaccaaccat------------------------------ggtgctaac------aatgaaggccca---------------ccaaagaaaacatcaaag---gtggcagca---aagaaa---caagtgaaggtggcagcaaaa------------------aagaaagtc---aaaaccagacatgac---------------agtgat---------------------------gatgac---------------------------------------------------------------------------gat---------gac---------------------------gatgatgatgatgaaccc---------------------aaagaaagtcgt------------caagat---------gacacaaaa------gaaagaaacaaaggagat---gaagacggtaagaagggagtcaaaatc---------aatgaaatgagtgcacaggaaaagaagagggccagg
>OryzaSativa_LOC_Os06g43610.1
atgccggagctgccggaggtggaggcggcgaggagggcgctggaggcgcactgcgtggggaggaggatcgcgcgctgcgcggtggcggatgaccccaaggtggtggtcgccgccgccggggggcgcgtggcg---ttcgagcgcgccatggtcggccggaccatcgtcgccgcgcggcggaggggcaagaacctctggctccgcctcgacgcccctccattcccctccttccagttcgggatggcaggtgcgatctacattaagggagttcctgtgaccaagtacaagagatcagttgtcagttctacagacgagtggccctccaagtactccaaattttttgttcaacttgatgatggcttagagttttccttcactgataagaggcggtttgcaagagttcggttgtttgaagatcccgaaactgtacccccgatttctgagttaggaccagatgctctctttgagccgatgtcttctgacagttttgcggactcgctgagcagaaagaagattggaataaaagctcttctactcgatcagagcttcatatcaggaattggtaattggattgcagatgaggtgctttaccagtcgagaacccatccattacagattgcttcaagtctatccagggagagttgtgaagcactacaccaaagcatccaagaggttgtgaaatatgctgttgaagttgatgctgattgtgactgctttcctgtggaatggttattccatcaccgatggggcaagaagcctggtaaa------gtcaatggacagaaaattgagttcataacagctggtggc---------------aggactacagcatacgtgccacaactgcagaagctgact------------ggaatgcaatctagcaaagtagtc---------------------------------------------------------------------------------------------------------------------------------------------------------------------------------------------------attgctaac---ccagaa---caagtggcagagaacgatgat------------gcgaag---------gaaata------gac------------------aca---------------------------------------gatccagaa------gatgct------------------------------------gataatttg------------------aatacaaag---aagcgaggagcaacttctagggttgccaggggaaagcaaaag------------------------------------------agagatgcc------------------ataggtgccctttccaga---aagacaagg---aaaaat---ggt---------ggtggcaag------------------gagaaacca---------------ggt---------------agtgac------------tat------------agtgaa---------------------------------------------------------------------------gat---------gat---------------------------ggtgagactgctgaacca---------------------aacaaagttagc------------accagt---------agcaagggc------gagaaggcagatccggtg---agaagatcatcaaggaccgca---------------tcgaaaccccgccaggtaaataaattaaaagaaaga
>OryzaSativa_LOC_Os08g21330.1
atgccggagctgccggaggtggaggtggcgcgacgggcgctggaggagcactgcgtcgggaagaggatcgtgcggtgctcggctgcagatgacaccaaggtcatcgacggcgtcgcc------ccgccgcgg---ctggaggcagcgcttgtcgggaggaccatctccgctgctcgccgcaagggcaagaatctgtggcttgcgcttgattctccgcccttcccttccttccagttcggaatggctggagctatttacatcaagggtgtggaactgagcaaatacaaaaggtctgcagtgagcccgactgaggaatggcctttgaagtattccaagctgcttgttgtaatggatgatggtttggagttttccttcactgataagaggcgttttgcaaaaattcgctttcttgacaatccagaagctgtcccaccaatttctgagcttggaccagatgccttatttgaacctcttcatcttgatgattttgtagagtcactaagtaggaaaaaagctccaataaaagcccttttgcttgatcagagctttatatcaggaattggcaattggattgcagatgaagtgctttatcaggcaaggattcatccaatgcaaacagcatcgatgatttctaaggagaaatgcaaggcactccatcagtgcattatagaggtgattgaaaagtccttagaagttggttgcaacagcagtcagtatccagaaaactggatatttcactccagg---gagaagaaa------------------cccgggaagaaaattgacttcattacagttggtggc---------------aggacttcagcatatgtgccagagttgcagaagctggac------------gggattgatgcaacagcaagcaga------gcg---aaa------------------------------------------------------------------------------------------------------------------------------------------------------------------------------------ataagcaaa---gaacag---agcaaatcaaataaagctgct------------cgtgaa------------------------------------------------------------------------------------gtggacgat------gatgag------------------------------------gaagaggct------------------aaacctgcc---aagaggggaaggaag---caattagtgaaggcaacccatgagatccaa------------------------------------gaggatgag------------------gaagatacaaaagaatca---aagagagga---aggaag---caa---------ccagcaaagacatcgaagggctcgtggaagaaagct---cat---------cat---------------tcttct------------gag------------ggtagt---------------------------------------------------------------------------ggt---------gac---------------------------gacgacagtgatgatgaagcagttgataaggtggtcgcggaacaagggaag------------aggagg---------gatccaaag------caaccagcagaggcgaaa---agctcgtcagacaaaggaggaagt------------gctgccccagcaaagaggccacagaggaagaagcgg
>SorghumBicolor_Sobic.007G098800.1
atgccggagcttccggaagtggaggtggcgcggctggctctcgaggagcattgcgtcgggaaaaggatcgtgcggtgcgccgccgcagacgacaccaaggtcatcgatggggtcgcc------cccgaacga---ttggaggcgtcgctggtcgggaggaccatcgccgccgcgcggcgcaagggcaagaacatgtggctcgtgctcgactccccgccgcatcctacttttcagttcggcatggccggggctattcacatcaaaggtgtggagcttagcaaatataaaaggtctgcagtgaacccaactgaggagtggccttcaaagtactctaaactgttcgttgaaatggatgatggcttggagttttccttcactgataagaggcgttttgcaaagatacgactgcttgacaacccagaagctgcacctccaatttctgagcttggacctgatgccttatttgaaccaatcaagcttgatgaatttgtgaaaacattaagtcaaaagaaagggccaataaaagcccttttacttgatcagagttttatatcaggaattggcaactggatggcagatgaagtactttatctggcaaggattcatcctgggcaaactgcatcgaagatatcaaaggacaaatgtgagatactccatcagtgcattaaagaggttattgaggagtccataaaagttggtgctgatagcaaccagtttccagaaaactggatttttcattccagg---gagaagaaacctggcaaggcctttgtggatgggaagaaaattgacttcattacagtaggtggt---------------aggacctcagcatatgtgccagagttacagaagctggat------------gggacagattcggcagcaagcagg------tct---aagccaggcaaagac------aaggagaatgatgacaatacaaagtcagga---------------------------------------aaaggtagaaatgctcca------------------------aaaccagcaaagggaagagtgaag---------------------------gcggcaaaa---ggctca---tcaaacaaagctacaaatact------------agtgat---------gatggc------gac------------------aag---------------------------------------gaggattat------gaagtg------------------------------------gaagaggca------------------aaaccagca---aagcggggaaggaag---caaccagcaagggtatctaat---------------acctca---------tctaaaaatgct---ggcagtatt------------------catggtgatgaagctact---gatgaggta---gatgca---cgt---------ccagcaaag------------------aggacaaag---aag---------caa---------------atagaa------------aag------------accaca------------------aagcgctcattgaag------------------------------------------gaa---------gcc---------------------------aatcatgaggacagtgat---------------------gaagaagcacat------------gataag---------atagaagcc------aaacctgggaatgcacca---------acagaggaaagcgcaagg------------aggccgcacatgaaagagcttgccaaagaaagt---
>SorghumBicolor_Sobic.010G204900.2
atgccggagctgccggaggtggaggcggcgcggcgggcgctgcaggcgcactgcgtggggaggcgcatcgcgcgctgcgccgtggcggacgacgacaaggtggtcgtggccgccgcc------ggacgcgcggccttcgagcgcgccatggtcggccggaccatcgtcgccgcgcgccggaggggcaagaacctctggctccagctcgacgcgccgcccttcccgtccttccagttcgggatggcaggcgcgatatatatcaaaggcgttcctgtgacaaattataagagatccgttgtcaattccgaagaggagtggccatccaaatactctaaattctttgctgagcttgatgatggtttggagttctctttcactgataaacggcgctttgcaagagttcgtttgtttgaagatcctgaaactgtacccccaatttctgagctgggtccagatgctctgtttgagccaatgtctgttgacgatttcttggactccctgggtagaaagaagattgggataaaagctcttttacttgatcagagctttatatcaggcattggtaattggattgcagacgaggtgctttaccagtcaaggatccatccattacagattgcttcgaatctacctagggagagttgtgaagcactgcaccgaagtatccaagaggttgtgaaatatgctgttgaagttgatgctgacatggaccgctttccaaaggaatggttatttcatcatcgttggggcaagaagcctggcaaa------gtcaatggaaagaaaattgaattcatcacagctggtggc---------------aggactactgcctacgtgccgcaattgcaaaaactgatt------------ggaatccagtccagcaaaatggta------tcc---gct------------------------------------------------------------------------------------------------------------------------------------------------------------------------------------aacctggaa---caacta---gctgagaacgttgataccaag------------gattca---------gggact---------------------------------------------------------------------gagggagaa------gatgca------------------------------------gatattttg------------------aagccaaaa---aagcgagtcgcaaca---tccagggctgccaggggacaa---------------caaaac------------------------aaagatactgtg---------------ggcgccagttcgagaaaa---gcaagggga---aatgct---ggt---------gccactaag------------------aaacca------------------gat---------------gccgat------------gtt------------gagcct---------------------------------------------------------------------------gct---------gaa---------------------------ccagaaacagttgtcacc---------------------gaaagcaacggt------------gagcaa---------attttggac------caacccaacagtaatgct---gtcaataaatcagatcaggttaca------------agaagatcatcaaggaaagtgaaaccccgtaag---
>Daucuscarota_DCAR_025523
atgccagagctcccagaggtagaagcggctcgaagagccatcgaagataattgcatcggaaaaaagataatccgagctctgatcgccgacgattccaaagtgatcgacgccgtttct------ccttccgat---ttccaagcctctctcgtcggcaaaacaatcgtcgccgctcatcgcaaaggcaaaaacatgtggctccagctcgattcacctccttttcctacctttcaattcggtatggctggagctatatatattaaaggagttgctgttactaaatataagaggtctgctgtgaatgacactgatgagtggccttccaaatattccaaggtttttatggaacttgatgatggtttggagttatcgttcactgataagaggcggtttgctaaagttcgcttactcgaaaatccagtctctgcgttacctatatctgagcttggtcctgatgcactctttgaacctatgacagcagaagacttctttaaatctcttagcagtaaaaagactggaattaaagctcttctactggaccagagttacatttcaggcattggcaattggattgctgatgaagtgttataccaagcaagaattcatccactgcaaatcagtgcaagcatatcgaaagaaagttgcttcgcactgcaccagtgcattaaagaggttattgaaaaagctgtcgaagttggggctgatagcagtcagtttccaagtagttggatatttcattctcgt---gaaaaaaagcctggcaaagcttttgttgatgacgaggatgtggatgatagtgacgacgccggt---------------ggtcctgaagaacaagttcaggaggatgcaaaacatgtg------------gagctgaaaggaaaaaacactacc------aag---aaa------------------------------------------------------------------------------------------------------------------------------------------------------------------------------------ggcaaaaag---cctcct---gcaaaggaaaagaat------------------------------------------------------------------------------------------------------------acagtaaat------gatagc------------------------------------aggggagcc------------------gctgttgaa---gtgcgaagtagaggc---aagaatccttcaacaaaagga---------------aaacat---------caggaagatgaa---aaggatgtt------------------gtagaccagaaaaagaaa---acccgaggaggtaagaaa---ttg---------cctgcaaaa------------------agaaagtcg---ctg---------gaa---------------agtgat------------gacgagcat------gatgat---------------------------------------------------------------------------gat---------ggt---------------------------gttgatagggatgatgac---------------------aaggaggatcaa------------gagatc---------ataaaggaa------gaaaaaagcaaggcaaag---aaggaaaca---------------------------ggcaaaacgggcaagcagccaaagaagagatcaaga
>HelianthusAnnuus_OTG33323.1
atgccggagcttccagaggtggaagcggctagaagagccattgcagagaactgtatcggaaagaagatcatacgatctatcgttgccgacgatgctaaagtcatcgacggtgtttca------cgtgccgat---tttgaagcatctctcaccggaaaaacaatcgtcggagctcatcgtaaggggaagaatatgtggattgagcttgattctcctccttttccgtcgtttcagttcggaatggcgggtgctatatatatcaaaggtgtcgctgtaaccaagtataaaaggtctgcagttagcgatacagatgagtggccttccaaatattccaaggtttttatagaactagatgatggtttggagctatcgtttactgacaaaaggcgatttgcaaaagttcgcttactaaaaaatccggctactgtggccccgatatctgaacttggtccagatgccttattggagccaatgacagaagatgaactctttaaagcactgagcaagaagaagattgctataaaggctctcttactcgatcagagctttatctcaggtgttggcaattggattgcggatgaagtgctatatcaggcaaaaatccatccactacagagtgctgccaccattcccaaagaaggatgtgcagcactgcacaagtcccttaaagaggtcatcaagcaagctgttgaagttggggctgatagtagtcagtatcctagtaactggattttccattccaga---gaaaagaagcccgggaaggcttttgttgatggaaagacgattgactttatcaaatctggaggc---------------aggacaaccgcatacgtacctgaattacaaaagctaact------------ggagaccaagtggtcaaagcagcg------gtc---aaaccacagaagaag------tccagcaataagaacaatgacgaagccgaa---------------------------------------agtgagggcgaagaaattgca---------------------aaaccgaaaggagggaag---aaaaca---accaaaagt---------agagctaagaag---gctcct---gcaaaacgcaagcccgacaca------------agtgat---------gac------------------------------------------------------------------------aatgatgat------gacgtc------------------------------------gacgatgag------------------------------------------------aaaaaacctgccacgaaaaataag------------tcaacg---------ggt------------------------------------------ggtaataagaagtca---actgcaaga---aag------------------------aag------------------tcaaaggaa---agt---------gag---------------agcgat------------gaa------------gatgac---------------------------------------------------------------------------ggt---------gat---------------------------ggtgatgaggatgaagtg---------------------aagggaaaagag------------gaggtt---------------------------------------------------gctaagaaa---------------------gtgcagactggtaggccgactaggaagagggcaaaa
>HelianthusAnnuus_OTG33324.1
gaaccggagcttccagaagtagaagcttctagaagagccattgcagagaactgtatcggaaagaagattatacgatctgttgttgccgacgacgacgatgtcatcgacggtgtttca------cgttccgat---tttgaagcatctctcaccggaaaaacaatcgtcggagctcatcgtaaggggaagattatgtggattgagcttgattctcctccttttccgttgtttcagtttggatcggcgggtgctatatatatcaaaggtattgatggaaagaagtataaaaggtctgcggttcgagatacagatgaatggcctttcgaatgttccaagttatttatagaactagacgatggtttggagctatcgtttattgacaaaaggcgatctgcaaaagtccgcttacttgaaaatccggctactgtggccccgatatctgaacttggtccagatgcctttttggagccaatgacacaagatgaactctttgaagcactgagcaagaagaaggttgccataaagactctcttactcgatcagagctttatttcaggtatcggtgattggattgcagatgaagttctatatcaggcaaaaatccatccacttcaggctgctgcgagcattcctaaagaagtatgtgcagcactgcatatgtcccttaaagaggttattgagcattcagttgaagttgatgcggtcagcagtcattttccggttgattggttaattcattatagatggtgcaaaaaacctggaaaa------ataaacggaatggcaatcgagtttatcaatgttggaggc---------------aggacaactgcgtacgtacccgagttacaaaagctaagt------------ggagaccaagcagtcaaagtggca------gtc---aaaccg------------------------------------------------------------------------------------------------------------------------------gtacacttgttgggtgaa---gaa---------------------------agcttcggc---ccgagt---caaaaaagaaagtcttcggat------------tcgggaatttatagagcggat------aca------------------ccgaatgtagaagtctcgagcggattcgttattcccgacataaacgaggat------ccctcg------------------------------------ccaagacga------------------caaaagaga---agggagaaaaaggac---aaagggccgtcttcaagaaacgaatatccaagagatataacc---------ggtagattc------------------------------------gaagaatacatggcc---atgaaaaaa---gagtta---atg---------gatattaaa------------------cgtatacga---gaa---------gaaaaatacttgaccttggcggat------------gag------------caacga------------gaggcgttgcgacaaataatg------------------------------------------tac---------gac---------------------------aatgactttgagacattt---------------------aatcggcctacc------------gacaat---------gttcaccct------tcgatgttggaaatcaca---ctcgctagaaaacgtgagatcgca------------aaaaaatatggatggccttgtaatttt---------
>HelianthusAnnuus_OTG33325.1
gaaccggagcttccggaagtagaagcttctagaagagccattgcagagaactgtatcggaaagaagattatacgatctgttgtttctgacgacgatgctgtcatcgacggtgtttca------cgttccgat---tttgaagcatccctcaccggaaaaacaatcgtcggagctcatcgtaaggggaagtgtttgtggattgagcttgattctcctccttttccgttgtttcagtttggaagggagggtgctatttatatcaaaggtgtcgatgtaacgaagtataaaaggtcagcagttagagatacagacgagtggcctttcgaatgttcaaaattatttatagaactagacaatggtttggagctatcgtttaacgccacaaggcaatctgcaaaagtccgcttacttgaaaatccggctactgtggccccgatatctgaacttggtccagatgcctttttggagccaatgacaatagatgaactttttgacgcactgagcaagaagaaggttgccataaagactctcttactcgatcagagctttatttcaggtatcggcgattggattgcagatgaagttctataccaggcaaaaatccatccacttcaggctgccgccagcattcctaaagaagcatgcgcagcattgcacatgtcccttaaagaggttattgagcattcagttgaagttgatgcggtcagcagtcattttccggttgaatggttaatccattatagatggtgcaaaaaacctggaaaa------ataaatggaatgacgatcgagtttatcaacgctggaggc---------------aggacaactgcgtacgtacccgagttacaaaagctaact------------ggagaccaagcagtcaaagcagcg------gtc---aaaccaccaaagaag------tctcgcaataagaacattgacgaagcagaa---------------------------------------agcgagagtgaagaaatt------------------------gcaaaaccaaaaggagggtggaaaaca---acccaaagtgga---------gctaagaag---cttcct---gcaaaacgcaagcttgacaca------------agcgat---------gacgac------gac------------------aca---------------------------------------agtgatgactatggtgatcta------------------------------------aacttaagc------------------gatgataat---gttgaagttgaagcg---agccatccacccggtagagat------------------------------------------------------------------------------------------------aaatca---aaaaag---aag---------ccatcgaat------------------tcatctagt---tcg---------ggt---------------gaggac------------tat------------accgaa---------------------------------------------------------------------------cat---------tta---------------------------tccaagctaaatgaacat---------------------atcgttgcattc------------aaaaaa---------attcaacaa------gaaatgctcgagttaaaa---agagaaagctcgaaaata------------------agagaagaaagaaagcgtcttttcaagaaaaat---
>ArabidopsisThaliana_AT1G52500.2
atgccggagcttccagaggtcgaggcggcgaggagagcaatagaagaaaattgtcttggaaaaaagattaagcgagtcattatcgccgacgacaacaaagtgatccatggaatctcg------ccgtccgat---ttccagacctcaatcctcggaaaaaccatcatctctgctcgtagaaagggcaaaaacctctggctcgaattagattccccgccatttccttcttttcaattcggtatggctggtgctatttatatcaaaggcgttgcagttactaagtataagaggtctgctgtaaaggactcagaggagtggccatctaagtattcaaagttcttcgtcgagcttgatgatggtctggagctttcatttactgataagaggagatttgccaaagttcgacttctagcaaatcctacttctgtgagtccaatatcagagcttggtcctgatgcattgttggagcctatgacagttgatgaatttgcagaaagcttagctaaaaagaaaataaccataaaacctctcctacttgatcagggatatatttcaggtattgggaattggatcgctgatgaagtgctgtaccaagccagaatccacccgttgcagactgcttctagcctctccaaagagcaatgtgaagctttgcacacatccatcaaagaggtgatagaaaaagctgtggaagttgatgcagacagtagtcagtttcctagttactggatttttcataatagg---gaaaagaagccaggaaaggcctttgttgatgggaagaagattgatttcattactgctggtgga---------------aggacaacagcttatgttccagaactgcagaaactttat------------gggaaagacgcagagaaagcagcc------aaggttaga------------------------------------------------------------------------------------------------------------------------------------------------------------------------------------ccggctaaa---cgaggt---gtgaaacccaaagaa------------------------------------------------------------------------------------------------------------gacgatgga------gatggg------------------------------------gaagaagat------------------gaacaagaa---actgagaaagaagat---gagagtgctaaatcgaagaaa---------------------------------------------------------------------------ggacagaaacccagaggtggtcgtggt---aagaag---cct---------gcatcgaag------------------acaaaaaca---gaa---------gag---------------agcgac---------------------------gatgat---------------------------------------------------------------------------gga---------gat---------------------------gatagcgaggctgaagaa---------------------gaagttgtgaaa------------cccaaa---------ggccgtggt------acaaagcctgcaataaag---aggaagtctgaagagaaagctact------------agccaagctggtaagaagccaaaaggaagaaaaagt
>CitrusSinensis_orange1.1g015345m
atgccggagctaccagaggtggaggcggcgagaagggccatagaggagcattgcatcggtaagaaaatcgtgaaatcgatcatcgccgacgacaacaaggtgatcgacggagtttct------gcgtcggat---ttcgaggcatcggttttgggcaaagccattttatctgctcataggaagggcaaaaacttgtggctccgcctcgattcccctcctttcccttcctttcagttcggaatgaccggtgctatttacattaagggggttgctgttacacaatataagaggtcagctgtaaaggacactgatgaatggccttccaaatattcaaagttctttgttgaactagatgatggtttggaactgtctttcactgacaagaggcgatttgctaaagttcgcctgctcaatgatccaacttctgtaccacctatatctgaacttggtcctgatgcattgctggagcccatgacggttgatgaatttactgattcattaagcaaaaagaaaattacaattaaggctctattacttgatcagagttatatttcaggaattggcaattgggttgctgatgaagttttataccaagccaaaattcatccattgcaaactgctgttagcttatccaaagaaagctgtgcaactttactcaagtgcatcaaagaggtgattgaaaaagctcttgaagttggggcagatagtagtcaatttccaagtaattggatttttcattcccgt---gaaaagaagcctggcaaggcttttgttgatgggaagaaaatcgattttattactgctggtggc---------------aggacaacagcctatgtaccagagctgcaaaaactaaat------------ggagtccaagctgcgaaagcagtg------ggt---aaa------------------------------------------------------------------------------------------------------------------------------------------------------------------------------------ccgaggaag---caagct---cccaaaggagaagatagcaag---------------------------gatgat------gac------------------------------------------------------------aaatacaat------agcggt------------------------------------gatgagtca------------------gaaagtgat---ggagaggaaattgct---gaaaatgtcaaatcaaagaaa---------------------------------------------------------------------------aggcagaagcttgga---ggtcaagtt---aaacagccttcg---------ccgaggaaa------------------agaaaatct---aaa---------gag---------------agtgacacc------gaagac------------gatgac------------ggcggtaatgatgatgatggt------------------------------------------ggt---------ggc---------------------------agtgatgacaatgctgag---------------------gaagcaccgaaaacaaagtcaggaaaggtt---------actaaaaat------aaacaagcaaaggcagtg---acgacgtcaaaggaaaaagttatc------------agtcaaaaaggtaagccgtcaaagaagaaagcaaag
>CoffeaCanephora_Cc04_g04560
atgccggagcttccggaagtcgaagctgctcgaagagctatagaggagcactgcttaggcaagaaaattgttaagtcaataatcgccgacgactccaaggtcgtcgatggggtatct------cataaggac---ttcgaagcctccctaaatgggaaaaccatcgtcgccgctcatcgcaaggggaagaacatgtggctccaactcaattcccctccttttccctctttccagttcgggatgactggtgcgatatatattaagggagttgcagttactaaatataaaaggtcttctgtaaaagacactgatgagtggccttcgaagtattccaagttctttgttgagttaaatgatggtttggaggtctcattcactgataagaggcgttttgcaagagttcgcttacttgacaatcctgttgcagtaccaccaatatctgaacttggtccagatgcattgctggagcctatggctgtagatgagttccataagttgttgagtaaaaagaatttaggcatcaaggctcttttacttgatcagggttttatctcaggaattggcaactgggttgctgatgaagttctatatcaggctaaaattcatcccctgcaaagtgcttccagcatgtccatagaagtctgtggaacattgctcaattgtattaatgaggtgattggaaaggctattgaagtcggggcagatagtaatcagtttcccagtaattggatattccatttccgg---gaaaagaagcctggcaaggcttttgttgatgggaagaaaattgagtttatcaatgctggtggc---------------aggacgacagcttacgtgccagaacttcaaaaactcagg------------ggagcacaagctgcaaaagaagca------agt---aaaccacagaaaagc------tcagctaaaaacaccaaaaattctaaaaaaggtgtt------------ggtagtgatgataatgatgatgatgaaccagaaagggaggaagatgcaaaaactagaaaatccaaagtgataggagggaaa---aaggct---gctagaggtaca---aatgcccctgtgaaa---gcgaag---cccaagaaaagtcccaatgtg------------gctgat---------gatgat------tcc------------------aat---------------------------------------gatgataat------gatggt---------------------------------gacgatggcgat------------------gaagatcca---aagaaaaatggaaat---aagaaacttactgcaagaagtatg------------cccaag---------ggaagctacaaa---gatgatagt------------------ggaattgagttcaagaaa---gatacaggg---aaaaat---tct---------gctaggaaa------------------agaaagcca---gtt---------gaa---------------agtgat---------------------------gatgac---------------------------------------------------------------------------aaa---------aat---------------------------tacgatgggaatcag---------------------------------------------------------------aaaaatgga------aaagaaaccaaggctcag---aaggcacccaaggaaaaggttgatacc---------agtcagacaaggaggttgaccaggaagaaagta---
>GlycineMax_Glyma.13G366800.1.p
atgccggagcttccagaggtagaggcggcgaggagggccgttgagtataactgcgtcggaaagaggataacaaagtgcgttgtcgccgatgattctaaggtgatccatggtgtctct------ccctccgac---ttccaagcttccgtcctcggcaagctcatcgtcgctgctcaccgtaagggaaagaacatgtggcttcaacttgattctcctccttttccttccttccaattcggtatggctggtgctatatacattaaaggagctgcagtaacaaactataaaaggtctgctgtaaaagacgaggatgagtggccctcaaaatattcaaaaattttcattgagttagatgatggtttggagttgtctttcactgacaaaaggcgatttgctaaagttcgtctgctcaaagatccgacatcagtgcctcccatatccgagcttggtcctgatgcacttttcgaacctatgacacttgagaagtttacggagtctttgcacaagaagaaaactgaaatcaaggctttattacttgatcaaagctttatttcaggtattggaaattgggtggcagatgaagtgttataccaagcaagaattcatccgcggcaggtggcttctagcctgtctaatgaaagctgctcaaatttgagcaagtgcattaaagaggtcattgaaaaagcaattgaagttggagcagaaagtagtcagtatcccaccaattggatatttcattcacgt---gaaaagaagcccggcaaggcttttgttgatgggaaaaaaattgacttcatcacagctggtggc---------------aggacaactgcttacgtgccagagttgcaaaagctaagt------------ggatctctagatgtaaaagaaact------ggt---aagcct---------------------------------------------------------------------------------------------------------------------------------------------------------------------------------aataaaagg---caagcc---tcaaagaaagtaagg------------------------------------------------------------------------------------------------------------gtagatgat------gacact------------------------------------gaaaaacca------------------acaaatggg---gaagtggacgatttg---ggaagtgtcaaatcaaagaag---------------------------------------------------------------------------gggacaaaggctgga---gctaaaggt---aggaag---cct---------tcaaaaaag------------------aaaaagtca---ggg---------gga---------------agtgat------------gaa------------gacaaa------------------gatagtagtgatgtt------------------------------------------ggtactgattatgat---------------------------agtgatcaagttgaaaag---------------------aagaatccaggc------------aacgtg---------gctagtagg------aaacaagctgggggagag---aagcaatcaaacaggagagttcaaagc---------aatcaaactagttggagtgctaaaaggaaagctaag
>HandroanthusImpetiginosus_PIM98216.1
atgccggagctcccggaggtggaggcggcgcgtcgagcgctagaggagcactgcgtggggaagaagatcaggagatccaccgtcgccaacgattctaaagtcatcgacggtgtctct------cccgaggat---tttgaggcggcgctcaatggaaaaactatagtcgccgctcaccggaagggaaagaacatgtggcttcagcttgattcccctccttttccctctttccaattcggaatgactggagctgtgtatatcaagggagttgctgtcactaagtataaacggtctgctgtgaaggatactgatgagtggccttcaaagtattccaagttatttgttgaactagacgatggtttggaattctcttttactgacaagaggcgatttgctaaagttcgtttgcttgacaatcctgtttctgtgcccccaatctctgagcttggtcctgatgcattaaaggagcccatgacagaggaagagttctacaactccttgagcaacaagaaaattggaattaaggctctcttacttgaccaggttttgatg------------------------------gtttta---------------------------------------------------------------ctatgtagatgtgtg------------------------------------------------------------tggatt---------------------------------------------------------------------------------------------------------------------------------------------------------------------------------------------------------------------------------------------------------------------------------------------------------------------------------------------------------------------------------------------------------------------------------------------------------------------------------------------------------------------------------------------------------------------------------------------------------------------------------------------------------------------------------------------------------------------------------------------------------------------------------------------------------------------------------------------------------------------------------------------------------------------------------------------------------------------------------------------------------------------------------------------------------------------------------------------------------------------------------------------------------------------------------------------------------------------------
>HandroanthusImpetiginosus_PIN06872.1
---------------------------------------------------------------------------------------------------------------------------------------------------------------------------------------------------------------------------------------------------------------------------------------------------------------------------------------------------------------------------------------------------------------------------------------------------------------------------------------atgacagaggaagagttctacaactccttgagcaacaagaaaattggaattaaggctctcttacttgaccagagttttatttcgggcattggtaattgggtggctgatgaagttctatatcatgcaagaatccatccactgcaaaccacttccagcatgtccaaagaaagctgcgaaaccttgcgcaagtgcattaatgaggtaattaagaaggctattgaagttggggccgacagtagtcagttccctagtaattggattttccatttccgg---gaaaagaaatctgggaaggcttttgttgatgggaaggaaatcggattcataactgcgggtggc---------------aggacaacagcctatgttccagagttgcaaaagttgact------------ggtgatgaagctgtcaaagaagca------ggt---aaatcagcggcgggt------gctactactggtaatgatgatgatgttgat------------------------gagtcaggggacaaggatgagcctgtgaaactg------------------------aaagctgtgaaagggaag---aagtct---agtaga---------------gctaggaag---ccctct---tctaaaaagaagtctagtgca------------agtact---------gaagat------tct------------------gac---------------------------------------aatgatgta------ggtgac---------------------------aacagtgctgatgatgta------------------ccttcaaag---agaacaaaaggggct---aagaagcctcctgcgaaaagcaaa------------cccaag---------ggtcgcacggaa---catgatgga---------------------gaaggtcggagacaa---cctagaggg---aaaact---gct---------cctgtgaaa------------------agagagcat---gag---------gaa---------------agtgat---------------------------cccagt---------------------------------------------------------------------------ggc---------agt---------------------------gctgatgaggatgaagat---------------------gaagagcctcag------------aaggtg---------atgaatggg------aaacgagcaaaagctgca---gcatcgtccaacaaaagggctgca------------tccaatcaaaatacgaagcggaagaaaaaggcc---
>IpomoeaNil_INIL06g37476.t1
atgccggagcttccagaggtggaggcggctcggagagccgtggaggaacactgcacgggcttaaagataaaaaaatccataatcgccgacgatgttaaggtcatcgatggcgtgtct------tcccaggac---ttcgaggcttctattctggggaaaaccatcgtcgctgctcaccgcaagggcaaacacatgtggattcagctcgattctcctccttttcctactttccagtttggaatggcgggtgctgtgtatatcaagggagtagctgttacaaaatataaacgttctgctgtcaatgatgaggatgagtggccttccagacattcgaagtttttcattgaactggaaaatggcttggagctttcattcactgatatgaggagatttgctcgagtccggttacttgaaaatccagttgctgtgcctcctatatcagagcttggacctgatgcattattgaagccaaagacgatagaagagttccaaaaagctctaagcaagaaaaagattgcaattaagacccttttacttgaccagagttttatatctggtattggtaactggattgcagatgaagtgctatatcaggcaagaattcatccactgcagatcacttcaagcatgtccaaagaaagttgtgcagcactactcaaatgcataaatgaggttattgaaaaagctgtagaagttggagcagatagtgatcagttccctggtaattggatttaccattctcgg---gaaaagaag---gacaatgcttttattgatgggaggaaaattgaattcttagttgccggtggc---------------aggacatcggcctacgtacctgagctacaaaagctaagt------------ggacctcagcctgctaaagctagt------aaa---aag------------------------------------------------------------------------------------------------------------------------------------------------------------------------------------caggacaaa---aaaccc------------------------------------------------------------------------------------------------------------------------------aagggaaaa------gatact------------------------------------actgctgct------------------gctgatgaa---gataaaccagcaaaa---------------------------------------------------------------------------------------------------------------------actactgca---aaaaga---aag---------tctaataaa------------------cgcatt------------------gat---------------gatgat------------gat------------gatgat---------------------gcttcttctggt------------------------------------------ggg---------aat---------------------------gacgacgagaatgacagc---------------------gacacagctcag------------aagcca---------------------------------------------------tccaagaaaaaggcagcg------------tccacccgaagcaggaagcagtccaagaaggcaaag
>ManihotEsculenta_Manes.04G110800.1.p
atgccggagctaccggaggtggaggcggcgagaagggccgtagaagagcactgcttaggcaagaggatcaagaaagctatcatagctaatgaccctaaagtcatcgacggggtctct------tcctcggat---ttcgagtcttctcttgtgggaaaaaccgtaatttctgctcttcgcaagggcaagaacctctggctccagcttgattcccctcccttcccttcgttccagttcgggatggctggtgctatatatatcaagggagttgctgttaccaaatataagaggtctgccataaatgactctgatgagtggccatccaaatattcaaagctatttattgaattagatgatggactggagctttctttcactgataagaggagatttgctaaagtccgcttgctcaaagatccaggttctgtgcctccaatttctgagctcggccctgatgcactattggagccaatgaaatttgatgaattttatgaatccttacacaagaaaaaaatgggaataaaggctctgttacttgatcagagttttatttctggcattggaaactggattgcagatgaagtgctataccaagccagaattcatccactgcaaactgcttgcagcttgtctaaagaaagctgtgtaacattacacaagtgcatcaaggaggttattcaatatgcggttcaagttgatgctgaatgcagccactttcctcttgaatggctgtttcattttcgatggggcaaaaagcctggaaca------gttaatgggaagaagattgattttatcgctgctggtggt---------------agg---------------------------aagctgagt------------ggagggcaagctgtgaaagcagca------gga---gca---------------------------------------------------------------------------------------------------------------------------------ctg------------------------------------------------caaagaaaa---actcca---aatggaaaaaaaggcgaggat------------gatgac---------gaagat------gaa------------------------------------------------------------gtggaagat------gatgcc------------------aatgaagcaggaagtgaggaagaggaa------------------gaggaagag---gaagaggaagcaact---agaaaggctaaatcaaagaga---------------------------------------------------------------------------gaattaaagtccaga---gtacatgtc---aagaag---cct---------ccaactaaa------------------cagaagtcc---aag---------gca---------------agtcat------------gaa------------aatgac------------aatgctgctgctgatgataat------------------------------------------ggt---------gat---------------------------gatggaaaagatggaaag---------------------cagaaaccacgc------------cgagca---------accagtgat------aaacaggctaaagcaaaa---agggaatccaacaagaaggct---------------accaataacagtagaaagccaaagaagaaagtgaag
>ManihotEsculenta_Manes.11G058700.1.p
atgccggagctaccggaagtggaggccgccagaagggccatagaagagcactgcttaagcaagaggatcaagagagctataatagccaatgatcctaaagtcattgatggagtctct------tccgcggat---ttcgaggctgctcttgtgggaaaaactctaatttctgctcttcgcaagggcaagaacctttggttccagctcgattcccctccctttccttcctttcagttcgggatggctggtgctatatatattaagggagttgctgttaccaaatataaaaggtctgctgtgaatgacactgatgaatggccatccaaatattcaaagctatttattgaactagatgatggtctggagctctcttttacagataagaggcgatttgctaaagtccgcctgctgaatgatccagcttctgtgcctccaatttctgagcttggccctgatgccttattggagccaatggaagtcgatgaaatttatgaatccttgcgcaagaagaaaattgctatcaaggctctgttacttgatcagggttttatttcaggtattggcaactggattgcagatgaagtgctataccaagccagaattcatccactacaaactgcttccagtttgtccaaagaaagttgtgcaacattacttaagtgcatcaaggaggtcattgaaaaagcattagaagtaggggcagatagtagtcagttccccaataattggatttttcattccaga---gaaaagaagcctgggaaggcttttgttgatgggaagaaaattgatttcatcaatgctggtggt---------------aggacaacggcctatgtaccggagttgcaaaagctgagt------------ggagggcaagctgtgaaagtagca------gca---aaa------------------------------------------------------------------------------------------------------------------------------------------------------------------------------------tcaaaaagg---cagact---ccaaagagaaaaaaaggtgag------------gatgat---------aatgat------gaa------------------------------------------------------------ggtgaagat------gatgcc------------------------------------agtgaacca------------------ggaagtgac---aaagaggaagctgct---agaaaagctaaatcaaggagg---------------------------------------------------------------------------gagttgaagcctaga---ggtcatgtc---aagaag---cct---------ccagcaaaa------------------caaaaatcc---gag---------gca---------------acagat------------gacgtt---------gatgat------------------gaagaaaatgacaattgtgctgctgcagatgacgatcatgatcatgatgactacgatgat---------gaa---------------------------aatgacaaggatcaaaag---------------------aagaaaccacgc------------agagtg---------accaatgat------aaacaagctaaggcaaaa---acagaatccagtaagaaggttacc------------aatcaaaatactagaaagcctaagaagaaaatgaag
>MimulusGuttatus_Migut.I00747.1.p
atgccggagctgccggaggtggaggccgcgcgtcgggcgttagaggatcactgcgtagggaagaagatcaggagatcgacggtcgccgatgattcaaaagtcattgacggcgtctct------ccgaaggat---ttcgaggcggcgctcgtcggtaaaactattgtcgccgctcaccgaaagggaaagaacatgtggcttcagcttgattcccctccttttccctctttccaattcggaatggctggagctgtttatatcaagggggttgcagtcactaaatataagcggtctgctgttaaggagacagatgagtggccttccaagtattccaagttattcgttgaactagatgatggtttggagttctcttttactgacaagaggcggtttgctaaagttcgtttgcttgacaatcctgtttctgtgcccccaatatctgagcttggtcctgatgcattgaaggagcctatgacagtagatgggttgaacagttcattgagcaagaagaagattggaattaaggctcttttacttgaccagagttttatctcgggcattggtaattggatggctgatgaagtgctatatcaagcaaaaatccatccacagcaagctgcttcaagcttgtccaaagaaaactgtgcaaccttgctcaagtgcattaacgaggtgactgaaaaggctatggaagttggggccgatagtagtcagttccctagtaattggattttccattcccgg---gataagaagcctggcaaggcttttgttgatggtaaggtaattgaattcatcaatgcaggcggc---------------aggactacagcatatgtcccggagttgcaaaagctaacc------------ggcaatcaagctgtaaaagaagca------tcc---aat---------------aaaactactgctgacaaaagccacagtgttgaccag---------------------tcggaaaacgaagaagacgagcctaagaaagct------------------------aaagtagtgaaaggaagg---aagacg---agtaatagagca---------gccacaaag---ccttcc---acgaagagcaagtccgatgca------------aatgtt---------gaagat------tct------------------gac---------------------------------------aatgatgat------gacagc------------------------aatggtgttgatgatgtaata------------------tcttcaaag---agaacaagaggggct---aagaaccctcctgcaaaaagc---------------------------------------------aaaaatgga------------------gaggggcaaaagagtcaa---acgagaagg---aaagtt---gct---------cctgcaaag------------------agaaagatc---gag---------gaa---------------agtgat------------ggt------------gatgac------------------ctcagcaattcgagt------------------------------------------ggc---------agt---------------------------agcgataatgataacgat---------------------------------------------------------------aatgga------aaacgtgcgaaggcttcagtagcagcgtcgaagaaaaaggttgca------------tccagtcggaatgcaaagccaaagaaaaaggtgaaa
>OleaEuropaea_Oeu058023.3
atgccggagcttccggaggtggaggcggcgcgtcgtgccatagaggagcactgcgttgggaagaaaattgtgaaatcggtggtcgccaatgattccaaagtcatcgacggcgtctct------ccgaaggac---ttcgaggcatcgctcaccgggaaaaccatcgtcgcttcccatcgcaagggcaagaacatgtggcttcagctcgattccccacctttcccctccttccagttt------------------------------------------------------------------------------------------------------------------------------------------------------------------------------------------------------------------------------------------------------------------------------------------------------------------------------------------------------------------------------------------------------------------------------------------------------------------------------------------------------------------------------------------------------------------------------------------------------------------------------------------------------------------------------------------------------------------------------------------------------------------------------------------------------------------------------------------------------------------------------------------------------------------------------------------------------------------------------------------------------------------------------------------------------------------------------------------------------------------------------------------------------------------------------------------------------------------------------------------------------------------------------------------------------------------------------------------------------------------------------------------------------------------------------------------------------------------------------------------------------------------------------------------------------------------------------------------------------------------------------------------------------------------------------------------------------------------------------------------
>Phtheirospermum_Pjv1_00009982
atgccagagcttccggaggtggaggcggcgcgtcgggcgctggaggagcactgcgtgggtaagaagatatggaaatcgacggtcgccgacgatactaaagtgatcgatggcgtctct------tcgaaagac---ttcgagacggcgctcgtcgggaaaactatagtggccgctcaccgcaaggggaagaacatgtggcttcagctcgattcgcctccttttccctctttccaatttggaatggctggagctgtgtatatcaagggagtagctgtcactaagtataagcggtctgctgtgaaggacacagatgagtggccttccaagtactccaaattattcgttgaactagatgatggtttggaattctcttttactgacaagaggcggtttgctaaagttcgtttgctcgacaatcctatttccgtgcctccaatctctgagcttgggcctgatgcattgacggaaccnatgaaagtggacgagttccacaactcattgagcaagaagaaaattggaattaaggctcttttacttgaccagagttttatgtcgggcatcggtaattggatggctgatgaagtgctatatcaagcaagagttcatccgctgcaaattgcttccagcttgtccaaagaaaactgtgcaaccttgctcaagtgcattaatgaggtaattgaaaatgcaatggaagttggggccgacggtagtcagttccctagtgattggattttccattctcgg---gaaaagaagcctgacaaggcttttgttgatgggaagaaaattgaattcatcaatgctggcggc---------------aggacaacagcatatgtccccgagttgcaaaagttaact------------ggcaaccaagctgtgaaagaggcg------gct---aaaccatccaagcgc------acctctgctggtaaaggcgataatgatgat------------------------gtatcaggggatgacgacgagactgagaaaccc------------------------aaagccgtgaaagggaaa---aagact---agtcga---------------gccaagaag---gggtcc---gcaaagaaaaagtccagtgca------------agtgct---------gaagat------gat------------------cct---------------------------------------gatgatgaa------gatgac---------------------------attgttgctgatgtatct------------------tcgaagaaa---acacgaggggctacg---aaggaccctcctgcaaagagcaaa------------ccaaag---------gggcgtaatgtgaaaaatgatgga------------------gaaggtcaaaggagacga---attagagcc---aaaaat---gcg---------gctgcaaag------------------aggaagcac---gag---------gaa---------------agtgaa------------gat------------gatgac------------------gtcagcaattcgagt------------------------------------------ggt---------ggt---------------------------gctgacgaggatgaacag---------------------gaagaggctcag------------gaggtg---------aggaatgga------aaacaggccaaggctgca---gcaatgtctaagaaaagggcggcg---------------------------aagaaaaaagcaaac------
>PrunusPersica_Prupe.3G090700.1.p
atgccagagctaccggaggtggaggcggcgcggagggccatagaggaaaactgtctggggaagaagataacgaaagcgctcatcgccgatgaccccaaagtcatcgacggagtttct------cgcgctgac---ttcgaggcgtcgctcttgggaaagaccatcgtctctgctcaccgcaagggcaagaacttatggctccgcctcgactctcctcctttcccttccttccaattcgggatggcgggtgctatatatattaaaggggtcgcggtcacgaaatataagaggtctgctgtaaaggacactgatgagtggccttccaagtattccaagttatttgttgaactggatgatggtctggagttctctttcactgacaagaggcgatttgctagagtccgcttgctcaaagatccagcatctgtgccccccatatctgagcttgggcctgatgctctcttggagcctatgacaggggatgaactttttgaatccttgagcaagaagaaaattgcaattaagactctattgcttgatcagagttacatttcaggaattggaaattgggttgctgatgaagtactataccaagcaagaattcatccagagcaaagtgctgccagcttgtcgaaagaaaattatggaaatttgcacaagagcatcaaagaggttatcgaaaaatcacttgaagttggggcagatagtagtcaatttccaagtaattggatttttcattcccgt---gaaaagaagcctggaaaggcttttgttgatgggaggaaaattgactttatcacggttggtggc---------------aggactacagcgtatgtaccagagcttcagaagttaagt------------ggacagcaagctgccagagcaggg------agt---aaa------------------------------------------------------------------------------------------------------------------------------------------------------------------------------------------------caagct---aacaagagaaaagggcatggt------------gatggt------------------------------------------------------------------------------------gtcaaggat------gatgtt------------------------------------aatgaagca------------------gcgagtgat------gaagaagttaat---ggaagtgtgcagtcaaagaaa---------------------------------------------------------------------------gggaggaagcctaga---ggtcaaggt---aataag---tca---------tcagctaaa------------------agaaaatct---aaa---------gag---------------agtgat------------gat------------gaagac------------------aatgccaatgacagt------------------------------------------gag---------gatgatgacgatgatgacaatgatgatcatcatgatgaagatcaaaag---------------------aataaaacaaga------------aaagtg---------accaataat------aagcaatccaaggtggag---aagacatcaaagaaaacagtccag------------accagtcagaatagtaagaagaagaagaaagcaaaa
>PopulusTrichocarpa_Potri.003G031100.1
atgccagagctaccggaggtagaggcggcgagaagggcgatagaggaacattgcatagggaagaagataaagaaggccatcattgccgacgacagtaaagtcatcgatggagtctct------ccttctgat---tttgtggcagcacttgttggcaaaactattgtctctgctcttagaaagggaaagaacttgtggctccaactcgactcccctcccttcccttcctttcagttcgggatggctggggctgtatatattaaaggagttgcggttaccaaatataaaaggtctgcagtaaatgactctgatgagtggccttccaaatattcaaagttttttgtccaactagatgatggtctggagctttctttcactgacaagaggcgatttgctaaagtccgcttgcttgaagatccagcttctaagcccccgatatctgagttgggccccgatgcattactggagccgatgacagttgatgaacttcatggatccctaagcaagaagaaagttgcaattaaggctctattacttgatcagagttttgtatctggaattggtaactggattgcagatgaagtgctataccaagctagaattcatccactgcagattgcttccagcttatccagagaaagttctgcaactttacacaagtgcatcaaggaggtgattgaaaaagcagtagaagttggggcagatagtagtcagttcccaaacaattggatttttcattctagg---gaaaagaagtctaagaagactttcattgatgggaaggagattgattttattgttgctggtggt---------------aggacaacggcctatgtaccggggttacagaagctaaat------------ggaaaccaagctgggaaagcagtg------gga---aaa------------------------------------------------------------------------------------------------------------------------------------------------------------------------------------ccaaaagca---agaact---tcaaagaaaaaaagagatggg------------gatgat---------gatgac------aat------------------gac---------------------------------------aacaatgaa------gatggt---------------------------------ggcagcgaacca------------------acttccgag---gatgaaaaaattgca---agaaaggccaaatcaaagaga---------------------------------------------------------------------------gagttgaggcctaaa---ggtcctggg---aaaaag---cct---------tcagctaaa------------------agaaaatcc---aaa---------gca---------------agtgatactgacagtgaagaa------------gatgag------------------ggtgctgccaccgcc------------------------------------------gcc---------gcc---------------------------gccgacgacgatcaaaag---------------------aaaaaacctaga------------agagtg---------accagcaga------aaacaagtcatggtaggt---aaagcacccaagaaattggttaac------------aatcaaaatactaacaaaccaaggaagaaagtgaag
>SesamumIndicum_SIN_1021904
atgccggagcttccggaggtggaggcggcgcgtcgggcgctagaggagcactgcgttgggaagaggatcaagaagtcgacggtcgccgacgactctaaagtcatagacggtgtctct------tcgaaggac---ttcgaggccgcgctcgtcgggaaaactatagtcgccgcccaccgtaagggaaagaacatgtggcttcagctcgattcccctcctttcccctcttttcaattcggaatggctggagctctgtatataaagggagttgctgtcactaaatataagcggtctgccgtgaaggatacagatgagtggccttccaagtattctaaagtatttgtcgaactagatggtgggttggaattctctttcactgacaagaggcggtttgctaaagttcgtttgctcgacaatcctgcttctgtgcccccaatctctgagcttggtcctgatgcattactggagcccatgacagtagatcggttttacaattccttaacaaagaagaaaattggaatcaaagctcttttgcttgaccagagctttatttcgggcattggtaattggatggctgatgaagtgttatatcaatctcgaacccatccacttcagactgcctccagcatgtccaaagaagcctgtgcagctttgctcaaatgcattaatgaggtaactgaaaaggctattgaagttggggccgatagtagtcagttccctagtaattggatattccattccagg---gaaaagaagcctggcaaggcttttgttgatgggaagaaaattgaattcatcactgctggtagc---------------aggacaacagcctatgtcccagagttgcaaaagttgact------------ggcaatcaagctgtgaaagaagca------ggt---aagccttctaaaaga------actgctgctggtaatagcaatgctgatgat------------------------gaatcgggagatgaggacaagccgattgaacca------------------------aaagctgtgggagggagg---aaaact---ggtaga---------------actaggaag---ccatct---gcaatgaaaaagccgagcaca------------agtgtt---------tcagat---------------------------------------------------------------------tctgacgat------gatgag------------------------gaaaatagtgctgatgatgtg------------------acttctaag---agaaagcaaggggct---aagaaccctcctgcaagaagcaaa------------gcgaag---------ggactc---------aatgaaaac------------------aaaggacaaaggagacaa---actaaagga---agaact---gca---------cctgcaaag------------------agaaagcat---gaa---------gaa---------------agtgac------------cat------------gacacc---------------------attagttcaagc------------------------------------------ggg---------ggt---------------------------gataatgaggatcaacat---------------------gaagaggctgag------------gaggtg---------atgaatgga------aaacggaggggagctggg---gcatcatctaagaagagggttgca------------atcagtcaaaataggaagcagaagcaaaatgctaag
>SolanumTuberosum_PGSC0003DMT400036677
atgccagagcttccagaggtagaagcagctcgaagagccatcgaggacaactgcattggcaagaaaattgtgaaagctatcatcgccgacgattccaaggtcatcgacggcgtgtct------cctgtggat---ttcaaagcatctcttgagggcaaaactatcgtagctgctaatcgcaaagggaaaaacatgtggattgagctcgattcccctccttttcctactttccagttcggaatggcgggtgctatatatatcaagggagttgcagttacaaaatataaacggtctgcggtaaaagatgatgatgagtggccttccaagtattcaaaggttttccttgagttgaatgatggtctggagctttcatttacggataagaggcggtttgccagggttcgctcattggaggatccggtttctgttcctccaatatctgagcttggtcctgatgcgctgttggagccgatgactgtagacgagttctataaagctttgagtaagaagaagattggcattaaggctttactacttgaccagagttttatttcaggaattggcaactggattgcagacgaagtgttatatcaggcaagaatccatcctatgcagtctgcttcaagcatatccaaagaggactgtgcaacattgctgaagtgcattaacgaggtcatcaaaaaagctgtggaagttggggcagatagtagtcagtatcctactaattggattttccattcccgg---gaaaagaaacctggcaaggcctttgttgatgggaagaaaatagaattcatcacggcaggtggc---------------aggacatcagcctttgttccagagctacaaaagaatacg------------ggggccgaatctgcaaaagcagca------ggt---aaa---cggcaacag------gtcaaagttccgaaaatcaagcataacgat------------------------agtgatagtcaagatgaagagccagaaattgaa------------------------gagacagcagctgggaagtcaaaggtg---aagcagcgtgggacaaat---actaagaga---gcttct---actaacaagaagtcaaaggaa------------agcaac---------agtgac---------------------------------------------------------------------gatgaaaat------gatagt------------------------------------gatgaagct------------------ccaaagaaa---tatggaaaagcaaaa---caaaacaaaagctccaaggga---------------------------------------------aaaggtggt---------------------gatcaaaagaagaaa---actagagga---acaaat---acg---------gctgcaaaa------------------agaaaacta---gag---------gaa---------------agtgat------------gatggggaagacacggacgat---------------------aatgatgctagt------------------------------------------ggg---------gat---------------------------gatgatgatagtgaacaa---------------------gacaaggatcaa------------aagctt---------tctagtaaa------acacaatcaaaggggaag---aagaccaccaagcaaatggctgaacca---------aggcagaccaggaataagccgtccaagaagcagaaa
>StrigaAsiatica_SGA_v2.0_scaffold5G02719
atgccggagcttccggaggtagaggccgcgcgtcgggctttggaggagcactgcgtggggaagaagataaagagatcaacggtagccgacgatcccaaagtcatcgacggcgtctcg------tcgagagct---ttcgagcaagcgctcgtcggcaaaactatagtcgccgctcaccgaaagggaaagaacatgtggcttcagctcgattcgcctcctttcccctcttttcagtttggaatggcgggagctgtgtatatcaagggagttgcagtcactaaatacaagcgatctgctgtgaaagatactgatgagtggccttccaagtattccaaattattcgttgaactagatgatggtttagaattttctttcacggacaagaggcggtttgcaaaagttcgtttgcttgacaatcctatttctatacccccaatttcggagcttggtcctgatgcactgacggagcccatgacagtagatggtttctgcaactcattgagcaagaagaaaattggaattaaggctcttttacttgaccagagctttatgtcggggattggtaattggatggctgatgaagttctttatcaagcaagaatccatccactgcaaattgcttccagcatatccaaagaaagctgtgcaaccttgctcaagagcattaatgaggttattgaaaagtcaattgaagttggggccgacagttgtcagttcccaggcaattggattttccattctcgg---gaaaagaagcctggcaaggcttttgtagatggtttggctcttgaactg------------------------------------------------------------------------------------------------------------------------------------------------------------------------------------------------------------------------------------------------------------------------------------------------------------------------------------------------------------------------------------------------------------------------------------------------------------------------------------------------------------------------------------------------------------------------------------------------------------------------------------------------------------------------------------------------------------------------------------------------------------------------------------------------------------------------------------------------------------------------------------------------------------------------------------------------------------------------------------------------------------------------------------------------------------------------------------------------------------------------------------------------------------
>StrigaAsiatica_SGA_v2.0_scaffold72G24067
atg---------------------------------------------------------------------------------------------aaa------------------------------------------------------------------------------------------------------------------------------------------------------------------aagaatgta---------caatcgagaaagcaagccgtc---------gaa---------------------cgg------------------------atcgaa------------------------------------aggatgatg------ccccattggatcgctgccgccgaaaaa---------------------------------------------------------------------------attaaggcactattacttaaccagagctttatgtcggggatcggtaattggatggctgatgaa---------------------------------------------------------------------------------------gaggtgattgaaaagtcaattgaagttgggcccgacagtagtcagttcctaggaaattggattttctattctcgg---ggaaagaagcctgacaaggtttttgtaaatgggaagaaaattgatttcatcaatgctggc------------------cgcaagagcgcatggtcacgccggattggaaggatgacgatggcggagcatgggccttccgagttctcgattgtg------gca---tccctaggccacacg------gctcaattttcgaagaatcactgccatgtcgagttgtgtttgctggtg---------------------gaggagacgctcgtccccgaattaggtgtcgacgtggttctgacacctataacggcaagg---cgggtg---gccaat---------------ttcgtcatg---tcttcg---cagacgcggacctccggcgta------------ttcttc---------gaatgt------gggttacagcttcgatttacacct---------------------------------------agtggggat------gattat------------------------------------gtgatcaat------------------tgtgtaggt---cataggccacagacc---caaatcgtcgtcgcagcaaacccg---------------------------gtcagtcacgtcgtagccgccgggccgctgcaacagtaccccgactccgtcagacctgct---gctgctgga---gcttcc---atg---------tcgcggcga------------------ttagctggt---aga---------ccc---------------gccgtt------------gcc------------agagat---------------tacatgtcgacgacgatt------------------------------------------agc---------tgg---------------------------ttagatccaccgctgccg---------------------gagcttccacgt------------gaggca---------acgacagag------gcagttggggctgtggtg---acgacgacagaaccgacggatggt------------ggcgggtggaattgg---------------------
>VitisVinifera_GSVIVT01017379001
atgcctgaacttccggaggtagaagccgcgagaagagccgtcgaagagcactgtgtgggcaagaagatcacgaaagctgtgatcgctaatgactcaaaggtcatcgatggagtctct------ccttcagat---tttgaagcctctcttctcggtaaaaccattgtctctgcccacagaaagggcaaaaacatgtggctccagctcgattcccctccttttccttccttccagttcggaatggcgggtgctgtatatataaagggtgttgcagttacaaaatataagaggtctgctgtcaaggatactgatgagtggccatccaaatattccaagttatttattgaactagatgatggtttggagctatctttcacagataaaaggcgatttgctaaagttcgcttgctcgaagatccagcttctgtgcccccaatatcagagcttggcccggatgccctattggagccaatgacaatagatgaatttatcaaatccttgagcaagaagaagattgcaattaaggctttactacttgatcagagttatattgcaggcattggcaattggttagctgatgaagtgctttaccatgcaagaattcatccattgcaagtagcttctagcttaaccagagaaagctgtgaaactttgcatcagtgcatcaaacaggttattgagaaagcaatggaagttggggcagatagtagtcagtttcctagtaattggattttccattcccgc---gaaaagaagcctggcaaggcttttgtcgatgggaagaaaattgatttcatcagtgccggtggc---------------aggacaacagcctatgttccagagctgcaaaagcta------------------------------------------------------------------------------------------------------------------------------------------------------------------------------------------------------------------------------------------------------------------------------------------------------------------------------------------------------------------------------------------------------------------------------------------------------------------------------------------------------------------------------------------------------------------------------------------------------------------------------------------------------------------------------------------------------------------------------------------------------------------------------------------------------------------------------------------------------------------------------------------------------------------------------------------------------------------------------------------------------------------------------------------------------------------------------------------
>VitisVinifera_GSVIVT01026354001
atgcctgaacttccagaggtagaggccgcgagaagagccgtcgaagagcactgcgtgggcaagaagattacgaaagctgtgatcgctaatgactcaaaggtcatcgatggagtctct------ccttcagat---tttgaagcctctcttctcggtaaaaccattgtctctgcccacagaaagggtaaaaacatgtggctccagctcgattcccctccttttccttccttccagttcggaatggcgggtgctgtatgtataaagggtgttgcagtcacaaaatataagaggtctgctgtcaaggatactgatgagtggccatccaaatattcgaagttatttattgaa------------------------------------------------gaatggcgggtgctg------------------------------------------------------------------------------------------------------------------------------------------------------------------------------------------------------------------------------------------------------------------------------------------------------------------------------------------------------------------------------------------------------------------------------------------------------------------------------------------------------------------------------------------------------------------------------------------------------------------------------------------------------------------------------------------------------------------------------------------------------------------------------------------------------------------------------------------------------------------------------------------------------------------------------------------------------------------------------------------------------------------------------------------------------------------------------------------------------------------------------------------------------------------------------------------------------------------------------------------------------------------------------------------------------------------------------------------------------------------------------------------------------------------------------------------------------------------------------------------------------------------------------------------------------------
>CuscutaAustralis_C076N0040E0.1
atgccggagcttccagaggtagaggcggcacgaagagccgtggaggaccactgcataggcttaaagattgtgaaatcggcgatagcggacgaccccaaggtcattgacggcgtgtct------cccaaggac---ttcgaggcttcgctaatcggaaaatgcatcgtctccgctcatcgcaagggaaaaaacatgtggattcagctcgatactcccccatttccatcttttcagttcggaatgtctggtgctgtatacatcaagggagttgctgtttcaaaatacaaacggtcagctgtcaaagatgaggatgagtggccttccaagtattcaaagtttttcattgaactggaaaatggcttggagctttcattcactgacaaaaggagatttgctcgagttcggttgcttgaaaatccagttgctgtgcctcctatatcagagcttggacctgatgccttgttggagccactgacagtagatgagttccatcaagctcttagcaagaaaaagattggaataaaggcccttttacttgatcagagttttatatctggcattggcaactggatggcagatgaagtgttatatcaggcaagaattcatccgatgcagattacttcaagcatgtctagagaaagctgtgagctactactcaagtgcataaatgaggttattgaaaaagctgttgaagtagaagctgacagtgagcggttccctagtaattggatttaccattctcgc---gaaaagaag---ggcaaggcttttgttgatggaaagaaaattgattttatagttgccggtggc---------------aggacaacagcctacgtacctgagttacaaaagcaaagt------------ggacctcagtcttctaaagctagt------aaa---aag------------------------------------------------------------------------------------------------------------------------------------------------------------------------------------caggaaaaa---tcacca------------aagggcgatgat------------gtcaaa---------gag------------------------------------------------------------------------acagaatct------gatgga------------------------------------aatagtagt------------------tcagatatg---aaggagactagagct---aagaaacccgtaggaagaactaag------------------------------------------gaagagggg------------------catggcaacagagatgaa---gctacgaaa---aagaaa---act---------ggtgcaaag------------------agaaag------------------------------------tctggt------------tct------------gacgat---------------------gtctcttttact------------------------------------------ggg---------agt---------------------------gataatgagaatgatagc---------------------ggcacagctaag------------aagcca---------tcaaaacga------acccaaactagagcggcc---gagacagccacgaaaaaggctaca------------cccggccaaaacagaaagcagtccaagaaatcaaaa
>Actinidiaeriantha_DTZ79_19g14070
atgaagtgttgtaccaagcaagaatccatc------------------cactgc------------------------------------------aaattgctt------------------------------------------------------------------------------------------------------------ccagcctttcca------------------------------------aag---------------------------aaagctgtcttgaattgcaca---------agtgcattaaagaggtta---------------------------ttcaatatgcggtcgaag------------------------ttg------------atgctgactgca---------------------------------------------------------------------------------------gccgctttcctcttgaatggctgtttcattttcggt---------------ggggaagaa---------------------ggcccggacaagtta---------------------------------------------------atggtcattgagaaagccgtcgacgttggggctgatggtagtcaatttcctagtagttggatttttcattcccgc---gaaaagaagcccggaaaggcttttgttgatggtttggcttctgacctccaaaacaatctttcatggcatatcatatttgatactacagcatacgtgccagagttacaaaagctgatc------------gggttctcagggccatacgcacca------agt---aaa------------------------------------------------------------------------------------------------------------------------------------------------------------------------------------ctgggaaag---aaaact---gtcaagggaagaaaaaat------------------------------gagaac---------------------------------------------------------------------agtgatgat------gatccg------------------------------------aatgcacca------------------ggaagcgag---gaagaagaaaaagct---aaaagtgtaaaatcaaaggga---------------------------------------------------------------------------gggaggagcacaaca---aggcatggg---cgtaagttgcct---------cctgcaaaa------------------agaaagatc---agt---------gaa---------------agtgac---------------------------gacgaa------------------------aatgacgac------------------------------------------gac---------ggt---------------------------agcaatgatgacagtgac---------------------gagacagatgag------------aaaact---------agaacgact------aagaaacctccggcaaaa---aggaagtccaagaaagctatgacgatgacaagtggggcaactacaacgagggtgaccagaagaaaaagg---
>Actinidiaeriantha_DTZ79_23g19040
------------------------------------------------------------------------------------------------------------------------------------------------------------------------------------------------------------------------------------------------------------------------------------------------------------------------------------------------------------------------------------------------------------------------atgtct---------tcaattgcctcc------------------------------------------------------------------------------------acaaaaacagtgatg---------agcttc---------------------------------------------------------------------------------------------tgt---------------------------------------------------------------------------------------tttatggcaggg---aagaagaaa------------------------------attgagtttatgcagctggcggct---------------aggactacagcatacgtgccagagttacaaaagctgatc------------ggttctcaggctgccaaagcacca------agt---aaa------------------------------------------------------------------------------------------------------------------------------------------------------------------------------------ctgggaaag---aaaact---gtcaagggaaga---------------------aaaaat---------gagaac---------------------------------------------------------------------agtgatgat------gatccg------------------------------------aatgcacca------------------ggaagcgag---gaagaagaa------------------------------------------------------------------------------------------------------------------------------aaagct---ctaaag---tgt---------aaaacaagg------------------aggaggagc---aca---------caa---------------aggcat------------------------------------------------------------------------------------------------------------ggg---------cgt---------------------------------------------------------------------------------------------------------------------------------------------------------------------------------------------------------------------
>GossypiumRaimondii_KJB70731
atgccggagcttccagaggtagaggcagcaagaagagcgatagaagagaactgcttggggaagaagatcaagagagcgattatagccaatgactctaaagtcatcgaaggagtctcc------tccttggac---ttcgagtccgctctcttaggcaagaccatcgtctctgctcaccggaagggcaagaacctctggctccaccttgattcccctccttttccctctttccagttcggcatggccggtgctatttatataaaaggcgttgctgttacaaaatataagaggtctgctgtaaaagacaatgatgaatggccttccaaatattcaaagttctttgttgaactagatgatggtttggagctatctttcactgataagaggcgatttgctagagtccgcttgctcaaagatcctacatctgtgcctccaatatctgagcttggtcctgatgcactgtttgagcctatgacgattaatgaatttactgactccttgagcaagaagaagattggcattaaagctctattgcttgatcagagttatatctcaggaattggcaattggattgcagatgaagtgctataccaagcaagaattcatcctctgcagatttgttccagcctgtccaaagaaaactgtgcaactttacacaattgcatcaaggaggtcattgaaaaagcagttgaagttggggcagatagtagtcagttccctagtaattggatatttcattctcgc---gaaaagaagcctggcaaggcttttgttgacgggaagaaaattgattttatcaatgctggtggc---------------aggacatccgcatatgtaccggacttgcagaaattgagt------------ggaacagtagctacaaaagcagca------ggt---aaa------------------------------------------------------------------------------------------------------------------------------------------------------------------------------------cctagaaag---caggct---tcaaagaaaaaaggaggtgat------------gaggct---------gaggat------aat------------------gat---------------------------------------ggtgatgaa------gatggc------------------------------gttggtgatgaacct------------------acgaatgag---gaagaggaaagcact---aaaattaccaagcctaagaag---------------------------------------------------------------------------gggggaaaccctaga---ggtcgtggt---aaaaag---ccc---------cctatgaaa------------------agaaaagcc---aaa---------gag---------------agcgat------------gat------------gatgat------------------gatgatgacagtggt------------------------------------------ggt---------aacaatgatgttagcagtgaagag------gatgatgaagatccgaca---------------------gagaaaggtagg------------aaggttaaaactaatactagtaac------aaacaagcgaagactgtg---aagacatccaagcgagcagtgagt------------agtcaagatggtaagaagcctaagagagcaaag---
>GossypiumRaimondii_KJB70732
atgccggagcttccagaggtagaggcagcaagaagagcgatagaagagaactgcttggggaagaagatcaagagagcgattatagccaatgactctaaagtcatcgaaggagtctcc------tccttggac---ttcgagtccgctctcttaggcaagaccatcgtctctgctcaccggaagggcaagaacctctggctccaccttgattcccctccttttccctctttccagttcggcatggccggtgctatttatataaaaggcgttgctgttacaaaatataagaggtctgctgtaaaagacaatgatgaatggccttccaaatattcaaagttctttgttgaactagatgatggtttggagctatctttcactgataagaggcgatttgctagagtccgcttgctcaaagatcctacatctgtgcctccaatatctgagcttggtcctgatgcactgtttgagcctatgacgattaatgaatttactgactccttgagcaagaagaagattggcattaaagctctattgcttgatcagagttatatctcaggaattggcaattggattgcagatgaagtgctataccaagcaagaattcatcctctgcagatttgttccagcctgtccaaagaaaactgtgcaactttacacaattgcatcaaggaggtcattgaaaaagcagttgaagttggggcagatagtagtcagttccctagtaattggatatttcattctcgc---gaaaagaagcctggcaaggcttttgttgacgggaagaaaattgattttatcaatgctggtggc---------------aggacatccgcatatgtaccggacttgcagaaattg------------------------------------------------------------------------------------------------------------------------------------------------------------------------------------------------------------------------------------------------------------------------------------------------------------------------------------------------------------------------------------------------------------------------------------------------------------------------------------------------------------------------------------------------------------------------------------------------------------------------------------------------------------------------------------------------------------------------------------------------------------------------------------------------------------------------------------------------------------------------------------------------------------------------------------------------------------------------------------------------------------------------------------------------------------------------------------------
>GossypiumRaimondii_KJB70733
atgccggagcttccagaggtagaggcagcaagaagagcgatagaagagaactgcttggggaagaagatcaagagagcgattatagccaatgactctaaagtcatcgaaggagtctcc------tccttggac---ttcgagtccgctctcttaggcaagaccatcgtctctgctcaccggaagggcaagaacctctggctccaccttgattcccctccttttccctctttccagttcggcatggccggtgctatttatataaaaggcgttgctgttacaaaatataagaggtctgctgtaaaagacaatgatgaatggccttccaaatattcaaagttctttgttgaactagatgatggtttggagctatctttcactgataagaggcgatttgctagagtccgcttgctcaaagatcctacatctgtgcctccaatatctgagcttggtcctgatgcactgtttgagcctatgacgattaatgaatttactgactccttgagcaagaagaagattggcattaaagctctattgcttgatcagagttatatctcaggaattggcaattggattgcagatgaagtgctataccaagcaagaattcatcctctgcagatttgttccagcctgtccaaagaaaactgtgcaactttacacaattgcatcaaggaggttattgaaaaagcagttgaagttggggcagatagtagtcagttccctagtaattggatatttcattctcgc---gaaaagaagcctggcaaggcttttgttgacgggaagaaaattgattttatcaatgctggtggc---------------aggacatccgcatatgtaccggacttgcagaaattgagt------------ggaacagtagctacaaaagcagca------ggt---aaa------------------------------------------------------------------------------------------------------------------------------------------------------------------------------------cctagaaag---caggct---tcaaagaaaaaaggaggtgat------------gaggct---------gaggat------aat------------------gat---------------------------------------ggtgatgaa------gatggc------------------------------gttggtgatgaacct------------------acgaatgag---gaagaggaaagcact---aaaattaccaagcctaagaag---------------------------------------------------------------------------gggggaaaccctaga---ggtcgtggt---aaaaag---ccc---------cctatgaaa------------------agaaaagcc---aaa---------gag---------------agcgat------------gat------------gatgat------------------gatgatgacagtggt------------------------------------------ggt---------aacaatgatgttagcagtgaagag------gatgatgaagatccgaca---------------------gagaaaggtagg------------aaggttaaaactaatactagtaac------aaacaagcgaagactgtg---aagacatccaagcgagcagtgagt------------agtcaagatggtaagaagcctaagagagcaaag---
>GossypiumRaimondii_KJB70734
atgccggagcttccagaggtagaggcagcaagaagagcgatagaagagaactgcttggggaagaagatcaagagagcgattatagccaatgactctaaagtcatcgaaggagtctcc------tccttggac---ttcgagtccgctctcttaggcaagaccatcgtctctgctcaccggaagggcaagaacctctggctccaccttgattcccctccttttccctctttccagttcggcatggccggtgctatttatataaaaggcgttgctgttacaaaatataagaggtctgctgtaaaagacaatgatgaatggccttccaaatattcaaagttctttgttgaactagatgatggtttggagctatctttcactgataagaggcgatttgctagagtccgcttgctcaaagatcctacatctgtgcctccaatatctgagcttggtcctgatgcactgtttgagcctatgacgattaatgaatttactgactccttgagcaagaagaagattggcattaaagctctattgcttgatcagagttatatctcaggaattggcaattggattgcagatgaagtgctataccaagcaagaattcatcctctgcagatttgttccagcctgtccaaagaaaactgtgcaactttacacaattgcatcaaggaggtcattgaaaaagcagttgaagttggggcagatagtagtcagttccctagtaattggatatttcattctcgc---gaaaagaagcctggcaaggcttttgttgacNNN------------------------------------------------acatccgcatatgtaccggacttgcagaaattgagt------------ggaacagtagctacaaaagcagca------ggt------------------------------------------------------------------------------------------------------------------------------------------------------------------------------------------------------------------------------------------------------------------------------------------------------------------------------------------------------------------------------------------------------------------------------------------------------------------------------------------------------------------------------------------------------------------------------------------------------------------------------------------------------------------------------------------------------------------------------------------------------------------------------------------------------------------------------------------------------------------------------------------------------------------------------------------------------------------------------------------------------------------------------------------
>GossypiumRaimondii_KJB70735
atgccggagcttccagaggtagaggcagcaagaagagcgatagaagagaactgcttggggaagaagatcaagagagcgattatagccaatgactctaaagtcatcgaaggagtctcc------tccttggac---ttcgagtccgctctcttaggcaagaccatcgtctctgctcaccggaagggcaagaacctctggctccaccttgattcccctccttttccctctttccagttcggcatggccggtgctatttatataaaaggcgttgctgttacaaaatataagaggtctgctgtaaaagacaatgatgaatggccttccaaatattcaaagttctttgttgaactagatgatggtttggagctatctttcactgataagaggcgatttgctagagtccgcttgctcaaagatcctacatctgtgcctccaatatctgagcttggtcctgatgcactgtttgagcctatgacgattaatgaatttactgactccttgagcaagaagaagattggcattaaagctctattgcttgatcagagttatatctcaggaattggcaattggattgcagatgaagtgctataccaagcaagaattcatcctctgcagatttgttccagcctgtccaaagaaaactgtgcaactttacacaattgcatcaaggaggttattgaaaaagcagttgaagttggggcagatagtagtcagttccctagtaattggatatttcattctcgc---gaaaagaagcctggcaaggcttttgttgacggt---------------------------------------------------------ctggctcctgaa------------------------------cctatatgtgtcttc---------------------------------------------------------------------------------------------------------------------------------------------------------------------------------------------------------------------------------------------------------------------------------------------------------------------------------------------------------------------------------------------------------------------------------------------------------------------------------------------------------------------------------------------------------------------------------------------------------------------------------------------------------------------------------------------------------------------------------------------------------------------------------------------------------------------------------------------------------------------------------------------------------------------------------------------------------------------------------------------------------------------------------------------------------
>TheobromaCacao_Thecc1EG027275t1
atgccggagcttccagaggtagaggcggcgagaagagcgatagaagagaactgtttgggaaagaagatcaagaaagctattattgcaaatgactctaaagtcatcgaaggagtctcc------gcctcggac---ttcgagtcctctctcttaggcaagaccatcgtctccgctcaccggaagggcaagaacctctggctccgcctcgattcccctccttttccttctttccagttcgggatgactggtgctatttacataaaaggtgttgctgtcacacaatataagaggtctgctgtaaaggacaatgatgaatggccttccaaatattcaaagttctttgttgaactagaggatggtttggagctgtctttcacagataagaggcgatttgctagagttcgcttgctcaaagatcctacttctgttcccccaatatctgagctgggtcctgatgcactgttccagcctatgacagttgatgaatttacagaatccttaaacaagaagaagattgccattaaagctctattgctggatcagagttttatctctggaattggcaactggattgcagacgaagtgctataccaagcaaggattcatccactgcagatttcctccagcttatccaaagaaaactgtgcaactttactccagtgcatcaatgaggtcattgaaaaagcagttgaagttggggcagatagtagtcagttccctagtaattggatatttcattctcgt---gaaaagaagcctggcaaggcttttgttgacgggaagaaaattgactttatcaatgccggtggc---------------aggacatcagcatatgtgccggagttgcagaagttgagt------------ggaaaacaagctacaaaagcagca------ggt---aaa------------------------------------------------------------------------------------------------------------------------------------------------------------------------------------cctagaaag---caggct---tccaagaggaaaggcggtgag------------gatgag---------gataat------gat------------------------------------------------------------gaagatgac------atgggt------------------------------------gatgaacct------------------acaagtgag---gaagaggaaactact---aaaggtgccaaatcgaaaaaa---------------------------------------------------------------------------aggggaaaccgtaga---ggtcgtggt---aaaaag---cct---------ccaacgaag------------------agaaaatcc---gaa---------gag---------------agtgat------------gat------------gacagtggtggtaacgaagatggtagtagcgacgatgat------------------------------------------gat---------aat---------------------------gatgatgaagatgcgaaa---------------------aagaaacctaga------------aaggct---------aaaactaataattacaaacaagcaaagactttg---aatgcatccaatcaagtagttagc------------aatcaaagtggtaaaaagccaaagaagaaagcaaag
>TheobromaCacao_Thecc1EG039125t1
------------------------------------------------------------------------------------------------------------------------------------------------------------------------------------------------------------------------------------------------atgggaggggctttatggatttgt---------------------------tct---------------cat------------------ttgaatgctcttttacagctaaaggatggtttggagctatctttcatagataaaagtttattttttgaaatgatttcattggcacaacctacttctgttcccccaatctctaagcttggtcttgatgcactgttcgagcctgtgacagttgatgaatttacaaaatccttaagtaagaagaagattttcattaaagctctattgttggatcagccttttttg------------------------------------------------------------------------------------------------------------------------------ccccattttgtttcttttggacaagggaacaagttcattccc------------tttgatattaat---gaaaaatta------------tgtgttatagctagaaacatatctcctatt---------------------------gatgtcataactcatgttccaatc------------------------------------------------------------------------------------------------------------------------------------------------------------------------------------------------------------------------------------------------------------------------------------------------------------------------------------------------------------------------------------------------------cgatgtgaa------gaggct------------------------------------ggcatt------------------------------------------------------------------------------------------------------------------------------------------------------------------------ctctat---gtttgt---gtt---------cccttaaaa------------------------------------------gaa---------------ttggat---------------------------gatgaa---------------------------------------------------------------------------caa---------acc---------------------------tccaattttgaggtgata---------------------------------------------cctctt---------ttaaaa------------------------------------------------------------------------------------------------------
>Aeginetiaindica_TRINITY_DN6224_c0_g1_i16
atgccggagcttccggaggtggaggccgcgcgtcgggctgttcaggagcactgcgtggggaagaagatcaagagatcgatggtagcggacgatcctaaagtcatcgacggcgtctca------ccgagaggt---ttcgaggaggcgctcgttggaaaaactatagttgcggctcaccgcaagggaaagaacatgtggcttcagctcgattcacctcctttcccgtcattccaattcggaatggctggagctgtatatatcaagggagttgcagtgactaaatacaagcggtctgctgttaaagacactgatgagtggccttccaagtattccaaattatctattgaactagatgatggttcggaattctctttcactgacaaacggcggtttgctaaagttcgtttgcttgacaatcctgtttctgtgcccccaatctctgagcttggtcctgatgcattgttggacccaatgaaagtagatgggttctacaactctttgagcaagaaaaaaattggaattaaggcgcttttacttgaccagggctttatgtcgggcattggcaattggatggctgatgaagttctttatcaagcaagaatccatccactacaaattgcttccagcatgaccgaagaaacttgtgcaaccttgctcaactgcattaatgaggttacgaaaactgccgttggagttgatgctgattgtctctgcttccctgttgattggttgtttcattttcgg---------------------------gtcgacgggaagaaaattgatttcatcaatgccggtggc---------------aggacaaccgcatatgtcccggagttgcaaaagttaacc------------ggcggccaagccatgaaagaggca------tcc---aaaccgtctaagcctaagcccacccccgccagtaaaagcaacagtgatgatagc---------------------gagtcaggggacgtggtcgagtttaagaaaccc------------------------aaagtcgtgaaaggaaagaagaaagct---agccga---------------gccaagaaa---tcccct---ccaaagaaagaatccagcgaaatcctaaaagctggttcg---------aacgat---------------------------------------------------------------------gatgatgaa------gatggc---------------------------------agcgatggtgct------------------gctgaagtg---tctagaaagacatcg---aaagctgctcaaagcagttccaag---------------------------gggtgtaatgcc---gaggatgga------------------ggaggtcaagtgagagag---acgagggtg---aaacgt---gct---------accacaaag------------------agaaagcaa---aac---------gaa---------------agtgac---------------------------gatgac------------------ctcagcaggtcgagt------------------------------------------ggc---------------------------------------gacgagagtgaagaagaa---------------------ggcaaggctgag------------gaggtg---------aggaatggg------aaactggtg------------------aagaaaagggctgctgct------------tccaatagaaatgtgaagtccaagataaaagcaaag
>Alectravogelii
atgccggagcttccggaggtggaggccgcgcgtcgggcagtggaggagcactgcgtggggaagaagatcaagggatcgacggtagccgacgatcctaaagtcatcgacggcgtctcg------tcgagaggt---ttcgaggaggcgctcgtcggaaaaactatagtcgcggctcaccgaaagggaaagaacatgtggcttcagctcgattcgcctcctttcccctctttccaattcggtatggctggagctgtgtatatcaagggagttgcagtcactaaatacaagcggtctgctgtgaaagatactgatgagtggccttccaagtattccaaattattcgttgaactagatgatggtttggaattctctttcactgacaagaggcggtttgctaaagttcgtttgcttgacaatcctgtttctatgcccccaatctctgagcttggtcctgatgctttgacggaacccatgacagtagaagggttctacagctcattgagcaagaagaaaattggaattaaggctcttttacttgaccagagctttatgtcgggcattggtaattggatggcagatgaagttctttatcaagcaagaatccatccactgcaaattgcttccagcatatccaaagaaagctgtgcaaccttgctcaagtgcattaatgaggtgattgaaaaggcaattgaagttggggccgacagtagtcagttcccaagcaattggattttccattctcgg---gaaaagaagcctggcaaggcttttgtggatgggaagaaaattgattttatcagtgctggcggc---------------aggacaacagcatatgtcccggagttgcaaaaattaact------------ggcaatcaagccatgagagaggca------gcc---aaaccttccaagccc------accactgccagtgaagacaacagtgatgat------------------------gagtcagctgacaaggatgaacctaagaaaccc------------------------aaagtcataaaagggaaaaagaaacct---agacgg---------------gccaagaaa---gcccca---ttaaagaaagagtccactgga------------agcata---------gaagat------gat------------------tcc---------------------------------------aatgatgat------gataatgatgcagaagataatgacagtgatggtgctgctgttgatgtgtct------------------ataaagaca---tcaaaacgtgctaaa---aacaatcctcctaaaagcaac---------------cccaag---------ggacataatgtg---aaggatgga------------------ggaggtcaagggagacag---acaagggca---aaaaga---gct---------cccgcaaag------------------agaaagctc---gaa---------gaa---------------agtgat---------------------------gatgac---------------------------------------------------------------------------------------------------------------------------------------------------------------------------------------------------------------------------------------------------------------------------------------------------------------
>CastillejaMiniata
atgccggagcttccggaggtggaggcggcgcgtcgggcggtggaggagcactgcgtgggtaagaagatcatgaaatcgacggtcgccgacgatactaaagtcatcgatggcgtctct------tccaaagac---ttcgagacagctcttgtgggaaaaactatagttgccgctcatcgcaaggggaagaacatgtggcttcagctcgattcgcctccctttccctcttttcaatttggaatggctggagctgtgtatatcaag---------------------------------------------------------------------------------------------------------------------------------------------------------cctttttccttgcctccaatctctgagcttgggcctgatgcattgacggaacccatgaaagtggatgagttccacaactcattgagcaagaagaaaattggaattaaggctcttttacttgaccagagttttatgtcgggcatcggtaattggatggctgatgaagtgctatatcaagcaagaattcatccactgcaaattgcttccagcttgtcccaagaaaactgtgcaaccctgctcaagtgcattaatgaggtaattgaaaatgcaatggaagttggggccgatggcagtcaattccctagtaattggcttttccattctcgg---gaaaagaagcctggcaaggcttttgttgatgggaagaaaattgaattcatcaatgctggcggg---------------aggacaacggcatatgtccccgagttgcagaagttaacc------------ggcaatcaagctgtgaaagaggcg------gct---aaacaatctaagcgc------acccctgctggtaaaggcggtgatgatgat------------------------gtatcaggggatgaggacgagactgagaaatcc------------------------aaagccgtgaaagggaaa---aagact---agtcga---------------gccaagaag---aagtcc---gcaaagaaaaagtcaaatgca------------agtgct---------gaagat------gat------------------cccggagag---------------------------------gatgaggaa------gatgac------------------agtgatgctgctgttgctgatgtatct------------------tcaaataaa---acacgaggggctaag---aaggaacctcctgcaaagagtaaa------------ccaaag------------------------------------------------------------------agg---tgtgatgtt---aaaact---gcg---------gctgcaaag------------------aggaagcac---gag---------gaa---------------agtgaa------------gaa------------gatgac------------------gtcagcaattctagt------------------------------------------ggt---------gatggtgatgctgat---------------gctgacgaggataaacag---------------------gaagaggctcag------------gaggtg---------aggaatggt------aaacgggccaaggctgca---gcaacgtctaagaaacgggtggct---------------------------------aggaaaaaagtaaac
>ChristisoniaKwangtungensis_TRINITY_DN1394_c0_g1_i1
atgccggagcttccggaggtggaggccgcgcgtcgggctgttcaggagcactgcgtggggaagaagatcaagaggtcgatggtagccgacgatcctaaagtcatagacggcgtctcg------tcgagaggt---ttcgaggaggcgctcgtcgggaaaactatagtcgcggctaaccgcaagggaaagaacatgtggattcagctcgattcgcctcctttcccgtcattccaattcggaatggcgggagctgtatatatcaagggagttgcagtcactaaatacaagcggtctgctgttaaagacactgatgagtggccttccaagtattccaaattatttattgaactagatgatggtttggaattctctttcactgacaaaaggcggtttgctaaagttcgtttgcttgacaatcctgtttctgtgcccccaatctctgagcttggtcctgatgcattgtcggaaccaatgaaagtagatggtttctacaactctttgagcaagaaaaaaattggaattaaggcgcttttacttgaccagggctttatgtcgggcattggcaattggatggctgatgaagttctttatcaagcaagaatccatccactgcaagttgcttccagcatgtccaaagaaagctgtgcaaccttgctcaactgcattaatgaggtgattgaaaaggcagttggagttggggccgacagtagtcagttcccaagcgattggattttccattctcgg---gaaaagaagcctggcaaggcttttgttgatggtaagaaaattgatttcatcaatgcgggcggc---------------cggacaaccgcatatgtcccggagttgcaaaaattatct------------ggcaatcaagccatgaaacaggca------gcc---agt------------------------------aaaaccaacagtgatgatggt---------------------gagtcaggggacatggtcgagcgtaagaaaccc------------------------aaagtggtgaaaggaaag---aggacaactagccga---------------gccaagaaa---tcccct---ccaaagaaa------------------------------------------------------------------------------------------------------------------gatgatgaa------gatggc------------------------------------ggcattggt------------------gctgcggat---ggaggaggtcaaggg------------------------------------------------------------------------------------------------------------------------agagag---acgaga---gtg---------accgcaaag------------------agaaagcagtacaag---------gaa---------------agtgac---------------------------gatggc---------------------------------------------------------------------------aaa---------gag---------------------------agtgaagaagacaaggct---------------------gaggaggtgagg---------------------------agtaatggg------aaagtggtgaag------------------aagaaaagggctgct------------------------------tccaagataaaagcaaag
>ConopholisAmericanaamericana_2023275
atgccggagcttccggaggtggaggcggcgcgtcgggcagtggaggagcattgcgttggaaagaagataaagaaatcgacggtcgccgacgatcctaaagtcatcgacggcgtatct------tcgaaagtc---ttcgaggaggcgctcgtcggaaaaataattgtcgccgctcaccgcaaggggaagaacatgtggcttcagctcgattcgcctccttttccctctttccaattcggaatggctggagctgtgtatatcaagggagttgcagtcaccaaatacaagcggtcttccgtgaaagatacagacgagtggccttccaagtattccaaattatttgttgaactagatgatggtttggaattctcttttactgataagaggcggtttgctaaagttcgtttgcttgacaatcctgtttctgtgcccccactctctgagcttggtcctgatgcattgacagagcccatgacagtagatgagttctacaattcattgagcaagaagaaaattggaattaaggctcttttacttgaccagagttttatgtcgggcattggtaattggatggctgatgaagtgctatatctagctagaatccatccactgcaaattgcttccagcatgtccaaggagatctgtgccaccttgctcaagtgcattaatgaggtaattgaaaaggcaatggaagttggggccgacagtagtcagttccctagaaattggattttccattcccgg---gaaaagaagcatggcaaggcttttgttgatgggaagaaaattgaattcatcaatgctggtggc---------------aggacaacagcatatgtcccagagttgcaaaagttaacc------------agcaatcaatctgtcaaagaggca------gct---aaaccatctaagcgt------accactgctgataaagtcgacagtgatgat------------------------gggtcaggggatgaggacgagcctaagaaacctgat---------------------caaatcgcggaagggaag---aagact---atacgagcg------------aaggagaag---acccct---gcaaagaaaaaatccagtgca------------agcgtt---------gaagat---------------------------------------------------------------------gattctgct------gctgct------------------------------------gatgcatct------------------tcaaagaca---acacgaggtgctaat---aagaatcctcctgtaaagagcaaa------------cccacg---------ggacgtaatgta---aacgatgggggg---------------gaaggtcagaggagacaa---actagaggg---aaagct---gct---------cttgcgaag------------------agaaagcac---aag---------gaa---------------agtgat---------------------------gatgaa------------------ctaagtgattcgagt------------------------------------------ggc---------ggt---------------------------ggtgatgaggatgaagaa---------------------aaggtagctcag------------gaggtg---------aggaaggga------aaacgggcgaaggctgct---gtaacgtccaagaaaagagttgcg------------tctaatcgagacgggaagtcgaagaaaaaagcaaag
>Epifagusvirginiana_2003766-buds
---------------------------------------------------------------------------------------------------------------------------------------------------------------------------------------------------------------------------------------------------gctggagctgtgtatatcaagggagttgcagtcactaaatataagcggtcttccgtgaaagatacagacgagtggccttccaagtactccaaattatttgttgaactagatgatggtttggaattctcttttactgacaagaggcggtttgctaaagttcgtttgcttgacaatcctgtttctgtgcccccaatctctgagcttggtcctgatgca------gagcccatgacagtagatgagttctacaactcattgagcaagaagaaaattggaattaaggctcttttacttgaccagagatttatgtcgggcattggtaattggatggctgatgaagtgctatatcaagctagaatccat---------------------------------------------------------------------------------------------------------------------------------------------------------------------------------------------------------------------------------------------------------------------------------------------------------------------------------------------------------------------------------------------------------------------------------------------------------------------------------------------------------------------------------------------------------------------------------------------------------------------------------------------------------------------------------------------------------------------------------------------------------------------------------------------------------------------------------------------------------------------------------------------------------------------------------------------------------------------------------------------------------------------------------------------------------------------------------------------------------------------------------------------------------------------------------------------------------------------------------------------------------------------------------------------------------------------------------------------------------
>Escobedia
atgccggagcttccggaggtggaggccgcgcgtcgggcagtggaggagcactgcgtggggaagaagatcaagagatctacggtagccgacgatcctaaagtcatcgacggcgtctcg------tcgagaggt---ttggaggaggcgctcgtcggaaaaactatagtcgcggctcaccgaaagggaaagaacatgtggcttcagctcgattcgcctcctttcccctctttccaattcggtatggctggagctgtgtacatcaagggagttgcagtcactaaatacaagcggtctgctgtgaaagatactgatgagtggccttccaagtattccaaattattcgttgaactagatgatggcttggaattctctttcactgacaagaggcggtttgctaaagttcgtttgcttgacaatcctgtttctatgcctccaatctctgagcttggtcctgatgctttgacggaacccatgacagtagaaggtttctacagctcattgaacaagaagaaaattggaattaaggctcttttacttgaccagagctttatgtcgggcattggtaattggatggctgatgaagttctttatcaagcaagaatccatccactgcaaattgcttccagcatatccaaagaaagctgtgcaactttgcttaagtgcattaatgaggtgattgaaaaggcaattgaagttggggccggcagtagtcagttcccaagcaattggattttccattctcgg---gaaaagaagcctggcaaggcttttgtggatgggaagaaaattgatttcatcaatgctggcggc---------------aggacaacagcatatgtcccggagttgcaaacattaacc------------ggcaatcaagccatgagagaggca------gcc---aaaccgtccaagccc---------actgccagtaaaggcaacaatgatgat------------------------gagtcaggtgacaaggaagaaccgaagaaaccc------------------------aaagtcgtgaaagggaaaaagaaagct---agccgg---------------gccaagaaa---gcccca---ccaaagaaagagtcctctgaa------------agctta---------gaagac------gattccaatgatgatggtaatgga---------------------------------------gaagatgat------gacagt------------------------gatgctgctgctgatgtgtct------------------agaaagaca---tcaaaaggtgctaaa---aacaatccccctaaaagcaag---------------cctaag---------ggacataatgtg---aaggatgga---------------------ggtcaagggagacag---acaagggga---aaaaga---gct---------tctgcaaag------------------agaaagctc---gaa---------gaa---------------agtgat------------gat------------gatgat------------gatgatctcagcaagtcgagt------------------------------------------ggc---------aatgtt------------------------agtgatgagaatgaagaa---------------------gacgaggctgag------------gggatg---------aagaatcgg------aaaggacagattctggtg---------tccaagaaaagagctgta------------tccaaccgaattgctaagtcaaagaataaagcaaag
>Euphrasiaarctica
atgccggagcttccggaggtagaggcggcgcgtcgggcggtgcaggaacactgcgtggggaagaagatcaggaaatcgacgatcgccgacgatcctaaagtcatcgacggcgtctct------ccgaaggac---ttcgaggaggcgctcgtcggaaaaaccatagtcgccgctcaccgaaaggggaagaacatgtggcttcagcttgattcccctcctttcccctctttccaattcggaatggctggagctgtgtatatcaagggagttgcagtcactaaatacaagcggtctgctgtgaaagatactgatgagtggccttccaagtactccaaattatttgttgagctagatgatggtttggagttctcttttactgacaagaggcggtttgcgaaagttcgtttgcttgacaatcctttatctgtgcccccaatctcagagcttggtcctgatgcattgacggagcccatgaaagtagaggatttctacaactcattgagcaagaagaagattggcattaaggctcttttacttgaccagagttttatgtctggcattggtaattggatggctgatgaagtgctatatcaagcaagaatccaccctctacaaatttcttctagcatatccatggaaatctgtgctaccttgctcaagtgcattaacgaggtaactgaaaaggcaatggatgtgggggccgacagtagtcagttccctactaattggattttccattctcgg---gaaaagaagtctgacaaggcttttgtt---------------------------------------------------gctacaactgcatatgtccccgagttgcaaaagttgacg------------ggcaatcaagctgtgaaagaggca------gct---aaacctaaacccggc------agtgacgatggatcaggggaagaaaagaat---------------------------------------gagcaacctgagaaactt------------------------aaatctgcgaaagggaaa---aagtcc---agtcaa---------------gccaagaag---gccccccctgccaagaaaaagtccagcagc------------ggaagt---------gatgat------gaa------------------tat---------------------------------------gacaatgat------gatgtt------------------------------------gatgtatca------------------gcttcaaag---agaactcaaggggct---aaaaaccctccggaaaagagcaaa------------cccaag---------ggacgtagtgaa---aacgaaggc------------------gaaggtcagatgagacaa---actagaggg---aaaact---att---------gcctcaaag------------------aaaaagcac---gag---------gga---------------agtgat---------------------------gatgac------------------cttagcaatcagagt------------------------------------------agc---------agt---------------------------ggtgatgatgat------------------------------------------------------------------------------------------------------------------------------------------------------------------------------
>LindenbergiaPhilippensis_08G110400.1
atgccggagctaccggaggtggaggcggcgcgtcaggcggtggaggaccactgcgtcgggaagaagatcacgagagcgacggtcgccgacgactctaaagtcatcgacggcgtctcg------ccgagagac---ttcgaggcggcgctcgccggaaaaaccattgtcgccgctcaccggaaggggaagaacatgtggcttcagctcgattctcctccttttccctctttccaattcggaatggctggagctgtgtacatcaagggagttgctgtcactaaatataagcggtctgccgtgaaggatacagatgagtggccttccaagtactccaaattatttattgagctagatgatgggttggaattctcttttactgacaagaggcggtttgctaaagttcgtttgcttgacaatcctgtttctgtgcccccaatctctgagcttggacctgatgcattgaaggagccctggtcactagatgagttctacagctcattgagcaagaagaaaattggaattaaggctcttttacttgaccagagttttatgtcgggcattggtaattggatggctgatgaagtgctgtatcaagcaagaatccatccacagcaaattgcttccagcatatccaaagaaagctgtgcaaccttgctcaagtgtattaatgaggtaattgaaaaggcaattgaagttggggccgacagtagtcagttccctagtaattggattttccattcacgg---gaaaagaagcctggcaaggctttcgttgatgggaagaaaattgaattcatcaatgctggtggc---------------aggacaacagcatatgtcccagagttgcaaaagttgacc------------ggcaatcaagctgtgaaagaggca------gcagctaaaccatccaaacgc------accaattctgttaaagaggacagtgataat------------------------gggtcaggggacgaggacgagagtaagaaacct------------------------aaagctgttaaaggaaaa---aagacc---agtaaa---------------gctaagaag---gccccc---tcaaagaaaaaatccaatgca------------agtgat---------gaagat------tcc------------------------------------------------------------gatgacaat------gaagac------------------------------------gataatagt------gctgctgatgtatcttcaaag---agaacacgagggact---aagaatcctcctgccaaaagc---------------aacgaa------------------------aaagatgga------------------caaggtcaaaagagacaa---actagaggg---agaaaa---gct---------cctgcgaag------------------aggaagcac---gag---------gaa---------------agtgaa---------------------------gatgaa------------------cttagtaattcgagt------------------------------------------gct---------agt---------------------------ggtgatgatgaggacgaa---------------------ggagaagacgcg------------aaggag---------gtaaatggg------aaacggatgaaggcagga---gtttcgtctaagggcagggctgca------------cctaatcgaaatgggaagccaaagaaaaaggcgaag
>MimulusGuttatus_I0813.1
atgccggagctgccggaggtggaggccgcgcgtcgggcgttagaggatcactgcgtggggaagaagatcaggaaatcgacggtcgccgatgattcaaaagtcatcgacggcgtctct------ccgaaggat---ttcgaggcggcgctcgtcggcaaaactattgtcgccgctcaccgcaaggggaagaacatgtggcttcagcttgattcccctccttttccctctttccaattcggaatggctggagctgtttatatcaagggggttgcagtcactaaatataagcggtcagccgttaaggatacagatgagtggccttccaagtattccaagttatttgttgaactagatgatggtttggagttctcttttactgacaagaggcggtttgctaaagttcgtttgcttgacaatcctgtttctgtgcccccaatatctgagcttggtcctgatgcattgaaggagcctatgacagtagatgggttgaacagttcattgagcaagaagaagattggaattaaggctcttttacttgaccagagttttatctcgggcattggtaattggatggctgatgaagtgctatatcaagcaaaaatccatccacagcaagctgcttcaagcttgtccaaagaaaactgtgcaaccttgctcaagtgcattaacgaggtgactgaaaaggctatggaagttggggccgatagtagtcagttccctaataattggattttccattcccgg---gataagaagcctggcaaggcttttgttgatggtaaggaaattgaattcatcaatgctggtggc---------------aggactacagcatatgtcccggagttgcaaaagctaacc------------ggcaatcaagttgtaaaagaagca------tcc---aag---------------aaaactgctgctgacaaaagccacagtgttgaccag---------------------tcggaaaacgaagaagacgagcctaagaaagct------------------------aaagtagtgaaaggaagg---aagacgattagtagagca------------gccacaaaa---ccttcc---tcgaagaacaagtccgatgca------------agtgtt---------gaagat------tct------------------gac---------------------------------------aatgatgat------gacagc------------------------aatggtgttgatgatgtaata------------------tcttcaaag---agaacaagaggagct---aagaaccctcctgcaaaaata---------------------------------------------aaaaatggg------------------gaggggcgaaagagtaaa---acgataagg---aaagtt---gct---------cctgcgaag------------------agaaagatc---gag---------gaa---------------agtgat------------ggt------------gatgac------------------ctcagcaattcgagt------------------------------------------ggc---------agt---------------------------agcgataatgatgacgat---------------------------------------------------------------catgga------aaacgggcgaaggcttcagtagcagcgtcgaagaaaaaggttgca------------tccagtcggaatgcaaagccaaagaaaaaagcgaaa
>OrobancheCumanamana_GWHTBHPV008547
atgccagagctaccggaggtggaggcggcgcgtcgggccttggaggatcactgcgttgggaagaagattaagaaatcaaccgtcgccgacgaccctaaagtcatcgacggcgtctct------tcgaaagac---ttcgaggcggcgctcgtggggaaaacaatagtcgcagct---------------------------------------------------------------ggaatggccggagctgtgtatatcaagggagttgcaatcactaactacaaacggtctgccgtgaaagatacagatgagtggccttccaagtattccaaattatttgttgaactagaagatggtttggagttctcttttactgacaagagacggtttgctaaagttcgtttgcttgaaaatcctgtttctgtgcctccaatatctgagctgggtcctgatgcattgacggagcccatgacagtagacgagttctacaactcattgagcaagaagaaaattgggattaaggctcttttacttgaccagagttttatgtcgggcattggtaattggatggccgatgaagtgctatatcaagcaagaatccatccgctgcaaattgcttccagtgtgtccaaggaaagctgtgcaaccttgctcaagtgcattaatgaggtaattgaaaaggcgatggaagttggggccgacagtagccagttccctaataattggatttttccttctcgg---gaaaagaagaatggcaaggcttttgttgatgggaagaaaattgaattcatcaatgctggtggc---------------aggacgacagcatatgtcccggagttgcaaaaattgacc------------ggcaatcaagctgcaggggatgag------------------------------------------------------------------------------------------------------gacgagactaagaaacct------------------------aaagttgtgaaagggaag---aagact---agtcga---------------gccaagaag---gcgggcccctcaaagaaaaaatccagtcca------------agcggt---------gaagatgtttctgat------------------gat---------------------------------------gacgatgat------gatgga------------------------------------gatgacagtatggatgctgccgatgtatcttcaaag---agaaaaaaagcagct---aagaatcctcctgcaaaaagcaaa------------accaag---------ggccagaatgca---gacgatggg------------------gaaggtcaaaagagacgg---gcaagaggg---aaaact---gtc---------cctgcaaag------------------agaaagcag---gag---------aaa---------------agcgat---------------------------gatgag------------------ctcagtaattcaagtttcagt------------------------------------gat---------gat---------------------------ggggatcaagcagaagaa---------------------aaagagactggg------------gggatg---------agaaatgga------aaacaggccaaggctgcc---gcatcc------------------------------tctaatcgaaatgggaagtcgaagaaaaaagcaaag
>Ofasciculata_stem
atgccggagctacctgaggtggaggcggcgcgtcgggcggtggaggagcactgcgtgggaaggaagattaaaagatcgacggtcgccgacgaccctaaagtcatcgatggcgtctct------tcgaaagac---ttcgaggcggcgctcgtcgggaaaacaatagtcgcagctcatcgcaagggaaagaacatgtggcttcagctcgattcgcctccttttccttctttccaattcggaatggctggagctgtatatatcaagggagttgcagtcactaaatacaagcggtctgccgtgaaagatacagatgagtggccttccaagtactccaaattatttgttgaactggatgatggtttggaattctcttttaccgataaaaggcggtttgctaaagttcgtttacttgacagtcctgtttctgcacccccaatctctgagctgggtcctgatgcactgatggagcctatgacagtagataagttctacaactcattgagcaagaagaaaatcgggattaaggctcttttactcgaccagagtttcatgtctggcgttgggaattggatggctgatgaagtgttatatcaagcaagaatccacccgctgcaaattgcttccagcatgtccagagagagctgtgaaaccttgctcaagtgcattaatgaggtaattgaaaaggcaattgaagttggggccgacagtagtcagttccctagtcattgggttttccattcaagg---gaaaagaagcctggcaaggctcttgttgatgggaagaaaattgaattcatcaatgctggtggc---------------aggacaacagcatatgtccccgagttgcaaaagttgacc------------ggcaatcaagctgtgaaagaggca------gct---agaccatctaagcgc------accacggctggtaaaggagatagtgatgat------------------------gggtcaggggacgaggacgagtccaagaaacct------------------------caacccacaaaagggaag---aaggct---agtcga---------------gcgaagaag---gccccc---tcaaagaaaaagtcgagtgca------------agtgat---------ggagat------gat------------------cct---------------------------------------gatgatgat------gaagaa------------------gatgacaatgctgctgctgatgtagta------------------tcttcaaagggaacacgaggggctaat---aagaatcctcctgcgaaaagcaacaaaccc------aagggg---------ggacgtaatgta---aatgatggg------------------gaaggtcagaggagacaa---actagaggg---aaaaat---gct---------cccgcaaag------------------agaaagcaa---gag---------gaa---------------agtgac------------aat------------gatgat------------------ctcagtaattcgagt------------------------------------------ggc---------ggt---------------------------ggtgatgtggatgaagaa---------------------aatgaagctcgc------------gaggtg---------gaaaatgga------aaacgggcaaaggctgtg---gcattgtctaagaaaagggttgcg------------tctaatcaaaatgggaaatcgaagaaaaaagcaaag
>PhelipancheAegyptiaca_GWHTBHPU033739
atgccggagctaccagaggtggaggcggcacgtcgggcggtggaggagcactgcgtggggaagaagattaagaaatcgacggtcgccgacgatcctaaagtcatcgatggcgtctct------tcaaaagac---ttcgaggcggcgctcgtcggaaaaacaatagtcgcagctcatcgcaagggaaagaacatgtggtttcagctcgattcgcctccttttccttctttccaatttggtatggctggagctgtgtatatcaagggagttgcagtcacaaaatacaagcggtctgccgtgaaagatacagatgagtggccttccaagtactccaaattattcattgaactagatgatggtttagagttctcttttactgacaagagacgctttgctaaagttcgtttgcttgagaatcctgtttgtgtgcccccaatatctgagctgggtcctgatgcattgatggagcctatgacagtagatgagttgtacaactcattgagcaagaagaagattgggattaaggctcttttacttgaccagagtttcatgtctggcattggtaattggatggctgatgaagtgctatatcaagcaagagttcatccactacaaattgctgccaccatgtccaaagaaagatgtgaaaccttgctcaagtgcattaatgaggtaattgaaaaggcagttgaagttggggccgacagtagtcagttccctggtaattggattttccattcgcgg---gaaaagaaacctggcaaggcttttgtggatgggaagaaaattgaattcatcaatgctggtggc---------------aggactacagcatatgtccccgagttgcaaaaattgacc------------ggcggtcaagctgtgaaagaggca------ggt---aaaccatctaaacgc------accacagctggtaaaggagacggtgatgat------------------------gtgtcaggggatgaggacgagtccgagaaacct------------------------aaagccgtgaaagggaagaagaatgtt---agtcga---------------gccaagaag---cccccg---tccaagaaaaaaatgagcgta------------agtgat---------gaagat------gatctc---------------gtt---------------------------------------gatgatgaa------gatgcc------------------------aaagctactgcggatgtagta------------------tctccaaagagaacacgaggggctaat---aagaatcctcctgcaaaaaac---------------aacaaatcgcagggtggccgtaatgta---aatgatggg------------------gaaggtcagaggacacaa---actaaaggg---aaaagt---gtg---------ccggtaaag------------------agaaaccac---gaa---------gaa---------------agtgat------------gat------------gatgat---------------gatgtcagtaattcaagt------------------------------------------ggc---------gatggt------------------------gatgatgaggataaagaa---------------------aacgaagcccag------------gagatg---------aaaatcttg------aaacaggcaaatgctgcg---ggatcgtccaagaaaagggttgcg------------tctaatcaaaatgggaaatcgaagaaaaaagccaag
>Pedicularis
atgccggagcttccggaggtggaggcagcgcgtcgggcggtggaggagcactgcgtgggtaagaagatcaggaaatcgacggttgccgacgatactaaagtcatcgacggcgtctct------tcgaaagac---ttcgaggcggccctcgtcgggaaaactatagtggctgctcatcgaaaggggaagaacatgtggcttcagcttgactcgcctcctttcccctctttccaatttggaatggctggagctgtttatatcaagggagaagctgtcactaagtacaagcggtctgctgtgaaggacacagatgagtggccttccaagtactccaaattattcgttgaactagacgatggtttggaattctcttttacggacaagaggcggtttgctagagttcgtttgctcgacaatcctatttctgtgcccccaatatcggagcttggtcccgatgcattgatagagcccaggacattggatgagttctacgactcattgagcaagaagaaaattggaattaaggctcttttacttgaccagagttttatgtcgggcatcgggaattggatggctgatgaagtgctatatcaagcaagaattcatcctgtgcaaattgcttccagcttgtccaaagaaaactgtgcaaccttgctcgagtgcattaatgaggttattgaaaatgcaatggatgttggggccgacggtagtcagttccctagtaattggattttccattctcgg---gaattgaagcctgacaaggcttttgttgatgggaagaaaattgaattcatcaaaactggcggc---------------aggacaacggcatatgtccctgagttgcaaaagttaacc------------ggcaatcaagctgtgaaagaggcggaggtgtcc---aaaccatctgtgcgc------aaaagtgctggcagaggcaataatagtgat------------------------gggtcaggggatgaggacgagcctgagaaatcc------------------------aaagccgtaaaagggaaa---aagact---agtcga---------------gccaaaaagggccgcccc---gcaaaaaagaagtccagtgca------------agttct---------gaagat------gat------------------ccc---------------------------------------gatgaagat------gacaat------------------------gctgctgttactgatgaatca------------------tcagagaaa---acacgagaggctaca---aaggaccctccggaaaagagcaaa------------ccaaag---------gggcgtaatgtgaaaaacgatgga------------------gaagatcaaaggagacaa---acgagagta---agaact---gca---------cctgcaaag------------------aggaagcac---gag---------gaa---------------agtgat---------------------------gatgat------------------gtcagcaattcaagtggt---------------------------------------ggt---------ggt---------------------------ggtgacgatgatgaagag---------------------gaagaggttcaa------------gaggtg---------aggaatgga------aaacgggccaag---------------------------------------------------------------------------------
>Phtheirospermum_GFP92015.1_13450
atgccagagcttccggaggtggaggcggcgcgtcgggcgctggaggagcactgcgtgggtaagaagatatggaaatcgacggtcgccgacgatactaaagtgatcgatggcgtctct------tcgaaagac---ttcgagacggcgctcgtcgggaaaactatagtggccgctcaccgcaaggggaagaacatgtggcttcagctcgattcgcctccttttccctctttccaatttggaatggctggagctgtgtatatcaagggagtagctgtcactaagtataagcggtctgctgtgaaggacacagatgagtggccttccaagtactccaaattattcgttgaactagatgatggtttggaattctcttttactgacaagaggcggtttgctaaagttcgtttgctcgacaatcctatttccgtgcctccaatctctgagcttgggcctgatgcattgacggaacccatgaaagtggacgagttccacaactcattgagcaagaagaaaattggaattaaggctcttttacttgaccagagttttatgtcgggcatcggtaattggatggctgatgaagtgctatatcaagcaagagttcatccgctgcaaattgcttccagcttgtccaaagaaaactgtgcaaccttgctcaagtgcattaatgaggtaattgaaaatgcaatggaagttggggccgacggtagtcagttccctagtgattggattttccattctcgg---gaaaagaagcctgacaaggcttttgttgatgggaagaaaattgaattcatcaatgctggcggc---------------aggacaacagcatatgtccccgagttgcaaaagttaact------------ggcaaccaagctgtgaaagaggcg------gct---aaaccatccaagcgc------acctctgctggtaaaggcgataatgatgat------------------------gtatcaggggatgacgacgagactgagaaaccc------------------------aaagccgtgaaagggaaa---aagact---agtcga---------------gccaagaag---gggtcc---gcaaagaaaaagtccagtgca------------agtgct---------gaagat------gat------------------cct---------------------------------------gatgatgaa------gatgac---------------------------attgttgctgatgtatct------------------tcgaagaaa---acacgaggggctacg---aaggaccctcctgcaaagagcaaa------------ccaaag---------gggcgtaatgtgaaaaatgatgga------------------gaaggtcaaaggagacga---attagagcc---aaaaat---gcg---------gctgcaaag------------------aggaagcac---gag---------gaa---------------agtgaa------------gat------------gatgac------------------gtcagcaattcgagt------------------------------------------ggt---------ggt---------------------------gctgacgaggatgaacag---------------------gaagaggctcag------------gaggtg---------aggaatgga------aaacaggccaaggctgca---gcaatgtctaagaaaagggcggcg---------------------------------aagaaaaaagcaaac
>StrigaAsiatica_GER48452.1_23986
atgccggagcttccggaggtagaggccgcgcgtcgggctttggaggagcactgcgtggggaagaagataaagagatcaacggtagccgacgatcccaaagtcatcgacggcgtctcg------tcgagagct---ttcgagcaagcgctcgtcggcaaaactatagtcgccgctcaccgaaagggaaagaacatgtggcttcagctcgattcgcctcctttcccctcttttcagtttggaatggcgggagctgtgtatatcaagggagttgcagtcactaaatacaagcggtctgctgtgaaagatactgatgagtggccttccaagtattccaaattattcgttgaactagatgatggtttagaattttctttcacggacaagaggcggtttgcaaaagttcgtttgcttgacaatcctatttctatacccccaatttcggagcttggtcctgatgcactgacggagcccatgacagtagatggtttctgcaactcattgagcaagaagaaaattggaattaaggctcttttacttgaccagagctttatgtcggggattggtaattggatggctgatgaagttctttatcaagcaagaatccatccactgcaaattgcttccagcatatccaaagaaagctgtgcaaccttgctcaagagcattaatgtggtaattgaaaagtcaattgaagttggggccgacagttgtcagttcccaggcaattggattttccattctcgg---gaaaagaagcctggcaaggcttttgtagatggtttggctcttgaactg------------------------------------------------------------------------------------------------------------------------------------------------------------------------------------------------------------------------------------------------------------------------------------------------------------------------------------------------------------------------------------------------------------------------------------------------------------------------------------------------------------------------------------------------------------------------------------------------------------------------------------------------------------------------------------------------------------------------------------------------------------------------------------------------------------------------------------------------------------------------------------------------------------------------------------------------------------------------------------------------------------------------------------------------------------------------------------------------------------------------------------------------------------
