# Supplementary material for: Altered Mitochondrial Respiration Is Associated With Loss of Nuclear‐Encoded OXPHOS Genes in Parasitic Broomrapes
Source: Ecol Evol. 2025 Jul 6;15(7):e71737. doi: 10.1002/ece3.71737 (PMC12230201; doi:10.1002/ece3.71737)
Supplement: Supplementary file 1 — Appendix S1. [file ECE3-15-e71737-s003.tgz › Orobanchaceae_O2K_Supplementary_v3/Data_S1/DataS1/RRR/OG0006862.one2one.fas]

>AmborellaTrichopoda
------------------------------------------------------------
------------------------------------------------------------
------------------------------------------------------------
------------------------------------------------------atgaca
gtaaccaggcgatgtagc---------------agccgg---------------------
------------------------cttgcaaatgcagactgc---------------aag
gcttcc------gaagagtccaatgggtctaaa---aat---ggagtttatgttaggaag
aagagg------ctcaaatcaacc---acagaaattacc------ccgaactccaaaaca
gaa------------------------------------------------------cat
ggcagtttgcctgatattgaagacttcagttacggaaaaattgaggccacctttggtcaa
aaaaga---------------ggaaagcttgaggcctctgaccatttgagttcagctggc
aagaaaaaacataccttgactttgcaaagaatggga---gcagagagcattgtttccatc
aagccaaaa------------------------------gatatttgt---aaaacagtg
gaaccaccagttaattgggaagaagtactcaaaggtatccgtgatatgagagttgcaaaa
gaggct------cctgtagactctgtaggatgtggaagagctggcagctttctgcca---
cctaaggagaggaggttttctgtcctggtgggatcacttctgtcaagccaaaccaaggat
catgttaatcatggagcagttcagaggctccatcaaaatgggctattgagtgctgaaagt
atttcc------aatgcagatgaagcaagcataaggagcttgatctac---ccagttggg
ttttacatgagaaaggctggatacctaaagaaagttgcagatatttgcctcaagaaatat
ggaggagacattccatccactttggatgagttactcgcgctccctggtataggtcctaaa
atggctcacttgatt------ttgcatcttgggtggaatgatgtccaaggcatatgtgtg
gacacccatgtgcaccgtatttgtaatcgtctaggttgggtatca------aagccgggc
acaaaacagaaaacatcatctccagaggaaacgagagtcttgctagaatcatggctt---
---------ccaaaggaggaatgggttgaaatcaacccgcttctg---------gtt---
---gggtttggacaaacatgttgtacacctcttagacctcattgtggggaatgccttgta
aataatttgtgcccatcagcttttaaggaagca---gca------agcccagtctca---
---------aagaaaaaaaac
>CinnamomumMicranthum
---atg---------tcccagattctattgaga---------aatgctctcctctct---
------------------------------------------------------------
------------------------------------------------ctctcttca---
---------ccaccaatc------------------------agcttcagaatctcaaga
agaatgcacttctccaaaccatttccatcatccaaagccaaaatccccaccatttcagat
tca---------------------aaaccaggtgctggttct---------------gaa
tcttct------gatggcgtttctgagattaag---gttagtcgtgtctatacgaggaag
aaaaga------gctgctgacatc---acgtggtcgaca---caggaaacaaaaaaccca
gat---------------gaggaagtaatg---------------------------ctt
tgtgatttgcccaacattgaggagtttgcttataagaagaccaat---------ctgtct
accactttg------------aaccagtcgaaacttagtagtgacttgctttcaggaagc
------------------------------ggaaat---gatcttcccatgaagtca---
------------------------------------------------------aaagtg
gacccacctgataattgggaagaagtactgcaaggtattcagaacatgagaacttctgaa
gatgct------ccagtagattctatgggatgtgagaaggctggcagtttgcttcca---
cctaaggaaaggagatttgcagttttagtctcttctcttttatcaagccaaaccaaggat
gctgttacacatggagcagtgcagcggctctctcagaatggtctcctagatgccgattcc
attgtc------aattctgaggaagaaaccatcaaaagcttgatctat---ccggttgga
ttttattcaagaaaggctggtaacctgaagaaaattgcagaaatttgtctcgagaagtac
ggaggagacatccccagatctttaacggaattactcgcacttcctggaataggtcctaag
atggctcatctggtt------atgaatgttgcatggaatgatgtccaagggatatgtgta
gacacacatgtacatcgaatttgcaatcgtcttgggtgggtatca------cgaccgggc
actcagcagaaaacattaaccccagaagaaacacgagtgtctttgcaatcatggctt---
---------ccaaaggaagaatgggttccaatcaaccctttactg---------gtt---
---ggttttggacagactgtatgtacgcctctaaggccacgctgcggacagtgtgctata
aataacttgtgcccatctgctttcaaggaggca---gca------agtcccaagact---
---------aaaacaaagaag
>OryzaSativa
---atg---------cccctcgctctcctcgcc---------cgcgccgctctctcc---
------------------------------------------------------------
------------------------------------------------tccacctcc---
------------------------------------------tcctccatcgccatggcc
accacgcgctcctcctcc---------------tccagggtgcttcgtgcctcccgtgcg
------------------------gagctcaacccaggtgctaaagaagtgaaacgtgaa
tccagtgtttcttttgacttgaccaaaactgaa---gcg---gttgcttccatgagaagc
aaaaat------gtgaaacgggtg---cttgaagtaact---ggggaaaatattaagaaa
gag------------------------------------------------------gtt
gatatcgttcctgacattgaagattttcgatatggcaaggcatcgcca------tcttta
gttaggttg------------gagaaaaaggtgagagtttcatctgctata---------
------------------------------------------------------------
------------------------------------------------------aaagtt
ggagctccagaaaattgggaggcaatccttaagggtattaaaaacatgaggttatctggc
gaggcc------cctgtagatacaaagggctgtgaaaaagctggttctcttcttcca---
cccaaggaaaggagattcgcagttttgatatcaaccatgatgtcaagccaaacaaaagat
gaagttacacatgctgctgttgaacgtctatctgagaaaggtttacttgatccggatgct
attgtc------cgaacagatgaggccacactagcgaatcttatcaaa---cctgttgga
ttctatcagaggaaggccaaattcataaaagaagcttctaaaatttgccttgaacgtttt
ggaggggatattccagattctctgaatgagcttcttgctctgaaaggagttggtcctaaa
atggctcatctggtg------atgagcattgcatggaagaatactcagggaatttgcgtt
gacactcatgtacatcgcatatctaaccgtcttgggtgggttttc------cgagaggga
acaaaacagaaaactacaacacccgagcaaacaagaatgtctcttgagaagtggcta---
---------ccaaaggatgagtgggaacctatcaacccattactg---------gtt---
---ggatttgggcaaacaatctgtactccacttaggcccaaatgtgacatgtgcggcata
aacaacatctgcccttcagctttcaaggaatca---tca------agcccaaatcca---
---------aagcaaaagaaa
>SorghumBicolor
---atgagtgtctggagactggagttgcgtgat---------tcctttcacaagatgggt
gaa---------------------------------------------------------
------------------------------------------------atcagtgtg---
------ctacctggatttcttcatctcgtg------------agtttaggctgcttacac
aaggggcaa------------------------aaaattggattccttttctttgtacga
------------------------gaagtcaaacgcgaatcc---------------agt
gtttct------tttgacatttcaaagcccgaa---gca---actgcttctgttaagagg
aaaagg------gtgaaacgagaa---cttgaattaaat---ggggagcatcataagaag
cag------------------------------------------------------ttt
ggtgttgtccctgacatcgaggattttcgatatgaaaaggccaaa---------acattg
acagcgtca------------agtaaggcaacagcatcttcggtcaaggtggagaaaaag
------------------------------gtcaga---gtttcttcagtaata------
------------------------------------------------------aaagtt
ggagctccagataactgggaggcagttcttggaggcattaaaagcatgaggttatctggt
gaagcc------cccgtagatacgaagggctgtgaaaaggctggttctctccttcca---
cccaaggaaagaagatttgcagttctgatatcaactatgatgtcaagccagacaaaagat
gaagttacgcatgctgctgtggaacgcctctctgaaaacggtttacttgatcctgatgct
atagtg------aggactgatgagaccacgcttgcgaatcttatcaaa---cctgtcgga
ttctatcagagaaaggcacagttcataaaagaagcttctaaaatttgtcttgaacgtttt
ggaggggatattccagattctctgaatgagctgcttgctctgagaggagttggccctaaa
atggctcatttggtg------atgagcattgcttggaagaatactcaaggaatctgcgtt
gacactcatgtgcatcgcatttctaatcgacttgggtgggttttt------cgggaagga
acaaaacagaaaactacgacaccagaacagacaagaatttctctagagaaatggcta---
---------cccaaggatgagtgggaacctataaatccattactg---------gtt---
---ggatttgggcaaactatctgtactccactgaggcccaaatgcgacaactgtggcatc
aataacctttgcccttctgctttcaaggaatca---tca------agcccaaatcca---
---------aagcaaaagaaa
>CuscutaAustralis
---atg---------caattgcatgga---------------------------------
------------------------------------------------------------
------------------------------------------------ctccattac---
---------ccgagaatt------------------------ggcctgaaaatggcacct
ttcaccagattagcttca---------------agggctcatgccact------------
------------------------aaacctaacccaaactca------------------
------------------------tatcaggaa---act---caggcgtttgttaggaga
aagagg------gttaaaaaggaa---------gcagtt---aaggagcatcatgttata
tca------------agaaatggccatgta---------------------------tca
tctggcatacctgatatagaggatttttcataccagaagccaaat---------gtgtta
tctgcaaat------------gggaatttggagctcctctctcctgtacatgctgtggct
------------------------------gctaga---gttgcttctccc------att
aaa---------------------------------------catgga---gcttcggca
ggacccccagacaactgggagaaggttcttgaagggatccgtgtcatgagatcgtctgaa
tgtgca------ccagtagatacaatgggatgcgagaaggctggaagttctcttcca---
cctaaggagaaaagatttgctgttcttgttagtgcactcttatcaagccaaaccaaggat
caagttactcatggagcaattcaacgtctcttgcaaaacggactgcttgaacctcataca
attgac------aaagctgatgaagagaccatcaagaccttgatttac---ccagtgggg
ttctataccaggaaagccattaacttgaaaaaaattgcaaaaatatgtattgtgaagtat
ggtggcgatattcctagcacactggaggaactactaaaacttcctggaattggtcctaag
atggctcatttggct------atgaatgttgcttggaacaatgtccaaggaatatgtgtc
gatactcatgttcatcgcatttgcaataggctgggatgggtttca------aaagccgga
actaaccagaaaacttcatcgccagaggaaactagagtggctttggagaagtggcta---
---------ccaaaggaagagtgggatccaataaatccacttttg---------gtt---
---gggtttggacagacaatatgtacaccactgagacctcactgtgagaattgcaaggtg
aataacctctgcccttctgcttttaaggagaca---tcc------agtccatcatca---
---------tccaaatcaagg
>ArabidopsisThaliana
---atg---------attcttctggttaacgga---------ggagccgctacttcaatc
cat---------------------------------------------------------
------------------------------------------------cccaacgcc---
---------gctcgattttatcgaattggg------------accatgagtcgccaaatt
cacggagctgtatcttct---------------tctaagcacatctccttaaaaacccaa
cacccc------------------ctctcagattccaactca---------------gaa
ctagcc------tatggagcttctgggtcggag---act---cgagtgtatacccggaaa
aaaagg------ctaaagcaggaaccttttgagcctctg---gagaaatattccggcaaa
gga------------gtcaatacccacaaa---------------------------ctg
tgtggtttacccgatatagaagattttgcttacaaaaagactatt---------ggatct
ccttcatct------------agcaggtcaacggaaactagcatcactgtgacttcagtc
------------------------------aaaaca------------------------
------------------------------------------------------gcagga
tatccgcctgaaaactgggtcgaagtgctcgagggtattcgtcaaatgagatcttctgaa
gatgca------ccagttgattctatgggatgtgataaagccggaagctttctacct---
cccacggaaagaagatttgctgtcttgctaggagcacttctttcaagtcagacaaaagat
caagttaataacgcggcaatacatcgtcttcatcaaaacggccttcttactcccgaagcg
gttgac------aaagctgatgaatcaaccataaaagaattgatctat---ccggttgga
ttttatacaaggaaggctacctatatgaagaaaatagctagaatttgtctagtgaaatat
gacggagacattccaagctctttggacgacctgctgtctcttccagggattggtcccaag
atggcccatctgatt------ctgcatatagcatggaatgatgtccaaggcatatgtgta
gacacacatgtgcatcgcatttgcaatcgacttggttgggtgtct------cgtccagga
accaaacagaaaactacatctccagaggaaacaagagtagctttgcaacaatggctt---
---------ccaaaggaagaatgggttgccattaacccgcttttg---------gtg---
---gggtttggacaaatgatttgcacaccaataagaccacgctgcgaagcctgcagtgtc
agtaagctttgtcctgctgcattcaaagaaaca---tca------agcccatcttcc---
---------aagttgaagaaa
>GossypiumRaimondii
---atg---------tatgaggttgtaccaagg---------agtttttcacttcgtttt
ggt---------------------------------------------------------
------------------------------------------------attggattt---
---------ggattggccttgggagggatgaaa---------tcgaacaacaaaatgcca
aaaacaagattctctgcc---------------aaagccctctcatcttcttcttcggat
caa---------------------aacccaaacccaggttct---------------gga
ttgacc------aacaacgtttctttgcctcaa---gtt---cgagttttcaccaggaaa
aaaagg------cttaaaaagaca---ctggatgttgta---aaagaaaatcccaaacca
gaa------------aatgaagaccataat---------------------------tcg
tgtagcttacctgacatagaggaatttgcatacaagaaggtagat---------ggacct
gctcggtca------------gggaagttgaagtccgcatgtgatgagcttaatgtgggc
------------------------------gtcagt---attgcttctcctattggagtg
------------------------------------------------------ggaggc
aaagcacctgccaactgggaaaaagtgcttgaaggaatccgtaaaatgaggtccttagaa
gatgca------cctgtagacactatgggatgtgagaaagccggaagtgttcttcca---
cccaaggaaagaagatttgctgtcttggtatcatcactactatctagccaaaccaaagat
catgttactcatggagcaattcaacgtctcagtcagaattgtcttctgactcccgatgcc
attgac------aaagctgatgaagcaactattaaggatttgatctac---ccggtcgga
ttttatacaaggaaagctattaatatgaagaaaattgcaaatatctgtcttatgaagtat
gatggggacattccaagctccttggaggaactactcttgctcccagggataggcccgaag
atggctcatttggtt------atgaatgttgcgtggaatgatgttcaagggatatgtgta
gatactcatgtgcaccgcatttccaatcggcttggatgggtgtct------cgatcaggg
acaaaacagaaaacttcgtctccagaggaaacaagagtggcattgcaacagtggctt---
---------ccgaaggaggaatgggtcccaattaaccctcttttgtttgaacaggtg---
---ggatttggacagacgatttgtactccactcaggccacggtgtgaaacctgcagcatt
acgttgttttgcccatctgccttcaaggaagcc---tcg------agcccatct------
---------aaggtgaaaaaa
>TheobromaCacao
---atg------------tatgctgtacccaga---------agttttcca---------
------------------------------------------------------------
------------------------------------------------cttggattt---
---------ggcgttggcttgggaggaatgaaa---------ttgaacagcaaaatgcca
aaaacaagactcgccttc---------------aaaaccctttcatcatcatcaacaact
gaa---------gttccttcttcagacccaaacccaggttct---------------gaa
acaacg------gacaacgtttctgtgccagca---gtt---cgagtttttacaaggaaa
aagagg------gttaaaaagaca---gtggatgttgta---caagagattcccaaagca
gaa------------aataagggccttaag---------------------------ctg
tgtggcctaccagacatagaggaatttgcatacaagaaggtagat---------ggtcct
tctctgtct------------gggaagtcaaagtccacatctgatgagattaatgtggga
------------------------------actggt---attgcttccccagttggaata
------------------------------------------------------ggaggc
aatgcaccagctaactgggaaaaagttcttgaaggaatccgtaaaatgaggtctgcagaa
gatgca------cctgtagacactatgggatgtgagaaagctggcagtgttcttcct---
cctaaggaaagaaggtttgctgtcctgatatcttcactactatccagccaaacgaaagat
catgttactcatggtgcaattcaacgtctcattcagaattgtcttatgactcccgatgcc
attgat------aaagctgatgaagcaactattaaggacttgatctac---ccggttggg
ttttatacaaggaaagctattaatgtgaagaaaattgcaaaaatctgtctcatgaagtat
gatggggacataccaagctcattggaggaattactcttacttccagggataggccctaag
atggctcatttggtt------atgaatattgcatgggatgatgttcaagggatatgtgta
gatactcatgtgcaccgcatttgcaatcggcttggatgggtgtct------cggccaggc
acaaaacagaaaactttatatccggaggaaacaagagtggcattgcaacagtggctt---
---------ccaaaggaggaatgggtcccaattaaccctcttttg---------gtg---
---ggatttggccagacaatttgtactccactcaggccacagtgtgaagtctgcagcatt
actgagttttgcccgtctgcattcaaggaaact---tca------agcccgtcctcc---
---------aaagtaaaaaag
>ManihotEsculenta
---atg---------agtctcgcgttcctaaga---------act---------------
------------------------------------------------------------
------------------------------------------------cctttcctt---
---------ccaacagcctttggacgattc------------aaatgtcacaaaatgtcc
attacaaggttctcttcc---------------aatactgagatttccgcttca------
------------------------gacccaatcgcagattgt------------------
------------ggtgaagtgtctcagccagaa---att---cgtgtttatgtgaggaag
aagaga------atgaaaaagact---ctgaaagttgta---gtaaaggaccctctaata
gaa------------cctaagaaggagaaa------------------------------
------ctgcctgacattgaagattttgcatataagaaggcaggc---------ggatct
gcacattta------------aagaagtcaaaacttatcaccgatgtgcttcctgtggat
------------------------------attgga---actgcttcgatgattagacaa
------------------------------------------------------actgat
aaaccccctgccaactgggaaatagtccttgaagggattcgcaaaatgaggtcctcagaa
gatgca------ccagtagacacaatgggatgtgaaaaagctggaacttttcttcct---
cctaaggaaagaagatttgctgtcttggtatcttcacttctatcaagccaaaccaaggat
catgtaacacatggagctattcagcgtcttcatcaaaataatatgcttactgctgatgcc
attgac------agagccgatgaaaccacaattaagaatttgatttac---cctgttggc
ttttataccagaaaagctagtaatttgaagaaaattgcaaaaatctgtctcgtgaaatat
gatggagatatacctagctctttggaggaccttttagcacttccagggataggtcctaaa
atggctcatttggtt------atgaatattgcctggaacaatgttcaagggatatgtgta
gatacccatgtgcaccgcatttgcaatcgacttggatgggtgtct------cggccaagc
acaaaccaaaaaacttcaactcctgaggaaacaagagtttctttgcaacaatggctt---
---------ccaaaggaagagtgggttccaataaaccctcttttg---------gtt---
---ggatttggacagacaatttgtactccactcagacctcgctgcagtatgtgcagcgta
aacgagttctgcccatctgcgttcaaggagatg---tca------agtccaacatcc---
---------aagaagaagctg
>PopulusTrichocarpa
---atg---------tctgtggctgtcatcagagttccttgttcattacaaacgacattc
ggg---------------------------------------------------------
------------------------------------------------ctcatcgtc---
------------------------------------------aaatgtaagaaaatgcca
aacacaagattctcctctaaatccctccaatccaaaacagagatttccacttca------
------------------------gacacagtcccaggtccc------------------
------------aatgaagtttctgtgccagaa---gtt---cgtgtttttgtgaggaaa
aggaaa------gtgaaaaccact---gttgaggctgct---gaaaaggaggttaaagta
gag------------cccaggaagcagaaa---------------------------tta
tctgctttacctgacattgaagaatttgcatacaagaaaggaaat---------ggtcct
gccctgata------------aggaagttaaaatctaccgaaaatgtgcttcctgtggac
------------------------------agtgaa---gctgcttctactattaggcca
------------------------------------------------------gcaggt
gaaccacctctcaactgggacaaagtccttgaagggattcacaaaatgaggtcttctgaa
gatgca------ccagtagacaccatgggatgtgagaaagctggcatttctcttcct---
cctggggaaagaagatttgcggtcttggcatcagcacttctctcaagccaaacaaaggat
catgttactcatggagcaattcagcgtcttcagcaaaacaatctgcttactgctgatgcc
attgac------aaagctgatgaaacagcaatcaaggacttgatttac---ccggttggc
ttttatacaagaaaagctagtaatttgaagaaaattgcaaaaatttgtctcttgaagtat
gacggcgatatacctagttctttggaggacttactgtcccttccagggattggaccaaag
atggctcatttggta------atgaatattgcttggaacaatgttcaagggatttgtgta
gatactcatgtgcaccgcatttgcaaccgccttggatgggtggca------cggccaggc
acaaaacagaaaacttcaactcctgaggaaacaagagaggctttgcaactatggctt---
---------ccaaaggacgaatgggttccaataaaccctcttttg---------gtg---
---ggatttgggcagacaatttgtactccacttagacctagatgtggaatgtgctgcata
agtgagttctgtccatctgcattcaaggagacc---tca------agtccggcatcc---
---------aagcagaaaagg
>GlycineMax
---atg---------aat------------------------------------------
------------------------------------------------------------
------------------------------------------------atgatgtct---
---------------------------------------------------------gag
acaactcgaagcttttgc---------------aaa------------------------
------------------------gccaccagtccctccaat---------------acc
acttccatt---attgaagctacccattcccaa---gtt---cgtgtctttatgaggaga
aataag------agacccagaaat---atggccctcaaa---cttgaacaaagcgatcat
caggatctcaaggttccggttacacacaag---------------------------ttt
---ggcctaccagagattgaagaatttgcgtattgtggagcaaag---------gaattg
actcagtgt------------gggaagtctgaaatgggatcagatgcgattccagtggca
------------------------------agtgaa---gttgcttcaacaagatct---
------------------------------------------------------agtggt
gagtcacctgcccaatgggaaaaggtgcttgaggggattcgcaaaatgaggtgttctgca
gatgca------ccagtagatactatgggatgcgagaaagctggggaaacactacct---
cctaaggaacgaagatttgctgtcctggtatcttctcttttatcaagccaaacaaaggat
cctgttactcatggagcaatccaacgtcttcttcaaaatgatctgcttactgctgatgca
atcaat------gatgctgatgaagaaaccatcaaaaagctgatttat---cctgttggg
ttttatactagaaaagcctctaacttgaaaaaaattgcaaatatctgtctcatgaagtat
gatggagacatacctagctcaattgagcaactactgttacttcctggcatcggtcctaag
atggctcatttggtt------atgaatgttggatggaacaatgttcaaggaatatgtgta
gatactcatgtccaccgcatttgcaaccgccttgggtgggtctca------agactgggc
acaaaacagaaaacttcgacacccgaagagacgagggaggaattgcaacggtggctt---
---------ccaaaggaagaatgggttccaataaatcctctattg---------gta---
---ggatttggacaaacaatttgtacacctctaagacctcgttgtggagaatgcagcata
agtgagttatgcccctcagccttcaaggagacc---tcaaactcaagcccatcttcttcc
---------aagtccaaaaag
>PrunusPersica
---atg---------cctaaaaattcaggtggg---------aatctatcatttgaaatc
caaggtaaacctttccagttccaagtccgtaatgaaattgaaagaaaaacaaaattactt
aatgacatcctccatagtccttccacgtccaaaatgttccaaattcgtgtgagtagc---
---------ccctccacggttgcttttgcaattggtcgaatccaattcaacagaatgccc
aaaacaagattctctgccattcaa------tcgaaaacagagatacccacttca------
------------------------gagccaaacccaggttct---------------gaa
ggttcc------aacgatggttcatctcccgag---ctt---cgtgtatttgcaaggaga
aagaga------tttaaaaagaca---gaagaagttcaa---aaaatacatcttgaagta
caa------------cctcatgccccaaaa---------------------------ctc
gcttccccacctgacattgaagaattcgcatatacaaaagtgagt---------gcatct
acaaattcaattgac---------------------------------------------
------------------------------------------------------------
------------------------------------------------------acaggt
aaaccacctgctaactgggagaaagtccttgaagggatccgtaaaatgaggtcttctgaa
gatgca------ccagtagacagtatgggttgtgagaaagctggaagtgctcttcct---
cctaaggaaagaagatttgctgtcttggtgtcttctctcttatcaagccaaacaaaggat
catgttactcatggagcaattcagcgtctacttcaaaataatctgcttgctgctgattcc
attgac------aaagctgaagaagcaaccattaaaagcttgatttac---ccggttggg
ttttataccagaaaggctactaacttaaagaaaattgcaaaaatttgtctcacaaagtat
gatggagatatacctagctcgttggacgaactactttcactaccaggaataggtcctaag
atggctcatttggtt------atgaatgtgggttggaacaatgtccaaggaatttgtgta
gatactcatgtgcaccgcattagcaatcggcttgggtgggtgtca------cgggaaggc
agaaaacagaaaacttcaaatcctgaggaaacaagagaggcattgcaattgtggctt---
---------ccgaaggaagaatgggaccccataaaccctcttttg---------gtg---
---ggatttggacagacagtttgcactccgctcagacctcattgtggcgtgtgcaatgtg
agcaagttttgcccatctgcattcaaagaggcc---tca------agcccatcatcc---
---------aagtcaaagaag
>CitrusSinensis
------------------------------------------------------------
------------------------------------------------------------
------------------------------------------------------------
------------------------------------------------------------
------------------------------------------------------------
------------------------------------------------------------
------------------------------------------------------------
------------------------------------------------------------
------------------------------------------------------------
------------------------------------------------------------
------------------------------------------------------------
------------------------------------------------------------
------------------------------------------------------------
------------------------------------------------------------
------------------------------------------------------------
------------------------------------------------------------
------------------------------------------------------------
------------------------------------------------------------
------------------------atgaagaaaattgctccaatttgtctcacaaagtat
gatggggacatacctagctcattggatgagttgcttttgcttccagggataggccctaag
atggctcatttggtc------atgaatgttggatggaacaatgttcaggggatatgtgta
gatactcatgtgcatcgcatatgcaatcgccttggatgggtatct------cagccaggc
agaaaacagaaaacttcatccccagagcaaacaagagaagtgctgcaactttggctt---
---------ccgaaggaggaatgggttcccattaaccctctcttg---------gtg---
---ggattcggacaaacaatatgtactccaatcagacctcgctgcgggatgtgcagtgtg
agcgagctctgcccttctgcattcaaggacagc---tcc------agtccatcatct---
---------aagtcgaggaag
>VitisVinifera
---atg---------tctcacattctcctcaaa---------agttgcacccttgca---
------------------------------------------------------------
------------------------------------------------ttggcttct---
------------------------------------------gtccgcattacctggccc
atgtccagagcaacctcttct------------tccaaaccccttcttccagcccttcaa
tcc---------------------aaaacttcagctcatgaa---------------gaa
accccc------aatggcgtttctgggtccgag---gtt---cgtgtttttgttaggaaa
aagaga------gtgaaaatggct---gttgaaacccca---gaaaaggagattaaagct
gaa------------cctcaacagcagaaa---------------------------atc
tgtgaactacctgacattgaagagttcacttacagaaagggcaaa---------agatct
acccattta------------aggaagtcaaaacccacctctgacgtgcctccaggagga
------------------------------actgaa---attacttcttccattaggcca
------------------------------------------------------gcagct
gaactacctgccaattgggaaaagatccttgaagggattcgtaaaatgaggtcttctgaa
gatgca------ccagtagattcaatgggttgtgagaaagctggcagctctcttcct---
ccaagggaaagaagatttgctgtcttggtgtcttcacttctatcaagccaaaccaaggat
aatgttactcatggagcaatacagcggctccttcaaaatggtctgcttgttgctgatgcc
attgac------aaggctgatgaagcaactgtcaagagcttgatttac---ccggttgga
ttttactcgaggaaagctggtaaccttaaaaaaattgcaaaaatctgtctcatgaaatat
gatggagatataccaagttcattggaagagttgctcttacttccagggataggtccaaag
atggctcatttggtc------atgaacgtggcttggaacaatgtccaagggatttgtgtt
gatactcatgtgcaccgcatttgtaataggcttggatgggtgtca------cggcgagga
acaaagcagaaaacttcattgcctgaggaaacaagagagtcgttgcaactgtggctt---
---------ccaaaagaagaatgggttccaattaatcctcttttg---------gtg---
---ggatttggacagacaatatgcactcctctcagacctcgctgtggagtgtgtggtgta
agcgatctctgcccatctgcattcaaggaggca---cag------agcccatcatcc---
---------aagatgaagaag
>Actinidiaeriantha
---atg---------accgtctctctcctcagg---------ggttgttgtcagctt---
------------------------------------------------------------
------------------------------------------------ctttcgtct---
---------cctttg---------------------------gcgcaaatcaaaatgcct
aaaaccagactttcctcc---------------aaagccctcccatcttca---------
------------------------gagcccaatcctgatttt---------------gaa
tcttcc------aatggagtttcggtgccaggg---gtt---cgcgtttttgttcggaaa
aagagg------gctaaaaaggca---ttgcaagtctcg---gtaaatgagcttaaagca
gaa------------tctcttgaccataaa---------------------------cta
ggtggcctgcctgacattgaagactttgcatatggaacgggcaac---------agatct
tctcagtta------------acagggacatcaataacttctgttattgtgtcttcagca
------------------------------gaaagcaaagttgcacctccaattaggtca
aaagagctgaaaataattgaaaagaaaactcctgagcagagcatctcatttgatacagct
gaaccaccttccaattgggaaaaggtccttgaagggatccgaaaaatgagattgtctgaa
gatgca------ccagttgacactatgggttgtgagaaagctggaacttctcttcct---
ccaaaggaaagaagatttgctgtgttggcatcttcacttctttcaagccaaactaaggat
aatgttactcatggcgctattcagcgtctccttcaaaatggtctgcttactccagatgcc
atcgac------aacactgatgaagccactattaagagcttgatttac---ccagttgga
ttttatcctaaaaaggcttgcaatttgaagaaaattgcaaacatatgtctcacaaagtat
gacggagacattcctagtacattggaggagttgcttttacttccagggattggtccaaag
atggctcatctggtt------atgaatgtgggatgggaaaatgttcaggggatatgtgta
gatacccacgtgcatcgtatctgcaatagactggggtgggtgtca------cggaggggc
acaaaacagaaaacttcatctcctgaggagacgagagagtcgttgcaactctggctt---
---------ccaaaggaagagtgggtgccaattaacccactactg---------gtg---
---ggatttggacagacagtgtgtactcctcttagaccccggtgtggaatttgcactgtt
agcgacttatgcccatctgcatttaaagagacc---tca------agtccatcgtcc---
---------aaggcaaagaag
>Daucuscarota
------------------------------------------------------------
------------------------------------------------------------
------------------------------------------------------------
------------------------------------------------------------
------------------------------------------------------------
------------------------------------------------------------
------------------------------------------------------------
------------------------------------------------------------
------------------------------------------------------------
------------------------------------------------------------
------------------------------------------------------------
------------------------------------------------------------
------------------------------------------------------------
------------------------------------------------------------
------------------------atgggt------------------------------
------gag---------------cttgtgtacttatta---------------------
------------ggggccattcagcgtctccttgagaataatctccttactgcagatgct
cttgag------aaggccaatgaagatactatcaagagcatgatatac---cctgtgggt
ttctatacaagaaaggctagcaacatgaagaaagttgctaatatatgtctttcgaagtac
gatggtgacattcctagtacacttgaagatttgctccaacttcctggaattggtcctaaa
atggctcatttggtgcgggttatgaatgtagggtggaacaatgttcaagggatctgtgta
gacactcatgtgcaccgtatctgtaatagacttggttgggtttca------cggaagggc
acaaatcagaaaactaaatcgcctgaggagaccagggagtccctggaaagatggctt---
---------ccgaaggaagaatgggttccaatcaatcctcttttgagtgaacaggtg---
---ggctttgggcagactatatgtacaccgcttagacctcaatgtggaagatgtagcata
gttgatttatgcccgtcggcatataaagaagct---gca------agtccaaaatca---
---------acagccaaaaaa
>HandroanthusImpetiginosus
---atg---------tcttttcctctcttcaga---------aacatttctgcacat---
------------------------------------------------------------
------------------------------------------------ataacttcc---
---------ccccaaatcaccctttttcct------------cccttcagcaaaatgcca
agaactagactttcattagcc------------aaaagggagataaacccatctatagaa
------------------------gcaaagaaccctggttct---------------gag
atggga------gatgatgattctgcgcaaaag---att---cgtgtttttgtcaggaaa
aagaga------gctaagataaat---gttcaaaccaca---gttgaagaagttaagcct
gaa------------attcttgatcaaaag---------------------------cct
tgcaccctgcctgaaattgaagattttgcatacggaaaagacagc---------agttat
tcccga------------------------------------------------------
------------------------------------------------------------
------------------------------------------------------ttgaca
caaccaccggccaactgggaaaaggtccttgaaggaattcgcaaaatgaggtcgcctgaa
gatgcg------cccgtagactcaatggggtgtgaaaaagctggcagttctctaccc---
cctaaggaaagaagatttgccgttttgatatcatcactcttgtcaagccaaacaaaagat
catgttactcatggagctattcaaaggcttcttcaaaataatttgctaacagccgaagcc
attgac------aaggccgatgaaagtgcactaaaggacgtgatttac---ccggtggga
ttttatacaagaaaagcaagcaacatgaagaaagtcgcaaaaatttgtctctcagagtat
gatggagatattccgagtacgctagagggtttgctccagcttcccgggattggccccaaa
atggctcatttggta------atgaatgttgggtggaataatgttcaaggaatatgtgtc
gacactcatgtgcatcgaatttgtaatcgtcttggatgggtctca------cgtcttggc
accaagcagagaactttgactccggagcagacgagagagtcattgcaactatggctt---
---------cctaaggaagaatgggttccgatcaatcctcttctg---------gtg---
---ggattcgggcagatgatatgcactcctcttagacctcgttgtgggatctgcacgata
agtggtttttgcccatctgcatttaaagagacaacccct------agcccatcatcc---
---------acacctaaggag
>MimulusGuttatus
---atg---------tacaatcctagcgcgaag---------aacatttgttcactggta
cgt---------------------------------------------------------
------------------------------------------------ttaacttca---
---------ccgaaaatcaaaccctcgtct------------tcttccatcaaaatgcga
ataaccagaatttcatcggcagcc---------aaaagggagataaacccctctattcaa
------------------------tcgaaaaacccaggttgt---------------gaa
gctgca------agtgatgaatctgtacaaaaatctgtt---cgtgtatttattaggaaa
aagaga------tccaataaaact---gttcaacccata---gttgaagagattaagcct
gaa------------attattgatgaaaagcagctttcgtattacttgatgcagccatgc
tgcagtctacccgagattgaagattttgcatatggaaatggcaac---------agtgtt
tcccgt------------------------------------------------------
------------------------------------------------------------
------------------------------------------------------tcgaca
aagctacctgagaactgggaaaaggttctagaaggaattcgtacaatgaggtcttcagaa
gatgct------cctgtagactcgatgggttgtgaaaaagccggcagctccctccct---
cctaaggaacgaaggtttgcggttttggtatcgtcactattgtcaagccaaacaaaggat
caagttactcatggagctattcaacggcttcttgaaaatgatttgcttacggcggaagcc
attgac------ggagcgaatgaaggtgcaattaaggaactaatttac---cctgtggga
ttttattcaagaaaagcaagtaacatgaaaaaaattgcgaaaatttgtctatcaaaatac
gacggagatattcctagtacgctgtctgaattgctcgagcttcctgggattggtcccaaa
atggctcatttggta------atgaatgtagcgtggaataatgttcaaggaatatgtgta
gacactcacgttcaccggatttgtaatcggcttggatgggtttcg------cggcccggc
actaagcagaaaacttcgactccggaggagactagagagtccttgcaactatggctt---
---------cctaaggaagagtgggtccccatcaatcctcttttg---------gtc---
---ggtttcgggcaaactatatgcactccccttcgtcctcgttgtggcatgtgctcaata
agtggtttttgcccatcggcatttaaagagagc---gct------agcccatctccc---
---------aaaaaaccaaag
>SesamumIndicum
---atgttg------tcgcttcctctcctaagg---------aacatttctgcaatcgtt
cat---------------------------------------------------------
------------------------------------------------gtaacttca---
---------ccgaaaatcaccccctcttct------------tccttcatcaaaatgcag
acaaccagactatcgtcagcc------------aaagggcagacatacccatctgatgaa
------------------------agggaaaacccaggttct---------------gag
acagca------actgatgattgttcgaagaaa---gtt---cgcgtcttcgttaggaga
aagaga------gccacgaaaact---gtcctaaccaca---gttgagaagggtaagcat
gag------------attcttgatcagaag---------------------------cct
tgcagtctacccgaaattgaagattttgcatatggaaaggacagc---------agtttc
ccgcct------------------------------------------------------
------------------------------------------------------------
------------------------------------------------------tcgaca
cacacacctgccaactgggaaaaggtccttgaaggtatccgcacaatgaggtcttctgaa
aatgca------cctgtagactcaatggggtgtgaaaaagctggaagttcccttcct---
cctaaggaaagaagatttgcagttcttgtatcttcactcttgtcaagccaaacaaaggat
catgttactcatggagctattcagcggcttcttcaaaacaatttgcttacagcagaagcc
attgag------caagccgatgaa-----------------------------ggtagga
ttctactcaagaaaagcaagcaacatgaaaaaaattgcaaaaatttgtctgtcgaagtat
------------------------------------------------------------
------------------------------------------------------------
------------------------------------------------------------
------------------------------------------------------------
------------------------------------------------------------
------------------------------------------------------------
------------------------------------------------------------
---------------------
>Phtheirospermum
------------------------------------------------------------
------------------------------------------------------------
------------------------------------------------------------
------------------------------------------------------------
------------------------------------------------------------
------------------------------------------------------------
------------------------------------------------------------
------------------------------------------------------------
------------------------------------------------------------
------------------------------------------------------------
------------------------------------------------------------
------------------------------------------------------------
------------------------------------------------------------
------------------------------------------------------------
------------------------------------------------------------
---------------------gttttggtatcgtcactcttgtcaagccaaacgaaggat
aacgttactcatggagctattcaacggctgcttcaaaatgatttgcttacagctgaagcc
attgac------aaagccaatgaagatgaaatcaaggaattaatttac---ccagtggga
ttttacacaagaaaagcaagcaacatgaaaaaaattgcgaaaatttgtctgttaaagtat
gatggagatattccgagtacgttacagggtttgctcgagcttcccggcatcggcccgaaa
atggctcatttggta------atgaatgtagggtgggataatgttcaaggaatatgtgta
gacacgcacgtgcaccggattagtaatcggctcgcatgggtttca------cgtcccggc
actaagcagaaaacttcgactccagaggagactcgagtgtccttacaactatggctt---
---------ccaaaagaagaatgggttcccatcaatcctctcctg---------gtg---
---ggttttgggcagactatatgcacccctctcaggcctcgttgtggtgtatgcacgata
agtggtttttgcccatcggcattcaaggagagt---cca------agcccgtcatcc---
---------aaatcaaaagca
>CastillejaMiniata
---ctc---------------------------------------------------gta
aat---------------------------------------------------------
------------------------------------------------gtaatttca---
---------ccaaaaatcaccttttcttct------------tcctttagccaaatgcga
acaacaagactttcgtcggcc------------aaaagggagataaaccaatctgctgaa
------------------------tcgaaaaacccaggttct---------------gaa
tgtgca------actgatgagtctgtacaaaaa---------------------------
------------------------------------------------------------
------------------------------------------------------------
------------------------------------------------------------
------------------------------------------------------------
------------------------------------------------------------
------------------------------------------------------------
---------gacaattgggaaaaggtccttgaaggaattcgtaaaatgaggtcttctgaa
gatgca------cccgtcgattcaatgggctgtgaaaaagctggcacttcccttnnn---
cctaaggaaagaagatttgcggttttggtatcgtcactcttgtcgagccaaacgaaggat
aacgttactcatggagctattcaacggctacttcaaaatgatttgcttacagctgaagcc
attgac------aaatccaatgaaggtgaactgaagggattaatctac---cctgtggga
ttttatacaagaaaagcaagcaacatgaaaaagattgcaaatatttgtctctcaaagtat
gatggagatattccgagtacgttacaggggttacttgagcttcccggcatcggcccaaaa
atggctcatttggtg------atgaatgtagggtgggataatgttcaaggaatatgtgta
gacactcacgtgcaccggatttgtaatcggctcgcatgggtttca------cgtccgggc
actaagcagaaaacttcgactccagaggagactcggatgtcattacaattatggctt---
---------cctaaagaagaatgggttcccatcaatcctctcctg---------gtg---
---ggttttgggcagactatatgcactcctctgaggcctcgttgtggcgtatgcacgata
agtggtttttgcccatcggcattcaaagagagc---cca------agcccgtcatcc---
---------aaatcaaaagcg
>Pedicularis
---atg---------tcctttcctctcctcgag---------aacatttctgcactcgca
aaa---------------------------------------------------------
------------------------------------------------ggaacttca---
---------ccaaaaatcatcttttcgcct------------tccgttagccaaatgcga
acaaccagactttcgtcagtc------------aaaagagagataagcccatctgctgaa
------------------------tcgaaaaacccaggttct---------------gaa
agtgca------actgatgagtctgcacaaaaa---ttt---cgtgtttatgttaggaaa
aagaga------gccaagaaaact---attcaaaccaca---gtccaagaggttaagcca
gaa------------attcttgatgaaaag---ttaaac------ttaacacag---cct
cgtggactacctgaaattgaagactttggatatagaaaagacacg---------agttat
tcccgt------------------------------------------------------
------------------------------------------------------------
------------------------------------------------------acgaca
caagcacctgacagttgggaaaaggtccttgaaggaattcgtaaaatgaggtcttgtgaa
gatgca------cctgtcgattcaatgggctgtgaaaaagctggcatttcccttcct---
cctaaggaaagacgattcgcggttttggtatcttcactcttgtcgagtcaaacaaaggat
aatgttactcatggtgctattcaacggctacttcaaaggaatttgcttacagctgaaact
attgac------aaagccaatgaagatgaaatcaaggaacttatttat---ccagtggga
ttttacacaagaaaagcaagtaacatgaaaaaaattgcaaaaatttgtctttcaaaatac
ggtggagatattccgagtacgttacaggggctgctcgagcttccgggtatcggcccaaaa
atggcacatctggtg------atgaatgtagggtgggataatgttcaaggaatatgtgta
gacactcacgtgcaccggatttgtaatcggctagcatgggtttca------cgtcctggc
accaagcagaaaacttcgactccagaggagactagagtgtccttacaacaatggctt---
---------cctaaagaagaatgggtacccatcaatcctctcctg---------gtg---
---ggtttcgggcagactatatgcactcctcttaggccttgttgtggcgtatgcacgata
agtggtttatgcccatcggcattcaaagagagc---cca------agcccgtcatcc---
---------aaatcaaaa---
>Euphrasiaarctica
------------------------------------------------------------
------------------------------------------------------------
------------------------------------------------------------
------------------------------------------------------------
------------------------------------------------------------
------------------------------------------------------------
------------------------------------------------------------
------------------------------------------------------------
------------------------------------------------------------
---nnnctacctgaaatcgaagactttggatatggaaaggacacc---------agttat
tccnnn------------------------------------------------------
------------------------------------------------------------
------------------------------------------------------------
caaatacccgacaattgggataaggtcctcgaaggaattcgtaaaatgagggctgctgaa
gacgcc------cctgtagattcaatggggtgtgagaaagctggcacatccctaccc---
cccaaggaaagaagatttgccgttttggtatcttcactcttgtcaagccaaacaaaggat
aatgtcactcatggtnnn------------------------------------------
---------------------------------------------------------ggt
ttttacactagaaaagcaagcaacatgaaaaaaatcgcaaaaatttgtctctcaaagtat
gacggagatattcctagtacattagaggggttgctccagcttccaggcatcggccccaaa
atggctcatttggtn------nnn------------------------------------
------------------------------------------------------------
------cagaaaacttcgactcctgaggagactagagtgtccttacaactatggctt---
---------cctaaggaagaatgggttcccatcaatccactcctg---------gtt---
---ggatttgggcagactgtgtgtactcctctcaggcctcgttgtggcatatgcacgata
agtggcttatgcccatcagcattcaaagagagc---tcg------agc------------
---------------------
>StrigaAsiatica
---atg---------tccttgcctctgcccaag---------aacatttcttcactcgta
cat---------------------------------------------------------
------------------------------------------------gtaaattca---
---------ccaaaaaccatcctttcagct------------gccttcagccaaatgcga
atcacaaggttttcgtcagca------------aaaagggagatgaatccatctagtgga
tcaaaaatcatagtttcaaggttgcagcttacagggggtcct---------------gaa
agtggagaa---aataaggaattggttcaagaa---ctc---cgtgtctttgttaggaaa
agaaga------ggtaaaaaaact---gaccaggccatt---gttgaagaggttaaacct
cag------------attcttgatcagaag---------------------------cct
tctagcctccctgaaattgaagattttggataccagacggac------------------
------------------------------------------------------------
------------------------------------------------------------
------------------------------------------------------aaaaca
gaagcgcctgaaaactgggagaaggtccttgaatctattcgtaatatgaggtcttccgaa
gatgcc------cctgtagattcaatggggtgtgaaaaagctggcagttctcttcct---
cctgaggagagaaggtttgcagttttggtatcttcactcttatcgagtcaaacaaaggat
---------cacnnngctattcaacggcttctgcaaaatgatttgcttacggccgaggcc
attgac------aaagctagtgaagatgaaatcaagaagttaatttac---cctgtggga
ttttacacaagaaaagcaagcaacatgaaaaaaatcgcaaaaatttgtctctcaaagtac
gatggagatattcctagtacattggatgggctgctgcagcttccaggaattggccccaaa
atggcgcatttggtc------atgaatgtcgggtggaataacgttcaaggaatatgtgta
gacactcatgttcaccggatttgtaatcgtctcggatgggtttca------cgtcccggc
actaagcagaaaacttcaaccccagaggaaactcgagtgtccttacaacaatggctt---
---------cctaaggaagaatgggttcccatcaaccctcttctg---------gtg---
---ggttttggtcagactgtatgcactcctcttagacctcgttgtggcatatgcacgata
agcgatttttgtccatcggcattcaaagagatc---ccg------agcccattatcc---
---------aaaatgaaaaaa
>Alectravogelii
---nnn---------------cctctccccaag---------aacctttat---------
------------------------------------------------------------
------------------------------------------------gtaacctcg---
---------ccaaaaatcctcctttccgct------------tccttaagccaaatgcga
ataacaagactttcgtcgtcc------------aaaagggagatgaacccatctgcagac
------------------------tccaaaatcgtaggtcct---------------gaa
agtgaa------aataaggagtcgattcaaaaa---ctc------gtgtttgttaggaaa
aagagg------gccaagaaaact---gtccagaccgta---gttggagaggtaaaacct
gag------------attcttgatccgaag---------------------------cat
tctagcctcccagaaattgaggattttgggtatcagaaggtcact---------agtcat
tctatt------------------------------------------------------
------------------------------------------------------------
------------------------------------------------------acaaca
caaactcctgacaactgggagaaggttcttgaaggtattcgggatatgaggtcttccgaa
gatgcc------cctgtagattcaatggggtgtgaaaaagctggcagttcccttcct---
cctgaggagagaagattcgcagttttgatatcttcactcttatctagtcaaaccaaggat
cacgttactcatggagctattcaacggcttatgcaaaatgatttgcttacagctgaagcc
attgac------aaagccagtgaagatgaaatcaagaagttaatctac---cctgtggga
ttttacacaagaaaagcaagcaatatgaaaaaaatcgcaagaatctgtctctcaaagtat
gatggagatattcctaatacattggaagggttgctgcagcttcctggcatcggccccaaa
atggcgcatttggtc------atgaatgtggggtggaataatgttcaaggaatatgcgta
gacactcatgtgcaccggatttgtaatcggcttggatgggtttcg------cgcattggt
actaagaagaaaacttccaccccagaggaaactagagtcgccttacaactttggctt---
---------cctaaggaagaatgggttaccatcaaccctctcctg---------gtg---
---ggttttgggcagactatatgcactcctcttagacctcgctgtggcatatgcaaggtt
agtggtttttgtccatcggcattcaaagagagc---ccg------agcccattatcc---
---------aaaaagaag---
>Escobedia
---atg---------tccctgcctctccccaag---------aaactttatgcggtcaca
tat---------------------------------------------------------
------------------------------------------------gtaacctcg---
---------ccaaaaatcatcctttccgct------------tccttaagccaaatgcaa
acaacaagactttcgtcgtcc------------aaaagggagacgaacccatctgctgac
------------------------tccaaaatcacaggtcct---------------gaa
agtgaa------aataaggagtcggttctaaaa---ctc---ggg---tttgttaggaaa
aagaga------gccaagaaaact---gtccagaccgta---gttgaagaggtaaaacct
gag------------attcttgatccgaag---------------------------cat
tctagcctccctgaaattgaggattttggatatcagaagagcaca---------agtcat
tctatt------------------------------------------------------
------------------------------------------------------------
------------------------------------------------------acaaca
caaactcctgacaactgggagaaggttcttcaaggtattcgggatatgaggtcttccgaa
gatgcc------cctgtagattcaatggggtgtgaaaaagctggcagttcccttcct---
cccgaggagagaagattcgcagttttgatatcttcactcttatctagtcaaactaaggat
catgttactcatggagctattcaacggcttatgcaaaatgatttgcttacgactgaagcc
atggac------aaagccagtgaagatgaaatcaagaagttaatctac---cctgtggga
ttttacacaagaaaagcaagcaatatgaaaaaaatcgcaaaaatttgtctctcaaagtat
gatggagatattcctaacacattggaagggttgctgcagcttccaggcatcggccccaaa
atggcccatttggtc------atgaatgtagggtggaataacgttcaaggaatatgcgta
gacactcatgtgcaccggatttgtaatcggcttggatgggtatca------cgtcttggc
actaagcagaaaacttccactccagaggaaactagagtctccttacaactatggctt---
---------cctaaggaagaatgggttcccatcaaccctctcctg---------gta---
---ggtttcggccagactgtgtgcactcctcttagacctcgctgtggcatatgcacggtt
agtggtttttgtccatcggcattcaaagagagc---ccg------agccgattatcc---
---------aaaaagaag---
>Aeginetiaindica
---atg---------tcactgcctcttccccag---------aacatttctgcactcgcg
cat---------------------------------------------------------
------------------------------------------------aaaacttca---
---------acaaaaaccatcccccccgcc------------accttcatccaaatgcga
acaacaagactttcgtcctcctcc------tccaaaagggagatgaacccatctgctgat
------------------------tcaaaagtttcaggacct---------------gaa
actgga------aataaagaatctgctcaagag---ctc---atggtatttgttaggaaa
aagaga------gccaaaaaaact---gtacgaacctca---gtcgaagaggttaaacct
cag------------attcatgatcagacg---------------------------cgt
cccagccttcctgaaatcgaagattttggatatcaaaatggtaca---------agtcat
tctcgt------------------------------------------------------
------------------------------------------------------------
------------------------------------------------------acgaca
gtggctcctcataactgggagaaggtccttgaaggtattcggagtatgaggtctggtgaa
gatgcc------cctgtagattcgatggggtgtgagaaagctggcagttcccttcct---
cccaaggagagaagattcgcagtgttggtgtcttcgctcttatcgagtcaaacaaaggat
catgttactcatggagctattacgaggcttcagcaaaatgattttcttacagctgaagcc
attgac------gaagcaagtgaagatgaaatcaagaagttaatttac---cctgtggga
ttctacacaagaaaagcaagcaacatgaagaaaatcgctaatatttgtctctcgaaatac
gatggagatattccgagtacattggaggggttgctgcagcttcccggcatcggccccaaa
atggcgcatttggtg------atgaatgtaggatggaacaatgttcaaggtatatgtgtt
gacactcatgtgcatcggatttgtaataggcttggatgggtatta------cgccccggc
accaagaagaaaacatcgactccagaggaaacaagggagtccttacaactatggctt---
---------cccaaggaagaatgggttcctatcaaccctctcctg---------gtg---
---ggtttcggacagactgtatgcaccccacttagacctcgatgtggtctatgcacgata
agtggtttttgcccgtccgcgttcaaagaaagc---tcg------agcccattgtcc---
---------aaaaacaag---
>ChristisoniaKwangtungensis
---atg---------tcactgcctattcccaag---------aacatttctgcactcgca
cat---------------------------------------------------------
------------------------------------------------aaaacttca---
---------ccaaaagccatcttttccggt------------accttcagccaaatgcgc
nnnacaagactttcgtcatcc------------aaaagggagatgaacccatcttccgat
------------------------tcaaaaatttcaggtcct---------------gaa
actgga------cataaggaatctgctcaagaa---ctc---atcgtctttgttaggaaa
aagaga------gccaagaaaact---gtacgaacctta---gtcgaagaggttaatcct
cag------------attcatgatcagacg---------------------------cgt
cctagcctccctgaaatcgaagattttggatatcagaatggcacc---------agtcat
tctcgt------------------------------------------------------
------------------------------------------------------------
------------------------------------------------------acgaca
caaggtcctcataactgggagaaggtccttgaaggtattcgtaatatgaggtcttctgga
gatgcc------cctgtagattcaatggggtgtgaaaaagctggcagttctcttcct---
cccaaggagagaagattcgcagttttggtatcttcgctcttgtcgagtcaaacaaaggat
aatgttactcatggagctattaccaggcttctgcaaaatgattttcttacagtggaagcc
attgac------aaagcaagtgaagatgaaatcaagaagttaatttac---cctgtggga
ttctacacaagaaaagcgagcaacatgaagaaaatcgcaagaatttgtctctcaaagtac
gacggagatattcccagtaagttggatgggttgctgcagcttcctggcatcggccccaaa
atggcgcatttggtg------atgaatgtaggatggaacaatgttcaaggaatatgtgtg
gacactcatgtgcatcggatttgtaataggcttggatgggtatta------cggcccggc
actaagcagaaaacatggactccggaggaaagtagggagtccttacaacaatggctt---
---------ccgaaggaagaatgggctctcatcaaccctctcctg---------gtg---
---ggtttcggacagactgtatgcacccctcttagacctcgatgtggcgtatgcaccata
agtggtttttgcccctctgcattcaaagacaag---------------------------
---------------------
>ConopholisAmericanaamericana
gcacta---------ataattacttcaccaaaa---------aat---------------
------------------------------------------------------------
------------------------------------------------atcctttcc---
---------ccttcttccttcaacctcaac------------caaatcaaccaaatgcga
acaacaagacttttgtcgtcaccc---------aaaagggagataaacccatctgctgat
------------------------tcaaaaatcccaggttct---------------gaa
agtgctgca---aatgaagaatctgtacgacaa---gtt---cgtgtctttgttaggaga
aagaga------gccaagaaaact---gttcaaaccata---gttgaagaggttaagcct
gag------------attctttatcagaag---------------------------cct
tgcggcctacctgaaattgaagattttggatatggaaacggcaac---------agttat
tctcgt------------------------------------------------------
------------------------------------------------------------
------------------------------------------------------ttgaaa
caaacacccgacaactgggaaaaggtccttgaaggaattcgtaaaatgagatcttttgaa
gatgca------cctgtagattcaatggggtgtgaaaaagctggcagttcccttcct---
cctaaggaaagaagattcgcggttttggtatcttcactcttgtcgagccaaacaaaggat
catgttactcatggagctattcagaagcttcttcaaaatgatttgcttactgctgaagcc
actgac------aaagccggtgaagatgaaatcaaggaattaatttac---cccgtggga
ttttacacaagaaaagcaagcaacatgaaaaaaattgcaaagatttgtctctcaaagtac
gatggagatattcctagtacgttagaagggttgctccaacttccgggcatcggtcccaaa
atggctcatttggtt------atgaatgtagggtggaataatgttcaaggaatatgtgta
gacactcatgttcaccggatttgtaatcggcttggatgggtttca------catcatggc
actaagcagaaaacttcaactccagaggagactagacagtcgttgcaactatggctt---
---------cctagggaagaatgggttcccatcaatcctctcctg---------gtt---
---ggtttcgggcagactgtatgcacgcctcttagacctcgttgtggcatatgcacgata
agtggtttttgcccatcggcatttaaagagaac---tca---------------------
---------aaaactaag---
>Epifagusvirginiana
------------------------------------------------------------
------------------------------------------------------------
------------------------------------------------------------
------------------------------------------------------------
------------------------------------------------------------
------------------------------------------------------------
------------------------------------------------------------
------------------------------------------------------------
------------------------------------------------------------
------------------------------------------------------------
------------------------------------------------------------
------------------------------------------------------------
------------------------------------------------------------
------------------------------------------------------------
------------------------------------------------------------
------------------------------------------------------------
------------------------------------------------------------
------------------------------------------------------------
------------------------------------------------------------
------------------------------------------------------------
------------------------------------------------------------
------------------------------------tgggtttca------cgtcgtggc
actaagcagaaaacttcaactccagaggagactagacagtcattgcaactatggcta---
---------cctaaggaagaatgggttcccatcaatcctctcctg---------gtt---
---ggtttcgggcagaccgtatgcacgcctcttagacctcgttgtggcatatgcacgata
agtggtttttgcccatcggcatttaaagagagc---cgt------agccctacatcg---
---------aaaactaag---
>OrobancheCumanamana
------------------------------------------------------------
------------------------------------------------------------
------------------------------------------------------------
------------------------------------------------------------
---------------------------------ggggtt---------------------
------------------------tatggtaaacgaagttct---------------gaa
agcgca------agtgatgaatctgtacaagaa---ctt---ggtgtctttgttaggaag
aagagg------tgcaagaaatct---gttctaactaca---gttgtggaggtcaagcct
gca------------acactactccaaaag------------------------------
cccggcctacctgaaattgaagattttggatatggaaaggacagc---------tgttat
tctcgt------------------------------------------------------
------------------------------------------------------------
------------------------------------------------------ccgtcc
caaacacctgacaattgggagaaggtccttgacggaattcgtaagatgaggtctttggaa
gacgca------cccgtggattcaatggggtgtgaaaaagctggcagttcccttcct---
cctaaggaaagaagattcgcggttttggtatcttcgcttttgtcaagccaaacaaaggat
catgttactcatggcgctattcaaaagcttattcaaaatgagttgcttacagctgaagcc
attgac------aaaaccgacgaagataacatcaaggaattgatttac---ccggtggga
ttttacacaagaaaagcaagcaacatgaaaaaaatcgcaaaaatctgtctctcaaagtac
gagggggacatccctagaacgttagatggcttgcttcagcttcccggcattggccccaaa
atggctcatttggtc------atgaatgtggggtggaataatgttcaaggaatatgcgta
gacactcacgtccaccggatttgtaatcggcttggatgggtttca------cgtcgtggc
actaagcagaaaacttcaactccagaggagactagagagtccttacagctttggctt---
---------cccaaggaagaatgggttcccatcaatcctctcctg---------gtt---
---ggtttcgggcagacagtttgcacccctttaagacctcggtgtggcatgtgtacgata
agtggtttttgcccatcggcattcaaggagagt---cgt------agcccgtcattg---
---------------------
>Ofasciculata
------------------------------------------------------------
------------------------------------------------------------
------------------------------------------------------------
------------------------------------------------------------
------------------------------------------------------------
------------------------------------------------------------
------------------------------------------------------------
------------------------------------------------------------
------------------------------------------------------------
------------------------------------------------------------
------------------------------------------------------------
------------------------------------------------------------
------------------------------------------------------------
------------------------------------------------------------
------------------------------nnngaaaaagctggcacttcccttcct---
cctaaggaaagaagattcgcagttttggtatcttcacttttgtcaagccaaacaaaggat
catgttactcatggagctattcaaaagcttctgcaaaatgatttgcttacagctgaagct
attgac------aaagccaatgaagatgaaatcaaggaattaatttat---cctgtgggt
ttttacacaagaaaagcaagcaacgtgaaaaaaatttcaaaaatttgtctcacaaagtac
gatggagatattcctaatacgctagaggggttgctccaacttccgggcatcggccccaaa
atggctcatttggtc------atgaatgtagggtggagtaatgttcaaggaatatgtgta
gatactcatgtgcaccggatttgtaatcggcttggttgggtttca------cgtcgtggc
actaaacagaaaacttcaaccccagaggagactagagagtcactacaactatggctt---
---------cctaaggaagaatgggttcccatcaatcccctcctg---------gta---
---ggtttcgggcagacaatatgtacacctcttagacctcgttgtggcatatgcacgata
agcgagttttgcccatcggcattcaaagagagc---cat------actccttcatcc---
---------aaaactaag---
>PhelipancheAegyptiaca
---atg---------acccttcctttcctcaag---------aacacttttccactctta
cat---------------------------------------------------------
---------------------------------atg------------atgacttca---
---------ccagaactcacaatttcttct------------tccttcagccaaatgcga
acagcaaggctttcgtcaatc------------aaaagggagacgagcccatctgctgat
------------------------tcaaaaaacccaggttct---------------gaa
agtgca------aatgatgaatccgtacagaaa---ctt---cgtgtttttgttaggaaa
aagaga------gccaaaataacc---gttcaaaccaaa---gttgaagaggttaagcct
gaaact---------cttcttgatcaaaag---------------------------cct
tacagcctacctgaaatcgaagactttggatatggaaaagccgac---------acttat
tcccgtttg------------aag------------------------------------
------------------------------------------------------------
------------------------------------------------------acgaaa
caaatacccgataactgggaaaaggttcttgaaggaattcgtaaaatgaggtcttctgaa
gatgca------cccgtagattcaatggggtgtgaaaaagccggcacttcccttcct---
cctaaggaaagaagatttgcagttttggtatcttcacttttgtcaagccaaacaaaggat
catgttactcatggcgcgattcagaagcttcttcaacgtgatttgcttacagctgaagcc
attgac------aaagccgatgaagatgaaatcaaggaattaatttat---cctgtgggc
ttttacacgagaaaagcaagcaacatgaagaagattgcaaaaatatgtctctcgaagtac
gatggcgatattcctagttcgttagaagggttactccaacttccgggtatcggccctaaa
atggctcatttggtg------atgaatgtagggtggaataatgttcaaggaatatgtgtg
gatacgcacgtccatcggatttgtaatcggctcggttgggtttcg------cgtcgtgcc
actaagcagaaaacatcaactccagaggagaccagagagtccttacaactatggcta---
---------cctaaggaagaatgggttcccatcaatcccctcttg---------gtt---
---ggtttcgggcagactatatgtacacctcttagacctcgttgtggagtatgcacgata
agcgacctttgcccatcggcattcaacgagagc---cct------agcccctcgtcc---
---------aagactaaa---
>LindenbergiaPhilippensis
---atg---------tcccttcatcttctcagg---------agcacttttgcactcgta
cat---------------------------------------------------------
------------------------------------------------ataaattca---
---------ccaaaaatcatcctttcctgt------------tccttcaacaaaatgacg
acaacaaggcattcatcagcc------------aaaagggagataaacccatcagtcgaa
------------------------gcaaaaaacccaggttct---------------gaa
agtgca------aatgatgaatctgtacaaaaa---ctt---cgtgtttttgttaggaaa
aagaga------gccaagaaaatt---gttcagaccaca---gttgaagagggtaagcct
gag------------attcttgatcaaaag---------------------------ccc
tgcagcctacctgaaatcgaagattttggatatggaaacgacacc---------agttat
tcccat------------------------------------------------------
------------------------------------------------------------
------------------------------------------------------atgaca
caaaccccggataattgggaaaaagtgcttgaaggaattcgagaaatgaggtcttccgaa
aatgca------cccgtggattcaatgggttgtgagaaggctggcagttcccttcct---
cctaaggaaagaagattcgcagttttggtatcttcactcttgtcaagccaaacgaaggat
aatgttactcatggagctattcaacggcttcttcaaaatgatttacttacagctgaagcc
attgac------aaagctgatgaagatacaatcaaggaactaatttat---ccggtggga
ttttatacaagaaaatcaagcaacatgaaaaaaattgcaaaaatttgtctcttgaagtac
gatggagatattcctagtacattaaaggagttgcttgagcttccaggcatcggccccaaa
atggctcatttggtc------atgaatgtagggtggaataatgttcaagggatatgtgta
gacactcacgtgcaccggatttgtaatcggcttggatgggtttca------cgtcgtggc
actaagcagaaaacttcaactcctgaggagactagagagtccttgcaacaatggctt---
---------cctaaggaagaatgggttcccatcaatcctctactg---------gtt---
---ggctttggccaaacaatatgcactcctcttagacctcgttgtggcatatgcacgata
agtggtttttgcccatcggcattcaaagagacc---cct------agcccgtcaccc---
---------agaaaaccc---
>OleaEuropaea
------------------------------------------------------------
------------------------------------------------------------
------------------------------------------------------------
------------------------------------------------------atgcct
tcaacacaaatttcaacgtcc------------aaactggggatacctccttcatctccg
gag---------------------ccagagaacccagctcct---------------gaa
agttca------aatgccggttctgtaccaaat---ctt---cgcgtctttgttaggaaa
aagaga------cccaaaaaaact---cttgaaagcact---cccatagcggttgaagca
gaa------------actcgtgatcaaaag---------------------------cta
tgcagccctcctgaaattgaagattttgcatttggaaaggacagc---------agttat
tctcattta---------------------------------------------------
------------------------------------------------------------
------------------------------------------------------acacaa
ccaccacctgccaactgggaaaaggtccttcgagaaattcgcaaaatgaggtcttccgag
ggtgca------ccggttgattcaatggggtgtgagaaagctggcatttctcttcct---
cct---------------------------------------------------------
------------ggagctattcagcggcttcttcagaatgatattcttactgcagaagcc
atcgac------cgatcggatgaagttaccattaagaacttactatac---ccagta--g
------------------------------------------------------------
------------------------------------------------------------
------------------------------------------------------------
------------------------------------------------------------
------------------------------------------------------------
------------------------------------------------------------
------------------------------------------------------------
------------------------------------------------------------
---------------------
>IpomoeaNil
---atg---------tctctcccacttctcaag---------tggacgttgtctccactt
gtt---------------------------------------------------------
------------------------------------------------gcgcctgcg---
---------ccctgtgttcccgcgcgaatcatc---------ttctgtagcaaaatgtca
agaact---------------------------cctaggcgaactccgccttcc------
------------------------aaccctaacccaggctctcaa------------gaa
aatccc------agtggggattctgcggcggaa---ctt---cgcgtatttattaggaga
aagaga------gtgaagaaggca---gtggaaattgtt---gccaacgagattgagaaa
gaa------------tctccaaataaaaaa---------------------------gtt
cttggacttcctgatatcgaggatttttcttataggaaggatgcc---------atcaat
tctcagtcaacacctgtctcaagtgaaggcatgattgggaaggaagttctatccttaagc
------------------------------------------------------------
---------------------------------------------caa---aaaacagta
caaccacctcccaactgggaaaaggtccttgaaggaatccacaaaatgaggtcttctgaa
gatgct------cctgtggactccatggggtgtgagaaagccgggagttctcttcct---
cccaaggaaagaagatttgctgtccttgtatcttcactcttgtccagccaaaccaaagac
aatgttacacatggagctgttcagcgtctccttcaaaatggtttacttactgcagatgct
atcgac------aaagctgatgaagccaccatcaaaagcctgatatac---cctgttggt
ttttacacgagaaaggctagcaacatgaagaaaattgctaaaatttgcctctcaaagtat
gatggggacatccctactacattggatgagctgcttctactgccagggattgggcctaag
atggctcatcttgtt------atgaatgttggatggaataatgtccaagggatatgtgta
gatactcatgtgcaccgtatatgtaatcggctgggatgggtgtct------cgtataggg
acgaaacagaaaactagaactcctgaagagactagagagtccctgcaactatggctt---
---------ccaaaggaagaatgggttccaatcaatcctcttttg---------gtg---
---ggatttggacagactgtatgtacacctttgaggcctcgctgtggagtctgcacgata
agggacttgtgtccatctgcgtttaaagaggca---tca------agcccttctcct---
---------tcttcccggaag
>SolanumTuberosum
------------------------------------------------------------
------------------------------------------------------------
------------------------------------------------------------
------------------------------------------------------------
------------------------------------------------------------
------------------------------------------------------------
------------------------------------------------------------
------------------------------------------------------------
------------------------------------------------------------
------------------------------------------------------------
------------------------------------------------------------
------------------------------------------------------------
------------------------------------------------------------
------------------------------------------------------------
------------------------------------------------------------
------------------------------------------------------------
------------------------------------------------------------
------------------------------------------------------------
------------------------------------------------------------
------------------------------------------------------------
atggctcatctagtt------atgaatgttgcatgggaaaacgtccaagggatatgtgta
gatactcatgtgcatcgtatttctaatcggcttggatgggtatca------cgtcctgga
actaagcagaaaacgagaacccctgaggagaccagggagtccttgcaactttggctt---
---------ccaaaggaggaatgggtgccaatcaatcctctcttg---------gtt---
---gggtttggtcagaccatttgtactcctttgagaccacgttgtgcaatctgtacagta
agtgatctctgcccatccgcattcaaagaggca---gca------agcccatcttcc---
---------acctccaaaaag
>CoffeaCanephora
---atg---------tcattcctcttctcccaa---------aacgcaatattgctttcc
ctt---------------------------------------------------------
------------------------------------------------accgcgcga---
---------atcgtctccttcagcaacaga------------acaatccgaaagatgtcc
caaacccgattttcatcc---------------aaaacccagattccaacttcaaaccat
------------------------aagaaaaacccaggtgat---------------gaa
agctgc------aatggaggttctgctgcaaat---att---cgagtctttgttaggaaa
aagaga------gcaaaaaagagt---ctagaaattagtccaaaggaggaggttaaggct
gaagaa---------cctcggcagcagcag---------------------------ctt
tgcagtccacctgacattgaagattttgcatatggaaagaaatgt---------ggctat
tcctac------------------------------------------------------
------------------------------------------------------------
------------------------------------------------------tcaact
caagctcctgaaaattgggaaaaagttcttgaaggaattcgcagaatgagatcttcagaa
gatgca------ccagttgattccatgggttgtgagaaagctggaaattctcttcct---
cctaaggaacgaagatttgcagttttggtatcttcactcttatcaagtcaaaccaaagat
cacgttacccatggcgctgttcagcggctcttacagaatgggctgcttaatccagatgcc
ttagac------aacactgaagaagctacaattaagaacttgatttac---ccagttggt
ttttacacaagaaaggcttccaacttaaagaagatagcgaaaatttgtcaattgaagtat
gatggggacattccaagcacattggaggacttgcttcaactcccagggattggtcctaag
atggctcatctggtt------atgaatgttggttgggagattgttctaggtatctgtgtg
gatactcatgtgcatcgaatctgtaatcgtcttggttgggtatca------cgccctggc
acaaagcagaaaacttcttcgcctgaggagacaagggagtccttgcaactgtggctt---
---------ccaaaagaagaatgggttgcaattaatccacttctg---------gtt---
---ggcttcggacagacaatatgtactcctttgagacctcattgtgggacatgcacagtc
agcaatttctgcccatctgcatttaaagagatc---tca------agcccatcgtcc---
---------acacccaagaaa
>AquilegiaCoerulea
---atg------------------------aga---------------------------
------------------------------------------------------------
------------------------------------------------ttgagaagc---
---------------------------------------------------------atg
atgacgagagctggttca---------------tctcttcaatcttccatatcatgttcc
------------------------aagcaatttccatcaaaaccc------------aaa
accccc------aatttagaatcagaaccaaag---ctt---cgtgtttatgtcagaaaa
cgaaagcttacaataagcaaaact---gaagaaatccaa---ccagaaaaaccaaaactt
gaa---------------------------------------------------------
tcatcactcattgatattgaagatttttcttacaagaaaacaaat---------gggtct
gtttta---------------aaacaagggaaatcatcaaaactgttggtaaaagtg---
------------------------------------------------------------
------------------------------------------------------ggagaa
acaccaccagcgaattgggttgaagttcttaaaggaattcgggaaatgaggtcttctgaa
aatgct------cctgtagatacaatgggatgtgagaaagctggaaatagtattgaatct
ccaaaagaaagaagatttgctatattggtatcttcattattatcaagtcaaactaaagat
caagttaatcataaagcaattcaaaggttacttgcaaatgggttgctttcagctgaagca
attgatcaagaagaagttgatgaagaaacactcaagaaattgatttac---cctgttggg
ttttatactagaaaagcttcaaacttgaagaaaatcgctaaaatttgtttgaataaatat
ggtggagatattccaagtacattggaagagttgatgttgttacctggaataggtcctaag
atggctcatttagtg------atgaatgtggcttgggagaatgttcaaggtatatgtgtt
gatactcatgttcataggatttgtaatagattgaaatgggtgaat---------------
---------tctacttcatcacctgaggggactagagagggtttacagttgtggcta---
---------cctaaggaagaatgggttgcgataaatccgttgttg---------gtt---
---ggttttgggcaaactgtgtgtactcctcttagacctaattgtgggatttgtagcatt
aatcatttatgtccgtctgcatttaaagatacc---cca------actaagtctacttca
tctattagaagaacaaagaaa
>HelianthusAnnuus
---atg---------tgcacgcgctatcggcaa---------gcggctcacatgctcatc
cag---------------------------------------------------------
------------------------------------------------ttacgaaactac
acgcttcttcccttagctttgtcacaagcc------------aaatccaccgatagaatg
cataccagagcgacatctata------------aaagcggaaatggcatcttca------
------------------------gagcagaacccgaagtcc---------------gaa
tcagat------------------------------atc---cgtgttttcgttaggaga
aagaga------tcgaggaagcca---caaatcattacc---gaaaatatcgtaaaagta
gag------------cctcaagaccagaag---------------------------tta
ggtagcctacctgacattgaagaatttgcatataaaaagcctgaa---------atcaac
ttacctcag------------agaaaatctaaacccatcatgaataataacgataaaacc
------------------------------gaggtc------------------------
------------------------------------------------------aaagtc
aaaccaccatcaagttgggtcaaagttctagaaggaattcgtgaaatgagatcgttagaa
gatgct------ccggtagactctatgggatgtgagaaagccggtaattctcttcct---
cctaaagaacggaggtttgctgttttaatatcttcgcttttgtcgagccagaccaaagat
aatgttacgcatggagccatacaacgtctccttgacaacaatcttctcaaaccggaaatg
atcgac------aacgctgatgaatcaaccataaaagacttgatttac---ccggttgga
ttttacacaagaaaagccgccaacatgaagaaaattgcaaagatatcgctgttaaactac
gatggagatattcctagcactctcgaggcattgctgtcacttccaggtattggtcccaag
atggctcatttggtg------atgaatgtagcatggaataatgttcaagggatatgtgta
gatactcatgtgcaccgtatttgtaaccgtcttggttgggtccca---------------
---------cagacgaaaacaccagaggaaacaagagaggcgttgcaaatgtggctt---
---------cctaacgaagaatgggtcccgattaatccacttttg---------gtg---
---ggttttggacaaactatatgtacccctcttcgaccttcttgcagtttatgtagcgtt
aatgggctttgcccatctgcatttcgcgaggct------------acacccaagaaagta
tcacgcgtgaaaacaaaacct
