# Supplementary material for: Altered Mitochondrial Respiration Is Associated With Loss of Nuclear‐Encoded OXPHOS Genes in Parasitic Broomrapes
Source: Ecol Evol. 2025 Jul 6;15(7):e71737. doi: 10.1002/ece3.71737 (PMC12230201; doi:10.1002/ece3.71737)
Supplement: Supplementary file 1 — Appendix S1. [file ECE3-15-e71737-s003.tgz › Orobanchaceae_O2K_Supplementary_v3/Data_S1/DataS1/RRR/OG0007320.filter.fas.treefile]

(Epifagusvirginiana_URZI-2002245-Epifagus_virginiana-above_ground_tissues:0.0136766160,(((((((((((((((((AmborellaTrichopoda_ERN11325.1:0.3525182919,(OryzaSativa_LOC_Os02g48100.1:0.0915490250,(SorghumBicolor_Sobic.004G263600.2:0.0023240909,SorghumBicolor_Sobic.006G045200.2:0.0129452013)100:0.1497834368)100:0.4144117265)94:0.0318888370,CinnamomumMicranthum_RWR85612.1:0.2903202317)97:0.0451675417,((AquilegiaCoerulea_PIA33545.1:0.0013455441,AquilegiaCoerulea_PIA33547.1:0.0061354658)51:0.0000028704,AquilegiaCoerulea_PIA33546.1:0.0000011851)100:0.2899146752)100:0.0957729134,VitisVinifera_GSVIVT01011753001:0.1281625716)53:0.0050635636,(((((ArabidopsisThaliana_AT2G01440.1:0.3964446312,(GossypiumRaimondii_KJB30810:0.0847835252,TheobromaCacao_Thecc1EG010869t1:0.0349884110)100:0.1043508807)67:0.0185690472,CitrusSinensis_orange1.1g045263m:0.1893133463)57:0.0098516143,(GlycineMax_Glyma.07G164800.1.p:0.2554531171,(ManihotEsculenta_Manes.15G127900.1.p:0.1504115147,PopulusTrichocarpa_Potri.010G112500.1:0.1508651905)100:0.0304467004)51:0.0204853399)53:0.0113653556,((GlycineMax_Glyma.07G164900.1.p:0.0270296799,GlycineMax_Glyma.09G117800.1.p:0.0610247379)100:0.3118539591,PrunusPersica_Prupe.1G325100.1.p:0.1804827728)50:0.0093314601)80:0.0082400677,CuscutaAustralis_Cucsa.234880.1_pacid_16970400_polypeptide_Cucsa.234880.1_locus_Cucsa.234880_ID_Cucsa.234880.1.v1.122_annot-version_v1.0:0.3008158816)93:0.0166990065)100:0.0330476134,(Actinidiaeriantha_DTZ79_03g11070:0.1446322096,VacciniumCorymbosum_VaccDscaff119-snap-gene-3.54-mRNA-1:0.1501303611)100:0.0533070762)54:0.0072913060,(Daucuscarota_DCAR_007297:0.2712859038,HelianthusAnnuus_OTF95566.1:0.4057009478)80:0.0305447461)100:0.0409783332,((IpomoeaNil_INIL12g36441.t1:0.1361791440,SolanumTuberosum_PGSC0003DMT400078324:0.2552945474)89:0.0661057155,SolanumTuberosum_PGSC0003DMT400078328:0.1869045212)97:0.0534745352)90:0.0167466637,CoffeaCanephora_Cc11_g08660:0.2332352812)100:0.0982321975,OleaEuropaea_Oeu003384.3:0.1077169979)100:0.0935063617,SesamumIndicum_SIN_1013760:0.1020401056)97:0.0124624553,HandroanthusImpetiginosus_PIN25983.1:0.0932381097)92:0.0038494028,HandroanthusImpetiginosus_PIN25982.1:0.0726208515)93:0.0081803294,((MimulusGuttatus_Migut.L00644.1.p:0.0034998623,(MimulusGuttatus_Migut.L00645.1.p:0.0202719503,MimulusGuttatus_Migut.L00833.1.p:0.0015070110)98:0.0017675221)99:0.0014987374,MimulusGuttatus_L0677.1:0.0054609443)100:0.1155673273)100:0.0354881375,LindenbergiaPhilippensis_15G090600.1:0.0691090964)100:0.0172968582,(((((Phtheirospermum_Pjv1_00010802:0.0000011851,Phtheirospermum_GFP90829.1_12264:0.0000011851)100:0.0263433020,CastillejaMiniata:0.0649609024)90:0.0116713460,Pedicularis_TRINITY_DN9836_c1_g1_i40:0.0543963078)100:0.0283701805,Euphrasiaarctica:0.1287958880)75:0.0140615915,((StrigaAsiatica_SGA_v2.0_scaffold50G18498:0.0000011851,StrigaAsiatica_GER48785.1_24319:0.0000011851)100:0.0713040552,((Aeginetiaindica_TRINITY_DN9325_c0_g1_i2:0.0561663275,ChristisoniaKwangtungensis:0.0435212976)100:0.0641476869,(Alectravogelii_TRINITY_DN8266_c0_g1_i5:0.0254803036,Escobedia_TRINITY_DN11152_c0_g1_i21:0.0169264797)100:0.0347003827)89:0.0048686184)100:0.1008422208)98:0.0135193897)94:0.0057814351,(OrobancheCumanamana_GWHTBHPV050743:0.0843774557,(Ofasciculata_stem:0.0422700294,PhelipancheAegyptiaca_GWHTBHPU005897:0.0475844400)100:0.0192381818)95:0.0071542849)97:0.0501787856,ConopholisAmericanaamericana_2003394:0.0413530520);
