# Supplementary material for: Altered Mitochondrial Respiration Is Associated With Loss of Nuclear‐Encoded OXPHOS Genes in Parasitic Broomrapes
Source: Ecol Evol. 2025 Jul 6;15(7):e71737. doi: 10.1002/ece3.71737 (PMC12230201; doi:10.1002/ece3.71737)
Supplement: Supplementary file 1 — Appendix S1. [file ECE3-15-e71737-s003.tgz › Orobanchaceae_O2K_Supplementary_v3/Data_S1/DataS1/RRR/OG0007320.filter.hyphy.fas]

>Epifagusvirginiana_URZI-2002245-Epifagus_virginiana-above_ground_tissues
------------------------------------------------------------
------------------------------------------------------------
---------------------------------------------------------CGT
GTCTGTAAAAAG------------------------------GAATCAGTTTTGCTGGGT
TACAATGGTCTTGATGACTTAATTGGCAATGATAGATATAGAGAAATGTTCCGTGAGAAT
CTTAAAGTCGAAAATATTGATTTTGATGCTACCGTGGCATGCAAAAAATTCCCTTCGATT
ACTTTAGGTTGCTTTCCAACTGTGGAGTTGTATGATGGGCCCACATACTATTCTCAAACC
ACAGGCTCACTAGTGGAAGAATGT---------------------------GATGCAAAT
GGATTGGATCAAGAATTCATGTTCAAAGATCTGCATTCTTTATATGCCGAGATTTCAAAT
ATGAATGCCCCCTATGTCCAGGAAGAAAACATCGAAAATTCTACTACGTATTCTCAGTCG
TCTGATAAGAACACAGAGCCAAGAAACGATTTACAATCGACGGCAGTTAATAATGCTGAG
---------TCCGAGATCCATCAAAAT---GCAGCCTCAGTTGCAGAAATTCTTGATCAA
TCTATCGACCGCATGCCTGGGCTGACCAAACGCCAGCTCAGCCAGCTAGAAAATTGTGGT
TTTCACACGTTGCGAAAACTGCTACATCATTTTCCTCGAACCTATGCTGATTTACAGAAT
GCTGAGGTGGAAATTGATGATGGACAGTACTTGATTTTTGTTGGAAAAATAAAGTCTTCA
AGGGGAATCCGGGCTAGTTGTTCGTTTGCATTTCTCGAGGTGATTGTGGCTTGTGAGGGT
GCAGATGTTGAGCCAAATCCTAAGTGCGTAGCTGATGAAGCCGAAAATAGAAGGAGAAGA
GCTATAGATTTGTATTTGAAGAAATTTTTTCGTGGTACCCGCTTCACATACACGCCGTTT
CTCAAAAGTATTCAGGAAAAGTACAGGGAGGGAGATATTGTATGCGTCAGTGGCAAGGTG
CGTGCCATGCGTAATAAAGATCACTTTGAAATGAGGGAGTACAATATTGATGTGGTTAAA
GATGAAGTTGGGTCAAGTGTTTTTGCAAAAGAGAGGCCTTATCCTATATATCCTTTGAAA
AAAGGTCTCAAGCCAGAGTTTCTGAGGGATGTTATTTCAAGAGCTTTAAGGACATTGCCA
GTTGATCTTGATCCTCTACCTAAATACATAACTCAGGATTTTCAACTTCTCTCCCTTTCT
GATGCATATATTGGAATCCACCAGCCAACGGATTTGAGCATGGCTGATTTAGCTCGACGA
AGGCTTATATTTGATGAGTTCTTCTATCTTCAGTTGGGAAAGTTATTCCAAATGCTTGAG
GGTCTTGGTACAAAGCTAGAAAAAGATGGATTGCTTGAGAGGTACACGAAGCCGGAGTTA
AATACAATATTTATGGAGGAATGGTCAAGTATCACGAAAAAATTCATGAAGGTTCTTCCA
TATACACTTACATCCAGTCAGCTAAGCGCAACTTCAGAGATCATATGGGATCTAAAACGA
CCAGTTCCAATGAATAGACTATTACAGGGTGACGTTGGATGTGGGAAGACTGTGGTAGCA
TTTCTAGCATGCATGGAGGTCATTGGTTCGGGATACCAGGCAGCTTTTATGGTCCCAACT
GAACTGCTA------CAGCATTACGAACACCTTCTTGGCTTGCTTGAGAAAATAGAAGAA
GCCAGTGAAAAACCTTCCGTTGCTCTATTAACAGGCTCGATCCCGACAAAGCAAGCACAA
TCTATTCGAAAGGGTCTCCAAGCTGGAGATATCTCTATGGTCATTGGAACTCATACTTTA
ATAGCTGGAAAAGTGGAGTTTTCAGCTTTACGCATTGCCATTGTCGACGAGCAGCATCGT
TTTGGTGTTATTCAAAGAGGACGCTTTAACAGCAAGCTATATTTTAACGGCATAACTTCC
CAACTCACGTCAACTAGCTCAAATGACCCC---AAAAATGATGTCACCATGGCTCCACAT
GTTCTCGCAATGTCAGCCACACCAATTCCAAGGTCGCTTGCTCTGGCGTTGTATGGCGAC
ATGTCCCTCACTCAGATTACTGATTTACCTCCCGGA------------------------
------------------------------------------------------------
------------------------------------------------------------
------------------------------------------------------------
------------------------------------------------------------
------------------------------------------------------------
------------------------------------------------------------
------------------------------------------------------------
------------------------------------------------------------
------------------------------------------------------------
------------------------------------------------------------
------------------------------------------------------------
------------------------------------------
>AmborellaTrichopoda_ERN11325.1
ATGGTTGCTGCACCC------TTGCATGTGTTTATCGTGGTTTTCAATGATAAACACTTG
GCTAGTGCCATATATTATGAAGTCCAAAGAGGTTATCGAAATGCTATTGGCGGAAGTATG
AGGTTTAGTAAATTCCTTTTCTCGAAGCTTTTGAAGATATGTACTCGTTCAAATCACAAG
TCTGCTAAAAAACTTTTGGGGGAAGCTGACAAGTATGGCACGGTATCTGTTTTTATGGGT
TATAATAGTGTCCGTGATCTAATGGAGCATGAAAGAGCTCGGAGAGAATCTGCTGCAGAC
TTGAATTTG---ATGAAAGACTTTGACATGTCAGTGGCTTGTAAAAACTTCCCGTCGATT
AAGTTGGGTAGTGCTTCAGTTGTTGAATTGTATGATGAAATTGCACGTGGCCCTGGGAAG
GTGGACTTATTACTGCCTGGAACCTGCAAAGAATACCTTTCAAATTCTATGCGAGAAGAT
TGGATGGCACCAACTGAGCTGATTGACACATGGCATGGATTAAATAGTTCTCTTTCAGCT
AGAAGTACGTCTTTGATTGATGAAGAAACACTTTTGCCATCTGTAGAAACCTCTCATTCT
CTACGTACAGAGCCTGAAGAAAAGAACAAGACACAACTGTCTTCACAGAACATGACAGAT
GGTGCTGAGTACCATCTAGAAGAAACTATGGCACCTTCTATTGAGTGCCTTCTTGATAAA
CCCATTACTTCTATGCCCAGTTTAAGCAAAGGGCTTTGTCGTAAGCTAGAAAAGAATGGT
TTCCACACGATGAGGAAACTGCTCCACCATTTTCCTCGGGTGTATGCTGATTTATATAAT
GCTCGTGGTGTAATTCAGGATGGGCAGTACTTGAATTTTGTTGGGAAAGTTTTACTCTCT
AGAGGAGTAAGGGCTGGTGCTTCTCTTTCAATTATCGAGGTTCTTGTGGGCTGTGAAGTT
TGTAATCATGAAGAAGCTTCTGAGATTAAAGTAGATGATCATGATACGTTAAACAAAAGA
ATGGTTTATTTGCATTTGAAGAAGTTCTTTCGTGGTGTTCGTTTTACAAGCCAGCCCTTT
CTTAGAGGCATTCAATCAAAGCATAAGGAAGGGGATATTGTCTCTGTTAGTGGTAAGGTC
AAAGCAATGAAGGCAGAAGATCATTTTGAATTGAAGGAATTTCATATTGATGTGCTTCAA
GAAGATAAAATGAATGGACTAGAAGAAGAAATAAGGCCTTATCCCATATACCCCTCCAAA
GGTGGCTTGAACTCCAATTTTCTTAGAGATATTATATTGAGGGCTTTGCAAGCCTTGCCA
ACAGATATGGATCCCATCCCAAGTAATATATGTGCAGACTTTGATTTGTTTAATCTTCAC
GATGCCTATATGGGAATCCACTGTCCAAAAGATCTGAAAGAAGCTGACTTGGCACGAAAA
CGACTTGTATTTGATGAATTTTTTTATCTTCAGTTGGGGAGAATGTTTCAAATGCTTGAA
AAACTTGGGACATGGGCGGAAAAATCTAGTTTATTGGAAAGATACAAAAAAAATGGATCC
TGTTTGCTCAACTCTGAAGAATGGTCTGATTTGACAAGGAAAATATACAAGGCTCTTCCA
TATGCACTTACTCCAAGTCAATTGAATGCAGTTTCAGAAATTATATGGGATTTAAGGAGG
TCTGTACCCATGAGCCGTCTTTTACAGGGAGATGTTGGATGCGGCAAAACTGTTGTTGCT
TTCTTAGCCTGTATGGAAGTCATTGACAAAGGCTATCAGGCAGCTTTCATGGTCCCTACA
GAATTACTTGCTCTCCAGCATTACGAGCATATTCTTTCTTTGCTACAAAATATTGATGAA
---CAAAGCAGACCATCTGTTGCTCTTCTTACACGTTCTGTCCCTTCGAAACAATCTCGG
ATAATTCGCAAGGGTCTTCAAACTGGAGATATAGCATTAGTCATTGGCACTCACAGCCTT
ATAAGTGAAAGTGTTGAATTTTTGGCTCTAAGACTTGCTGTGATAGATGAGCAGCATCGG
TTTGGTGTAATCCAGCGTGGAAAGTTTAATAGTAAGTTATATTACTCTTCTCTAAAAACA
AGTGTTGTTATAAAAGGCCATGGAGAGTCATCTGAAGATGAAGTTTACATGGCACCCCAT
GTTCTTGCCATGTCAGCCACTCCTATTCCGAGGACACTTGCCTTAGTTCTATATGGAGAT
ATGTCCCTAAGTCAAATAACTCATTTACCACCTGGAAGAGTGCCTGTTGAAACACACGTA
CTTGAAGGAAATTTAACTGGATTTGAACGCATGTATGAGATGATAAAGAATGAGTTGCAG
GAGGGAGGGAAAATATATCTCGTGTATCCAATCATAGAAGAATCCGAGCAACTGCCTCAG
CTTCGTGCTGCCACAGCTGAGTTAGAGCTAATATCGGGTAAATTTGAGGGCTACCAATGT
GGGCTTCTACATGGGCGCTTGAAGAGCACGGAGAAAGAGGAAGCACTGAGGAGGTTTAAA
TCAGGAGAAACACGGATATTGTTGGCAACTCAAGTGATTGAGATAGGTGTTGATGTTCCT
GATGCTTCAATGATGGTTGTTATGAATGCTGAGAGGTTTGGAATAGCTCAGTTACACCAG
TTGAGAGGAAGAGTTGGAAGAGGACAGAGAAAGTCAAAATGCATTTTCATGTCATGTTTG
GTAGGAACTATGGGTCGGCTGAACATTTTGAAGGAGTCATGTGATGGGTATTACCTGGCC
AATATGGACCTTGTTCTTCGTGGACCTGGCAACTTGCTTGGAAAGAAACAATCGGGGCAT
CTTCCGGAGTTCCCAATTTCCATGTTGGAGGTCGATGGAAATATCATAGAGAAGGCTCGT
CTTGTCGCCTTGAAAATTTTGGACACCCATAATGGCCTTGATGGTTTTCCCCTGCTCAAA
GCGGAGCTCAGCATGCGGCAACCTCTTTGTTTACTTGGCGAC
>CinnamomumMicranthum_RWR85612.1
ATGGCAAAAGCAGCCTCAATTGCACAAACACATCGCATGTGTTTTAACGAGAAGCGCTTG
ACACGTGCGATATCATTTGAAGCTGAGCGAGGATACCAGAATGCTTTTGGAAGGAATATG
AGCTTCAGCAATTTTCTTCACTTCAGTCTTTTAAAGTTATTTCCCCGTTCAAATCACAAG
TCTGCTCAAAAGTTGCTGAAAGAAGCGAACAGTTATGGCACTGTTTCTGTTCTAATGGGT
TATAGTAGTGTTCAAGACTTAATTCAGCATGATAAGGCTCACAGAGGACCTGGTGAAGAT
CTGAAGGATATCATAGATGAATTTGATTTTTCACTGGCTTGTAGAAGTTTTCCATCTATC
ATTTTGGGCAGTTCATCGGTTGTCGAATTGTACCAGGAGATTCCTTGTCAGCCAGATAGA
ATGGACACTTTACTTGCTGAAAGTTGTAGAGGATATGTTTCTAGTTCTATTGGCAGTAAT
TTGGTCGAACCGGCTAAACTTTGTGAAATGTGG---------------CCCTTATCAGAT
CCTCCTTCAGGT------------------------------------------------
------------------------------------------------------------
------------------------------GGAACTGCG---------------------
---------------CCCACATTGAATGAACAGGATTCT---------------------
---CATGTTTTGCCAAATTTA------CCCACACCCCACACCCACACCCACACCCACAGC
---------------------------------------CTTGGAAGT------------
------------------------------------------------------------
------------------------------------------------------------
------------------------------------------------------------
------------------------------------------------------------
------------------------------------------------------------
------------------------------------------------------------
------------------------------------------------------------
------------------------------------------------------------
------------------------------------------------------------
------------------------------------------------------------
------------------------------------------------------------
------------------------------------------------------------
------------------------------------------------------------
------------------------------------------------------------
------------------------------------------------------------
------------------------------------------------------------
------------------------------------------------------------
------------------------------------------------------------
------------------------------------------------------------
------------------------------------------------------------
------------------------------------------------------------
------------------------------------------------------------
------------------------------------------------------------
------------------------------------------------------------
------------------------------------------------------------
------------------------------------------------------------
------------------------------------------------------------
------------------------------------------------------------
------------------------------------------------------------
------------------------------------------------------------
------------------------------------------------------------
------------------------------------------------------------
------------------------------------------------------------
------------------------------------------------------------
------------------------------------------
>OryzaSativa_LOC_Os02g48100.1
------------------------------------------------------------
------------------------------------------------------------
------------------------------------------------------------
------------------------------------------------------------
------------------------------------------------------------
------------------------------------------------------------
------------------------------------------------------------
------------------------------------------------------------
------------------------------------------------------------
------------------------------------------------------------
------------------------------------------------------------
------------------------------------------------------------
------------------------------------------------------------
------------------------------------------------------------
------------------------------------------------------------
------------------------------------------------------------
------------------------------------------------------------
------------------------------------------------------------
------------------------------------------------------------
------------------------------------------------------------
------------------------------------------------------------
------------------------------------------------------------
------------------------------------------------------------
------------------------------------------------------------
------------------------------------------------------------
------------------------------------------------------------
------------------------------------------------------------
------------------------------------------------------------
------------------------------------------------------------
------------ATGGAGGTCATTAGCTCAGGATTTCAGGCTGCTTTCATGGTTCCAACG
GAGGTTCTTGCCCTCCAGCATTATGAACATCTAACTTCATTGCTGGAGAAGTTTGATGGA
GATGAATGCAAACCAAACATTGCTTTACTAACTGGTTCAACTTCCACGAGGGAATCAAGG
ATTATTCGAAATGGTCTCAAGACAGGAGAAATAGCAATGGTCATTGGAACACACAGCTTA
ATTGGTGATAAAACCGAATTCTCAGCTTTGCGCATCTCTGTTATAGATGAGCAGCAGCGC
TTTGGTGTTGTTCAAAGAGGAAGGTTTAATAGTAAGCTATATACCCCTTCCACGAAATCG
AGTGATGATGATACAATCTCAGACGAGAATTCCGCTTCTGAAATATTTATGGCTCCCCAT
GTTCTTGCTATGTCCGCTACTCCAATCCCAAGAACGTTGGCTCTTGCTCTGTATGGGGAC
ATGTCCCTTACACAGATCACGGACTTGCCTCCAGGAAGACAACCTATAGAAACTCTTGCT
CTTGAAGGAAATGATGCTGGTTTTGAATCTGTCTTCCAGATGATGAGTGATGAACTGGTT
GATGGAGGCAAGGTCTACCTCGTATATCCTATCATAGAAGAATCAGAGCAGCTACCACAA
CTTCATGCAGCAAAAGCCGAGTTTGATTCCATAAAGCAAAAATTTGAAGGTTATCCCTGT
GGGCTGTTGCACGGTCGCATGAGGAGCGATGAGAAGGATGGAGCCCTCAGCAGTTTTAGA
TCCGGGGAAACACGTATTCTCCTCTCAACACAAGTGATTGAGATTGGAGTCGATGTTCCT
GATGCTTCCATGATGGTTGTCATGAATGCTGAGAGATTTGGAATGTCTCAGCTGCACCAG
TTAAGGGGTCGGGTAGGGCGTGGCGAAAGGAAATCCAGATGTGTGTTCCTATGCTCCACT
CCTAGCGCGCTGCCAAGGTTGAAGGTGCTTGAGAAGTCATCCGATGGATTCTACTTGGCT
AACGCCGACCTGCTACTGCGTGGCCCTGGTGATCTACTCGGCAAGAAACAGTCAGGGCAT
CTTCCAGAGTTTCCAATAGCTAGACTGGAGATTGATGGCAGTATTCTACAAGAAGCTCAT
CTTGCTGCACTTAACGTTTTGGGAACAAGCAACGACCTTGCACAATTTCCAGGACTAAAA
GTTGAGCTCAGCATGAGACAACCGCTGTGCATTCTTGGAGAT
>SorghumBicolor_Sobic.004G263600.2
------------------------------------ATGTCCTTCACTGGTTCCGCCGTA
GTAAGGGTAATCTCTTTGGAGTTTCGGAGGGGGCGCTCTAGAAGGATCGTTTCCAAAATG
AGATTTAGGAATGCTCTCGGTTCTAGACTCTTTCAGTGGTGTTCGCGAGAGTATCATACA
TCTGTCCGGAAGCTGTTG---GATGTGGATGGAGCGTCGGAGGTGTCTGTTTTGATGGGT
TATAGTAATCCACAAGATTTAGCTGAGCAACAAATAGCCCCCGGGGAATCTGCTGCAGAG
TTGCTTAGTGCTTTCAAAGAAATTGATTTCCCAGAAATTGTTGCAAAGTTTCCATGCATA
AAAATTGGTGATGCATCACCTGTTGAGCTGTATGAGGAT---TCTACTAACATGAAGTTT
AAAGAAACTGTGCTTTCTGAAAACCTCACAAGTTTCATCCGAGGTTCA---GGTCGAAAT
TTGGAGACAGCTTATGAATTTCATAATGACTGTCATCCATTGAGTCAAACACCCACAACT
GCAGACGATCTTTCAATCAGTGAAGAGGAATCAATCAATGAAGATATTCCTCTCATGACA
CAGCATATTTCTCAGGAACCAGCAGTTGATAAGAAGTCTTGTCCCAAGTTATTGTCAGAT
------------------------GCT---ACAACCTCTGACAACAGTATACTGGATAAA
AGTATCAGGTGCTTGCCTGGAACAACTAGTAGGCAATATCGCCAGCTAGAGGATGCTGGT
TTCCATACGGTCCGCAAATTATTGCAGCATTTTCCTCGGACTTATGCAGATCTGCAAAAC
CCTCAAGGCCCCATAGAAGATGGGCAGTACATTATGTTATTTGGTACTGTTATATCTTCC
AGGGGAATCAAGGTTAAGTCCACTTTAGGTTTTCTTGAGGTGGTTGTTGGTTGTTCCATA
GTCGAGTCTGAATTGAGCTCTTCAGTTGAGGGTTGTCACTCCAGAGCAGAGCAGAAGAGA
---ATTCATTTGCACCTCAAGAAATTTTTCAGTGGCACGCGTTTCTCTTCCCAATATTTT
CTTAACTGTATGTCAGCAAAGCACAAAGAGGGGGATCTTGTTTATGTCAGTGGTAAGATT
AAAAAGGCGCTTGCTAATGGCCATTATGAGTTGAAGGAACACACAATTGACGCTCTTGAA
GGAGAAGGGGAACAAAGCACTATGCTTGACAGGAAACCACACCCTATATACCCATCAAAA
GCGGGATTAAAACCTAGTCTGCTGGGCCTTTCGATCTCTAGGGCCTTGAAGATACTGAAC
CCGGATGTTGATCCTATGCCTCCTGATGTTCTCGTTGAATTCAACTTGCTTAATCTTTTT
GATGCTTACATGGGAATTCACAAACCTAAGGATCGATCTGAAGCTGATTTAGCTCGAAGA
AGGCTTATATTTGATGATTTCTTTTACCTCCAGTTGGGAAGACTATTTCAAATGCTTGAA
GCAGTTGGTACGCGGGTTGAGAAAGAGGAATTGTTATACAAGTGTAAAAATCATGAGCTA
AATACTGTTGGTGTAGACGATTGGTCTCCTCTTACAAAGAAATTGTTGAGGGCTCTTCCT
TATTCGCTTACTCAAAGTCAAATGAATGCTGTTAAAGAGATTATATGGGATCTCAGGAGA
CCAGTTCCCATGAACAGACTCTTGCAGGGGGATGTTGGCTGTGGAAAGACCATTGTTGCT
TTCCTGGCATGTATGGAGGTTGTTAATTCAGGGTTTCAGGCCGCTTTCATGGTTCCAACA
GAGGTGCTTGCTGTCCAGCATTATGAACACCTAACTTCATTGCTAGAGAAGTTTGATGGA
---GATGAGAAACCAAATATTGCCTTGCTAACTGGTTCAACTTCCACAAGGGAGTCAAGG
ATAATTCGAAATGGTCTGAAAACTGGAGAGATAGCCATGGTCATTGGAACACACAGCTTA
ATAGCTGATAAAACTGATTTTTCATCTTTACGCATCTCTGTTATAGATGAACAGCAGCGC
TTTGGAGTTGTACAGAGAGGCAGGTTTAATAGTAAGCTATATACTTCTTCCTCAAAGTTG
AGTGATGAAAATACAAGTTCAGATGAGACCTCTGATTCTGAAACATTTATGGCTCCCCAT
GTTCTTGCGATGTCAGCTACCCCAATTCCAAGAACATTGGCACTTGCTTTATATGGTGAT
ATGTCTCTTACTCAGATTACGGACCTGCCTCCTGGAAGGCAACCTATTGAAACGCTTGCG
CTTGAAGGAAATGATGTTGGGTTTGAAACTGTCTTCCAGATGATGAGGGATGAACTGCTA
GATGGGGGCAAGGTCTACCTTGTGTATCCTATCATAGATGAATCCGAGCAGTTGCCACAA
CTCCGTGCTGCAACGGCTGAATTTGATTCCATAAAGAAAAAATTCGAAGGCTATCCCTGT
GGGCTATTGCACGGCCGCATGAGGAGCAATGAGAAGGAAGAAGCTCTTAGCAGTTTTAGA
AGCGGAGAAACACGCATTCTCCTCTCAACACAAGTGATTGAGATCGGGGTCGATGTTCCT
GATGCTTCCATGATGATTGTCATGAATGCCGAGAGATTTGGAATCGCTCAACTGCATCAG
CTGCGAGGGAGAGTAGGCCGTGGTGAAAGGAAATCCAGATGCATATTCCTGGCTTCCACT
TTGAGCACGCTGCCAAGGTTGAAGGTGCTTGAAAAATCTTCTGATGGGTTTTACCTGGCT
AACGCGGACCTGCTGCTCCGTGGCCCTGGCAATCTACTAGGCAAAAAGCAATCTGGTCAT
CTTCCGGAATTTCCAATAGCTAGATTGGAGATCGATGGCAGTATTTTACAAGAGGCCCAT
CTTGCCGCTCTGAAAGTGCTGGTCGCAAGCAATGACCTAGCATTGTATCCACGGCTGAAG
GTGGAGCTCAGCATGAGGCAGCCATTGTGCATTCTTGGAGAT
>SorghumBicolor_Sobic.006G045200.2
------------------------------------------------------------
---------------------------------------------------------ATG
AGATTTAGGAATGCTCTCGGTTCTAGACTCTTTCAGTGGTGTTCGCATGAGTATCATACA
TCTGTCCGGAAGCTGTTG---GATGTGGATGGAGCGTCGGAGGTGTCTGTTTTGATGGGT
TATAGTAATCCACAAGATTTAGTTGAGCAACAAATAGCCCCCGGGGAATCTGCTGCAGAG
TTGCTTAGTGCCTTAAAAGAAATTGATTTCCCAGAAATGGTTGCAAAGTTTCCATGCATA
AAAATTGGTGATGCATCACCTGTTGAACTGTATGAGGAT---TCTACTAACATGAAGTTT
AAAGAAACTGTGCTTTCTGAAAACCTCACAAGTTTCATTCGAGGTTCA---GGTCGAAAT
TTGGAGACAGCTTATGAATTTCATTATGACTGTCATCCATTGAGTCAAACACCCACAACT
GCAGACGATCTTTCAATCAGTGAAGAGGAATCAATCAATGAAGATATTCCTCTCATGACA
CAGCATATTTCTCAGGAACCAGCAGTTGATAAGAAGTCTTGTCCCAAGTTA---------
---------------TTGTCAGATGCT---ACAACCTCTGACAACAGTATACTGGATAAA
AGTATCAGGTGCTTGCCTGGAACAACTAGTAGGCAATATCGCCAGCTAGAGGATGCTGGT
TTCCATACGGTCCGCAAATTATTGCAGCATTTTCCTCGGACTTATGCAGATCTGCAAAAC
CCTCAAGGCCCCATAGAAGATGGGCAGTACATTATGTTATTTGGTACTGTTATATCTTCC
AGGGGAATCAAGGTTAAGTCCACTTTAGGTTTTCTTGAGGTGGTTGCTGGTTGTTCCATA
GTCGAGTCTGAATTGAGCTCTTCAGTTGAGGGTACTCACTCCGGAGCAGAGCAGAAGAGA
---ATTCATTTGCACCTCAAGAAATTTTTCAGTGGCACGCGTTTCTCTTCCCAATATTTT
CTTAACTGTATGTCAGCAAAGCACAAAGAGGGGGATCTTGTTTATGTCAGTGGTAAGATT
AAAAAGGCGCTTGCTAATGGCCATTATGAGTTGAAGGAACACACAATTGACGCTCTTGAA
GGAGAAGGGGAACAAAGCACTATGTTTGACAGGAAACCACACCCTATATACCCATCAAAA
GCGGGATTAAAACCTAGTCTGCTGGGCCTTTCTATCTCTAGGGCCTTGAAGATACTGAAC
CCGGATGTTGATCCTATGCCTCCTGATGTTCTCGTTGAATTCAACTTGCTTAATCTTTTT
GATGCTTACATGGGAATTCACAAACCTAAGGATCGATCTGAAGCTGATTTAGCTCGAAGA
AGGCTTATATTTGATGATTTCTTTTACCTCCAGTTGGGAAGACTATTTCAAATGCTTGAA
GCAGTTGGTACACGGGTTGAGAAAGAGGAATTGTTATACAAGTGTAAAAATCATGAGCTA
AATACTGTTGGTGTCGACGATTGGTCTCCTCTTACAAAGAAATTGTTGAGGGCTCTTCCT
TATTCGCTTACTCAAAGTCAAATGAATGCTGTTAAAGAGATTATATGGGATCTCAGGAGA
CCAGTTCCCATGAACAGACTCTTGCAGGGGGATGTTGGCTGTGGAAAGACCATTGTTGCT
TTCCTGGCACGTATGGAGGTTGTTAATTCAGGGTTTCAGGCCGCTTTCATGGTTCCAACA
GAGGTGCTTGCT------------------------------------------------
------------------------------------------------------------
------------GGTCTGAAAACTGGAGAGATAGCCATGGTCATTGGAACACACAGCTTA
ATAGCTGATAAAACTGATTTATCATCTTTACGTATCTCTGTTATAGATGAACAGCAGCGC
TTTGGAGTCGTACAGAGAGGCAGGTTTAATAGTAAGCTATATACTTCTTCCTCAAAGTTG
AGTGATGAAAATACAAGTTCAGATTCGACCTCTGATTCTGAAACATTTATGGCTCCCCAT
GTTCTTGCGATGTCAGCTACCCCAATTCCAAGAACATTGGCACTTGCTTTATATGGTGAT
ATGTCTCTTACTCAGATTACGGACCTGCCTCCTGGAAGGCAACCTATTGAAACGCTTGCG
CTTGAAGGAAATGATGTTGGGTTTGAAACTGTCTTCCAGATGCAG---GATGAACTGATA
GATGGGGGCAAGGTCTACCTTGTGTATCCTATCATAGATGAGTCCGAGCAGTTGCCACAA
CTCCGTGCTGCAACAGCTGAATTTGATTCCATAAAGAAAAAATTCGAAGGCTATCCCTGT
GGGCTATTGCATGGCCGCATGAGGAGCAATGAGAAGGAAGAAACTCTTAGCAGTTTT---
AGCGGAGAAACACGCATTCTCCTCTCAACACAAGTGATTGAGATCGGGGTCGATGTTCCT
GATGCTTCCATGATGATTGTCATGAACGCTAAGAGATTTGGAATCGCTCAACTGCATCAG
CTGCGAGGGAGAGTAGGCCGTGGTGAAAGGAAATCCAGATGCATATTCCTGGCTTCCACT
TCGAGCACTCTGCCAAGGTTGAAGGTGCTCGAAAAATCTTCTGATGGGTTTTACCTGGCT
AACGCGGACCTGCTGCTCCGTGGCCCTGGCAATCTACTAGGCAAAAAGCAATCG------
------------------------------------------------------------
------------------------------------------------------------
------------------------------------------
>AquilegiaCoerulea_PIA33545.1
ATGGCTCTCTCAGTTTTATCTGTGCAATCTCGTTACATGTGCTGTAATGAGAAGAACTTG
AAGAGTGCAATATCTTTTGAAGTTGAGAAGGGATTTCTGAATGCTGTTGGTGGAAATATG
AGGTTTAGCAATTTTCTTCAATCTAAGCTTATCAACTTGTGCTCTCGTTCAAAGCATAAA
AGTGCTCACAAGTTGTTGGAAGAAGTTAATGGTTATGGTACAGTGTCAGTTTTAATGGGT
TATGAAAGTGTGCAAGATCTTGTTGAGAATGAGAGAGCTCATTCTCAATTTGGTTCAGAT
TTCAAGGATATATTGGATGAATTTGCTTTCTCGCTGGCCCGTCAAAGATTTTCATCTATC
ATTATAGGCAGTTCTTCCCCTATTTTATTGTTTGATGAGATTGCAAGTGAGTCAGAAGGG
AAGAACCATATATTAGGTCATGTA---------------CGTCTCCCAGTAGGTGAGGAA
ATACTGGACATAGAGGGAATAAGCAAAACAGGACCTTCCTTGGATTCTCCAATTGTT---
GTGAACCCATCC---TTCTTTGAGGAAAAGAGTGAAAATCTCTTGCCGATATCTCAATGC
ATAGCTACACAGAATGAGGAGGTAACGGTTCCTAATGTTATTGGAGAAGATTCTTCCCAT
ACTTCAGCTTTGACAATGGAACAAAAG---GCAACAATGATTGAGTTGATTCTGGACAAA
CCCCTCAAAAGCGTACCGGGAATAAGTAGCAAACACAGTCGTCAGCTTGAAGATTGTGGC
TTTCATACGCTGCGCAAATTGTTACACCATTTCCCTCGAACATATGCTGATCTGCAAAAT
GCCCAGTCTGAGGTTGAAGATGGGGACTATATGATTTCTATTGGAAAAATCGTATCCTCC
AGGGGAATCAGAGCTAGTACTTCTTTCTCCTTCCTCGAGGTGGTTGTTGCTTGTGACATT
GGAAACAAT---------------------TTAAATAATGTCAGCGCAGAGGCAAAGAAG
ACAATTTATCTACACTTGAAGAAGTTCTTTCGTGGTGCGCGGTTTACAAATCGATATTTT
CTTAACAGTATACAGGCCAAGCATAAGGAGGGAGATCATGTGTGTGTTAGTGGTAAGGTG
AAGGCAATGAAAAAGGAAGATCACTTCGAAATGAGGGAATATCATGTTGACGTGATTGCA
GATGAGAAAGAATCATGTGTTCATGGAGAAGAGAAGACATACCCTCTATATCCCTCCAAG
GGAGGGTTGAAACCGGATTTTATCAAAGACGCAATTTCGAGAGCCTTACAAGCCTTGTCG
GTAGATATCGATCCTATCCCCAAAGAAATTTGTGAGGAATTTGATCTCTTAAATCTTTAT
GATGCATATATGGGCATTCACCACCCAAAGAACTTAAAAGAAGCTGATTTAGCTCGCAAA
AGGCTATTGTTTGATGAATTTTTTTACCTTCAGTTGGGGAGACTGTTTCAAATGCTTGAA
CCTCTTGGTACCAGGGTAGAAAGGGAAGGCTTGTTGGATAAGTACAGAGCAAGCAATATG
AATGGCGTCCTTATTGAGGACTGGTCTGCGCTCACTCATAAATTGTTGAAGTCTCTTCCT
TACTCCCTTACTTCCAGTCAATTAAAAGCAATTTCAGAAATTATTTGGGACCTGAAGCAG
CCTGTCCCTATGTATCGACTTTTGCAGGGTGATGTTGGATGTGGGAAAACTATCGTTGCT
TTTTTGGCTTGTATGGAGGTTATTGGATTAGGCTATCAGGCAGCTTTCATGGTTCCAACA
GAATTACTTGCAATCCAGCACTATCAACACTTGCTTAATTTACTAAATCATATTGAGGAG
---CCATCTAGACCTTCTATTGCTCTGATAACAGGTTCAACCCCAGCAAGGCAATCGCGT
ATTATTCGCAAGGGTCTTCAAGATGGAGAGATTTCTCTTGTGATTGGAACCCACAGTCTA
ATAGCAGAAAGTATAGAATTCTCGGCTTTAAGAATTGCTATAATAGATGAACAACATCGC
TTTGGTGTGATCCAAAGAGGAAAATTCAACAGCAAGTTAATTTATTCCTCTGCAAGCTTA
AGG---AAAGATGCAGACACAGATTGCCCCCCTAAAGCTGATGTGTTTATGGCCCCTCAT
GTTCTTGCTATGTCGGCCACTCCTATCCCAAGAACACTTGCTTTCGCTTTATATGATAAC
------------------------------------------------------------
------------------------------------------------------------
------------------------------------------------------------
------------------------------------------------------------
------------------------------------------------------------
------------------------------------------------------------
------------------------------------------------------------
------------------------------------------------------------
------------------------------------------------------------
------------------------------------------------------------
------------------------------------------------------------
------------------------------------------------------------
------------------------------------------
>AquilegiaCoerulea_PIA33546.1
ATGGCTCTCTCAGTTTTATCTGTGCAATCTCGTTACATGTGCTGTAATGAGAAGAACTTG
AAGAGTGCAATATCTTTTGAAGTTGAGAAGGGATTTCTGAATGCTGTTGGTGGAAATATG
AGGTTTAGCAATTTTCTTCAATCTAAGCTTATCAACTTGTGCTCTCGTTCAAAGCATAAA
AGTGCTCACAAGTTGTTGGAAGAAGTTAATGGTTATGGTACAGTGTCAGTTTTAATGGGT
TATGAAAGTGTGCAAGATCTTGTTGAGAATGAGAGAGCTCATTCTCAATTTGGTTCAGAT
TTCAAGGATATATTGGATGAATTTGCTTTCTCGCTGGCCCGTCAAAGATTTTCATCTATC
ATTATAGGCAGTTCTTCCCCTATTTTATTGTTTGATGAGATTGCAAGTGAGTCAGAAGGG
AAGAACCATATATTAGGTCATGTA---------------CGTCTCCCAGTAGGTGAGGAA
ATACTGGACATAGAGGGAATAAGCAAAACAGGACCTTCCTTGGATTCTCCAATTGTT---
GTGAACCCATCC---TTCTTTGAGGAAAAGAGTGAAAATCTCTTGCCGATATCTCAATGC
ATAGCTACACAGAATGAGGAGGTAACGGTTCCTAATGTTATTGGAGAAGATTCTTCCCAT
ACTTCAGCTTTGACAATGGAACAAAAG---GCAACAATGATTGAGTTGATTCTGGACAAA
CCCCTCAAAAGCGTACCGGGAATAAGTAGCAAACACAGTCGTCAGCTTGAAGATTGTGGC
TTTCATACGCTGCGCAAATTGTTACACCATTTCCCTCGAACATATGCTGATCTGCAAAAT
GCCCAGTCTGAGGTTGAAGATGGGGACTATATGATTTCTATTGGAAAAATCGTATCCTCC
AGGGGAATCAGAGCTAGTACTTCTTTCTCCTTCCTCGAGGTGGTTGTTGCTTGTGACATT
GGAAACAAT---------------------TTAAATAATGTCAGCGCAGAGGCAAAGAAG
ACAATTTATCTACACTTGAAGAAGTTCTTTCGTGGTGCGCGGTTTACAAATCGATATTTT
CTTAACAGTATACAGGCCAAGCATAAGGAGGGAGATCATGTGTGTGTTAGTGGTAAGGTG
AAGGCAATGAAAAAGGAAGATCACTTCGAAATGAGGGAATATCATGTTGACGTGATTGCA
GATGAGAAAGAATCATGTGTTCATGGAGAAGAGAAGACATACCCTCTATATCCCTCCAAG
GGAGGGTTGAAACCGGATTTTATCAAAGACGCAATTTCGAGAGCCTTACAAGCCTTGTCG
GTAGATATCGATCCTATCCCCAAAGAAATTTGTGAGGAATTTGATCTCTTAAATCTTTAT
GATGCATATATGGGCATTCACCACCCAAAGAACTTAAAAGAAGCTGATTTAGCTCGCAAA
AGGCTATTGTTTGATGAATTTTTTTACCTTCAGTTGGGGAGACTGTTTCAAATGCTTGAA
CCTCTTGGTACCAGGGTAGAAAGGGAAGGCTTGTTGGATAAGTACAGAGCAAGCAATATG
AATGGCGTCCTTATTGAGGACTGGTCTGCGCTCACTCATAAATTGTTGAAGTCTCTTCCT
TACTCCCTTACTTCCAGTCAATTAAAAGCAATTTCAGAAATTATTTGGGACCTGAAGCAG
CCTGTCCCTATGTATCGACTTTTGCAGGGTGATGTTGGATGTGGGAAAACTATCGTTGCT
TTTTTGGCTTGTATGGAGGTTATTGGATTAGGCTATCAGGCAGCTTTCATGGTTCCAACA
GAATTACTTGCAATCCAGCACTATCAACACTTGCTTAATTTACTAAATCATATTGAGGAG
---CCATCTAGACCTTCTATTGCTCTGATAACAGGTTCAACCCCAGCAAGGCAATCGCGT
ATTATTCGCAAGGGTCTTCAAGATGGAGAGATTTCTCTTGTGATTGGAACCCACAGTCTA
ATAGCAGAAAGTATAGAATTCTCGGCTTTAAGAATTGCTATAATAGATGAACAACATCGC
TTTGGTGTGATCCAAAGAGGAAAATTCAACAGCAAGTTAATTTATTCCTCTGCAAGCTTA
AGG---AAAGATGCAGACACAGATTGCCCCCCTAAAGCTGATGTGTTTATGGCCCCTCAT
GTTCTTGCTATGTCGGCCACTCCTATCCCAAGAACACTTGCTTTCGCTTTATATGGTGAT
ATGTCTCTCACTCAAATAACTGATTTACCTCCCGGAAGACAACCTATAGAGACATTCATA
TTCGAAGGGAATTATGCTGGCAATGAAACTGTGTATCAGATGATGCGAGATGAATTACTA
TCAGAAGGGAAAATTTATGTTGTGTATCCAATCATAGATACATCTGAACAGCTGCCTCAG
CTTCGTGCTGCTTCTTCAGATCTTGAAACTATATCTGAAAAGTTTGAGGGCTATCAGTGT
GGTTTATTACACGGAAGAATGAAGGCGGATGAGAAGGATGAAGCGTTACGACGATTTAAA
TCTGGAGAAACTGATATTCTGCTTTCAACTCAAGTGGTTGAGATTGGAGTCGACGTTCCT
GACGCATCCATGATGGTTGTTATGAATGCGGAAAGATTTGGAATTGCTCAGCTACATCAA
CTGAGAGGGCGAGTTGGGCGTGGAACGAAGAAGTCGAAATGCATCTTTCTCGCATCTACT
GTCAGTGGTATGAATCGGTTGAAGGTTCTGGAGAAGTCATCTGATGGTTTTCATTTAGCA
AACATTGATCTTCTTCTTCGTGGTCCTGGGGATTTGCTTGGTAAGAAACAGTCCGGACAC
ATTCCGGAGTTTCCTATAGCCAGATTAGAAATGGATGGTAATATGCTAGAAGAAGCACAT
CATGCTGCATTGAAAATATTGGGGACTTCTCATGATCTTGAGCGCTTCCCAAAGCTCAAG
GCTGAACTTAGCATGCGGCAGCCCCTTTGCCTTCTGGGTGAC
>AquilegiaCoerulea_PIA33547.1
ATGGCTCTCTCAGTTTTATCTGTGCAATCTCGTTACATGTGCTGTAATGAGAAGAACTTG
AAGAGTGCAATATCTTTTGAAGTTGAGAAGGGATTTCTGAATGCTGTTGGTGGAAATATG
AGGTTTAGCAATTTTCTTCAATCTAAGCTTATCAACTTGTGCTCTCGTTCAAAGCATAAA
AGTGCTCACAAGTTGTTGGAAGAAGTTAATGGTTATGGTACAGTGTCAGTTTTAATGGGT
TATGAAAGTGTGCAAGATCTTGTTGAGAATGAGAGAGCTCATTCTCAATTTGGTTCAGAT
TTCAAGGATATATTGGATGAATTTGCTTTCTCGCTGGCCCGTCAAAGATTTTCATCTATC
ATTATAGGCAGTTCTTCCCCTATTTTATTGTTTGATGAGATTGCAAGTGAGTCAGAAGGG
AAGAACCATATATTAGGTCATGTA---------------CGTCTCCCAGTAGGTGAGGAA
ATACTGGACATAGAGGGAATAAGCAAAACAGGACCTTCCTTGGATTCTCCAATTGTT---
GTGAACCCATCC---TTCTTTGAGGAAAAGAGTGAAAATCTCTTGCCGATATCTCAATGC
ATAGCTACACAGAATGAGGAGGTAACGGTTCCTAATGTTATTGGAGAAGATTCTTCCCAT
ACTTCAGCTTTGACAATGGAACAAAAG---GCAACAATGATTGAGTTGATTCTGGACAAA
CCCCTCAAAAGCGTACCGGGAATAAGTAGCAAACACAGTCGTCAGCTTGAAGATTGTGGC
TTTCATACGCTGCGCAAATTGTTACACCATTTCCCTCGAACATATGCTGATCTGCAAAAT
GCCCAGTCTGAGGTTGAAGATGGGGACTATATGATTTCTATTGGAAAAATCGTATCCTCC
AGGGGAATCAGAGCTAGTACTTCTTTCTCCTTCCTCGAGGTGGTTGTTGCTTGTGACATT
GGAAACAATTTAAATAAT---------------------GTCAGCGCAGAGGCAAAGAAG
ACAATTTATCTACACTTGAAGAAGTTCTTTCGTGGTGCGCGGTTTACAAATCGATATTTT
CTTAACAGTATACAGGCCAAGCATAAGGAGGGAGATCATGTGTGTGTTAGTGGTAAGGTG
AAGGCAATGAAAAAGGAAGATCACTTCGAAATGAGGGAATATCATGTTGACGTGATTGCA
GATGAGAAAGAATCATGTGTTCATGGAGAAGAGAAGACATACCCTCTATATCCCTCCAAG
GGAGGGTTGAAACCGGATTTTATCAAAGACGCAATTTCGAGAGCCTTACAAGCCTTGTCG
GTAGATATCGATCCTATCCCCAAAGAAATTTGTGAGGAATTTGATCTCTTAAATCTTTAT
GATGCATATATGGGCATTCACCACCCAAAGAACTTAAAAGAAGCTGATTTAGCTCGCAAA
AGGCTATTGTTTGATGAATTTTTTTACCTTCAGTTGGGGAGACTGTTTCAAATGCTTGAA
CCTCTTGGTACCAGGGTAGAAAGGGAAGGCTTGTTGGATAAGTACAGAGCAAGCAATATG
AATGGCGTCCTTATTGAGGACTGGTCTGCGCTCACTCATAAATTGTTGAAGTCTCTTCCT
TACTCCCTTACTTCCAGTCAATTAAAAGCAATTTCAGAAATTATTTGGGACCTGAAGCAG
CCTGTCCCTATGTATCGACTTTTGCAGGGTGATGTTGGATGTGGGAAAACTATCGTTGCT
TTTTTGGCTTGTATGGAGGTTATTGGATTAGGCTATCAGGCAGCTTTCATGGTTCCAACA
GAATTACTTGCAATCCAGCACTATCAACACTTGCTTAATTTACTAAATCATATTGAGGAG
---CCATCTAGACCTTCTATTGCTCTGATAACAGGTTCAACCCCAGCAAGGCAATCGCGT
ATTATTCGCAAGGGTCTTCAAGATGGAGAGATTTCTCTTGTGATTGGAACCCACAGTCTA
ATAGCAGAAAGTATAGAATTCTCGGCTTTAAGAATTGCTATAATAGATGAACAACATCGC
TTTGGTGTGATCCAAAGAGGAAAATTCAACAGCAAGTTAATTTATTCCTCTGCAAGCTTA
AGG---AAAGATGCAGACACAGATTGCCCCCCTAAAGCTGATGTGTTTATGGCCCCTCAT
GTTCTTGCTATGTCGGCCACTCCTATCCCAAGAACACTTGCTTTCGCTTTATATGGTGAT
ATGTCTCTCACTCAAATAACTGATTTACCTCCCGGAAGACAACCTATAGAGACATTCATA
TTCGAAGGGAATTATGCTGGCAATGAAACTGTGTATCAGATGATGCGAGATGAATTACTA
TCAGAAGGGAAAATTTATGTTGTGTATCCAATCATAGATACATCTGAACAGCTGCCTCAG
CTTCGTGCTGCTTCTTCAGATCTTGAAACTATATCTGAAAAGTTTGAGGGCTATCAGTGT
GGTTTATTACACGGAAGAATGAAGGCGGATGAGAAGGATGAAGCGTTACGACGATTTAAA
TCTGGAGAAACTGATATTCTGCTTTCAACTCAAGTGGTTGAGATTGGAGTCGACGTTCCT
GACGCATCCATGATGGTTGTTATGAATGCGGAAAGATTTGGAATTGCTCAGCTACATCAA
CTGAGAGGGCGAGTTGGGCGTGGAACGAAGAAGTCGAAATGCATCTTTCTCGCATCTACT
GTCAGTGGTATGAATCGGTTGAAGGTTCTGGAGAAGTCATCTGATGGTTTTCATTTAGCA
AACATTGATCTTCTTCTTCGTGGTCCTGGGGATTTGCTTGGTAAGAAACAGTCCGGACAC
ATTCCGGAGTTTCCTATAGCCAGATTAGAAATGGATGGTAATATGCTAGAAGAAGCACAT
CATGCTGCATTG------------------------GTAGAAAATATTGGGGACTTCTCA
------------------------------------------
>Daucuscarota_DCAR_007297
------------------------------------------------------------
---------------------------------------------------------ATG
AGGTTTAACAGTTTCCTTTTCTCTAAGGTTTCAAAATTGTGCTCTCGATCAAAGCATAAG
TTTGCAGAAAGCTTGTTAAAGGAGGTGGGAAGTTATGAGCGCGTATCTATCCTGATGGGC
TACAGTGATCTAAATGAGTTATTTGAGAATGAAAGCGTACCGACAATATCTGGCTTGAAC
CAAGAAGCTGCAGCTGGTGATTTT------AGTTTTGCACGTAAACGTTTTCCTTCTATC
ATCTTAGGTCAATCTCCAAAAGTGAAGTTGTATGATGAGAACACCCTACATGAAAGGATT
GACCAT---GCAGCAGGTCAGATTTGTAAGGATTTCTCCCCAAGCGCTGTCAATGCAATG
TGGGTTAATCCTGATAGTTTCTACGAGGCATGGCCTTCTATGGCCAGCTCTCTTTCCAAC
TTACCTTCATCTTCTTCAAAGGAAGAAACATCTTATACTTCTCCTTTGCGTGCGAACTCC
CAGACTTCGATGGCTGAACCTAAGCTAGTTCCAGAACCCTTGGTTGATGATGCTCCCAGT
GGAACTACACTTGAAATTCAGCAAACT---GCTTTATCAGTTAACTTATTTCTGGACAAA
CCTATAAGTTTCATCCCTAAATTGAGTAAGAAGCATAGCAGTCAGTTGGAAAATTGTGGT
TTACACACGCTGCGAAAGCTGCTTCACCATTTCCCTAGGACCTATGCCGATCTACATGAT
GCACAAATAGGAATAGAGGACGGGCAGTACTTCAGCTTTGTTGGCAAAGTTTTATCCTCA
AGAGGAGTGAGGGCTAGCTTTAACTTATCCTTTCTTGAGGTTGTAGTGGGCTGTGAGATT
GTGGAGATCAATTCAACTTCTGAACAGTTCACAGATGAAATTGATTACAAAAAAAAGAAA
ACTGTTTACCTACATTTGATGAAATTCTTCCGCGGGACTCGTTTCACATTTCAGCCATTT
CTCAAAAGTCTTCAGGCTAAGCATAAGGAGGGAGAAATTGTCTGTGTTAGTGGTAAGGTG
AGGTCTATGCATGCCAAAGACCACTATGAGATGAGGGAATACAATATGGATGTTATTCCA
GATGGAAATGCCTCAAATGCTTCTGGAACAGAGAGACCATATCCAATTTATCCTTCGAAA
GGTGGCGTAAACCCGAATATTCTTAAAAGTATAATCTCAAGGGTGCTACAGGTCTTGCCT
GGCGAAATTGATCCTATTCCAAGAAATATCACTGAGGAATTTGGACTTGTACCCCTCCGG
GATGCTTATCTAGGAATACACCAGCCAGAGAACATAGATGCGGCTGATTTAGCTCGTAGG
AGGCTCATCTTTGATGACTTCTTTTATCTTCAGTTAGGACGTCTGTTCCAAATGCTTGAG
GGACTCAGAACACAAATAGAGAAGGACAAATTGCTTGATAAGTACAGGAAGCCTGAATTG
AATGTGGTTTTTGCTGAAGACTGGTGCAATCTTACCAAGCATTTTTTAGGGGCCCTTCCG
TATTCACTTACACGTAGTCAACTGAATGCAGCTTCAGAAATTATCTGGGACCTTAAGCGG
CAGATTCCCATGTATCGCCTTTTACAGGGTGATGTTGGTTGTGGGAAAACTGTGGTAGCT
TTCTTGGCATGCATGGAAGTCATTGCCTCAGGTTTTCAGGCTGCTTTTATGGTTCCCACC
GAGTTGCTTGCGGTCCAGCACTATGAGCACCTTCTTAATTTGCTAGAGAATATGGGGAAT
GAGCATGACAAACCTTCTGTTGCTTTATTGACTGGGTCAACACCATCAAAACAGTCACGG
CTAATTCGTGAGGGTCTGCGAGCCGGCAACATCTCATTGGTCATTGGAACTCACAGTTTG
ATTGCAGAAAAAGTAGAATTCTTAGCTTTACGCATTGCTGTGGTGGACGAGCAACACCGT
TTTGGTGTGATTCAGAGAGGAAGGTTCAACAGCAAGTTATATTTTAACTCTCTGAGTTCG
ACACTAGCTGGAAATGATTCAAGTGCCTCGCCCAAGGGCGAG---TATATGGCTCCTCAT
ATTCTCGCTATGTCGGCTACCCCAATTCCAAGGACACTTGCTCTGGCCTTGTATGGTGAT
ATGTCCTTGACCCAAATCACTGATTTACCTCCTGGAAGGATACCTATAGAGACATGTATT
ATTGAAGGAAGTGAATCTGGCTTTTCGAAGGTCTACCAGGTTATGTTGGATGAACTAGAA
GCAGGAGGAAAAATATATCTGGTGTATCCGGTAATTGAGCTCTCTGAACAGCTTCCTCAA
CTTCGTGCGGCTTCTGCTGATTTTGAAACTATATCTAGTAAGTTCAGAGATTATAATTGT
GGGCTGCTGCATGGGAAAATGAAGAGTGACGAGAAAGATGAAGCATTGAGACGTTTTAGA
TCTGGTGAAACTCATATACTGCTAGCTACACAAGTTATCGAGATCGGTGTGGATGTTCCA
GATGCATCTATGATGGTTGTTATGAATGCTGAAAGATTTGGAATGGCTCAATTGCACCAA
CTTAGAGGACGAGTAGGTCGTGGAGTGCGAAAATCAAAATGTATACTAGTAGCGTCTTCC
GTCAGTAGCTTAAGTCGGTTGAAGGTGCTTGAGAGCTCGCAAGATGGTTTTCACCTTGCA
AGCATGGATCTTATTCTTCGTGGACCTGGTGACTTACTTGGTAAGAAACAGTCAGGACAC
CTTCCAGATTTTCCTATTGCCAGACTGGAGATAGATGGGAATATTCTACAAGATGCACAT
GCCGCCGCCTTGGAAACTTTAGGCATGTCCCATGATTTGGAGAAATTCCCTGAGCTTAAA
GCAGAACTTAGCATGAGACAGCCGCTTTGCATTCTTGGTGAT
>HelianthusAnnuus_OTF95566.1
------------------------------------------------------------
---------------------------------------------------------ATG
AGGTTTAATGGTCTTCTATTATGCAATATATCAAAATATATCTCTCCATCTAAACATAGA
TTAACAAAGAATGTGTTTAACATAGTAGATAGTTATGGCAGAGTATCCCCTGCTATGTGT
CATGACGGTTTTGACGAACAACTTGATCAAGAAAAATATTAT------------------
---------------------TTTGATGCATCGTTAGTTCGGAATCAGTTTCCTTCTATC
ATATTAGGGCAATCTAGTCCAGTAGAGTTATACGACGGAATTTCAGATGACCCCGACACC
GATAGCATTTTGACCTCAGAT---------------------AGTTCTATGGGTTCAACA
GTGGTGGACCCCAGTATGTTGTTTGACTCATTGGGTTCCGTAGCTCACGAGTTTAACAGT
TTTTCTTCCTACGAGATTGAAAGTATATCAGATCAAGGTAGTCCGGGTCCAACAACCTCT
CCATCCGTTACCCAAAATGGGAAATCATTCACTAAACAAAATAAAGAGAAATCGGATCCT
------CAATGTGTTGTTGATGATCCT---ACTGCACCATTTGAATTGGTTCTTGATAAA
CCGATCAGTTGTGTGCCTGCAATAAGCAAGAAGAAATGCAGTCAGTTGGAAAGCTGTGGT
TTTCATACGATACGAAAGTTGTTGGGTCATTTCCCTCGGACATACGCTGATCTACAAAAT
GCACAAATTACGATCAATGATGGGCAGTACTTGATATTTATCGGAAAAGTTATATCATCC
AGGGGAATCAAGGCAAGTTGTTCGCTATCATTTCTTGAGGTGATCGTTGGTTGTGAGGTT
GCTGAAAGTGGTTCAGCTTCTGCCTGTACAGTTTCCGAAAAGAATAATGGAAGCAAGAGA
ACAATATTTTTGCACTTGAAGAAATTTTTCCGTGGGACACGATTTACGTATCAACCTTTT
TTGTATAGTCTTCAAGAGAAGCAGAAAGCCGGAGACATTGTTTGTGTCAGTGGTAAGGTG
AGGAGTATGCGTACCAAAGATCATTACGAAATTAGGGAATATAGTCTTGATATAATACGA
GATGACGACGATGAATCTGCATGTGCTGAAGGGAGGCCGTATCCGATATATCCTTCGAAA
GGCGGTCTAAATCCAAAGTTACTTGGTGACATTATCGCAAGTGTTCTAGATGCATTGCCG
CCTGACATAGATCCTATTCCGAAGAATATTCTTCATATGTTTGGACTGAAGAGCCTTCGT
GATGCGTATATTGGGATTCACCAACCAACAAATTTTAACGAGGCTGATTTAGCTCGCAAA
AGGATTATATTTGATGAGTTCTTTTACCTGCAGTTGGGCCGTTTGTTTCAAATGCTCGAA
GGAGTTGGTACGAGGATCGAGAAGGATGGATTGTTAGACAAGTACAGAAACCCCGTAACA
AACGCGGTAGTTGCTGAAGAATGGTGCCCTCTAACCAAACAGTTCCTCAAGGCTCTACCG
TATTCGTTAACGTCTAGTCAATTAAGCGCTGTTTCGGAAATCATTTGGGATTTAAAACGC
CAAGTGCCAATGAACCGACTTTTGCAGGGAGATGTGGGATGCGGGAAAACCGTGGTAGCT
TTCTTGGCGTGCATGGAGGTTATCGGTTCAGGATATCAGGCGGCTTTCATGGTTCCAACT
GAGTTACTTGCGATCCAACACCACGATCTCCTCCTTAATTTGCTGGAGAATGTGGAAGAT
GTACCTTGCAAACCATCCGTCGCTTTGCTAACGGGCTCAACTCCAGCCAAAAAGGCCCGT
CTAATCCGTGAGGGTCTCCAAAGTGGCGAAATTGCAATGGTGATTGGGACCCACAGTTTA
ATCGCTGATAAGGTGGAATTCTCGTCTCTAAGAATTGCTGTGATAGACGAGCAGCATAGA
TTTGGTGTGATCCAGAGAGGTCGATTTAACAGCAAGCTATACTGTAACTCATTAACTTCC
AGATTGGTTGAAAATACTTCAAATGGCAACGCAAAAGGTGAAATAAGTATGGCCCCACAT
GTTCTTGCTATGACTGCGACCCCGATCCCGAGGACTCTTGCTTTAGCTTTGTACGGAGAT
ATGTCTCTCACACAAATAACTGATTTACCTCCTGGGAGAAAATCTATTGATACATTTGCG
GTTGAAGGAAATGAGACGGGTTTCGAAAAAGTGTATCAGATGATGAGGGAAGAATTAGAT
TCAGGAGGGAGAGTGTATATAGTTTACCCGATTATCGACCAATCAGAACAACTTCCGCAG
CTTCGTGGTGCATCGGCTGACCTGGAAGTAATATCAAACAGATTCGAAGGGATCAGTTGC
GGGTTGTTACACGGGAGAATGAAAAGCGATGAAAAAGACGAAGCTTTGAGACGGTTTAGA
TCAGGAGAGACGCAAATATTGCTTTCCACTCAAGTCATCGAGATCGGTGTGGATGTTCCA
GAAGCTTCTATGATGATCGTGATGAACGCTGAGAGATTTGGGATAGCTCAACTGCACCAA
CTTAGGGGACGAGTTGGGCGTGGGGCCCGTAAGTCGAAGTGTGTACTTTTGTCGTCAACA
GCCAGTGGTCTGCCTAGATTGGAGGTGCTTGCGAAATCGTCAGATGGTTTCCACCTGGCG
AACATGGACCTTCTTTCACGGGGCCCTGGTGACTTGCTTGGAAGGAAGCAGTCGGGACAT
CTTCCTGAGTTTCCGGTTGCTAGATTGGAAATTGACGGAAATATCCTTCAAGAAGCACAC
CTAGCTGCACTGACAATTTTGAGCGAGTCACATAATTTGGAGGAATTCCCGGCACTTAAA
GCCGAGCTCAGCATGAGACAACCGCTCTCCTTTTTAGGTGAT
>ArabidopsisThaliana_AT2G01440.1
ATGGCGGCAGTGACTCTATCACCC------TGTAGCATGTGTTGTGGTAGTAGAAGATTG
CGTAGTGTCATTGTAATCCAAGCTCAGAGAGGAAACTGGAAC------------AGAATC
AGGTTGAGTAATTTCTTCTTCTCCAAAGTCTGGAACATATCTTATCGTTCAAAGCATAAA
TATTCTGACAATCTTCTTGAGCAAGTTGAGAAGTATGCCTCTGTTGCAGCTTTGATGGAG
TGTGATAATGTTGATGATTTTATTGAT---------------AAGAAATCTGATGAACAA
GTTAAGAAA---------------GATCTTGTTTTGGCGTGTAAGAGATTCCCTTCTATC
ATTCTTGGTGATTCTCGTCCCGTGGAATTATACTCCAATAGCAAATCTTACGGTGAATCA
AGTAGCATTCTTAAAACGCCAACTGATAACAGTTTCCTTCCTACTCCTATGCATGGAGGA
TGGTTTGATCCGGATAATCTTTCGAGAACATTATCTTCCTTCTGTCCTGAGCTTTTACAG
AATGATGATTCTTCTGATCCAAGAGAAGATATATTAGATGATGGTTCTTCTTTTACGAGC
AAAACTGCTACTTCTGAAGTT------------GAAGCAACGTCTGATGAT---------
------------------------------GTTTTTGCCGCTCAGCGATTTCTTGCTACT
AGTATAGATTCTATGCCTGGGTTAAGTAAGAGGCACAGTAATCAGCTAGACAGCTGTGGT
TTTCACACGATGAAGAAATTATTGCATCATTTTCCTCGAACCTATGCAGATTTGCAGAAT
GCACAGGTTGATATTGAGGATGGACAGTATTTGATATTTGTTGGGAAAGTCTTGTCTTCA
AAGGGAGTTAGAGCTAGCTCTTCATTTTCATTTCTCGAGGTTATTGTCAGCTGTGAAGTC
TCAGGCAGAGACAGAACTCCGGAGGATCTGAGTCATAATGCTGAAGATAAAGCAGGAAAA
TCAATATTTTTGCATCTGAAGAAGTTTTTTAGGGGGACTCGCTTCACCTGGCAACCCTTT
CTTAATTCTATTCAAGAGAAACATAAAGTCGGGGACCTTGTATGCATTAGTGGGAAGGTA
AAGTCATTGCGTGCAGAAGATCATTTTGAAATGAGGGAATACAATATAGATGTACTCAAA
GATGAAGAAGAATCATCTCATCGAGCCCAGGGGAGACCATATCCTATATATCCTTCAAAA
GGAGGGTTGAACCCAAAGTTCCTTAGCGATGTCATCTCCAGGGCTCTGCGGGTTCTCCCC
GCCAATATGGATCCGATTCCTAAGGAAATTACTAAAGTGTTTGGCCTACCATCTCTTAAT
GATGCCTACGTTGGCATTCACGAGCCCAAGACTTTAGATGAGGCTGATTTAGCTCGCAAA
AGGCTAATATTTGACGAATTCTTTTACCTACAGTTGGCACGCTTGTACCAAATGCTTCAA
AGCCTTGGCACAAAAATAGAGAAAGATGTATTGCTGGAAAAGTTTAGAAAGCCAGTACTT
AATTCCGTTTATATTGAAGAATGGTCCACTCTCACGAAGAGTTTTCTGAAAGCTCTACCA
TATTCCCTTACTCCTAGCCAGCTAAGCGCTGTCTCAGAAATAATATGGGATCTAAAGCGT
CCGGTTCCAATGAATCGGCTTTTGCAGGGTGATGTTGGATGTGGCAAAACAGTGGTTGCT
TTCTTAGCGTGTATGGAGGTCATAGGATCTGGTTACCAGGCAGCTTTCATGGCCCCCACA
GAATTACTTGCCATCCAGCATTATGAACAGTGTCGTGATCTGTTGGAGAATATGGAAGGG
GTAAGCTCCAAGCCAACCATTGGGTTGCTCACAGGTTCAACCCCGGCAAAGCAGTCACGT
ATGATTCGCCAGGATCTTCAAAGTGGAGCTATATCGTTTATAATTGGAACTCACAGTCTG
ATAGCTGAAAAGATAGAGTACTCTGCATTACGTATTGCCGTAGTTGATGAGCAGCAACGG
TTTGGTGTAATCCAGAGAGGAAAGTTTAACAGCAAGTTATATGGAACATCTATGATATCA
AAAAGTGGCTCATCTGACTCTGATGATACTTCTAAAGCTGATCTCAGTATGGCTCCTCAT
GTTCTTGCCATGTCAGCCACCCCTATCCCGAGATCACTTGCCTTAGCGTTATACGGAGAT
ATATCTTTGACCCAAATTACTGGTATGCCACTTGGAAGAATACCAGTTGAGACGCACATT
TTTGAAGGAAATGAGACTGGCATCAAAGAAGTCTACTCAATGATGCTGGAAGACCTGAAG
TCTGGAGGCAGAGTATACGTTGTGTATCCTGTTATTGACCAATCAGAGCAACTGCCACAG
CTCCGTGCTGCCTCTGCTGAGCTCGAAATAGTAACCAAAAAATTTCCAAAGTACAATTGC
GGACTGTTACACGGGAGGATGAAGAGTGACGACAAAGAAGAGGCTCTAAACAAATTCAGA
AGTGGAGAAACACAGATACTTCTGTCCACCCAGGTGATAGAGATAGGTGTTGATGTTCCA
GACGCATCAATGATGGTTGTAATGAATGCTGAAAGATTTGGAATCGCTCAGTTACACCAA
CTCCGAGGACGTGTTGGGCGAGGAACCAGAAAATCCAAGTGCTTATTAGTTGGGTCAAGT
ACCAATAGCCTAAAACGGTTGAACATGTTGGGGAAATCATCAGATGGGTTTTACTTGGCA
AACATAGACCTTCTTCTACGTGGACCTGGTGATTTGCTTGGGAAGAAACAGTCTGGGCAC
TTGCCAGAGTTCCCGGTCGCTAGGCTAGAAATAGACGGCAATATGTTGCAGGAAGCCCAC
ATCGCCGCTTTGAACGTTCTAGGAGATTCTCATGACCTGGAGAAGTTTCCAGCGCTGAAA
GCTGAGCTTAGCATGAGACAGCCACTTTGTCTTCTGGGCGAC
>CitrusSinensis_orange1.1g045263m
ATGGCGCTCACTGTTGCAGTTTCGCAGTCGTGTGGCATGTGTTTTGGTGGGAAACAGTTG
AGATGTGCTATAATCTTGAAAGCTGGGAGAGGCTGTAGGAATGTGTTGGGTACAAATATG
AGGTTTAGTAACCTCCTCCTCCCTAAAATACCAAAAATTTGTTCTCGATCTAAGCATAAA
TATGCTGAATGTATGTTGAAGTTGGTGGAGCCATATGACGAGGCATCAGTTGTCATGGGC
TATGACAGTCTTAATGATTTGTTTAAGTACGGAAGAGCAGATAAAGAT------------
---------GCCATGGATGATTTTGACATCTCCTTGGCTTGTAAAAGATTTCCGTGCATC
ACATTGGGTAGCACTCCTCCAGTTGGATTGTATGATGAGACCGCAGGTGGCTCTGAAATG
AAGAGCCTCTTAGCAGATCAAAGTTGTGAAGCAGTTGTCTCTAATCCTATGGATGCGGAG
TTGGTTGATAGATTTGGTCTTTCTGAAGCATGGCCTTCTCTATATCCTGCCCTTCCAAAT
GAATCTTCTACC------------------------------------------------
---------AGTTCGGAGGTTGGATCTCTACCA---------------------------
------------------------AGT---GAGGCATCTATTGAGCCATTGCTTGATAAA
TGCATCAGTTGCGTGCCTGGATTAAGTAAGAGGCTCTATCACCAGCTGGAGAATTGTGGC
TTTTATACGTTGCGGAAACTACTCCACCACTTTCCTCGGACCTATGCTGATTTACAGAAT
GCACAGATTGATCTTGATGATGGACAGTACTTCATATTTATTGGAGAAATTATATCTTCC
AGGGGAATGAAAGCAGGTTGTTCTTTTTCATTTCTTGAGGTGATTGTTGGTTGTGAGATC
GCAGACACAGAAACAACTTCTGGAGATGAGGTTGTCAATATTGACAGTGGGCAAAAAAAG
AAAATCTATTTGCATCTGAAAAAATTCTTCCGGGGCACTCGCTTTACTAGTATACCTTTC
CTTAAAAGCATTGAGGGAAAGCATAAAGTGGGAGAGTTTGTATGTGTTAGTGGTAAGGTG
AGGGCTATGCGGTCTAATAATCACTATGAAATGAGGGAATATAATATTGATGTGCTGAAA
GATGAAGATGACTTATCTCTTCGAGCAAAAGGGAGGCCATATCCAATATACCCTTCAAAA
GGAGGCCTAAATGCAAGCTTACTTAGGGACACTATTGCGAGAGCCTTACAAGCGTTGCCT
GCCAATTTTGATCCTGTACCCAAAGAAATCACTCAGGAATTTGGACTTTTGTGCCTTTTT
GATGCCTACATGGGGATTCACCAGCCAAAACATATAGATGAGGCCGATTTAGCTCGCAAA
AGGCTTATATTTGATGAGTTCTTCTACCTACAGTTAGGACGCTTATATCAAATGCTTGAA
GGTCTTGGTACACAATTTGAGAAAGAGGGATTGCTGGATAAGTACAGAAAACCTAGATTA
AATGCTGCATATATGGAAGGATGGTCCAGTCTGACCAAGAAACTTTTAAGAGCTCTTCCT
TATTCCCTTACTTCTAGTCAGCTAAGTGCCATTTCAGAAATTATATGGGATCTCAAGCAA
CCAGTTCCTATGAATCGGCTTTTGCAGGGTGATGTTGGATGTGGTAAAACTGTGGTAGCT
TTTTTGGCTTGCATGGAGGTTATAGGCTCTGGTTATCAGGCAGCTTTTATGGTTCCAACT
GAGTTGCTTGCAACCCAGCACTATGAGCACTTGCTTAAATTGCTAGATAATATGGAGGAG
GACAAGCACAAACCTAAAATTGCCTTACTAACAGGTTCAACACCAGTAAAACAATCCCGG
ATGATCCGTAAGGATCTTCAAACTGGAGATATCACTCTGGTCATTGGAACCCATAGTTTA
ATTGCTGAAAAAGTTGAATTTTCTGCTTTACGCCTCGCTATTGTGGATGAACAACAACGC
TTTGGTGTGGTACAGAGAGGCAGATTTAACAGTAAGTTATATTATACCTCCATGAGTTCA
GGTATGGCAATGGTTAATTCAGACGGGTCTCCAAAAGATGATCAACATATGGCTCCTCAT
GTTCTTGCCATGTCAGCCACTCCTATCCCAAGAACGCTTGCTTTGGCATTATATGGGGAT
ATGTCCTTAACACAGATAACTGACTTACCTCCAGGAAGGATACCTATTAAGACCTACATC
ATTGAAGGAAATGAGAAGGGCTATGAGAATGTGTACAAG---------------------
------------------------------------------------------------
------------------------------------------------------------
------------------------------------------------------------
------------------------------------------------------------
------------------------------------------------------------
------------------------------------------------------------
------------------------------------------------------------
------------------------------------------------------------
------------------------------------------------------------
------------------------------------------------------------
------------------------------------------
>CuscutaAustralis_Cucsa.234880.1
------------------------------------------------------------
------------------------------------------------------------
------------------------------------------------------------
------------------------------------------------------------
------------------------------------------------------------
------------------------------------------------------------
------------------------------------------------------------
------------------------------------------------------------
------------------------------------------------------------
------------------------------------------------------------
------------------------------------------------------------
------------------------------------------------------------
------------------------------------------------------------
------------------------------------------------------------
------------------------------------------------------------
------------------------------------------------------------
------------------------------------------------------------
------------------------------------------------------------
------------------------------------------------------------
------------------------------------------------------------
------------------------------------------------------------
------------------------------------------------------------
------------------------------------------------------------
------------------------------------------------------------
------------------------------------------------------------
------------------------------------------------------------
------------------------------------------------------------
------------------------------------------------------------
------------------------------------------------------------
------------ATGGAAGTTATAGGCACTGGATATCAGGCAGCATTCATGGTTCCGACT
GAGTTACTTGCTATTCAGCATTATGAGCACTTGCTTGGTTTATTAGAGAACATGGAAGGG
GTCGAGAATAAACCTTCGGTTGCTTTACTGACAGGTTCTACCTCATCAAAACAATCACGG
ATGATTCGCGAGGGTCTGCAATCAGGAGAGACTTCTTTAGTTATTGGAACTCAGAGTCTA
ATATCGGAAAAAGTGGAGTTCTCTGCTTTACGCATTGCAGTTGTGGATGAGCAGCACCGT
TTTGGTGTAGTCCAGAGAGGGAAGTTTGGTAGTAAGTTATTCAACAACTCTATAAGTTCG
AAAATTGCGGCAGAGCACGCTGATGGAACCTCAAGTGGAAATTTCTCTATGGCTCCTCAT
GTTCTTGCCATGTCAGCCACTCCTATTCCAAGGACGCTTGCTCTTGCATTGTATGGAGAA
ATGTCGCTGACTCATATTACTGATTTGCCTCCTGGACGGGTACCAGTCAAAACATATTCA
ATTGTGGGTAACGATGAAGGCTTTGAGAAAGTTTATGAGATGATGCTGGATGAGTTAGAT
AAAGGAGGGAAGGTGTATCTTGTATATCCAGTGATTGAGCAATCTGATCAACTGCCTCAG
CTTCGTGCTGCTTCAGAAGATCTTCAATCCATTTCTTACAGGTTTCAGGGCTATAACTGT
GGGTTGTTGCACGGGAAAATGAAGAAAGATGAAAAAGAGGAAGCGTTACGGAGATTTCGA
AACGGAGATACGCAGATACTACTTTCTACACAAGTGATCGAGGTTGGAGTGGATGTTCCT
GATGCATCAATGATGGTTGTTATGAATGCTGAGAGGTTTGGAATTGCTCAGCTCCATCAA
TTAAGAGGACGAGTTGGACGTGGAATGAAGAAGTCTAGGTGCATCTTGGTGGCATCTACT
ACAAGCAGCTTAAGTCGGTTGAAGGTGTTGGAGAATTCATCTGATGGTTTTCATTTGGCA
GAAGTTGATCTTCTTTTACGTGGGCCTGGTGATTTGCTTGGTAAAAAGCAGTCAGGACAT
CTTCCAGAATTTCCAATTGCAAGATTGGAGGTAGATGGGAATATTTTGGAAGATGCACAT
CTTGCCGCTTTGAAAATTTTAAGCATTTCTCATGATTTGGAGCAGTTTCCTGCCCTGAAG
ATGGAGCTTAGCATGAGGCAGCCACTTTGTCTACTTGGTGAT
>CoffeaCanephora_Cc11_g08660
ATGGCAGTATCAGGATTGGTTGGGCAAGGTTGCTGTCAGTGTTTAGCTAAACAGTTCTCA
AGATTGCCAGTTACTTTGGAAGTTGAGAGAAGTTTTAGGAATGTTTTGGTTGGAAATATG
AGGTTCAGTAATTTTTTCTTTCCAAAGATTTCAAACTTGTATTTTCGGTCGAAGCATAAG
TCATCTGGAAAGTTTCTGGAGAAAGTTGATGCACAGAGGAAGGTAACTGTCCTTCTTGGT
TATGATGGCATTGATGACTCGATAGACAATGAA---------------CTATGTGAGAAG
TGTAATGGTGGAAAAGATGATTTTGATGTCTCATTGGCTTGTAAACGTTTCCCATCCATA
TCATTGGGTTTTTTTCCACCGGTGGAATTGTATGATGAAGCAACATGCAGCTCCATGGAT
GAAGGCCTTTTAGCATCTCAGCTTTATCAGCAATTTCTTGCCAATTCCAGTGACCCTAAG
TTGGTTGATCCTGATTCTCTATATGAGACATGGACATCTTTATGTCCGGGAAGAGAAGAT
GGGAACTCATCTTCTTTAACGGAACAT------------------ATGCATTCAGGGTCA
CCAACTTTGAAGCCAAAGGCAGGACGCAACTTAGAATTCCATCTTGACGAACCTGTCAGT
ACCACTATGCTTGAGACGCAAAATACT---GCTGCACCAATGCAAGATATTCTTGATAGA
TCCATAAATTGCATTCCTGGACTCACTAAAAGGCAGTATAGTCAGCTGGAAAACTGCGGC
TTCCACACGCTGCGGAAATTGCTGCACCATTATCCTCGAACATATGCCAATCTACAAAAT
GCAGAAGTCAGCATTGATGATGGGCAGTATTTGATTTTTGTCGGGAAAATATTATCTTCA
AGGGGTATTAGAGCTGGTTATTCATTTTCATTTCTTGAGGTTGTTGTTGCTTGTGAAGTT
ATGCAAAATGGGTCAACCTCTGAATGCATTGTAGATGAAACTGAAAGCAGGAAATTGAGA
ACAATACATTTACATTTGAAAAAATTTTTCCGTGGTACTCGCTTCACATACCAACCTTTT
CTAAGAAGTCTTGAGTCAAAGCACAAGGAGGGAGATGTTGTATGCGTTAGTGGTAAGGTG
CGCACAATGCGTACAAAAGATCACTATGAAATGAGGGAGTACACTTTGGATACACTTCAG
GATGAAGAAGATTCATCCACCTGTGGCAAAGAGACTCTTTACCCTATATATCCCTCGAAA
GGAGGATTAAAACCAAACTATCTTAAAGATATTATTTCAAGAGGGTTACAAATATTGCCT
CCCAATATTGATCCTATTCCTGAAGTTATACGAGAGGATTTTAAACTTATATGCCTTCGT
GATGCATATACTGGAATTCACCAACCAAAGAATCTAGCTGAGGCCGATTCAGCTCGAAGG
AGGCTTATATTTGATGAGTTTTTTTATCTTCAGTTGGGACGGCTGTATCAAATGCTAGAA
GGTCTCGGTACCAAACTAGAAAAAGATGGCTTACTGGATAAATACAGGAAACCTGAACTT
AATGCTGTACTTATAGAAGACTGGTCTACTCTGACCAAGGAGTTTTTGAAGGCTTTGCCA
TATTCCCTGACACCCAGTCAGCTAAGCTCCGTGTCACAAATTATTTGGGATCTAAAGCGA
CCTGTCCCAATGAATCGACTACTGCAGGGAGATGTTGGATGTGGGAAAACCATAGTAGCC
TTTTTGGCATGTATGGAGGTTATTGGCTCAGGGTATCAGGCAGCTTTTATGGTTCCAACT
GAGTTGCTTGCTGTTCAGCATTATGAGCATCTTCTTAAATTGCTAGAGAATATGGAGAAC
CGCCAAATGGCACCATCTGTTGTTCTGTTGACAGGCTCAACCTCGTCAAGGCAGTCAAAT
ATCATTCAT---------------------ATCTCTTTGGTCATTGGTACCCACAGTCTA
ATAGCTGATAAAGTAGAATTTTCATCATTACGCATTGCTGTTATAGATGAGCAACACCGG
TTTGGTGTTATTCAGAGAGGACTGTTTAACAGCAAGTTATACTTCAACCCTGCAAGTTTA
AAGCTGGAATCAGCTAAGTCAGATGACTCCTCGAAAGGGGACAACATTATGGCTCCGCAT
GTTCTTGCTATGTCAGCTACTCCTATTCCAAGGACTCTTGCTCTGGCTTTATATGGAGAC
ATGTCCCTTACACAAATCACAGATCTACCTCCAGGAAGGATACCAATTGAGACGTACATT
ATTGAAGGGAATGAAGATGGCTTTGAGATCGTCTATAAGATGATGCTGGATGAATTGGAC
GCAGGTGGAAAAGTATATCTTGTATATCCAGTAATAGAGCAATCTGAGCAACTGCCGCAG
CTTCGTGCTGCTTCAGCTGACCTTAAAACCATATCCAGTAGATTTGCGGGCTATAATTGC
GGGTTATTACATGGAAAAATGAAAAGTGACATGAAAGATGAAGCACTAAGACGATTTAGA
TCTGGAGAAACAAATATTCTACTTTCAACGCAAGTGATTGAGATTGGTGTTGATGTTCCA
GATGCATCTATGATGGTTGTAATGAATGCTGAGAGATTTGGGATAGCTCAGCTTCACCAA
CTTAGAGGGCGAGTTGGACGTGGTGATAGGAAATCTAAATGTATTTTGGTAGCATCCACC
CCAAGTAGCTTGAATCGTTTGAAGGTGTTGGAAAAATCATCTGATGGTTTTCAGCTTGCA
AGCATGGACCTCGTCCTTCGAGGACCTGGGGACTTACTTGGTAAAAAGCAATCAGGACAT
CTTCCAGAGTTTCCTATTGCTAGATTAGAGATAGATGGAAACATCCTACAAGAAGCACAT
CTTGCTGCACTGAAAATCTTGGGAGAATCTCACGATCTGGGGAGCTTCCATAGTCTTAAA
GCTGAGCTTAGCATGCGACAGCCCCTTTCTCCTCTTGGCGAT
>GlycineMax_Glyma.07G164800.1.p
------------------------------------------------------------
------------------------------------------------------------
------------------------------------------------------------
------------------------------------------------------------
------------------------------------------------------------
------------------------------------------------------------
------------------------------------------------------------
------------------------------------------------------------
------------------------------------------------------------
------------------------------------------------------------
------------------------------------------------------------
------------------------------------------------------------
------------------------------------------------------------
------------------------------------------------------------
------------------------------------------------------------
------------------------------------------------------------
------------------------------------------------------------
------------------------------------------------------------
------------------------------------------------------------
------------------------------------------------------------
------------------------------------------------------------
------------------------------------------------------------
------------------------------------------------------------
------------------------------------------------------------
------------------------------------------------------------
------------------------------------------------------------
------------------------------------------------------------
------------------------------------------------------------
------------------------------------------------------------
------------------------------------------------ATGGTTCCTACC
GAGTTGCTTGCGATCCAGCATTATGAGCATTTGCTTAAATTGCTCGAAAACTTGGATGAG
GTCGTGTTCAAGCCAACTGTTGCTTTACTCACTGGTTCAACCCCACTAAAACAATCACGG
ATGATTCGTAAGGGTATCCAGACCGGAGAAATCTCGATGGTCATAGGAACTCACAGTTTG
ATAGCAGACAGTGTGGAATTCGCAGCCTTACGTATTACTGTGGTAGACGAGCAGCATCGC
TTTGGTGTGATTCAAAGAGGAAGGTTTAACAGTAAGTTATACTGTGCATCTTCAAATTCA
AACATGGAAGATGCCATTACAGATGATTCCTCTAAGAGTGATGCTTATATGGCCCCACAT
GTTCTCGCCATGTCTGCTACTCCTATTCCAAGGACACTTGCACTGGCTTTATATGGTGAC
ATGACAATGACACAGATAACCGACTTACCTCCTGGAAGAATTCCTGTTCAAACATTTATC
ATTGAAGGAAATGACAAAGGGTTGGAGGATGTCTACAAGATGATGCTGGGTGAGTTGGAA
GATGGGGGGAAAGTTTATCTTGTCTACCCAATTATTGAACTTTCTGAGCAGCTACCTCAG
CTTCGTGCTGCCTCTGCCGATCTTGAAGTTATATCACACCAGTTTCGAGGATATAATTGT
GGCTTATTACATGGAAAAATGACAAGTGAAGAAAAAGAAGAAACATTAAGAAAGTTTAGG
ACTGGAGAAATACATATACTACTTGCCACTCAAGTAATTGAGATTGGTGTTGATGTTCCA
GATGCATCTATGATGGTTGTGTTGAACTCTGAGAGGTTTGGAATTGCCCAACTACACCAA
CTCAGAGGGCGAGTTGGGCGCGGAACAAGGGCATCAAAATGTGTACTAGTAGCATCAGCT
GCCAGTAGCCTAAATCGTTTGAAAGTACTAGAGCAATCATCAGATGGGTTTTATCTTGCT
AATATGGACCTTCTGTTGCGGGGACCTGGTGACTTGCTTGGAAAGAAACAATCTGGACAT
CTTCCTGAGTTTCCTGTTGCCAGATTGGAAGTTGATGGAAATATTTTACAAGATGCGCGC
ATTGCTGCACTGACAATTTTAAGTGCATCCCATGATTTGGAGCAATTTCCTGAACTTAAA
CTGGAGCTTAGCATAAGACAGCCGCTTTGCCTACTTGGTGAT
>GlycineMax_Glyma.07G164900.1.p
ATGCTTTTATATACACTTTCAACTCTTGCGTCTTTTCAATGTCTTTGTGGCAAGCAACTC
GCAAATGTTGTGCCCTTTCAAGGC---------------ACCTTTCTCAATAGAAGAATG
AGGTATTGTAGTTTTGTACCTTCGAAAATG---------TGTTACCGGCTCAAGCATAAG
TTAGCAGAGAAGGTTGCGCGAGGTGTGGGAAGCGGTTCCAAGGTAGTTGCTCTTATGGAT
TATAAC---CTTCCTGACCTAATTGGGAATGGAAGCGGTGAAAAGAAATCTAAAATGAGT
CCAAAAGATGCATTAGATGATCTGGACATCTCCTTGATATGTAAGAGATTTCCGTCAATT
ACTTTGGGTTATGCTCCTCGAGTGGATTTATATGATGGGACCAGGTCATGTTCTGAGACA
ATGAACTCTTTAGCAACGGAAAATTTTGAAAATTCTTTTTCTGATTCTTTAGAGGCTAGT
TGGGTG---CAAAGTACTCTCTCTGAAGAACGGCCTTCTCTGTATGCCAGTCATTCTAGT
CTCACATCTTCCACATTAGGAGAAGAAGATTCTTGTCCTTCTCCTTTGCCGCCTGATTTG
ACGCCTTCAATATATGAAGAAAAATTGGAT---CAAATCACCAGGGAAGATTCTCAAATG
AAAGTGAGGATGGAGTCACAATCAAAT---TCTACACCCAGTGAGTTATTTCTTGACAAA
TCTGTAAGTTGCATACCTGGATTAAGTAAGAGGCACTACCAGCAGTTGGATAACTATGGG
TTTCACACGGTGAGGAAATTGCTGCTCCACTTTCCACGATCATATGCCAATCTGCAGAAT
GCGCATGCTAAAATTGATGATGGGCAATATTTGATTTTTGTTGGAAAAGTCTTGTCTTCA
AGGGGAGTCAAAGCTAATTTTTCATTTTCATTTCTTGAGGTGGTTGTGGGCTGTCAAGTT
GCTGAAAGTGAATCTGCTCCTGAGCATGTAACTATTGATGTG------------CAAAAG
ACAGTTTATTTGCATCTGAAGAAATTTTTTCGTGGCTCACGTTTTACTTTTAAAGCTTTC
CTTAAAAACCTTGCAGAAAAGTATCAAGAGGGAGACATAGTATGTGTTAGTGGTAAGGTC
AGGACTATGCGTGCTAAAGATCACTATGAGATGCGAGAATATAATATTGATGTGCTTGAA
GATGGAAAAGATTTGTCTTTTTTTGCTAAAGAGAGGCCATATCCTATCTACCCTTCAAAA
GGCCGTTTGAACCCAATATTTCTTAGGGACACTATTGCAAGGGTGCTTCAAATT------
------------CCTGTAAGTCAGAATCTTATTCGAAAT---------------------
------------------------------------------------------------
------------------------------------------------------------
------------------------------------------------------------
------------------------------------------------------------
------------------------------------------------------------
------------------------------------------------------------
------------------------------------------------------------
------------------------------------------------------------
------------------------------------------------------------
------------------------------------------------------------
------------------------------------------------------------
------------------------------------------------------------
------------------------------------------------------------
------------------------------------------------------------
------------------------------------------------------------
------------------------------------------------------------
------------------------------------------------------------
------------------------------------------------------------
------------------------------------------------------------
------------------------------------------------------------
------------------------------------------------------------
------------------------------------------------------------
------------------------------------------------------------
------------------------------------------------------------
------------------------------------------------------------
------------------------------------------------------------
------------------------------------------
>GlycineMax_Glyma.09G117800.1.p
---------------------------------------TGTCTTTGTGGCAAGCAACTT
GCAAACATTGTGCTCTTTCAAGGC---------------ACCTTTCTCAATAGAAGAATG
AGGTATTGTAGTTTTCTACCTTCGAAAATG---------TGTTACCGGTTGAAGCATAAG
TTCGCAGAGAAGGTTGCGCGAGGTGTGGGAAGTGGTTGCAAG------------------
---------------------TTGCGGAAT------------------------------
------------------------------------------AAGAGATTTCCATCAATT
ACTTTGGGTGATGCTCCTCGAGTGGATTTATATGATGGGACTAGGTCATGTTCTAAGACA
ATGAACTCTTTAGCAACGGAAAATTTTGAAATTTTTTTTTTTGATTCTTCAGAGGCAAGT
TGGGTG---CAAAGTACTTTCTCTGAAGAACCGCCTTCTCTGTATGCTAGTCATTCTAGT
GTAACATCTTCCACATTAGGAGAAGAAGATTCTTGTCCTTCTCCTTTGCCTCCTGATTTG
ATGCCTTCAATAGATGAAAAAAAAATGGAT---CAAATCACCAGGGAAGATTATCCAATG
AAAGTGGGGATCGAGTTACAATCAAAT---CCTACACCCAGTGAGTTATTTCTTGACAAA
TCTGTAAGTTGCATACCTAGATTAAGTAAGAGGCACTACCAGCAACTGGATAACTGTGGG
TTTCACACGTTACGGAAATTGCTGCTCCACTTTCCACGATCATATGCTAATCTGCAGAAC
GCACATGCTAAAATTGATGATCGGCAATATTTGATTTTTGTTGGAAAAGTCTTATCCTCA
---------------------AGTGAATCTGCTCTTGAGCATGTGACTAGTGATGCTATT
---------GATATGCAA------------------------------------GAGAAG
ACAGTTTATTTGCATCTGAAGAAATTTTTTCGTGGCTCACGTTTTACTTTTAAAGCTTTC
CTTAAAAGCCTTGCAGAAAAGTATCAAGAGGGAGACATAGTATGTGTTAGTGGCAAGGTC
AGGACTATGCATGCTAAAGATCACTATGAGATGAGAGAATATAATATTGACGTGCTTGAA
GATGGAAAAGATTTGTCTTTTTTTGCTAAGGAGAGGCCATATCCTATCTACCCTTCAAAA
GGGCGT------------------------------------------------------
------------------------------------------------------------
------------------------------------------------------------
------------------------------------------------------------
------------------------------------------------------------
------------------------------------------------------------
------------------------------------------------------------
------------------------------------------------------------
------------------------------------------------------------
------------------------------------------------------------
------------------------------------------------------------
------------------------------------------------------------
------------------------------------------------------------
------------------------------------------------------------
------------------------------------------------------------
------------------------------------------------------------
------------------------------------------------------------
------------------------------------------------------------
------------------------------------------------------------
------------------------------------------------------------
------------------------------------------------------------
------------------------------------------------------------
------------------------------------------------------------
------------------------------------------------------------
------------------------------------------------------------
------------------------------------------------------------
------------------------------------------------------------
------------------------------------------------------------
------------------------------------------
>HandroanthusImpetiginosus_PIN25982.1
ATGGGAGTGTCTGCATTGGATGTGCAT---------ATGGGTTTTAGTGAGAAATGCTTG
CGACATGCTGTGAATTTGAAAGCCGAGAGAGCATGCAGGAATATTTTTGGTGGAAGTCCA
CGGTTTAGTACATCTTTTCCACCGAGCATTTTAATAGCATGCTTCCGATCAAAGCACAAG
TTTTCAGAAAAATTGTTGAAGGGTGTAGATGGCCATGAAAAGGAATCAGTTTTGATGAGT
TACAGTGGTCTTGATGATTTAATTGGCAATGATAGATCCAGAGAAAAGTTTCGTGAGAAT
CTTAAAGTTGGAAGTACCAACTTTGATGCCACATTGGCATGCAAACGATTCCCTTCCATC
ACTTTGGGTTCCTTCCCAACTGTGGACTTGTATGATGGACCGGCAAGCTATTCCCAAACC
ACAGAAACGCTAGTGCCTCAGATTCCTGAAGGATGTATCCCTAGTCAAACTGATGCAACT
TGGGTAGATCCGGAATTAATGTACCAAAATCTGCTCTCTTTATATGCAGAGATTTCAGAT
ACGAATGCCCCTTATATTGTGGAAGAAAAATTCGATAAATCTACTATGTAT---CATTCG
CCTGATCAGAAGAAAGAGGAAAGAAATGCTTTACCATTGACTGCTGAGGAACCTTGCAGC
AATGCTGGGTCCGAGATCAGACAGACT---GCTGTCTCTGTGACAGAAATTCTTGATAAA
GGTATCAACTGCATACCTGGACTGTCCAAACGCCAGCTTAGTCAGCTAGAAAACTGTGGT
TTTTACACGTTGCGGAAACTGCTACATCATTTTCCTCGCACATATGCTGATTTACAGAAT
GCTGAGGTGGAAATTGATGATGGACAGTACTTGATTTTTGTTGGGAAAATAATGTCATCA
AGGGGAATCCGAGCTAGTTGTTCATTCGCATTTCTGGAGGTCGTTGTGGCTTGTGAGGTT
GCAGATATTGAGCAAAGTTCAGAAGGCACGGCTGATGAAGTTGAAAATAGAAGGAAAAGA
ACAATATATCTGCATTTGAAGAAATTTTTCCGTGGTGCCCGCTTCACATGCACACCTTTT
CTTAGAAGTATTCAGGAAAAGCACAGGGAGGGAGACATTGTGTGTGTCAGTGGCAAGGTG
CGCTCCATGCGTGGTAAAGATCACTTTGAAATGAGGGAGTACAATATAGATGTCCTTCAA
GACGAAGGTGATTCATGTGTTTATGCTAAAGGGAGGCCGTATCCATTATATCCTTCAAAA
AAAGGTCTTAACCCTGAGTTTCTAAGGGATATAATTTCAAGGGCTTTAAAGACATTGCCA
GTTGATTTTGATCCTCTCCCTAAAGATGTCACTCAGGAATTTCAACTTCTCTCCCTTTCT
GATGCATATATTGGAATTCACCAGCCAACTAATCTGAGTGAGGCTGATTCAGCTCGTAGA
AGGCTTATATTTGATGAGTTCTTTTATATTCAGTTGGGAAGGTTATTCCAGATGCTTGAG
GGTCTTGGTACAAAGCTAGAAAAGGATGGATTGCTTGAGAGGTACACGAAGCCCGAGCTG
AGCGCAGTAGTTATGGAAGAATGGTCCAATATGACGAAAAAATTCATGAAGGTTCTTCCA
TATACACTTACATCCAGTCAGCTACGGGCCACTTCAGAAATCATATGGGATCTAAAACGA
CCAGTTCCAATGAATAGACTATTACAGGGTGATGTTGGA---------------------
------------------------------------------------------------
------------------------------------------------------------
------------------------------------------------------------
------------------------------------------------------------
------------------------------------------------------------
------------------------------------------------------------
------------------------------------------------------------
------------------------------------------------------------
------------------------------------------------------------
------------------------------------------------------------
------------------------------------------------------------
------------------------------------------------------------
------------------------------------------------------------
------------------------------------------------------------
------------------------------------------------------------
------------------------------------------------------------
------------------------------------------------------------
------------------------------------------------------------
------------------------------------------------------------
------------------------------------------------------------
------------------------------------------
>HandroanthusImpetiginosus_PIN25983.1
------------------------------------------------------------
------------------------------------------------------------
------------------------------------------------------------
------------------------------------------------------------
------------------------------------------------------------
------------------------------------------------------------
------------------------------------------------------------
------------------------------------------------------------
------------------------------------------------------------
------------------------------------------------------------
------------------------------------------------------------
------------------------------------------------------------
------------------------------------------------------------
------------------------------------------------------------
------------------------------------------------------------
------------------------------------------------------------
------------------------------------------------------------
------------------------------------------------------------
------------------------------------------------------------
------------------------------------------------------------
------------------------------------------------------------
------------------------------------------------------------
------------------------------------------------------------
------------------------------------------------------------
------------------------------------------------------------
------------------------------------------------------------
------------------------------------------------------------
------------------------------------------------------------
------------------------------------------------------------
------------ATGGAGGTAATTGGCTCAGGATACCAGGCAGCTTTTATGGTTCCAACA
GAGCTGCTAGCCATACAGCATTATGATCACCTTCTTGGCCTTCTTGAGAAAATAGAAGAG
GACGATGAAAAACCTTCTGTTGCTCTGTTGACAGGCTCAACCCCAGCAAAGCAAGCACAA
TCCATAAGGAAGGGTCTCCAAGCTGGGGAAATCTCTATGGTCATTGGAACTCATAGTCTA
ATAGCTGAAAAGGTTGAGTTTTCAGCTTTGCGCATTGCTATTGTCGATGAGCAACATCGT
TTTGGTGTTGTTCAAAGAGGACGCTTCAACAGCAAGTTATATTTTAATAGCATAACTTCC
CAACTGACATCAACTGGTTCAAATGACTCCCTGAAAAATGATGTTTCCATGGCTCCGCAT
GTCCTGGCAATGTCAGCCACGCCAATTCCAAGATCACTTGCCCTGGCATTGTATGGTGAT
ATGTCCTTGACTCAAATCACTGATTTACCTCCTGGAAGAACACCTGTTAAGACTTACGTT
ATTGAAGGCAATGAAGTTGGATTTGAGCGGGCTTACCAGATGATGTCGGAGGAATTAGGA
GGAGGAGGGAAATTATATCTTGTCTATCCCGTAATTGAACAATCTGAACAACTTCCCCAG
CTTCGTGCTGCTTCAGCTGACTTTGAAACTATTTCCGGGAAGTTCTCCACTTATAAATGT
GGGTTGCTCCATGGAAGAATGAGAAGTGACGAGAAGGATGAAGCATTGAGACGGTTTAGG
TACGGAGAAACAAATATATTGCTCTCGACACAAGTAATTGAAATTGGGGTTGATGTACCA
GATGCATCCATGATGGTTGTCATGAATGCTGAGAGATTCGGAATTGCACAATTACATCAA
CTTCGAGGTCGAGTTGGTCGTGGAGAGAGGAAGTCCAAGTGTATATTATTAGCATCTACA
ATTTCTAGCCTAAAACGATTGAAGGTACTGGAGAAGTCGTCCGATGGATTCTACCTTGCA
AATATGGACCTTCTCCTTCGTGGCCCCGGTGACTTGCTCGGTAAAAAACAGTCTGGTCAT
CTCCCGGAATTTCCTGTTGCCAGGTTGGAGATAGATGGAAATATTCTTCAAGAAGCTCAT
CTTGCTGCACTGAAAGTTCTGGAAATTTCTCATGATCTGGAGAAATTTCCGGACCTCAAG
GCAGAGCTTAGCATGCGACAACCCCTGTGTCCTCTAGGAGAC
>IpomoeaNil_INIL12g36441.t1
------------------------------------------------------------
------------------------------------------------------------
---------------------------atgtcaacattattttcaaggtcaaagcataaa
cttgcaaaaaggttgttggaggaagtagatgcttatgatcgagtttctgtgctgatgggt
tatgatggtctaaatgacttaattgacaatgaacgg------------------------
------------------------gatatctccctagtatgcagaaagttcccatccatc
attttgggatattctgaaccaattgaattatttgatgtggctgaaaatcactccaagaac
agtgggtttttggcagctcagatttctaaaggactgttctctaagcctgttgattcaaca
ttggttagtactgattctgtgtatgaaacatggcaatcccaagacataggctctcctggt
gttgactcttcc------------------------------------tccagtactgct
gaaactattgagacagaagtaagggaagagttgcaatccactgtggttaagcctgtcact
cacccttcgcttgagatccaagagatt---gctggatctgtggaaatgttacttgataaa
tctattagttgcataactggactgagtaaaagacattgtcatcagctagaaaactgtggc
ttccatacgttgaggaaattgcttcagcattttcctcggacctatgtggatctttataat
gcacaggttggaattgaggatgggaaatatatgatttttgttggaaagatcttatcctca
agggcactgaaggccagttcttctttatcattccttgaggtcattgtttcttgtgagatt
ccatatgatgcagctacagctgattgtgttattgataaaactgttagcagaggaggaaaa
acaataattttacatttgaaaaagtttttccggggtacccgctttacttatcttcctttt
ctcagaagtcttcaagggaaacaaaaggtgggggatgtagtgtgtgtaagtggcaaggta
cggactatgcatacaaaagatcattacgaaatgaaggaatataatatggatgtgttacaa
gcagaggaggattcacatatatgtgtagaaaggaggccgtatcccatatatccttcaaaa
ggaggtctaaaaccaaactttcttcgggagattatttcaagagcaatgaagttccttcct
gtcaatattgatcctatcccagaagaaattcgtcaggattttggacttccaagcctttat
gatgcattttcagggattcaccagccaaaaagtttactagatgctgagcttgctcgcaaa
aggcttatatttgatgagtttttctatctccagctggggcggttgttccaaatgcttcaa
ggtctcaatacaaaactagaaaaagacgcattgctgaataaatgcaggaaacctgaactg
aacacagtagatatagatgactggtcctttctttcccggaaatttttggcaactcttcca
tattccctcacacccagtcaattaatagctatttcagaaattatgtgggatctaaagcga
ccagtcccaatgaatcgactccttcagggtgatgtcggatgtgggaaaactgtggtggca
tttctagcatgcatggaggttatttcttcaggctatcaggcagcttttatggtcccaact
gaattgctagcggttcagcattatgagcatcttttaaaattgctagaaaatctggaggaa
gtggtctgtaaaccttctgtagctttactgacaggctcaaccccatcaaaacaatcacgg
ctgattcgtatgggcctacaaactggagatatctctttggtcattggtacccacagttta
atagctgaaaatgtggaattttcagcattacgaattgctgtggtagatgagcaacatcgc
tttggagtggtccagaggggactgtttaatggcaagctgtttttgaactctacaagttcc
aaaaagatatcaactgggcaagatgactcctccaaaggcagtgtgcttatggcaccacat
gttttggctatgtcagccactcccatcccaaggtcacttgcattggctctgtatggagac
atgtccttgacgcagattactgatttgcctcctgggagaataccagtggaaacatatgca
attgaaggaaatgagtctggttttgaggaggtttataagatgatgatggaggagttggaa
ataggggggaaaatatatcttgtatatccggtcattgaacaatctgaacaactgcctcag
cttcgtgctgctgctgctgatctagaaataatatctagtaggttttcagcttataggtgt
gggctattgcatggaagaatgaaaagtgatgaaaaaagcgaagctttgcggcagtttaga
actggagaaactgatatactgctatcaactcaagttattgagataggtgttgatgttcca
gatgcaactatgatggtagtaatgaatgcagagcgttttggaatagctcaattgcaccaa
cttagaggacgagttggacgtggagatagaaagtccaaatgtatattgctagcgtctaca
accagtggcttaaatagggtgaaggttcttgagaagtcatctgattgcttttatctcgca
aatatggatcttctaatgcgaggacctggagatttgcttggtaagaaacagtctggccac
cttcctgagtttcctgttgctagattagagatagatggaaatgttctacaagaagcccat
ctggctgcactgagaatcttgagcgattctattgatttagagaaatttccgtacctcaaa
gctgagcttagcatgcgccagcctctttcccttcttggggat
>ManihotEsculenta_Manes.15G127900.1.p
ATGGCACTGACACTATCAGCTGTG------------CAGTGTAGTAGCGGGGAAAAATTG
AGAAGTGGGATTTATTTCAAATTTGGAAGAGGATATCGAACTACTTTGAGTAGAAAAATG
AGGTTCACTAATTACCTCTTG---AATATATCAAGATTGTGTTCTCGATCCAAGCATAAG
TTTGCAGAAAAGCTGCTGGATGTAGTAAATAAGTATAATGTGGTGTCAGTGCTGATGGAG
TATGATGGTTTTCATGAGTTAATTGAGAGTGAAAAAGCAGAAAAGCAATCTGGTTGGGAT
CTCAAGGATTCTGTGGAGGAATTTGATGTCTCCTTGGCACGTAAAAAATTTCCTTCTATT
GTTTTGGGTAATTCTCCTCCTGTAGAATTATATGATGAGACTACACAGCAATCTGAAATG
AAGAACCTTTTATCAGCTGAAAGTTATAAAGAATTTCCCTCAGATTCTCTGGGTCAGAAA
TGGGTTGATCCAGATGACCTTTCTGAGGAGAACTCTTCCATATTAGAAGAAAAAGGCAAT
GTGAATGCAAGCGAATTAAAAGAGGAAAATGCTTATGATTGGACATTATATTCGGAGGAT
GTGACTTTGGGAATGCAAGAGAAATTGGATCATAAAGTCAGCATAGAGGATTCTTCTAAA
------------CAAATGGTGCCTGAT---TCACTACTAAGTGATGCATTTCTTGATACA
TCTATAAGTTGCATTCCTGGATTAAGTAAGAGACAATGCCATCAGCTGGAAAATTGTGGT
TTTCACACGTTACGGAAACTGCTGAATCATTTCCCTCGAACCTATGCTGATTTGCAAAAT
GCACAAGTTGGAATTGATGATGGGCAGTACTTGATTTCTGTTGGGAGAATTTTATCTTCT
AGGGGAGTTAGAGCTAGTTATTCCTTTTCATTTCTTGAGGTGGTTGTGGGCTGTGAGGTT
GCAGGTGATGAA------TCTCAACACACCATCGATGACGTTGATAGTGCTGGAAAGAAA
ACCATTTATTTACACCTCAAGCAATTTTTTCGTGGCACTCGCTTCACTAGTCAACCTTTT
CTCAGAATTCTTCAAAACAAGCATAAACTGGGAGATATTGTTTGTGTCAGTGGTAAGGTC
AGGAGCATGAGTACCAAAGATCACTATGAAATGAGGGAATATAGTATTGATGTGCTAAAA
GATGGTGAGGATTCATCTCTGTGTCCAGAAGGGAGGCCATATCCTATATACCCTTCAAAA
GGAGGCTTGAAGCCTAATTTTCTTAGGGACATTATTGCAAGAGCTGTACAAGCCTTGGCT
CTTGATGTTGATCCACTTCCAAAAGAAATCACTCAGGAATTTGGGCTGTTACATCTTCAT
GATGCTTATGTTGGCATTCACCAACCAAAGGATGCACAGGAGGCTGATTTAGCTCGTAGG
AGACTTATATTTGATGAGTTCTTTTATCTACAGTTGGGACGGCTATTCCAAATGCTTGAA
GGTCTTGCTACACAAATGGAAAAAGATGGATTACTTGACAAGTACAGAAAACCTGAATTA
AATGCTATGTGCATGGAAAATTGGTGCAGTCTCACCAAGAAATTATTGAAGTCCCTTCCA
TATTCCCTTACTTCTAGTCAGCTAAGTGCTGTTTCAGAGATTATAAGGGATCTAAAACGA
CCAGTTCCTATGAACCGACTTCTGCAGGGTGATGTTGGATGTGGGAAAACAGTGGTCGCT
TTTTTGGCATGTATGGAAGTTATTGGCTCTGGTTATCAGGCAGCTTTCATGGTTCCAACG
GAGTTGCTTGCGGTACAGCATTATGAGCACTTGCTTAATTTGCTAGAGGCTATGGAGGAA
CATCAACCCAAACCCTCCATTGCTCTACTAACAGGTTCAACGCCATTGAAACAGTCACGC
GTGATTCGTAAGGGTCTCCAAGCAGGAGAAATTTCCATGGTCATTGGAACCCACAGTTTA
ATATCTGAAAATGTAGAGTTCTCTGCTTTACGTATAGCTGTCGTGGATGAGCAACACCGC
TTTGGTGTGATCCAGAGAGGAAGGTTTAACAGTAAGTTATATTATAGCTCTTTAAGTTCA
AGAATAGCAGCAGCCAGTTCCGACGGGCCCTCAAAGAGTGATGGCAATATGGCCCCACAT
GTTCTTGCTATGTCAGCCACTCCCATTCCAAGGACGCTTGCATTGGCCTTGTATGGGGAC
ATGTCCCTGACACAAATAACTGACTTGCCTCCAGGAAGAATTCCAGTTGAAACATGCTGC
ATCATAGGAAATAGCCAGGGCTTTGAGGAGGCGTACAAGATGATGCTAGATGAATTAGAA
ACAGGGGGAAGAGTGTATCTTGTGTATCCAGTCATTGAACAATCTGAGCAACTGCCTCAG
CTTCGTGCTGCTTCTGCTGATCTTGAAGTTATATCAGATAGGTTTCAAGGTTACAACTGT
GGGCTGTTACATGGTAGAATGAAGAGTGATGAAAAAGATGAAGCACTGAGACGATTTAGA
TCTGGGGAAACACGCATACTCCTTTCCACCCAAGTAATTGAGGTCGGTGTTGATGTTCCA
GATGCATCCATGATGGTTGTTATGAATGCTGAGAGGTTTGGAATTGCTCAACTGCACCAA
CTCAGAGGACGAGTTGGACGTGGAGCAAGGAAATCCAAATGTATATTATTAGCATCAACA
GCCAGTAGCCTTAACCGTTTAAAGGTGCTGGAGAAGTCATCAGATGGTTTCTACTTGGCA
AATGCTGATCTTCTTTTACGTGGACCTGGTGATTTGCTTGGCAAAAGGCAATCAGGACAC
CTTCCAGAGTTTCCTATTGCAAGGTTGGAGATAGATGGGAATATTTTGCAAGAAGCACAT
ACTGCTGCTCTGAAAGTTCTAGGTGATTCTCATGATTTGGAGCGATTTCCAGCATTGAAG
GCAGAGCTTAGCATGAGGCAACCACTTTGTCTTCTTGGAGAT
>MimulusGuttatus_Migut.L00644.1.p
ATGACAGTGACCGCATCTGCTGTGCATCTTCATAGCATGGGTTTCAGTGAGAAATGTTTG
CGTCATGCTGTAAATTTAGAAGCTGAGAGAGCATACAGGAGCATTTTTTGCAGAAGCCTG
AGGTTTAGTAATTTTCTTCCGCCAAATATTTTAACATCTTGTGTTCGATCGAAGCACAAG
TTTTCAGGAAAGTTGTTGAATGGTGTAGATGGCTATGAAAAGGAATCAGTTCTGATCGGT
TGCAGCGGCCTTGATGAATTTATTGGCAAT---------AGAGAAAGGTTTCATGAGAAT
ATCAAAGCCCAAAATATTGATTTTGATGCAACCTTGGCATGCAAACAATTCTCTTCCATC
ACTTTGGGTTGCTTCCCGACTGTGGATTTGTACGATGGACCTGCGATGTACTCTCAAACC
ACAGAATCCCTGGTTCCTGAAATTCTTGAAGGATGCATTCCTAGTCGGCTTGATGCAAAT
TGGGTCGATCCGAAATCTTTGTTCCAAAACCTGGATTCTTTCTACACTGAGACTTCAAAT
GTGACTGACCCTTATGTCCTGGAAGAAGAATCGGATAAATCTGCTATATATTCTGAGCCA
CCCGATCGGAAGACCGAGGCAAGGAATTCTTTACAGTTGACTGCTGACAAACCTTGCAGC
------------------------AAT---GGGGCCTCAGTGGCAGAAATCCTTGATAAA
TGTATAAGCTGCATACCTGGGTTGACCAAACGACAGCTCAGTCAGCTAGAGAACAGTGGT
TTTCACACGTTACGGAAATTGCTACATCATTTTCCTCGCACCTATGCCGATTTACAGAAT
GCTGATGTGGAAATTGATGATGGACAATACTTGATCTTCGTTGGGGAAATAATGTCTTCA
AGGGGAATCCGAGCTAATGGTTCAATCGCATTTCTGGAGGTTATTGTAGCATGTGAGGTT
GCAGATGCTGAGCCAAACTCAGAGTGCATCGCTGTTGAAGTAGACAAGAGAAGGAAAAGA
ACTATATATCTGCATTTGAAGAAATTTTTTCGTGGTACTCGTTTCACGTGCACACCTTTT
CTCAGAAGAATTCAAGAAAACCACAGGGAGGGTGATATTGTGTGTATCAGTGGCAAGGTG
CGTACCATGAGTAGCAAAGATCACTTTGAAATGAGGGAGTACAATATCGATGTGGTGACT
GAGGAAGGCAATTCATGTATTTTTGCTAAAGGGAGGCCTTATCCAATATATCCTTCAAAA
AAGGGTCTCAACCCTGAATTGGTCAGGGATTTCATTTCAAGAGCTTTAAAGACGCTGCCA
GTTGATTTTGATCCTCTTCCTAAAGATATTACTCAGGAATTTCAACTGCTCTCCCTGTAT
GATGCATATATTGGAATTCATCAGCCAACTAATTTGAACACGGCTGATTTAGCTCGCAGA
AGGTTTATATTTGATGAATTCTTTTATCTTCAGTTGGGGAAGTTATTCCAAATGCTCGAG
AGTCTTGGCACAAAGCTAGAAAAGGATGGATTGCTTGAGCGGTACACAAAGCCT------
------------------------------------------------------------
------------------------------------------------------------
------------------------------------------------------------
------------------------------------------------------------
------------------------------------------------------------
------------------------------------------------------------
------------------------------------------------------------
------------------------------------------------------------
------------------------------------------------------------
------------------------------------------------------------
------------------------------------------------------------
------------------------------------------------------------
------------------------------------------------------------
------------------------------------------------------------
------------------------------------------------------------
------------------------------------------------------------
------------------------------------------------------------
------------------------------------------------------------
------------------------------------------------------------
------------------------------------------------------------
------------------------------------------------------------
------------------------------------------------------------
------------------------------------------------------------
------------------------------------------
>MimulusGuttatus_Migut.L00645.1.p
------------------------------------------------------------
------------------------------------------------------------
------------------------------------------------------------
------------------------------------------------------------
------------------------------------------------------------
------------------------------------------------------------
------------------------------------------------------------
------------------------------------------------------------
------------------------------------------------------------
------------------------------------------------------------
------------------------------------------------------------
------------------------------------------------------------
------------------------------------------------------------
------------------------------------------------------------
------------------------------------------------------------
------------------------------------------------------------
------------------------------------------------------------
------------------------------------------------------------
------------------------------------------------------------
------------------------------------------------------------
------------------------------------------------------------
------------------------------------------------------------
------------------------------------------------------------
------------------------------------------------------------
---------------TATTGTTTTTACCTTCAT---------------------------
------------------------------------------------------------
------------------------------------------------------------
------------------------------------------------------------
------------------------CAGGGTGATGTTGGATGTGGCAAGACTGTGGTAGCG
TTTTTAGCATGCATGGAAGTAATTGGCTCGGGGTACCAGGCAGCTTTTATGGTTCCAACG
GAACTGCTAGCTATACAGCATTATGAGCACCTTCTTGGCTTGCTTGAGAAAATAGAAGAG
GGTAAGGAAAAACCTTCTGTTGCTCTATTGACAGGCTCAACCCCAAACAAGCAAGCACAA
TGTGTTCGAAAGGGTCTGCAAAATGGTGATATCTCTATAGTAATTGGAACTCATTCTTTA
ATAGCTGAAAAGGTGGAATTTTCAGCTTTGCGTATTGCGATTGTTGATGAGCAACATCGT
TTTGGTGTTGTTCAAAGAGGGCGCTTCAACAGCAAGTTATACTTTAACAGCTTAGCTTCA
CAACTAAAATCG---AGTTCAAATGACTCCGTGGAAAATGATGTTGTCATGGCTCCACAT
GTTCTGGCAATGTCAGCCACACCAATTCCGAGGTCGCTTGCTTTGGCGTTGTATGGAGAC
ATGTCCCTAACACAAATTACCGATTTACCTCCTGGAAGAACACCTGTTAAGACATACGTT
ATTGAAGGAGATGAAGTCGGTTTTGAGAGGGCTTATCAGATGATGTTTGAGGAATTGGAG
GGAGGAGGCAAAATATATATTGTCTATCCCGTAATTCAGCAGTCCGAGCAACTCCCTCAA
CTCCGTGCCGCTTCAGCTGATTTCGAATACATTTCCAATAAATTTTCTAATTACAAATGT
GGATTGCTCCATGGGAGAATGAAAAGTGACGAAAAGGATGAAGCACTGAGGGCGTTCAGA
TCCGGAGAAACGAATATACTTCTCTCCACACAAGTGATTGAGATTGGAGTGGATGTACCG
GATGCATCGATGATGGTTGTTATGAATTCTGAGAGATTTGGAATTGCGCAGCTGCATCAG
CTCCGAGGCAGAGTTGGGCGTGGAGAGAGAAAATCAAAGTGTATATTATTAGCATCTACA
ACCACTAGCCTTAAACGACTGAAAGTGCTTGAGAAATCGTCCGATGGATTCTACCTTGCG
AATATGGACCTTCTACTTCGCGGGCCTGGTGACTTGCTTGGCAAGAAACAGTCAGGTCAC
TTGCCTGAGTTTCCTGTTGCTAGGTTAGAGATTGATGGGAATATTCTTCAAGAAGCTCAT
CTTGCTGCTTTGAATGTGTTGGAAAGTTCGCATGACCTGGTGAAATATCCGGATATGAAA
GCAGAGCTCAGCATGCGACAACCCCTTTGCCCTTTAGGAGAC
>MimulusGuttatus_Migut.L00833.1.p
ATGACAGTGACCGCATCTGCTGTGCATCTTCATAGCATGGGTTTCAGTGAGAAATGTTTG
CGTCATGCTGTAAATTTAGAAGCTGAGAGAGCATACAGGAGCATTTTTTGCAGAAGCCTG
AGGTTTAGTAATTTTCTTCCGCCAAATATTTTAACATCTTGTGTTCGATCGAAGCACAAG
TTTTCAGGAAAGTTGTTGAATGGTGTAGATGGCTATGAAAAGGAATCAGTTCTGATCGGT
TGCAGCGGCCTTGATGAATTTATTGGCAAT---------AGAGAAAGGTTTCATGAGAAT
ATCAAAGCCCAAAATATTGATTTTGATGCAACCTTGGCATGCAAACAATTCTCTTCCATC
ACTTTGGGTTGCTTCCCGACTGTGGATTTGTACGATGGACCTGCAATGTACTCTCAAACC
ACAGAACCCCTGGTTCCTGAAATTCTTGAAGGATGCATTCCTAGTCGGCTTGATGCAAAT
TGGGTCGATCCGAAATCTTTGTTCCAAAACCTGGATTCTTTCTACACAGAGACTTCAAAT
GTGACTGACCCTTATGTCCTGGAAGAAGAATCGGATAAATCTGCTATATATTCTGAGCCA
CCCGATCGGAAGACCGAGGCAAGGAATTCTTTACAGTTGACTGCTGACAAACCTTGCAGC
------------------------AAT---GGTGCCTCAGTGGCAGAAATCCTTGATAAA
TGTATAAGCTGCATACCTGGGTTGACCAAACGACAGCTCAGTCAGCTAGAGAACAGTGGT
TTTCACACGTTACGGAAATTGCTACATCATTTTCCTCGCACCTATGCCGATTTACAGAAT
GCTGATGTGGAAATTGATGATGGACAATACTTGATCTTCGTTGGGGAAATAATGTCTTCA
AGGGGAATCCGAGCTAATGGTTCAATCGCATTTCTGGAGGTTATTGTAGCATGTGAGGTT
GCAGATGCTGAGCCAAACTCAGAGTGCATTGCTGTTGAAGTAGAAAAGAGAAGGAAAAGA
ACTATATATCTGCATTTGAAGAAATTTTTTCGTGGTACTCGTTTCACGTGCACACCTTTT
CTCAGAAGAATTCAAGAAAACCACAGGGAGGGTGATATTGTGTGTATCAGTGGCAAGGTG
CGTACCATGAGTAGCAAAGATCACTTTGAAATGAGGGAGTACAATATCGATGTGGTGACT
GAGGAAGGCAATTCATGTATTTTTGCAAAAGGGAGGCCTTATCCAATATATCCTTCAAAA
AAGGGTCTCAACCCTGAATTGGTCAGGGATTTCATTTCAAGAGCTTTAAAGACGCTGCCA
GTTGATTTTGATCCTCTTCCTAATTATATTACTCAGGAATTTCAACTGCTCTCCCTGTAT
GATGCATATATTGGAATTCATCAGCCAACTAATTTGAACACGGCTGATTTAGCTCGCAGA
AGGTTTATATTTGATGAATTCTTTTATCTTCAGTTGGGGAAGTTATTCCAAATGCTCGAG
AGTCTTGGCACAAAGCTAGAAAAAGATGGATTGCTTGAGCGGTACACAAAGCCTGATTTG
AACACTACATTTGTTGAAGAATGGTCCAGTATCACGCAAAAATTCATGAACGTTCTTCCA
TATACACTTACATCTAGTCAGCTACGCGCCACTGCAGAAATCATATGGGATCTAAAACGA
CCAGTTCCAATGAATAGACTATTACAGGGTGATGTTGGATGTGGGAAGACTGTGGTAGCG
TTCTTAGCATGCATGGAAGTAATTGGCTCGGGGTACCAGGCAGCTTTTATGGTTCCAACG
GAACTGCTAGCTATACAGCATTACGAGCACCTTCTTGGCTTGCTTGAGAAAATAGAAGAG
GGCAAGGAAAAACCTTCTGTTGCTCTGTTGACAGGCTCAACCCCAAACAAGCAAGCACAA
TGTGTTCGAAAGGGTCTGCAAAATGGTGATATCTCTATAGTAATTGGAACTCATTCTTTA
ATAGCTGAAAAGGTGGAATTTTCAGCTTTGCGTATTGCGATTGTTGATGAGCAACATCGT
TTTGGTGTTGTTCAAAGAGGGCGCTTCAACAGCAAGTTATACTTTAACAGCTTAGCTTCA
CAACTAAAATCGACTAGTTCAAATGACTCCGTGGAAAATGATGTTGTCATGGCTCCACAT
GTTCTGGCAATGTCAGCCACACCAATTCCGAGGTCGCTTGCTTTGGCGTTGTATGGAGAC
ATGTCCCTAACACAAATTACCGATTTACCTCCTGGAAGAACACCTGTTAAGACATACGTT
ATTGAAGGAGATGAAGTCGGTTTTGAGAGGGCTTATCAGATGATGTTTGAGGAATTAGAG
GGAGAAGGCAAAATATATATTGTCTATCCCGTGATTCAGCAGTCCGAGCAACTCCCTCAA
CTCCGTGCCGCTGCAGCTGATTTCGAATACATTTCCAATAAATTTTCTAATTACAAATGT
GGATTGCTCCATGGGAGAATGAAAAGTGACGAAAAGGATGAAGCACTGAGGGCGTTCAGA
TCCGGAGAAACGAATATACTTCTCTCCACACAAGTGATTGAGATTGGAGTGGATGTACCG
GATGCATCGATGATGGTTGTTATGAATTCCGAGAGATTTGGAATTGCGCAGCTGCATCAG
CTCCGAGGCAGAGTTGGGCGTGGAGAGAGAAAATCAAAGTGTATATTATTAGCATCTACA
ACCACTAGCCTTAAACGACTGAAAGTGCTTGAGAAATCGTCCGATGGATTCTACCTTGCG
AATATGGACCTTCTACTTCGCGGGCCTGGTGACTTGCTTGGCAAGAAACAGTCAGGTCAC
TTGCCTGAGTTTCCTGTTGCTAGGTTAGAGATTGATGGGAATATTCTTCAAGAAGCTCAT
CTTGCTGCTTTGAAAGTGTTGGAAAGTTCACATGACCTGGAGAAATATCCGGACATGAAA
GCAGAGCTCAGCATGCGACAACCTCTTTGCCCTCTCGGAGAC
>OleaEuropaea_Oeu003384.3
------------------------------------------------------------
------------------------------------------------------------
------------------------------------------------------------
------------------------------------------------------------
------------------------------------------------------------
------------------------------------------------------------
------------------------------------------------------------
------------------------------------------------------------
------------------------------------------------------------
------------------------------------------------------------
------------------------------------------------------------
------------------------------------------------------------
------------------------------------------------------------
------------------------------------------------------------
------------------------------------------------------------
------------------------------------------------------------
------------------------------------------------------------
------------------------------------------------------------
------------------------------------------------------------
------ATGCGTTGTGAAGATCACTTTGAAATGAGGGAATACAATATTGATGTGCTCAAA
GACGAAGGAGATTCATCTTTGTGTTCAAAAGGGAGGCCTTATCCAATATATCCTTCGAAA
AAAGGACTAACCCCAGATCTTCTTCGGGATATCATTTCAAGAGCTCTAAAGATGCTGCCA
GACAATCTTGACCCTATACCTAAAGATGTCACTCAGGATTTTGGACTTCTGTGTCTTTCA
GATGCATATATTGGCATTCACCAGCCAAAAAATTTAAACGAGACCGAGTTAGCTCGAAAG
AGGCTTATATTTGATGAGTTCTTTTATCTTCAGTTGGGAAAGTTATTTCAAATGCTTGAG
GGTCTTGATACGAAGATAGAGAAGGACGGGTTACTTGATAAGTATAGGAAGCCTGAGTTG
AACTCGAAGTTTATGGAAGAATGGTCTTGTATGACCAAAAAATTCGTGAATGCTCTTCCA
TATTCCCTCACTCCCAGTCAGCTGAGTGCCACTTCAGAAATCATTTGGGATCTAAAGCGA
CCGGTTCCAATGAATCGATTGTTACAGGGTGATGTTGGATGTGGAAAGACTGTGGTAGCA
TTCCTAGCATGCATGGAGGTAATTGGCTCAGACTATCAGGCAGCTTTTATGGTTCCAACT
GAGCTGCTAGCAGTGCAGCATTATGAGAACCTTCTTCAATTGCTTGAGAAAATGGAAGAC
ATCTATAACAAACCTTCTGTTGCTCTGTTGACAGGATCAACCCCAACAAAACAAGCACAG
TTTATTCGTAAAGGTCTCCAAGCTGGAGATATCTCGCTAGTCATTGGAACTCACACTTTA
ATAGCTGAAAAGGTGGAGTTTTCAGCTTTACGCATTGCAATTGTAGATGAACAACATCGT
TTTGGTGTTGTCCAAAGAGGACGTTTCAATAGCAAGTTATATTTCAACTCCATAAGTTCC
AAACTGGCCTCAACTAGTTCAAAGGATTCACAGAAAAGTGACACTGTCATGGCTCCTCAT
GTTCTGGCAATGTCAGCCACACCAATTCCTAGAACACTTGCACTGGCTTTGTATGGGGAC
ATGTCACTGACACAAATCACCGATTTACCTCCTGGAAGAACACCAGTTGAAACATACATC
ATTGAGGGAAATGAAACTGGATTTGAGAAGATATACCAGATGATGGAGGAAGAGTTGGGA
GGAGGAGGAAAAGTATATCTTGTGTATCCAGTCATCGAGCAATCCGAGCAACTGCCTCAG
CTTCGTGCTGCTTCAGCTGATCTTGAAACTATCTCTGGAAGGTTTCCAAGTTATAATTGT
GGATTATTACATGGGAAAATGAAAAGTGATGAGAAGGATGAAGCATTGAGGCGGTTTAGG
GCTGGAGACACAAATATACTGCTCTCTACACAGGTGATTGAGATTGGGGTTGACATACCA
GACGCGTCTATGATGGTTGTGATGAATGCAGAGAGATTTGGAATTGCGCAATTGCACCAA
CTTCGAGGTCGGGTTGGACGTGGAGAAAGGAAGTCTAAGTGTATATTATCAGCATCTACA
ACCACTAGCCTAAACCGGCTGAAAGTGCTTGGGAAATCATCAGATGGATTTTACCTTGCA
AACATGGACCTTCTACTGCGTGGGCCTGGTGATTTGCTTGGTAAGAAACAGTCGGGACAC
CTTCCTGAGTTTCCCATAGCGAGGTTAGAGATTGATGGAAATATTCTACAAGAAGCGCAT
CTTGCTGCACTGAAAGTTCTGGGAGAATCGCATGACTTGGAGAAATTCCCAGACCTCAAA
GCTGAGCTTAGCATGAGACAGCCTCTGTGCCTTCTTGGAGAC
>Phtheirospermum_Pjv1_00010802
ATGTCGGTGACAACATTGGATGTGCATATGTCTAGCATGGGTTTCAGTGAGAAATGCTTG
CGACATGCTGTAAATTTCGAAACTGAGAGAGCTTGCAGAATTATATTTGGCAAAAGTCTG
---------AGTTTTCTCCCACCATATGTTTTAACTTCATCCTTTCGATCAAAGCACAAG
TTTACCGAAAAGTTGTTGAAGGGTGTCGATGGCTATGAAAAGGAACCAGTTTTGATGGGT
TACAATGGTCTTGACGACTTAATTGGCAACGATACATATAAAGAAAAGTTCCGTGAGAAT
CTCAAGGCCGGAAATATTAATTTTGATGCCACCTTGGCAAGCAAAAAATTCCCTTCGATT
AGT---------------------------------------------------------
------------------------------------------------------------
------------------------------------------------------------
------------------------------------------------------------
------------------------------------------------------------
------------------------------------------------------------
------------------------------------------------------------
---------------------------------------------------------AAT
GCTGAGGTGGAAATTGATGATGGGCAGTACCTGATTTTTGTTGGAAAAATAAAGTCTTCA
AGGGGAATCCGGGCTAGTAGTTCGTTTGCATTTCTAGAAGTGATTGTAGCTTGTGAGGTA
------------------------------------------------------------
------------------------------------------------------------
------------------------------------------------------------
CGCACAATGCGTAATAAAGATCATTTTGAAATGAGGGAGTACAATATTGACGTGGTTAAA
GACGAAGGCGAGTCGAGTGTTTTTGCTAAAGGGAGGCCTTACCCAATATATCCTTCGAAA
AAAGGTCTTAACCCTGAGTTTCTCAGGGATATTATTTCAAGAGCTTTAAAGACATTGCCA
GATGATCTTGATCCTCTACCCAAAGATGTTACTCGGGATTTTCAACTTCTCTCCCTTTCT
GATGCATATATTGGAATTCACCAGCCAACCGATTTGAGCATGGCCGATTTAGCTCGAAAA
AGGCTTATATTTGATGAGTTCTTTTATCTACAGTTGGGAAAGTTATACCAAATGCTTGAG
GGTCTTGGGACAAAGCTAGAAAAATATGGATTGCTCGAGAGGTACACGAAGCCCGAGCTA
AACACTGTATTTATGGAGGGATGGTCGAGTATCACCAAAAAATTCATGAATGTTCTTCCT
TATAAACTTACGTCTAGTCAGCTAAGCGCAACGTCAGAAATCATATGGGATCTAAAACGA
CCTGTTCCAATGAATAGACTATTACAGGGTGATGTTGGATGTGGGAAGACCGTTGTAGCA
TTTCTAGCATGCATGGAGGTGATTGGCTCGGGATATCAGGCAGCTTTTATGGTTCCAACT
GAACTGTTAGCTATCCAGCATTACGAGCATCTTCTTGGCTTTCTTGAGAAAATAGAAGAG
TCTGGTGAAAAACCTTCGGTTGCTCTATTGACAGGCTCAACCCCGACAAAGCAAGCACAA
TCTATTCGAAAGAGTCTCCTAGCTGGAAATATCTCTATGGTCATTGGAACTCACACTTTA
ATAGCCGAAAAAGTGGAATTTTCAGCTTTACGTATTGCTATTGTCGATGAGCAGCATCGT
TTT---------------------------------------------------------
----------------GCTCAAATGACCCCTGGAAAAATGATGTCACCATGGCTCCACAT
GTTCTCGCCATGTCAGCCACGCCTATACCGAGGTCGCTTGCTCTGGCGTTGTACG-----
---------------ATTACTGATTTACCCCCTGGAAGAACCCCTGTGAAGACATACGTC
ATAGAAGGAAATGAAGTTGGATACGAGACGGCTTATCAGATGATGTTCGAAGAATTAGGA
GACGGAGGTAAAGTATACATCGTCTATCCCGTAATCGAGCAATCCGAACAACTCCCTCAG
CTTCGCGCCGCCTCAGCCGATTTCGAAACTATTTCCGAGAAATTCTCTAACTACAAATGC
GGATTGCTACACGGGAGAATGAAAGGCGAAGAGAAGGACGACGCTTTAAAACGGTTCAGA
TCTGGAGAAACCAACATATTGCTTGCGACACAAGTCATCGAGATCGGGGTCGACGTGCCG
GATGCTTCGATGATGGTCGTCATGAACGCCGAACGATTCGGAATCGCGCAGCTACACCAA
CTCCGAGGCCGAGTTGGGCGTGGAGAGAGAAAGTCCAAGTGCATACTATTAGCGTCTACG
GCTTCGAGCTTGAAACGACTGAAGGTGCTCGAGAAATCGTCAGACGGGTTTTACCTTGCG
AATATGGACCTCGTCCTTCGTGGGCCCGGGGACTTGCTCGGTAAGAAACAGTCTGGCCAT
TTGCCGGAGTTTCCGGTTGCTAGGTTGGAG------------------------------
------------AAAGTGTTGGAAAGCTCTGATGACCTGGCGAAATATCCGGACCTCAAA
GCCGAGCTTAGCATGCGACAACCGCTTTGCCCTCTTGGAGAC
>PrunusPersica_Prupe.1G325100.1.p
ATGGCAGTGGCAGTTTCAGTTGTGCAA---------TCGTGTTTCAGTGGGAATGGATTG
AGAAGTGCAATAGCTTTTGAAGCAGAGAAGGGATATCGGAATGCTTTGGGTAGAAAAATG
AGGTTCAGTAATTTTGTCTTTTCCAAAATATCAAAATTATGTTTTCGATCAAAGCATACT
TTTGTTAAAGATGCTTTGAAGGAAGTAGATAGTTATGGCATAGTTTCTGTTTTGATGGGG
TACGATAGTCTTCATAATTTGATTGAGAATGAAAGAGCTGAAAAGCAGTCTGGTATGTAT
GTTAAAGATGCAGTGGATGAGTTTGATGTTTCCTTGGCATGTAGAAGATTTCCGTCAATC
ATTTTGAGCAGTTCCCCTCGGGTAGAGTTGTATGATGGAACCACAAGTTTCACTGAAAGG
ATG---CTTTTAGAAACTCAAAGTTGTGAAGGATTTCTGTCTGATACTATGGGTGAA---
---ATGCAGTCCACGACTTTGGTTCCTGTTAAAAATTCATATCAACCAGTTCCTACGGAG
GAATCTTCTAAG------------------------------------------------
------------------------------------------------------------
AAAGTTTCACTTGAATCGCAAAAGGAT---GCTGTGTCAGTTCAGTTGTCCCTGGACAGT
TCTATCAGTTGCATACATGGAATAAGTAAAAAGCGTTGTCATCAGCTAGAAAACTGTGGC
TTTCATACGTTGCGGAAATTGCTTCACCACTTTCCTCGGACATATGCTGATTTACAGAAT
GCTCAGATTAAAATTGATGACGGGCAATACTTGATTTTCATTGGGAAGGTATTAAATTCG
AGGGGAATCAAAGCTAGTAGTACTTTCTCAATTTTTGAGGTGGTTGTGGGTTGTGAAATT
ACTGACAATGAATCAACT---GAGCATATGAATGATTTTGGTGACAGTAGAAGAAAGAAG
ACAATTTATTTGCATCTGAAGAAATTTTTCCGTGGTACTCGTTTTACTTCTGTACCTTTT
CTTAGAATTGTTGAGGACAAGCATAAAGAGGGGGACTTTGTATGCGTCAGTGGCAAGGTG
AGGACAATGCCTTCTAAAGATCACTATGAAATGAGAGAATATAACATTGATGTGCTTAAA
GATGAAAATGAAGCGTCTTTTCACGCAAAAGGAAGGCCATATCCTATATACCCTTCAAAA
GGAGGCTTAAATCCAAATTTTTTGAGAGACATCATTGAAAGAGTTGTACAGGTTTTGCCT
GTCAATGTTGATCCTATTCCTAAAAATATCATTCTGGACTTTAGGCTGTTAAGCCTTCAA
GACGCATATACTGGGATTCACCAACCGAAGAGCATAAACGAAGCTGATTTGGCTCGGAAA
AGACTAATATTTGATGAATTCTTTTACCTACAGTTAGGGCGCTTATACCAAATGCTTGAA
GGTCTTGGTACACAAATAGAGAAAGATGGATTGCTGGATAAGTACAGGAAGCCCGAATCA
AGTGCTGCTTATATGGAGGAATGGTCCAGTCTTACCAAGAAGTTTTCAAAAACTCTTCCT
TATACCCTTACTCCTAGTCAACTCACTGCTGTTTCAGAAATTATCTGGGATCTTAGGCAA
CCAGTTCCTATGAATCGGCTTTTGCAGGGTGATGTTGGTTGTGGGAAAACTGTGGTAGCT
TTTTTGGCATGCATGGAGGTTATTGGCTCTGGATATCAGGCAGCTTTCATGGTTCCAACT
GAGTTGCTTGCAGTCCAGCATTACGAGCACTTAAATAATTTGCTTGAAAATATAGAGGAT
TTTGAGTGCAAACCTTCTATTGCTTTACTCACAGGCTCAACCCCATCAAAACAATCGCGG
ATAATTCATAAGGGTCTCCAAACTGGAGACATATCAATGGTCATTGGAACCACTAGTTTA
ATAGCTGATAAAGTAGAGTTCTCTGCCTTACGCATTGCAGTGGTGGATGAACAACAACGT
TTTGGTGTGATCCAGAGAGGCCGGTTTAACAGCAAGCTATATTGTACCTCCATAAGTTCT
AGAATGCTAGCCACCAATTCAGATGTGACCTCCAAGAATGACAAGCATATGGCTCCTCAT
ATTCTTGCCATGTCAGCTACTCCCATCCCAAGGACACTTGCTCTCGCTTTATATGGGGAT
ATGTCATTAACACAAATAACCGACTTACCTCCAGGAAGAACACCAGTTGAGACCTTCATC
ATTGAAGGAAATGACAATGGGTTTGAGGATGTTTATGAGATGATGCTGGATGAGTTAAAA
GTAGGAGGGAAAGTGTATCTTGTGTATCCAGTCATTGAACAATCCGAACAGCTGCCACAA
CTTCGTGCAGCTTCCGCAGATTTTGAATTTATATCTAATAGGTTCCAGGGCTACACATGT
GGATTGTTGCATGGAAGAATGAAGAGTGATGAGAAAGACGAAGCATTGAGAAAGTTCAGA
TTGGGAGAAACAGATATACTACTTTCCACACAAGTAATTGAGATTGGTGTTGATGTTCCA
GATGCATCTATGATGGTTGTTATGAATGCTGATAGATTTGGGATAGCTCAGTTACACCAA
CTTAGAGGACGAGTCGGACGAGGAGTGAGAAAATCTAAATGTATACTGTTAGCATCTTCC
GTCAGTAGTCTAACTCGTCTGAAGGTTCTGGGGAAATCATCAGATGGGTTTTACTTGGCA
AATATGGACCTTCTATTACGCGGACCTGGTAACTTGCTTGGTAAGAAACAGTCAGGACAT
CTCCCAGAGTTTCCTATTGCAAGATTGGAAGTAGATGGCAACATCTTACAAGAAGCACAT
CTTGCTGCTCTGAAAGTTTTAGGTGTTTCACATGATTTGGAGCAATTCCCGCTGCTGAAG
ACAGAGCTTAGCATGAGACAGCCGCTTTCTATACTTGGTGAC
>PopulusTrichocarpa_Potri.010G112500.1
ATGGCACCGACTCTATCGGCTATGGGATCGTTTCGTATTTGTTGTAGTGGAAAATGGCCG
ACGACTATAGTTTTCTTTAAAGCTGAGAGAGGGTATCGAAGTGCTTTGAGTAGAAATATG
AGGTTTAATAATTTCGTCTTC---AGGATATCAAAATTTCCTTCTTGTTCGAAGCATACA
TTTGTGGAAAGGTTGTTTAAACAAGCAGGCAAGCATGGCGAAGTCCAAGCGCTCATGGAT
TATGATGGTTTTCATGATTTAATCGAGAATGAAACAGCTGCAAAACAATTTAGAGGGAAT
GCCAAAGATGATACAGATGATTTTGATGTCTCCTTGGCCTGTAAAAGATTTCCATCCATT
GTCTTGGGTAGTTCTCCTCCAGTGGAACTGTATGATGAGTCT------------GAAATT
AACAGCCTTCTAGCAGCTAAAATTCTGGAAGGATTTCTTCCAAATGCTATGGGTGTGAAA
TGTGTTGATCCAGATACTCTTCATGAACAGTTGACTTCTCCACACACTGAA------AAT
GTGAACTCTTCCGAAATAAAAGAAGAAAATCTTCACAGTTTGCCTTTATATTCTCCGGAC
ATGACGTTGGAAACTGAAGAAAAAATAGTTCCTAAAATTGGCATGGAAGAATACACTACC
AAAGTGGAGCTTGAATCACAAGTAAAT---CTTGCA------------TATCTTGATAAA
CCTATCAGTTGCTTACCTGGGTTAAGTACTAGGCAACGTCGTCAGCTAGAAAATTGTGGT
TTTTACACGTTGCGGAAGTTGCTGCAACATTTTCCTCGAACCTATGCTGATTTGCAGAAT
GCACATTTTGGAATTGACGATGGACAGTATTTGATTTCTGTTGGGAAAGTAACATCTTCC
AGGGCTGTTAAAGCCAGTTATTCACTAGCATTTGCTGAAGTGATTGTGGCTTGTGAGATT
ATAAACAATGAA------TCTAAGCACTTGATTGATGACAACAATACTGGAGGAAAGAAA
ACGATTTATCTGCACCTTAAGAAATATTTTCGTGGCACCCGTTTTACTTGTCTACCATTT
CTTAAAAAAGTCGAAGCGAAACATAAATTGGGAGATGTTGTCTGCGTTAGTGGTAAGGTT
AGAACCATGAGTACTAAAGATCACTATGAAATAAGAGAATACAATATTGATGTGCTAGAA
GACAGAGAAGATTCATCTTCTATTGTGGAAGGGAGGCCATATCCTATATACCCTTCAAAA
GGAGGCTTAAATCCTGACTTTCTTCGGGATACTATTTCAAGAGCTGTACGAGCCCTGCTT
GCTGATGTTGATCCTATTCCAAAAGAAATCATTCAGGATTTTGGACTTTTACGTCTCCAT
GAAGCATATATAGGGATTCACCAGCCAAAAAATGCAGATGAGGCTGATTTAGCTCGCAAA
AGGCTTATTTTTGATGAGTTCTTTTATCTACAGTTGGGGCGCTTATTTCAAATGCTTGAA
GGTCTTGGTTCGCGAATGGAGAAAGATGGACTGCTGGACAAGTACAGCAAACCTGAGTTG
AATGCTGTTTATGTGGAAGAATGGTCCAATCTCACCAAGAAATTCTTGAAGGCTCTTCCA
TATTCCCTTACTTCAAGCCAGCTAAGTGCTTCTTCACAAATTATATGGGATCTGAAGCGA
CCAGTTCCCATGAATCGACTCTTACAGGGTGATGTTGGATGTGGGAAAACGATTGTAGCT
TTTCTGGCTTGTATGGAGGTTATTGGTTCTGGTTATCAGGCAGCTTTCATGGTTCCAACG
GAGTTGCTTGCGATCCAACATTATGAACAGTTACTTAATTTGCTAGAGACTATGGGCGAA
GTCCAGTCAAAGCCTTCTGTTGCTTTATTAACAGGATCAACCCCATCGAAACAATCACGG
ATGATTCGTAGGGATCTCCAAAGTGGAGACATCTCTATGGTCATTGGAACCCACAGTTTG
ATATCTGAGAATGTAGAATTCTCTGCTTTACGCATTGCTGTAGTAGATGAGCAACAACGC
TTCGGTGTGATCCAGAGAGGAAGGTTTAATAGTAAGCTATACCATAGCCCTCTAAGTTCA
AGAATGTCAGCATCCAACACGGATACATCTTCAGAAGGTGATTTCCATATGGCCCCACAT
GTTCTTGCCATGTCAGCCACTCCCATTCCAAGGACACTTGCTCTGGCGTTATATGGAGAT
ATGTCTTTAACACAAATAACTGACTTGCCTCCTGGAAGAGTTCCGGTTGAAACATATATT
TTTGAAGGAAATTATGATGGCTTTGAAGATGTCTACAAGATGATGAGAGATGAGTTAGAG
GCAGGGGGGAGAGTGTATCTTGTGTACCCAGTCATTGAACAATCAGAGCAACTGCCTCAG
CTACGTGCTGCTGCTGCTGATCTTGAAGTTATATCTCACAGGTTTCAGGATTACAACTGT
GGGTTGTTACATGGAAAAATGAAGAGTGATGATAAAGATGAAGCGTTGAAACGATTCAGA
TCTGGTGTAACACATATACTGCTTTCCACTCAAGTAATTGAGATTGGTGTTGATGTCCCA
GATGCATCTATGATGGTTGTTATGAATGCTGAAAGATTTGGAATAGCTCAGTTGCATCAA
CTTAGAGGACGAGTTGGACGTGGGGCAAGGAAGTCCAAATGTTTACTGGTCGCGTCTACA
ACCAGCAGCCTTGACCGTCTGAAAGTGCTGGAGAAGTCATCAGATGGTTTTTACTTGGCA
AATATGGATCTTCTTCTCCGTGGACCTGGCGACTTGCTTGGGAAAAAGCAATCTGGACAT
CTTCCAGAGTTTCCTATTGCCAGGTTGGAGATAGATGGGAATATTTTGCAAGAAGCACAT
GCTGCGGCACTGAAAGTTCTTGGTGAGTCTCATGACTTGGAGAGATTTCCAGCGCTCAAA
GCGGAGCTTAGTATGCGACAACCATTATGTCTTCTTGGGGAT
>SesamumIndicum_SIN_1013760
ATGAGAATAGACCATATTGGGCTCCAAGCATGTTCAGAGGGTTTCGGTGAGAAATGCTTG
CGACATGCTGTAAATTTTGAAGCCGAGAGAGCATACAGGAATATATTCGGCAGAAGGCTG
AGGTTT---------------------TGTTTATCATCAGGCTTCCGATCAAAGCATAAG
TTTCCAGAAAAGTTGTTGAAGGGTGTTGATGGTTGTGAAAAGGAATCGGCTTTTATGGGC
TACAGTGGTCTTGATGAATTAATTGGCAACAGTAGATCTAGAGAAAAGTTCATTGAGAAT
CTTAAAGGCGAAAATTTTGAGTTTGATGCCGCCTTGGCATGCAAACAATTCCCTTCCATT
ACCTTGGGTTGCTTCCCAACCGTGGAATTGTATGATGGACCTGCGTGCTATTCTCAAATC
ACAGAATCACTGGTGCCTCAAATTCTTGGAGGAAGTATTCCCAGTCATATTGATGCAAAT
TGGGTGGATCCAAAATGTTTGTACCAAAATCTGCAGTCTATATATTCAGAGATGTCGAAT
ATGAATGCCCCTTATATCCTGGAAGAAAAGGTCGACCAATGTTTTATTCATTCTCAGTCA
CCTGATTGGAAGATGGAGACAAGAAATGCTTTACAACTGACTGCAGATAAACCTTGCAGC
AATGCTGGCTCTGTGACCCAACAAACT---GCAACCTCAGTGGCAGAAATTCTTGATAAA
CATATCAACTGCTTAACTGGGCTGACCAAACGCCAGCTCAGTCAGCTAGAAAACTGTGGT
TTTCACACGCTGCGGAAACTGCTACATCATTTTCCTCGCACCTATGTCGATTTGCAGAAT
GCTGAGATGGAAATTGATGATGGACAGTACTTGATCTTTGTGGGGAAAATAATGTCATCA
AGAGCAATCCGGGCTAGTTCTTCATTCTCATTTCTGGAGGTAGTCGTGGCTTGTGAGGTT
GCAGATGCTGACCCAAATCCTGAGTGCACGCCAAACAAACTTGAAGAAAGACAGAAAAGG
ACAATATATTTGCATTTGAAGAAGTTTTTCCGTGGTACCCGCTTCACATGCTCACCTTTT
CTAAGAAGTATTCAGGAAAAGCACAGGGAGGGAGATATTGTCTGTGTCAGTGGGAAGGTG
CGGACAATGCGCGGTAAAGATCACTTTGAAATGAGGGAGTACAATATCGACGTGCTTAAA
GGTGAAGACGACTCATGTGTTTATCCAAAAGGGAGGCCTTATCCAATATATCCTTCAAAA
AAAGGTCTTAACCCTGAGTTTCTTAGGGATATTATTTCAAGATCTTTAAAGATATTGCCA
GTCGAACTTGATCCTCTCCCTAAAGATGTTACTCAGGATATATGCCTTCCATCCCTTTCT
GATGCATATATTGGAATTCACCAGCCAGCTAATTTGAACGAGGCTGATTTAGCTCGCAGA
AGGCTTATATTTGATGAGTTCTTTTATCTTCAGTTGGGAAGGTTATTCCAAATGCTTGAG
GGTCTTGGTACAAAGGTAGAAAAAGATGGATTACTGAAGAGGTACACGAAACCTGAGTTG
AACACAATATTTATGGAAGAATGGTCAAGTATCACCAAAACATTCATGAAGGTTCTCCCA
TATACACTTACATCCAGTCAGCTGCGTGCCACTTCAGAAATAATATGGGATCTAAAACGA
CCAGTTCCAATGAATAGACTATTACAGGGTGATGTTGGATGCGGTAAGACTGTGGTAGCA
TTTCTAGCATGCATGGAGGTAATTGGCTCCGGATATCAGGCAGCTTTTATGGTTCCAACT
GAGCTTCTAGCTTTCCAGCATTATGAGCATCTTCTTGGATTACTTGAGAAAATAGAGGCG
ACCAATGAAAAACCTTCTGTTGCTCTGTTGACAGGCTCTACCCCGTCAAAGCAAGCCCAA
CTTATTCGAAAGGGTCTTCAAACTGGAGATATCTCTATGGTCATTGGAACTCATACTTTA
ATAGCTGAAAAGGTGGAATTTTCAGCTTTGCGTATTGCTGTTGTTGATGAGCAACATCGT
TTTGGTGTCGTTCAAAGAGGACGCTTCAACAGCAAGAGATTGCTGCATAGCATAACTTCC
CAACTGGTGTCAACTAGTTCAAATAACTCTGCAAAGAATGATGTTGCCATGGCTCCACAT
GTTCTGGCAATGTCTGCAACACCAATTCCAAGATCACTTGCCCTGGCTTTGTACGGAGAC
ATGTCTCTGACTCAGATTACTGATTTACCTCCGGGAAGAACACCAGTTAAGACATACATT
ATTGAAGGAAACGAGGCTGGGTTTGAGAGGGCTTATCAGATGATGTTGGAGGACTTAGAA
GCAGGAGGGAAAGTATATCTCGTCTATCCTGTAATCGAGCAGTCTGAACAACTGCCTCAA
CTCCGTGCTGCTTCAGCTGATCTTGAAACTATCTCGACGAAGTTTTCTGGTTATAAATGT
GGACTGTTACATGGAAGAATGAGAAGTGATGAGAAGGAAGAAGCTCTGAGGATGTTTCGA
TCTGGAGAAACAAATATATTGCTGTCGACACAAGTAATTGAGATTGGGGTCGATATACCA
GATGCATCCATGATGGTTGTAATGAATGCTGAGAGATTTGGGATGGCACAGCTGCACCAA
CTTCGAGGTAGAGTCGGACGTGGAGAGAGGAAATCCAAGTGTATATTATTAGCATCTACT
AGCTCTAGCCTAAAACGATTGAAGGTGCTGGAGAAGTCATCGGATGGTTTCTACCTAGCA
AATATGGACCTTGTCCTTCGTGGACCTGGTGACTTGCTAGGTAAAAAACAGTCAGGTCAC
CTGCCAGAGTTTCCTGTGGCTAGGTTAGAGGTAGATGGGAATATTCTTCAGGATGCACAT
CATGCGGCACTGAAAGTCTTGGAAACTTCACATGATCTGGAGAAATTTCCGGACCTGAAA
GCTGAGCTTAGCATGCGACAGCCGCTGTGTCCTCTAGGAGAT
>SolanumTuberosum_PGSC0003DMT400078324
------------------------------------CAGTGTTCAAGTGAGAAGTGCTTG
AGAAGTGCACTGATATTTGAAGCTCAGAAAGGATATAGGAACTTTGTGAGTCAAGATATG
AGGTTAAACAATTTTCTTTATTCCAAGATGTTGACAGTGTTTTCTAGGTCGAAGCATAAG
CTTGCGGGAAAACTGTTGAAGGAAGTAGATGTTTATGGCTGCGTTACATATTTT------
------------------------------------------------------------
---------------------TTTTTTATTAGACTCAGC---------------------
------------------------------------------------------------
------------------------------------------------------------
------------------------------------------------------------
------------------------------------------------------------
------------------------------------------------------------
------------------------------------------------------------
------------------------------------------------------------
------------------------------------------------------------
------------------------------------------------------------
------------------------------------------------------------
------------------------------------------------------------
------------------------------------------------------------
------------------------------------------------------------
------------------------------------------------------------
------------------------------------------------------------
------------------------------------------------------------
------------------------------------------------------------
------------------------------------------------------------
------------------------------------------------------------
------------------------------------------------------------
------------------------------------------------------------
------------------------------------------------------------
------------------------------------------------------------
------------------------------------------------------------
------------------------------------------------------------
------------------------------------------------------------
------------------------------------------------------------
------------------------------------------------------------
------------------------------------------------------------
------------------------------------------------------------
------------------------------------------------------------
------------------------------------------------------------
------------------------------------------------------------
------------------------------------------------------------
------------------------------------------------------------
------------------------------------------------------------
------------------------------------------------------------
------------------------------------------------------------
------------------------------------------------------------
------------------------------------------------------------
------------------------------------------------------------
------------------------------------------------------------
------------------------------------------------------------
------------------------------------------
>SolanumTuberosum_PGSC0003DMT400078328
------------------------------------------------------------
------------------------------------------------------------
------------------------------------------------------------
------------------------------------------------------------
------------------------------------------------------------
------------------------------------------------------------
------------------------------------------------------------
------------------------------------------------------------
------------------------------------------------------------
------------------------------------------------------------
------------------------------------------------------------
------------------------------------------------------------
------------------------------------------------------------
------------------------------------------------------------
------------------------------------------------------------
------------------------------------------------------------
------------------------------------------------------------
------------------------------------------------------------
------------------------------------------------------------
------------------------------------------------------------
------------------------------------------------------------
------------------------------------------------------------
------------------------------------------------------------
------------------------------------------------------------
------------------------------------------------------------
------------------------------------------------------------
------------------------------------------------------------
------------------------------------------------------------
------------------------------------------------------------
------------------------------------------------------------
------------------------------------------------------------
------------------------------------------------------------
------------------------------------------------------------
------------------------------------------------------------
------------------------------------------------------------
------------------------------------------------------------
------------------------------------------------------------
------------------------------------------------------------
---------------------------------------ATGATGTTTGATGAGTTAGAA
GCAGGGGGTAAAATATATCTTGTTTATCCGGTCATTGAACAATCCGAGCAATTGCCTCAG
CTTCGTGCAGCTTCGGCTGATCTTGAGACTATATCTCAAAAGTTTTTAGGGTACAACTGC
GGTCTCTTACATGGAAAAATGAAGGGTGATGAGAAAAGTGAAGCATTAAACCTGTTTAGA
TCCGGAGAAACCAATATCTTGCTTTCAACGCAAGTTATTGAGATTGGGGTTGATATTCCA
GATGCATCTATGATGGTTGTTATGAATGCTGAGAGATTTGGAATAGCTCAGTTGCATCAA
CTTAGAGGACGAGTTGGACGTGGAGAAAAAAAGTCCAAGTGTATATTGGTGGGATCAACC
GACAGCAGTCTAAGTCGCTTGCAGGTGCTTGAGAAATCATCTGACGGTTTTTACCTCGCA
AATATGGATCTTGTAATGAGAGGACCTGGAGATTTACTTGGGAGGAAGCAGTCTGGACAT
CTTCCAGAGTTTCCTATTGCTCGGTTAGAGATAGATGGAAATATCATACAAGATGCACAT
CTTGCTGCTTTGAAAATTTTGGGTGATTCTCTTGATCTGGAGAAATATCCAAACCTCAAG
GCTGAACTTAGCATGAGGCAACCACTGTGTCTTCTAGGTGAC
>StrigaAsiatica_SGA_v2.0_scaffold50G18498
ATGGTGGTGACAATGTCGGATGTGCATATGTGCAATATGGGTATTAGTGACAAATGCTTG
CGACATGCTGTAAATTTTGAAGCTCAGAGAGCATACAGGAACTTTTTAGGCAGAAACCTT
AGA---------------------------------------------TCTAAGCACAAG
CTCACTGAGAAGTTGTTGAAGGGTGTAGATAGCTGTGAAAAGAAGCCATCTTTGATCGGT
TACAATGGCCTTGATGACTTAATTGTCAATGATAGATATAGAGAAAAGTTGCGTGAGAGT
CTTAAGCTCGATAATAGTGAGTTTGATGCCACCTCGGTATGCAAAAGGTTCCCTTCCATT
ACTTTAGGTTGCTTTCCGACCGTGGAATTGTATGATGGGCCCGCATACTATTCTCAAATT
CTTGAA---------------------------------------GAATGCGATGCAAAT
TGGTTGGATCAAGAATGTATGTACAAAGATCTGCATTCTTTGTATGCAGAAATATCTAAT
ATGAACGCGTCATATATTCCGGAAGAAAAGGTTGAAAAGCCCACTACCTATTCTCGGTTG
TCTGTTGAAAGCACAGAAACAACAAATACTTCACAGTCGACTGCAGATAATGCTGTGCTT
------------GAGATCCAACAAGCT---GCAGCTTCAGTTGCAGAAATTCTTGATAAA
TCTATCAACTGCTTGCCCGGGCTGACCAAACGCCAGCTCAGTCAGCTGGAGAACTGTGGC
TTTCACACGTTGCGGAAGTTGCTACACCATTTTCCTCGAACATATGCTGATTTACAAAAT
GCTGAGGTGGAAATTGTTGATGGACAGTACTTGAATTTTGTTGGAAAAATAAAATCTTCA
AGGGGAATCCGGGCTAGTAGTTCATTCTCATTTCTGGAGGTGATTGTGTCGTCTGAGGTT
CCGGATAATGGGCCAAATTCTGAGTCAGCAGCTGATCAAGTTGAAAATAGAAGTATGAGA
ACAGTACAATTGCATTTGAAGAAATTTTTTCGTGGTACCCGCTTCACATGCATGCCATTT
CTCAGAAGTATCCAGGAAAAGTACAAGGAGGGAGATATCGTGTGCGTCAGTGGCAAGGTG
CGCGCTATGCGTATTACCGACCACTTTGAGATGAGGGAGTTCACCATTGATGTGGTTACA
GACAAAGATGATTCGTGTGTTCTTGCAACTGGGAGGCCTTATCCTATTTATCCTTCGAAA
AAAGGTCTCAACCCTGAGTTTCTGAGGGATATTATCTCAAGAGCTTTAAAGACATTGCCA
GTTGATCTTGATCCTCTACCTAAGGATGTCACTCAGGATTTTCAACTTCTCTCACTCAGA
AATGCATATGCTGGAATCCACCAGCCCACTGATTTGGGCATTGCCGATTTAGCTCGACGA
AGGCTTATCTTTGATGAGTTCTTCTATCTTCAGTTGGGAAAGTTATATCAAATGCTTGAG
GGTCTTGGTACAAAGGTAGAGAAAGATGGGTTGATTGAGAGATACACGAAACCCCAGCTA
AACGCATCATTCATGGAGGAGTGGTCCTGTATCACTAAAAACTTCATGAAGGTTCTTCCA
TATAAACTTACGGCCAGTCAGCTAAGTGCAACTTCAGAAATCATTTGGGATCTAAAACGA
CCAGTTCCAATGAATAGACTATTACAGGGTGATGTTGGATGTGGGAAGACTGTGGTGGCA
TTTCTAGCATGCATGGAGGTCGTCGGCTCAGGATACCAGGCAGCTTTTATGGTTCCAACT
GAACTATTAGCTATCCAGCATTACGAGAACCTTCTTGGCTTGCTCGAGAAAATAGATGAA
GCCAGTCAAAAACCTTCTGTTGCCCTATTAACAGGCTCAACCCCGACAAAACAAGCACAA
ACCATTCGCAGGGGTCTGCAAGCTGGAGATATCTCTATGGTCATTGGAACTCACTCTTTA
ATAGCTGAAAAGGTGGAATTTTCAGCTTTAAGGATTGCCGTTGTAGACGAGCAGCACCGT
TTTGGTGTTGTTCAAAGAGGTCGCTTTAACAGCAAGCTATATTTTAACGTCATTGCTTCC
CAATTGACGCCGACCAACTCAAATGGTCCTCATATAACTGATGTTGTCATGGCTCCACAT
GTCCTTGCCATGTCAGCCACACCGATCCCAAGGTCGCTTGCCCTGGCGTTGTATGGCGAC
ATGTCCCTTACTCAGATTACTGATGTACCACCTGGAAGAACACCTGTGAAGACATACGTA
ATAGAAGGAAACGAAGAAGGATTCGAGGCGGCTTACAAGATGATGCTTGAAGAATTACGA
GACGGGGGCAAAGTATACATGGTGTACCCCGTGATCGAGCAATCCGAACAGCTGCCACAG
CTGCGGGCCGCCTCAGCCGATCTCGACACCATCTCCCGAAAATTCCCAGACCACAAATGC
GGGCTTCTTCACGGGCGCATGAAATCCGAGGAGAAAGACGAGTCCCTCAGGCAGTTCAGG
TCAGGAAAGACACACATTTTGCTCTCAACACAGGTGATCGAGATAGGAGTTGACGTGCCA
GACGCTTCCATGATGGTGGTGATGAATGCCGAGCGGTTCGGAATGGCCCAGCTGCACCAG
CTGCGGGGAAGAGTTGGCCGAGGAGAGAGAAAGTCGAGGTGCGTTTTGCTGGGGTCGTCG
GAATCCGGGCTGAAGAGGCTGAGAATTCTGGAGAAGTCGTGCGATGGGTTCCAGCTGGCG
AACATGGATCTTGTTATGCGCGGCCCTGGGGATTTGCTCGGGAAAAAGCAGTCGGGCCAT
TTGCCCGAGTTCCCTGTGGCTAGGCTCGAG------------------------------
------------AAAGTTCTGGAAAAGTCCCATGACCTGGAGATTTACCCGGACCTGAAA
GCCGAGCTTAGCATGCGACAACCACTGTGTCATCTTGGAGAC
>VitisVinifera_GSVIVT01011753001
ATGGCATTGGCAGTCTCAGTTGTGCGATCTTGTGGCATGTGTTGCAGTGAGAAACCCTTG
AGAATTGCAATAGCATTTGAAGCTGAGAGAGGATATCAAAATGCTTTGGGTAGAAAAATG
AGGTTCAGCAATTTTCTCCTTTCCAAAATTTCAAAATTATGCTCCCGATCAAAGCACAAA
TTTCCAGAAAAACTCTTGGATGAAGTAGATAGTTATGGCAAGGTATCAGTTTTGATGGGT
TATGATAGTTTGCATGATCTAATTGAGAATGAGAGAGTTCAAAAGGAATCTGATATGAAT
CTAAAAGATGAAATCAATAATGTTGATATCTCGTTGGCATGTAGAAAATTTCCATCCATC
ATCTTGGGTAATTCTCCACCGGTGGAATTGTATGATGAGAATAAATGTCATAGTGATGTG
AGGAGCCTTTTAGCAGCTCAAATCTGTGAAGAATTTCTCTCCAGTTCAGGTGCTGAGAAG
TGGGATGGTCCAGATAGGTTTTCTGAAACATGGCCTTCTTTATGTCCCACCCTTCCAAAT
ATTAATGCTTCA------------------------------------------------
---TTATTAAGAAAAGAAAAAAAGTCAGATGTCTTAGTCACAGTGGAGGGCCCCCCTGCT
AATATGGTGCTTGAATCACAAAATAAT---GCTGAACCAGTTGAGTTGATTCTTGATAAA
TCTATCAGTTTCATACCAGGATTACAAAAGAGGCACTGTCGTCAACTGGAAAATTGTGGC
TTTCACACGTTGCGGAAATTGCTACAGCATTTTCCTCGGACGTACGCTGATCTAAAAAAT
GCACTGATTGGAATTGATGATGGGCAATATATGATCTCCATCGGAAAAATCTTATCTTCC
AGGGGGGTTAAAGCCAGTTGTTCTTTTTCGTTTCTTGAGGTAGTTGTGGGTTGTGAGATT
GCAGACTGTGAATCAAAGTATGAGCAGATGATTGGTGCTAATGATAGTTGGGGAAAGAAA
ACAATTTATTTGCATTTGAAAAAATTTTTCCGCGGCACTCGTTTTACAAATGTGCCTTTT
CTTAGATGTCTTCAAGAGAAGCATAAAGAAGGGGATATTGTATGTGTCAGTGGTAAGGTG
AGGACTATGCGTACAAAAGACCATTATGAAATGAGAGAATATAATTTGGATTTGATTGAA
GATGATCAAGATTCATCTGTTTGTCCCAAAGGGAGGCCATACTCTATATACCCTTCAAAA
GGCGGTTTGAATTCAAATTTTCTTAGGGACATTATTTCAAGAGCTTTACACAGTTTGCCT
GTCAATATTGATCCTATTCCTAAAGATATTATTGAGGACTTCGGGCTATTATCCCTTCAC
AGTGCTTATGTGGGGATTCACCAGCCAAAGGATTTAAAAGAGGCTGATTTAGCTCGCAAA
AGGTTGATATTTGATGAGTTCTTTTATCTTCAGCTAGGGCGCTTATTCCAAATCCTTGAA
GGTCTTGGTACAAAAATAGAGAAGGATGGATTGCTGGATAAGTACAGAAAACCTGAATTG
AATACTGTTTTTGTTGAGGAATGGTCCAGTCTCACCAAGAATTTCTTGAAGGCTCTTCCA
TATTCCCTCACTTCAAGTCAGCTCAGCGCTGCTTCAGAAATTATCTGGGATCTAAAGCGA
CCAGTCCCTATGAATCGACTTTTACAGGGTGATGTTGGATGTGGGAAAACTGTGGTAGCT
TTTCTGGCATGTATGGAGGTTATTGGTTCAGGTTATCAGGCAGCTTTCATGGTTCCAACT
GAGCTGCTTGCTCTCCAACATTATGAGCAACTCATCAATTTGCTGGAGAATATGGAGGGG
GCTGAGTGCAAACCTTCTATTGCTTTACTCACAGGTTCAACACCATCAAAGCAATCGCGG
ATGACTCATAAGGGTCTTCAAAATGGAGACATCTCATTGGTCATTGGAACCCACAGTTTA
ATATCTGAAAAAGTGGAATTCTCTGCTTTACGCATTGCTGTGGTGGATGAACAACATCGT
TTTGGTGTGATCCAAAGAGGAAGGTTTAACAGTAAGTTATATTATAATTCTATTAGTTCA
AGAATGGCCGAGGCTAGTTCAGATGTGTTGTCAGAAGGAGATACACGTATGGCTCCTCAT
ATTCTTGCAATGTCAGCTACTCCTATACCAAGGACACTTGCTCTTGCTTTATATGGAGAC
ATGTCCCTGACACAAATAACCGATTTACCTCCTGGGAGAACACCAGTTGAAACATACACT
ATTGAAGGATGCGATGCTGGCTTTGAGGATGTCTACCAGATGATGTTGGATGAGCTAGAA
GTAGGGGGGAAAATTTATATTGTATATCCAGTCATTGAACAATCTGAACAACTGCCTCAG
CTTCGTGCTGCCTCTACAGATCTTGAAACTATATCTAGTAGGTTTCAGGGTTACAAATGT
GGTTTGTTACATGGGAGAATGAAAAGTGATGAGAAAGATGAAGCATTGAGACGATTTAGG
TCTGGAGAAACAAATATCCTGCTTTCTACCCAAGTAATTGAGATTGGTGTTGATGTTCCA
GATGCATCTATGATGGTTGTTATGAATGCTGAGAGATTTGGGATAGCTCAGCTACACCAA
CTCAGAGGACGAGTTGGACGTGGAGTGAGGAAGTCTAAATGTTTATTAGTATCATCTACA
GCTAGTGGCCTAAATCGATTGAAGGTGCTGGAAAACTCATCTGATGGTTTTTACCTAGCA
AATATGGACCTCCTTTTGCGTGGACCTGGAGACTTGCTTGGTAAGAAACAGTCAGGACAT
CTTCCAGAGTTTCCTATTGCTAGATTGGAGATTGATGGAAATATTCTGCAAGAAGCACAT
CTTGCTGCACTGAAAATTTTAGGCACTTCTCATGATTTGGAGCAATTCCCGGAGCTCAAA
GCTGAGCTTAGCATGCGGCAACCGCTTTGTCTTCTGGGTGAT
>Actinidiaeriantha_DTZ79_03g11070
ATGGCACTGGCAGTCTCAGTTGTGCAATCACGCATCATG------ACTACTAGGAATATT
CAATCCTATGCCGGTGTTTCTGTTTGCCGGGACTTAAGCTTCCTCTTCTCACAATCCGAC
GCATTCAATCATGGTTTAGAGGCAGAACTTACGTTCTATGCC------------CATTTT
GTTGTGGCTAGTATTATG------------------------------------------
---------------------GTGACG---------------------CACTTTGGACCA
CTTAAAGGTGCAGTCCGTAATTTTGATGTCTCCTTGGCATGTAAACGATTTCCTTCCATC
ATTTTCGGTTATTCTCCTCCGGTGGAATTGTACGATGAGGCCTCATGTTGTTCAGGAAAG
AATGGCCTTTCAGAATCTGAAATTTGTGAAGGTCATCTCTCTAGCTCTGTGGGTGCAAAG
TGGGTCAATCCAGATACTCTATGTGAAACATGGCCCTCTCTTTATCCCAGCCTTCCGAAT
GGGAGCTCTTCCTTATTTAATGAAGAAAGTTCTCACCCTTCGCCTTTATCTTCTCAGCCC
CTGAATTTTGAGACTGAAACAAAATCAGATCTACGAGTCACTGTGGAGGATTCATCCACT
ATTGATGCGCTTGAGGGTAAACAAAGT---GTTGCATCAGTTGAGTTGATTCTTGACAAA
TCTATCAGTTGCATACCTGGATTGAGTAAGAGGCAGTTTCATCAGCTGGAAAACTGTGGC
TTTCACACGTTGCGCAAATTGCTGCACCATTTTCCTCGGACATATGCTGATCTACAGAAT
GCGCAGATTGGAATAGACGATGGCCAGTACTTGATTTTTGTTGGGAAAATCTTATCTTCC
AGGGCAATCAGAGCTAGCTATACTTTTTCATTTCTCGAGGTTGTAGTTGGAGGTGAAGTG
GCAGACAGTGAATCAAGTTCTGAAAATGGATTTGATGAAACTTACAGTAGAAGGAAGCGA
ACAATATATCTACATTTAAAGAAGTTTTTCCGTGGCACTCGTTTCACATTTCAGCCTTTT
CTCAAAAGTCTTCAGGGAAAGCATAACGAGGGGGATATTGTATGTGTTAGTGGTAAGGTG
AAGACTATGAGAAAGAAAGACCACTATGAAATGAGGGAATATAATATGGATGTACTTGAA
GATGAACAAGATTCATTGCCTCTTGCAGAGGGGAGACCGTACCCTATATACCCTTCTAAA
GGTGGCCTCAATCCAAACTTTCTTAGGGACACTATTTCAAGAGCTTTACTAGATTTACCT
GTCAATGTTGATCCTATTCCTGAAGATGTCACTCGGGATTTTGGACTCAAATGCCTGCAC
GATGCATATTATGGTATCCACCAGCCGAAGAATTTGGATGATGCTGATTTAGCTCGCAAA
AGACTTATCTTTGATGAGTTCTTTTACCTTCAGTTGGGCCGTTTGTTTCAAATGCTTGAA
GGTCTTGGTACACAGCTAGAGAAAGACAGATTTTTGGACAAATATAGGAAGCCTGAATTA
AATGTTGTATTTATGGAGGAATGGTCTAGTCTCACAAAGAAGTTTTTGAAGGCTCTGCCA
TATTCACTTACTTCTAGTCAGTTAAGTGCTGTTTCGGAGATTATTTGGGATCTTAAGCGG
CCAGTTCCTATGAACCGACTTTTGCAGGGTGATGTTGGGTGTGGGAAGACTATTGTAGCT
TTTTTGGCATGTATGGAGGTTATTGGTGCAGGTTATCAGGCAGCTTTCATGGTTCCAACA
GAGTTACTTGCTATCCAGCACTATGAGCACCTACTTTATTTGCTAGAGAATATGAAACAG
GTTGACTTCAAACCTTCTGTTGCTTTGCTAACGGGCTCAACCCCATCAAAACAATCACGG
CTCATTCGTCAGGGTCTTCAAACTGGAGATATCTCATTGGTCATTGGTACCCACAGTTTG
ATAGCAGAAAATGTGGAGTTCTCAGCTTTACGCATTGCAGTGGTAGATGAGCAACATCGT
TTTGGTGTGATCCAGAGAGGAAGGTTTAATAGCAAGTTATATTATAATTCTATAAGTTCA
AGAATGGCTGCGACCAGTTCGGATGTCTGCTTGAAAGATGATGTCTGTATGGCCCCTCAT
GTTCTTGCTATGTCAGCCACTCCAATCCCAAGGACGCTTGCTATCGCTTTGTTTGGGGAC
ATGTCCTTAACACAAATAACTGATTTACCACCTGGGAGACAACCAGTTGAAACGTTTACC
ATTGAAGCAAATGAAATTGGCATCGAGAGGGTCTACAAGATGATGAGGGACGACCTAGAA
ACTGGAGGAAAAGTGTATCTAGTGTATCCAGTCATTGAGCAATCAGAACAGTTGCCTCAG
CTTCGTGCAGCTTCAGCTGAACTTGAAACTATATCTAATAGGTTTGAAGACTACAATTGT
GGCTTGCTGCATGGAAAAATGAAGAGTGATGACAAAGATGAAGCATTAAGGCGATTCAGA
TCAGGACAAACACATATACTACTTTCTACTCAAGTAATTGAAATTGGTGTTGATGTTCCA
GATGCGTCCATGATGGTCGTCATGAATGCAGAGAGATTCGGTATAGCTCAACTACACCAA
CTTAGAGGACGAGTTGGACGTGGAGTAAGGAAGTCTAAGTGTGTTTTGTTAGCATCTACG
GCCCGTAGCCTAAATCGGTTGAAGGTGCTGGAGGAATCATCAGATGGCTTTTACCTTGCT
AACATGGACCTTATTCTACGCGGACCTGGTGACTTGCTCGGTAAGAAACAGTCTGGGCAC
CTTCCCGAGTTTCCTATTGCCAGATTAGAGATAGACGGAAATATTCTTCAAGACGCACAT
CTTGCTGCTCTGAAAATTCTAGGTACATCCCATGATTTAGAGAAATTCCCAGATCTCAAA
GCAGAGCTTAGCATGAGGCAGCCGCTGTGCCTGCTTGGTGAT
>GossypiumRaimondii_KJB30810
ATGGCACTGACTGTCTCAAGCGTGCTTTCATGTACCATGTGTTTTACCGGGAAAGGTTTG
AGAAGTGCTATAGTCTTTGAAGCAGAGAGAGGCTATAGGAATGCTTTAGGTAGAAAAATG
AGGTTCCATAATTACCTCTTCAATAAAGTTTCGAAAATTTATTCGCGGTCCAAGCACAAG
TTTCCAGAAAAGTTGTTGGAGGAAGTACATAATTATGATACAGTGTCGGTTTTGATGGGT
TATAGTGGCCTTCATGATTTATTCGAGAACGAAAGACCTGATGAGCAACCTGATAGAAAT
CTTGAAGACGCTACAGATGATTTTGATCTTTCCCTGGCATGTAAACGATTTCCTTCCATC
ACTTTGGGTAGTTCCCTGCCAGTAGAATTGTATGATGAGGCAACTAGTAGCTCCCAAATA
AGGGCCCTATTAGCAGCTCAA---------AGATTTTTATCTAACTCAATGGATGAAAAG
TGGGTTGATCCAAATGGTCTGTCTGAAACCTGGGATTCTTTGTATGAACCTCTTTCAGAG
GCTGGTTCTTCTCTTACTGTGGAAGAAAATACAGAAAAATTGGATCAATCTTCTTGGTCC
GTTACTTTAGAATTTGAAGGGAAGTCTGATCATCTAGTTGCAAAGGAGGTATCTTCTAGT
AAAGTTGGGGTTCAACGACATTCAGAT---ATAGCAACTATTGATTTATTTCTTGATAGA
TCCATCAGTTGCATTCCTGGTTTAAGTAAAAGGCACTCTCGCCAGCTAGAAGAATGTGGC
TTTTACACCTTGCGGAAACTGTTACATCATTTTCCCCGGACCTATGCAGATTTACAGAAT
GCACAAACTGAGATTGATGATGGCCAGTACTTGATTTTTGTTGGGAAAATTATGTCGTCA
AGGGGAATTAGAGCCAGTTATACTTTTTCAATTCTTGAGGTAATTGTCGGTTGTGAAGTT
GCAAATAATGGACCCACTTCAGAACAGATATATGATGGCAGTGATACTAAGGGTGAGAAG
ACAATTTATTTGCATTTGAAGAAGTTTTTCCGAGGTGCTCGTTTTGCATCTCATCCTTTT
CTTAAAAGTATTGAAGGAAAGCATAAGCTGGGAGAACTTGTATGTGTTAGTGGTAAGGTG
AGGGCTTTG---AGTAAAGATCACTATGAAATGAGGGAATACAGTATTGATGTACTAAAA
GATGAAAACGATTCATCTGTTATCACAAAAGGAAGGCCTTATCCTATCTATCCTTCAAAA
GGTGGCTTAAAACCTTGTTTTCTTAGAGACATCATTCCAAGGGCTTTACAAGCTGTGCAG
GTCAATATTGATCCTATACCTGAAGAAATCACCAAAGAATTTGGACTTTTATGTCTCAAT
GATGCATATGTTGGGATTCACCAGCCAAAGAATATAGAGGAGGCTGATTTAGCTCGCAGA
AGAATCATATTTGATGAGTTCTTCTACCTACAGTTGGGCCGCTTATTTCAAATGCTTGAA
GGTCTTGGCACAAAAATTGAGAAAGATGGATTACTGGAAAAGTACAGAAAACCTGAAGTG
AATGCTGCATACATGGAAGAATGGTCCAGTTTGACCAAGAAATTTTTGAAAGCTCTTCCA
TATTCCCTCACTTCTGGCCAACTTAGTGCTATTTCAGAAATTATATGGGATCTAAAGAGG
CCAGTCCCCATGAATCGACTTTTACAGGGAGACGTTGGATGTGGGAAAACTATTGTTGCT
TTTCTGGCATGCGTGGAGGTTATTGCCTCTGGTTATCAGGCCGCTTTCATGGTTCCTACT
GAGTTACTTGCAATCCAGCACTATGATCACTTTGTAGATCTGCTAGAGAAGATGGATGAG
GTTGATAATAAACCTTCTGTTGCTTTACTAACTGGATCAACCCCGCTAAAGCAATCACGT
CTGATTCGTAAGGATCTCCAAAGTGGAAATATCTCACTTGTCATTGGAACCCATAGTCTA
ATAGCCGAAAAAGTGGAGTTTTCTTCTTTACGTATTGCTGTGGTGGATGAGCAGCATCGT
TTTGGTGTGATCCAGAGAGGAAAGTTTAACAGTAAGCTATACTGTACTTCAACAAGCTCG
AGAATGCAAGCGGCTGACACTGATGTTTCCTCTGAACATGACATCCATATGGCTCCTCAT
ATTCTTGCCTTGTCAGCTACTCCTATCCCAAGGACTCTTGCTCTTGCCTTGTATGGTGAT
ATGTCTTTGACAAATATTACTGACTTACCTCCTGGAAGGATACCTGTTGAAACATACATC
ATTGAAGGAACTGACAATGGCTTTAAGAATATTTATGCGATGATGCTAGAGGAGTTAGAA
GCAGGAGGTAGACTGTATATTGTATATCCAGTCATTGAACAATCAGACCAATTACCTCAA
CTTCGGGCTGCTTCCGCAGATCTTGAGACCATATCAAATCAGTTTCAGGATTATAACTGT
GGGTTGTTGCATGGAAGAATGAAGGGTGATGAAAAGGAAGAAGCATTGAGAAAGTTTAGG
TCTGGAGAAACAGATATTTTACTTTCTACTCAAGTAATTGAGATTGGTGTTGATGTTCCA
GATGCATCTATGATGGTTGTGATGAATGCTGAGAGATTTGGAATAGCTCAGTTACACCAA
CTTAGAGGACGAGTTGGTCGTGGGGCAAAAAAGTCTAAATGTATATTAGTAGCATCTTCT
TCAAGTAGCCTAAATCGTCTGAAGGTGCTTGAGAAGTCATCAGATGGCTTCCACTTAGCT
AGTGTAGATCTTCGTCTACGTGGACCTGGTGATTTACTTGGAAAAAAACAGTCTGGGCAC
CTTCCTGAATTTCCTATTGCTAGATTGGAAATGGATGGGAATATTTTGCAAGAGGCACAT
GTTGCTGCATTGAAAGTCCTAAGTTATTCTCACGACTTGGAACTTTTTCCAGCACTGAAA
GCAGAACTTAGCATGCGACAGCCACTCTGTATTCTTGGTGAT
>TheobromaCacao_Thecc1EG010869t1
ATGGCACTGACGGTCTCAATCGTGCATTCATGTGGCATGTGTTTTAGTGGGCAAGGGTTG
AGAAGTGCTATAGTTTTTGAAGCAGAGAGAGGATATAGGAATGCTTTAGGAAGAAAAATG
AGGTTTAATAATTTTCTCCTCGATAAAGTTTCAAAAATTTGTTCTCGATCCAAGCACAAG
TTTCCAGAAAAGTTATTGGAGGAAGTACATAATTATGATACAGTATCAGTTTTGATGGGT
TATAATGGTCTTCATGATTTAATTGAGAATGAAAGACCTGATGAGCAACCTGATAGAAAT
CTCAAAGATGCCACAGATGATTTTGAACTTTCCTTGGCATGTAAAAGATTTCCTTCCATC
ACTTTGGGTAGTTCCCCTCCAGTAGAACTGTATGATGAGACAACTAGTAGCTCACGAATC
AGGGGCCTGTTAGCTGCTCAA---------AGATTTTTCTCTAACTCTATGGATGAAAAG
TGGGTTAATCCAAATGGTCTGTGTGAAACATGGCCCTCTCTATATCAACCCCTTTCAGAG
GCTGGTTCTTCTATAGTAGTAGAAGAAAGTACAGACAATTTGCATCAGTCTTCTTGGTCC
ACAACTTTGGAATCTGAAGATAAGAAGTCAGATCGTCTTACTGAGGAGGAATCCTCTAGC
AAAGTGGGGATTGAACCACAGTCAGAT---GCTGCAACTTTTGTTTTATTTCTTGATAGA
TCCATCAGTTGCATTCCTGGTTTAAGTAAAAGGCACTCTCACCAGCTAGAAGAATGTGGC
TTTTACACTTTGCGGAAACTGTTACATCATTTTCCTCGGACTTATGCAGATTTACAGAAT
GCGCAAATTGAGATCAATGATGGGCAGTACTTGATTTTTGTTGGCAAAATTTTGTCTTCA
AGGGGAATTCGAGCCAGTTATTCTTTTTCATTTCTTGAGGTGGTTGTGGGTTGTGAAGTT
GCAAATAATGAACCAACTTTGGGGCACATATATGATGATGATAGAGACACTGAGGAGAAG
ACTATTTATTTGCATTTGAAGAAGTTTTTCCGCGGTGCTCGTTTTGCTTCTCAACCTTTT
CTTAGAAGTCTTGAAGGAAAGCATAAATTGGGAGAATTTGTATGTGTTAGTGGTAAGGTG
AGGGCTATGGGTACTAAAGATCACTATGAAATGAGGGAATACAGTATTGACGTGCTAAAA
GATGAAAATGATTCATCCGTTCTCACAAAAGGGGGGCCTTATCCTATCTATCCTTCAAAA
GGTGGCTTAAAGCCTAATTTTCTCAGAGACATCATTGCAAGGGCTTTACAAGCCTTGCCG
GTCAATATTGATCCAATACCTGAAGAAATCATCCAAGAATTTGGACTTTTATGTCTCCAT
GATGCATACAGTGGGATTCACCAGCCAAAGAATTTAGAGGAGGCTGATTTAGCTCGCAAA
AGGCTCATATTTGATGAGTTTTTCTATCTACAGTTAGGACGCTTATTTCAAATGCTTGAA
GGTCTTGGCACAAAAATTGAAAAAGATGGATTGCTGGACATGTACAGAAAACCTGAAGTG
AATGCTGCTTACATGGAAGAATGGTCTAGTCTGACCAAGAAATTTTTGAAAGCTCTTCCA
TATTCCCTTACCTCTGGTCAACTTAGTGCTATTTCAGAAATTATATGGGATCTAAAGAGG
CCAGTCCCCATGAATCGACTCTTACAGGGAGATGTTGGATGTGGGAAAACTGTGGTAGCT
TTTTTGGCATGCATGGAGGTTATTGCCTCTGGTTATCAGGCAGCTTTCATGGTTCCTACT
GAGTTGCTTGCAATCCAGCATTATGAGCACTTCATCAATCTGCTAGAGATTATGGAGGAG
GTTGAGTGTAAACCTTCTGTTGCTTTACTAACAGGATCAACCCCACTGAAGCAATCACGT
CTGATTCATAAGGATCTCCAAACTGGGAATATCTCTCTTGTCATTGGAACCCATAGTTTA
ATAGCCGAAAAAGTGGAGTTTTCTTCTTTACGTATTGCTGTGGTGGATGAGCAGCATCGT
TTTGGTGTTATCCAGAGAGGAAAGTTTAACAGTAAGCTATATTATACTTCTACAAGCTCG
AGAATGCAAGTGGCTGACTTGGATGTTTCCTCTAAACATGACACACATATGGCTCCTCAT
GTTCTTGCCATGTCAGCTACTCCTATCCCAAGGACCCTTGCTCTGGCTTTGTATGGGGAT
ATGTCCTTGACACATATTACAGACTTACCTCCTGGAAGAATACCTGTTGAAACACATGTC
ATTGAAGGAACTGACAAGGGCTTTGAGAATATTTATGCGATGATGCTAGAGGAGTTGGAA
GCAGGAGGAAGAGTGTATCTTGTATATCCAGTCATTGAACAATCTGAGCAATTGCCTCAG
CTTCGGGCTGCTTCTGCAGATCTTGAGACCATATCAGATCGGTTTCAGGATTATAACTGT
GGGTTGTTACATGGAAGAATGAAGGGTGATGAAAAAGAAGAAGCCTTGAGAAGGTTTAGG
TCTGGAGAAACAGATATACTGCTTTCCACTCAAGTAATTGAGATTGGTGTTGATGTTCCA
GATGCATCTATGATGGTTGTTATGAATGCGGAGAGATTTGGAATAGCTCAGTTACACCAA
CTTAGAGGACGAGTTGGTCGTGGGACAAGAAAGTCTAAATGTATATTAGTAGCATCTACT
GCTGGTAGCCTAAATCGCCTGAACGTGCTTGAGAAGTCATCAGATGGCTTCCACTTAGCA
AGTGTGGATCTTCTTCTACGTGGACCTGGTGATTTACTTGGCAAAAAACAGTCTGGACAC
CTTCCTGAGTTTCCTATTGCCAGATTGGAAATGGATGGCAATATTTTGCAAGAGGCACAT
GTTGCTGCATTGAAAATCTTGAGTGATTCTCATGACTTAGATCGTTTTCCAGCACTCAAA
GCAGAACTTAGCATGCGACAGCCACTTTGTCTTCTGGGTGAT
>VacciniumCorymbosum_VaccDscaff119-snap-gene-3.54-mRNA-1
TTGATTCTCTCCCTCTGTCAGTCTCACTTGTGCAAGCATTGTTTCAGTGATAAATGCTTG
AGGAGTGTGATAACATTTGAAGCAGAGAGAGGATACAGGAATGCTCTATGTAACAAAATG
AGGTTTAAAAATTTCCTATTCCCTAGGGTTTCAAAATTATGTTCTCAATCAAAGCATAAG
ATTGCAGAAAAGCTGTTGGTAAAAGCAGATAGGTATGATGCAGTGTCTGTCTTAATGGGT
TACAACGGTCTACAAGAATTAATTGAAAGTGAAAGAGCCCAAAAGGAATCCATTATGAAG
CTTAATGACGACGTGGGCGATTTTGATGTTTCTTTGGCATGTAAACAATTTCCTTCCATT
ATTTTCGGTTGTTCTCCACCAATTGAATTGTACGACGAGACCTCATGTTGGTCTGTAAAG
AATGGCCTTTTATCATCAGAGATATGCAAAGAATTTCGATCTAGTTCTGTGGGTACAAAT
TGGGTCAATCCAGATAGTCTAAGTGAATCACAGCCTTCTCTTTATCCTTGCGTTCCCGAT
GAGAACTCTTCCTCACTTGGGGAAGAAAGTGCTTGTGATCTGCCACTATCTACTGAGTCC
TTGAATTTGGAGGCTGAAACAGTTACAGTTGTACAACTCGCTGTGGAGGAATCTTCCACG
AGAGCTGGGTTTGAGATTCACGAAAAG---GCTACATCAGTTGAGTTGATTCTTGATAAA
CCTATTAGTTACATACCTCGATTGACTAAGAGGCGGTTTGCTCAGCTGGAAAACTCGGGC
TTTCACACGTTGCGGAAGTTGTTGCACCACTTTCCTCGGACGTATGCTGATCTACAAAAT
GCACAAATTGGGATCGCTGATGGGCAGTACCTGATTTTTGTTGGGAAAATTTTATCTTCC
AGGGGAGTCAAAGCAGGCTTTTCTTTCTCATTTCTTGAGATTCTAGTTGGAGGTGAGGTG
GACGACAACGAATCAAGTGCTGAGCACGTGTTTAATGCATCTGGTTGTAGAAGCAAGCGG
AAAATATGTTTACATCTGAAGAAATTTTTTCGTGGCGCTCGTTACACCTGCCTGCCTTTT
CTGAGAAGTATTGAGGGAAAGTATAAAGAGGGGGACATTGTATGTGTTAGTGGTAAGGTG
AGGACCATGCGTAAAGATGGCCACTATGAGATGAGAGAATATGATATGGATGTACTTGAA
GATGAACAAGATTCATCAGCTCGTGGAGAGGGGAGACCATTCCCTATATACCCTTCTAGA
GCAGGCCTCAAACCCAACTTTCTGAAGGACATTATTGCAAGAGCTTTAGAAGCATTGCCC
TCCAATGTGGATCCTATTCCTCAAGATGTCACTCAGGATTTAGGACTTCTATGCCTGCGC
GATGCTTATTTTGGTATCCACCAACCAAAAAATTTGAGTGAGGCTGATTTAGCTCGCAAA
AGGCTTGTATTTGACGAATTCTTTTATCTTCAGTTAGCCCGTTTATTTCAAATGCTTGAA
AGCCTTGGCACACAAGTAGAGAAGGATGTATTGTTGGATAAGTATAGGAAGCCTGAAGTG
AATGCTGTATTTACGGAGGAATGGTCTAGTCTCACGAAGGAACTTTTGAAGGTTCTTCCA
TTTTCACTTACACCCAGTCAGCTAAGTGCTGTTTCGGAGATTATATGGGATATCAAGAGG
CCACTTCCCATGAACCGACTTTTGCAGGGCGATGTCGGGTGTGGGAAGACTGTGGTAGCT
TTTTTGGCATGCATGGAGGTTATTGGTGCAGGTTATCAGGCGGCTTTTATGGTTCCAACT
GAGTTGCTTGCTGTCCAGCACTATCAGCACCTTCTTGATTTGCTTGAAAAGATGGAGCAG
------------------------------------------------------------
------------GGTCTTCAGACTGGAGATATCTCCTTGGTCTTTGGTACTCACAGTTTG
ATAGCAGATAAAGTTGAATTCTCAGCTTTACGCATCGCAGTGGTAGATGAGCAACATCGT
TTTGGGGTGATCCAGAGAGGAAGGTTCAACAGCAAGTTATATTATAACTCTATAAGTTCA
AAAATGGCTGCGAGCAATTCTGATGGCCCTTTGAATAGTAATGTCTGTATGGCCCCTCAT
GTTCTTGCTATGTCGGCCACTCCAATCCCAAGGTCGCTTGCGCTGGCTTTGTTTGGGGAC
ATGTCCCTGACACAAATAACTGGTTTACCACCTGGTAGACAACCAGTTGAAACTTACATC
GTTGAAGGGAATGAAAGAGGCTTTGAGAAGGTCTACCAGATGATTACAGACGAGGTAGAA
GCAGGAGGAAGAGTATATTTGGTGTATCCAGTCATTGGGCAATCTGAGCAGTTGCCTCAG
CTTCATGCGGCTTCAGCTGAATTTGAAGCTATGTCTAGTAGGTTTGAAAGTTACAACTGC
GGGTTGTTACATGGGAAAATGAAAAGTAATGAGAAAGATGAGGCATTGAGACGGTTTAGG
ACTGGAGAAACACGCATTCTTCTTTCAACTCAAGTAATTGAGATTGGTGTTGATGTTCCA
GAGGCATCCATGATGGTTGTCATGAATGCTGAGAGATTTGGAATAGCTCAATTACACCAA
CTAAGAGGGCGAGTTGGGCGCGGAGCCAGGAAGTCTAAGTGTATTTTAACTGCATCTACA
GCTGGTAGCCTATGTCGGTTGAAGGTGCTGGAGAAGTCATCGGATGGCTTTTATCTAGCA
AATATGGACCTTCTTCAGCGTGGACCTGGTGACTTGCTCGGTAAGAAGCAGTCTGGGCAC
CTTCCAGAATTTCCTATTGCCAGGTTGGAGATAGACGGAAATATTATACAAGAAGCACAT
CTTGCTGCCCTGAAAGTTCTTGGTATGTCTCCCGATCTGCAGAAATTCCCAGATCTCAAA
GCAGAGCTTAGCATGCGACAGCCATTGTGCCTGCTTGGTGAT
>Aeginetiaindica_TRINITY_DN9325_c0_g1_i2
------------------------------------------------------------
------------------------------------------------------------
------------------------------------------------------------
------------------------------------------------------------
------------------------------------------------------------
------------------------------------------------------------
------------------------------------------------------------
------------------------------------------------------------
------------------------------------------------------------
------------------------------------------------------------
------------------------------------------------------------
------------------------------------------------------------
------------------------------------------------------------
------------------------------------------------------------
------NNNgaaattgatgatgggcagtacttaatttttgctggaaaaataaaatcttca
aggggaatccgggctagtagttcattctcatttttggaggtgatagtttcgtgtgaggtt
gctgataatcggccgagtcctgagtgcacacccaatcaagctgaaaagagaagcaaaaga
accattcaattgcatttgaagaaattttttcgcggcactcgcttcacatacatgcctttt
ctcaaaagtgtccaggacaagtacaaggaaggagacatcgtgtgcgtcagtggcaaggtg
cgcacgatgcataataaagatcactttgagatgagggagtatagtattgatgtgattaca
gacaaagatggtccatgtgtttttgcaaccgggcggccttatcctatatatccttcgaaa
aaaggcctcaaccctgagtttatgagggatattatctca---gctttaaagacattgtcg
gttgatctcgatccactacctaaagatgtcacccgcgattttcacctcctctcgcttagt
gatgcatatgctgggatccaccaaccaaccgatttgggcattgccgatttagctcgtcga
aggcttatttttgacgagttcttctatcttcagttgggaatgctataccaaatgctcgag
ggtatgggtaccaaggccgagaagcacgtgttgctcgagaggtacatgaagcccgagcta
aatgcactatttgtggaggagtggtctactataacgaaaatcttcttgaaggttcttccg
tataaacttacatccagtcagctaagcgcaacttccgaaatcatacgggatctaaaacga
cgagttccaatgaatcgactgttgcagggcgatgttggatgcgggaagacggtggttgca
tttctagcgtgcatggaggtgattggctccggataccaggcagcttttatggttccaact
gaactattagctattcagcattacgagcaacttcttggcttgctcaagaaaatcgaagaa
gctagtcaaaaaccttctgttgctttattaactggctcgaccccaacaaagcaagcacaa
gctattcggaagggtctgcaagctggagacatctcgatggtaatcgggactcactcttta
atagctgaaaaggtggaattttcatgtttgaggatcgctgtcgttgatgagcagcaccgt
tttggggttgttcaaagaggacgcttcaacagcaagctctatttcaatggcattgcttcc
caattcacgccgactggttcaaacgagcgtcataagactgatgttgacatggctccacac
gttcttgccatgtcagccacaccgatccctcggtcacttgcgctggcgttgtatggtgac
atgtccctcactcagattactgatgtgccacctggaagaatacccgtgaagacatactta
ctagaaggaaacgaagccggattcgagacggcttaccagatgatgctcgatgaattacga
gacgggggcaaaatttatatggtgtaccccgtgatcgagcagtccgaacagttgccccag
ctgcgggccgcctctgccgacctcgacacaatcgccggaaagttccccgactacaaatgc
gggcttcttcacggccgcatgaagtccaacgagaaggacgaggcgctcgggaggttcagg
tcggggcagaccgacatcctgctctcaacacaggtggtcgaggttggggtggatgttccg
ggtgcttccatgatggttgtcatgaacgcggagcggttcgggatggcccagatccatcag
ctgcggggccgggtggggcgaggagagaggaaatcgaggtgcgttctgctggcgtcctcg
gcctctgcggtgaagaggctgagagtggtggagaggtcgtgcgacgggttccacctggcg
aacatggaccttgtcctgcgcgggcccggagatctgctcggaaagaagcagtcgggccat
ctgccggagtttccagtggcgaggctggaggtcgatgggaatattatccaagatgctcat
cttgctgctttgaaagttctggagagttccaatgacctggcgagttatccggacctgaaa
gcggagcttagcatgcgacaacccctgtgtcctctccgcgac
>Alectravogelii_TRINITY_DN8266_c0_g1_i5
atggtggtgacg---tcgggtgtgcatatgtgcaacatgggtttcagtgacaaatgcttg
cgacatgccgttaattttaaagctgagggagcatacagaaacatttttggcagaagtctg
aggtttggccaatttattccaccaaatattttattttcatgctttcagtttaagcacaag
ctcaccgaaaagttgttgaagggtgtagaaggtagtgaagagaagccatctttggtaggt
tacaatggcctcgatgacttaattttcaatgatagatgtagagaaaagttgtgtgagaat
ctgaagctcgacaatatggattttgatgccacctcgacatacaaaaaattcccatccatt
agtttagggtgctttccaaccgtggaattgtatgatggacccgcgtactattctcaaacc
acagacccgctgccgactcaaattcttgaagaatgc---------------gatggaaat
tggttggatcaagaatgtatgtacaaagatctgcattctttgtatgcagaaatatctaat
atgaatgcttcatatgtcccagaagaaaaaNNNgaaaagcccaatatgtgttctcggttg
cctgatgagatctcagaactaataaatgctttgcgatcagctgcagatgatcctgtcctt
------------gagatccaacaagct---gcagcttcagttgtagaaattcttgataaa
tctatcaattacctgcctgggctcaccaaacgccaattcagccagctggagaactgtggc
tttcacacgttgcggaagctgctacatcattttcctcggacatatgctgatttacaaaat
gctgaggtggaaattgatgatggacagtatttgatttttgttggaaaaataaaatcttca
aggggaattcgagctagtagttcgttctcattcctggaggtgattgtgtcgtgtgaggtt
gcagataaagggatgaattctgagtgcgcagctgatcaagttgaaaacagaagcaaaaga
accatacaattgcatttgaagaaattttttcgtggtgctcgcttcacatacacgcctttt
ctaaaaagtatccaggagaagtacaaggagggagatattgtgtgcgtcagtggcaaggtg
cgcactatgcgtaataaagatcactttgagatgagggagtacaacatcgatgtggttaca
gacaaagacgattcgtgtgtttttgcaactgggaggccttatcctatatatccatcgaaa
aaaggtctcaaccctgagtttctgagggatattatctca---gcattaaagacattgcca
gttgatcttgatcctttacccaaagatgtcactcgcgattttcaacttctctcgcttagt
gatgcttatgctggaatccaccagccaaccgatttgggcattgccaatttagctcgacga
aggcttatctttgatgagttcttctatcttcagttgggaaaattataccaaatgcttgag
ggtcttggtacaaaggtagagaaagatgggttgcttgagagatacacgaaacccgagctg
aactcaatattcatggaggagtggtcctgtatcactaaaaacttcatgaagattcttcct
tataaacttacacccagtcagcttagtgcaacttcagaaatcatatgggatctaaaacga
ccagttccaatgaatagactattacagggtgatgttggatgtgggaagactgtggttgca
tttctagcatgcatggaggtgattggctctggataccaggcagcttttatggttccaaca
gaactattagctgtgcagcattatgagctccttcttgacttgcttgagaaattagaaggc
---agtcaaaaaccttctgttgctctattaactggctcaaccccgacaaagcaagcacaa
acaattcggaagggtctgcaagctggagatatctctatggtcattgggactcactcttta
atagctgaaaaggtggagttttcagctttaaggattgccattgttgatgagcagcaccgt
tttggtgttgttcaaagaggacgctttaacagcaagctatattttaacagcattacgtcc
caatttacatcaactagctcaaatgaccctcataagactgatctgtccatggctccacat
gtccttgctatgtcagctacaccaatcccgagatcgcttgccctggctctgtatggcgac
atgtccctcacccagattacagatgtaccacctggaagaacacctgtgaagacatacgta
attgaaggaaatgaagatggattggagacggcttaccagatgatgctggacgaattacga
gacgggggcaaagtatacgtggtctaccctgtgatcgagcaatccgaacagctcccccag
ctgcgggccgcctcatccgacctcgacaccatctcccaaaaattccccgaccacaaatgc
gggcttcttcacggtcgcatgaaatccgacgacaaggacgaggcccttaggcgattcagg
tcgggactcacagacatcctgctgtcgacacaggtgatcgagataggggtagacgttccg
gacgcatccatgatggtcgtcatgaatgccgagcgctttgggatagcccagctgcaccag
ctgaggggtcgggtcgggcgaggaaagagaaaatcgaggtgtgtgctgctggggtcctca
gcatctgggttgaagaggctgagggtgctggagaagtcgtgcgatgggttccagctggcc
agcatggaccttttgatgcggggaccaggggacctgctcgggaagaggcagtcaggccac
ctgccggagtttccggtggctaggctggaggtggatgggaatattctccaggaagctcat
cttgctgccttgaaagttgtggaaagttcccataacctggagaattatcctgacctgaaa
gccgagcttagcatgcgacaaccgctgtgccctcttggagac
>CastillejaMiniata
------------------------------------------------------------
------------------------------------------------------------
------------------------------------------------------------
------------------------------------------------------------
------------------------------------------------------------
------------------------------------------------------------
------------------------------------------------------------
------------------------------------------------------------
------------------------------------------------------------
------------------------------------------------------------
------------------------------------------------------------
------------------------------------------------------------
------------------------------------------------------------
---------------------NNNcatcattttcctagaacctatgctgatctacagaat
gctgagttggaaattgatgatgggcagtacctgatttttgttggaaaaatcaagtcttca
aggggaatccgggctagtagttcgtttgcatttctagaagtgattgtggcttgcgaggtt
gcagatattgagtctagtcccgagtgcacagctgatgaagccaacagtagaaggaaaaga
actataaatttgcatttgaagaaattttttcgtgggacccgcttcacgtacacgcctttt
ctcaaaagtattcaggaaaagtacacagaaggagatatagtatgcgtcagcggcaaggta
cgcacaatgcgtaataaagatcattttgaaatgagggagtacaatattgacgtggttaaa
gacaaagatgagtcgaatgtttttgctaaagggggaccttacccaatatacccttccaaa
aaaggtcttaaccccgagtttctcagggatattatttca---gctttaaagacattgcca
gatgattttgatcctctgcctaaagacattactcagNNN---------------------
------------------------------------------------------------
------------------------------------------------------------
------------------------------------------------------------
------------------------------------------------------------
------------------------------------------------------------
ccagtcccaatgaatagacttttacagggtgatgttggatgcgggaaaaccgttgtagca
tttctatcatgcatggaggtgattggcttgggatatcaggcagcttttatggttccaact
gaactgttagctatccagcattatgatcaccttcttggctttcttgagaaaatcgaagag
cccggtgaaaaaccttcagttgccctattgacaggatcaaccccgaccaagcaagcacaa
tctattcgaaagggtctcctaactggggatatctctatggtcattggaactcacacttta
atagccgaaaaagtggaattttcggctttacgcattgctattgtcgatgagcagcatcgt
tttggtgttgttcaaagaggacgcttcaacagcaagctatattttaacggcatagcttcc
caactaacgtcgcctagctcaagtgactcccggaaaaatgatgttaccatggctccacat
gttcttgccatgtcagccacgccaatcccgaggtctcttgctctggcgttatatggtgac
atgtctctcactcagattaccgatttaccccctggaagaacacctgtgaagacatacgtc
atagaaggaaatgaagttggatacgagaccgcttaccagatgatgttcgacgaattagga
aacgaaggtaaagtatacatcgtctatcctgtaatcgagcaatccgaacaactccctcag
cttcgtgctgcctcagccgatttcgaaactatctcccaaaaattctccaactacaaatgt
ggattgctacacgggagaatgaaaggcgatgagaaagacgacgcattaaaacgtttccga
tccggcaaaaccaacattttacttgccacacaagtaatcgagatcggggtcgacgttccg
gatgcttctatgatggtcgtcatgaacgccgaacgattcggaatagctcaactacaccaa
ctccgaggccgagtcgggcgtggagagagaaagtccaagtgtatattattagcctccaca
gcttcgagcttgaaacggctaaaggtgcttgagaaatcgtcggatggattttaccttgcg
aatatggacctcgtccttcgtgggcccggggatcttctcggtaagaaacagtcgggccat
ttgccggagtttccggttgctaggttggagatcgatgggaatattcttcaacaagctcat
cttgctgcactgaaagtattggaaagctctgatgacctggacaaatatccggaccttaaa
gccgagctcagcatgagacaaccgctttgccctctcggagac
>ChristisoniaKwangtungensis
atggcagtgacaacatcgggtgtgcacatgtgcaacatgggtttcactgataaatgcttg
cggcatgccataaattttgaggccaagagagcatataggaacatttttggcagaagtctg
aggtttggcaatttcattccaccgaatattttattttcatgctttcgatctaagcataag
ctgactgagaagttgctaaagggtatcgatggcagtgaaaagaagccatcttcaatcggt
tacgatggcctcgacgacttagttgttaatgatagatacagagaaaagctgtgtgagaat
ctgaagctcgatgatgtttattttgatgccacctcggcgtgcaaaaggttcccttccatt
actttaggttgctttccaaccgtggatttgtacgatgggcccgcatactactctcaaacc
accgatccattgccacctccaattctcgaagaatgc---------------gatgcaaat
tggttggatcaagcatgcatgtacaaagatctgcattctttgtatgcagaaatatcgaca
atgaattcctcatataacccggaagaaaaaatcgaaaagccaactatgtgtgctcggttg
cctaatgggcatgcagaatcaagaaatgctttgcaatcaactgcagatgacggtgtgtta
------------gagatccaagaatct---actgcttcagttgcaaagattcttgataaa
tctatcgattgcttgcctgggctgaccaagcgccagctcagccagctggagaactgtggc
tttcacacgttgcggaaggtattgcatcattttcctcggacatatgccgatttacaaaat
gctgagctggaaattgatgatggccagtacttaatttttgctggaaaaataaaatcttca
aggggaatccgggctagtagttcattctcatttctagaggtgattgtctcatgtgaggtt
gctgataatctgccaagttctgagtgcacaccaaatcaagctgaaaagagaagcaaaaga
accattcaatttcatttgaagaaattttttcgtggtactcgcttcacatgcatgcctttt
ctcaaaagtgtccagcagaagtacaacgaaggagacattgtgtgcgtcagtggcaaggtg
cgcacgatgcgtaataaagaccactttgagatgagggagtatagtattgacgtggttaca
gacaaagatggtccgtgtgtttttgcaatcgggaggccttatcctatatatccttcgaag
aaaggcctcaaccctgagtttatgagagatattatctca---gttgtaaagacattgccg
gtggatctcgatccactacctaaagatgtcactcgtgattttcacctgctctcgcttagt
gatgcatatgctgggatccaccagccaaccgatttgggcatcacgaatttagctcgtcga
aggcttatctttgatgagttcttctatcttcagttgggaatgctataccaaatgcttgag
ggtatgggtagcaaggtggagaaagatgggttgcttgagaggtacacgaagcctgagcta
aatgcaatatttatggaggagtggtcgtgtataacgaaaaacttcatgaaggttcttccg
tatgaacttacaaccagtcagctaagtgcaacttcccaaatcatatgggatctcaaacga
ccagttccaatgaatcgacttttgcagggcgatgttggatgcgggaagaccgtggttgca
tttctagcgtgcatggaggtgatcggctccggataccaggcagcttttatggttccaact
gaactattagctattcagcatcacgggaatcttgttggcttgctcgagaaaatgaaagaa
gctagtgaaaaaccttctgttgctttattaactggctcgaccccaaccaagcaagcacaa
gctattcggaagggtctggaagctggagacatctcgatggtcatcgggactcactcttta
atagctgagaaggtggaattttcagctttgaggattgctgtcgttgacgagcagcaccgg
tttggggtcgttcaaagaggtcgcttcaacagcaagctatattttaacggcattgcttcc
caattcacgtcggcaagcacaaatgaccgtcagaagactgatgttgacatggctccacac
gtccttgccatgtcagccacaccgatcccgaggtcacttgccctggcgttgtatggtgac
gtgtccctcactcagattattgatgtaccacctggaagaacacctgtgaagacatactta
ctagaaggaaacgaagccggattcgagaccgcttaccagatgatgctcgaagaattagga
gacgggggcaaagtttacatggtgtaccccgtgatcgagcagtgtgaacagctacccgag
ctgcgggccgcctcggccgacctcgacaccatcgcccgcaaattccccgaccacaaatgc
gggcttcttcacgggcgcatgaaatcgaacgagaaggacgaggccctggggaggttcagg
tcggggcagacggacatcctgctgtcgacgcaggtggtggaggtcggggtggatgttccg
gatgcttccatgatggtcgtgatgaacgccgagcggttcgggatggcccagcttcatcag
ctgcggggccgggtggggcggggagagaggaaatcgaggtgccttttgctggcctcgtca
gcctgtgcgctgaagaggctgagggtgctggagaggtcgtgcgacgggttccacctggca
agcatggacctggtcctgcgcgggcccggggacctgctggggaagaagcagtcggggcac
ctgccggagttcccagtggcgaggctagaggcggatgggaatattctccaagatgctcat
cttgctgcttcgaaagttctggagagttcccatgacctggagagttatccggacctgaaa
gcggagcttagcatgcgacaacccctgtctcctctcggagac
>ConopholisAmericanaamericana_2003394
------------------------------------------------------------
------------------------------------------------------------
------------------------------------------------------------
------------------------------------------------------------
------------------------------------------------------------
------------------------------------------------------------
------------------------------------------------------------
------------------------------------------------------------
------------------------------------------------------------
------------------------------------------------------------
------------------------------------------------------------
------------------------------------------------------------
------------------------------------------------------------
------------------------------------------------------------
------------------------------------------------------------
------------------------------------------------------------
------------------------------------------------------------
------------------------------------------------------------
------------------------------------------------------------
------------------------------------------------------------
------------------------------------------------------------
------------------------------------------------------------
------------------------------------------------------------
------------------------------------------------------------
------------------------------------------------------------
------------------------------------------------------------
------------------------------------------------------------
------------------------------------------------------------
------------------------------------------------------------
------------------------------------------------------------
---------------------------aaccttcttggcttgctcgagaaaatagaagaa
gccagtgaaaaaccttctgttgctctattaacaggctcgaccccaacaaagcaagcacaa
tctattcgaaagggtctccaagctggagatatctctatggtcattggaactcatacttta
atagctggaaaagtggagttttcagctttgcgcattgccattgtcgatgagcagcatcgt
tttggtgttattcaaagaggacgctttaatagcaagctatattttaacggcataacttcc
caactcacgtcaactagctcaaatgacccc---aaaaatgatgtaaccatggcttcacat
gttctcgcaatgtcagccacaccaattccaaggtcgcttgctctggcattgtatggtgac
atgtccctcactcagattactgatttaccccctggaagaacacctgtaaagacgtacatt
atagaaggaaatgaagctggattcgagacggcttaccagatgatgtttgaggaattaggt
gacggaggaaaagtatatatcgtctatccagtaatcgagaagtccgaacaagtgcctcag
cttcgtgctgcgtcagtcgatttcgaatctatttccgaaagattttgtaattataaatgt
ggattgttacatggaagaatgaaaagtgaggagaaggatgatgtattgagagggtttaga
tgtggcgaaactaatatattgctatcgacacaagttatagagattggggtggacgtacca
gatgcttcgatgatggttgttatgaacgcggagagatttggaatagcacaattacatcaa
cttagaggtcgagttggacgtggagagagaaagtccaagtgtatattactgtcatcgaca
acttgtagcttaaaacgacttaaggtgcttcagaaatcgtgtgatgggttttatcttgcg
aatatggaccttgtccttcgtgggcccggtgacttgctcggtaaaaaacagtcgggtcat
ttgccggagtttcctgttgctaggttagaggtagacgggaatattcttcgggaagctcat
cttgctgcattgaaagttgtagaaagtagccatgatctggagaagtatggagacctcaaa
gccgagcttagcatgcgacaaccgctttgtcctcttggagac
>Escobedia_TRINITY_DN11152_c0_g1_i21
atggtggtaacg---tcgggtgtgcatatgtgcaacatgggtttcagtgacaaatgcttg
caacatgccgtcaattttaaagctgagagagcatacagaaacatttttggcagaagtctg
aggtttggtcaatttattccaccaaatattttattttcatgctttcaatttaagcacaag
ctcaccgaaaagttgttgaagggtgtagatggtagtgaaaagaagccatctttggtaggt
tacaatggcctcgatgacttaattgtcaatgatagatgtagagaaaagttgtgtgagaat
cttaagctctataatctgaattttgatgccacctcgacatgcaaaaaattcccttccatt
agtttagggtgctttccaaccgtggaattgtatgatgggcccgcatactattctcaggcc
acagacccgctgccgcctcaaattcttgaagaatgc---------------gatggaaat
tggttggatcaagaatgtatgtacaaagatctgcattctttgtatgcagaaatatctaat
atgaatgcctcatatgtcccagaagaaaaaatcgaaaagcccaatatgtgttctcggttg
cctgatgagatctcagaaccaagaaatgctttgcaatcggctgcagatgatcctgtcctt
------------gagatcgaacaagct---gcagcttcagttgtagaaattcttgataaa
tctgtcaattacttgcctgggctcaccaaacgccaattcagccagctggagaactgtggc
tttcacacgttgcggaagctgctacatcattttcctcggacatatgctgatttacaaaat
gctgaggtggaaattgatgatggacagtatttgatttttgttggaaaaataaaatcttca
aggggaatacgggctagtagttcgttctcatttctggaggtgattgtgacgtgtgaggtt
gcagataaagagatgaattctgagtgcatagctgctcaagttgaaaacagaagcaaaaga
accatacaattgcatttgaagaaattttttcgtggtgcccgcttcacatacacgcccttt
ctcaaaagtatccaggagaagtacaaggagggagatattgtgtgtgtcagtggcaaggtg
cggactatgcgtaataaagatcactttgagatgagggagtacaacatcgatgtggttaca
gacaaagatgattcgtgtgcttttgcaactgggaggccttatcctatttatccatcgaaa
aaaggtctcaaccctgagtttctgagggatattatctca---gccttaaagacatttcca
gttgatcttgatcctttacccaaagatgtcactcgtgattttcaacttctctcgcttagt
gatgcatatgctggaatccaccagccaactgatttgggcattgccaatttagctcgacga
aggcttatctttgatgagttcttctatcttcagttgggaaaattataccaaatgcttgag
ggtcttggtacaaaggtagagaaagatgggttgcttgagagatacacgaaacccgagcta
aatgcaatattcatggaggagtggtcctgtatcactaaaaacttcatgaaggttcttcct
tataaacttacatccagtcagctaagtgcaacttcagaaatcatatgggatctaaaacga
ccagttccaatgaatagattattacagggtgatgttggatgtgggaagactgtggttgca
tttctagcatgcatggaggtgattggctctggataccaggcagcttttatggttccaaca
gaactattagctatgcagcattatgagcaccttcttggcttgcttgagaaatcagaagaa
gccagtcaaaaaccttctgttgctctattaactggctcaaccccgacaaagcaagcacaa
acaattcggaagggtctgcaagctggagatatctctatggtcattgggactcactcttta
atagctgaaaaggtggagttttcagctttaaggattgccattgttgacgagcagcatcgt
tttggtgttgttcaaagaggacgctttaacagcaagctatattttaacagcattacgtcc
caattgacatcaactagctcaaatgaccctcataagactgatgtctccatgtctccacat
gtccttgccatgtcagctacaccaatcccgaggtcgcttgccctggctttgtatggcgac
atgtccctcactcagattactgatgtaccacctggaagaacacctgtgaagacatacgta
atagaaggaaatgaagacggattcgagacagcttaccagatgatgcaccatgaattacaa
gacgggggcaaagtatacatggtctaccctgtgatcgagcaatccgaacagctcccccag
ctgcgggccgcctcatctgacctcgacaccatctcccgaaaattcccgggccacaaatgt
ggacttcttcacggtcgcatgaaatccgacgaaaaggacgaggcgctcaggcggttcagg
tcgggactgacagacatcctgctgtcgacacaggtgatcgaggtaggggtagacgtgccg
gacgcatccatgatggtcgtcatgaatgccgagcgcttcgggatggcccagctgcaccag
ctgaggggtcgggtcgggcgaggagagagaaagtcgaggtgcgtgctgctggcgtcctca
acctctgggttgaagaggctgagggtgctggagaggtcgtgcgatgggttccagctggcc
aacatggaccttttgatgcggggtccaggggacctgctagggaagaggcagtcaggccac
ctgccagagtttccggtggcgaggctggaggtggatgggaatattctccaggacgctcat
cttgctgccttgaaagttctggaaagttcccataacctggagaattatccctacctgaaa
gctgagcttagcatgcgacaaccactgtgtcctcttggagac
>Euphrasiaarctica
------------------------------------NNNggtttcagtgataaatgcttg
agacatgctgttaatttcgaagccgagagagcttacaggaatatatttgggagaagtctt
aggNNNNNNNNN------------------------------------------------
------------------------------------------gaaccagttttgatgggt
tacaatggtcttgacgacttaatcggcaatgatagattcaaagaaaagttccgtgagaat
cttaaggccggtattattgatttcgatgccgccaaggcatgcaagaagtttccttccatc
actttaggatgctttccaactgttgaactgtatgacgggcccacgtactattctcaaaca
atagagtccccagtgcctcaaattcttaacgaatgcacaccaagtcaaattgaagcaaac
ttgttggatcaagaatgcatgtacaaagatctgcatgctctatatgcagagatttcaaac
cctagcccagtttttgtcatggaagaaaaacttgaaaagtctactacgaattctcagccg
tcagaaaagaatccagagccaaacgatgctttgaaatccactgtggggcccaagactcat
---------------------gaaatg---gcagcctcggttgcggaagttcttgataaa
tcaattgactgtttgcctgggctgaccaaacgtcagatcaaccagctagagagctgtggt
tttcacacgtttcggaaactgctacatcactttcctcggacctatgctgatttacagaat
gcggaggtagaaatcgatgacggtcaattcttgatttttgttgggaaaattaagtcttca
aggggtattcgggctagttgttcgttctcatttcttgaggtgattgtgtcttgtgaggtt
gcacatattgatctgaatcccgagtgc---------------aagccttctctcaaaaga
actatacaattgcatttgaagaagtttttccgtgggacccgcttcacatacacacctttt
ctcaaaagtattcaggagaagtacaaggaaggagacattgtatgcgtcagtggcaaggtg
cgggccatgcgtaataaggatcactttgaaatgagggagtacaatattgacgtggttaaa
aacgaagacgagtctagtgtttttgcaaaagaaaggccttatccaatatatccttcgaaa
aaaggtcttaaccctgagtttcttagggacattatttcaNNN------------------
------------------------------------------------------------
---gcatatattggaatccaccagccaactgatttgaacatggctgatctagctcgcaga
aggcttatatttgatgagttcttctatcttcagttgggaaagttgtttcaaatgcttgag
ggtctaggcacaaagatagaaaaggatggattgctcgagaagtacacgaagcccgagttg
aactcaacatttatagaagaatggtcgagtctgacgaaaacattcataaaggttcttcca
tataaacttacatctagtcagctaactgccacttcagaaatcatatgggatctaaagcga
caagttccaatgaatagactattacagggtgatgttggatgtggcaagactgtggtagca
tttctagcatgcatggaggttattggatcgggatatcaggcagcttttatggttccaact
gaactcttagctattcagcactatgagaatcttcttggcttgcttgagaaaatagaagac
---agtgaaaaacctttggttgctctattgacaggatcgaccccgacaaagcaagcacaa
gccattcgtaag------------------------------------------------
------------------------------------------------------------
------------------------------------ctatatttcaatggcataactacc
caactgtcatcgactggctcaactgaaccccggaaacgtgatattgccatggctccacat
gttctcgccatgtcagccacaccaattccaaggtcgcttgctctggcgttgtatggtgac
atgtccttaactcagattactgatttacctcctggaagaacacccgtgaagacacacgtc
atagaagcaaacgaaactggattcgagacggcttaccagatgatgtccgacgaattagga
gacggaggaaaagtatacatcgtgtatcccataatcggtcaatccgaacagcttccccaa
ctccgtgcagcctcatccgatttcgaaatcatctccgaaaaattccccaactacaaatgc
ggattgctgcatgggagactgaaaggcgacgagaaagacgacgcgttaaaacggtttcga
tccggagaaacaaacatattgctgtccacacaagtaatcgagatcggggtcgacgtgcca
gacgcatccatgatggtcgtgatgaatgccgagagatttggaatcgctcaactgcatcag
cttcggggtagggtcgggcgaggagaaaggaagtccgagtgtgtgctgttgacttccaca
gcctccagcttgaaacggctgaaggtgcttgagaagtcttcagatggattttaccttgcg
aacatggacctcgtcttgcgtgggcccggggaccttctcgggaaaaagcagtcggggcat
ttgccggagtttccggtggctaggttggaggtggacggaaatattcttcaggaggctcat
cttgctgccctgaaagtgttggaaagctctcatgacctggagaaatacccggatttgaaa
gctgagctgagcatgcgacaaccgctctgcccgctcggagac
>LindenbergiaPhilippensis_15G090600.1
atggcagtgacagcattggctgtgcatatgtgtagcatgggtttctgtgagaaatgcttg
cgacatgctgtaaattttaaagctgacagagcgtgcaggaatatttttggcagaagtctg
aggtttagtaattttcttccaccaaatattttaacatcaggctttcgatcaaagcacaag
tttgcaggaaagttgttgaagggtgtaagtggatatgaaaagaaaccagttttggtgggt
tacaaaggtcttgaagactttattggcaatgatagttatagagaaaagttgcgtgaggat
cttatgatcaaagatgttgattttgatgccaccttggcatgcaagcaattcccttccatt
actattggttgctttccgactgtggagttgtacgatgggcccgcatactattctgaaacc
acagaaccactggtgcctcaaattctc------------------------gatgcaaat
gagttggatcaagaatgtatgtacaaagatctgcattctttatatgcagagatttcaaat
atgaatgccccttatgtcatggaagaaaaaattgaaaaatctaccaagtattctcagttt
---gataagaacattgagccaagaaatactttacaatcaactgcggagaacacttgcatc
aatgtggggtccatgatcaaacaatct---gctgcctcagttgcggaaattctagataaa
tctatcaactgcctacctgggctgaccaaacgtcagctcagccagctagaaaactgtggt
tttcacacgttgcggaagctgctacatcattttcctcgcacctatgctgatttacagaat
gccgaggtagaaattgatgatggacagtatttgatttttgttggaaaaataaagtcatca
aggggaatccgggctagttgttcattctcatttctagaggtgattgtggcttgtgaggtt
gaagatattgagccaaactctgactgctcagcggacgaagtcgaaaacaaaaggaaaaga
actataaatttacatttgaagaaatttttccgaggtactcgattcacatatgcacctttc
ctcagaagcattcaggaaaagtacagggaaggagatattgtgtgcgtcagtggaaaggtg
cgcaccatgcgtaataaagatcatttcgaaatgagggagtacaatattgatgtggttaca
gacaaagacgactcatgtgttttggcaacagggaggccttatccaatatatccttcaaaa
aaaggtcttaaccctgagtttttcagggatattatttca---gctttaaagacactgcca
gttgatcttgatcctatccctaaagatgttactgagcattttcaacttctctccctttct
gatgcatatattggaattcaccagccaactaatttgagcatggctgatttagctcgaaga
aggcttatatttgatgagttcttctatcttcagttgggaaagttattccaaatgcttgag
ggtcacggtacaaagctagaaaaagatggattgcttgagaggtacacgaagcctgagctg
aacacaatatttatggaaggatggtcaagtatcacgaagaaattcatgaaggttcttcca
tatacacttacatctagtcagctaagcgcaacttcagaaatcatatgggatctaaaacgg
ccagttccgatgaatagactattacagggtgatgttggatgcgggaaaactgtggtagca
tttctagcatgcatggaggtgattggctcaggataccaggcagcttttatggttccaact
gaactgctagctatccagcattacgagcaccttcttggcttgcttgagaaaatagaagag
gaaagtgaaagaccttctgtcgctctattgaccggctcaaccccgacaaagcaagcacaa
tctgttcgaaaaggtctccaagctggtgatatctctatggtcattggaactcacagtttg
atagccgataaagtggaattttcagctctgcgcattgctattgtcgatgaacagcatcgt
tttggtgttgttcaaagaggacgattcaacagcaagctatattttaacggcacaacttcc
caactgacgtcaactagctcaaatgacccccggaaaaatgatgtcaacatggccccacat
gttctcgcaatgtcagccacgccaattccacggtcgcttgctctggcattgtatggcgac
atgtccctgacacagattactgatttacctcctggaagaacacctgtgaaaacatttgtt
attgaagtaaatgaagttggatttgagacagcttaccagatgatgttcgatgagttaaaa
gacggaggaaaagtatacatcgtctatccagtgatcgagcaatccgaacaactgcctcag
cttcgtgctgcttcatctgatttcgaaactatttccgaaaagttctgtaattataattgt
ggattattgcatggaagaatgaaaagcgacgagaaggacaacgcattaaaaaaattcaga
tcaggcgaaaccaatatattgctgtccacacaagttatcgagattggagtcgacgttccg
gatgcttccatgatggtggttatgaatgcggagagatttggaatcgcgcaattacaccaa
cttcgaggtcgagtcgggcgtggagaaaggaaatccatgtgtatattattagcatcgaca
acttctagcctaaaacggctgaaggtgctcgagaaatcgtctgatgggttttatcttgcg
aacatggaccttctccttcgtgggcccggtgacttgctcggtaaaaaacagtcaggtcac
ctaccggagttcccagttgctaggttagaggttgatgggaatattcttcaggaagctcat
cttgctgcactgaaagtgctggaaacttctcatgatctggagaaattttcaaacctgaaa
gccgagcttagcatgagacaacctctttgccctcttggagac
>MimulusGuttatus_L0677.1
atgacagtgaccgcatctgctgtgcatcttcatagcatgggtttcagtgagaaatgtttg
cggcatgctgtaaatatagaagctgagagagcatacaggagcattttttgcagaagcctg
aggtttagtaattttcttccgccaaatattttaacatcgtgtgttcgatcgaagcacaag
ttttcgggaaagttgttgaatggtgtagatggctatgaaaaggaatcagttctgatcggt
tgcagcggccttgatgaatttattggcaat---------agagaaaggtttcatgagaat
atcaaagcccaaaatattgattttgatgcaaccttggcatgcaaacaattctcttccatc
actttgggttgcttcccgactgtggatttgtacgatggacctgcgatgtactctcaaacc
acagaacccctggttcttgaaattcttgaaggatgcattcctagtcggcttgatgcaaat
tgggtcgatccgaaatctttgttccaaagcctggattctttctacacagagacttcaaat
gtgactgacccttatgtcctggaagaagaatcggataaatctgctatatattctgagcca
cccgatcggaagaccgaggcaaggaattctttacagttgactgctgacaaaccttgcagc
------------------------aat---ggtgcctcagtggcagaaatccttgataaa
tgtataagctgcatacctgggttgaccaaacgacagctcagtcagctagagaacagtggt
tttcacacgttgcggaaattgctacatcattttcctcgcacctatgccgatttacagaat
gctgatgtggaaattgatgatggacaatacttgatcttcgttggggaaataatgtcttca
aggggaatccgagctaatggttcaatcgcatttctggaggttattgtagcatgtgaggtc
gcagatgctgagccaaactcagagtgcatcgctgttgaagtagaaaagagaaggaaaaga
actatatatctgcatttgaagaaattttttcgtggtactcgtttcacgtgcacacctttt
ctcagaagaattcaagaaaaccacagggagggtgatattgtgtgtatcagtggcaaggtg
cgtaccatgagtagcaaagatcactttgaaatgagggagtacaatatcgatgtggtgact
gaggaaggcaattcatgtatttttgcaaaagggaggccttatccaatatatccttcaaaa
aagggtctcaaccctgaattggtcagggatttcatttca---gctttaaagatgctgcca
gttgattttgatcctcttcctaaagatattactcaggaatttcaactgctctccctgtat
gatgcatatattggaattcatcagccaactaatttgaacacggctgatttagctcgcaga
aggtttatatttgatgaattcttttatcttcagttggggaagttattccaaatgctcgag
agtcttggcacaaagctagaaaaagatggattgcttgagcggtacacaaagcctgatttg
aacactacatttgttgaagaatggtccagtatcacgcaaaaattcttgaaggttcttcca
tatacacttacatttagtcagctacgcgccactgcagaaatcatatgggatctaaaacga
ccagttccaatgaatagactattacagggtgatgttggatgtgggaagactgtggtagcg
ttcttagcatgcatggaagtaattggctcggggtaccaggcagcttttatggttccaacg
gaactgctagctatacagcattacgagcaccttcttggcttgcttgagaaaatagaagag
ggcaaggaaaaaccttctgttgctctgttgacaggctcaaccccaaacaagcaagcacaa
tgtgttcgaaagggtctgcaaaatggtgatatctctatcgtaattggaactcattcttta
atagctgaaaaggtggaattttcagctttgcgtattgcgattgttgatgagcaacatcgt
tttggtgttgttcaaagagggcgcttcaacagcaagttatactttaacagcttagcttca
caactgaaatcaactagttcaaatgactcagtggaaaatgatgtcgtcatggctccacat
gttctg------------------------------------------------------
------------------------------------------------------------
------------------------------------------------------------
------------------------------------------------------------
------------------------------------------------------------
------------------------------------------------------------
------------------------------------------------------------
------------------------------------------------------------
------------------------------------------------------------
------------------------------------------------------------
------------------------------------------------------------
------------------------------------------------------------
------------------------------------------------------------
------------------------------------------
>OrobancheCumanamana_GWHTBHPV050743
atggcggtgacagccttgggtgcacatatgtgtagcatgggtttcggtgagaaatgcttg
cgacatgctctagattttgaagctggcagagcatacaggaatgttttcggcagaaggctg
aggtttagttgttttcttccaccaaatattttagcttcatgcattcgatctaagcacaag
tttactgaaaagttgttaaaggatgtagatggctacgaaaaggaaccagtttcgatgggt
tacaaagatcttgatgtcttaattggtaatgagagatacaaagaaaatcttcatgagaat
cttaaagtcggaaattttgattttgacgccaccttggcatgcagaaaattcccttccatg
actttaggttgctttccaactgttgaattgtatgatgggcccacatgctattctcaaacc
acagactcgctagtgcctcaaattctggaagattgt---------------gaagcaaat
ttctttgatcaagaatgtatgtacaaagatctgcattctttatacgcagaaattgcaaat
atgaattccccatatattcccgaagaagaaatagaaagctctactctgtattcacagtcg
tccgattgtaatacagagccaagaaacgctttacaatctactgaggttaacacttgcagc
aatgctgggcccgaaatccaacaaact---tcagactcggttgcagaaattcttgataaa
tctatccactgcttacctgggctgaccaaacgccagctccgcctgctagaaaactgtggt
tttcacacgttccgaaaattgctacatcattttcccaggacctatgccgatttacagaat
gctgaggtcgaaattgatgatggacagtacttgatttttgttggaaaaataaaatcttca
aggggaatccgggctagtggttcttttgctttcctggaagtgattgtggcttgtgaagtt
gcagattttgagccaaattctgagtgcacagctgaggaagtcgaaaacggaaggaaaaga
actatacatttgcatttaaagaaattttttcgtggcacccgcttcacatgcacgcctttt
ctcaaaagtattcaggaaaagtatagagagggagatattgtatgcgtcagcggcaaggta
cgcgccatgcataataaagatcactttgaaatgagggagtacaatattgatgtggttaaa
gacgaagacaattcgagtgtttttgtgaaagggaggccttatccaatatatccttcgaaa
aaaggtctcaaccctgagtttctaagggatattatttca---gctttgaagacattgcta
gttgatcttgatcctctgcctaaagacattactcaggatttacagcttctctccctttct
gatgcatatattggaatccaccagccaactgatttgagcatggctgatttagctaggaga
aggcttatatttgacgagtttttctatcttcagttgggcaagttattccaaatgctcgag
ggtcttggtacagaggtagaaaaagatggaatgcttaagaggtacacgaagcctgagtta
aacacaacatttatggaggaatggtccagtatcactaaaaaattcatgaaggttcttcca
tatgaactcacgtctagtcagctaagtgccacttcggaaatcatatgggatctaaaacga
ccagttcccatgaatagactactgcagggtgacgttggatgtgggaagaccgtggtagca
tttctagcatgcatggaggtgattggtttaggataccaggcagcatttatggttcccact
gaactactagctatccagcactacgagcaacttcttggcttgctcgagaaaatagaagaa
gttagtgaaaaaccttatgttgctctattaacaggctcgacgccaacaaagcaagcacaa
tctattcggaagggtctccaagctggtgatatctctatggttatcggaactcatacttta
ataactgacaaagttgaattttcagctttacggattgccattgtcgatgaacaacaccgt
tttggtgttgttcaaagaggacgctttaacaacaagctatattttaatggcataacttcc
caactgacatcaactagttcaaacgaccccgggataaacgatgtcaccatggctccacat
gttcttgccatgtcagccacaccgattcccagatcgcttgctctggcattgtacggcgac
atgtccctcactcagattactgatttaccccctggaagaatacctgtgaagacatacgtt
ttagaaggaaatgaagttggctttgagacggcttaccagatgatgttcggcgaattagga
gacggaggaaaaatatacatcatatatcccgtaatcgagcaatccgaacaactgcctcag
ctccgtgctgcatcagctgatttcgaaactatttccggaaaattttctaattataaatgt
ggattgctacacgggagaatgaaaagcgacgagaaggacgatgcgttgagacgattcaga
tctggagaaactaatatattattatccacacaagttatcgagattggggtcgacgttccg
gatgctaccatgatggttgtgatgaacgccgagagatttggaattgcacaattacatcag
cttagaggtcgagtcggacgaggagagagaaattccaagtgtatattattggcgtcaact
gcttctagcttaaaacgccttaaagtgctcgagaaatcgtgcgatggattttatcttgcg
aatatggaccttgtccttcgtgggcccggcgacttgctcggtaagaaacagtcgggtcat
ctgccggagtttccggttgcaaggttagaggtggatgggaatattcttcacgatgctcat
cttgctgcactgaaagttctagaaaattcccatgatctcgagaaataccgagacctgaaa
gccgagcttagcatgcgacaaccactttgccttctcggagat
>Ofasciculata_stem
atggcggtgacagcattgggtcttcatatgtgtagcatgggtttcagtgagaaatgcttg
cgacatgctgtaaattttgaagctgagagagcatacaggaatatttttggtagacgtctg
aggttttgtagtttgcttccaccaaatgttttagcttcatgctttcgatcaaagcacaag
ttcaccgaaaagttgttgaagggtgtagatagtaatgaaaaggaaccagttttagtgggc
tacaatggtcttgatgacttgattggcaacgagagatatagagaaaagttctgtgagaat
cttaaagttgaaaatattgattttgatgccaccttgtcatgcaaaaaattcccttccatt
actttaggttgctttccaactgtcgatttgtatgatgggcccgcatacttttctcaaatc
acagactcgatggtgcctcgaatttttgaagaatgt---------------gatgcaaat
ttgttggatcaagaatgtatgtacaaggatctgtattctttatatgcagaaatttcaaat
atgaatgccccttatatcccgcaagaaaaaattgaaacatctactacgtattttaagtcg
tctgataagagtccagagtcaaaaattgctttacaatcgagtgagattaacactagcaga
aatgctgggcccaaaatccaacaaagt---ccagcctcagttgcagaaattcttgataaa
tctattgactgcttacctgggctgaccaaacgccagctcagccagctagagaactgtggt
ttctacacgttacggaaactgctacatcattttcctcgaacctatgctgatttacagaat
gctgaggttgaaattgatgatggacagtacttgatttttgttgggaaaataatgtcttca
aggggaatccgggctagttgttcgttcgcttttctggaagtgattgttgcttgtgaggtt
gcagatgttgggccaaattctgagtgc------aatgaagtcgaaattagaaggagaaga
actataaatctgcatttaaagaaattttttcgtggtacccgcttcacatacacgcccttt
ctcaaaagtattcaggagaaatacagggagggagatattgtgtgcgttagtggcaaggtg
cgcaccatgagtaataaagatcactttgaaatgagggagtacaatattgatgtggttaaa
gacgaagaggagtcgagtgtttctgcaaaagggaggccttatccgatatatccttcgaaa
aaaggtctcaactctgagtttctcagggatattatttca---gttttgaagaccttgcca
gttgatcttgatcatttaccgaaaggcgttaccgaggattttcaacttctctctctttct
aatgcatatatcggaatccaccagccaactgatttgagcagggctgatttagctagaaga
agacttatatttgatgagttcttctatcttcagttggggaagttattccaaatgctcgag
ggtctcggtacaaagttagaaaaagatcgattgctcgagaggtacacgaagcccgagttg
aacgcaatatttatggaagaatggtccaatatcacaaaaaaattcctgaaggttcttcca
tatacacttacatctagtcagctaagtgcaacttcggaaatcatatgggatctgaaaaga
ccagttccaatgaatagactactacagggtgacgttggatgtgggaagactgtggtagca
tttctagcatgcatggaggtgattggttcaggataccaggcagcttttatggttccaact
gaactgttggctatccagcattatgatcaccttcttggcttgcttgagaaaatagaagat
gcccacggaaaaccttctgttgctctgttgacaggctcaacccctacaaagcatgcgcag
tctatccgaaagggtctccaagctggggatatctctatggtcattggaactcatacttta
atagctgacaaagtagaattttcagctttacgcattgctattgtcgatgagcagcatcgt
tttggtgttgttcaaagaggacgctttaatagcaagctatattttaacggcattagttcc
caactgacgtcaaatagctcaaatgatccccggaaaaatgatgtcgccatggctccacat
gttctcgcgatgtcagccacaccaatcccgaggtcccttgctctggcgttgtatggtgac
atatccctcactcagattactgatttacctcctggaagaacacctgtgaaaacttacgtt
atagaaggaaatgaagatggattcgagaaggcttaccagatgatgtccgaggaattaggc
gacgggggaaaagtatacatcgtctatcccgtaatcgagcaatccgaacaactgcctcag
cttcgtgctgcttcagccgatttcgaaattatttccaaaaaattttccaattttaactgc
ggattgctacacggaagaatgaaaagtgacgagaaggatgatgctttaagacggtttaga
tccggagaaactaatatattattatccacacaagttattgaaattggggtcgatgtaccg
gatgcatccatgatggttgttatgaatgctgagagatttggaatcgcgcaattacatcaa
cttagaggtcgagttggacgaggagagagaaaatccaagtgtatattattggcgtcgaca
acttctagcttaaaacggcttaaggtgctcgagaaatcgtgtgacggtttttaccttgct
aatatggaccttgtccttcgtgggcccggtgacttgctcgggaaaaaacagtcaggtcat
ttaccggagtttcctgttgcgaggttagaggtcgatggaaatattcttcaggaagctcat
cttgctgcactgaaagttctggagagttcccatgacctggagaaatatccagatctaaaa
gccgagcttagcatgcgacaaccgctttgcccacttggagac
>PhelipancheAegyptiaca_GWHTBHPU005897
atggaggtgacagcactgagtgtgcatatgtgtagcatgggtttcagtgagaaatgcttg
cgacatgctgtaaattttgaagttgagagagcctacaggaatagttttggtagatgtcgg
aggcgtagcaattttcttccaccaaatattttagcttcatgctttcgatcaaatcacaag
tttgccgagaagtggttcaagggtgtcgatagcaatgaaaaggaaccagttttgatgggc
tacaatgttcttgatgacttaattggtcatgatcgatatagagaaaagttccttgagaac
cttaaagtcgaaaataccggttttgatgccaccttggcatgcaaaaaatttccttccatt
actttaggttgctttccaactgtcgaattgtatgatgggcccgcatactattctcaaacc
acagactcgatggtgcctcggattcttgaagaatgt---------------gatgcaaac
tggctggatcaagaatgtatgtaccaagatctgcattctttatatgcagaaatttcaaat
atgagtgctctttacatcccggaaggaaaagtcaaaaaatccactacgtcttttaagtcc
tctgataagattccagagccaaaaaatgccttacaatcgactgaggttaacactagcagc
aatgctgggcctgaaacccaacaaact---tcagcctcagttgtacaaattcttgataaa
tctatcgactgcttacctgggctaaccaaacgccagctcagccagcttgaggactgtggt
tttcacacgttacggaaactgctacatcattttcctcggacctatgctgatttacagaat
gctgcggtggaaattgatgaaggacagtacttgatatttgttggaaaaataaagtcttca
aggggtatccgagctagttgttcgctcgcttttctggaagtgattgttgcttgtgaggtt
------gttgagctaaattctgagtgcacagctgatgacgtcgaaattagaaggaaaaga
actatacatttgcatttaaagagattttttcgtggtgcccgcttcacatacacgcctttt
ctcagaagtattcaggagaagtacagggagggagatattgtatgcgtcagtggcaaggtg
cgcactatacataataaagatcactttgaaatgagggagtacaatattgatgtggttaaa
gacgaagacgaatcaagtgattttgcaaaaggggggccttatccaatatatccttcgaaa
aaaggtctcaaccctgaatttctcagggatattatttca---gctttgaagacattgcca
gttgatcttgatcctttacctaaatacgttactgaggattttcaacttctctctctttat
aattcatatattggaatccaccagccaactgatttgagcagggctgatttagctagaaga
aggcttatatttgatgagttcttctatcttcagttggggaagttattccaaatgcttgag
ggtctcggtacaaagttagaaaaagatggattgcttgagaggtacacgaagcccgagttg
aatgccacatttatggaagaatggtccaatgtcacgaaaaaattcatgaaggttcttcca
tatacacttacatctagtcaactaagtgcaacttcagaaatcatatgggatctaaaacga
ccagttccgatgaatagactgctacagggtgacgttggatgtgggaagactgtggtagca
tttctagcatgcatggaggtgattggtttaggatatcaggcagcctttatggttccaact
gaactgttagctatccagcattatgagcaccttcttggcttgctggagaaaatagaagaa
gtccgcgaaaaaccttctgttgcactattgacaggctcaaccccgacaaagcttgcacaa
tctattcgaaagggtctccaagctggagaaatctctatggttgtcggaactcatgcttta
atagctgacaaagtagaattttcagctttgcgcattgctattgttgacgagcagcatcgt
tttggtgttgttcaaagaggacgctttaatagcaagctctatgttaacggcataacttcc
caactgacgtcaaatagctcaaatgacccctggacaaatgatattgccatggctccacat
gttctcgcaatgtcagccacaccgattcctaggtcccttgctctggcgttgtatggcgac
atgtctctcactcagattactgatttacctcctggaagaacacctgtgaaaacatacgtt
atagagggaaatgaagatggattcgagaaggcttaccagatgatgttcgaggaattagga
gacggaggaaaagtatacattgtctatcccgtaatcgagcaatccgaacaactgcctcag
ctccgtgctgcatcagcagattttgaaactatttccaaaaaattttccaattttaaatgc
ggattgcttcacggaagaatgaaaagtgacgagaaggatgatgcattaagacggtttaga
tccggagaaactaatatattattatccacacaagttattgaaattggggtcgacgtaccg
gatgcatctatgatggttgttatgaatgccgagagatttggaatcgcgcagttacatcaa
cttagaggtcgagttggacgaggagagaggaagtccaagtgtatattattggcgtcgaca
acttctagcttaaaacggcttaagatgctcgagaattcatgtgacgggttttaccttgcc
aatatggatcttgtccttcgtgggcccggtgacttgctaggtaaaaaacagtcgggtcat
ttgccggagtttcccgttgcgaggttagaagtagatggtaatattcttcaggatgctcat
cttgctgcattgaaagttctggaaaggtcccatgatctggagaaatatccagacttgaaa
gccgagcttagcatgcgacaaccgctatgccctcttggagac
>Pedicularis_TRINITY_DN9836_c1_g1_i40
atgacggtgataacattgggtgtgcatatttccagtatgggttttagtgagaaatgcttg
cgacatgctgtaaattttgaagctgagagagcttacaggaatatttttggcagaagtcta
aggtatagtagttttctcccaccatatatttttacttcatcctttcgatcaaagcacaag
ttgactgcaaag---ctgaagggcgtcgagggctatgaaaaggaacctgttttgatggat
aacaatggtcttaatgacttcattggcaacgatagatccaaagaaaagttccgtgagaat
cttaaggccgtaaatattaagtttgatgccaccgtggcaagcaaaaaatacccttcgatg
agtttaggctgctttccaacagttgacttgtatgatggccccccttactattctcaagcc
acagagttgccggtgcctcaaattctcgaagaatgcgttccttgtcgtgttgatgcgaat
tggttggatcaagaatgtatgtacaaggatctgcattctttgtatgcagaaatttcaaat
atgaataatccctttgtcctcgaggaaaaactcgaaaattttactacggtttgtgagtcg
cctgataagaacacagagccaaaaaatgatttcaaatcgacgtcatttaacacgatcagt
gatgctgagcccgcaatccaacaaaat---ggagcctcagttgcggaaattctcgataaa
tctatcgtcagcttgccgaggctgaccaaacgccagctcggacagctagaaaactgtggt
tttcacacgttgcggaaattgctacatcattttcctcgaacctatgctgacttacagaat
gctgaggtggaaattgatgatggccagtacctgatttttgttggaaaaataaagtcttca
aagggaatccgagctagttcttcgttcgcgtttctggaagtgattgtggcttgcgaggtt
gtagatatcgagccaaat------------tctgatgaagtcgaaaatagacggaaaaga
actataaatttgcatttaaagaaatttttccgcgggacccgcttcacgtacacaccattt
ctcaaaagtattcaggaaaagtacacagagggagatatcgtatgtgtcagtggcaaggtg
cgcacaatgcgcaacaaagatcactttgaaatgagggagtacaatattgatgtggttaaa
gacgaagatgaatcgagtgtttttgcaaaagggaggcctttcccaatatacccttcaaaa
aaaggtcttaaccctgagtttctcagggatgttatttca---gctttaaagacattgcca
gttgatcttgatcctttacctaaagacataactcgtgattttcaacttctctccctttct
gatgcatatattggaatccaccagccagcctatatcagcatggctgatttagctcgaaaa
aggcttatatttgatgagttcttttatctccagttgggaaagttatttcaaatgctcgag
agtctcggaacgaagctagaaaaagatggattgctcgagaggtacacgaagcccgagcta
aacacagtatttatggagggatggtcgagtatcaccaaaaaatttatggatgttcttcca
tataaacttacatctagtcagctaagcgccacttcagaaatcatatgggatctaaaacga
accatgccgatgaatagactattacagggtgatgttggatgtggaaagaccgtggtagca
tttctagcatgcatggaggtgattggcttgggatatcaggcagcttttatggttccaact
gaactgttagctattcagcattatgagcaccttcttgggtttcttgagaaaatcaaagag
gctggtgaaaaaccttcggttgctctattgacaggctcaaccccgacaaagcaagcacaa
tctattcgaaagggtctcttagctggagatatctctatggtcattggaactcacacttta
atagccgaaaaagtgaatttttcagctttgcgcattgctattgtcgacgagcagcatcgt
tttggtgttgttcaaagaggacgcttcaacagcaagctatattttaacggcataagttcc
caactaacgtcaattagctcaaatgaccccctgaaaaatgatgtcaccatggctccacat
gttctcgccatgtcagccacgccaattccgaggtcgcttgctctggcattgtacggtgac
atgtccctcactcagattactgatttaccccctggaagaacacccgtgaaaacatacgtc
atagaaggaaatgaagttggatacgagacggcttaccagatgatgttcgatgaattagga
gacggaggtaaagtatacattgtctatcccgtaatcgagcaatccgaacagctccctcag
ctacgtgctgcctcagctgatttcaaaactatttccgaaaaattctcgaactacaaatgc
ggattgctacacgggagaatgaaaggcgatgagaaagacgacgcactaaaacggttcaga
tctggcgaaaccaacatattgcttgcgacacaagtcatcgagatcggggtcgacgttccg
gatgcttcgatgatggtcgtcatgaatgccgagcgatttggaatcgcgcaattacatcaa
ctccgaggccgagttgggcgaggagagaggaaatccaagtgtatactattagcatccacg
acttcgagcttgaaacggctgaaggtgctcgagaaatcgtcagacgggttttaccttgcg
aatatggacctcgtccttcgtgggcctggcgacttgctcggtaagaaacagtctggccat
ttgccggagtttccagttgctaggttggaggtggacgggaatattcttcaggaagctcat
cttgctgcactgaaagtgttggaaagctcccatgacctggagaaatatccggaccttaaa
gccgagcttagcatgcgacaaccgctttgccctcttggagac
>Phtheirospermum_GFP90829.1_12264
atgtcggtgacaacattggatgtgcatatgtctagcatgggtttcagtgagaaatgcttg
cgacatgctgtaaatttcgaaactgagagagcttgcagaattatatttggcaaaagtctg
---------agttttctcccaccatatgttttaacttcatcctttcgatcaaagcacaag
tttaccgaaaagttgttgaagggtgtcgatggctatgaaaaggaaccagttttgatgggt
tacaatggtcttgacgacttaattggcaacgatacatataaagaaaagttccgtgagaat
ctcaaggccggaaatattaattttgatgccaccttggcaagcaaaaaattcccttcgatt
agt---------------------------------------------------------
------------------------------------------------------------
------------------------------------------------------------
------------------------------------------------------------
------------------------------------------------------------
------------------------------------------------------------
------------------------------------------------------------
---------------------------------------------------------aat
gctgaggtggaaattgatgatgggcagtacctgatttttgttggaaaaataaagtcttca
aggggaatccgggctagtagttcgtttgcatttctagaagtgattgtagcttgtgaggta
------------------------------------------------------------
------------------------------------------------------------
------------------------------------------------------------
cgcacaatgcgtaataaagatcattttgaaatgagggagtacaatattgacgtggttaaa
gacgaaggcgagtcgagtgtttttgctaaagggaggccttacccaatatatccttcgaaa
aaaggtcttaaccctgagtttctcagggatattatttca---gctttaaagacattgcca
gatgatcttgatcctctacccaaagatgttactcgggattttcaacttctctccctttct
gatgcatatattggaattcaccagccaaccgatttgagcatggccgatttagctcgaaaa
aggcttatatttgatgagttcttttatctacagttgggaaagttataccaaatgcttgag
ggtcttgggacaaagctagaaaaatatggattgctcgagaggtacacgaagcccgagcta
aacactgtatttatggagggatggtcgagtatcaccaaaaaattcatgaatgttcttcct
tataaacttacgtctagtcagctaagcgcaacgtcagaaatcatatgggatctaaaacga
cctgttccaatgaatagactattacagggtgatgttggatgtgggaagaccgttgtagca
tttctagcatgcatggaggtgattggctcgggatatcaggcagcttttatggttccaact
gaactgttagctatccagcattacgagcatcttcttggctttcttgagaaaatagaagag
tctggtgaaaaaccttcggttgctctattgacaggctcaaccccgacaaagcaagcacaa
tctattcgaaagagtctcctagctggaaatatctctatggtcattggaactcacacttta
atagccgaaaaagtggaattttcagctttacgtattgctattgtcgatgagcagcatcgt
ttt---------------------------------------------------------
---------------NNNtcaaatgacccctggaaaaatgatgtcaccatggctccacat
gttctcgccatgtcagccacgcctataccgaggtcgcttgctctggcgttgtacNNN---
---------------attactgatttaccccctggaagaacccctgtgaagacatacgtc
atagaaggaaatgaagttggatacgagacggcttatcagatgatgttcgaagaattagga
gacggaggtaaagtatacatcgtctatcccgtaatcgagcaatccgaacaactccctcag
cttcgcgccgcctcagccgatttcgaaactatttccgagaaattctctaactacaaatgc
ggattgctacacgggagaatgaaaggcgaagagaaggacgacgctttaaaacggttcaga
tctggagaaaccaacatattgcttgcgacacaagtcatcgagatcggggtcgacgtgccg
gatgcttcgatgatggtcgtcatgaacgccgaacgattcggaatcgcgcagctacaccaa
ctccgaggccgagttgggcgtggagagagaaagtccaagtgcatactattagcgtctacg
gcttcgagcttgaaacgactgaaggtgctcgagaaatcgtcagacgggttttaccttgcg
aatatggacctcgtccttcgtgggcccggggacttgctcggtaagaaacagtctggccat
ttgccggagtttccggttgctaggttggag------------------------------
------------aaagtgttggaaagctctgatgacctggcgaaatatccggacctcaaa
gccgagcttagcatgcgacaaccgctttgccctcttggagac
>StrigaAsiatica_GER48785.1_24319
atggtggtgacaatgtcggatgtgcatatgtgcaatatgggtattagtgacaaatgcttg
cgacatgctgtaaattttgaagctcagagagcatacaggaactttttaggcagaaacctt
aga---------------------------------------------tctaagcacaag
ctcactgagaagttgttgaagggtgtagatagctgtgaaaagaagccatctttgatcggt
tacaatggccttgatgacttaattgtcaatgatagatatagagaaaagttgcgtgagagt
cttaagctcgataatagtgagtttgatgccacctcggtatgcaaaaggttcccttccatt
actttaggttgctttccgaccgtggaattgtatgatgggcccgcatactattctcaaatt
cttgaa---------------------------------------gaatgcgatgcaaat
tggttggatcaagaatgtatgtacaaagatctgcattctttgtatgcagaaatatctaat
atgaacgcgtcatatattccggaagaaaaggttgaaaagcccactacctattctcggttg
tctgttgaaagcacagaaacaacaaatacttcacagtcgactgcagataatgctgtgctt
------------gagatccaacaagct---gcagcttcagttgcagaaattcttgataaa
tctatcaactgcttgcccgggctgaccaaacgccagctcagtcagctggagaactgtggc
tttcacacgttgcggaagttgctacaccattttcctcgaacatatgctgatttacaaaat
gctgaggtggaaattgttgatggacagtacttgaattttgttggaaaaataaaatcttca
aggggaatccgggctagtagttcattctcatttctggaggtgattgtgtcgtctgaggtt
ccggataatgggccaaattctgagtcagcagctgatcaagttgaaaatagaagtatgaga
acagtacaattgcatttgaagaaattttttcgtggtacccgcttcacatgcatgccattt
ctcagaagtatccaggaaaagtacaaggagggagatatcgtgtgcgtcagtggcaaggtg
cgcgctatgcgtattaccgaccactttgagatgagggagttcaccattgatgtggttaca
gacaaagatgattcgtgtgttcttgcaactgggaggccttatcctatttatccttcgaaa
aaaggtctcaaccctgagtttctgagggatattatctca---gctttaaagacattgcca
gttgatcttgatcctctacctaaggatgtcactcaggattttcaacttctctcactcaga
aatgcatatgctggaatccaccagcccactgatttgggcattgccgatttagctcgacga
aggcttatctttgatgagttcttctatcttcagttgggaaagttatatcaaatgcttgag
ggtcttggtacaaaggtagagaaagatgggttgattgagagatacacgaaaccccagcta
aacgcatcattcatggaggagtggtcctgtatcactaaaaacttcatgaaggttcttcca
tataaacttacggccagtcagctaagtgcaacttcagaaatcatttgggatctaaaacga
ccagttccaatgaatagactattacagggtgatgttggatgtgggaagactgtggtggca
tttctagcatgcatggaggtcgtcggctcaggataccaggcagcttttatggttccaact
gaactattagctatccagcattacgagaaccttcttggcttgctcgagaaaatagatgaa
gccagtcaaaaaccttctgttgccctattaacaggctcaaccccgacaaaacaagcacaa
accattcgcaggggtctgcaagctggagatatctctatggtcattggaactcactcttta
atagctgaaaaggtggaattttcagctttaaggattgccgttgtagacgagcagcaccgt
tttggtgttgttcaaagaggtcgctttaacagcaagctatattttaacgtcattgcttcc
caattgacgccgaccaactcaaatggtcctcatataactgatgttgtcatggctccacat
gtccttgccatgtcagccacaccgatcccaaggtcgcttgccctggcgttgtatggcgac
atgtcccttactcagattactgatgtaccacctggaagaacacctgtgaagacatacgta
atagaaggaaacgaagaaggattcgaggcggcttacaagatgatgcttgaagaattacga
gacgggggcaaagtatacatggtgtaccccgtgatcgagcaatccgaacagctgccacag
ctgcgggccgcctcagccgatctcgacaccatctcccgaaaattcccagaccacaaatgc
gggcttcttcacgggcgcatgaaatccgaggagaaagacgagtccctcaggcagttcagg
tcaggaaagacacacattttgctctcaacacaggtgatcgagataggagttgacgtgcca
gacgcttccatgatggtggtgatgaatgccgagcggttcggaatggcccagctgcaccag
ctgcggggaagagttggccgaggagagagaaagtcgaggtgcgttttgctggggtcgtcg
gaatccgggctgaagaggctgagaattctggagaagtcgtgcgatgggttccagctggcg
aacatggatcttgttatgcgcggccctggggatttgctcgggaaaaagcagtcgggccat
ttgcccgagttccctgtggctaggctcgag------------------------------
------------aaagttctggaaaagtcccatgacctggagatttacccggacctgaaa
gccgagcttagcatgcgacaaccactgtgtcatcttggagac
