# Supplementary material for: Altered Mitochondrial Respiration Is Associated With Loss of Nuclear‐Encoded OXPHOS Genes in Parasitic Broomrapes
Source: Ecol Evol. 2025 Jul 6;15(7):e71737. doi: 10.1002/ece3.71737 (PMC12230201; doi:10.1002/ece3.71737)
Supplement: Supplementary file 1 — Appendix S1. [file ECE3-15-e71737-s003.tgz › Orobanchaceae_O2K_Supplementary_v3/Data_S1/DataS1/RRR/OG0005338.trimmed.fas]

>AmborellaTrichopoda
ggggatttgccaaaaatt------gggaag---------------tctttggcttgtcaa
actgtttca------gatccgtcctcagaagttgac---aga------acaaacttgaag
gatgtggcaattaatacg---agcctgttcaaagcg---agagataac---accctgaac
actctgaatggtcgactaatgctgattgatggaacagcagtcatgtacagatcatattac
aaacttttatctaggttgcatcatggccatttagaacatgctgatggcaatggagattgg
gttctgaccatctttacggcgctaaccactgtgcttgacatgttggaattttctccatcg
catgtggcggtagtctttgaccatgatggc------------------------------
---------------------------ttgacttttcgtcacacactatatccttcatac
aagggcaatcgcattcctacacctgatactattgctcagggtcttcaatatttgaaagct
tccatcaaggctatgtccattgaagtgattgagatccctggtgttgaagctgatgatgta
attggaactctggccatcaatggtgtcgcggctggcttaaaggtgcgtgttgtctctcca
gacaaggacttctttcagatcttatctccgtcactacgtcttcttcggattgctcctcga
gggtctcagctggtatcatttgggttggaggattttgctaaaagatatggggctctgaag
ccttcgcagtttgttgattatgtggcccttgttggggacagatccgacaatattccaggt
gttgaaggaattggagatgtaaatgctgctaagttgattcttaagtttggtacattggag
aatttgttagattgtcttgatcaagttgaggatgctcggatacaaaaggccttaatttct
catactgagcaagctgtt------ttgagcaaaactttggcaact------ctgcgctct
---gatttaccattctacattgttccttacaatgtagctaaccttgcaattacaagacca
gaggataatggagaaaaattcaggaaccttttgagggcaatcagtgcatatgctgaaggc
ttttctgcagagcctgtcatcggtagagcatcgtcgttatggaacaaaagt---------
>CinnamomumMicranthum
------ttctcagaactt------ggtcgtgct------------gcaatctctcaaagt
actttggga---------atgtcttctgaagctgaa---aga------acaatgctccaa
gacaagcctgctgattct---tccaagtttaaaaaa---ggggttaat---gattctaat
tctttgggtggtcgagttatgctcatcgatggaacatcagttatgtatagagcttattac
aagcttatagcgaggttgaaccatggtcatttggagcatgctgatggcaatggagactgg
gttttaacaatttttacagctctgtccactattattgatgtgctggaatttaccccttct
catgtggtggtagtgtttgaccatgatgggataccatttggtcgaagtactgccattcga
tccaaagaatgttacatggcaaaaggtttgactttccgtcacaatttgtatccatcatac
aagagcaaccgcgtccctactcctgataccgttgttcaaggccttcagtatttgaaagca
tccatcaaggccatgtccatccaagttattgaggtgccaggtgttgaggccgatgatgta
attggtaccttggccgtaaacagtgttgccgctgggtacaaggtgcgagttgtgtctccc
gacaaagatttctttcagatattgtccccttcattacggcttctacgtattgctccacgt
ggacctgagatggtttcatttggaatagaagactttgccaaaaaatatggggctctgaaa
ccctctcaattcgttgatttggtttcacttgaaggagatagctctgataatattccagga
gttggcggcattggacctgtaaaagctctcaagttgatcactaaatttggttctttggag
aatttgttgaagtgtgttgaccaagttgaggaggatcgcattaaagaggctctgatatca
aatgctgagcaggctctt------ttaagcaagacccttgcaatt------ttacgtact
---gatcttccattttacatggttccactcaatacgaaagatcttgtgtttgagaaacca
caggataatggagaaaagttcataagccttttgagagccataggagcatatgcagaagga
ttttctcctgaacacattatcagaagagcagtgcatctatggaacaagctt---------
>AquilegiaCoerulea
------tcatccggtatg---ttttctgca---------------gctacttcccaaagt
acaatagag---------atgtcttctgaagttgaa---cga------gcaacgttccaa
gagaagcttgttgaatta---gccaaatccaaagaa---ccagagatc---agttctaat
gcttcgaatggtcgggtgatgctcattgatggtacttcaatcatgtacagagcttattac
aagcttctttcgaaattgcaccatggtcatttaacaaatgctgatggaaatggagactgg
gtattgaccatattttcagctctatcccttatttttgatgtactggagtttgtcccttca
catgtggctgttgtgtttgaccatgatggagttcctttcggttgt---actccaattcca
tccacaggaagctacaaggccaaagggttgaatttccgtcacacattatatcctcaatac
aaaagtcaacgtgatcctacacctgatactgtagttcagggtcttcaatatttgaaagca
tcaatcaaagctatgtctgtgaaagtaattgaggttccaggtgttgaagccgatgatgta
atagggactttggctgcaactagtgttgcttctggttataaggttcgagttgtttctcct
gacaaagatttctttcagattatatctccatctcttcgtctgctgcgaattgcttctcgt
ggatctgagatggtctcatttggaatggaggagttcgctgcaaggtatggaacccttaaa
ccgtctcagtttgttgatatgatctctcttaccggtgacaaatgtgataatattcctgga
gttgagggtataggagatgtacatgctttaaagttgattactaagtttggatctttagaa
aacttattgcaatgcgttgatcaagttgaagaggaacggttaagaaaagcattgatatct
aatgctgagatggccttg------ttgagcaagaatttggcgatg------ttacgttca
---gatcttccattctatatggttccctttaccaccagtgatcttgctttcacaaggcct
gaggatgatggggagaaattctctagtctcttgagagctatcagtgcttatgctgaagga
ttttcggcagatcgcatcatcagaagagcaaatcttctgtggaagaagctt---------
>Daucuscarota
------ctacacggagat------gctccc---------------ccaatttcttctact
agcttggaa---------gccacactcttgaattac---acc------caacgtcaacaa
gacacg---------------------------------tcatccgtt---ggaatgacc
tctccaaatgctcgtgttatgcttattgatggcacatcagtcatttatagagcttactac
aagcttcttgctaaactccatcatggtcatctaactcatgctgatggaaacggagattgg
gttttgactatattcacagctttgtctctt------------------------------
---------gttgtctttgaccatgatggaataccatatggtcat---gtccctgtctca
tcaaaacaaagttttgtggctaaaggcttgaactttcgtcacactctttacccgccttac
aagagtaaccgatctccgacccctgatacggtagttcaagggcttcaatatttgaaagct
tcacttaaagctatgtccgtcaaagtaattgaggtgcctggtgttgaagctgatgatgtt
ataggaactttagcttcaaggagtgttagtgatgggtataaggtacgagttgtctccccg
gacaaagatttctttcaaattctatctccttcgttacgcctattgcgaattgctcctcgt
ggattggagatgacttcatttggcatagaggattttgctaaaaagtatggcacgctcaaa
cctgctcagtttgttgatataatttcgcttgtg------------------------gga
gttgatggaattgggaatgtgcatgctttgcagttgatcacgaaatttggtacgttggag
aacttgttacaaaatgttgatcaagttgaagaggagagaatcagaaaggctttgatttca
aatgcggaagaggctatt------cttagcaaaaatttggcattg------ttgcgttcg
---gatctaccattttacatggtcccttttgcaacaacagatctcaagtttaccaaacca
gaggacaatggggagaaatttacgagcctgttgacagcgataagtgcctatgcagaagga
ttttcagcagataaagtcattcgaagagctctttatttatggaagaagcttgagaagcaa
>Actinidiaeriantha
------------------------------------------------------------
------------------------------------------------------------
------------------------------------------------------------
------------------------------------------------------------
------------------------------------------------------------
------------------------------------------------------------
------------------------------------------------------------
---------------------------ctaaattttcgccacactctctacccctcatac
aagagcaatcgccccccaacacctgataccgtagttcaaggacttcagtacttgaaagca
tctattaaagctatgtccattaaagtaattgaggtgccgggggttgaagctgacgatgtc
attggcacgttggccattaggagtgttaatgctgggttcaaggtacgagttgtctcacct
gacaaagattttttccagattatatctccttcattacgtcttctgcgaattgcacctcgt
ggattagagatggtctcatttggaatggaggattttgctaagaagtatggagtgttgaaa
ccttatcagtttgttgatgtaatctcacttgtgggcgacaaatgtgataacataccagac
------------------------------------------------------------
------------------------------------------------------------
------------------------------------------------------------
---------------tatcttgtc------------------------------------
------------------------------------------------------------
------------------------------------------------------------
>HelianthusAnnuus
------ctatctggaact------gctcct---------------gctttttctcggaaa
aaattggga------------actgttgatggagaa---gca------ccaccacatgaa
agtacctcctctgattct---tcccagaaaacagat---aatttagta---aatactgat
ccttcaaatggtcgagtgatgcttattgatggcacttctatcatttacagatcttattac
aaacttcttgctaaattacatcatgggcatttggctaatgcggatggcaatggagattgg
gtcttgactatatctacagctttgtcactcataattgatgttttggaatttactccatca
catgtggcggtggtttttgatcatgatggattttgctttggtaat---atgcctcagtcg
tccagacaaaaatttatggcaaaaggtcagacttttcggcacactctctacccctcatat
aagagcaaccgtccacctactccagatacaatagtgcagggccttcaatacttgaaagca
tccatcaaagccatgtccatcaaagtcattgaggttcctggtgttgaagctgatgatgtt
attgggaccttggctgtacgcagtgtagatgctgggttcaaagtcagagttgtctctcct
gacaaagactttttccagatattatctccttcgttacgtcttcttcgaattgcacctcgt
ggttttgaaatggtttcttttggaatggaggattttgctaagaaatatggaacactacaa
ccttctcagtttgtggatgtaatgtcacttgtcggtgacagatctgacaacataccaggg
gttgatggaatcggggatgtacatgctgtgcagttgatatcaagatttggttcattggag
aatttgctgcaaaatattgatcaagttgatgaggaacgaattaaaaaggctttgatagca
aacaaggagcaggcctta------ttgagcaaagaactggccctc------ttacgttct
---gatcttcctcactacatggtcccattttccaccagtgatcttgtatttagaaaacca
gaggataatggggagaaatttacaaacctcttgacagcaattggtgcttatgctgaaggt
ttttcactcgattcggttattagaagggctttctatatgtggaagaagctcgagaagacc
>CoffeaCanephora
------ttttcggggatt------gcttcgagtagtagtggtattactaatagcagtggt
gatgttatt---------aaagctgctggaaatgtg---caa------atgcaaagggaa
agtgctgttctgggttct---gatcagaatgaagat---aagttggtggaaaatgttgat
tcttccaagggcagagtgatgcttatcgatggcacgtcagttatttatagagcgtattat
cggcttcttgctaaactacatcatggtcatctttcccatgctgatggtaatggagattgg
gtcttgactatttttacggctctgtctcttataattgatgtactggagttcgttccttca
catgtagcggtggttttcgaccatgatggagttccatttggtcat---acgtctgtttca
tcccaacaaaattttgtttcaaaaggccttaactttcgtcacaccctttatccgttgtac
aaaagccatcgtcctcctacacctgataccattgttcagggacttcaatatctgaaagca
tccatcaaggctatgtctgttaaagtgattgaggttccaggggttgaggctgatgatgta
attgggaccctggctttgaggagtgttgatgctggattcaaggtgcgagtagtctcccca
gacaaagatttttttcaaatcctatctccttcgttgcgccttttgcggattgctcctcgt
ggatttgagatggtttcatatggcatggatgattttgctgaacaatatggatcgctgacg
ccttctcagtttgttgatgttgttgcccttgttggtgataagtctgacaacataccagga
gtggatgggattggagatgttcgtgccgtgcaattaataacaaaatttggtacattggag
aacttgttggaatgtgttgagcaagtcagtgaggagagaatcaggcaggccttgataatg
aacactgaacaagctatc------ctaagcaagaatctggcaatg------ctacgttgt
---gacctgccatcgtatatggttccttttgcaacaaatgacctcttgtttaagaggcca
gaggatgatggggagaaattcacaagtctcttgacggcaataagtgcttatgcagaagga
tcctcagcagattctatcatcagaagaatgatttatttgtggaagaagcttgaaaagaag
>IpomoeaNil
------------------------------------------------------------
---attggt---------gttactactgaaagtgaa---aga------gttgttcaaaga
aatgtgattttggattccgaagctcatcataaagtt---gggcaatta---acacctgac
tctgggaatggcagagtaatgctgattgatgggacatctattatataccgggcttattac
cgacttcttgctaaattgcaccatggtcacctttcccatgctgatggcaatggagattgg
gtcttaactatatttacagccttgtcacttattattgacgtgcttgaatttattccatca
catttggtggtagtttttgaccatgatggatttccatttggtcat---acacctgttaca
tccaaacaaaattttattgcaaaaggcctcaattttcgtcacactatgtaccctgcatac
aaaagcaatcgccctcctacacctgatactatcgttcaaggacttcagttcctgaaagca
tccataaaagcaatgtccatcaaagtgattgaggtccccggggttgaagccgatgatgta
attgggacattggctgctaggagtgttgatgctggttacaaggtccgagttgtctctcca
gacaaagacttctttcagattctatccccttcattacgtcttttacgaattgctcctcgt
ggatttgagatggtctcatttgggatggaggattttgctaaaaagtatggaggattgcat
ccatcccaatttgttgatatgatctcgcttgtgggcgataaatctgataatataccagga
gttcacgggattggtgatgttaatgcttctcagctgatcttgaaatttggaacacttgaa
aacttgctggattgtgttgaacaagttgaggatgagcgaatcagggaggcattaatatca
aatgccgaacaggctaga------ttaagcaagaatctggcattg------ttacgctgt
---gatcttccatcatacatggtcccttttgccaccgacgatctggtatttagaaagcca
gaggacaatggggagaaatttacaagcctcttgacagctataagtgcttatgctgaagga
ttttcagcagattccataatccgaagagcgttttatctgtggaagaagatggaaaggcaa
>CuscutaAustralis
------tattgttctata---------------------------tcatccaacagtact
agttctggt---------gttattactgaaagggaa---aga------aaaattcaaaat
aatgtattatcggattcc---aatgttcatgataaatgtgggatagtt---gaatctcac
tccgggaatgggagagtaatgctaattgatgggacgtctgttatataccgagcttactac
cggcttcttgctaaactgcaccatggtcacctttcccatgctgatggaaatggagattgg
gtcttaactatatttacagccttgtcacttattattgacgtgttggaatttgctccttca
catgtggtggttgtttttgaccattatggatttccatttggtcat---gcatctgtgaca
cccaatcaaaatcttattgcaaaaggcattaattttcgtcacaacttataccctgcatac
aaaagcaatcgccctcctacacctgatactattgtgcaaggacttcagtttctgaaagca
tccataaaagcaatgtcaatcaaagtgattgaggtccctggggtcgaagctgatgatgta
attgggacattggctgctaggagtgtagatgctggttacaaggttagagttgtctctcca
gacaaagattttttccagattctatccccttcattgcgtcttttgcgaattgctccccgt
gggtttgagatggtttcatttgggatggaagattttggtaagaagtacggaggattgcag
cctccacaatttgttgatgtaatctcacttgtgggtgataagtgtgataatatacctggg
gtctctgggattggagacattaatgctacacagcttatcatgaaatttggtacacttgaa
aacttgcttgattgtgttgaacaagttgaggatgagaaaatcagggaggcattaatatca
aatgctgaacttgccata------ctaagtaagaatctggctttg------ttacgttgt
---gatcttccatattacatggtcccttttgcccccaacgatatgttattcaggaagcca
gtagacaatggggagaaatttacgagcctattgagagcgataagtgcttatgctgaaggg
ttttccgcagattccatcattcaaagagcattttgtctttggaagaagctggaaaggcaa
>SolanumTuberosum
------------------------------------------------------------
------------------------------------------------------------
------------------------------------------------------------
------------------------------------------------------------
------------------------------------------------------------
------------------------------------------------------------
------------------------------------------------------------
---------------------------------------------atgtatccctcttac
aagagtaatcgttctccaacacctgatacaattgttcaaggacttcaatttttgaaagct
tccctcaaggccatgtctatcaaggtgattgaggtgccaggtgttgaagcagatgatgta
attggaaccttggctgttagaagtgttgatgctggattcaaggtacgagttgtttccccg
gataaagattttttccagattctatctccatcattacgccttctacgaatagctcctcgt
ggatttgagatggtctcatttggaatggaggagtttgctggaaaatatggaggactgaaa
ccttctcagtttgttgatttgacctcacttatgggtgataaatctgataacataccagga
gttcacgggattggagatgtacatgcaattcaacttattggaaaatttggtacactagaa
aacttgttagaatgtgttgaacaagttgaggaggagcgaattaggaaggcattgctatcc
aatgcagagctagctaga------cttagcaaggatctagcaata------ctacgatgt
---gatcttccatcctacatggttccttttgtccctgatgacttgatatttgagaaacca
gaggatggtggggagaaatttactagcctcttaacagctattagtgcttatgcggaagga
ttttccgcagataacataattagaagaactttgtatttgtggaagaaacttgagaagcaa
>HandroanthusImpetiginosus
------ttttgtaactac---------------------------tcactctcttcgagt
ggtatcggt------------acctcccaaaatgca---caa------acacagcgtgaa
aacgcccttttagattct---cccatacatgaagat---ggatcagcc---actatcagt
ccgtcaaatggaagagtaatgcttattgatggcacttcaatcatatatagagcgtattac
aagcttcttgcaaaattgcaccatggtcatctttcacatgctgatggcaatggagattgg
gtcttaactattttcagtgcattatctctgataatcgacgtcttggaattcatcccttca
catgtagcggtggtttttgaccatgacggggttccttatggtcat---gcttctctttct
tccaaacaaagttttgttgcaaaaggcatgaattttcgacacaccctatatccctcttac
aaaagcaatcgtcctccaaccccagataccattgttcagggacttcagtacttgaaagca
tccatcaaggcaatgtccattaaagtaattgaggtcccaggtgttgaagctgatgatgta
atcggaacccttgctgttagaagtgtcaatgccgggttcaaggtaagagttgtctcccca
gacaaagattttttccagatcctgtctccttcgttgcgtcttttgcggattgctcctcgt
ggctttgagatgtcctcctttgggatggaagattttgctgagaaatatggaaccctgaag
ccatctcaatttgttgacgtaatctcacttgtgggagacaaatctgacaacataccagga
gttgaaggaattgggaatgtccatgctattcaactgataacaaagtttggcacattggaa
aacttattgcagtgtgttgagcaagtggaagaggagagaattaaaaaggctttgatatca
aatgctgagcaggctatt------ctaagcaagaatcttgctatg------ttacgttct
---gatcttccattctacatggttccatttgccaccgaagatctgacatttgtcaaacca
gaggacaacggggagaaattcacgagcctcttgactgccatcagtgcttacgcggaaggc
ttttctgcagattccataattagaagggccttttatttgtggaagaagcttggaagccaa
>MimulusGuttatus
------ttttgtgaggtt------ggaggc---------------cgtagcttctcaagg
ggtattagt---------gcatctgctcaaaatgca---cac------acacttagtgag
agtacactttccgattcc---gacacacgtgacgat---gtatcaacc---agcattagt
ccatcaaatggcagagtaatgcttattgatggcacttctatcatatatagagcatattac
aagcttcttgcaaaattgcaccatggtcatctcaagcatgctgatggcaatggagattgg
gtcctaactattttcagtgcattgtctctgatacttgacgtgttggagtttatcccttca
cacgtagcggtcgtctttgaccatgatggtgttccatatggtcat---gcatctgtttca
tcaaaacaaagttttattgcaaaaggcatgaattttcggcacaccctatatccctcttac
aaaagcaatcggcctccaaccccagataccatcgttcagggacttcagtacttgaaagca
tccatcaaggcaatgtccatcaaagtaattgaggta------------------------
---------------------------------------------cgtgttgtctccccg
gacaaagattttttccagattctatctccttcactgcgcctactgcggattgctcctcgt
ggctttgagatgtcctcttttgggatggaagattttgctgaaaaatatggaaccttgaag
ccatctcaatttgttgacataatctcactcgtcggagataaatctgataatataccagga
gttgatgggatcggaaacgttcacgctattcaacttattacaaagtttggctcgttggaa
aacttattgcagtgtgttgagcaagttgatgaggaacgaatcaaaaaggcattggtttca
aatgccgagcaggctatt------ttaagcaagaatcttgctatg------ttacgttcc
---gatcttccatcctacatggttccatttaccaccaaagatctggtttttgtcaaaccc
gaggacaatggggagaagttcagaagcctcttaacagccataagtgcttatgcagaagga
ttttctccagatactataattagaagggcctcttctttatggaaaaagctcgaaaaccaa
>Phtheirospermum
------tttcgtaacatt------gtgcgc---------------cctatcgcttctagt
tcgatcagt---------tcgtctgctcagactgta---cga------gcacttaaccaa
agtacgttttcggatttt---gccgtacgtgaagac---gagccatct---accataact
ccatcaaatggcagagtaatgcttatcgacggcacttcgatcatatatagagcatattac
aaacttattgcaaaattgcatcatggtcatctttctcatgctgatggcaatggagattgg
gtgctaactattttcagcgcattgtctctgataattgatgtcttggaatttctcccttcc
catgttgcggtggtttttgaccatgatggggtaccatatggtcat---gcatctttttca
tccaaacaaagttttgttgcaaaaggcctaaatttccgccacacactatatccgtcttat
aaaagcaatcggcctccaaccccggatacaatcgttcaggggcttcagtacttgaaagca
tccatcaaggcaatgtccatcaaagtaattgaggta------------------------
---------------------------------------------cgagttgtctctccg
gacaaagacttttttcaaattctatctccttcattgcgtttgctgcggattgctcctcgt
ggatttgaaatgtcctcatttgggatggaagactttgctaagaaatatggaaccttgaag
ccatctcaatttgttgatgtaatctcactcgtgggagacaaatctgacaatataccagga
gttgaaggaattggggatgtgcatgctgttcaactgattactaaatttggcacattggaa
aatttgttgcagtgcgttgagcaagttaatgaggagcgcatcaaaaaggcattgatttca
aatgctgagcaggccatt------ctaagcaagaatcttgctatg------ttgcgttct
---gatcttccatcgtacatggttccatttgccaccaatgacctgacttttataaaacca
gaggacaatggcgagaaattcaccagcctcttgactgccattagtgcttatgcagaaggg
ttttctgcggattctataattagaagggctttctatttgtggaagaagctcgaaaacaaa
>CastillejaMiniata
------tttcgtaacgtt------gtgcgc---------------cctatttcttatagt
tcaatcagt---------tcgtctgctcaaactgca---caa------gcacttaaccaa
agtacgctttcggatttt---tccgtaagtgaagat---gagccatct---acgataact
ccatcaaatggcagagtaatgcttatcgacggcacttcgatcatatat------------
------------aaactgcaccatggtcatctttctcacgctgatggcaatggagattgg
gtgctaacaattttcagcgcattgtctctaataattgatgtcttggaatttctcccttcc
catgttgcggtggttttcgaccatgatggggtaccatatggtcat---gcttctttttca
tccaaacaaagttttgttgcaaaaggcctaaatttccgccacaccctatatccgtcatat
aaaagcaatcggcctccaaccccggatacgattgttcaggggcttcagtacttgaaagca
tccatcaaggctatgtccatcaaagtaattgaggtccctggcgttgaagctgatgatgtg
attgggacactggctatcagaagcgtaaatggtgggttcaaggtacgtgttgtctctacg
gacaaatacttatttcaaattctatctccttcattgcgtttgttgcggattgctcctcgt
ggatttgagatgtcctcttttgggatggaagactttgctaagaaatatggaaccttaaag
ccatctcaatttgtagatgtaatctcacttgtgggagacaaatctgacaatataccagga
gttgaaggaattggggatgtgcatgctgttcaactgattactaaatttggcacattggaa
aacttgttgcagtgtgttgagcaagttaatgaggagcgaatcaaaaagacattgattgca
aatgctgagcaggctatt------ctaagcaagaatcttgctatg------ttgcgttct
---gatcttccatcgtacatggttccatttaccaccaatgacctgacttttatcaaacca
gaggacaatggcgagaaattcacaagcctcttgaatgcgattagtgcttatgcagaaggg
ttttctgcggattctataattagaagggccttctatttgtggaagaagctcgaannn---
>Pedicularis
------tttcgtaacgtt------gtgcgt---------------cctatctcttcttgc
tcgatcagt---------tcgtcagctcagtctgca---cga------acactaaaccaa
agtacgctttcggattat---gccgaacatgatgat---gtgccaaca---actataact
ccttcagatggcagagtaatgcttatcgacggcacttcaatcatatatagagcatattac
aaacttattgcaaaattgcaccatggtcatctttctcatgctgatggcaatggagattgg
gtccttactatattcagcgcattgtctctgataattgatgtcttggaatttctcccttcc
catgttgcggtggtttttgaccatgatggggtaccatatggtcat---gcttcttattca
tccaaacaaagttttgttgcaaaaggcctaaatttccgtcacaccctatatccgtcttat
aaaagcaatcggcctccaaccccggatacaattgttcaggggcttcagtatttgaaagca
tccatcaaggcaatgtccatcaaagtaattgaggtcccaggtgtggaagctgatgatgtg
attgggacactggctatcagaagcgtcagtgatgggttcaaggtacgagttgtctccccg
gacaaagacttctttcaaattctatctccttcattgcgcttattgcggattgctcctcgt
ggatttgagatgtcttcttttgggatggaagactttgctaagaaatatggcaccttgatg
ccgtctcaatttgttgatgtaatctcactcgtgggagacaaatctgacaacataccagga
gttgatggaattggggacgtgcatgctgttcaattgattacaaaatttggcacattggaa
aatttgttgcagtgtgttgagcaagttactgaggagcgaatcaaaaaggcattgatttca
aatgctgagcaggctatt------ctaagcaagaatcttgctatg------ttgcgttct
---gatcttccatcgtacatggttccgtttgccacgaacgacttggctttttacaaacca
gaggacaatggcgagaaattcacaagcctcttgaccgcgataagtgcttatgcagaaggg
ttttctgcggattctataattaggagggccttttatctatggaagaagctcgaaagcaaa
>Euphrasiaarctica
------ttttgcaatgtt------ttgcgc---------------cccaacccttctgtt
gcaatcagc---------acatctgcccaacttgcg---cga------gcactcgatcaa
agtgcgctttcggattcc---gccgcacgtgaagac---gggccaacg---accgttacc
ccgtcgaatggcagagtaatgcttatcgatggcacttcaatcatatacagagcatattac
aaacttattgctaaattgcaccatggtcatcttacgcatgctgatggcaatggagattgg
gtcctaactattttcagtgcattgtctctgnnn---------------------------
---------------------------ggggtaccatatggtcat---gcttctctttca
tccaaacaaagttttgttgcaaaaggtctaaatttccgccacaccctatatccgtcttat
aaaagcaatcggcctccaaccccggatacaatagttcaggggcttcagtacttgaaagca
tctatcaaagcaatgtccatcaaagtaatcgaggtcccaggcgttgaagctgatgatgta
attggtaccctggctgtcagaagcgtcaatgatggcttcaaggtacgagttgtctctcca
gacaaagacttttttcaaattatatctccttcattgcgtttattgcggatcgctcctcgt
ggatttgagatgtcctcttttgggatggaagattttgctaagaaatatggaaccttgaag
ccatctcaatttgttgatataatctcacttgtgggagacagatctgacaatataccagga
gttgatgggattggggatgttcatgctattcaactgattacgaaatttggggcattg---
------------------------------------------------------atttca
aatgctgagcaggctatt------ctaagcaaaaatctt---atg------ttgcgttct
---gatcttccattctacatggttccatttgccaccaatgacctgatttttatccaacca
gaggacaacggagagaaattcaaaaacctcttgactgcaattagtgcttacgcggatggg
ttttctggggattatatcattagaagagcattcaatctatggaagaagcttggaagccaa
>OrobancheCumana
------ttttgtaatgtt------gtgcgc---------------cctatctcttctagt
gtaatcagt---------acatctgctcaaattgca---caa------gaaattaaccaa
agtacacttctggattct---gccgtatgcgaagat---ggaccaacg---accacaact
ccgtcaaatggcagagtaatgcttattgatggcacttcaatcatatatcgagcatattac
aaacttatcgcaaagttgcaccatggtcatctttcgcatgctgatggcaatggagattgg
gtactaacaattttcagtgcattgtctctgataattgatgtcttggaatttctcccttca
catgtagcggtggttttcgatcatgatggaggaccatatggtcat---gcttctctttca
tccaaacaaagttttgttgccaaaggcctaaatttccgccataccctatatccctcctat
aaaagcaatcggcctccaaccccagatacagtagttcaggcgcttcagtatttgaaagca
tccatcaaggcaatgtccatcaaagtaattgaggtcccaggcgttgaagctgatgacgta
attgggaccttggctgtcagaagcgttagtgatgggttcaaggtacgagttgtctccccc
gacaaggacttttttcaaattctatctccttcgcttcgtctattgcggattgctcctcgt
ggctttgagatgtcttcttttgggatggaagattttgggaagaaatatggaacattgaag
ccatctcaatttgttgatgtaatctcacttgtaggagacaaatctgacaatataccagga
gttgatgggattggggatgtgaatgctgttcaactgattacaaaatttggcacattagaa
aatttattgcagtgtgttgagcaagttgatgaggagcgaatcaaaaaggcactgatttca
aatgctgagcaggctatt------ctgagcaagaatcttgctatg------ctgcgttct
---gatcttccattctacatggttccatttactacaaatgacctgaattttatcaaacca
gaggacaatggtgagaaattcacaagcctcttgactgccattagtgcttatgccgaagga
ttttctgcggattctataattagaagggcttcctatttgtggaagaagctcggaagcaaa
>Ofasciculata
------ttttggaatgtt------gtgcgc---------------cctatctcttctagt
gtaatcggt---------acatcggctcaaattgca---caa------gcc------caa
agtacactttcccattct---gccatatgtgaagat---gtaccaaca---accataaat
ccgtcaaatggcagagtgatgcttattgacggcacttcaatcatatatagagcatattac
aaactgcttgcaaaattgcaccatggtcatctttcgcatgctgatggaaatggagattgg
gttttaactattttcagtgcattgtctctgataattgatgtcttggaatttctcccttcc
catgtagtggtggtctttgatcatgatggggtaccatatggtcat---gcttctctttca
tccaaacaaagttttgttgcgaaaggcctaaatttccgccacaccctatacccctcgtat
aaaagcaaccggcctccaacaccggatacaatcgttcagggtcttcagtacttgaaagca
tctatcaaggcaatgtccatcaaagtaattgaggtcccaggcgttgaagctgatgatgta
attgggaccttggctgtcagaagcgtcaatgacgggttcaaggtacgagttgtctcccca
gataaggacttttttcaaatcctatctccttcgttgcgtttattgcggattgctcctcgt
ggctttgagatgtcctctttcgggctggaagattttgctaagaaatatggaaccttaaag
ccatctcaatttgttgacgtaatctccctcgtgggagacaaatctgacaatataccagga
gttgatgggattggggatgtgcatgctgttcaactgattacaaaatttggcacattggaa
aatttgttgcagtgtgttgagcaagttaatgaggatcgtatcaaaaaggcactgatttca
aatgctgcgcaggctatt------ctaagcaagaatcttgctatg------ttgcgttct
---gatcttccattctacatggttccatttaccaccaatgacctgacttttatcaaaccg
gaggacaatggtgagaaattcacaagcctcttgactgccattagtgcttatgcagaagga
ttttctgcggattctataattagaagggccttgtatttgtggaagaagctcggaaacgaa
>PhelipancheAegyptiaca
------ttttgtgatgtt------gtgcgc---------------cctatctcttctagt
gtaattagt---------acatgtgctcaaattcca---cac------gca------caa
agtagactgtcggatcct---gccatatgtgaagat---gtatcgaca---accataagt
ccgtcagatggcagagtaatgcttattgacggcacttcgattatatatagagcatattac
aaactccttgcaaaattgcaccatggtcatctttcgcatgctgatgggaatggagattgg
gtcctaactattttcagtgcgttgtctctgataattgatgtcttggaattcctcccctcc
catgtagcggtggtttttgatcatgatggggtaccatatggtcat---gcttctctatca
tccaaacaaaattttgttgcgaaaggcctaaatttccgccacaccctatatccctcgtat
aaaagcaatcgacctccaacaccggatacagtcgttcaggggcttcagtacttgaaagca
tccataaaggcaatgtccatcaaagtaattgaggttccaggcgttgaagctgatgacgta
attgggacgttggctatcagaagtgtcaatgatggcttcaaggtacgagttgtctcccca
gacaaggacttttttcaaattctatctccttcgttgcgtttattgcggattgctcctcgt
ggctttgagatgtcctctttcgggatggaagattttgcgaagaaatatggaaccttaaag
ccatctcaatttgttgatgtaatctcacttgtgggagacaaatctgacaatataccagga
gttgatgggattggggatgtgcatgctgttcaactgatcacagaatttggcacattggaa
aatttgttgcagtgtgttgagcaagttaatggggagcgtattaaaaagtcactgatttca
aatgctgaacaggctatt------ctaagcaagaatctggctatg------ttgcgttct
---gatcttccattctacatggttccatttaccaccaacgacctgacttttatcaaacca
gaggacaatggcgagaaatttacaagcctcttgactgccatttctgcttatgcagaagga
ttttcggcagattctataattagaagagcctcatttttgtggaagaagctcggaaacaaa
>ConopholisAmericana
------ttttgtaatgtt------gtgcgc---------------cctatctcttctagt
gtaatcagt---------acttctgctcaaattgca---caa------gcacttaaccaa
agtacagttacagattct---gccatacatgaagat---ggaccaaca---accataact
ccatcaaatggcagagtaatgcttattgatggcacttcaatcgtatacagggcatattac
aaacttcttgcaaaactgcaccatggtcatctttcgcatgctgatggcaacggagattgg
gtcctaacaatcttcagtgcattgtctctgataattgatgtcttggaatttctcccttcc
catgtagcggtggtttttgaccatgatggggtaccatatggtcat---gcttctctttca
tccaaacaaagttttgttgcgaaaggtctaaatttccgccacaccctatatccctcttat
aaaagcaatcggcctccaaccccggatacaatcgttcaggggcttcagtacttgaaagca
tccatcaaggcaatgtccatcaaagtaattgaggtcccaggcgttgaagctgatgatgta
attgggaccctggctgtgagaagtgtcaatggtgggttcaaggtacgagttgtctcccca
gacaaagacttttttcaaattctatctccttcgttgcgtttattgcggattgctcctcgt
ggctttgagatgtcctcttttgggatgggagattttgctaagaaatatggaaccttgaag
ccatctcaatttgttgatgtaatctcactcgtgggagacaaatctgacaatataccagga
gttgaaggaattggggatgtgcatgctattcaactgattacaaaatttggcacattggaa
aatttgttgcagtgtgttgagcaagttgatggggagcgaatcaaaaaggcattgatttca
aatgctgagcaggctatt------ctaagcaagaatcttgctatg------ttgcgtttt
---gatcttccattctacatggttccatttacaaccaatgacttgacttttatcaaacca
gaggacaatggtgaaaaattcacaagccttttgactgccattagcgcttatgcagaagga
ttttctgcagattttataattagaagggccttctatctgtggaagaagctcggaagcaaa
>Epifagusvirginiana
------------------------------------------------------------
------------------------------attgca---caa------gcacttaaccaa
agtacagttgcggattct---gccatatgtgaagat---ggaccaaca---actataact
ccatcaaatggcagagtaatgcttattgatggcacttcaatcatatatagagcatattac
aaacttcttgcaaaactgcaccatggtcatctttcgcatgctgatggcaacggagattgg
gtcctaacaattttcagtgcattgtctttgataattgatgtcttggaatttctcccttcc
catgtagcggtggtttttgaccatgatggggtaccatatggccat---gcttctctttca
tccaaacaaagttttgttgcgaaaggcctaaatttccgccacaccctatatccctcttat
aaaagtaatcggcctccaaccccggatacaatcgttcaggggcttcagtacttgaaagca
tcaatcaaggcaatgtccatcaaagtaattgaggtcccaggcgttgaagctgatgatgta
attgggaccctggctgtgagaagtgtcaatggtgggttcaaggtacgagttgtctcccca
gacaaagacttttttcaaattctatctcctccgttgcgtttattgcggattgctcctcga
------------------------------------------------------------
------------------------------------------------------------
------------------------------------------------------------
------------------------------------------------------------
------------------------------------------------------------
------------------------------------------------------------
------------------------------------------------------------
------------------------------------------------------------
>StrigaAsiatica
------gtttgtggtgtc------gtgcgc---------------cctttctcttctact
gctatcagt---------acatctgctcaaagtgca---caa------gcaattgacgag
agcacgatatcgaattct---gctacaagtgatgat---gtgcagaca---accattact
ccgtcaaatggcagagtaatgcttatagatggcacttcaatcatatatagagcatattac
aaacttcttgcaaaattgcaccatggtcatctttcacatgctgatggaaatggagattgg
gtcctcactattttcagtgcattgtctctgataattgatgtcttggaatttctcccttca
catgtagcggtggtttttgaccatgatggggtaccatatggtcat---gcttctctttca
accaaacaaagttttgtagcgaaaggcctgaatttccgccacaccctatatcccgcttat
aagagcaaccggcctccaacccccgatacaatcgtgcagggccttcagtacttgaaagca
tccattaaggctatgtccatcaaagtaattgaggtcccaggtgttgaagctgatgatgta
attgggaccctggccgtgagaagtgtcaatgatggattcaaggtacgagttgtctcccca
gacaaagacttcttccaaattctatctccttcgttgcgtttattgcggattgctcctcgt
ggatttgagatgacctctttcgggatggaagattttgctatgaaatatggagacttggcg
ccatctcaatttgttgatgtaatctcacttgttggagacaaatctgacaatataccagga
gttgacaagataggggatgtgcatgctgttgaactgattacaaaatttgggacgttggaa
aatctgttggattgtgttgagcaagttgatgaggagcgaattaaaaaggcactgatttca
aactccgagcaggcaatt------ctaagcaaaaatcttgctatg------ctgcgttct
---gatcttcccttctatatggttccatttaccaccaatgacctgggttttgtcaaacca
gaggacaatggtgagaaattcacgagccttttgactgccatcagtgcttatgctgaagga
ttttcagcagatcgtataattagaagggccttctatttgtggaagaagctcgaaagaaaa
>Aeginetiaindica
------gtttctggatttcgtagtgtgcgc---------------cctatctcttctgat
ataaccact---------acatatgctcaaatttca---caa------gcaaccaaccag
agtacattttcaagttct---gctatatgcgaggat---gggccaaca---gatataaat
ccatcaaatagcagagtaatgcttattgatggcacttcaatcatatatagagcatattac
aaacttcttgctaaattgcaccatggtcatctttcacatgctgatggaaatggagattgg
gtcctcactattttcagtgcattgtctctgataattgacgtcttggaatttctcccttca
catgtagcggtggtttttgaccatgatggggtaccatatggtcgt---acttctctatca
accaaacaaaattttgttggaaaaggattgaatttccgccacaatctatatcccgcttat
aagagcaaccggcctccaaccccagatacaattgtgcagggtcttcagtacttgaaagca
tctatcaaggccatgtccatcaaagtgattgaggtcccaggagttgaagctgatgatgta
attgggaccctgggcgtgagaagcgtcaatgatggattcaaggtacgagttgtatcccca
gacaaagattttttccaaattctatctccttctttgcgtttattgcggatcgctcctcgt
ggatttgagatgtcctcctttgggatggaagattttgccaagaaatatgggaacttgaag
ccatctcaatttgttgatgtagtctcacttgttggagacaaatctgacaacataccagga
gttgatgggataggggttgttcatgctgttcaactgattacaaaatttgggacattggaa
aatttgttgcagtgtgttgagcaagttgttgaggagcgaatcaaaaaggcactgatttta
catgctgagcaagctgtc------ctaagcaagaatctggctatg------ttgcggtct
---gatcttccattctatttggttccattcaccaccaatgatctggcttttgccaaacca
caggatggcggtgagaagttcacgagccttttgactgccatcagtgcttatgcagaagga
ttctcagcagatcatataattcgaaggacccttcatctttggaagaagctcgaatcaaaa
>ChristisoniaKwangtungensis
------tttcgtagtgtt------gtgcgc---------------cctatatcttctgat
gtaaccagt---------acatatgctcaaatttca---caa------gcaaccaaccga
agtacattttcgaattct---gctatgtgcgaggat---gggccaaaa---gttataaat
ccatcagatagcagagtaatgcttattgatggcacttcaatcatatatagagcatattac
aaacttcttgcaaaattgcaccatggtcatcttacacatgctgatggaaatggagattgg
gtcctcactattttcagtgcattgtctctgataattgatgtcttggaatttctcccttcg
catgtagcggtggtttttgaccatgatggggtaccatatggttat---gcttctctatca
agcaaacaaaattttgttggaaaaggattgaatttccgccacaacctatatcctgcttat
aagagcaaccggcctccaactccagatacaattgtgcagggtcttcagtacttgaaagca
tctatcaaggccatgtccatcaaagtaattgaggtcccaggagttgaagctgatgatgta
attgggaccttgggcgtgagaagcgtcaatgatggattcaaggtacgagttgtatcccca
gacaaagattttttccaaattctatctccttctttgcgtttattgcggattgctcctcgt
ggatttgagatgtcctcctttgggatggaagattttgccaagaaatatggaaacttgaag
ccatctcaatttgttgatgtagtctcacttgtcggagacaaatctgacaacataccagga
gttgatgggataggggatgtgcatgctgttcaactgattacaaaatttgggacattggaa
aacttgttgcagtgcgtggagcaagttgttgagcagcgaatcaaaaaggcactgatttta
catggtgagcaagctgtc------ctaagcaagaatctggctatg------ttgcgttct
---gatcttcccttctatttggttccatttaccaccaatgacctggcttttgccaaacca
caggacggcggtgagaagttcacgagccttttgactgccataagtgcttatgcagaagga
ttctcagcagatcatataattcgaaggacccttcatctttggaagaaactcgaaacaaaa
>Alectravogelii
------gtttctggattt------------------------------tgtagtgttgat
gtaatcagt---------acatcttcacaaactgca---caa------gcaatcaaccag
actaccatttcggattct---gaaacacatgaggat---gtgccggct---gccataaat
ccatcgaatggcagagtaatgcttattgatggcacttcaatcatatatagagcttattac
aaacttctcgcaaaattgcaccatggtcatctttcacatgctgatggaaatggggattgg
gtcctcactattttcagtgcactgtctctgataattgatgtcttggaatttctcccttca
catgtagcggtggtttttgaccatgatggggtaccgtatggtcat---gcttctctttca
acgaaacaaagtgtaattgcaaaagggttgaatttccgccacaacctatatccggcttat
aaaagcaaccggcctccaacccccgatacaattgtgcagggtcttcagtacttgaaagca
tccatcaaggccatgtccatcaaagtaattgaggtcccaggggttgaagctgatgatgta
attgggaccctggccgtgagaagcgtcgatggtggattcaaggtacgagttgtctcccct
gacaaagactttttccaaattctatctccttcattgcgtttattgcggattgctcctcgt
ggatttgagatgtcctcctttggtatggaagattttgccaataaatatggaaacttgaag
ccttctcaatttgttgatgtaatctcacttgttggagacaaatctgacaatataccagga
gttgacgggataggggatgtgcatgctgttcaattgattacaaaattcgggacattggaa
aatttattgcgctgtgttgagcaagttgaaggggagcgaataaaaaaggcacttatttca
aatgctgagcaggctatc------ctaagcaagaatcttnnn------------------
------------------------------------------------------------
------------------------------------------------------------
------------------------------------------------------------
>Escobedia
------ttttgtagtgtt------gtgcgc---------------cctatcttttctgat
gtcaccagt---------acatcttctcaaattgca---caa------gcaatcaaccag
agtaccgtttcggattct---gatattagtgaggat---gggtcggct---gccataaat
ccatcaaatggcagagtaatgcttattgatggcacttcgatcatatatagagcttattac
aaacttcttgcaaaattgcaccatggtcatctttcacatgctgacggaaatggagattgg
gtcctcactattttcagtgcactgtcactgataattgatgtcttggaatttctcccttca
catgtagcggtggtttttgaccatgatggggtaccttatggtcat---gcttctctttca
acgaaacaaagtttagttgcaaaagggttgaatttccgccacaacctatatccggcttat
aaaagcaaccggcctccaacccctgatacaattgtgcagggtcttcagtacttgaaagca
tccatcaaagccatgtccatcaaagtaattgaggtcccaggcgttgaagctgatgatgta
attgggaccctggccgtgagaagcgtcgatggtggattcaaggtacgagttgtctcccct
gacaaagactttttccaaattctatctccttcattgcgtttattgcggattgctcctcgt
ggatttgagatgtcctcctttggtatggaagattttgccaataaatatggaaacttgaag
ccttctcaatttgtggatgtaatctcacttgttggagacaaatctgacaatataccagga
gttgacgggataggggacgtgcatgctgttcaattgattacaaaatttgggacgttggaa
aatttgttgcgctgtgtggagcaagttgaaggagaacgaatcaaaaaggcacttatttca
aatgctgagcaggctatc------ctaagcaagaatcttgctatg------ctgcgttct
---gatctcccattctatatggttccgtttacaaccaacgacctggcttttgtcaaaccg
gaggatgatggtgagaaattcaagagcctcttgactgccgtcggtgcttatgcggaagga
ttttccgcagatcacataattcgaagggccttctatctttggaagaagctcgaaagaaaa
>LindenbergiaPhilippensis
------tttcgtaatgtt------gtgcgc---------------cctatctcgtctagt
gtattcagc---------agatcggctcaaattgca---gaa------gcagttaatcag
agtaccctttcggattcg---gccgtacgtgaagat---ggaccatcc---accataact
ccatcaaatggcagagtcatgcttattgatggcacttcaatcatatatagagcatattac
aaacttcttgcaaaattgcaccatggtcatcttacgcatgctgatggcaatggagattgg
gtcttaactattttcagtgcattgtctctgataattgatgtcttggaatttcttccttca
cacgtagcggtggtttttgaccatgatggggtaccatatggtcat---gcttctctttca
tccaaacaaagttttgttgggaaaggcctaaatttccgccacaccctgtacccctcttac
aaaagcaatcggcctcccacaccggatactatcgttcaggggcttcagtacttgaaagca
tccatcaaggcaatgtcaatcaaagtaattgaggtcccaggagttgaggctgatgatgtc
atagggaccctggcatccagaagcgtcaatggtgggttcaaggtacgagttgtctcccca
gacaaagacttttttcaaattctatctccttcactacgtctattgcggattgctcctcgt
ggctttgagatgtcctcttttgggattgaagattttgctaagaaatatgggtccttgaag
ccatctcagtttgttgatgtaatctcacttgtgggagacaaatctgacaatattccagga
gttgatggaataggggatgtgcatgctgtacaactgattacaaaatttggcacattggaa
aacttgttgcagtgtgttgagcaagttaatgaggaacgaatcaaaaaggcattgatttca
aatgctgagcaggctatt------ctgagcaagaatcttgctatg------ttacgttct
---gatcttccattctacatggttccctttaccaccaatgacctgacgtttatcaaacca
gaggacaatggtgagaaattcacaagcctgttgacagccattagtgcttatgcagaagga
ttttctgcagattctataattagaagggctttctatctgtggaagaagctcgaaagccaa
>SesamumIndicum
------ttgtgtaaggtt------gtccgc---------------catatttcttctagt
ggtatcagc---------acatcttctcaaaatgca---caa------acagttagccaa
agcacactttttgattcc---gccatacatgaagag---ggatcagcc---accagcagt
ccgtcaaatggcagagtaatgcttattgatggcacttcaatcatatatagagcatattac
aagcttcttgcaaaattgcaccatggtcatctttcacatgctgatggcaatggagattgg
gtcctaaccatttttagtgcattatctctg------------------------------
------------------------------------------------------------
------------------------------------------------------------
------------------------------------------------------------
------------------------------gaa---------------------------
---------------------------------------aaggaaaaatgtcaaaacccg
tcaaag------------------------------------------------------
------------------------------------------------------------
------------------------------------------------aatgttaaaggt
gtagag---------------------------------aatgagttctcc---------
---------aactgtatt------------------------------------------
---------------att------cttagcaaggcaattgaaatgcatcatttgcatgtg
---aacacttccttc---------------------------------------------
------------------------------------------------------------
------------------------------------------------------------
>OleaEuropaea
------tggtgtaaagtt------gtacgg---------------agagtttcttcatat
ggtataagt---------acatctgctgaaagtgca------------acactagctcaa
gatgcaatttttgattca---gctgaccgaggagat---ggattagcg---aaccacagt
tcttcaaatggtagagttatgcttattgatggaacatcaatcatttatagggcgtactac
aagcttcttgctaaattgcaccatggccacctctcagatgctgatggaaatggggattgg
gtcctaaccatttttacagccctgtctcttataattgatgtcttggaattcatcccttcg
catgtggcggtgatttttgatcacaatggagttccatacggtcac---acttctctttca
tccaaacaaagttatgttgcaaaaggcctaaattttcgtcacacccttttcccttcatac
aaaagcaatcggcctcccacaccagataccatcattcagggactccagtacttgaaagca
tccatcaaggcgatgtctattaaagtgattgaggtgccaggtgtcgaagctgatgatgta
attgggaccttggctgttaagagtgtcaatgcagggttcaaggtgcgagttgtctcccca
gacaaggatttttttcagattctgtctccttcattgcgtctattaaggattgctcctcgt
ggactcgagatggtctcctttggcatggaagattttgctaagaaatatggaacgctagaa
ccttctcagtttgttgatgtgatgtcacttgtgggagacaaagctgataatataccagga
gttgaaggtattggaaatgtccatgcagtgcaattgattacaaagtttggtacattggaa
aacctgctgcagtgtgttgaacaagttgatgaggagcgaatcaggaaggccttgacgtca
aatgctgagcaggctctc------ctaagcaagaatctggccatg------ctacggtct
---gatcttccattctacatggttccattttccaccgaagatctgacttttatgaaacca
gaggataatggggaaaaattcacaagccttttgacagctatcagtgcttatgcagaagga
ttttctccagataccatcattagaaaggctttttatttgtggaagaagcttgaaagacag
>ArabidopsisThaliana
------ttctcaaatgaa---------------------------------gcagctagt
ggcagcaca---------ttgacttctataagtgaa---gat------gttacgccacag
tcgataaaatatcctttc---aagtcagaagaaaga---gtagctagt---actgctgct
tcttcaaatggcagagtgatgcttattgatgggacatcgattatatacagggcttattat
aagcttttagcaaggttgaatcatggtcatctggctcatgctgatggaaatgcggactgg
gttttaacaatattttcatctctttctcttctgattgatgttttgaaatttctcccatcc
catgtggcggtggtgttcgaccatgatggagttccttatggcact---acttctaattca
tctacaggttatcgttctgcaaaaggcatgaacttccgtcatactctctacccagcatat
aaaagtaatcgtcctcccacacctgataccatagtacaaggacttcaatatctcaaagcg
tccatcaaggcaatgtctataaaagttatagaggtgccaggtgtagaagctgatgatgtt
attggaacactggctatgcgaagcattagtgccggtttcaaagtccgagttgtctctcca
gacaaagacttctttcagattctttctccctcgttgcgtcttcttcgactaacaccacgc
ggatcagagatggcttcttttggaatggaagattttgctaaaaagtttggaaatttggaa
ccagcacaatttgttgatatcatcgcccttgctggagacaagtctgataatattccagga
gttgatggtattgggaatgtgcacgcagtggaactgatatctagatttggcacgttggag
aatctgttgcagtctgtggatgagatcaaagaaggaaaaataaaggagtctctaatagct
agtgcggatcaagccatt------cttagcaagaaattggcactg------ttacggtct
---gatctcccagattacatagtaccgttcgacacgaaagatcttacttttaagaaacca
gaggacaatggtgagaaattgagtagcctgttaatcgcgattgcggattacgcagaagga
ttttcagctgatccagtcatcagaagagctttcaggttgtgggaaaaactggaagcagtg
>GlycineMax
------gttcccgcgact---------ccg---------------ccaaccgccgcggcg
acgttggtt---------cccggcgccggaatcgga---acc------gct------cgg
gcgatgcagttaggttct---gctgtcaatgcggaa---cgcgtgacg---aacagcgat
cctttgaacggcagagtgatgatcattgacggtacttcgattattcaccgcgcgtactac
aagcttttagcaaagttgcaccatggccatctaacacatgctgatggaaatggagattgg
gttttaatgatgtttacggcactatcgcttataattgatgttttggaatttatcccttcc
catgtggtggtagtgtttgaccatgatggaattcctattggtcat---acatataattca
tcaaaagaaagttttactgcaaaaggccagaattttcggcacaatctataccctgcatac
aagagcaaccgtcctccaactcctgataccattgttcagggacttcaatacttcaaagca
tccatcaaggctatgtccataaaaatcatcgaggttccaggtgtagaggcagatgatgtg
attggaacattagccttaaggagtgttgatgctgggtacaaggtacgagttgtctccccc
gacaaagatttttttcagattttatctccttcgctgcgtctccttcgaattgctccacgt
ggtgatcagatggtttcatttggagttgaggattttgaagagagatatggaggtctgaaa
ccatcccagtttgcagatatgatcgcacttactggtgatagatctgataatattccagga
gttcatggaattggagatgttcatgctgtgcaattaatcagtagatttggcacattggag
aggttgttggattctgtggatcaaattaaagaggatcgcattaaaaaggccttgatcgaa
aatgctgagcaggcagtc------ttgagcaaggaactggcattg------ttgcgttct
---gatcttccattgtacatggtaccgctcgctataagagatctctcgtttaataaacca
gaggacaatggtagcaaattcaacagccttttaacagctatcagtgcatacgcagaaggg
ttttcagctgatcctatcatcaggagaacagttcatttgtggggaaagttggattcaaga
>PrunusPersica
------ttaccgggagtt------gttcgt---------------------gagaatggg
gatgctgca---------ttttactctaaaagtgag---caa------gtactatgcgga
gatatgccgctaggttca---gtcaagcaagaagag---aaaacagtg---aacagtaac
ccttcagatggtagagtcatgctcatcgatggcacatcaatcatttatagagcgtactat
aaacttttagcaaagttgcaccatggccatctgtcacatgctgatggaaacggagattgg
gtgctaaccatcttttcagcactttctcttataattgatgtgctgaagtttaccccttcc
catgtggcggtggtgtttgaccatgatggagtttcatttggtcaa---acttgtatttca
tccaaagaaaatgttaaaggaaaagggctgaattttcgtcatactttataccctgcatac
aagagcaatcgcccccctacacctgataccattgtccaaggccttcaatacttgaaagct
tccattaaggctatgtccattaaggtgattgaggtgccaggtgtggaagctgatgatgtg
attggaacgttggctgttaggagtgttgatactgggtacaaggtacgggttgtctcccca
gacaaagactttttccagatcctatctccttcattacgtcttttacgaattgctccacgt
ggctttgatatggtttcatttggcatggaagaatttgctataaaatatggaagccttcaa
ccttctcagtttgttgatgtgatctcacttgttggtgacaaatgcgataatattccagga
gttgatggaatcggaaacgttcatgctgtgcaactcatcactaaatttggcacattggag
aatcttttgcactgtgttgatcaagttgaagaggaacgaatcagaaagatcttgataaca
agtgctgatcaggctgtc------ttgagcaagaacttggcacta------ttacgttct
---gatcttccattctacatggtacctttcaccacaaatgatctggcatttcaaaagcct
gaggacaatggggagaaattcacgagcctcttaacggctataagtgcatatgcggaagga
ttttcagctgatccaatcatcaggagagcattttacttatggaacaaactaggaaaaaca
>GossypiumRaimondii
------------------------------------------------------------
------------------------------------------------------------
------------------------------------------------------------
------------------atgcttattgatggcacatcagtcatttatagggcctactac
aaacttctagcaaaactgcaccatgggtacctatcacatgctgatggcaacggtgactgg
gttttaactatatttacagctttatcacttataattgatgttctggaatttgttccttca
catgtagcggtggtgtttgaccatgatggaattccatttggtcat---acatctatttct
tcaaaagaaaatgtcatgggaaaaggtttaaattttcgtcatactctgtttccttcatac
aagagcaaccgccctcctacaccggataccatagtgcagggacttcaatatttgaaggca
tccatcaaagctatgtccattaaggtgatagaggtacctggtgtagaagctgatgatgtg
attgggacactggctgcaaggagtgttgatgaagggtttaaggttcgagttgtctcccca
gacaaggatttctttcagatcctatgtccttcattacgcctactacgaattgcaccacgt
ggctatgagatggtttcatttggaatggaggatttctcaaaaagatatggagatctgaaa
ccttctcagtttgttgatgtagtctctcttgtgggtgatagatgtgataatatcccagga
gttgatggaattgggaatgtccatgctgttcaacttatcactaagtttggcacattggag
aatttactgaagtgtgttgatgaagttgaagtggaccacatcaggaaggccttgatagca
aatgctgatcaagccgtc------ttaagcaaaaacttggcaatg------ctgagatgt
---gatcttccattctatatggtaccattttccaccagagatctcacatttaataaaccc
gaggacaatggggagaaattcacgagccttttgaatgccataagtgcatatgcagaagga
ttctcagctgatccaattatcagaagagcgttctatttgtggaagaagctcgaaccacct
>TheobromaCacao
------ttacctggtgct------cgtcat---------------gcaacttctcatggg
aatgcagtg---------atttcttcaaaaaaggaa---caa------ctattgcaccaa
gaggcagctcttgacaca---tccaaccttcaagaa---agagtggtg---aatgctaat
tactcaaataatagagtaatgcttattgatggcacatctgtcatttacagggcttactat
aaacttctagcgaaactgcaccacggatatctatcacatgctgatggcaatggagattgg
gttttaactatatttactgctttatctcttataattgatgttctggaatttgttccttcg
catgtggcggtggtgtttgaccatgatggaattccatttggtcat---acttctatttct
tcaaaagaaaatgtcatggcaaaaggtttaaattttcgtcatactctgtacccttcatac
aagagcaatcgccctcctacacccgataccatagtgcagggacttcaatatttgaaggca
tccatcaaagctatgtccattaaggtgattgaggtacctggggtagaagctgatgacgtg
attgggacactggctgcaaggagtgttgatgcagggtttaaggttcgagttgtctcccca
gacaaagatttctttcaaatcctatcaccttcattacgtctactacgaattgcacctcgt
ggctatgagatggtttcatttggactcgaggatttctccaaaagatacggagatctgaaa
ccttcccagtttgttgatatggtcgctcttatgggtgacagatgtgataatattccagga
gttgatggtattggaaatgtccatgctgtgcagttgatcagtaaatttggcacattggag
aatttactgcagtgtgttgatcaagttgaagtggaccacatcaggaaggccttgaaagga
aatgctgatcaagctctc------ttaagcaagaacctggcaatg------ctgcgatgt
---gatcttccattctatatggcaccatttgccaccacagatctcacatttaagaaacca
gaggacaatggtgagaaattcacaagccttttgactgccattagcgcctatgcagaagga
ttctcagctgacccaataatcagaagagctttctatttgtggaagaagcttgaagcatgc
>ManihotEsculenta
------ttacctcaagtt------gtttgt---------------tcaacttctacaagt
aattcacta---------agctcttccaaaactgag---caggagcacacaccatatcaa
gaagcagtcttggattct---gtcaagtgtgaagaa---ggagcagta---aatgctagt
tcttcaaatggcagagtaatgctcatagatggcacgtcagtcatttacagagcttactac
aagcttttagcaaagttgcaccatggtcatttatcacatgcggatggcaatgcggattgg
gtgttaactatattttcggcactatcacttgtaattgatgtcctggaatttatcccttcc
catgtagcggtggtgtttgatcatgatggagttccatttgatcat---acttgtgttgca
ttcaaagaaaatgccatggcaaaaggtttgaactttcgtcatactttatatccttcatac
aaaagcaatcgcccccctacacctgataccatagttcaggggcttcaatacttgaaagca
tctataaaggctatgtctattaaggtgattgaggtaccaggggtagaagcagatgatgtg
attggaacattggcggtaaggagtgttgatgaggggttcaaggtacgagttgtttctcca
gataaagatttttttcagattctctctccttcattacgccttctacgaattgcacctcgt
ggccttgatatggtttcatttggagtggaagattttgcaaacttgtatggagaattgaaa
ccttctcagtttgctgatgtaatggctctcatgggtgacaaatctgataacattccagga
gttgaaggaattggaaccgtccatgctgtgcaactgatcactaaatttggcacattagag
aatttgctacaatgtgttgatcaagtagaaggggaacgcattagagaggccttgcaagca
aatgctgatcaggctatc------ttaagcaagaacttggcgctg------ctacgttca
---gatcttccgttctacatggtcccatttgccattggggatctcacatttaagaagcct
gaggacaatggagagaagtttacgagccttctgaatgctatcggtgcttatgctgaagga
ttttcagcagatccaatcatcagaagagctttctatttatggaagaagcttgaagcacag
>PopulusTrichocarpa
---------------------------------------------gcaattcctcaaagt
aatgtacta---------acctcttccaaaagtgaaaacgag------gtggtccaccaa
gatttggtc------------aagcgtgaagaaaat---gccgcggag---gctattaat
ccttcaaatggaagagtaatgcttatagatggtacatcggtcatttatagagcttacttc
aagcttttagcaaaggtgcatcatggtcatctaacacatgcagatggcaatggagattgg
gttttaactatattttctgcgctatcttttataattgatgtcctgggattcatgccttcc
catgcagtggtggtgtttgatcatgatggagtaccgtatggaaaa---tctagtgtttca
cccaacaaaactgtcatggaaaaaggcttgaattttcgccacactttatattctttatac
aagagcaaccgccctcctacgcctgatactgtcatccagggacttccatatttgaaagct
gctatcaaagctatgtccgttaaggtgattgaggtacctggggtagaagcagatgatgtc
attggaacattggctgtaaatagtgtcaaggatgggtttaaggtacgagttgtttccccg
gacaaagacttttttcagattctttctccttcattacgtcttctacggattgcaccacgt
ggccttgagatggtttcatttggaatggaggattttgctgaaaaatatggaggattgaaa
ccttctcagtttgttgatgtaatggctcttatgggtgacaaatctgataatattccagga
gttgaaggaattggagttgtccatgctgtggaactgatctctagattcggcacattggag
aatttgttgaaatgtgttgatcaagtagaaggggagagcattagaaaggccttgagacag
aatgctaatcaggcagta------ctaagcaaggagctggcaaag------ttgcgttgt
---gagcttccagagtacatggttccatttgctaccacagatttgatttttaagaaacct
gaggacaatggtgagaaatttacaaacctcttgactgccgtcagctcttatgctgaaggc
ttttcagctgacatgatcatcagaagagcttccaagttgtgggaaaagcttgaagcaagg
>VitisVinifera
------atacatgaagtt------gctcat---------------acaatatcttatggc
aatacgaca---------atttcttccaaaagtgaa---aga------aaactatgccaa
ggtgcatttgttgattct---gtcgatcataaagag---agaaaaatg---gatattagt
tcttcaaacggtagagtaatgctaattgatggcacatcaatcatctatagagcatattac
aagcttctcgcaaagttgcaccatggttatctatcacatgctgatggcaatggagactgg
gttttaaccatttttgcggctctatctcttattgttgatgttctggattttatcccttca
catgtagcggtggtatttgatcataatggaattccgtttggtcac---acttctatttca
tccaaagaaagtattatggcgaaaggtctgaattttcgtcacactctgtacccctcatac
aagagcaaccgtccacctacacctgatacaattgtccagggacttcaatacttgaaagct
tccatcaaggctatgtctataaaagtgattgaggtaccgggtgttgaagcagatgatgta
attggaactttgtctgtaaggagtgttgatgctggatacaaggtaagagttgtctcccca
gataaagatttttttcagattctatctccttcactacgtcttctacgaattgctcctcgt
ggatttgagatgacctcatttggaatggaggattttgctaagagatatggaaatctggag
ccttctcagtttgtagatgtaatctcacttgttggtgacaaaagcgataatattccaggt
gttgaaggaattggaaatgttcatgctgtgcaattgatcactaaatttggtacattggag
aatttgttgcaatgtgttgatcaagttcaagaggaacgtatcagaaaggccttgatatca
ggtgctgatcaggctgtt------ctaagcaagaacctggcattg------cttcggtgt
---gatcttccattctacatggttccattcaccactgaagatctcatatttacaaaacca
gaggacaatggggaaaaattcacgagcctcttgaatgccatcagcgcttatgcagagggg
ttttctgcagatccgattatccgaagagctttttatttgtggaagaagcttgaaaaacag
>OryzaSativa
------atgatcgagaat------tttcaa---------------ggaccatccatggag
aacattcca---------cgaattccattatatgat---gat------agcttgccctca
agcttgttgacaacttct---ccgaatcctagtgat---agtgtagct---catgctgac
ccttcaaagagtagaataatgcttgttgatggaacctcagtaatgtacagatcctactac
aagatattggcacagctgcagcatggtcaattggagcatgctgatggaaatggagactgg
gttttaactatatttaaagctctgtcactggttctagatatgctggagttcattccatct
catgcagcggtggtgtttgaccatgatggagtcccttatggtcattatactgccatgcca
tccaaagaatgtcacatggcaaaaggaatgacttttcgtcacatgttatacccttcctac
aagagcaaccgcatcccgacaccagacaccattgtccagggcatgcaatacttgaaggca
tctattaaagcgatgtcaatcaaagtgattgaggttcctggtgtcgaagctgatgatgtt
attggcacactagctgtcagcagtgtatctgcaggctacaaggtacggattgtctcccct
gataaagacttcttccaaattctttcaccttctttacgtttgctgaggattgctcctcgt
ggttctgggatggtttcatttggagttgaagactttgtcaagagatatggagcactgaaa
ccatcacagtttgttgacgttgttgcgctttctggagataaagccgacaatataccagga
gttgaagggattggagatattaatgcggtaaaactgataactaagtttggttccttggag
aatctgttgaaatctgtggatgaagttgaggaagaacgaattaaacaggctttgatatct
caatctgaacaagcaatg------ctttgcaaaagcctggccaca------ttacgttct
---gaccttccatcctatatggttccttttaagacatcggatcttgtgtttcagaagcca
aaggatgatggagccaaattcataaaactcttgcgagctttggaagcatatgcagaaggc
tcgtcagcagacctaatcataagaagagccgcctatctttggaacaaacttaactca---
>SorghumBicolor
------tcgtctgagtgt------tttcaa---------------ggaccatcagtgcag
aatactcca---------cggattccactgtatgat---gac------agcatatcctca
agcatattagacacattg---tcgaatccgactgag---gttgtccct---catgctgat
ccttcaaagagcagaataatgctagttgacggaacgtcggttatgtacagatcctactac
aagatattagcacagctgcagcacggccagttggagcatgctgatggaaatggggattgg
gttttaactatattcaaagctctatccctgcttcttgacatgctggagttcattccatct
catgctgcggttgtgtttgatcacgatggagttccatatggtcattatactgccatgcca
tccaaagaatgtcacatggcaaaaggaatgacctttcgtcatatgttgtaccctgcttac
aagagcaaccgcactccaacacccgacacagttgtccagggcatgcaatacttgaaggca
tccattaaggcgatgtcaataaaagtaattgaggttccaggcgttgaagctgatgatgtt
attggcaccctggccgtaaacagtgtttcagctggttacaaggtacggattgtctctcct
gataaagacttcttccaaattttgtcaccttctttgcgtctgctcaggattgctccacgt
ggatcagggatggtttcatttggagttgaagacttcgtcaagcgatatggagcactgaaa
ccctcacagtttgttgatgttgttgcactttcaggagacaaagctgacaatatacctgga
gttgaggggattggagatattaatgcagtaaagctgataaccaagttcggttccttggag
aatctactgaaatccgtggatgaagttgaggatgatcggattaaacaggctttgatttct
cactcggaacaggcaatc------ctttgcaaaagcctggccacg------ttgcgttct
---gatcttccttcttatatggttcctttcaagacagccgaccttgcatataagaagcca
caggatgatggagtcaaattcataaaactcttacgagcattggaagcatatgcagaaggc
tcctcagcagacccaatcatcagaagagcaacctatctttggaacaaactaaaa------
>CitrusSinensis
------------------------------------------------------------
---------------------------------------gag------tcatat------
------------------------------------------------------------
------------------------------------gggctcttatggagaggcttt---
---ctatcatataatataagacat------------------gat---------------
------acatatatgactgacattacgttg------gacgtgcatgactta---------
------------------------------------tatggagct---------------
---------------------tgtggcatgaattttcgtcatactctgtacccttcatac
aagaacaaccgtccccctacacctgatactatagttcaggggcttcaatatttgaaagca
tccatcaaggctatgtccattaaggtgattgaggta---aatgtcatgtacgaagatgct
tatggt------------------------------------------------------
------------------------------------------------------------
------------------------------------------------------------
------------------------------------------------------------
------------------------------------------------------------
------------------------------------------------------------
------------------------------------------------------------
------------------------------------------------------------
------------------------------------------------------------
------------------------------------------------------------
