# Supplementary material for: Altered Mitochondrial Respiration Is Associated With Loss of Nuclear‐Encoded OXPHOS Genes in Parasitic Broomrapes
Source: Ecol Evol. 2025 Jul 6;15(7):e71737. doi: 10.1002/ece3.71737 (PMC12230201; doi:10.1002/ece3.71737)
Supplement: Supplementary file 1 — Appendix S1. [file ECE3-15-e71737-s003.tgz › Orobanchaceae_O2K_Supplementary_v3/Data_S1/DataS1/RRR/OG0003987.one2one.fas]

>AmborellaTrichopoda
ATGCAATGCTCCTCACTTCTTCTCCCCAAAACCCTAACCATTCCTTCATCACTTGTACCA
ATTTCTTCTTTTTCTTCTTCCTTTGTTTCTCACTCAATTTCTCACTCTAACCATGTTGAG
GAAGCCCTGAAATTCCAGCGCCCCACTGTGATAAAA---------TGCGAG------AAA
GGGCTTCGGAATTCGGCTAATTTTATAGGAACCATTGGC---GTTCCTGTCCAG------
AAGTCACCTTCG---GGG------AAA------GGCGTCTTCACTAAAATTGGAGTCGAA
TGCTCTGGAAAATCCATGATATGGATTCTTCTAGAGATGAGAGCTAAACTGGCAGAAATA
GCATTACAGCATTTGCAGCCTTTGGACCTTGTATATGTCTCTGGTCATCTAACTTCTTCC
CCCAAGGATGATGCTCAG------GGTCTTTCCCAGAGATCATATAAG---GTCCTTGTA
AATGATCTAAACTTTGTTAAGCGTGACATT------CAAGAT---GAAATCTAC------
------------------CGCAAAGACATGAATTTAGAG---------CTGAAAATAGAG
---------AGTAAAATGAAGGATCAAGACAAGGAT---------AGAGAACGACTGCAT
TTA------TGGCAATTTTTTTTGGCTGACCCCTCAGAATGGTGGGATAACAGGGGATGC
AAGAAGTATAGGAATGGTGCAGATTTTGTACACAAGAACACTCGTGAAAAATTGAGAATC
ATG---CCTAATGACCCACCCTGGGTGAGATCTCAGTTGCAGCGTCTGGACCTCCAAAAA
GCTGAGTTT---GAGATAAACCAGAGAACCAATGATTCAGCCTTTTCTGATTGGAACATC
TGA------
>CinnamomumMicranthum
ATGTCTTTCAGCAGTTGCCTTTCTCTCCTCTCTCCCTCCGCTGACAAGAAATCCCTTCTC
TTCTATTCATCATCATCATCATCATCATCATCTGAATCGAATTTTTACTCAGTCTCCTCC
AAAGCTCTCAAATGCCGGCCACCGCCCACAGTACCG---CAATATTGGATT------CCG
TCT---CGGAATTCTGTTACTTTCATTGGCTCTGTGCTC---TTTCCTGTGAAG---AAA
TACTCCAGTTGC---AGT------GTCGAC---AGTGTTTGGACGATGCTAGAGGTTGAA
TCCCCTGGCAAATCAACCTTCAAGGTTTTACTTGAAATGAGGGGTGAGATGGCGGAAATC
TCGTTGCAGCATTTGATGGAAAATGACTTTGTTTATGTTTCTGGTCGTTTAAATTCTTAC
ACGAAGGTTGATTCAAGT------GGTAGGGACATGCTATTTTACAAG---GTAATTGTG
AAGGAATTCAACTATGTTAAACATAATAAT------CAATGT---CGAACGTTC------
------------------CAGAAACCTGAGGCCTTAAAG---------CTAAAATCAGTT
---------TCCACATCTAGTGCATTGGATAGTCAAATGGTGGAGACGGTCCGCCTCCAT
TTG------TGGCAGGTTTTTTTTGCCAGCCCACATGAATGGTGGGACAACAGAGGGAGG
AAGCTATATCCCAGTTCTCCAGATTTTAAGCATAAAGATACTGGCGAGTGCCTGTGGATC
ATG---CCGAATGATCCTCCTTGGGTTACAAAACAGCTTCAATTGCTTGACTCGACAATG
ACAGAAAGAGGGCAAGGTGGTCTTGGTAGTGCACGGTCTCGCTTGTCCATATGGGAATAT
GAGGAATAG
>Ofasciculata
ATGGCGGCTGCCCGGCTTCTACTTTTGCGGTTCAAGAGCGCCTCAAACTCCACCCGCTTT
TTCTCATCCTCCGCCGCCCTGATACAGCGGCCGTGGCACTTCACGGACGAGTCCGGAGTT
TCGGCTCTCAAACTCCAGCGTCCGACCACCATCAAA---------TACGAG------GAG
AGTTTGCACAACTCTGTGAGCTTAATTGGTGGAATAGAA---CGCCCTTTCACA------
CAATGCAACTCC---TAT------AGATTC---GGCGTCCACACGGTCCTTAGAATTAAC
GCTCTGCGTGGCAATAAATCCAGCGTAATGCTCAAATTTTGGGGTGAAATGGCAGAGATG
TCTGTTCAGCATCTGAAGCTTAATGATTTAGTTTATGTGTGGGGTCGTCTAGGATCGTAC
ATGAAGGTGGATGAATAT------GGGAAGTCAATGCACTTGTATGAG---GTAGTTGTT
AAAGAGGTAAATTTTGTTAGTCAAAATGGC------CAAGCG---CGCCTTGTC------
------------------------------AAGTTGGAA---------CCAGAAGTTTCA
---------TATGAG---GATATCAAGCAGAAACGT---------AGAGACCGTCTCCAT
TTG------TGGCAAATTCTCTTCGCCAGCCCATACGAGTGGTGGGATAATAGAAACCGT
AAATCAAACCCAAAAACTCCTGATTTTAAGCACAAGGATACTGGTGAGGTACTTTGGCTC
AGT---GACAATGATCCTCCATGGGTCCATAAACAACTCCAATTGCACAATTCGAGATTA
AGCCCAGGTGAGCACAGAAATGCTCGGACACATCTGTCTCCTTTGGTTTATGAG------
---------
>ConopholisAmericanaamericana
atggcggctgtccgtcttcaactggtccgattcaagaacgcctcaaactccttccgcctt
ttctcatcttccgccgacctgatacagcgcccgtggtacttcacggacgagcccgaagtt
tcggctctcaaactccagcggccgaccaccatcaaa---------tatgag------gag
agtttgcacaactccgtgagattaattggcgtgatagat---------ctctctttcaga
gaatgcaactct---gcg------ggattc---ggcgtccacacggcccttcgagttaac
gcacctcgtgaccctattttttgggtaatgctcaaattttggggtgaaatggcggagatg
tccgtccagcatctgaggcttaatgatttagtgtatgtttcgggtcgtctgagatcgtac
gtgaaggtagatgagaat------gggaattcgccgcgctattgtgag---gtagttgtt
acagaggtaaattttgttagtcgaaatggt------ctgggg---ccagcctac------
------------------gagagccttgtcaagttggaa---------ccagaagtttca
---------tatgag---gatatcaaacagaagcgt---------agagaccgactccat
ttg------tggcaaatattcttcgccaacccatatgagtggtgggataatagaaaccgt
aaatcaaacccaaaatctcctgactttagtcacaaagatactggtgaggcgctctggatc
aaa---gacaatgatccttcgtgggtccatagacaactccaattgcatgattcgagatta
tacaaacgaaacccaggtgaacacagaaatgcttggtcacatctatccattgatattgct
accaaaatg
>HandroanthusImpetiginosus
ATGGGGATTGGCCGTCTTCTGCTTGTCCGATTCAAGAACGCCTCGAACTCTGCCCGCTGT
TTCTCATCTTCTGCCGAACTGATACGGCGGCCATGGCACTTAACCGACGAGCCAGAGGAC
TCGGCGCTCAAGCTCCAGCGACCCACCACAGTCAAA---------TATCAG------GAA
AGCTTGCACAACTACGTGAGCTTAATCGGTACGATAGAA---CTCCCCTTG------AAA
GCATGCAACTCT---GCC------GAACTC---GGCTTCCACACTTTCCTTATTGTTAAA
GCATCCAGCAACCCTTATTTCAGAGTAATGCTCAAATTTTGGCATGTAATGGCGGAAATG
TCGGTCCACCATCTGAAGCCGGACGATTTAATTTATGTTTCGGGTCGTCTAGGATCGTAC
AGGAAGGTGAATGAACAT------GGGAAGTCGGTGCATAATTATGAG---GTAGATGTT
ACAGAGATCAATTTTGTAGCTCAACATGGT------CCTCTG---CCAGCATGC------
------------------CAAAACCCTATGAAGTGGAAA---------ACAAAAGTTTCA
---------GCTGAG---GATTGGATGCAGAAGCGT---------ATAGCCCGACACCAT
TTA------TGGCATGTGTTCTTCGCCAACCCGAATGAATGGTGGGATAATAGAAACTGT
AAAAAGCACCCAAATTCTCCCGACTTCAAGCACAAGGATACTGGTGAGAAGCTCTGGCTC
TAC---GACACTGATCCTCCATGGATCAAGCAACAACTCCAATTGATTGATTCAAGATTG
AGCAAACAAAACCACAGACATGCTTCGTCACATCTCTCCCCTTTGGTTTATGATGATACA
AAAGGAAAT
>SesamumIndicum
ATGAGGGCTGCCCGTCTTCTTCTGCCCCGATTCAAGAACGCCTCAGAATCTGCCCGCCTT
TTCTCGTCTCCCGCCGCCCTGAAACGGCAGCCCTGGCCCTTCTCGGACTACTCGGACGGC
GAAGCTCTGGAGTTCCAGCGGCCTACCACCGTCAGA---------TATGAG------GAC
ATTTTTCCCAACACTGTGAGCTTAATTGGTAGAATAGTA---TACCCTCTG------AAA
GCATGCAAGTCC---CCT------GGATTC---GGCTTCTACACTATGCTTAAAGTTAAG
GCATCGAGTGGCGCTTATTTTAGCATAATGCTCAAATTTTGGAACGACATGGCGGAAATA
TCGGTGCAGCATCTGAAGCTGAATGATTTAATTTATGTTTCGGGACGTCTAGGATCGTAC
ATGAAGGTGGATGAAAAT------GGGAAATCGATTCATAAGTGCGAG---GTAATTGTT
ACAGAGATAAATTTTGTTGCTCAACATGGT------CTAGGG---CCAGCTTAC------
------------------CAGAACCTCGCGAAGATAGAA---------CATGCAGTTTCA
---------GCTGAG---GATATCATGCAGAAGCAT---------AGAGACCGACTTCAT
TTG------TGGCAAATATTCTTTGCCAACCCATGTGAGTGGTGGGATAAGAGAAACTGT
AAATTGAGCCCAAAGGCTCCAGACTTTAAGCACAAAGATACCGGTGAGGCTCTCTGGCTC
CAA---GACAAAGATCCTCCATGGATCAAACAACAACTCCAATTGCTTGATTCAAGATTC
AGCAAACGAGAACGCAGAAATGCTTGGTCACATCTGTCCCCTTTGGTCTACTATGACACA
TGA------
>MimulusGuttatus
ATG------------------------------------------------------ATT
TTTTCTAAA---------------------------------------------------
---------------------------------------------------------AAA
AATTTTCAGATCACAATTGATCAGATTTTAATTTCTGAA---TTCCCTCTC------AAA
GAATGCAAATCC---CCC------AAATTC---GGCGTCCACACTCTGCTTAAAGTTAAA
GCATCCACAGGCGCTCATTTTAGGGTAATGCTCAAATTTTGGGACGAATTGGCGGAAATG
TCGGTCCAGCATCTGAAGCCGTGCGATTTAGTTTACATTTCGGGTCGTCTAGGGTCGTAC
ATGAAGGTGGACGAGAAT------GGGAAATCGATACCGTTTTATCAG---GTAGATGTT
ACAGAGGTAAATTTTGTTGCTCAACATGGT------CTGCAA---CCAGCCGGC------
------------------CAAAGCCTTGTCAAGTTTGAA---------CCACAAGTTTCG
---------ACCGAA---GAGAGAATACAAAATCGT---------AGAAGCCGACTTCAT
CTG------TGGCAAATATTCTTTGCGAACCCATCTGAATGGTGGGACCGAAGAAGCCGT
AAAACAAATCCAAGAGCACCCGATTTTAAGCACAAGGATACAGGTGAGTCACTTTGGCTC
AAC---GAAAGTGACCCTCCATGGATTAGTAAGCAACTCCAATTGCATGATTCGAGATCG
AGGGAACTAAGCCAAGGTGAAAACCGAAATGCTTGGTCACATCTTTCCTATGAT---ACA
CAAGATACA
>OleaEuropaea
CTTGCAGTGGCGGAGGTGGTGGTGTGCTACTATAATGTTTTTTTTCGCGATCTCCACCAG
TTTTCGTCGTCCGCCGCTCTAATCCGACGTGCCTGGCCGGAGGAACCCGAATCCGATGAG
CCGGCCCTCAAGTACCAGCGACCCATCACTGTTCAA---------TACGAT------GAA
AGCTTGCGCAACTCTGTCAGCTTCATTGGTACTATAGAC---TACCCTATCAAAAACTGC
AATACCACCAAT---GGA------CATTTT---GGCGTGTATACAATGCTCAATGTCAAA
GCTTCCCCTGGCCTGGACTTGAGGGTACTGCTGAAAATGTGGCATGAAATGGCTGAAATA
TCGGTACAGCATCTCAAGCCAAACGATTTAATTTATGTTTCAGGTCATCTAGGATGGTAT
ACCAAGGTGGACGAATAT------GGGAGGTGTATTCGTTGTCATGAG---GTGCAGGTT
AAGGAGATAAATTTTGTTGCCCAAAGTGGT------TTGGCT---CCTGCTTGC------
------------------AAGAAATCAAAAAAATTGGAA---------TCAGGAGATTCG
---------ACAGTA---GATTATGCACAGAAGAAA---------CGAGACAGACTCCAT
TTA------TGGCAAGTTTTCTTTACCAACCCTAATGAATGGTGGGATAATAGGAAGAGT
AAACCTCGCCCAAATCATCCAGACTTTAAGCACAAGGATACCGGTGAGGTCCTTTGGCTC
CAG---GACAATGATCCTCCATGGATCAAAAAACAAGTCCAACTATACGATGCTAGATTG
AGGGAACAAAGTCCAGAAAACATATTAGTC------------------CCCTTTGGTTTA
TGA------
>CoffeaCanephora
ATGTCTTCTTCACAACTCACGACTCTGCTTAAGAAGATTCTTTCCTCAAGCCCTCGACCC
TTCTCCTCTCTACCTTCGAGTACAACTCAAAAAAGAAGCTATTTCTCAGAAGATGATTCT
GAGGCCCTCAAGTTCCAGCGCCCGTCCACCATAATA---------TACGGCGGGTATTCT
CAACCCGCTAATTCTGTTAGCTTGATTGGAACAATTCAG---CTTCCGTTAAAA---AGA
ATTCAAAAATTT---GAT------CGATTT---GGGGTTTATACGATGCTCAACGTCCAG
GCCTGCCCTAAATCTACTTTTAGGATTATGTTGAAAATGTGGGATGAGATGGCAGAGATG
TCGATGCATCATGTAAAACCGAACGATTTTGTATACATTTGGGGCAATTTAGGATCATAC
ATGAAGGCTGACAAAAAT------GGTAATCCCAGGATGTTTTATAAG---GTTACTGCT
AAGGAATTAAATTATGTAGCACAGCAGAGA------GAAAAA---ACAGTGCAT------
------------------CAACAGGTTGAGAAAGTAGAT---------GTACAAGGTGAA
------------------GATTATGAAGAGAGACTA---------AGAAACCGGCTTCAT
TTA------TGGCAAGTATTCTTTGCAAACCCATATGAGTGGAAGGATTTCCGGAATAGC
AAGGCAAAACCTAATCATCCAGATTTCAAGAACATGTCTACTGATGAAGCTCTCTGGCTT
AGG---GCCAGTGATCCACCGTGGATCAAAAAGCAACTCGAATTTGTTGATTCTGCATCG
GCAGGACTAAATTTAGGAGGACATATGAGTTCCACATCTTTCAGGTCCGGAGATGGAACA
GGAGAACCT
>AquilegiaCoerulea
ATGGTGGTTTTTCGTTTTTCTTATCTTTTGAACAAATTACCTTTCTCTCTCCAGAAATTC
TCTAACTCTTCTTCATCTTTGAAAGTAAACCCTAGATCAAATTTTTATTCTAATTGTGAA
GAAAAGCTTCAATTTCAAAGACCAGATACAATTGAAGTGGATTATTGGAAA------TAT
TGGTTGAAGAATTCTGTTAGTTTTATTGGTTTAGTTGTT---TCCCCTCTAAAACCTATG
ACAAGTATACAT---GGG------TCT------GGTTTTCATACTTGGCTTGAAGTAAAA
AATTCTCGTGATTCATCATTTAGGATTTTATTAATGATGTGGAGGAAGATGGCAGAAATT
TCATCCAAGCACTTAAAAGAAGATGATTATATTTATGTTGCAGGCAGATTAGGTTCGTAC
ACAAAAGTTGATGAGAAT------GGACACTCCAAAATATTCCACAAG---GTAAATGTT
GATGAACTGAATTATGTTGCGCGCAATGCT------AGATCC---CAAAATGAC------
------------------TATAAACCTGAGAAAACAGAA---------CCAACAGAGGGC
---------ACCGTTTCTCCGTATTTGGCAAAAAAG---------GTGGATCACCTTTAC
CTG------TGGCAGGTTTTCTTTGTAAGTCCACATGAATGGTGGGACAATAGGAAAAAT
AAAAAAAATCCCAGGTCTCCAGATTTTAAGCACAAAGACACTGGTGAAACCCTGTGGTTG
AGT---CCAACAGATCCTCCTTGGGTAAGACGACAACTCCAATTGCATGACTCCAGAATG
GAAGAACAAGGGTATCGGGATGGTCGATCCCGTGTGTCCACGTGGAAGTACGATGAATAG
---------
>ArabidopsisThaliana
ATGAAC---------ACGTTCTTCAAACTCGGAAGCTTACAACGCACTGCTTCTCAAATC
TCTTCTTCTTTCCCA------------AAATCTCGT---------TTCTTCTCCGATGGA
GAAGCGCGTTTGTTCAAGAAACCACTATCTACCAAG---------CTTAAA------TTC
AATCTTGTGAACTCCGTGAGTCTTATGGGTTTCGTTGAT---CGATCTATTCAAGTCATG
AACACCGGACCT---GAT------AGGTTC---GGTGTTTTCACTATTCTTAGAGTCAAA
GACCCTCTCAATCCAAGCTTTAGGATATCACTTAGAATGTGGGACGCAATGGCACGGACT
TGTATTGCGCATCTGAAGCTAAATGATCATATACTTGTCTCAGGCCGTCTTGAGTCTTAC
AGCAAGAGCTCCAGCGATGTATATAGTGGCTTAAATCTCGATTATCAG---GTTAAAGTG
GCAGAAGTGAATTATGTGGCGGCTCCACCA------AGTCAC---GTCTTAGAT------
------------------TCTCAGATATCCAAAAACCCA---------AAAACGAAAACA
---------GAGGAT---GATATTGAAGAATCCAAG---------AAAGATGAGATATAC
TTG------TGGCAAGTCTTCTTTTCGAATCCATACGATTGGTGGGACAACAGGAGAAAT
AAGAAGAACCCAAAGCAACCCGACTTTAAGCATAAAGATACAGGTGAAGCTCTCTGGCTT
TGC---TCAGATTTACCGGACTGGATTACTAGACGACTTGAATTGTTCGACCAGAAA---
AACCGCTTTTACGATGAAGAAAAAACACGT------------------CGTGACCGTCTT
TCTGACTAT
>CitrusSinensis
ATGATCGCGCGTCGTATCGGGCAGTCTCTCAGAACCGTGCGATTTTCGCTCCGAAGAGTT
GCCCCATTCTGTTCGTCTTCGTCTGACCACCCTAGGTCGAGCGTTTACTCGGACGCTAAG
CGAGCGCTCAAGTTTCAGCGTCCAACGACGATAAAG---------TGGCAA------CCT
CAGTTAGAGAACTCTGTTAACTTTATCGGAACAGTGGTT---CGCCCCCTTGAA------
------AGAAGC---AAT------GTATTT---GGCGTTTACACACTCCTTCACGTCAAA
AACTCCCATTCCGATGGATTTGATATACTGCTGGCAGTGGGAGGCGACATGGCACAATTG
TGTCAAAAACATCTGAAGCCGAATGATTTCATTTATGTTACAGGTCAACTACACTCTTAC
TCAAAGGTGGATAAGAAT------GGAAAGCTCTGCCTGTGTTACAAG---GTGGTTGTG
GAAGATTTCAATTATGTTAGAGAATGTGGT------CAAGGA---CTCGCCTTC------
------------------AAGAAATCTGTGGAATCAAAA---------TCAAGAGGAGGA
---------GAA------GCTGGCATGGAAAAGTAT---------GAAAACCGATTTTAC
TTG------TGGCATGTGTACTTTGCCAACCCCTATGAATGGTGGGATAACAGAAAAAAT
AAGTTATACCCAGGAGCGCCAGATTTTAAGCACAAGAGTACTGGTGAAGCTCTGTGGCTG
GAT---CCAAAAGATCCCCCATGGGTTAAAAAACAACTGCAACGGATTGATTCAATGATG
GAAGAACGAGGCTCTAGGGATTCCCTTTCTCGTGTCTCCACATGGGTTTATGATGAATAG
---------
>GossypiumRaimondii
ATGATAGTTCGTCGTATCGCGTTAATCCTCCGACGTATTCAACTTCCCCTTCCAAATCGT
AACTCATTCCATTCATCCGTAGCTTCAAATCGCAGGTCAAACCATTTCGTCGACGATGAA
AAAGCTCTTAAATTCCAGCGGCCGACGACTGTGGAA---------GTGGAG------CCT
CCATCGCGGAACCGCATCAGCTTAATAGGAACAGTGGGC---GAGCCTCTCAACGTTATG
AATACCAGGAGC---GAT------TACTTT---GGGGTTCAGACTCGCCTCAATGTCAAA
AACCCCTATGATTCTAGATTCAAGATTAGACTGCAGATGTGGAGCGAGATGGGGAAAATT
TGTATGGAACATGTTAAGCCTGGGGATTTTATTTATGTTTCAGGGGTTTTGGGGTCTTTC
TCTGTCGCTACTCTAGAT------AAGCAACTCATAATCTATTACAAG---GTAACTGTG
ACAGAGTTGAGTTTTGTTACTCACCACGGT------GAAAGA---TCGACCACC------
------------------CGAGAATGCAAGGAATTAGAA---------TCAGAACAAGAT
---------GTAGGTGAAGCTGGAATGGGGAGTTAT---------GATAGCCAACTCTAC
TTG------TGGCAAGTATTTTTTACCAACCCGTTTGAATGGTGGGACAATAGGAAAAGT
AAGAAAAACCCTCGACAGCCAGATTTCAAGCACAAAGATACTGGTGAAGCTCTCTGGCTG
AAT---CCCAACGATCCTCCTTGGATTAAAAAGCAACTCCAGCTGCTTGATTCAAAATTG
GAAGGTTTAGGTGACCGAGAAAGTCGCCGTAGGATATCTGAATGGGAGTATGATGAGTAG
---------
>TheobromaCacao
ATGATTGCGCGTCGTATCGCGCTAATCCTGGGGAGCACGCGGTTTCCCCTGCAAAATTGT
ACCCCATTCCATTCATCCGCAGCTTCGAACCCTAGATCGAATTCATTCGTCGATGATGAA
GAAGCGCTTAAATTCCAGCGGCCGACGACGGTAGTA---------GTGCAG------CCT
TGGTTGCGGAACCATGTCAGCTTCATTGGAACCGTGGAT---CGTCCTCTGAGAGTTATG
AACACTAAGACC---GAT------AACTTT---GGGGTTCACACCTTGCTCAATGTCAAA
AACCCCCATGACTCCAAATTCAAGATATTACTATTTATGTGGAACGATATGGGTAAAATG
TGTGTGAAACATGTGAAGCCTGGTGACTTTATTTATGTTTCCGGGCATTTAGTGTCCTTC
TCTAAGGTTAATGAAGAT------GGGCAACTCGTTATATGTTACCAG---GTAAATGTA
AAAGAGTTGAATTTTGTTGCACAACATGGT------CAAAGA---TCAACCTCC------
------------------CAAAAATACAAGGAACTACAA---------TCAGAACAAGTA
---------AAAGATGTAGCTGGTATGGAGAGGTAC---------GAAAGGCAACTTTAC
TTG------TGGCAAGTATTTTTTACCAACCCATTTGAATGGTGGGACAATAGGAAAAGT
AAGAAAAATCCACGGCAGCCAGATTTTAAGCACAAAGATACTGGTGAAGCTCTCTGGCTG
AGT---CCCAATGATCCTCCTTGGATCAAAAAGCAACTTCAACTGCTTGATTCAAATTTG
GAAGAAAAGGGGGAGCAGCTGATAGTAGTGGAGGTTCACTACAGGACAGCTACAAACTTT
TATGATTTT
>ManihotEsculenta
ATGAAGGCGTGTCCTTTCCAATTCCTAATTAGGAACGCTCTATTTTCACTTCAAAGACTC
GCTTCCTTCTCCTCGTATTCGTCTGCAATCCCTAGACTCAGTTCCTCTACCGATGAAGAC
GACGCTCTCCAGCACCAGCGGCCGACCACCATAAGG---------TGGCAA------CCT
CAGCTGGAGAATTCTGTCAGCTTTATTGGACGCGTTGGT---GGGCCCCTGGAGATTTAC
AAGACAAAAGGC---GAC------GATTTT---GGGGCTTATACCTTTATCCATGTGGGA
TACCCTGGTCGTTCAACGTTTAGAATGCAAGTGGAGATGTGGGATGATATGGCAAAAGTG
GGAAATCAACATCTGAAGAAAAACGATACTGTGTATGTTTCGGGACGTTTAGGGTCTTAC
AAGAAGGCCGATGGGAAT------GGAAACCTCATATCATTTTACAAG---ATAATTGTA
AAAGATTTGTACTATGTTGCACCGTGTGAT------CAAGGC---CCAATTTCC------
------------------CAAAACCCCGAGGAACTGCAA---------TCAAAGGCCGGC
---------CAGAAGTCTAGTGGCTTGGGAAATTGC---------GCAAACCATCTGTAC
TTG------TGGCAATTGTTCTTTTGCAAGCCATATGAATGGTGGGATAAGAGGAAAAAT
AAACAAAATTCATCTTCACCAGATTTTAAGCACAAGAATACTGGTGAAAATCTTTGGCTG
AGG---CCGGATGATCCCCCATGGGTCAAAAGACAACTGCAATTGCTTGACTTGGAAATT
GCAAAACAAAGGAGGGACAATAGGCAAAATAAGAAAAACTCACGGTCACCAGATTTTAAG
CACAAGTTC
>PopulusTrichocarpa
ATGATTCCGTACCGTATCGGGTTCCTGATTAGGAACCTGCGATTTTCACTTCAAAGACTC
GCTCCCTTCTCTTCATCGTCTGCTGCAAACCTTAGATCGAATTCCTCTACGGATGAAGAC
GAGACTATCTCAACCCAGCGGCCGTCCACCGTAGAA---------TGGAAA------CCG
AGCTTGGTGAATTTGGTTAGATTTATCGGTACAGTGGAT---CGGTCCCCGGTAATCTAC
AAAACTAAAGGC---GGT------GGATTT---GGTTGTTACACTCTACTCTACGCAAGA
GATCCACATGATTCGTGGTTCAGGATTCTAGTGGAGACGTGGTGTGAAATGGCGAAAATG
TGCATTCAACATGTAAAGCCAAACGATATTATCTATGTTTCGGGTCATTTAGAATCTTAC
CTCAGTTTTGACCGGACT------GGAAATCCAAGTTCCAGTTACAAG---ATAATTGCA
AATGAATTGTGTTACATTGCACAACATAAT------CAACGG---TCAGACTGC------
------------------CAAAGCCTTGAGGAACCAGAG---------TCAGAGACCTGC
---------CTAAAATTCTGTGAAGAGGAAAGGCAC---------AAAAACCACCTTTAC
TTG------TGGCAAGTGTTCTTCGCCAGCCCGCATGAATGGTGGGATAACAGGAAAAAT
AAGAAAAACTCAGCGTCTCCAGATTTTAAGCACAAGGATACTGGTGAAGCTCTTTGGTTG
AGT---CCTAATGATCCCCCTTGGGTAAAAAGACAAATCCAATTGCTTGATTTAAACATG
GCTCAGCACCAAGAGAGAGGTGCAGGTTCTCGTGTCTCTCATTGGGTGTATGATGACTGA
---------
>GlycineMax
------------------------------------------------------------
------------------------------------------------------------
------------------------------------------------------------
------------------------------------------------------------
------------------------------------------------------------
------------------------------------ATGTGGCACAATGTGGCAGAGCTT
GCTACGGAACACCTGAAAGCAACTGATTTTATTCATGTTTCAGGTTCTTTGGGGTCTTTC
ACGAAACCCGATGCCAAT------GGAATCCTTCAATTGAATTATAAG------------
------------------------------------AAAATT------------------
------------------------------------------------------------
------------------------------------------------------------
---------------TTGTTTTCTTCCAATCCAAATGAGTGGTGGGATCAAAGAAAGCGC
AAGCGAAATCCAAAACAGCCTGATTTTAAGCACAAGGATACGGGTGAAGCCCAGTGGCTA
AGG---GAGTATGATCCTCCATGGGTTAAAAAACAACTCCAATTGTTTGACTCAAAGATT
GCAGGAGGATCTGCAGGTCATCATTGTTCTCGTGTCATCAATTGGGTTTACGATGAGTAG
---------
>PrunusPersica
ATGAAGGCGCTTCATCTTCTAACCCAGTTTAGGAAGCCACTATTGTTCTCGCAAAGGCTC
GCCCTTTTATCTTCGTCTTCAGCCGCTAACCCTAGGTCAAATTCCTTTTCCGACGACGAC
CGAGCACTCAAGTTCCAGCGTCCAACGACAATCCCT---------TGGCAA------GAG
AATCTGGGCAACTCTGCTAGCTTTATCGGCACTGTGATT---CACCCCCTTCGGGTCGTA
AACAACAACGACCGTGGT------CCGTTT---GGCGTTCACACTGTTCTTTGCGTCAAA
AACTCCCCTCAATCTAATTTTAGGATACTACTGATGATGTGGGGCGAGATGGCAGAATTG
TCTTTCAAACATTTGAAACAGAATGATTTTATTTATGTCTCAGGTTGTTTAGGTTCTTAC
ACAAAGGCGGATCAGAAT------GGGGATTCCAGACTGCATCACCAG---TTAGTAGTG
CAGGAGTTGAATTATGTAGCACAACATGGA------CAAGGA---TCAAGCTCC------
------------------AAAACTTATGAGGAACCACAA---------TCTGATGGAGGT
---------GGA------GCTGTTTCAGAGAAGTAT---------AAGGATCGCCTTCAC
TTG------TGGCAAGTGTTTTTTGCCAATCCGTATGAATGGTGGGATAACAGGGAAGAC
AAGTTGAATCCAAGGCAACCAGATTTTAAGCACAAGGATACTGGTGAAGCTCTCTGGCTG
TCG---CCAGGTGATCCTCCATGGATTAAAAGACAACTCGAATTGCTTGACACGAGAATG
GCACAACAAGGGCACGGCCAAAAACGTTTCCGTGTCTCCAAGTGGGAGTATGATGAGTAG
---------
>VitisVinifera
ATGGAGGCCTTTCGTCTCCATGCTTTGTTCAAGAATATACCATTTTCTCTGCAAAAGCTC
CTCCATTTCTCTTCATCTTCTGCTGCAAACCCTAGCCGGCGTTTCGTCTCGGACGACTTA
AGCACCCTCAAGTTCCAGCGTCCCACCACCATTAAA---------TGGTGC------GAC
CGGTTCCACAACTCCGTCAGTTTTATTGGTTCAGTGGAC---CGTCCCCTGGAAAGACGC
TATACGATAAAC---GGC------GATCTG---TATGTTTACACCGTGCTCCATGTCAAA
CCTTTCCGGGAAGCAGATGTTAGGATATTCCTGCAGATGTGGGATAGGATGGCAGAAATA
TCTTTCAAGCATCTCAAACAAAATGATTTGATTCATGTCTCAGGTCATTTAGGATTTTAC
ACAAAGGCCGATGACAAC------GGACAACTCAGACCATATCACAAG---GTGATCGTA
AAGGAATTAAATTATGTTACACAATTTGGA------CAGCCA---CCAACATAC------
------------------AAGAAAATTGAGAATTTAGAA---------TCAGAAGGTGGA
------------------ACAGGTTTGATAAAACCG---------AAAAGCCGCCTTTAC
TTG------TGGCAAGTGTTCTTCTACAACCCTGATGAATGGTGGGATAACAGAAAACGT
AAGAAAAAACCTAGTCAACCAGATTTCGAACACAAGCATACAGGTGAGGCTCTTTGGCTC
CAT---AAAGGAGATCCTGTATGGGTCAGAAAACAACTGCAACTGCACGATTCGAGAATG
GCAGAACTG---GACCAAGTGCGACCTACTGGTATTCGCGCCGTGTCTCCCATGCAATTG
TAA------
>HelianthusAnnuus
ATGGTGGCC---------ACCGGCTGCCGTCTCCGACCTCTACGACGGTTACTCTCTTCA
CAACGATTCTCATCCTCCTCCGTTGATAATCCAGCA---------------------ACA
GGAACTCTCCGAACACAACGCCCTACCACCATTCCC---------TGGCAG------AAA
GACCTCCAAAATTCCGCCACTTTTATCGGTACACTCATT---TCCCCTCTCAAAACATTC
ACTACTTCCCAC---GGT------GTTCTC---GGTGTTCATACTCAGCTCAAAGTCGAC
CCTCCGTCTGGATCCTTCCTTAGGATATATTTGGACATGTGGGAAGATATGGCAGAGTTA
GCGACCCAACATCTAAAACCCAACGACTATATATATGTTTCAGGGCATTTACAGTCATTC
ACAAAAGCTTTGGACAAC------GGAAACATCATAATGTACCCCAAG---GTTCTTGTG
AAAGAAATAAACTTTGTTGCAAATAGCAAT------CAAAGG---AGTAACAAT------
------------------------------------------------ATAGACGATGGA
---------GAA------TCGGCTTTAGAAAAACGA---------AGAAAACGACTTCAT
TTA------TGGCAAGTGTTCTTTGCCAACCCGTATGAGTGGCAGGATTTACGGAAGCGT
AAGGTCAACCCAAGTCAACCTGACTTTAGGCACAAGGGTAGCGGTGAAGCGCTTTGGCTT
AGG---CCAAATGATCCTCCATGGGTTACAAGACAACTTCAACTACAGGATTCTAGAATG
GGTGACATCGGTCTTCGCTCTTCAAGAACA------------TTATCTAGCTTTCAGTTA
TAA------
>Actinidiaeriantha
ATGGGGGCGATTCGTCTTCGAACCTCACTCAGGAACGTCTCATATAGACTCCAGAGGCTC
CGCAATTTCTCTTCTTCTTCGTCGACGAGCCCTAGATGGAAGTTCTTATCCGACGATCCG
GCGGCCCTCAAATCCCAGCGTCCGTCCACCATCAAA---------TGGCAA------GAA
CAGTTGCGAAACTCCGTCAGCTTCATCGGAACAGTCGAC---CGTCCTGTCAAAAAAGTT
AACGCCGTCCAT---GGA---------TTT---GGTGTTTACACCTTGATCAACGTGAAA
GCCTCCCCCAAATCCTTCTTCAAGGTTTTACTGAAGATGTGGGATGAGATGGCAGATATA
TCTATCAAACATCTGAAACCAAATGATTGTATTTATGTTTCAGGTCATTTAGGATCATAC
ACAAAAGTTGATGATAAT------GGAAAGCTTCATACAGCTTACGAG---GTAATTGTG
AAGGAAATAAATCATGTTGTGCAATGTGGT------CAAGGC---CCAACCTGC------
------------------AAGAAGGCTAATCAATCAGAT---------TCAGGAGAAGGT
---------GAA------ACTGGTTTGGAAAAATAC---------AAAAATCGCCTTCAC
TTG------TGGCAAGTGTTCTTCACAAACCCATTGGAGTGGTGGGACAATAGAAGACGA
AAGCCAAATCCAAATCATCCAGATTTTAAGCACAAGGATACTGGTGAAGCTCTCTGGATC
CAT---TCCAGTGATCCTCCATGGGTTAAAAAACAACTTCAACTGTACGATTCTAGGGTG
GCAGCACAAGGCCTCAGACAAGATGTGCGTTCTCGTTCTAGTTTGTCGCCGGATACATTG
GGAAACTTC
>VacciniumCorymbosum
ATGGAGGTGAGTCGTCTTAGAACCCTATTCAAGAAAGCCCTCCACACCGTCCGCAATTCC
TCCTCTTCTTCATCTTCGGCCGCCGCTAACCCTAAACGTCATGTCATCTCCGACGATGTG
GCAACCCTCAAGTTCCAGCGTCCTTCAATAATCGAA---------TGGAGC------AAA
CAGTTGTGTAACTCCGTTAGCTTCATCGGAACAGTCGAC---CGTCCTCCCAAGATGGTT
AATTCCGTCCAT------------CGATTG---GGTGCTTACACGTTGATCAACGTCAAA
ACCTCCCCTGACTCCTTTCTCAAGATTTTGTTGATGATGTGGAATGAGATGGCAGAAATA
TCCATCAAACATCTGAAACCAAATGATTGTGTTTATGTTTCTGGCTATTTGCAATTATAC
ACGAAAATTGATGAGAAC------AAAAAGCTCAAAACATCTTACCAG---GTAGTTGTG
GAGGAAATGAATTATGTTGTGCAATGTGGT------CAAGGC---CTGAACAAC------
------------------AAGAAATCCGAGCTATCAGAT---------TCTGGGGAAGGT
---------TCAGGTGAAACTAATTTGGAAAAATAC---------AAGGAGCGCCTGCAC
TTG------TGGCAAATTTTCTTTACCAATCCATCTGGGTGGCTGGATTACAGAAGACGA
AAGCCAAAACCAAATCATCCTGATTTTAAAAACAAAGATACTGGCGAAGCTCTTTGGATC
AGT---CGCTATGATCCTCCATGGATTAAGAGACAACTCCAACTGTACGATTCTAGGTTG
GCAGAACAACGAGGGGTCAGCTCTCGCTCTAGTTTGTCACCTTTGGTTTACAATGAC---
---------
>Daucuscarota
ATGAGC------------------------CGTTCCTTCTCATCA---------------
------TCGTCATCATCGTTATCGTACAATACAGCACTAGTTAATCAAATCAGCGATGAC
GGGGCCCTCAAATATAAGCGACCGTCCACTATAAAG---------TATCAA------GAA
GAATTAAGTAACTCAGTGAGTCTGATTGGAGTTGTGACT---CGTCCTATTTGCCCTGTC
AAAAGCAAGAGC---GGAGGGGGTGATTTA---GGTGCTTACACTGTTCTCAAAGTTAAC
AACACATTGTCCTCTCATACTTGGATCTTACTCAGTATGTGGGGCAAGATGGCACAAATA
TGCATCACTCATCTCAAATTGGATGATCTTGTCTATGTTTCAGGTCATCTGGGATCATAT
TCCAAAGCTGATAAGAAC------GGGATTCCAAATACAAGCTACAAG---GTTAATGTA
ATGAATATAAATTACGTACAATCTCACAGA------CAAGCT---CCGGTATGT------
------------------GAGAGAGCTAAACAATCCAGA---------GTAGAAGATTTA
---------GCTGTA---ACTAGCTTGGATAGATAC---------AATGACCGACTGCAC
TTG------TGGCAAGTTTATTTTGCCAATCCACTTGAGTGGTTTGATAATAGAAATAGT
AAGAAGAGTCCTCACCATCCAGATTTCAGACACAAGGATACTGGTGAAGTTTTATGGCTG
AAG---CACAATGATCCTCCATGGATCCGGAAACAACTAGAGCTGCAGGATTCTAGATTG
GCAGGA---CGGCAAATAAGTGTAAGTTCTGATTTGACTTCACTGGTATATGATGATTTT
GCATAG---
>IpomoeaNil
atggaggcgacccgcttccccgccttgttcaggactgcctctaacgcttctccgaaactc
cgcttcttctcttcatcgtccgccgcaacccaacgttggcagttctactccgacgacgcc
gacaccctcaagttccagcagccatccaccgtcaaa---------atcaaa------ccc
tatatccacaactctgtcagcttaatcggaacggtcgac---tgccctttcaggagatta
aacaccgccgac---ggt------tcgctg---ggtgtccaaacgtggctaagtgtctca
acgacccccgtgagccctttcaagattaagctgaaaatgtggggtgacatagctgaactt
tcaatggtgcatctgaaatggaatgatttgatttatgtttggggttacttaaagtcgctc
gtaaaggctggtcaggaa------ggaaatccaatggtgtttcatgag---ctaattgtg
aaggaaataaatttcgttgctagacatgat------aaggct---tcaacctgc------
------------------caggaaagcaagaaaatagaa---------tcatgggatgaa
------------------gataggctggagaagtcc---------aatagccggcttcat
ttg------tggcaagtgttcttcagcaacccatctgaatggtgggacaataggaagaac
aaggtgaatcataagggtccagattttaagcacaagtactctggtgaagcactgtggctc
aaa---cagcacgatccaccgtggattagaagacaacttgagttgctggattctagaccc
gtggttaaagatacaggaaattcacaattg------tctccattgaaatatgacgatgga
tatgattag
>CuscutaAustralis
ATGGCCGCCTCGCTCCGG------------AATGCTGTTCGTTTTCCACTCCCCAGACTC
CGCTTATTCTCTTCGTCGGCCGCCGCGACACCGCGTCGGAATTTCTTCTCCGACGGAATC
GACACCCTCAAGTTCCAGAAGCCATCCACCATAACT---------CGCGCC------CCC
AAAATCTACAATTCCGTCAGCTTCATCGGAACGGCCGAT---TTTCCTCTCACGCGATTC
AACACTCACGGC---GGCGCC---TCGTTT---GGCCTGCATACTTTTCTCAATGTCTCA
ACCTCTTCTGCCTGTCCTTTCAAGATTAAGCTGAAGATGTGGGGTGATGTGGCTGAACTT
TCTTTGAAGCATCTAAGACAGAACGATTTGATTTATGTTTCGGGTAACTTAACATCATAT
GTTATGACTGGTCATGAA------GGAAATCCGAGGTTGTTTCACGAG---GTAATCGTT
AAAGAAATTAATTTTGTTGCTGGACATAGT------AAGGCT---CCTACCTGC------
------------------CGGGAGGGCAAGAAAGCGGAA---------TTAAGCGATGAA
------------------GATAGAGCAGAGATGAAC---------AGAAGACGGCTTCAT
TTA------TGGCAAGTGTTCTTCAGCAGCCCATATGAGTGGTGGGACAACAGGGAGAAG
AAGTTAAATTCAAAAGCTCCAGATTTTAAGCACAAGAACACCGGTGAAGCGCTATGGCTC
AAG---CAGGACGATCCGTCGTGGATTAGAAGACAGCTTGAATTGCTTGATTCA------
ACACCGGTTAGAAAAGACTCAGGAAATTCACAGGTTTCTCCATTGACATATGATATTTAG
---------
>SolanumTuberosum
ATGGCAGTAGCAGCAGCCGCCCGTTCCTCCTCAACCGCCCAAGTTCTCCGACACCAGAAC
TTCTACTCAGCGGCGGCGGCAGCGGATATTCACCGGGGGGATTTCTACTGTGACGATAGT
GAAACCCTCAAATTCCAACGCCCGTCAACCATAAAA---------CAATAC------CAG
CTTCTCCATAACTCCGTCAGTCTCATAGGAAAAATTGAT---TACCCGTTCAAAAGAGTT
AACACTAAAAAC---GGC------TCTTTT---GGGGTTCATACTTTACTCAGTGTCTCC
GGTTCTTCTCAATCCTCTTTTAAAGTTATGTTGAAGATGTGGGATGAAATGGCGGAAGTG
TCAATGGAGCATTTGAAATCAAACGACTTGGTATATGTTTGGGGTCATTTGGGATCATAC
ACCAAGACTGATGAGAAT------GGTAAACAGAAGATGAGATACCAG---GTAGATGTG
AACGAAATAAATTTCGTGACTCCAGATGTT------CAAGCC---TTAGCAACC------
------------------CCAGAATTTCAGAAGAAAGAA---------TCAAGAGGTGAA
------------------GATGAATTGGAGAACTAC---------AGGAACCGGATCCAA
TTG------TGGCAAATTTTCTTCGCTAGCCCTTTTGAATGGATGGACTTCAGGAAGAGT
AAAGTCAATCCTAAATACCCAGACTTTAAGAACAGAGATACTGGTGAAGTTCTCTGGCTC
AGG---ACAGATGATCCACCATGGATAAAAAGACAGTTGGATATCCTAGATTCAAGATTT
------------------------------------------------------------
---------
>SorghumBicolor
ATG---CTGCGGCGCCTCGTC---------GGCGGAACCGCCGTGCGTTCGCCGACGGCG
GCGGCGTTCCGTCGTCTGCTTCACAACGGCGGAGGAGGCGGATGTAGCTCGGGGGAGCCG
GAGTCGATG---CTGCGGCGCCCCTCTTCCGTCAGG---------AAGAAG------GGG
CTCACCTGGAACTCGTGCAGCCTCATCGGTCGCCTCGAC---GCATCGGTGAGGCCGTTC
GACGGTAGCTCC---GAT------GAACACCCCAGGGCGTACACCTTCCTCCGCGTCACC
CCCTCGTCGCCCGCGAAGTTAACAGTGACACTGGAGTTGAAAGGTGAGCTGGCAAATGTT
AGCCTAAAGCATCTGAAGCGCAATGACCTTGTTTATGTATCTGGTCGTCTGGGCTCTTAT
CATAAAGTCAGTCCAAGT------GGTGAACGGTATATTTTCTATAAG---ATTTTTGTC
AGTGAACTGAACTATGTTCTTGATCAAAAT------AAGCCT---CAGAATGAC------
------------------TCAGACTCAACAAGTCCACCA---------TCAATGCCATCT
---------GTCACCCCTCAAAAAGAGAATGAGTGT---------ATAGGCCGGCTTCGC
TTG------TGGCAGGTCTTCTTTGCCAACCCTTATGAATGGTGGGACAACCGACAATCC
AAACCATGGCCCACCTACGCTGATTTCAAGCACAAGGACACTCGTGAGAAAATATGGCTT
CGT---CCAGACGACCCTCCCTGGGTACGAAAGCAGCTTGAATTACATGACCTGGAAGTA
GCAGAGAATGGTCACAGGGGCAACAGTCGAGCCCAAGATTTTGACTACTCTGATGATGAA
GCACAGCAT
>OryzaSativa
ATGGTTCTCCTCGCCGCCGCCGCCGTCGGGCCACACAAACTAAACCCTACCCTGAGCCCG
---CCGAGCTCCGGCGGCCGCCGCCCCCGCCTCCGCCCGCTGCCCCTTCCGCGGGGCGGC
CACACGACGACGACGCCGCGGCCGACGGAGATCCCG---------TGGAGC------AGG
GAGCTCTGCAACTCCGTTCGGCTCATCGGGACGGTGGGC---ACCGAGGTGGAGCTGCGG
CAGCTGCCCAGC---GGC------GGCTCC---GTCGCGCGGGGGCGCCTCGCCATCTGG
AAGTCGGCCACCGAGACCACATGGGTGACTCTAGCATTTTGGGATGACCTAGCGGTTGTG
GCTTCTGAGCATGTGAAGAAGGGTGACCGAATATTTGTTTCTGGACGCCTTGTGTCGGAC
ACTGTTGATGAGGGCCCT------GAGAAACGACAGGTTTATTATAAG---GTTGTGGTT
CAACAGTTCAATTTCATTGAG---TCCTTT------CAGCAA---GTGCAGTTA------
------------------TATGAGCCAGAGGCAGGCCTG---------GATACCTTAGGT
---------GGAAAGCATCATGTTGACTCATCCTCC---------CGTTCAACTGAACAG
TTG------TGGCAAGCCTTCTTTGCTAATCCTTTTGACTGGTGGGATAACAGGACAAAT
AAGAAGAACCCGAGGTATCCAGACTTCAAGCACAAACACACCGGTGAAGCATTGTGGGTT
GATGGGAGGAACAATCCAAATTGGGTTATCTCCCAGTTGGCAATTCTGGACTCGAGAATG
GGTTCTCTT---CAAGGCAATGATAGGAAACCAGTTGCCTTTATGTATGCTGATGACTTC
ATGACACCT
>LindenbergiaPhilippensis
atggcgttagaacaaaccctagctccaaaaaacaccctcctctaccaaaaccctcgccca
atttcctcctccccatttctcaccctaaaccctaaatccaaaaaaccaccttccatagtc
cctggcccgcagtaccctcggcccccggagattcag---------tggaag------aag
gagctttgcaattcggtgcagcttatcggcgtagtcggg---gctccggttcaaatcaaa
caccttccgtca---ggg------aagatt---gtggcttggtctcgcctcgccgtgaag
aaatcccaaactgatacgatttggattaacttgactttctgggatgaattggctcaagtt
gcttttcagcatgtcgaaaaaggtcaccaagtttatgtctctggccgcctagtttcagat
acagttgaaaatgatgat------gggaagcagcagacctactataag---gtagttgtt
cagcaattgaattttatagaaaggggccta------gcatct---gttccattg------
------------------tacaatggggactctaattct---------atgacaccaggc
---------cgcaagcaatatgccgcaaattctact---------gggtccactgaagaa
ctc------tggcaagccttctttgctaatccattggaatggtgggataataggaagaac
aagaggagcccaaattatccagacttcaaacacaaagatactggcgaagcattgtgggtc
gaaggcaggtataatccatcatgggtgaaatcacaacttgatgtactcgactcgaagatg
gaatcatatcatgagcaaaattctagcacgcatcaaaatttcatgtctgtggatagtctt
gggcccttt
>Phtheirospermum
atggcgttagaacaaaccgtagtgctgaagaacaccattctccaccaaaaccctcgtcca
atatcctccttcccatttctttccctaaaccctaaatcaagaacttcagcttcaatcgcg
cgcggcccgcagtaccctaggccggcggagatccag---------tggaag------aaa
gagctgtgcaatttggtgcagcttatcggcgtaattggg---gctcccgttcaaatcaag
catcttccttcc---ggg------aaggtt---gtggcttggtctcggctagccgtgaag
aaatcccaaactgacacactttggataaacttgactttctgggatgaattggctcaagtt
gcttttcagcatgtagaaaaaggtcaacaagtatacgtctctggtcgccttgtttcggat
actgttgaaaatgatgac------gggaagcagcagacctattttaag---gtagttgtt
cagcaattgaatttcatagaaaggggcatc------tcatct---attccactg------
------------------tacaatggggactctaattctaattct---gtgacaccaggc
---------agcaaaaagtaccctgcaaattctact---------ggttccaccgaagaa
ctt------tggcaagcattttttgctaatccattggaatggtgggataataggaagaac
aagaggagcccgaattatccagacttcaagcacaaagatactggcgaagcattatgggtg
gaaggtaggtataatccatcatgggtaaagtcacaacttgctgtgctcgactcgaagatg
gaatcatttcatgatcccaattctggcaagcttgggaattttatgtctgtggatagtctt
gggcccttt
>Pedicularis
atgtcgttagagcaaaccgtagcactaaaaaacacccttctccatcaaaaaccccgtcca
atttcctcattcccatttatttccctaaaccctaaatcgagaaggccagcttcaattgct
cgcggcccacagtaccctaggccggcggagattcag---------tggaag------aag
gagctgtgcaattcggtgcagctaatcggcgtaattggg---gctccggttcaaatcaaa
cacctcccttcc---ggg------aaggtt---gtggcttggtctcggctagccgttaag
aaatcccaaactgatacactttggataaacttgactttctgggatgaattggctcaagtt
gcttttcatcatgtagaaaaaggtcagcaagtgtatgtctctggtcgccttgtttcagat
gttgttgaaaatgatgac------gggaagcagcaaacatattataag---gtaactgtt
cagcaattgaatttcatagaaaggggcatc------tcatct---attccactg------
------------------tataatggggactctaattctaaccct---gccacaccaggc
---------accaaaaagtaccctgcaaattctact---------ggctccattgaagaa
ctt------tggcaagcatatttcgctaacccaatggaatggtgggataataggaagaac
aagaggagtccgaattatccagacttcaagcacaaagatactggcgaagcattatgggtt
gaaggcaggtataatccatcatgggtaaaatcgcaacttgctgtgctcgactcgaagatg
gaatcatttcatgatcataattctggcaagcttgggggttttatgtctgtagatagcctt
gggcccttt
>CastillejaMiniata
atggcgttagaacaaaccatagctctaaataacacgcttctccaccaaaaccctcgtcca
atttcctccttcccatttctttccctaaatcccaaaaagataaggtcaacttcaattgcg
cgcggcccgcagtaccctagaccggcggagattcag---------tggaag------aaa
gagctgtgcaattcggtgcagcttatcggcgtaattggt---gtgcccgttcaaatcaag
cacctcccttcc---ggg------aaggtt---gtggcgtgggctcgtctagccgtgaag
aaatcccaaactgacacactttggataaacttgactttctgggatgaattggctcgagtt
gcttttcagcatgtagaaaaaggtcagcaagtatatgtctctggtcgccttgtttcagat
actttcgaaaatgatgac------gggaagcagcagacctattttaag------------
------------------------------------------------------------
------------------------------------------------------------
------------------------------------------------------------
------------------------------------------------------------
------------------------------------------------------------
------------------------------------------------------------
------------------------------------------------------------
---------
>StrigaAsiatica
atggcgttagagcaaaccctagctgtaaagagccacattatctatcacctgcctcgccca
actgcttcgtccctaattttcaccctcaaccctaaacggaga---------agttcatcc
cgcagcatgcagcaccctaagccggcggagattcag---------tggaat------aag
gagctctgcaacacggtgcagtttattggtgtaattgcg---gctccggttcagattaag
catttcccttca---ggg------aaagtt---gttgctaattctcgtcttaccgtgaag
acaaacaaaactgatacagttcggataaacttgaatttctggaatgagttggcccaagtt
gcttttcagcatgtcgaaataggtcaccaagtatatgtcgctggtcgcctagttgcagac
acagttcaagatgataat------gggatgtcacagacctactataag---gtaattgta
aaggaattgaattttattgaaaggagccaaatcaaatcgtcc---actccatta------
------------------tactatggggattccaactct---------gcgagacaaggc
---------aaaaagcaataccctacaaattcaact---------ggttcattagaagaa
ctc------tggcaagcattctttgctaatccaacggaatggtgggataataggaagaac
aagaaaaacccgaactatccagatttcaagcacaaagataccggtgaatcgttgtgggtt
gatggtaggtataatccatcatgggtaaaatcacaacttgatgtgctcgactccaagatg
gaatcatttcgggagcaaaacttgagcgcgtatcaaaatttcatgtctgtggataatctt
gggcccttc
>Aeginetiaindica
atggcgttagagcgaaccctagttataaagaacaacattctctgtcaacagtcccgccca
attgtttcgtccacatttcttactctcaaccctaaatggagaaggtca---------tcc
cacggtatgcagtacgctaagccggccgatattcag---------tggaag------aag
gagctctgcaatacagtgcagcttattggtgtcattggg---gctccaattcagatcaaa
catctctcttcg---ggg------aaggtt---ttggcatggtctcgtttggccgttaga
aaatcccaaactgatacgatgtggataaacttgaccttctgggatgaattggctcaagtt
gcttttcagcatgtgggaaaaggtcatcaagtatatgtcgccggttgcctagcttcacgc
acagttgaaagcgatgcc------ggacaacaacaaacctactataag---gtagttgtt
cagcgattgaattttattgaaaagggccac------tcaccc---gttccatta------
------------------tacaatggggattctaattct---------gcgacccgaggc
---------aaaaagcaataccctgcaaatacaact---------ggttcgatcgaagca
ctc------tggcaagcattttttgctaatccaggggaatggtgggataataggaagaac
aagagaagctccaagtatccagatttcaagcacagagatacgggtgaagcattgtgggtt
gatgggaggtataacccatcatgggtaaaatcacaacttgatgtgctcgacaccaagatg
gaatcatttggtgaccaaaac---------tatcgaaacttcatgtctgtagatagtctt
gggcccttt
>ChristisoniaKwangtungensis
atggcattagagcgaaccctagctatacagaaccacattctctatcaacagtcccgccca
attgtttcgtccccagttcttaccctcaaccctaaatggagaaggtca---------tcc
cacggtccgcagtaccctaagccggcggagattcag---------tggaag------aag
gagctctgcaatacggtgcagcttattggtatcatcggg---gctccaattcagatcaag
catctctcttcg---ggg------aagatt---ttggcttggtctcgtctggccgtgaaa
aaatcccaaactgatacgctgtggataaatgtgaccttctgggatgaattggctcaagtt
gcttttcatcatgtggaaaaaggtcatcaagtatatgtcgccggctacctagcttcacac
atagttgaaaacgatgca------ggaaaacagcagacctactataag---gtagttgtt
cagcagttgaattttattgaaaagggctac------tcgcct---attccatta------
------------------tacaatggggattctaattct---------gcgacccaaagc
---------aaaaggcaataccctgcaaatacaaat---------ggttcgacggaagaa
ctc------tggcaagcattttttgctaatccaatggaatggtgggataataggaagaac
aagagaagcccgaactatccagatttcaagcataaagataccggggaagcattgtgggtt
gatggaaggtataatccatcatgggtaaaatcacaacttgatgtgctcgacaccaagatg
gaatcatttcgtgaccaaaactcgggcacgcatcgaaatttcatgtctgtggatagtctt
gggaccttt
>Alectravogelii
atggcgttagagaaaaccctagctgtaaagaacactattttctatcaacagcttagccca
actgctttctccccacttcgtaccttcaaccctaaatggacaaggtca---------tcc
cgtggcgctcagtaccctaggccggccgagattcaa---------tggaag------aag
gaactgtgcaatacggtgcagcttattggcgtaatcggg---gctccagttcaggtcaag
catctttcgtcg---ggg------aaggtt---cttgcttggactcgtttagccgttaag
aaatcccaaacggatacattgtggataaacttgactttttgggatgaattggctcaagtt
gctgttcagcatgtggaaaagggtcatcaagtatatgtcgctggtcgtctagtttcagac
acagttgaaaatgatgac------gggaagcagcagacctactataag---gtagttgtt
cagcaattgaatttcattgaaaggagccac------tcgtcg---gttccatta------
------------------tataatggggattcatattct---------gtgacacaaggc
---------aaaaagcaatatcctgcaaatacaact---------ggttcaacggaggaa
ctc------tggcaagcattttttgctaatccaacggaatggtgggataataggaagaac
aagagaagcccaaactatccagatttcaagcacaaagacaccggcgacgcgttgtgggtt
gaaggcaggtataatccatcatgggtaaagtcacaacttgatgtgctcgaattgaagatg
gaatcatttcgtgagcaaaactcgagcacttctcgaaattttatgtctgtggatagtctt
gggcccttt
>Escobedia
atggcgttagagcaaaccctagctataaagaacactgttttctatcaacagcttcgccca
actgctttgtccccacttcgtaccttcaaccctaaatggagaaggtca---------tcc
cgcggccctcagtaccctaggccggccgagattcag---------tggaag------aag
gaactctgcaatacggtgcagcttattggtgtaatcggg---gctccagttcaggtcaag
catctttcatcg---ggg------aaggtt---ctggcttggactcgtctagccgttaag
aaatcccaaacggatacattgtggataaacttgactttttgggatgaattggcccaagtt
gctgttcagcatgtggaaaaaggtcatcaagtatatgtcgctggtcgtctagtttcagac
acagttgaaaatgatgac------gggaagcagcaaacctactataag---gtagttgtt
cagcaattgaattttattgaaaggagccac------tcgtcg---gttccatta------
------------------tataatggggagtcaaatttt---------gtgacacaaggc
---------aaaaagcaataccctgcaaatacaact---------ggttcaacgggggaa
ctc------tggcaagcattttttgctaatccaatggaatggtgggataataggaagaac
aagagaagcccaaactatccagatttcaagcacaaagacaccggcgaagcattgtgggtt
gaaggcagttataatccatcgtgggtaaagtcacaacttgatgtgctcgacctcaagatg
gaatcatttcgtgagcaaagctcgagcacttctcgaaattttatgtctgtggatagtctt
gggcccttt
>Euphrasiaarctica
atggcgctagagcaaaccctagcatttaggaaccatctcctccacagaaaccctcgtcca
atttcctcttccccatttctaactctaaaccctaaatcgagaaggtcagcttca---gcg
cgcggaccgcagtatccgaggccgacggagatacag---------tggaag------aaa
gagctctgcaattcggtgcagctgattggggcaattggg---acccccgttcagatcaag
cacctcccttcc---gga------aaggtc---ttggcttggtcacgtcttgccgttaag
aaatcccaaaccgataccctttgg------------------------------------
------------------------------------------------------------
---------------------------------------------------gtagttgtt
cagcaattgaatttcatagaaaggagcccc------gcgtct---attccatta------
------------------tacaatggggaccctaattct---------gtgacaccaggc
---------aaaaagcagtatcctgcaaattctact---------ggaaccactgaagaa
ctc------tggcaagcattttttgctaatccgttggaatggtgggataataggaagaat
aagaggagcccaaactatccagacttcaaacacaaagataccggagaggcattgtgggtc
gagggcaggtataatccatcgtgggtaaaatcccaacttgatgtactcgactcgaagatg
gaatcatatcacgaccaaaatttgagcacacgtggaaattttatgtctgtggatagtctt
gggcctttt
>OrobancheCumanamana
atggcgctggaacaaatcgtagcagtaaagaacagcgtcctctaccaaaaccctcgtcca
gttgcctcctccccgtttttcaccctcaaccctaaatcgagaagatcatcctccatgtcg
cgcagcccgcagcaccctaagccggcggagattcag---------tggaag------aaa
gagatctgcaattcggtgcagcttattggcgtaattggg---gctcccgttgaaatgaaa
catcttccttct---ggc------aagatt---ctggcatggtctcgtctcgccgtcaag
aaatcccaaaatgacacattttggataaacttgactttctgggatgaattggctcaagtt
gctgtccaacatgtagaaaaaggtcaccaagtatatgtctctggtcgcctagtctcggat
actgttgaaaatgatgat------gggaagcagcagacctactataag---gtagttgtt
cagcaattaaatttcatagaaaggggcgtc------ccggct---gttccatta------
------------------tacgatggggattctaattct---------gcgacgccatgc
---------agaaagcagtacgccacaaactctacg---------ggttctactgaacaa
ctc------tggcaagccttctttgctaatcctttggagtggtgggataataggaagaac
aagaggaacccaaagtatccagacttcaagcacaaagacaccggcgaagcattatgggtc
gaaggaaggtataacccatcatgggtaaaatcacaacttgctttgctcgactcaaagatg
gaattgtcccacgagcgaaattctagcacgcctcaaaattttatgtccatagagagtctc
gggcccttc
>PhelipancheAegyptiaca
ATGGCGTTAGAACAAACCCTAGCACTAATGAACACCCTTCTATACCAAAATCCTCGTCCA
ATTACCTCTTCCCCATTTCTAACCCTAAACCCTAAATCCACGAGGTCATCTTCCATGCCG
CGGGCGCCGCAGTTCCCTAAACCGACGGAGATCCAG---------TGGAAG------AAA
GAGCTCTGCAATTCGGTGCAGTTTATCGGCATAATTGGG---ACTCCCGTTCAAATCAAA
CATCTACCTTCC---GGA------AAGGTT---TTGGCTTGGTCCCGCATCGCCGTGAAG
AAATCCCAAACTGACACAATGTGGTTAAACTTGACTTTCTGGGATGAATTGGCTCATGTT
GCTTTTCAGCATGTAGAAAAAGGTCAGCAAGTATTCGTCTCTGGTCGCCTGGTTTCAGAT
ACGGTTGAAAACGATGAC------GGGAAAAAACAGACGTATTATAAG---GTATCTGTT
CAACAATTGAATTTCATCGAGAGGGACTTG------TCGTCT---ATTCCGTTG------
------------------TACGATGGGGACTCTGATTCT---------GTGACACCGGGA
---------AGAAAGCAAGCTGCTGCAAATTCTACT---------GGTTCCACGGAACAA
CTA------TGGCAAGCCTTCTTTGCTAATCCATTGGAATGGTGGGATAATAGAAAGAAC
AAGAGGAGCCCAAATTCTCCGGACTTCAAACATAAAGATACGGGAGAGGCATTATGGGTC
GAAGGACGGCATAATCCATCATGGGTAAACTCACAACTTGCTGTGCTCGACTCAAAGATG
GAATCGTTTCATGCCCACAATTCTAGTACGCATCAAAACTTTATGTCTGTGGATAATCTT
GGACCCTTT
>Epifagusvirginiana
------------------------------------------------------------
------------------------------------------------------------
------------------------------------------------------------
------------------------------------------------------------
------------------------------------------------------------
------------------------------------------------------------
------------------------------------------------------------
------------------------gggaagcagcagacctattataag---gttgttgtt
cagcaattgaatctcatagaaagggtcttc------tcgtct---gttccattg------
------------------tacaacggggactcaaattct---------gtgacaccaggc
---------agaaagcaatatgctgcaaattctact---------ggttccacggaagaa
ctc------tggcaagctttctttgctaatccaatggaatggtgggataataggaagaac
aagaggagcccaaattatccggacttcaaacacaaagataccggcgaagcattgtgggtc
gaaggcagg---------------------------------------------------
------------------------------------------------------------
---------
