# Supplementary material for: Altered Mitochondrial Respiration Is Associated With Loss of Nuclear‐Encoded OXPHOS Genes in Parasitic Broomrapes
Source: Ecol Evol. 2025 Jul 6;15(7):e71737. doi: 10.1002/ece3.71737 (PMC12230201; doi:10.1002/ece3.71737)
Supplement: Supplementary file 1 — Appendix S1. [file ECE3-15-e71737-s003.tgz › Orobanchaceae_O2K_Supplementary_v3/Data_S1/DataS1/RRR/OG0005829.trimmed.fas]

>AmborellaTrichopoda
agcaggttgaactcaaaacctgaagca------cag------------------------
------gagctggctcagttgaatagtggt------cctggtact---------------
tctgaacgtgtggttgccaacccgaaaacg---agg---------------------aag
aaagtt---tcaaagaccagtaaagct---------------attacccaacccatggaa
gcctctgaaactgat---------------------gtccaggtcaatgtagacagtatg
aatggaagc------------------------------------------------aaa
gttcttagttcttcaggcaagaagagtgta------------------------------
------------------------------------------------------------
------------------------------------------------------------
---------aaatctgtgactgaa------agtgtctccaagaatggaact---------
------------------------------------------------------------
gatgtctctagtgtagaagcattgcccaacaag---------------------------
------------------------aaacggcaatcggggaggaagaagtccaatctccaa
cttggtagtgtcaataaccaatcc------------agtgtaatcgatggg---------
------------------------------------ggcaatataaagaaaacttcacaa
---------ggaaaaaaagctgtagttgagaaaaatgcagtatttgatgcccctgcttca
tca---gaaaccaca---------gcttcaaaagctcaatca---tctaagaaaaagata
---------------gaaaatccagttgtcaagaaaaaccagaagaaagaggtccctgtt
---------cgtaaaatttcaggccaaaagaattccgta------cacgaacagttaagt
tcaacagccactcagtta---------------------------gaagat---------
accccttcaattgattatcctttatgtgagagaacacaaaagtcaacttctaaggatggc
actaagcatcac------------------------------------------aagaga
aattttgtgtccttttatcctcctactgataaatctgtccttgtggtggagtcagtcaca
aaagcaaagaccatacaaaattaccttggggatatgtttgaagtcttgccaagccacggt
cacgtaagagacttggctggcagatctggatctgttcgacctgaagatgactttagtatg
gtgtgggaggttccctcgtcagcatggacgcatattaagagcattaaggtagcgctaaat
ggg------------------gcgaggaat---------------------ctcatcctt
gcatcg------------gatcctgatcgtgaaggagaggcaattgcgtggcatattgct
gaaatgttgcaacagcaagatgcattacattctaacctcagagtcgcaagagttgtcttt
cacgaaataactgagtcatccatcaagagggccttgcagaatcctagagacataagcatg
gatcttgtgaatgcttatctggcacgccgttctcttgattatttgattggatttagcatt
tcaccactcttatggaggaaacttcctggttgccagtcagctgggcgtgttcaatctgca
gctcttgccctcatatgtgacagagaaactgaaattgaagattttaaagctcgggagtat
tggaccattcaagctgaatctcgaagtggggtcttgggtaac------------tcatca
ttttctgctcagccaacccttgttgattctacaaaggtcgataagtttctagttaattct
caaatggaggctgaaagaattgctgaaaagattagatcctcaagttttgaagtggtg---
gatgttaaaagaagccaatattctagaagccctccagtgccatatataacatcaactctt
cagcaggatgcttccaataaattgagattcagtgcttcttatactatgaagcttgctcag
aagctgtatgagggggttaagttatcagacaaggaagcaactggacttataacatatatg
cgaactgatggtctacatgtttcggctgaagctgtccagcatatacgttcattggtagta
gagaggtatggacaagattttgtatcaaaa---agcactcaaaagaactacaagaaggtg
aagaatgcccaagaggcccatgaagctatcaggcccactgacattctatgtttacca---
------------tcaaagctgctaggggttcttgacgaggattcacataagctgtacact
cttatttggtgccaaacaatggcatgccaaatggaaccaacaatttttgatagggtacaa
gttgatctcaaaagtatgggaggagacactgtacttcgatccagcagttctaaagttgct
ttgcttggacataaagttgtttataaggacagtgaagctgcagatattgggcatgatgag
gat---gaaggg---------------------------------------aaaactagg
aatgaa---gattttgaacttctttctgtgctcaagccaggggatttggtgcaaattgct
aatgtcgagaccacacaacacttcacagaagcacccccaagatattctgaaggatccttg
gttaaaaaattggaggaacttgggattggaagaccttctacatatgcatct---atattg
aaagtgttgcaggacagaaattatgttacaataaaaagccgtcggatgtttccggagttc
cgtgggcgtatggtttcagctttcctatgtcactacttctcggaggtcactgattacagt
ttcacagctgatatggaaactgagttggataatgtctctgccggcctgactgaatggagg
ggccttcttaaagattattggactcgtttcagctcttattgtgaccgtgttggaaatgta
actgttcatcaggtggagagaatgatggaggaaacatttgagaatatattgttctcttcc
cttcctgataataacaggacctgtcccagttgttttgctggccggttgatctttaaagta
agcaagcatggggcgggctattttatcggttgtgatcaacatccaaaatgctcgtacatt
gctagaatgatattcagt------gaagaggat------gacggtcttgaaaatgagaaa
cca------gatgagtgc------tacaagccaaaagtgcttggttttacccctcattct
aatgaaaagatattgttgaaggacggtccttatggcttctacatccagttgggtgaggat
aggacgggttatagaccgaaaagggccagtttgagccagtttaaggat---gtcgagtcc
atcaccttggaggatgct------------------------------------------
---cttgagttgctaaaataccctgtgactttg---ggt---gatcatcccaaagataat
tatccagttgttctgagaatctcaaag---tttggattcgctattaggcaccgacataac
attgtaccagtacccaag---------aatgtggagcctcagacaattactatggatatg
gctattaagtatttatcgagtaaaaatgtgaagtatatcggccgaccc------------
------agaggcattacgaag------agcaagagccag------------caa------
gccctggaggatgtcttctga---------
>CinnamomumMicranthum
------------------------------------------------------------
------------------------------------------------------------
------------------------------------------------------------
------------------------------------------------------------
------------------------------------------------------------
------------------------------------------------------------
------------------------------------------------------------
------------------------------------------------------------
------------------------------------------------------------
------------------------------------------------------------
------------------------------------------------------------
------------------------------------------------------------
------------------------------------------------------------
------------------------------------------------------------
------------------------------------------------------------
------------------------------------------------------------
------------------------------------------------------------
------------------------------------------------------------
------------------------------------------------------------
------------------------------------------------------------
------------------------------------------------------------
------------------------------------------------------------
------------------------------------------------------------
------------------------------------------------------------
------------------------------------------------------------
------------------------------------------------------------
------------------------------------------------------------
------------------------------------------------------------
------------------------------------------------------------
------------------------------------------------------------
------------------------------------------------------------
------------------------------------------------------------
------------------------------------------------------------
------------------------------------------------------------
------------------------------------------------------------
------------------------------------------------------------
------------------------------------------------------------
------------------------------------------------------------
------------------------------------------------------------
------------------------------------------------------------
------------------------------------------------------------
------------------------------------------------------------
------------------------------------------------------------
------------------------------------------------------------
------------------------------------------------------------
------------------------------------------------------------
------------------------------------------------------------
------------------------------------------------------------
------------------------------------------------------------
------------------------------------------------------------
------atgcaggaaaggaactatgtggtggtaaaaagccgagtactgtttcctgaattt
cgtggtcgcatggtatcagcatttctttcagaccatttttcggaggtgacagattatagt
ttcactgccgatatggagaatgagcttgacaatgtatctgctgggacaactgaatggaaa
ggcctcttgaaagattattgggcaagatttagcatgtattgcaaagatgcgggtaaggtc
gaaattcggcaggttgagaaaatgttgggggaaagatatggaaagtttttgtttgcttca
cttcctaataaagacaggatatgcccgagttgctcacaaggcactttggtctttaaagtt
agtcggtttggtgcaggttattttattggttgtgatcagcatccaaaatgcaagtacatt
gctaagacaatgtatagc------gaagatgat------gacgttgttgatcctcaaaaa
cca------gaaagctcc------tttaagcctaagttattaggtgttaatcccggttct
aatgaaaagatatatttgaagaatggtccttatggattctatattcaattgggagatgat
aggaagggatactcgccaaagagagcctctatttcccagatcagaatgtgtttgtgccca
cttcaacttgaaccaggcccaaatccacttgaatctgacccaaaccaagcccaaggtggt
cacctaagcctggctgactatgtcattcatgtggctggg---aaaacaccagaggatcaa
caaccagttgttttaaaagtctcgaaa---tttggattttcgattaaacatcgacggacc
attgcaccagttcctaag---------aatgtaaatcctgagaatgtcacactggaaaag
gcactaaagcttttattgagtaaagatgcgaagagatgtggccgaccc------------
------aaaggc------aaa------ccaagagttgag------------gaa------
gcaatggaggccatgttttctcaatga---
>AquilegiaCoerulea
tcagttaag---gcttcagagagttct------caggttgagcaaaaaacaatgaaaata
agtggtaataatacgactgttggagacgtg------aatggtgga---------------
gtgaataat------tctcccgttaagctt---tct---------------------gat
agattt---cggaagttgggaaagtca---------------tct------------gtt
actcgaagcagcagt---------------------tctgatagagaggttgcagtttcg
agtcaagctgtt---------------------------------------------gag
aagggtgcttctgttgcgtccaaatcagtt------------------------------
------------------------------------------------------------
------------------------------------cggaaaactgcgcccaagccaaag
aat------ggaaagaaggatgtg------aagttgaaatcaacttctccc---------
---------acatcacctaagagtggaggcaccaaccaaaaacccgaagcgcaggtggaa
aagaaacagttaggaaacaagaaagaaaaagcc------ctttctggtactactactcct
cttggtgaagctaagataaatggttctaaacaagattctcacacaaaaaaaaataatgtg
acaaagattgatggttctaaacaa------------gttgctcgtacaaaaaag------
------------------------------------gataatgtgactaaagttaatggt
---------tctaaacaagcttctcacacaaaggct------aatatgaccgaaagtgct
ggc---gaaccttcacaggcttcacaaatagcgggagagaca---cctttgtccacattg
---------------gacaattctaatttattgcatgaaaagtccaagacgact------
---------gttgggaagcctactagcaagaagaaacct------cacagaaaagttacc
gtccatatgaagccagat---------------------------aaagctcctgcc---
aagcctaaaattaaccct---------------------------gtgcccgtcgaggtt
aaaaagatgcct---------------------------ttg------------aagaaa
gggttgagatcattatatccccccacaggcaaatctgttgtggtggtggaatctcttaca
aaggcaaaggtcattcagggatatcttgggaatatgtatgaagtcctgcctagttatggc
cacgtgagagatttagctggaagatcaggatctgtgaggcctgatgatgatttcagtatg
gtatgggaggttccatctgctgcctggacccatctcaagagtattaaagtcgctctaaat
gga------------------gcagaaaat---------------------cttatcctt
gcatct------------gaccctgatcgggaaggggaagcaattgcatggcacattact
gagatgctgcaacagcaggacgccttacctgacgatattaatgtttccagggttgtcttt
catgaaattactgagtcatccattaaaagtgctctgcaggctcctagaaacattgacgca
gacttggttcatgcttatcttgcacggcgtgctcttgactatttgataggattcagtatt
tcaccgcttttgtggagaaaattacctgcttgtcagtcagcaggacgtgtccaatctgca
gcgttggccctcatatgtgatcgcgaaatggaaatcgatgaatttaagccacaggaatat
tggactgtcgacgttgggtttaacaaaaatgagcctggatcctcaacgaaggtctattct
ttcccatcacacttaacccatctcgctttcaaaaagttggagcaactttcaattagctgt
agtgaggaagcaaatgctattgagcagaagatgacctcatccacttttgaagtatta---
acagcaaagagaagcaaatcacggagaaatcctccgacaccatatattacatcaactctt
caacaagatgctgcaagcaaattaaattttaccgcctcgtacactatgaagcttgctcaa
aagctatatgagggagttaaacttgcaaatgaggaagcaacagggttgattacatacatg
cgtacagatggtcttcacgtttccgatgctgctgcaaatgatatacattccttggtcatt
gaaaggtatgggaaagattttgcgtcagag---agcattcgcaaatactttaagaaagtc
aagaacgctcaagaagcacatgaagctattaggccaaccagcataaggaggttacca---
------------tcaatgctaactggagtacttgatgaagactcgctaaagttgtatgct
ctcatatggtctcgagcaatggcatgccaaatggttccaactataattgatcagatccaa
gttgatattggtggtgctggaaatttcttcggtctccgatctgtatgttcaagagtcgag
ttttatggatttcaagcagtttataaggatgcggaagctgcagccattggctataatgag
aag---gaaggg---------------------------------------gatgctcgt
gaggag---gcttttgaagttctgtgtaaattgaagacaggggattcattgcatcttagt
aaagtggagctcaagcaacactcaactcaacctccttcacgctattctgaggcgtcgttg
gtaaaaaagctggaagaacttgggattggaagaccttctacttacgcaagc---actata
aaagttttgcaggacagacattatgtaacggttaaaaatcgggcattgcacccagaattt
cgtggtcgtatggtttcagcttttctctcccaccatttttctgaagtgacagactacagt
tttactgctgatatggaaaccgagcttgataatgtatctgctgggacaactgagtggaag
ggacttctcaaggattattggacacgatttaaatcttactgtgaccttgctggaaaggtt
gacattcggcaggtggagaaaatgttggagaaaacatttgggaatttcatatttgcttcc
cttccaaatcaaagcagaacctgcccaagttgttcaacaggcaccctggtcttcaaagtt
agtaggtttggtgcaggctatttcatcggttgtgaccagcatccagaatgcaaatatatt
gctagaaggatttctggg------gaagatgatactactgatgatgatattcctgaaaaa
ata------gagtttggt------tctgagccaaaggagctggggcttcatcctgtttct
aatgaaaagattctcttgaagcatggtccatatggattttatattcaacatggtgaagac
agaaggggacactcacccaaaagagcctccgtttcccagattaaggat---gtgagcgca
atctccttggaggatgct------------------------------------------
---cttgatttgcttcagtaccctgtattattg---ggt---aaccatccggatgacggg
gtgccagtttacataaaaatagcaagt---agaggattttcgattcgacatcgacgtaca
attgctccagtgccaaag---------aatttgaatccaaagaagatcactttagaaaaa
gcactgaagttactattaagtaaagatgcaaagcaatgtggtcggccc------------
------aagggt------aaa------ataaagtcgcaa------------gag------
gccgttgaggccacttaa------------
>Daucuscarota
tgtcatata---tctgaaggggggaca------gga------------------------
------aaa---------------------------ggtggtaacttttgttttaaagat
gaaaagaaa------tcatcttttgatgtt---ttt---------------------aat
aaacac---aagaagcgtgcaaaggggaaccaaatcgcagggtat------------agt
tcttctagctctaga---------------------atagcagctagtgaggatgttgat
tctgtcact------------------------------------------------tcg
agtataattgaggaagttaagaaggatgtg------------------------------
------------------------------------------------------------
------------------------------------------------aatgggagcacg
gct------aaatcaaaaccaaag------aagcaatctggaagcagaatacgt------
ccaaagaaatcttcggat------------------------------------------
gctactgccagtgaggcagttgagcctaaagtt---------------------------
------------------------tcaaaaggtacagctactcgcaaaaagaatactaaa
gtcgcacagagtgaacaagtttctctagagttggagggtgttgcagttcagccc------
------------------------------------aaagtttcaaaaactacatctcaa
---------aaaaagaaggccagggtcgcacaaatt------aatcagctttctgcagag
ccg---gagaaaagc------------acaactgatgccgtg---acagaaaaattgctc
---------------gatagttctgttcccacaccccagcaaaataaaaagaaa------
------------------gtaaagagaaagccaaagcca------aaaagcaaagctgtt
ccttcaccaaaggctgag---------------------------gagccgagtgtt---
tcatctgctattgattta---------ccacagaaagaaacttcacagacaagtgtgaaa
acaaagcctcgt---------------------------aaa------------caaaga
gtaataaaacaattatatcctcccactggcaaatccgtgctggtagttgaatctgtcaca
aaggcaaaagtcatccaaggataccttggtgacatgtttgaagttatccctagttatggt
catgtcagggacttggctgcaaggtcaggatctgtgcggcctgacgaagactttagtatg
gtatgggaggttccatctgctgcatggacacatttgaaaagtatcaaggtcgcattgagt
ggt------------------gcgaaaaat---------------------ctcatcctt
gcatca------------gaccctgatcgtgaaggggaggctattgcttggcacatcatt
gagatgttggaacaacaagatgctttacatgatgatattaatttagcgagggttgtcttc
aacgaaataactgaagcttctattaaaagtgccctgttggctcctagggatatagatgca
aatttggttaattcttatcttgcacgacgtgcccttgattatttaattgggtttaacatt
tcaccagtattgtggaggaagttacctggttgcaggtcagctggtcgtgtccaatctgct
gctctttccttaatatgcgatagagaaatggaaatagacgggtttaaaccacaagaatat
tggacagttgatgtagtgtttaaagaaggcggatcaagttcacctgttgatagtaactca
atttcatcatacttgacccatttccagtccaagaaattaagcaagctttcaattagctct
caaacaaaagcaattgatattcaaggagaaattgaggcttcaaagtttgaagtgagt---
aactctaagagaagcaaaatgcggaaaaatcctcccccgccatatattacgtcatcactt
cagcaagatgctgcaaataaactaaattttcctgcaacatacacaatgaagcttgcacaa
aaattgtatgaaggagttcaattacctgatggagtctctgcggggttgataacatatata
agaacagatggcttacacatatctgatgaagcttgtaaagatatctgctctttggttaga
gagaggtatggagagagttttgcatcagat---ggtgctcgcaagtattttaagaaggtg
aaaaacgcacaagaagcccatgaagcaataaggccaactaatatccttagaatgccc---
------------tcaactctggctggagtgcttgatgaagattccttgaagctttacacc
ctgatatggtctcgtactttggcatgccaaatggaacctgctatctatgatcagatacaa
gttgatattggaaatgctagccggtccatcatattcagatcttcatgctccagaacagag
ttttcagggtaccaagccgcctttgaggatgttgagactagagctatcagaaatcgggat
aat---gaagtg---------------------------------------aatgatcgt
tctgat---gtttctgatgtcctcagtaatctaaaggctggggatccactgtgtctgggt
aaagttgatctcaaacagcatcatactcaacctccaccacggttctccgaaggttcattg
gttaaaactctggaggagcttggaattggtagaccttctacatatgcaagt---acgatg
aaagttctgcaggacagaaattatatcacagtaaaaagtagaatattatatccagagttc
cgtggtagaatgttatcagcgtttctttctaatcacttctccgaggtaacagattatagt
ttcacagctgatatggagactgagcttgataatgtttctgctggattaactgaatggaaa
ggcctccttggagattattggacaaggtttagtaagtattgcgagtctaccagtaatgta
catattcatgaagtggagaagatgttggagagaacatttggggattttttgtttacctca
cttccgaataaaagtaggacatgcccaagttgcagggagggcactttaattttcaaagtc
agtaggtttggagtcggctattttataggttgtgatcaacatccacgatgcaagtacatt
gccaaaacaatacatggtggtgatgatgatgat------gatgatgaagttggttctgag
aat------cacaatttg------gaagaacccaaggttttaggtgtaaaacctggtact
gatgaaaagattcttttgaaaaatggtccatatggttactatgttcaacttggtgttgac
agaaagggttatttgcctaaacgagcttctgtcaatcaagtaaaagat---acatcatct
attacccttgaggacgcc------------------------------------------
---cttgaaatgctgcgatatcctgtgacattg---gga---gaacatccagaagatggc
catcccgttatactaaagcttgcaaga---ttcggattttctataaaacatcgacgtaca
gtatctcctgtacccaag---------aacgtgaagccggatgacataagtcttgaaaaa
gctctgcagatcttgcttagtaaagatgccaagagatctggccggcca------------
------aagaac------aaa------ccgaagtacgaa------------gaaatagat
gctattgaggtgatgtga------------
>HelianthusAnnuus
tcgact------ccaagagcaatatta---------------------------------
------ccgaaaattgctgtcggc------------gatggagaa---------------
aaaagggcgaaaagtacgtcttttctcgca---ttc---------------------aac
aaacat---tggacgcaatctaagaaa---------------ttg------------aag
aagcgcgtaggaaat---------------------gaaggaaaaccaaat---------
---------------------------------------------------------gtt
aaatctagtttaaaagctgttgaaaatgat------------------------------
------------------------------------------------------------
------------------------------------------------gagatagttacg
tta------aaagatccaccggtt------gaagatggcaagaaagaactcggt------
------------------------------------------------------------
gaaggtcaatcggctaacattaaaccgaaaaaa---------------------------
------------------------aagcggcaacccaaaactaaaacaagtccagaaaag
tctactgtcactgtcacttctgag------------gaaccgacttccata---------
------------------------------------gcaagttctagaagtgcttctcgg
---------tcaaagaagtcaaagtcatccaaaagt------gacttggagactgctgct
tca---gaggttagc------------gcaaatggaaaaccc---gctgttgaagtgaat
---------------ttggaagaggaacaatccaaaggggcagcaaagaagaag------
---------------------actagtaagagaaagccc------aaaactcagcccaaa
tcttctttaacgtcaaacgaggctgtgcaaatatcacacgtcaccgagtcaccttta---
agttcaaaaattaacacaagtattacacatgtcaccgagtcaccttcaagttcaaaaacc
aacacaagtgtt---------------------------aag------------aataag
atgttaaagcccttgtatcctcccactggtaaatctgttgttgtggtggaatccatgaca
aaagcaaaggtgattcaggggtatcttggggatatgtacgaagttcttcctagttacggt
catgtacgggatttggccgccaggtcaggttccgttcgacccgatgatgacttcagcatg
gtttgggaggttccgtctgccgcatggactcatcttaagagcattaaggtcgcattaacc
gga------------------actgaaaat---------------------cttatcctt
gcgtcc------------gatcccgatcgcgagggtgaggctatcgcttggcatatcatc
gagatgttacaacaacaaaacgctttacccgaaagtattaacgttgcgcgagttgttttc
aatgagataaccgaatcctcgattaaacaagccttacaggctccacgagacatcgatttc
aacttagttcatgcgtatcttgcccgtcgtgcactcgattatttaatcgggttcaacatt
tcaccgttgttatggagaaaattaccaggttgccagtccgcgggtcgggtacagtccgtt
gctttagctcttatatgtgacagagagactgaaatcgataaatttgaaccgcaagaatat
tggacgattgaaggcgattttaactacggaaagggttctaga---------aacttctcc
tgcccgtcacacctgacacattacgattccaaaaagttaaaccaaatgtcgatcacttct
tgttcagaagcaagtgatatcgaaaacatgattaacgcttccgaattcgaaatcgtt---
ggatcgagcaaaaagaactacaagaaaacatcttcacctccgtacattacatccaccctg
caacaagattcggcaagcaaactacattttccgtcatcatacaccatgaaactcgctcaa
aagctatacgagggggtaaaattgccagacggcaaatccgcagggttgattacgtacatg
agaaccgacggactgcacatgtccgatgaagctgttgaacaaattaggtcatttgttaaa
gaaagatacgggcaaagttacatcccgaat---aacgcgcggaagttttttaaaaaggtt
aaaaacgctcaagaagcccatgaagctattcggcctacagatataaaacgacttccg---
------------tcaacgctttctggaattctcgatgaagatagcttaaagctgtatgct
ttaatatgggctcgtgcggtttcatgtcagatggaaccttcggttaccgaacaaatacaa
gtcgatatcgggaatgctaaccggtcgattatttttcgggccacgagctcaagaaaagat
tttctaggctttcaagcggtatataaggacgttgaaactaagataattaaaaacgatgaa
gat---caagac---------------------------------------gacgagcgt
aacacg---tcatttgacgcgcttaatggtttaaaaaccggcgatcaaacgagtctcggg
aaattagaacttaaagagcatcatacacaacatccacctcggtattcggagggtagtttg
gtaaaaaagatggaagagctcggtataggtagaccgtctacatacgctacc---acgatt
aaagttttgaaagatagaaattacgtaacgttaaaaagccgagtactttatcctgaattt
cgtgggcgtatggtttcggcttttttgtttcatcatttttctgaagttacggattacagt
tttaccgctgatatggaaaccgaacttgataatgtttcggggggtatgaccgaatggaga
ggtttgcttagagattattggacacgatttagcaagtactgtgaacgtgctagtagtgtt
catattcatcaagtggagaaaatgttggaaaaaacgtttggtgaatttttgtttgcgtct
cttccggatcaaagtagaacgtgtcctagttgtaaagagggtacgttaattttcaaagtt
agtcgatttggtgcgggttatttcattggttgtgatcaacatcctcactgcaagtatatt
gctaagacgttatacggt------gaggatgac---aacgacgattcaagcccagaaaat
ggg------agagctgta------gaagaaccgaagcttcttgggttgcatcccgactct
ggtgaaaagattctattaaaggatggtccgtacggtcactatgttcagcttggtgaagac
aaaaaaggacacttgcctaaacgagcttctgtttcccagattccagat---atcagctcc
attacagtggaaatggca------------------------------------------
---cttcagttgcttcgttaccccatcactttg---gga---aaacatccggatgatggt
caaccagtggtattgaagcttgcaaga---catggattatcggtaaaacatagacgtaca
caagcaccagtaccaaag---------aacacgaatccagatgagataacgcttgagaaa
gctatgaagtttttgacgggtaaagatgcaaagcaaactgggcggcca------------
------aagaag------aac---------aaagagaag------------gaa------
gcagttgaggttttgtag------------
>CoffeaCanephora
tccgaggtc---tctggagccttaaca------cat------------------------
------aaaaatgatgcagtgggtatgcgaggt---ggtggaagt---------------
ggtagcaat------tcaaccttaaaagta---cac---------------------aac
aagtac---tggaaaaggaaaaaggca---------------ttt------------tct
gctcataggaggaat---------------------gcgatctccaatattggacctgga
agaggcaat------------------------------------------------tct
agttataaagcatctgatactaaagcccct------------------------------
------------------------------------------------------------
------------------------------------------------ggtacggtcagt
tca------aaagatggcattccc------atggacaagatgaaggatgtggagttggac
acttcacattcttctgataccagt------------------------------------
ggaagttgtaattccaatggtgttagcaaagtg---------------------------
---------------------------aagcaggcaaggagcaagaaaagcaaaaatcat
ggttctgataatactgctgcttgt------------gatgaggcaaaccatctt------
------------------------------------aaagaccctgaaaaagtttctcaa
---------gccaagaagcctaaacctaagaaaaaa------aaccaatctcctgtagct
tct---cagattaat------------acaactcaaagtact---tctacagaaatactc
---------------gaaaatgatgtcttgaccaaggattccaaacctaagcct------
------------actaagtcatctaggaagaaaaagact------gataaaggggttgct
gccctttcaaaatctgat---------------------------gaatcacccgct---
gattcatctagcagcgag------gtatcacagagccacaaatcacagatgagtggcaaa
agtagtttgcgg---------------------------ggc------------aaa---
---tttcctcaattatatccacctgttgctaaatcagttgtggtggtggagtctgtcacg
aaggcaaaggttattcaagggtacctgggcgacatgtttgaagtcctaccaagttacggt
catgttagggacttggctgcaaggtcaggatctgttagaccagatgataacttcagtatg
gtatgggaggttccatcgccggcctggactcatcttaagagtatcaaggttgcactaagt
gga------------------gccaaaaat---------------------cttattctt
gcatcg------------gatcctgatcgtgaaggagaggctatagcttggcacataatt
gagatgttgcagcaacaagataccttacgcaatgatatcactgtggcaagggttgttttt
aatgaaataacagagtcgtccatcaaaaatgcccttcaagctccaagagagattgatgta
agtttggtacatgcttatcttgcacgtcgtgcattggactacttgattgggttcaacatt
tcaccattgctttggaggaaattgcctagttgccagtcagctggtcgggttcagtcagct
gccttgtctcttatatgtgacagggaaacagaaattgacaaatttaagccacaggagtac
tggacaattgaggttgagttcaacaagaaggacacaagttca---acagatactctcagc
ttctcctcaaatttatcccactttagtggcaaaaagttaagcaaggtatctattggttct
tacactgaggcaagggatattgaacagaagattaactcatccaagtttgaagttatt---
gcctgtaaggaaagcaaaagtcaaagaaatgctcccagcccgtacataacttccacactt
cagcaagaagcagcaaacaaattaaatttttctgcttcatatactatgaaacttgcacaa
aagctgtatgagggggtgcagttagctgatggtgaagcagtaggattgatcacttacacg
aggacagatggatcacacatttctgatgatgctgtaaaagaccttcagtcgtttgtaaca
gaaaggtatggacaaaattttgcatcaaaa---agtgctcgcaaatattttaagaaggtg
aagaatgctcaagaggcccatgaagctattagaccaactaatatcaggaggctacct---
------------tcagtgcttgctggggtcctggatgatgattctgtgaagttatacaaa
cttatttggtctagaaccattgccagccaaatggaacctgctattattgatcaggtacaa
cttgatgttgcgaatactgatcgatccattatgcttagatcttcgtgctcaagagttgaa
tttctaggctaccaaactgtgtttgaggatgtggaatccaagacagtaagtttgaatgag
aat---gaagta---------------------------------------aataatcgt
ggtgag---cttttcaaggttctgagtactttgaaatctggggattctttgaatttgggt
aaggtagaacttgagcaacactatacacaaccaccaccacgctactctgagggggcattg
ataaaaaagatggaagagcttggcattggaagaccttctacttatgcaata---acgatt
aaggtgttgaaagatagaaattacgtaacagtaaaaagcagggttatgcatccagaattt
cgagggcggatggtgtctgcttttctttcccattatttttctgaggtcacagattacagt
ttcactgctgacatggagactgaacttgataatgtttcagctggattgactgaatggaaa
ggccttctaaaagattattggacaaggtttagcaagtactgtacacatgctattaatgtc
catattcatcaggtggagaagatgctggagaaggaattttcagattttttgtttgcttct
ctcccagatggaagtaggagatgccctagttgtttggagggaaatctaatcttcaaggtc
agcagatttggggcaggctactttataggttgtgatcagcatccaagatgcaagtatatt
gccaagacattatgtcgc------gaagacgat------gaagagatccctagtgacaac
aataacaacaaaaatatg------gaggagccaaagttgctgggcctaaatcctggtacc
aatgagaaggttcttctgaagagtggtccatatggaaactatgttcagcttggtgaagac
agggaaggtttcttgcctaaacgagcttccctgaacaaagtaaaagat---ttggattgc
gttaccttggaagtcgct------------------------------------------
---cttgagttgctgcgctatccagtgaccttg---ggg---aaacatccagatgacggc
cggcctgtgactttatttcctggaaagaagaaaagttttgtcattagacatgggaggaca
ttcgctcctgttcccaag---------aacattaagtctgaagatgttaccttagagcaa
gcgatggagtttcttaagggacctaatacaacaagagttgggcggcca------------
------gttgtc------aag------aagaagctggag------------gaa------
accattgaggcaatatattag---------
>IpomoeaNil
tctcattcc---cctaaagtggcagta------tca------------------------
------tacagggtt---------------------aatggccat---------------
---------------------------------------------------------agt
cctcat---gaggttaacaataaggat---------------gtg------------aat
ctagaaatatcaagt---------------------ttgcctgctagtgataaggaatca
tccataact---------------------------------------------------
------------------------------------------------------------
------------------------------------------------------------
------------------------------------------------------------
------------------------------------------------------------
------------------------------------------------------------
---------------------aaagggaaagtg---------------------------
------------------------aagcgaaaattgagaagcaaaaagaataatggtgaa
tctgct------------------------------------------------------
------------------------------------gatggtaatgaggaggttccacaa
------------cagaggacgcggactacaaaaaag------agacaatctcctgccact
tca---gagattagt------------tctaccgtcaattca---tctacagaagtgtct
---------------gatggtaatgtcttggcaaagcaacaatccatccagtcc------
---------aagaaaaacaatcgcagaaagggaaagtca------aataaggatgccaat
gttcttgaaggatcagac---------------------------aaggcaatggat---
ttttcatctagtaacttg---------caacaaaaccaaagtttaaacatgggcagcaaa
accaagcctcag---------------------------gtt------------caaaaa
acattgccaaaattatatccacccaccaataaatccgttttagtggttgagtctgtcact
aaagcaaaaattattcaaggatatcttggggacatgtttgaagtcctgcctagttatggc
catatcagggacttggctgccaggtcagggtctgtgcgacccgatgatgacttcagtatg
gtgtgggaagttcctccagctgcatggacccaccttactgctatcaaagttgcattaagt
ggc------------------tccaagaat---------------------attgttctt
gcttca------------gatcctgaccgtgagggagaagctattgcttggcacattata
gagatgttgcagcaacaggatgctttacatgatgatattacagtggctagggttgttttc
aatgaaataactgaatcatccataaaaaatgccctccaggctccaagagagattgatggg
aatttagtaaatgcttatcttgcacgacgtgcccttgattacttgcttggattcaacatc
tctccattgctatggaggaaacttcctggctgccaatcagctggtcgggtgcaatctgct
gctattgctctaatatgtgatagggaaatggaaattgacaaatttgtgccccaggaatac
tggacagttcaagttgaattcagtaaaagggacaattcaagttcagctaacaatgtctat
ttctcatcacatttgacacattttgattctcaaaagctaaatcagctttcaatacgttcc
aacacagaggcaaagggcattgaacagaagatcaattcatccgtgtttgaagttctt---
agttctaagagatccaaaaggcagaaaaacccgcctcctccacatataacatcaacactc
cagcaagatgctgctaacagactgggtttcacatcaacttatacaatgaggctagcacag
aagttgtatgaaggtgtccagttgtctgatgggaaggcaacagggttaataacttatata
agaactgatggattacatatttcagatgaagctgcaaaaggcattcaatcctttgttagg
gaacgatatggacagaattttgcatctatg---agtcctcgtacatactttaggaaggtg
aagaatgctcaagaggcccatgaagctattagacccactgatatttgtaggcttcct---
------------tcgatgcttcttggggtaatagatgatgattccttgaagttatacaca
ctcatatggtcacgtgcattggcatgccaaatggaacctgctgtcatagatcagatacaa
ctcgatattgggaaatcagatcaatctattattttccgttctgcatgctcaaaggttgag
tttcaaggttatgaggctgtttatgaggaccaagaaactaattcaatacagaaggatgag
aat---ggggag---------------------------------------gattaccgt
actgaa---atgtttgaggttcttagtaatttgaactcaaaggatccagtgtttctaggt
aaaactgagctaaagcaacatcatactcagcctccaccacgctactctgaggggagcttg
gttaagaagatggaggaacttggtattggaagaccttctacctatgcatcc---acaatc
aaagtgttaatggatagaaattacgtgacagtaaaaagcagggtactacatcctgaattt
cgaggccgtatggtgtcagcatttctttcacattatttttctgaagtggcagattatagt
ttcacagccgatatggagactgaactcgataatgtgtctgctggattgactgaatggaaa
ggcctgttaaaagattattggtcaagatttaataaatattgtgaacatgtaaaaaatgtt
cacatccatcaggtggagaagatgttggagaaaacatatggtgactttttgtttgcatct
cttccacacggatctaggacatgccctagatgtcaggaaggaactttaatatttaaagtc
agcagatttggtgcaggctattttataggatgtgatcaacacccaaagtgcaagtacatt
gcaaagacattgtatggt------gagcaggat------gaagacactgcatcagaagac
aatacg---aataatatg------gatgagccaactttgctgggtgtccatccatcttca
aatgaaaaggttctccttaagaatggtccatatggatactatgttcagctcggagaagat
agttctggtcacatccccaagcgagcatcactatcccaagtaaaggat---gtgagctca
gtaaccttggatgatgcc------------------------------------------
---ctggagttgctgcgctaccctgtgactttg---gga---aaacatccagatgatggc
caagatgttctaataaaaattgcaaag---tttgggtttactatcagacataggcgcaca
attgctccggtaccgaag---------aacttgaatcccaaagatgtaactctggaaaaa
gctttgaagcttttgttaagtaagaatgtgaggaagtgtgggcgaccc------------
------aagacc------aaa------ggaaaggttgtc------------gaa------
gctgatgagggaaaggatgtgagctcagta
>CuscutaAustralis
tctagtatc---cctagaaaagcactc------tca------------------------
------gacagagaa---------------------aatggccac---------------
attcctcat------ggtgttaataaggaa---gtg---------------------aat
gttgag------------------------------------att------------caa
agtttacctgctagc---------------------------------------------
------------------------------------------------------------
------------------------------------------------------------
------------------------------------------------------------
------------------------------------------------------------
------------------------------------------------------------
------------------------------------------------------------
aatgaacaatcgtccgtaacaaaagggaaattg---------------------------
------------------------aagcaacgatcaagaagtaaaaagtgtgacaataaa
tctact------------------------------------------------------
------------------------------------gatgctaaggatgatgttcctcaa
---------caaaagaagagacaaactgcaaaaaag------aagcaatctcctgccatt
tca---gagattagt------------tcaactgtcatttcg---------gaagtatct
---------------gatgagaaggtattaggaaagcagcaacctacatcttcc------
---------aagaaaagaaaccgcagaatgggaaagtca------aatacaggagccact
ggtattgtgaaatcagac---------------------------aaatcacaaaat---
tcttcttcaacaaataacttgcaacaatatcaaagtttaaacatcaacagcgaaattgag
gctcaacctcag---------------------------gtt------------cagaaa
gtgtggccaacactatatccacctaccagtaagtctgtattggtggttgagtctgtcaca
aaagcaaaaattattcagggatatcttggggacatgtttgaagttctgcctagttatggc
catatcagggacttggctgccaggtcaggatctgtgcgacctgatgatgacttcagcatg
gtgtgggaggttcctccagctgcatggactcgccttcttgctatcaaaggtgcattaagt
gga------------------gccaagagt---------------------attgttctt
gcttct------------gatcctgaccgcgaaggagaagctattgcttggcacattaaa
gagatgttgcagcaacagtatgctttacgtgatgatattacggtggcaagggttgttttc
aatgaaataacagaatcatccatcaaaagtgccctccagtgtccaagggagattgatgtg
aatttagtaaatgcttatcttgcacggcgagctcttgattacttgataggattcaacatc
tctccattgttatggaggaaacttcctgcatgccaatcggctgggcgggttcagtctgct
gctcttgcactaatatgtgatagggaaatggaaattgacaaatttgagcctcaggaatac
tggtcagttcaagtttcctttagtaaaaaggacaacccaggc---tcagctaacaactat
ttctcatcacacctgacacattacgactctcaaaagctaaatcagcattccattcattct
cactcagaggcaacggaaatagaacagaagatcgcttcatctgtatttgaagttctt---
agttctaagagatctaaaaagcagagaaacccgcctcctccatatataacttcaacactc
cagcaagaagctgctaacaggttgggtttcacatccacatatacgatgaggctagcacaa
aagctctatgagggtttcgagctgtctgatggtcaggcaacaggactgataacttatatc
agaactgatggattacatatttcagaggaggctgcaaaggacatacagtcctttgttaga
ggacgatatggacataattttgcatccaca---aatcctcgtacgtattttaggaaggtt
aaaaatgctcaagaggcccatgaagctgttagacccactgatatttgtaggcttcct---
------------tcaatgctgtctggggtaatagatgatgattccttaaagttatacaca
cttatctggtcccgtgcattggcatgccaaatggaacctgctaccatagatcagatagta
cttgatattgggaaatctgatcaatctattatttttcgttctacatgctcggaagtggag
tttcaaggctaccaggctgtttatgaggaccaagaaacaatttcaatacgtaaagatgaa
aat---ggggacaaagacactagtttaatacgtacggatgaaaatggagatgataaccgg
actaaa---atatttgaggttctaagtgatttgaagtcgggggacacactgtttcactgc
aaaacagaaattaatcaacatcatactcagcatccaccacgctactctgagggcagttta
gtcaagaagatggaggaacttggtattggaagaccttcttcttatgcatcc---acaatc
aaagtattaatggataggaaatatgtgactgcaaaaagcaggatactatatcctgaattt
cggggacgtatggtgtcagcatttctttcacattatttttcagaagtggcagattattct
tttaccgctgatatggaaaccgaacttgataacgtgtctgctggattgactgaatggaaa
ggtctgttgaaagattattggtctagatttagcaagtactgtgaacatgctggtaaagtg
cacatccatcacgtggagaagatgttggaaaaaacatatggagactttttatttgcatct
cttccacaccattctaggacatgccctagatgtgaggaaggaactttatcatttaaagtc
agcaggtttggtgcaggctattttataggctgtgatcaacaccctaagtgcaagtacatt
gcaaagacattgtatggt------gagcaggaa------gatgaaactacatcagatgat
aat------aaaagtata------gatgaacagatattgctgggtgtccatccatcttca
aatgaaaaggttttcgttaagaatggtccgtatggatactatgttcaacttggagaagac
agggcaggacacactcccaagcgatcgtcactggcccaagtaaaggat---atcacatcc
gtaaccttggaacacgcc------------------------------------------
---ctggatatgctgcgctatccacttactttg---ggg---aagcatccagatgatgga
cgagacattatcatgagagtttcagta---gaaggatataaaatcagacataagcgcacg
attgcttcattacccaag---------agcatgaaccccaaggatgtaaacatggaagtg
gccatgaaactgttatcaggaaacaatgtgaagatacttggacgaaag------------
------aaggcc------tta------gaaaaggctgag------------gtc------
atcatgtag---------------------
>SolanumTuberosum
tcccgtgat---gcaagagcaatagca------gat------------------------
------aaaggctctggtggagcaaaagtttttagtgatggaaat---------------
aaa------------acattctttaaaaat---tta---------------------aag
aatcac---tcagagcggtcaaatgaa---------------ttg------------gct
gttcatagaagaaat---------------------gctatgtcggacaaggtgagtgaa
aaaggcact------------------------------------------------cca
agctctaaagtatcagctagtaagaatgtt------------------------------
------------------------------------------------------------
------------------------------------------------gatctggtcatt
tcc------aaggacacccctgta------aagattgatgagaaggatgtc---------
aacctggacatttcaggtatacctcttggtaataat------------------------
gggaaaccaacatccacggggaacgagaaagca---------------------------
------------------------aagaagcagtcaagaagcaaaaagaataaaaatgtt
gcttctgctacagtagatcag---------------------------------------
------------------------------------ccaaaagtttctaagactccccga
---------gcaaagaagtctagccctgctaaagat------gaggaatctccagcagta
tca---gagattagt------------ttgcccgttcattct---tccagagtagggcct
---------------gctgataatgtctcaatgaaggttgacttggcccaagtg------
---------aaaagaacctctcccaggaaaaggaaattc------accaagggaagcaat
tctcttgcagaactgaat---------------------------ggggcaactgca---
ttgtcatctgatagtaag------------------------------------------
------------------------------------------------------------
---------------------------------------ttagtaccagacaagagttca
gatgcgagagttattcaagggtacctcggtgacatgtttgaagtcctgtccagttatggt
catgtcagggacttggctgcaaggtctggatctgtccgaccagatgatgacttcagcatg
gtatgggaggtcccttctgctgcctggactcatctcaaaagcataaaggttgcgctaagt
gga------------------------------------------------gatgttaca
gcaaca------------------------------------------------------
------------------ggatgcgtgcgtgatgatattaatgtgacaagggttgttttc
aatgaaattactgaatcatccatcaaagcttccctccagtctccaagggagattgacgca
aatttagtgcatgcttatcttgcaaggcgtgctcttgattacctgattgggttcaacatt
tctccacttctgtggaggaaattacctggttgtcaatctgctggtcgggttcagtctgct
gccctatcacttatatgtgacagagaaatggaaattgacggattcaaaccacaggagtat
tggacagtcctggttgaatttaagaagaacaaaaacctagat---ttaaccaataacttt
ttgtcatcccacttgaccttttttgataccaagaaattaaga------------------
------------------------------------------------------------
------------------------------------------------------------
------------------------------------------------------------
---------------------------------------------ttgataacttacatc
agaacagatggattgcacatttcagatgaagctaccaaggacattcaatcctatatcagt
gaaaggtatggacagaattttgcatcaaag---aatggtcgcaactacttcaagaaggtg
aagaatgctcaagaggcccatgaagctattagacccactgatatccgaaggctaccc---
------------tcaaagcttgttggggtgctggatgatgatgcacttaagctatacaaa
cttatatggtcccgtaccatggcattccagatggaacctgctaccatcgaacagatacaa
------------------------------------------------------------
---------------------------gatgtagaaactcactcaacgagagataatgag
aat---gggagg---------------------------------------gatgatcgt
tctgaa---gtatttgaggctcttaggaatttaaccgctggggatccaatgtatttgggt
aaagtgaaacttgagcaacaccagactcaccctccaccacgatactctgaggggtctttg
gtcaaaaagctggaggagctcggcattggaagaccttctacttatgcagcagccacaata
aaagcgttaaaggacaggaattatgtcattgccaaagggagaacactgtatcctgaattt
cgtgggcgtatggtatcggcatttctctctcattactttactgaagtaacagattatagc
ttcactgccgatatggagacggaacttgataatgtctctgctggtttgactgaatggaag
ggccttttgagagattactggactagatttagcaagtattgtgaacatactggtaatgtg
cacattcatcaggtggagaagatgttggagaaagcatttggtgattttctgtttgcatct
cttcctaatgaaagtaggacatgcccaatctgtcttcagggaactttaatcttcaaagtg
agcagttttgatatcgattgg---------------------------------tatatt
gccaagacattttatggt------gaagaggat------gaagatatcacctctgaagac
actaaa---agaaatgtt------gagccgccgaaattgctgggtgtccatccttcttca
aatgagaagattcttatgaagaatggtccgtatggatactatgttcagcttgggaca---
---------------------------------------agaaaggat------------
------------------------------------------------------------
---------------acgttcccaagc---------ggg---------------------
------------------------------cttcgcttt---------cacaggaga---
------------ccgaag------------------caggaaaaaacatctatcaaggat
gaatactctagcgttttctcccaattcatgtta---------------------------
---------------------------aaagacttgtat------------gac------
tttgtgccttaa------------------
>HandroanthusImpetiginosus
tcccagatt---ccaagggctggtacc------cga------------------------
------aaccgtattgttatgacagaaggt------gagggcagt---------------
aggaaaaat------gattcatttaaaaca---ttt---------------------act
aagcgt---cggaagtggccaaaggct---------------ttt------------gcc
gctcaaaaaggagat---------------------gcagcatctatggaggaaatggca
agcaccagt------------------------------------------------tcg
gaagggaaagcagcagttctggaagatgtc------------------------------
------------------------------------------------------------
------------------------------------------------aaattgtcctcc
tta------aatggccaaagtgtt------aaggat------------------------
------------------------------------------------------------
---------------gagggcaaaaagaaagca---------------------------
------------------------aagcagcaatctaaaagcaagaaaaaacaaaatcca
acatccagtactagtgcttctact------------gatgtagcggacatgcca------
------------------------------------agtagctctgggaaaatttctcaa
---------gcaaaggatactaagaataagaaaagc------acacgatcgcctacatct
tca---aagattaat------------tcaacttcaagaact---ctaatagaagtggtt
---------------gatagcaatatttcaacaaagaatgccccagacaaagca------
---------accaagagctcagctaaaaagggaaaatct------aatgcaaaagcccat
tcacttctgaaatctaac---------------------------gaggaacttaca---
gtacaatcagaagacaag------atatcacaggctcaacattcaagcctgatcagcaaa
cctaagtctcga---------------------------ggt------------caaaag
acttggccccaattatatccacctattggtaaatctgttatagtggtggagtctgtcacg
aaagcaaaagttattcaaggataccttggtgaaatgtatgaggtcctacccagttatggc
catgtcagagatttggctgcgagatcaggatctgtgcgacctgatgatgacttcagtatg
gtgtgggaagttccatctgctgcctggtctcatcttaagagtattaaggttgctctgagc
gga------------------gcagaaaat---------------------cttattctt
gcctca------------gaccctgatcgcgaaggagaggcaattgcttggcacataatt
gagatgttgcagcaacaggatgctttgcgtgaagatgttgctgttgcaagagttgtcttt
aatgaaataactgaatcagccattaaaagtgctcttcagtctccacgggagatcgatgct
gatttggtgcatgcttatcttgcccgacgtgctcttgattacttgattgggttcagtgtt
tctcctttattatggaggaaattacctggttgccagtctgctggacgtgtccaatctgct
gctttaggccttataagtgatagggaaaaggaaattgatgaattcaaagctcaggagtac
tggactgttgacgttcagttccagaagactgattcaagttca---gccaacaacatttct
ctcccatcacatttgacccattttgattccaaaaggttgaatcaattgtcaatttgctct
aatgcggaggcaaaaaatattgaagaaaagataaatcagtccaagtttgaagttatt---
ggctctaaaacgaacaaatttcggagaaatccacccacgccatatataacatcaacgctt
cagcaagacgctgcaaacaagttgaactttacagcatcaaatacaatgagaatcgctcag
aaactgtatgagggagtccaattatcagatggccaggctacaggattaataacttacatg
agaactgatggattgcacttatcagatgaagctgcaagggatatccaatccttcgtcgtg
gagaaatatggaccgaattttgcaaccaag---agtacacgtaagtattttaaaaaggtg
aaaaatgctcaggaggcccatgaagccattagacccacggatatccggagactacca---
------------tcaatgcttgttggggtactggatgaagactccctgaagttatatact
cttatttggtctcgcaccatggcatgccaaatggaacctgcggtcattgatcagatacaa
tgtgacattgggaatgctgctcagtccattatgcttcgttctacatgctcaagggtggga
tttctaggctttcaggctgtttatgaggatgctgaaagcatcagaataaaaaatgatgag
gat---gatgag---------------------------------------aaccaacgt
agtgaa---gtatttgagactttgagtagtttaaaaagtggccagccattgtgcttgact
aagataggacttgatcaacactatacacagcctccacctcgctactctgagggatcgtta
gtaaaaaagctggaggaacttggcataggaagaccttctacatacgcaacc---actatt
aaggtgctaaaagatagaaattacataacagtgaaaggcaggacactgtatccagaattt
cgtggtcgcatggtgtcagcatttctcgctcattatttctctgaggtgacagattatagt
ttcactgctgatatggagactgaacttgataatgtttcagctggaatgactgaatggaaa
ggtcttttgaaagattattggactagatttagcaagtattgcgagggtgctagcaatgtc
catatccatcaggtggagaagatgttggagaaaacatttggccatttcttattttcttct
tttcgtgatggaaatagaacttgcccaagttgtctggaaggaacattggttttcaaagtt
agcaggtttggcgcaggatactttattggctgtgatcaacacccaaggtgcaagtatatt
gctaaaacactgtacggc------gaagatgat------gaagaaatcaatcctgaaaaa
cag------aataatgtg------caagagccgaagttgcttggtctaagtccgggaaca
aatgagaaggttcttttaaagtgtggcccatatggatactatgtgcagctgggcgaagac
agaaaggggcacttacctaagcgagcctcagtgtctcaaataaaggat---gtagattcc
atcacattggagcaggcg------------------------------------------
---cttgacttgctgcagtatccgatcactttg---gga---aaccacccagatgacaac
caaccagtgatcttaaagcttgcgagg---gttggattttccgttagacacaggcgcaca
attgcttctgtgcccaag---------aatatgaagcctaatgagataaccttggagaaa
gccttgaaactcctacagagtaaagatgtaaggaggtgtggacgaccg------------
------aagcgc------aaa------gctgcggttgaa------------gaa------
cctatggaggccatctaa------------
>MimulusGuttatus
tcgcagatg---ccaaatgcaagtgcc------caa------------------------
------aataatattgttacgaaagaaagt------gggggcagt---------------
gagaagaac------agtttattcaaaata---ttt---------------------aat
aagcag---aggaagtggccaaagggt---------------ctt------------gct
gcccacaaaggaaat---------------------gcagctccgactgaggaattgcca
agcagcagc------------------------------------------------tcc
gatggtaaagcagcagcttttgatgatgtc------------------------------
------------------------------------------------------------
------------------------------------------------attttgtcccct
tta------aacggtcaaattgtt------aaggatagtgagaaatcttta---------
---------gtcggcaaa------------------------------------------
aatatacaaacaccaaaaggcaaagagaaagcg---------------------------
------------------------aagcctcaatctaggagcaagaaaaagcaaactcaa
agtgctgttgctgat---------------------gacacatcggacatgcca------
------------------------------------attaaccccgtaaagatttctcaa
---------gcaaaggagactaagaataacaaaagc------aagaaaactcctatttcg
tta---gaggttaat------------tcgacttcaagtaca------acagaagtggtt
---------------gatagtaatattccaatcaagattgtcaagaagaaagca------
---------------------actaaaaaggggaaagca------aatacaaaatcacgt
tctcctctgaaatctaac---------------------------gaggaacttatt---
gtacaatcagatgtcaaa---------gtaccgagccaagagtcacacgtggtcgttaaa
actaagtctcaa---------------------------ggc------------ccaaag
gtttggaatcaattatatccacctattgctaaatctgtggtagtggtggaatctgctaca
aaggctaaagtgattcaaggatatcttggtgaaatgtacgaggttgtagcaagttatggc
catgttagagatttggctgcaagatcaggatctgtacgacctgacgatgatttcagtatg
gtgtgggaagtcccatccgctgcgtggtctcatcttaagagtattaaggttgcactttgt
gga------------------gcagaaaat---------------------cttattctt
gcctca------------gaccctgatcgtgaaggagaggcaattgcttggcacatactc
gaaatgttgcagcaacaggatgctttgcgcgatgatgttactgttgcaagagttgttttc
aacgaaataaccgaatcatccattaaaactgctctgcagtccccacgagagatcgatgca
gacttggtgcatgcttatctcgcacggcgtgcacttgattatctgattggtttcaatgtt
tctcctttattatggaggaaattacctggttgccagtccgctgggcgtgtccaatcagct
gctttagctcttatatgtgatagagaaaaagaaatcgacgaattcaaagctcaggagtat
tggtcaatcgatgttcaattccagaagaacgattcaaattca---gccaagaacacttct
atcgcctcacatttaacccatttcgattccaaaaagctgagtcagttgtcgattagctct
agtacagaggcaaaagatattgaagaaaagattaacatgtccaagtttgaggtcacc---
ggttctaaaactagcaaaagtcggagaaatccaccaatgccgtacataacgtcaactctt
cagcaagatgctgcaaacaaattgaattttgcagcgtcacatacaatgaaagttgcacag
aagctttacgagggagtccaattatccgacggcaagtctactggactaataacttacatg
agaactgacggcttgcacttatcagacgaagcaagtaaggatatccaatcctttatcgtg
gagaagtatggccaggattttgcagcaaag---agtaaacgcaaatattttaagaaggtg
aaaaatgctcaggaggctcatgaagccattagacccaccgatatccgaagacttcca---
------------tcaatgcttgctgcggtgctcgatgaagagtccctcaagttgtacact
ctcatatggtgtcgtacgactgcatgtcagatggaacctgctgtaattgagcatatacaa
tgtgatattggcaatgctaaccagtccattgttttccgttcaacatgctcgagagtggaa
tttaaaggctttcaagcggcttatgaagaccaagaaacattcagagacagaaatatcgag
gat---gaagag---------------------------------------aatcaccgc
agtgaa---acatacgaggttttgagttctttgaaatgtgggcagccattgtgcgtgact
gaagtagaactcgatcaacattctacgcagcatccacctcgatactccgagggatcgtta
gtgaagaagctggaggaacttggcataggaagaccttctacttatgcaacc---actatt
aaggtgctaaaagacagaaattacataacagttaaaagcaggacactgtatccagaattt
cgtgggcggatggtttcggctttcctctctcactatttttctgaggtgacggattatagt
ttcactgctgatatggagaccgaactcgataatgtttcggctggattaactgaatggaaa
ggccttttaaaagattattggactagatttagcaagtactgcgagtgcgctggcagtgtg
catatccatcaggtggagaagatgttggagaaaacatttggcaatttcttgttcgcgtcg
cttcgcgatggaaataaaacttgcccaagttgtggagaaggaacattggttttcaaagtt
agcaggttcggtgcagggtactttattggctgtgatcaacacccaaagtgcaagtacatt
gctaaaacactctacggc------gaagatgat------gaagaaatcactcctgaaaat
cagaag---aacaacgtg------caggagccgaagctgcttggtctaaatccaggatca
aacgagaaggttcttctgaagtgtggcccatacggacactatgtgcagcttggtgaagat
aggaaggggcacttacctaagcgagcctcggcgaaacaaataaagaat---gcagactcc
atcacattggaagatgcc------------------------------------------
---ttggaattactcaagtatccattgaccttg---gga---aaccatccagacgatgac
caaccggtagttttaaagcttgccaac---gtcggatataccattagacacagacgcaca
attgcttcagtacccaag---------aatatgaagccaaatgacgtaaccttagagaaa
gctttggagctactaaagggtgacgatgtaaggaggtgtggacgcccc------------
------aaacgc------aaa------gctgtggttaaa------------gag------
gctgtctga---------------------
>Phtheirospermum
tcccagatc---ccaagggtcggtacc------cga------------------------
------aataatgttgtcatgacggaa---------ggtggcgac---------------
gagaggaat------gattttttcaaaaca---tttaat------------------aat
aagcat---cggaaggggcaaaaggct---------------ttt------------gga
gctcgcaaaggaaac---------------------gcaacatccgccgatgagttggca
agcagc------------------------------------------------------
------------------------------------------------------------
------------------------------------------------------------
------------------------------------------------------------
------------------------------------------------------------
------------------------------------------------------------
------------------------------------------------------------
------------------------------------------------------------
------------------------------------------------------------
------------------------------------agctccggagtcaaagctggcgaa
---------attgctagggataataatgccaagggc------aaagagaaa---------
------ataaacaat------------ttgccttcaagtact---ctggcagcagtggtt
---------------gat---------acgacgaagaatgttccgaagaaggca------
---------accaggtgcttgactaaaaagggaaaatct------aatagtaaaaccgtt
tccctttcgaaacctaac---------------------------gaagaatctact---
ggacagtcagatgacaca------------cttggccaaatttcatgcctgaacaataaa
actaagcccaga---------------------------ggc------------caaaaa
gcttggcgtcaattatatccacctatagctaaatctgttgtagtggttgagtccgccacg
aaggcaaaagtcattcaaggatatcttggtgatatgtatgaggttctgcccagttatggc
catgtcagggacttggctgcgagatcaggatctgtgcggcctgatgatgatttcagtatg
gtgtgggaagtaccttctcctgcctggtctcatcttaagagtattaaggttgcactgagc
gggtatgta------------gcatctcgtcgaaccacttctccttgtataactgttttg
tgttcccacttgcctttggaccctgaccgtgaaggagaggctatcgcttggcacatcatt
gagatgctgcagcaacaggacgctttgcgtgaagacatttcagttgccagagtcgtcttc
aacgaaataaccgaatcatctattaaaaacgccctccagtcaccacgagacatcgattcc
gacttggtgaatgcttatcttgcacgtcgtgctcttgattatttaattggtttcaatgtg
tcccctttattatggaggaaattacctggttgccagtccgctggacgtgtccaatctgct
gctttagctcttatatgcgaccgggaaaaagaaatcgatgaatttaaaccccaggagtac
tggtccgtcgacgctcagttccagacgaaaaataaaaactcc---gcaaaaggaatttat
ctcttgtcacatctgacccatttcgattccaaaaagctgaatcagctgtcaattagctcc
aacgcggaggcaaaagacgctgaagaaaagattaatcagtccaactttgtagtcctc---
ggctctaaaacaagtaaaactcgaagaaacccacccacgccgtacataacatcgacactt
cagcaagacgctgcgaacaaattgaacttcgcagcatcgcatacgatgaaagttgctcag
aaactgtacgagggattccagttatcggacggtaaatccacggggctaataacttacatg
agaaccgatgggttacatttatcagacgatgccgcaaaggatatccaatcctttgtcact
gagaagtacgggccgagtttcgcctcaaag---acgacacgcaagtattttaaaaaggtg
aaaaatgctcaggaggcccacgaagccattaggcccaccgatatccgaagacaaccg---
------------tcgatgctcgttggggtgctcgatgcggactgtttcaagttgtatact
ctcatatggtcccgtacgatggcttgccaaatggagcccgcagtcattgagcagatacag
tgcgatattgcgaatgctaatcagtccattgttttccggtccacgtgttcgagggtggag
tttctaggctttcaggctgtttacgaggacgtcaaagcc---------caaaacgacgaa
gag------------------------------------------------taccatcgc
agcgaa---gtgtttgggattttgagcaatttaaaaagtggcgagccgttgaccttgacc
aaagttgaccttgatcaacaccatactcagcctccgccacgttactctgaggggtcgctt
gtgaagaagcttgaggagcttggtataggaagaccctctacttatgcaacc---actatc
aaggtgctgaaggatagaaactacataacgatgaaaaacagggcgttgtgcccagagttt
cgtggccgcatggtgtcggcgtttctgtctcattatttttctgaggtgacggattatagt
ttcaccgctgacatggagactgagcttgataatgtatctgctgggatgactgaatggaag
ggtcttttgaaagattattggactagatttagcaagtattgcgagtgtgctggcaacgtt
catatccatcaggtggagaagatgttggagaaaacgtttggatatttcttattttctgca
cttcctgatgggaataaaacttgcccgagctgtctgcaagggatgttggttttcaaagta
agcaggtttggtgcgggatattttattggctgcgatcaacacccgaagtgcaagtatatt
gctaaaacgctctacggt------gaagacgag------gaagataacactcctgaacac
caaaag---aacaatgtg------caggagccaaagttgcttggtctccatccgggatct
agtgagaaggtctttttaaagagtggcccgtatggatactatgtgcagcttggtgaagac
agaaaggggcatttacctaagcgagcctctgcttctcga---------------------
------------------------------------------------------------
------------------------------------gga---aaacatccagatgatggc
caaccagtagtattaaagcttgcgaaa---gttggattttccattagacataggcgcaca
attggtcctgtgccaaag---------aatatgaagcccgaggaaataaccttggagaaa
gctttggaactactacagggtgaagatgtaaagaggtgtggacgacca------------
------aagcgt------aac------aaaaatgttgaa------------gaa------
gctattaagactaag---------------
>CastillejaMiniata
------------------------------------------------------------
------------------------------------------------------------
------------------------------------------------------------
------------------------------------------------------------
------------------------------------------------------------
------------------------------------------------------------
------------------------------------------------------------
------------------------------------------------------------
------------------------------------------------------------
------------------------------------------------------------
------------------------------------------------------------
------------------------------------------------------------
------------------------------------------------------------
------------------------------------------------------------
------------------------------------------------------------
------------------------------------------------------------
------------------------------------------------------------
------------------------------------------------------------
------------------------------------------------------------
------------------------------------------------------------
------------------------------------------------------------
------------------------------------------------------------
------------------------------------------------------------
------------------------------------------------------------
------------------------------------------------------------
------------------------------------------------------------
------------------------------------------------------------
------------------------------------------------------------
------------------------------------------------------------
------------------------------------------------------------
------------------------------------------------------------
------------------------------------------------------------
------------------------------------------------------------
------------------------------------------------------------
------------------------------------------------------------
------------------------------------------------------------
------------------------------------------------------------
------------------------------------------------------------
------------------------------------------------------------
------------------------------------------------------------
------------------------------------------------------------
------------------------------------------------------------
------------------------------------------------------------
------------------------------------------------------------
------------------------------------------------------------
------------------------------------------------------------
------------------------------------------------------------
------------------------------------------------------------
------------------------------------------------------------
------------------------------------------------------------
------------------------------------------------------------
------------------------------------------------------------
------------------------------------------------------------
------------------------------------------------------------
------------------------------------------------------------
------------------------------------------------------------
------------------------------------------------------------
------------------------atggaatca------caaatc---------------
---------aagcatgct------gtcgtggtgaaggttatagga---------------
------------------aggactgggtcccgtgggcaggtgactcaggtg---------
------------------------------gcatctcgaataaaggac---atcaactcc
atcacgttagaagatgcc------------------------------------------
---ctcgacctactgcagtatccagtgaccttg---gga---aaacatccagatgatggc
caaccagtagaattgaagcttgcgaaa---gttggtttttccattagacacaggcgcaca
attggtcctgtgccaaag---------aatatgaagcctgaagatataaccctggagaaa
gctttggaactactacagggtaaagatgtaaagaggagtggacgacca------------
------aagcgt------aac------aaagttgttgaa------------gaa------
gctattaaggct------------------
>Pedicularis
tcccagatc---ccaagggccggtacc------cga------------------------
------aataatgttgttatgacggacagtggcggcgaaggcacc---------------
gagacgaat------gatttattcaaaaca---tttact------------------aat
aagaac---cggaagggacaaaaggct---------------ttt------------ggt
gctcggaaaggaaat---------------------gcagcatccgctgacgagttggca
aac------------------------------------------------------agc
agcagctctgaagtcaaagatggtgaaatt------------------------------
------------------------------------------------------------
------------------------------------------------------------
------------------------------------------------------------
------------------------------------------------------------
------------------gtgaaagagaaagtg---------------------------
------------------------aagcaacaatctaaaagcaaaacaaaacaaaaccca
ttgcccagtgcgagtgctgcttct------------------------------------
------------------------------------accaattctggaaaaacttctgaa
---------gcaaaggagattaagaaaaataacaagaacaataaacaatctcccatttta
tca---gagataaac---------aatttggcttcaagtagt---ccggcaacagtggtt
---------------gat---------acgatgaagaatgttccgaagaaggca------
---------acaagaagctcaactaaaaagggaaaatct------aacaataaaaccagt
tctcttccgaaacctaac---------------------------aaaggacctaca---
gaacagtcagatgacaaa---gtatcaccacttggccaaatttcatgcctgaacaataaa
actaagcccgga---------------------------ggc------------caaaaa
gcttggcgtcaattgtatccacctatagctaaatcggtggtagtggttgagtccgccacg
aaggcaaaagtcattcaaggataccttggtgatatgtatgaggttctgcccagttatggc
catgtcagggacttggccgcgagatcaggatctgtgcggcctgatgatgattttagtatg
gtgtgggaagtaccttctcctgcctggtctcatcttaagagtattaaggtcgcactgagc
gga------------------gcagaaaat---------------------cttattctt
gcctca------------gaccctgaccgtgaaggagaggctatcgcttggcacatcatt
gagatgctgcagcaacaggacgctttgcgtgaagatatttcagttgccagagttgtcttc
aacgaaataaccgaatcatccataaaaaatgccctccagtcaccgcgtgagattgatgct
gacttggtgcacgcttatttggcacggcgtgctctggattacttgattggtttcaacgtg
tctcctttattatggaggaaattacccggttgccagtccgcaggacgtgtccaatctgct
gctttagctcttatatgcgatcgggaaaaagaaatcgacgaatttaaaccccaggagtac
tggtccgtcgatgcccagttccagatgaaagataataactcc---ccaagaggaatt---
ctatcgtctcatctgacccatttcgattccaaaaagctgaatcagctgtcgatcagctcc
aacgaggaggcaaaagacgctgaagaaaagattaataagtcaaactttcaagtcctc---
ggctctaaaaccagtaaaactcggagaaaccctcccacgccgtacataacatcaacactg
cagcaagacgcagcaaacaaattgaactttgcagcatcgcatacgatgaaagttgctcag
aagctgtacgagggattccagttatcggacggtaaatccacagggctaataacttacatg
agaaccgatggactacacttatcggatgaagccgccaaggatatccaatcctttgttgca
gaaaagtacgggccaagtttcgcagcaaag---acgacacgcaagtattttaaaaaagtg
aaaaacgctcaggaggcccacgaagctattaggcccaccgatatccgaagacaaccg---
------------gcgatgctcgttggggtgctcgatgcggactgtctcaagttatatact
ctcatatggtcccgtgcgatggcttgccaaatggagcctgcagtcattgagcagatacaa
tgcgatatcgcaaatgctaaccagtccattattttccggtccacttgttcgagggtggag
tttctaggctttcaggctgtttacgaggatgttgagaccgccaaagcccaaaacgaagaa
gag------------------------------------------------taccatcgc
aatgaa---gtttttgggattttgagttccttaaaaagtggtgagacgttgaccttgacc
aaagtcgaactagatcaacaccatactcagcctccgccacgttactctgaggggtcgtta
gtgaagaagctcgaggagcttggtataggaagaccctctacgtatgcatcc---actatc
aaggtgctgaaggatagaaactacataacaatgaaaaacagggcattgtgcccagaattt
cgtggccgcatggtgtcggcgtttctatctcattatttttccgaggtgacggattatagt
ttcaccgctgacatggagactgagcttgataatgtatctgctgggataactgaatggaaa
ggtcttttgaaagattattggactaggtttagcaagtattgcgagtgtgcaggcaacgtt
catattcatcaggtggagaagatgttggagaagacgtttggatatttcttattttctgca
cttcctgatgggaataaaacttgcccgagctgtttgcaagggacattggttttcaaagtg
agcaggtttggtgcgggatattttatcggctgcgatgaacacccgaagtgcaaatatatt
gctaaaacactttacggc------gaagacgaa------gaagacaacactcctgaacac
caaaag---aacaatgtg------caagagccaaagttgcttggtctgcatccgggatcc
agtgagaaggtctttttaaagaatggcccatatggatactatgtgcagcttggtgaagac
agaaagggtcatttacctaagcgagcatcagcgtctcgaataaaggat---acagactcc
atcacattagaagatgct------------------------------------------
---ctcgacttattgcagtatccagtgaccttg---gga---aaacaccccgatgatggc
cagccagtagtattaaagcttgcgaaa---gttggattttccattagacacaggcgcaca
attggtcctgtgcctaag---------aatatgaagcccggagaaataaccttggagaaa
gctttggaactactacagagtgacgacgtaaagaggtgtggacgacca------------
------aagcgt------aac------aaaaaggttgaa------------gaa------
gctatcaaggct------------------
>StrigaAsiatica
tcccagatt---ccgagagctggtacc------cgg------------------------
------aaaaatgttgttatgacggaaggtggtgccggaggcagt---------------
caaaggaacgtt---gagttcttcaaaaaa---ttc---------------------aaa
aagcat---cgcaaggggcagaaggcc---------------ttg------------ggc
gcccacaaaggaaat---------------------gcagtgtccacagaggagttggta
agtggcact------------------------------------------------tct
gaagtaaaagcatcagcaccgaaaaatatt------------------------------
------------------------------------------------------------
---------------------------------------------gccgatatgccctca
tca------agtaaagaaaatgtt------gagggtagcttgaagtccacc---------
---------ataagcaac------------------------------------------
agtggtcgaatgcccaagggcaaagagaaagtg---------------------------
------------------------aaacatcaatctaaaagcaagaaaaaacagaaacaa
tcatcgagcgtgtgtgcttctgtt------------gatttagcagacactcct------
------------------------------------agtagctcagtgaaaaactctcaa
---------gcaaaacagattatgaataacaaacgt------aaaccatcttctgtttca
tca---gagaataat------------ttgacttcaagttct---ccaaccaaggaggtt
---------------tccagcaatatcacgacaaataacattcccagaaaggcg------
---------------------aggaaaaagggacaatgt------aacgagaaaacgagt
tctgtaccgaaatccaac---------------------------aatgagactaaa---
cgacagtctggtgatggcaaggtggtttcaattggccaaagttcacccccgagcaataag
agtaaacctgga---------------------------cgc------------aaaaaa
gtttggcgccagttatacccgccaattggtaaatcagtcgttgtggttgagtccgtcacg
aaagccaaagtcattcaaggataccttggtgatatgtacgaggtccttcctagttatggt
catgtcagagacttggctgctagatcaggttcagtgcggcctgatgatgactttagtatg
gtgtgggaagtcccttctcctgcctggtctcatcttaagagtattaaggttgcactaagc
gga------------------gcagaaaat---------------------cttattcta
gcttcg------------gaccctgatcgcgaaggagaggccattgcctggcacatcata
gaaatgttgcatcaacaggatgctctgcgtgaaggtgtgcaagtagcaagagttgtcttt
aatgaaataactgagtcgtccattaaaaatgcactccaggcacctcgtgagatcgatgtt
gacttggtgcacgcttatcttgcgaggcgtgctctcgattatctcatcggtttcaatgtg
tctcctctgctatggaggaaattgccaggctgccagtctgctggccgcgtccagtctgcc
gccttagccctcctatgcgaaagggaaaaagaaatcgatgagttcaaacccaaggagtac
tggacggttgatgctgagttccagaagaaagatcaaagccag---acaaacaaaatctcc
ctctcggcacatttgacccatttcggttctcagaagctgagccagctgtcaattggctct
aatgaggaggcagaaaatattcataaaaaggtcaaccaatccgagtttgtagtcctc---
agcaccaaaaccagtaaaatccaaagaaacccacccacgccatacataacgtcgaccctc
cagcaagatgcggccaacagattgaacttttcggcatcacacacaatgaaagtcgctcag
aagctttacgagggtgtccagctgtcagatggaaagtccgtggggctcataacctacatg
aggactgacgggttgcacttatccgatgaggctgcaaaggacatccaatcgtttgtggct
gagaaatatggggctgattttgccgccaag---actagacgcaggtttttcaagaaggtg
aagaatgctcaggaggcccacgaggccatccgtcccaccaatatccggaggctgcca---
------------tctacgctcgttggggcccttgacgtggatgcccttaagctgtacact
ctcatatgggcccgcacgatggcttgccagatggagcctgccgtcatcaaacagttgcag
tgtgattttgcaaacaccaaccactccattattttccggtccactcgctcgaaggtggat
tttctgggctttcaggctgtttacgaggatgttgagtctgtaaaagttcagaatgacgaa
gat---gacgacaag------------------------------------taccatcgt
agtgaa---gtcttcgatattttgagcgggttaaagagtggagatctgctgtgcctgact
aaagttgaactgggtaaacaccaaacgcagccgccgccacgttacacggaggggtcattg
gtgaaaaagctcgaggaactcggcatagggaggccctccacatatgccacc---actatc
aaggttctgaaagataggaattacataacaatgaaaagccggaccctgtgcccggagttt
cgtggccgaatggtgtcggcgttcctctctcattatttttcggaggtgacggattacagc
ttcaccgccgacatggagagtgagctcgataatgtctcggccggaataaccgagtggagg
ggccttctgagtgattattggaccagatttagtaagtactgtgagatcaccagcaaagtt
catatccacgaggtggagaagatgctggggaagacgtttggcagtttcttgttttcctca
ctacctgatgggaatagaacctgccctagctgccaggtggggacattagttttcaaagtg
agcaagtttggtgagggttattttattggctgcgatcagcacccaagatgcaagtatatt
gctaaaacgctctatggt------gatgatgat------gaagatgctactcctgagaag
caaaat---aacaatgtg------caggaaccaaagttgctcggtctgaatccagggtcc
aatgagaaggttttcttgaagactggcccatatggatcctatgtgcagcttggtgaaaac
atgaagggacatgcaccaaagcgagcttcggcatcgtggatcaaggat---gtcagctcc
atcactttagaagatgcc------------------------------------------
---ctcgagttacttaagtatccactaaccttg---gga---aaccatccgcatgatggc
catccggtaatattaaagcttgcaaaa---gtaggtttttcaattagacatcggcgctca
attgctcccgtgccaaag---------aatacgaagcctggggaaataaccatggagaaa
gctttggaactactacaaggtaaggacgtgaggcactgtggacgacca------------
------aagcgt------aag---------aaggttgaa------------gag------
accattgaagccatg---------------
>Aeginetiaindica
------------------------------------------------------------
------------------------------------------------------------
------------------------------------------------------------
------------------------------------------------------------
------------------------------------------------------------
------------------------------------------------------------
------------------------------------------------------------
------------------------------------------------------------
------------------------------------------------------------
------------------------------------------------------------
------------------------------------------------------------
------------------------------------------------------------
------------------------------------------------------------
------------------------------------------------------------
------------------------------------------------------------
------------------------------------------------------------
------------------------------------------------------------
------------------------------------------------------------
------------------------------------------------------------
------------------------------------------------------------
------------------------------------------------------------
------------------------------------------------------------
---------------------------------------nnngtggttgaatctgtcacg
aaggcaaaaatcattcaaggataccttggtgatatgtacgaggtccttcctagttatggc
catgtaagagacttggccgctagatcaggctcggtgcggcctgatgatgacttcagtatg
gtgtgggaagtcccttcttctgcttggtctcatctcaagagtattaaggttgcactgacc
ggt------------------gtggaaaat---------------------cttattcta
gcctcg------------gaccctgatcgcgaaggagaggccattgcctggcacattgtc
gagatgttgcagcaacaggatgctctgcgcggagacattacgatagcaagagttgtcttt
aatgaaataaccgagtcgtccatcaaaaacgctctccagacacctcgtgatattgatgtt
gacttggtgcatgcctacctcgcacggcgtgccctcgattatctcattgggttcaatgcg
tctcctctgctatggagaaaattgcctggctgccagtcggctggccgcgtccagtctgcc
gccttagccctcatatgcgacagggagaaggaaatcgatgagttcaagccccaggagtac
tggacggtcgttgctcagttccagaagaatgatagaaaccaa---gcaaaaaatatgtct
ctctcggcccatttgacccattttgattcccagaagctgagccaactgtcgatcggctct
agtgaggaggcggcaaacattcaaaacaagatgaacctgtccaattttgcagtgctc---
agcactaaaacgagtaaaattcggagaaacccaccaacaccgtacataacgtcgaccctc
cagcaagatgcggccaacagattgaatttttccacttctcacacgatgaaagtcgcgcag
aagctttacgagggcgtccagctgtcagatggaaaagccacagggctcataacgtacgcg
aggaccgacgggctgcagttatca---nnngctgcaaaggacatacaatcgtttgtggct
gaaaagtacgggccggagtttgcttccaag---agcacgcgaaggtttttcaagaaggtg
aaaaatgctcaggaggcccatgaggccatccgccccactgatatccggaggcggcca---
------------tcgatgctcgctggggccctcgacgaggactccttgaagctgtacact
atcatatgggaacgcacgatggggtgccagatggagcctgccgtcatcggccaggtacag
tgcgat------------nnncagtccattattttccggtcctccagttcgagggtggtg
tttccaggctttcaggctgtttatgaggttgctgaatccatcaaatccgaaaaggatgaa
gacgtcgacaag---------------------------------------catcactgt
ggtgaa---ctgttcgatgttttgagcaacttaaaaagtggggacgctttgggcttaact
aaagtcgaactggataaacaccacacgcagcccccaccccgctacaccgaagggtcgttg
gtgaaaaagttcgaggaactcggcatagggaggccctccacgtacgcgact---accatc
aaggttctgaaagataggaactacataacgatgaaaagtcggactctttacccagaattt
cggggccgaatggtgtcggcatttctcactcattatttttcagaggtgatggattacagt
ttcaccgccgacatggagagcgagctcgataatgtctcggccgggacaactgagtggaag
ggccttctgagagattactggaccagatttagcaagtactgtgagagtgccagcaaggtc
catatccaccaggtggagaagatgttggagaagtcgtttgagagtttcttgttttcctcg
ctgcccaatgggaataaaacctgcccgagctgtctggacggggtgttggttttcaaagtg
agccggtttggtgcaggatattttatcggctgcaatcagcacccaaagtgcaagtatatt
gcgaaaacgctgtatggg------gaagatgac------gaggattcgactcctgagcag
caaaag---tctaccgtg------gaggagccaaagttgcttggtctgcatccagggtcc
aatgagaaggtttttttgaagagcggcccatacggaccctatgtgcagctaggtgaagac
agaaaggggcatttaccaaagcgagcttcggcaactcatatcaagcat---gtcaagtcc
atcactttagaagatgcc------------------------------------------
---cttgagttactgaagtatccagtaacattg---gga---agccatccagatgatggc
caaccagtgataataaagcttgcaaaa---gttggtttttcgattagacaccggcacaca
atcgctcccgtacctaag---------gctatgaatcccaaggaaataacattggagaag
gcattgaagctactaaaaggtaatcacgtgaggaagtttggacgacca------------
------aagcgt------aac------aagatggttgaa------------gag------
------------------------------
>ChristisoniaKwangtungensis
tcccagatt---cctagagcaggtact------cgt------------------------
------aatcatgttgttatgacggaatgtgatgccgagggcagt---------------
caggcgaatatt---gatattttcaaaaaa---tcc---------------------aaa
aagcat---cgcaaggagaagaaagcc---------------tgt------------gtc
gatcgcaaagaaaat---------------------------------------------
------------------------------------------------------------
------------------------------------------------------------
------------------------------------------------------------
------------------------------------------------------------
------------------------------------------------------------
------------------------------------------------------------
------------------------------------------------------------
------------------------------------------------------------
------------------------------------------------------------
------------------------------------------------------------
------------------------------------------------------------
------gcnattatt------------tcgacttcaaattct---tcaaccgaggaggtt
---------------tccagcaatatcaaaacaaagaatatccccaaaaaggcg------
---------------------aggaaaaagcgacaatcc------aatgagaaagcaagt
tttgttctgaattccaat---------------------------gaagaacctata---
cagcagccaggtgatggcaaggtggtttcaattggccaaagttcagtccagaggaataaa
aataagcatgga---------------------------ggc------------caaaga
gattggccccagctatacccgcctatcgctaaatctgtcgtcgtggttgaatctctcact
aaagcaaaaatcattcaaggataccttggtgatatgtacgaggtccttcctagttatggc
catgtaagagacttggccgctagatcaggatcggtgcgacctgacgatgacttcagtatg
gtgtgggaggtcccttctcctgcttggtctcacctcaaaagtattaaggttgcactgagc
ggt------------------gtgcaaaat---------------------cttattctt
gcctcg------------gaccctgatcgcgaaggagaggccattgcctggcacattgtc
gagatgctgcagcaacagggtgctctgtgtggagacattacgatagcaagagttgtcttt
aacgaaataaccgagtcctccattaaaaacgcgctccagacacctcgtgagattgatgct
catttggtgcacgcctatctcgcacggcgtgccctcgactatctcatagggttcaatgtg
tctcctctgctatggaggaaattgcccggctgccagtcggctggccgcgtccagtctgcc
gccttagccctcatatccgacagggaaatggaaatcgacgagttcaagccccacgagtac
tggacggtcgatgctcagttccaa---------------------gcgaaaaatatctcg
ctctcggcgcatttgacccatttcgactcccagaagctgagccagctgtcgatcggctcc
aacggggaggcgaccgacgttcaaaacaagatcaacctgtccgattttgcagtcctc---
accactaaaactagtaaaatccggagaaacccacccacgccgtacataacgtcgaccctc
caacaagacgcagccaacagattgaactttccggcttctcacacgatgaaagtcgcgcag
aagctttacgagggtgtccagctgtcggatggagaagccaccgggctcattacgtacaca
aggaccgacgggctgcaattatccgacaccgccgcgaaggacatccaatcgttcgtggcc
gaaaagtacgggccggagtttgcttccaag---agcacgcgcaggtttttcaagaaggtg
aaaaatgctcaggaggcccacgaggccatccgtcccactgatatccggaagcttccg---
------------tcgatgctcgccggggccctcgacgaggactccctgaagctgtacact
atcatatgggaacgcacgatggggtgccagatggagcccgccgtcattgggcaggtacag
tgtgattttgcgaacaccgaacagtccgttatttttcgctcctcccgttcgagggtggtg
tttccgggcttccaggctgtttacgaggatgctgaatccatcaag---------------
---------------------------------------------------tccgaaaag
gatgaa---gtgtttgatgttttgagcagcttaaaaagtggggacccgttgggcttaacg
aaagtcgaactggatcaacaccacacccagcccccgccccgttacacggaggggtcactg
gtgaagaagttcgaggagctcggcatagggaggccctccacgtatgctacg---acgatc
aaggttctgaaagataggaactacataacgacgaaaagtcggaccctgcaccctgaattt
cgcggccgaatggtgtcggcatttctcgctcactatttttcggaggtgacggattacagt
ttcaccgccgacatggagagcgagctcgataatgtctcggccggaacaaccgagtggaag
ggccttctgagagattactggatcaggttcagcaagtactgcgagagtgccaacggcgtg
catatccaccaggtggagaagatgttggagaagtcgttcaagagtttcttgtcttccttg
ctgcccgatgggaataaaacctgcccgagctgtctggacggggtgctggttttcaaagtg
agccggtttggtgcagggtattttatcggctgcaatcagcatccaaagtgcaagtatatt
gcgaaaacgctctatggc------gaagatgat------gaggattctactcctgagcag
caaaag---tccagtatg------gaggaaccaaagttgcttggtctgcatccagggtcc
aacgagaaggttttcttgaagagcggcccgtacggaaactatgtgcagctaggggaagac
agaaaggggcatttaccaaagcgagcttctgcaactcatatcaagaat---gtcaacacc
atcactttagaagatgcc------------------------------------------
---cttgagttactgaagtatccagtgacattg---gga---agccatccagatgatgac
caaccagtgatactaaagcttgcaaaa---gttggtttttcgattagacaccggcacaca
atcgctcccgtgcctaag---------agtatgaatcccaaggaaataacattggagaag
gcattgaagctactaaaaggtaatcacgtgaggaagtttggacgacca------------
------aagcgt------aac------aagaaggttgaa------------gag------
------------------------------
>Alectravogelii
tctcagatt---ccaagagctgatatt------cag------------------------
------aatcatgttctgacggatggtggtgct---gggggcagt---------------
cagaggaacatt---gaatttttcaaaaaa---ttc---------------------aaa
aagcat---ggcaaggggcataaggct---------------ttt------------ggc
gctcacaaaggaaat---------------------gcaatcactacagaggagttggca
acaggcact------------------------------------------------tcc
aaaggtgaagcagtagcaccgaaaaatatt------------------------------
------------------------------------------------------------
---------------------------------------------gctaatttgtcctcg
tcc------agtaacaaaaatgtt------gaggatagtgtgaagtcgaca---------
---------gtgagcaac------------------------------------------
agtggactaatgcccaagggcaaagagaaagtg---------------------------
------------------------aaacgtcaatctataagccaaaaaaagctgaataaa
tcatccagcacttctgcttctgtt------------gaggcagcagacagtcct------
------------------------------------agtagcttagtcaaagactctcta
---------gctgtagagattaggaacaacaaaaat------aaattaactcctgtttca
tcg---gagattaat------------ttaacttcatgttct---ccaaccgaaaaggtt
---------------gccagaaatatcacaacgaaaaatatgcctgcaaaggca------
---------------------aggaaaaagagacaacct------aaagagaaagcaagt
tcggctctgaaatccaaa---------------------------gaacctaaacgg---
cagtcaggtgatgacaag---gtggtttcaattgaccagagttcgtttctgagcaataaa
aataagactgga---------------------------ggc------------caaaaa
gcttggcgacagttatacccgccgattgtgaaatctgttgttgtggttgagtctgttaca
aaagcaaaagtgattcaaggataccttggtgatatgtatgaggtacttcctagttatggc
nnn------------------------------------------gatgacttcagtatg
gtgtgggaagtcccttctcctgcctggtctcatctgaagagtattaaggttgctctgagc
gga------------------gcagaaaat---------------------cttattcta
gcctcg------------gaccctgatcgcgaaggagaggccattgcctggcacatcatc
gaaatgttgcagcaacaggatgccctgcgtgatgatgttacaatcgcaagagtcgtcttt
aatgaaataaccgagtcgtccattaaaaatgccctccagtcaccacgtgagattgatgtt
gacttggttcacgcatacctcgcaaggcgtgcccttgattatctcatcgggttcaacgtg
tcccctctgctatggaggaaattacctggctgtcagtcggctggccgtgtccagtctgcc
gccttagccctcatatgcgacagggaaaaagaaatagacgagttcaaaccccaggagtac
tggacggtn---------------------------------------------------
------------------------------------------------------------
------------------------------------------------------------
------------------------------------------------------------
------------------------------------------------------------
---------------------------------------------------nnntacagg
aggacttacgggcttcacttatcggatgatgcagcaaaggacatccattcgtttgtggct
gaaaagtatgggccggattttgctgcaaag---agcacgcgcaggtttttcaagaaagtg
aagaatgctcaggaggcccacgaggccatccggcccaccaatatcaagaggcttccg---
------------tcgactcttttgggggtcctcgatgtcgattccttgaagctatacact
ctcatatggacccgcacgatggtgtgccagatggcgcccgccgtcattggacaagtacag
tgtgattttgtgaattctgatcggtctattgttttccggtctgctcgctcgagggtggag
tttctgggctttcaggctgtgtacttagatgctgaatccatcaataatgaaaacgatgaa
gat---gatgacaag------------------------------------tatcaccgg
aatgaa---gtgtttgatgttttgagcagcttaaaaagtggggaccagctgtgcctaagt
aaagtcgaactggataaacaccacacacaacccccagcccgttacacggaaggatctttg
gtgaaaaagctcgaggaacttggcattgggaggccctccacatatgccacc---actatc
aaggttctgaaagataggaactatgtaatgatgaaaagccggactctgtgcccagagttt
cgcggccgaatggtgtcagcgtttctctctcattatttttcggaggtgacggattacagc
ttcactgccgacatggagagcgagctcgataatgtctctgctggaataaccgagtggaga
ggccttttgagggattattggaccagatttagcaagtattgtgagagtgccggcagtgtt
cacatccaccaggtggagaagatgttagagaaaacgtttggcagtttcttgttttcctca
ctgcccgaggggaataaaatctgcccaagctgcatgttggggactttggtttttaaagtg
agcaggtttggtgcgggatattttattggctgcgatcagcacccaaagtgcaagtacatt
gctaaaacgctgtatggc------gaagatgag------gaggacgctactcctgagcac
caaaag---aacaatatg------caggagccaaagttgcttgggctgaatccagggtcc
aatgagaaggttttcttgaagactggcccatatggatactatgtgcagctcggtgaagac
agaaagggacatctaccaaagcgagcttcagcatctggaatcaaggat---gttgactcc
atcactttagaagttgcc------------------------------------------
---ctcgagttactgaagtatccagtgaccttg---ggt---agccatccggatgatggc
caaccagtaatattaaagctttcaaaa---ggtggtttttcgattagacaccggcgctca
attgctcccatgcccaag---------actatgaagcctgaggaagtaaacatggagaaa
gctttgaagctactacagggtaatgacgtgaggaggtgtggacgacca------------
------aagggc------aac------aaa------------------------------
------------------------------
>Escobedia
tctcagatt---ccaagagctgatacc------cag------------------------
------aatcatgttctaacagatggtggtgct---ggaggcagt---------------
cagaggaacatt---gaatttttcaaaaaa---ttc---------------------aaa
aagcat---cgcaaggggcataaggct---------------ttt------------ggc
gctcacaaaggtaat---------------------gcaatctctacagaggagttggcg
acaggcact------------------------------------------------tcc
aaaggtaaagcagcagcaccggaaaatatt------------------------------
------------------------------------------------------------
---------------------------------------------gctaatttgtcctcg
tta------agtgacaaaaatgtt------aaggatagcgtgaagtcgaca---------
---------gtaagcaac------------------------------------------
agtggactgatgcccaagggcaaggagaaagtg---------------------------
------------------------aaacgtcaacctacaagcaaaaaaaagctgaataaa
tcatccagcgcttctgcttctgtt------------gatgcagcagacactcct------
------------------------------------agtagcctagtcaaaaaccctcta
---------gcagaagagattaggaacaacaaaaat------aaactttcgcctgtttca
tca---gagattaat------------ttaacttcatgttct---ccaaccgaagaggtt
---------------gccagcaatatcacaataaaaaatatacccaaaaaggcg------
---------------------aggaaaaagagacaacct------aacgagaaagctagt
tctgttctgaaatccaaa---------------------------gaacctaaatgg---
ctatcaggtgatgacaag---gtggtctcaattgatcaaagttcgttcctgagaaataaa
aataagactgga---------------------------ggc------------caaaag
gcttggcgacagttatacccgcccattgcgaaatctgttgttgtggttgagtctgctact
aaagcaaaagtcattcaaggataccttggtcatatgtatgaggtacttcctagttatggc
catgtcagagacttggccgctagatcaggatcagtgcggcctgatgatgacttcagtatg
gtgtgggaagtcccttctcctgcctggtctcatcttaagagtattaaggttgcactgagc
gga------------------gcagaaaat---------------------cttattcta
gcctcg------------gaccctgatcgcgaaggagaggccattgcctggcacatcatc
gaaatgttacagcaacaggatgccctgcatgatgacgttacggtcgcaagagtcgtcttt
aatgaaataactgagtcgtccattaaaaacgccctccaggcaccccgtgagattgatgtt
gacttggtgcatgcatatcttgcacggcgtgcccttgattatctcatcgggttcaacgtg
tctcctctgctgtggaggaaattacctggctgtcagtcggctggccgtgtgcagtctgct
gccttagccctcatgtgcgacagggaaaaagaaatagacgagttcaaaccccaggagtac
tggacggtcgatactcagttccaaaggaaagatcaaagtcag---gggcataaaatctcc
ctctcggcgcatttgactcatttcaattcccaaaagctgagccagttgtcgatcggctct
aatgaggaggcgaaagatattcaaaaaaaggtcaatctgtctgattttgtggtcctt---
gctaccaaaaccagtaaaatccagagaaacccgcttgcaccgtacataacatcgacccta
cagcaagatgcagccaacagattgaatttttctgcttcgcacacgatgaaagttgcacag
aagctttacgagggtgtccagttgtcggatggaaaggccacggggctaataacctacatg
aggactgatgggctgcacttatcggacgatgccgcaaaggacatccattcgtttgtggct
gaaaagtatgggccggattttgctgcgaac---agcacacgtaggtttttcaagaaggtg
aagaatgctcaggaggcccacgaggccatccggcccaccaatatcaggaggctaccg---
------------tcgacgcttttgaggatcctcgatgtggattccttgaagctatacact
ctcatatggacccgcacgatggtgtgccagatggcgcctgccgtcattggacaagtacag
tgtgattttgcgaatgctgatcggtctattattttccggtctgctagttcgagggtggag
tttctgggctttcaggctgttgacttagatgctgagtccatcaatgctgaaaactatgaa
gac---gacgacaag------------------------------------tatcaccgg
tgtgaa---gtgtttgatgttttgagcctcttaaaaagtggggacccgctgtgcctgact
gaagtcgaactggataaacaccacacgcagcccccggcccgttacacggaaggatctttg
gtgaaaaagctcgaggaacttggcatagggaggccctctacatatgccacc---actatc
aaggttctgaaagataggaactacgtaatgatgaaaagccggactctgtgcccagagttt
cgcggccgaatggtgtcggcatttctctctcattatttttccgaggtgatggactacagc
ttcactgctgacatggagagcgagctcgataatgtctcggccggaataaccgagtggaga
ggccttttgagggattattggaccagatttagcaagtattgtgagagtgccggcaacgtt
catatccatcaggtggagaagatgttagagaagacgtttggcagttttttgttttcctca
ctgcccgatgggaataaaacctgcccaagctgcatggcggggactttggttttcaaagtg
agcaggtttggtgcgggatattttattggctgcgatcagcacccaaagtgcaagtatatt
gctaaaacgctctatggc------gaagatgat------gaggatgctactcctgagcac
caaaag---agcaatatg------caggagccaaagttgcttggtctgaatccagggtcc
aatgagaaggttttcttaaagactggcccatatggatactatgtgcagctcggtgaagac
agaaagggacatttaccaaagcgatcttcagtatctggaatcaaggat---gtatactcc
atcactttaaaagatgcc------------------------------------------
---ctagagttactgaagtatccagtgaccttg---------nnncatccggacgatggc
cagccagtaatattaagggttgcaaaa---ggtggtttttcgattagacaccggcgctca
attgctcccatacccaag---------aatatgaagcccgaggaagtaaccatggagaaa
gctttgaaactactacagagtaatgacgtgaggcggtgtggacgacca------------
------aaaggc------aac------aaaaaggccacc------------aag------
gctatgaagact------------------
>Euphrasiaarctica
tcctatatc---ccaaggtcaggtact------cgg------------------------
------actgctgttgttatgacgaaaggg------gacggaggc---------------
actgatggcacc---gatttttgcaaaaca---tttaat------------------agt
aagcataaccggaagggacaaaaggca---------------ttt------------ggg
gcccgcaaaggaaac---------------------gcggcatccacagaggagttgtcc
---------------------------------------------------------agc
gaaggcaaagtaacggctccgaaagatgac------------------------------
------------------------------------------------------------
---------------------------------------------aatttgctgtccact
tca------agtggtgaaattgtt------aaggaaactgtgaac---------------
------------------------------------------------------------
agtaaacagacacccaaggacaaagagaaagcg---------------------------
------------------------aagcagcaatccaaaagcaagaaaaaacaaattcat
ccgtccagtgtgtgtgctactatt------------gaccta------------------
------------------------------------gcagactcaggaaaaacttctcaa
---------gcaaaggagactaagaacaacaagaat------aaaccatctcctgcttca
tca---gaggtt---------------nnnacatcaggtact---ccaacagaagtgcct
---------------gacatcaatgtaaagacaaagaaccttccaaagaagcca------
---------accaggagctcggctaaaaaggaaagatctaatattaataataaagccact
tctcttttgaaatctaaa---------------------------gaagaacctgca---
ggaaattcggatgacaag---ttggtaacgcttggccaaagttcaatcctgagtaaaaaa
actaagcctgtt---------------------------ggc------------caaaag
acttggtgtcaactatatccacctgtcactaaatccgtagtggtggttgagtctgccaca
aaggcgaaggtcattcagggataccttggtgatatgtatgaggtcctacccagttatggt
catgtcagggacttggccgcgagatcaggatctgtgaggccggatgatgatttcagtatg
gtgtgggaagtcccttctcctgcctggtctcatcttaagagtattaaggttgctctgagc
ggn------------------gcagaaaat---------------------cttattctt
gcctct------------gaccccgaccgtgaaggagaggccattgcttggcacatctac
gagatgcttcagcaacaggacgctttgcgtgaaggcgtcaccgtcgcaagagttgttttc
aatgaaataacagaatcatccattaaaaatgctctcctttcgccacgtgatattgatgct
gatttagtgcatgcttatctcgctaggcgtgccctcgactatttgattgggttcaacgta
tcccccctactgtggaggaagcttcctggttgccagtcggctggacgtgttcagtccgct
gctttagccctcatatgcgaccgtgaaaaagaaatcgaggaattcaaaccccaagagtac
tggtccgtggatgccttttttcagagagaaacc------------gtgcaaggagtttcg
ctcacatcccatctaacacattttgattcccaaaagctgagccagctctcgattagctct
gatgcagaggcaaaagatattgaagaaaagattcgtatgtctaaatttgtagttttt---
gcatctaaaacctctaaagttaggagaaatccacccaccccgttaataacatcctcactc
cagcaagaagctgctaccaaactgaactttgctgcttcacacaccatgaaagtcgcgcaa
aagctttacgagggggtccagttatcagacggaaagtccacaggtctcataacttacatg
agaaccgatgggcttcacatatcggatgaagccgctaaggatatccgatcctttgtcacg
gaaaagtacggtgtggatttcgcagcaaag---agcacgcgcaagtattttaaaaaggtg
aagaatgcacaggaggcccacgaagccattaggcccaccgatatccggagactacca---
------------tcagtgcttgctggggttctggattcagactccctaaagttgtatact
ctcatatggtcccgtacaatggcatgccaaatggagccagcagtcattgatcagatacag
tgtgatattgcaaatgctaatcagtctattattttacgttcaacttgttcacgtgttggg
tttctagggttccaggctgtttacggggatgcggaagccatcaaacccaaaaatggc---
---------------------------------------------------ctgaccaat
agtgaa---gtgtttgatgttttgagtaaattgaaaagtggggaccagatgggcctcgcc
gaagtagaactggagcaacaccacacgcagcctccagctcgttattctgaagggtctttg
gtgaaaaagcttgaagaactcggtattgggagaccttccacatacgcaacc---actata
aaagtgcttaaggatagaaactacataacaatgaaaaatagggcattgtgcccagaattc
cgtggacgcatggtgtcagcatttctctctcattatttctcggaggtgacagactacagt
ttcnnn------------------------------------------------------
------------------------------------------------------------
------------------------------------------------------------
------------------------------------------------------------
------------------------------------------------------tatatt
gcgaaaacattgtatggg------gaagaggaa------gaagacgtcgcgcctgaatac
caaagg---actaatgtg------caggaaccgaagttgcttggtctaaatccaggatcc
aatgagaaggtttttttaaagaatggtccgtatgggcactatgtgcagcttggtgaagat
aggaaggggcatttacctaagcgagcctctgcgtcn---ataaaggat---gcagactct
atcacattagaagatgcc------------------------------------------
---ctcgacttacttcagtatccagtgaccgtg---gga---aagcatccagatgatggg
caaccaatagtattaaagcttgcgagg---gttgggttttccattagacataggcgcaca
attgctactgtccccaag---------aatgtgaagcccggagatataaccttggaaaaa
gcattggaactactacagggtgatgatgtaaaaaggtgtggacgaccg------------
------aagcgt------aac------aagaaggttgag------------gag------
gct---------------------------
>ConopholisAmericana
------------------------------------------------------------
------------------------------------------------------------
------------------------------------------------------------
------------------------------------------------------------
------------------------------------------------------------
------------------------------------------------------------
------------------------------------------------------------
------------------------------------------------------------
------------------------------------------------------------
------------------------------------------------------------
------------------------------------------------------------
------------------------------------------------------------
------------------------------------------------------------
------------------------------------------------------------
------------------------------------------------------------
------------------------------------------------------------
------------------------------------------------------------
------------------------------------------------------------
------------------------------------------------------------
------------------------------------------------------------
------------------------------------------------------------
------------------------------------------------------------
------------------------------------------------------------
------------------------------------------------------------
------------------------------------------------------------
---------------------------------------agtattagggttgcactgagt
gga------------------gcagaaaat---------------------cttattctt
gcctca------------gaccctgatcgtgaaggagaggctattgcttggcacatcatt
gagatgttgcagcaacaggatgctttgcgtgatgatgttacggttgccagagttgtcttc
aacgaaataaccgaatcatctattaaaaatgccctccgggccccacgagagattgatgcc
gatttggtacatgcttatcttgcacggcgtgcccttgattacttgattgggttcaatgtg
tctcctttattatggaggaaattacccggttgccagtcggctggacgtgttcaatctgct
gctttagctcttatatgtgatcgggaaaaagaaatcgatggatttaaaccccaggaatac
tggaccgtcgacggtcagttccagaagaaannntcgtcgagc---------gaactttct
ctctcatcacatttgacccatttcgattttnnn---------------------------
------------------------------------------------------------
------------------------------------------------------------
------------------------------------------------------------
------------------------------------------------------------
------------------------------------------------------------
------------------------------------------------------------
------------------------------------------------------------
------------------------------------------------------------
------------------------------------------------------------
------------------------------------------------------------
------------------------------------------------------------
------------------------------------------------------------
------------------------------------------------------------
------------------------------------------------------------
------------------------------------------------------------
------------------------------------------------------------
------------------------------------------------------------
------------------------------------------------------------
------------------------------------------------------------
------------------------------------------------------------
------------------------------------------------------------
------------------------------------------------------------
------------------------------------------------------------
------------------------------------------------------------
------------------------------------------------------------
------------------------------------------------------------
------------------------------------------------------------
------------------------------------------------------------
------------------------------------------------------------
------------------------------------------------------------
------------------------------------------------------------
------------------------------------------------------------
------------------------------
>Epifagusvirginiana
------------------------------------------------------------
------------------------------------------------------------
------------------------------------------------------------
------------------------------------------------------------
------------------------------------------------------------
------------------------------------------------------------
------------------------------------------------------------
------------------------------------------------------------
------------------------------------------------------------
------------------------------------------------------------
------------------------------------------------------------
------------------------------------------------------------
------------------------------------------------------------
------------------------------------------------------------
------------------------------------------------------------
------------------------------------------------------------
------------------------------------------------------------
------------------------------------------------------------
------------------------------------------------------------
------------------------------------------------------------
------------------------------------------------------------
------------------------------------------------------------
------------------------------------------------------------
------------------------------------------------------------
------------------------------------------------------------
------------------------------------------------------------
------------------------------------------------------------
------------------------------------------------------------
------------------------------------------------------------
------------------------------------------------------------
------------------------------------------------------------
------------------------------------------------------------
------------------------------------------------------------
------------------------------------------------------------
------------------------------------------------------------
------------------------------------------------------------
------------------------------------------------------------
------------------------------------------------------------
------------------------------------------------------------
------------------------------------------------------------
------------------------------------------------------------
------------------------------------------------------------
------------------------------------------------------------
------------------------------------------------------------
------------------------------------------------------------
------------------------------------------------------------
------------------------------------------------------------
------------------------------------------------------------
------------------------------------------------------------
------------------------------------------------------------
------------------------------------------------------------
------------------------------------------------------------
------------------------------------------------------------
---------------------------tttagcacgtattgtgagtgtgctggcaatgtt
catatccatcaggtggagaagatgttggagaaaacatttggcgatttcttgttttcttca
cttcctgatggaaataaaacttgcccgagctgtctgcaagggtcgttggttttcaaagta
agcaggtttggtcccgggtattttattggctgtgatgaacacccaaagtgcaagtatatt
gctaaaacactctacggc------gaagatgat------gaagaaatcactcctgagcac
caaaag---aacattgtg------caggaacccaagttgcttggtctaaatccaggatca
gatgagaagatttatttaaagaatggcccatatgggtactatgtgcagcgtggtgaagac
agaaagggacatttacctaagcgagcctcggcatctcgaataaaggat---atagactcc
atcacattggaagatgcc------------------------------------------
---ctcgacttactgcagtatcctgtgagcttg---gga---aaccaccca---------
------------------------------------------------------------
------------------------------------------------------------
------------------------------------------------------------
------------------------------------------------------------
------------------------------
>OrobancheCumana
tcccagatc---ccaagagttggtaca------cag------------------------
------aataatgttgttatgacgggagga------agcggaaat---------------
gagaggaac------gattttttaaaaaga---tctaataataataatgataataataat
aagcat---cgcagggggcaaaaggca---------------ttt------------ggc
gctcgcaaagtaaat---------------------gcaacatcaactgatgggttgggt
---------------------------------------------------------tct
gaaggtaaagcagcagctgtgggaaatgtc------------------------------
------------------------------------------------------------
---------------------------------------------aattcgtccccttta
att------ggtcaacaaattgtt------aaggataac---------------------
------------------------------------------------------------
agtagacaaacacctaagggcaaagagaaagtg---------------------------
------------------------aagcagcaacctaatagcaagaaaaaacagaatcaa
tcatccagtgggtgtgcttcttca------------------------------------
------------------------------------gttgactccgggaaagtttcatca
---------ccaaaggagattagaaataacaaacaa------------tctcctgtttca
tca---gagattaat------------ttgacttcaaatact---ccaacaggagttgtt
---------------gacagcagtgttacggcaaagaatgttccgaagaacgca------
---------------------actaaaaagaaaaaaatt------aatagtagaggcagt
tcaattttgaaatctagcaga------------------------gaacctagtaca---
ggacaatcggatgacaag---gcggtgtcacttggccaaaacactttcctgaacaataaa
acgaagcccgga---------------------------ggc------------caaaag
gcttggcgtcaattatatccacctattgctaaatctgtcgtagtggttgagtctgccacg
aaagcaaaagtcattcaaggataccttggtgatatgtatgaggtcctacccagttatggc
catgtcagagacttggctgcgagatcaggatctgtgaggcctgatgatgacttcagtatg
gtgtgggaagtcccttctgctgcctggtctcatttgaagagtattaaggttgcactcagc
gga------------------gcagaaaat---------------------cttattctc
gcctcg------------gaccctgatcgtgaaggagaggctatcgcttggcacatcatc
gagatgttgcagcaacaggatgctttgcgtgaagatattgcagttgctagagtcgtcttc
aacgaaataaccgagtcatccataaaaaaggccctccagtccccacgtcagatagatgct
gatttggtgcatgcttatctcgcacggcgtgctcttgactacttgattgggttcagtgtg
tctcctttattatggaggaaattacccggttgccagtcggctggacgtgtccaatccgct
gctttagctcttatatgtgatcgggaaaaagaaatcgatgaatttaaacctcaggagtac
tggaccgttgacgttcacttccggaagaaagatcacgaaatt---------------tct
ctatcgtcacatttaacccattttaatttcaagaagctgagtcagttgtcggttagctcc
catgtggaggcgaaagatattgaaggaaaaatatatttgtccgagtatgaggttatc---
agctctaaaacaagcaagttccggaaaaacccacccaccccgtatataacatccacactt
cagcaagatgccgcgaacaaattaaatttcgtgacatcacacactatgaaagttgcacag
aagctctatgagggagtccaattatcggatggtaagactacagggctaataacatacatg
agaaccgatggattacacatatcagatgaagccgctaagaatatccgatcctttgtggca
aacaagtacggaccagattttgctgcaaag---agtacacgcaagtattctaagaaagtg
aaaaatgctcaggaggctcacgaagcaattagaccaactgatattcgaagactacct---
------------tcggctcttgttagggtgcttgatgaagactcactcaagttatatacc
ctgatatggtctcgtacaatggcgtgccaaatggagccttctgttactgagcaaattcaa
tgcgatatcgcgaattctaatcggtccattatttttcggtctaattgttcgagggtggag
tttctaggttttcaggcagtttataaggatgccgagagtgtcaaaattcaaaacgacgaa
gat---gacaagaaatat---------------------------------catcatcgt
agtgaa---gtgtgtgatgttttgagtaaattaaaaagtgggcagctcttaagtttgact
aaagtagagcttgatcaacaccatacgcagcctccaccacgttactctgaagggtcatta
gtaaaaaagctcgaggaacttggtataggaagaccttctacttatgcgagc---actatt
aaggtgctgaaagatagaaattacataacaatgaaaaacagggcattatgcccggagttt
cgtggtcggatggtgtcggcatttctctctcattatttctctgaggtgactaactatagt
ttcacagctgatatggagactgaacttgataatgtctccggtggaataactgaatggaaa
ggtcttttgagagattactggactaggtttagcaagtattgtgagtgtgctggcaatgtt
catatccatcaggtggagaagatgttggagaagacctttggtgctttcttgtttgcttcg
cttcctgatggaaataaaacttgcccgagctgcctacaggggacattggtttttaaagta
agcaggtttggtgcagggtattttattggctgtgatcaacacccaaagtgcaagtatatt
gctaaaacactctacggt------gaagatgaa------gaagatgcaactcctgaatac
caaaag---accaatata------caggagcccaagttgcttggtctttatcccgtatct
aacgagaaggttcttttaaagagtggcccatatgggtcctatgtgcagcttggtgaagac
aggaaggggcatttacctaagcgagtctcggcatctcaaataaaggat---gtaaactcc
atcacatatgaagatgcc------------------------------------------
---ctcgacttgctgcagtatcccatgaccttg---gga---gaacacccagaagacggc
catccaatagttttaaagctttcaaaa---gtcggattttccattagacacaggtcaaca
attgctccggtacccaag---------aatatgaagcctgatgaaataagcttggagaaa
gcattgaaactgctacagggtagtgatgtaaagatgtctggacgaccc------------
------aagcga------aag---------aaggttgga------------gag------
gctatccgggctaag---------------
>Ofasciculata
tcccatatc---cagagagcaggtacc------cga------------------------
------agtaatgttgttctgacggagggt------ggaggaagt---------------
gagaggaat------gatctttccaaaata---tttactaat---------------aat
aagcat---aggaaggggcaaaaggct---------------ttt------------ggt
gctcggaatggaaac---------------------acaacatcaacggat---------
---------------------------------------------------------tct
aaaggcaagtcagcagctctggaaaatgtc------------------------------
------------------------------------------------------------
------------------------------------------aatttgtcgccccctttg
agt------ggccaacaagttgtc------aaggataac---------------------
------------------------------------------------------------
agtacacaaacacccaagggcaaagagaaagtg---------------------------
------------------------aagcagcaatcaaaaagcaagaaaaaacaaaataaa
tcatccaatgctacgatt------------------gatgcggcagatgtgcct------
------------------------------------agtagctccgggaaaatttctcaa
---------gcaaaggagattaggaataacaataac------aaaatatcttctgtttca
tca---gagattaat------------ttgacttcaagtact---ctgacagaagtggtt
---------------gataacaataccaccacaaagaacattctgaagaaggca------
------------------gctaaaaagaaaaaaacaaat------aataataaagccact
tctcttctgaaatctaac---------------------------gaagaacctaca---
ggaggacagtcagataaaaaggtaacctcactgggccaaaattcaagtctgaacagtaaa
acgaagcccaga---------------------------gga------------caaaag
ggttggcgtcaattatatccacctattgctaaatctgtcgtggtggttgagtctgccacg
aaggcgaaagtgattcaaggataccttggtgatatgtatgaggtcttaccgagttatggc
catgtcagggatttggctgctagatcaggatctgtgagacctgatgatgatttcagtatg
gtgtgggaagtcccttctgctgcttggtctcatcttaagagcatcaaggttgcactcaac
gga------------------gcagaaaat---------------------cttattctg
gcctcg------------gaccccgatcgcgaaggagaggctatcgcctggcacatcatt
gagatgttgcagcaacaggatgctttacgtgaagatgtcacggttgccagggtcgtcttc
aacgaaataaccgaatcagccattaaaaatgcccttcggaccccacgagagatcgatgct
gatttggtgcatgcttacctcgcacgacgtgcccttgattacttgattggtttcagcgtt
tcacctttattatggagaaaattacccggttgccagtcggcaggacgtgtccagtccgct
gctttagctcttatttgcgatcgtgaaaaagaaatcgacaaattcaaaccccaggagtac
tggaccgtcgacgttcagttccagaagaaagatcacaaaatt---------------tct
ctatcatcacatttgaccaattttgattccaagaagctgagtcagctgtcaattggttct
aatgtcgaggcgaaaaatatcgaagaaaagattactctttcagaatttgaagttctc---
agctctaaaaccagtaaatctcggagaaatcccccgacgccgtatataacatcatcactt
cagcaagatgccgcaagcaaattgaattttgcaacatcatatactatgaaagttgcacag
aagctttacgaaggagtccaattattggatggtaaggctacagggcttataacttacatg
agaaccgatggattgcacttatcagatgaggcagctagggatatccaatcttttgtagga
aacaagtacggactggatttcgccgcaaag---agtacacgcaagtattttaagaaggta
aaaaatgctcaggaggctcatgaagccattagacccactgatattcgaagattacca---
------------tcgatgcttgttagggtgctagatgaagactcactcaagttatatact
cttatatggtctcgtacaatggcatgccaaatggaacctgctgtcactgaacaaatacaa
tgcgatatcgcgaatgctgataagtccattatttttcgttctaattgttcgagggtggag
tttctagggtttcaggctgtttatgaggatgccgaaagcatcaaaatccaaaacgatgaa
gat---cacaagaaatgt---------------------------------caccatcgt
agtgaa---gtgtttgagattttgagtaatttaaaaactgggcagccattaagtttgata
aagatagagctagatcaacaccatacacagccgccaccacgttattcggaggggttgtta
gtaaaaaagctcgaggaactaggaataggaagaccttctacttatgcgacc---actatt
aaggttctaaaagatagaaattacattactatgaaaaacagggctttaatcccggaattt
cgcggtcgcatggtgtcagcatttttatctcattatttttctgaggtgacggattatagt
ttcactgctgatatggagactgaacttgataatgtttctggtgggataactgaatggaga
ggtcttttgagagattattggactagatttagcaagtattgtgagtgtgctggcaatgtt
catatccatcaggtcgagaagatgttggaaaaaacgtttggtgattttttgttctcttcg
ctgcctgatgggaataaaacttgcccgagctgtctgcaagggaccatggttttcaaagtg
agcaggtttggtgcggggtattttattggctgtgatcaacacccaaagtgcaagtatatt
gctaagacactctacggc------gaagaggat------gaagatttaactcctgaacac
caaaag---aacattgtg------aaggagccgaagttgcttggcctgaatccgggatcc
aatgagaaggtgtttttaaagaatggcccatatgggtactatgtgcaacgtggtgaagac
aggaaggggcatttacctaagcgagcctcggcatctcgaataaaggat---gcagactcc
atcacattggaagatgcc------------------------------------------
---ctcgacttactgcagtatcctgtgaccttg---gga---aaacacccagatgacggg
caaccggtagttctaaatcttgcaaga---gttggattttccattaaacacaggcgcaca
attgctcctgtacccaag---------aacatgaagcccggtgaaataagcttcgagaaa
gctttggaactattacagggtggagatgtaaaaaggtgtggacgaccc------------
------aagcgt------aat------aagaaggttgaa------------gag------
gctgttcaggcgaag---------------
>PhelipancheAegyptiaca
tcacatatc---ccaagagcgggtacc------cga------------------------
------aataatgttgtcatgacggaaggt------ggaggaagc---------------
gagaggatt------gactttttcaaaaca---tttaataataatact---------aat
aagcaa---aggaaggggcaaaaggct---------------ttt------------ggt
gctcggaaaggaaat---------------------gcaacatcaacggat---------
---------------------------------------------------------ttt
gaaggcaaagtagcaactctggaaaatgtc------------------------------
------------------------------------------------------------
------------------------------------------------aatatggcgtcc
tctctaagtggcgaacaaattgtg------aagaataac---------------------
------------------------------------------------------------
agtagacaaacacccaggcgcaaagagaaagtg---------------------------
------------------------aagcagcaatccaaaagcaagaaaaaacaaaatcaa
ccatccaatgtttcgattgatgct------------------------------------
------------------------------------gcagactcccgcaaaagttctcaa
---------gcaaaggagattaggaataccgaaaac------aaaatatcttctgtttca
tca---gagattaat------------ttgacttcaagtact---ccaatagaagtggtt
---------------gatagcaaaaccacaacaatgaactttccgaataaggca------
---------------------gctaaaaagaaaaaaatagataataataataaagccagt
tctcttctgaaacctgac---------------------------gaagtaactacagga
ggacgatcagatgacaag---gtaacttcactttgccaaaatttaagtatgaacagcaaa
atgaagcctgta---------------------------ggc------------caaaag
gcttggcgccaattatatccacctattgctaaatctgttgtggtggttgagtctgccacg
aaggcgaaagtgattcaaggataccttggtgatatgtatgaggtcctacccagttatggc
catgtcagggatttggctgcgagatcaggatctgtgaggcctgatgatgattttagtatg
gtgtgggaagtcccttctgctgcctggtctcatcttaagagcattaaggttgcactcagc
gga------------------gcagaaaat---------------------cttattctg
gcctcg------------gaccccgatcgtgaaggagaggctatcgcctggcacatcatt
gagatgttgaaacaacaggatgctttgcatgaagatgttacggttgcgagagtcgtcttc
aacgaaataaccgaatcgtccattaaaaatgccctccaggccccacgagagattgatgca
gatttggtgcacgcttacctcgcacggcgcgcccttgattacctgattggtttcaatgtg
tctcctttattatggagaaaattacccggttgtcagtcggcaggacgtgtccagtctgct
gctttagctcttatatgtgatcgtgagaaagaaatcgacaaattcaaaccccaggagtac
tggaccgtcgacgttcagttccaaaagaaggatcacgaaatt---------------tct
ctgtcatcacatttgacccatttcaattccaagaagctgattcagctgtcagttggctct
aacgtggaggccaaagatatagaagaaaagattcatctttctgaatttgaagttctt---
ggctctaagactagtaaatttcggagaaatcccccgacgccgtatataacatcaaccctt
cagcaagatgccgcaaataaattgaatttttcagcgtcacatactatgaaagttgcacag
aagctttatgaaggagtccagttatcggaaggtaaggctacagggcttataacttacatg
agaaccgacggattgcacttatcagatgaggcaactaaggatatccaatcctttgtgaca
gacaagtacggggcagatttcgccgcgaag---agtactcgtaagtattttaaaaaggtt
aaaaatgctcaggagtctcatgaagccattagacccactgatattcgaagactacca---
------------tcaatgcttgtttgggtgctggatgaagactcactcaagttatatacc
ctaatatggtctcgtacaatggcatgccaaatggaacctgctgtcacggaacaaatacaa
tgcgatatcacgaatgctgataagtccattatttttcggtctaattgttcgagggtggag
tttctagggtttcaggctgtttatgaggatgccgaaagcatcaaaatccaaaacaatgaa
gat---cacaagaaatat---------------------------------gatcaacgt
aatgat---gtgtttgagattttgagtaatttaagaactggacagccgttaagtttgact
caagtacagcttgatcaacaccatacacagcctccaccacgttattctgagggttcgtta
gtaaaaaagctcgaggaactgggaattggaagaccttctacatatgccacc---actatt
aaggttctaaaagatagaaattacattactatgaaaaacaaggcattgtgccctgaattt
cgcggtcgcatggtgtcagcatttttatctcattatttttccgaggtgacggattatagt
ttcactgcagatatggaaactgaacttgataatgtttctggtggaataactgaatggaaa
ggacttctgagagattattggactagatttagcaagtattgtgagtgtgctggccatgtt
catatccatcaggtggagaagatgttggaaaaaacgtttggcgattctttgttttcttcg
ctgcctgatgggaataaaacctgtccgagctgtctgcaagggaccttgggttttaaagta
agcaagtttggcgcgggatatttcatcggctgtgatcaacacccaaagtgcaagtatatt
gctaaaacattatatgga------gaagatgat------gaggaaatcacctctgaacac
caaaag---aacaatgcc------caggagccgaagttgcttggtctaaatccaggatcc
aatgagaaggtttttttaaagaatggcccttatgggtactatgtgcagcgtggtgaagac
agaaaggggcatatacctaagcgagcttcggcatctcaaataaaaaat---gcagactcc
atcacactggaagatgct------------------------------------------
---cttgacttgctgcagtatcctgtgaccttg---gga---aaacatccagatgatggg
gaaccagtagttctaaagcttgcaaga---gtcggattttccattaggcacaggcgcaat
attgctaacgtatccaag---------aacatgaagccgaatgaaataagcttggagaaa
gctttggaactactacagggtgacgatgtgaagaggtctggacgaccc------------
------aagcgt------aat------aagagggttgaa------------gag------
tctgttcaagctaag---------------
>LindenbergiaPhilippensis
tcccaaatc---ccaagggcgggtacc------cga------------------------
------agtcgtgttgttgtgactgaaggt------ggcggcact---------------
gagaagaat------gatttatttaaaata---ttt---------------------aat
gagcgt---tggaaggggcataaggct---------------ttt------------gcc
gctcgcaaaggaaat---------------------gcaaaagccaaggaggat------
---------------------------------------------------------gcg
ggaggcaaagcagcagctctaaaagatgtc------------------------------
------------------------------------------------------------
------------------------------------------------aacttaccttct
tca------ggtgaccaaaatgtt------aaggataaggtgaactccctt---------
---------gccagcaac------------------------------------------
attacgcaaacaactaaaggcaaagagaaagtg---------------------------
------------------------aagcagcattctaaaagcaaggaaagacaaaatcaa
tcaaccagttcgagttctcctgtt------------gattcagct---------------
------------------------------------aatagctcaggaaagatttctcaa
---------gcaaaggagaataataataacaaaggc------aaacaacctcctatttca
tca---gagattaat------------ttgacgtcaagtagt---ccaaatgaagtt---
---------------ggtagcaatattacaacaaagaacattcagaagaaggca------
---------acgagaagctcaactaagaagggaaaatct------gatagtaaatctagt
tctcctctgaagtctaac---------------------------gaaaaacctaca---
ggacagtcagatgacaag------gcatcactcggccaaagttcatgcctgaacaataaa
accaagtctgga---------------------------ggc------------caaaag
gcttggcctcagttatatccacctattgctaaatctgttgtagtggttgagtctgccacg
aaggcaaaggtcattcaaggataccttggtgaaatgtacgaggtcctaccgagttatggc
catgtcagggatttggctgcgagatcaggatctgtgcgacctgatgatgactttagcatg
gtgtgggaagtaccatctactgcctggtctcatcttaagagtattaaggttgccctgagt
gga------------------gcagaaaat---------------------cttattctt
gcctca------------gaccctgatcgtgaaggagaagctattgcttggcacataatt
gagatgttgctgcagcaggatgctttgcatgaagatgtcactgttgcgagagttgtcttt
actgaaataactgaatcgtctattaaaaatgctctccagacacctcgagagatcgatgct
gacttggtgcatgcttaccttgcacggcgtgctctggattacttgattggtttcaacgtg
tctcctttattatggaggaaattacccggttgccagtctgctggacgtgtccaatctgct
gctttagctcttatatgtgaccgtgaaaaagaaatcgatgaatttaaagcccaggagtac
tggactgttgacgctcacctccagaagaaagatcaaaattca---cccaaggaaatatct
atctcatcacatttgacccattttgattccaaaaggctgaaccagttgtcaattagctct
caggtggaggcaaaagatattgaagaaaagattcatctgtccaattttgaagttgtt---
ggctctaaaaccagcaaaattcggagaaatccacctactccgtatataacatcatcactt
cagcaagatgctgcgaacaaattgaacttttcagcatcagatacaatgaaaattgcacag
aagctttatgagggagtccaattatcggatggtaaggctacagggcttataacttacatg
agaactgatggattacacttgtcagatgaagctgcaaaggatatacaatcctttgttaca
gagaactatggtccgaatttcgccgcaaag---actactcgcaagtattttaaaaaggtg
aaaaatgctcaggaggctcatgaagccattagaccaactaatatccgaagactacca---
------------tcaacgcttgttggggtgctagacgaagattccttgaagttgtatacc
cttatatggtctcgtacgatggcttgccaaatggaacctgcggtcattgagcatatacaa
tgtgatattgcaaattccaatcagtctgttatttttcggtcttcgtgctcaagagtggga
tttctaggctttcaggctgtttataaggatgttgaaaccatcaaattccaaaatgatgaa
gat---gacaag---------------------------------------aaccatcgt
ggtgaa---gtatttgagatattaagtaatttaaaaagtggccagtcattgtgcttgact
aaagtagaactagatcaacaccatactcagcctccaccccgctactctgaggcgtcgtta
gtaaaaaagctggaggaacttggtataggaaggccttctacatatgcaacc---actatc
aaggttctaaaagatagaaattacataacaatgaaaaaaaggacattatgtccagaattt
cgtggtcgcatggtgtcagcttttctctctcattacttttctgaggtgacggattatagt
tttacagctgatatggagactgaactcgataatgtttctgctggaacaaccgaatggaaa
ggccttctgaaagattattggactagatttagcaagtattgtgagaatgctggcaacgtt
catatccatcaggtggagaagatgttggaaaaaacatttggcaatttcttgttttcttct
cttcctaatggaaataaatcttgcccaagttgtttgcaaggggcgttggttttcaaagta
agcaggtttggtgcgggatattttattggctgtgatcaacacccgaagtgcaagtatatt
gctaaaacactctatggt------gaagatgaa------gaagacattactcccgaacac
cagaag---aacaatgtg------caggagccgaaggttctcggtctaaatccaggaacc
aatgagaaggttcttttaaagaatggcccatatggagcctatgtgcagctcggtgaagac
cgaaaggggcatttacctaagcgagcctcggcatctcgaataaaggat---gttgactca
atcacattggaagttgcc------------------------------------------
---ctcgacttactgcagtatccagtgaccttg---ggg---aagcacccagatgatggc
caacccgtaattttaaagcttgcgaaa---gttggattttccattaggcacaggcgaaca
attgctccggtacccaag---------aatatgaagcccgaagaaataactatggagaaa
gctttggaactattgcagagtaaagacgtaaggaggtgtggtcgacca------------
------aagcga------aac------aagaaagtcgaa------------gag------
gctattgaggctgctatg------------
>SesamumIndicum
tcccagatc---ccaagagctggtacc------cga------------------------
------aatcatattgtttggacggaaggt------gagggcaat---------------
gagaggaac---------------tattct---ttt---------------------aat
aagcgg---cgaaagtggccaaaggca---------------tat------------gct
gctcaaaat---------------------------------gaaatggaggaattggcc
aacagaagt------------------------------------------------tct
gaaggcaaggcagctggagcaggggatgtc------------------------------
------------------------------------------------------------
------------------------------------------------aatatgtcctct
ttg------aatggaaagaatctt------gaggataatgagaattcctta---------
---------gtcagcaga------------------------------------------
agtacacaaaccaaagaaggcaaaaagaaagtg---------------------------
------------------------aagcagcaatctggaagcaagaaaaaacagaatcaa
tcatccagttctatagcacctagt------------gaggcattagacatgcca------
------------------------------------aatagctctggaaaactttctcta
---------gcaaaggagagcaagaataacagaagt------aaaaaatctcctgcatcg
tca---gagattaat------------tcaaattcaagtact---ctaacagaagtcgtt
---------------gatagcaatatttcaacaaagaatgtccaaaagaagacg------
---------acaaggagctcaactaaaaagggaaaatct------aatacaaaagcctgt
tctcctctgaaatctaat---------------------------gaggaagataca---
ctacaatcggatggcaag------gtatcaccagagcaaaatttgcaattggtcaataaa
accaagtctcaa---------------------------ggt------------cagaag
tcttggcgtcagttttacccgcctacatctaaatctgtcgtggtggtggagtccgtcaca
aaggcaaaagtcattcaaggataccttggtgaaatgtttgaggtcctacccagttatggc
catgtcagagatttagctgcaagatcaggatcggtgagacctgatgatgacttcagtatg
gtgtgggaagtcccatctgctgcgtggtctcatcttaagagtattaaggttgcattgagt
ggc------------------gcagaaaat---------------------cttattctt
gcctca------------gaccctgatcgcgaaggagaggctattgcttggcacatcatt
gagatgttgaagcaacaggatgctttgcgtgaagatgtcactgttgcaagagtcgttttt
aatgagataactgaatcctctattaaaagtgccctccaagctccacgagagattgatgca
gatttggtgcatgcttatcttgcacggcgtgctcttgattacttaattggattcaatgtt
tctcctttactatggaggaaattacctggttgccagtctgctggacgtgtccagtctgct
gcattagctcttatatgtgatagggaaaaggaaattgatgaattcaaagcgcaggagtat
tggacaattgatgttctgttccagaagaaagatcagaattca---gccaataacatttct
ctctcgtcgcatttgacccattttgattccaaaagactgcatcagttgtcaattagctct
aatgtggaggcaaaagatattgaagaaaagatcaatctgtccaagtttcaagtcatt---
agctctaaaactagcaaatctcggagaaatcctcccacgccttatataacatcaacactt
cagcaagatgctgcaaataaattgaactttgccgcatcatatacaatgaaagttgcacag
aagctatatgagggagtccaattatcggatggcaaggctacaggactgataacttatatg
agaactgatggattacacttatcagatgaagcagcaaaggatatccaatccttcgtcatg
gaaaagtatggactgaattttgcagcaaag---agcacacgcaagtattttaaaaaggtg
aaaaatgctcaggaggcccatgaagctatcagacccactgatatacgcagactacca---
------------tcgatgcttgttggggtgctcgatgaagactccttgaagttatatact
cttatatggtctcgtacaatggcatgtcaaatggaacctgccatcattgagcagatacaa
tgtgatattggtaatgctaatcagtccattatgttccgctcgacgtgctcgaaggtggac
tttctaggtttccaggctgtttatgaggatgctgaaaccttcagaatcagaagtaatgag
gat---gacgag---------------------------------------catcagcga
agggaa---gtatttgagattttgagcaatttgaaaggtggcgatccattattcttgact
aaagttgaacctggtcaacactatacacagcctccacctcgctactctgaggggtcgtta
gtaaaaaatctggaggaacttggcataggaagaccttctacgtacgcaacc---actatt
aaggtgctgaaagatagaaattacataacaacacaaaacagaacactatatccagaattt
cgtggtcgcatggtgtcagcatttctctctagttatttcaatgaggtgacagactatagt
ttcactgctgatatggagactgaactcgataatgtttctgctggcattactgaatggaaa
ggccttctaaaagattactggactagatttagtaagtattgtgagtgtgctagcaagctc
cacatacatcaggtggagaagatgttggagaaaacatttggtggttttatattttcttct
cttcctgatggaaatagaacttgccccagttgtctggcgggaaaattggtcttcaaagtt
agcaggtttggtgcaggatactttattggatgtgatcaacacccaaagtgcaagtatatt
gctagaactctttacggt------gaagatgat------gaagaagtcgatcctgaacac
caaaag---aacaatgtg------caggagccaaagttgcttggtctaaatccagggtca
aatgaaaaggttcttttaaagagcggcccatatggatactatgtgcagcttggtgaagac
agaaaggggcacttacctaagagagcctcagtttctcaaataaagaat---gtagactca
atcacattggaacaagcc------------------------------------------
---cttgacttactgcagtatccagtgaccttg---gga---aaccacccagatgatggc
caaccagtgattttaaagcttgcgaag---gtcggattttccgttagacacaggcgcaca
atcgcatctgtacccaag---------aatatgaaacctaacgaggtcaccttagagaaa
gctttgcaactactacagagtaaagatgtgaggaggtgtggtcgaccg------------
------aagcgc------aaa------gttgtggttgaa------------gag------
gctgttaaggctatgtaa------------
>OleaEuropaea
tctgaggtt---tcgaggacggaattgaac---cag------------------------
------aataacgatggtggggcaaaaaag------agtggcagt---------------
gggaagaat------ttttacttcaaaata---ctt---------------------gct
aagaat---cggaagcggccaaaccaa---------------ata------------agg
gcaatagacaatgag------------------------------------gaattagca
aggagcagt------------------------------------------------ttt
gaaggtaaggcagcagctgttgaagatagt------------------------------
------------------------------------------------------------
------------------------------------------------------gtatcc
att------gccagtgaacaactt------ctttccagaagtacgagttta---------
---------tcaaacaaa------------------------------------------
aataacatgcaaacacatggtaagggtaaatcg---------------------------
------------------------aagcaccgatcaagaagcaataaaaaccaaaatcaa
tcttccaaggtcggtgtgcctact------------gatgcagcagatcagcca------
------------------------------------cttgactttgaaaaagtttctcag
---------cccaagaagactagaacgcgcattaat------atgcaatcttctgtatct
tca---gagattgat------------tcaactgcaagtgct---gcttcagaagtaaag
---------------ggtggtggcatttcaacgaaagatgttctaaagaagatg------
---------gggaagaactcccagagaaaagtgaaatct------gttaaagaagtcgtt
agtgttatcaaatcagat---------------------------gaggaagtgaca---
gggtcatctggtgacaac---gaggtctcacagagaccgcagtcacacgtgatcaacaaa
actaagtctcgc---------------------------gga------------cggaag
gcttggccacaattatacccgccaaccagtaaatcggtcatgatcgtggagtctgctaca
aaggcaaaagtgattcaagggtaccttggaaacatgtttgaggtactacctagttatggc
catgtcagggatttggctgcgagatctggatccgtgcgacctgatgatgacttcagcatg
gtgtgggaagttccatccgctgcctggactcatcttaagggtatcaaggttgcactgagt
gga------------------gctgaaaat---------------------ctcattctg
gcctca------------gaccctgaccgtgaaggagaggccattgcttggcacattata
gagatgttgcagcagcaggatgttttgcgtgatgatatcaatgtggcaagagttgtcttt
aatgagattacagaatcatctattagaagtgccctccagactccaagagagatcgatgca
aacttggtgcatgcttatcttgcgcgacgtgctcttgattacctgattggattcaatatt
tcaccattgttatggaggaaattacctggttgtcagtctgctggaagagtccaatctgct
gctttagctcttatttgtgacagggaaaaggaaatcgatgaatttaaagcacaggagtat
tggacaattgtagttgagttccacaaaaaagatctaaattca---gccaacagcatttct
cttacatcacatttgacccattatgattccagaaagctaaatcagctttcaattagatct
tttttggaggcaaaggatattgaaaaaaaaattaaaatgtccatgtttgaagttatc---
aactctaaaactagcaaaagtcagagaaatcctccccctccgtacataacatcaacgctt
cagcaagatgctgcaaacaaattcaattttcctgcatcgtatacgatgaaagttgcacag
aagctgtacgagggagtccaattatcaaatgacaaagcaacgggattaataacttacatg
agaacagatgggctacacatatcggatgaagtggcaaaggatgtccagtccttgattgtg
gaaaaatatgggaagaattttgcatcaaag---agtacacgcaagtattttaaaaaggta
aaaaatgctcaggaggcgcatgaagccattagacccactgatatcagaagactaccc---
------------tcaaggcttgttggagtacttgatgaagattccctcaagttatatact
cttatatggtctcgaacgatggcatgccaaatggaacctgcgatcattgagcaaatacaa
cttgatattgggaatgctgatcagtccattgtgtttcgatctacatgctcaagggtcagt
tttctcggccaccgggctgtcaatgaggatgcggaaaccagcagaataagatgtgatgag
aat---gaagag---------------------------------------aaatttcca
agtggg---atgtatgaaaatttgactaggttgaagtctcgccagccattgtgtttgggt
aaagtagacctagatcaacactacacacagcctccaccacgctactctgaggggtcattg
gtccgaaagctggaggagcttggcattggaagaccttctacttatgcgatc---acaatt
aaagtgcttaaagatagaaattatgtgacacctaaaagcaggatattacatccagaattt
cgtggtcgaatggtgtcagcatttctctcgcactatttttcagaggtaacagattatagt
ttcaccgccgatatggagtctgaacttgataatgtttctgctggaatgactgaatggaaa
ggccttctgaaagattactggactagatttagcaagtattgtgagcagacaagcaacgtt
catattcatcaggtggagaagatgttggagaaaacatttggcgatttcttatttgcatct
cttcctagtggaagtagaacatgccctagttgtttggaaggaactttaattttcaaagtc
agcaggtttggttctggatatttcattggttgtgatcaacatcccaagtgcaagtacatt
gctaagacactctatggt------gaggatgat------gaagaagtcgatcaggaaaaa
aataaa---aacaatgta------gaggagccaaagttactaggtcttaatcctggttcc
aatgagaaggttcttttgaagaagggtccatatggattttatgttcagctcggtgaagac
agaaagggatatttacctaagagagcctcagtttcccaaataaagaac---gtggattcg
attaccttggaagatgcc------------------------------------------
---cttgagttattgcggtatcctgtgaccttg---ggg---aaccatccggatgatgac
cagccagtagtactaaagcttgcaaag---gttggattttctattagacacaggcgcact
attgcttctgtgcccaag---------aacatggcacctaaggaggtaactttggagaat
gctttggagcttttaaagagtaaagatgttaggaggtgtggacgacca------------
------aagcgc------gaa------gtaaaaattgaa------------gaa------
gctgttgaggcaatataa------------
>Actinidiaeriantha
tctcaaatt---ccaagggcaatagtg------aat------------------------
------gaaaacggtaatggtcatgttaaa------gatggaata---------------
aaaaatgggaaaacttcagcatttgagctt---ttc---------------------aat
aagcat---tggaagcaggcaaagtta---------------ttg------------gct
gctcagaagagaaaaaacaaaggtggggtgcgagttgcagcttccaagcaggctttgggt
gcaaatgct------------------------------------------------gcc
aacgctataaattcaccttttatagatact------------------------------
------------------------------------------------------------
------------------------------------------------ggcattgtgaac
tca------agagagcagctactt------ggggatggcacggaagatgtgagtttg---
ggaccatctgtttcaagttcacatgttggcgac---------------------------
aaaaccaaaggctccaaagctaaagggaaaccg---------------------------
------------------------aagccgcagtccagaaacaagaaaagtaaagaacaa
tgttctggaactattgctgcttct------------gatgcagcagctcagcca------
------------------------------------ggaggttctgaaagagtttctcaa
---------gcaataaaatcaaacgcgaccaaaaat------atccagtctttacctgct
gca---aagactaat------------aatactgtgaagaca---cccccggaagtgctt
---------------gatagttctgtttcaacaaaggtgcagtttgataggata------
---------actggggaatcttgtagaaaaggaaaatct------acgaaagaagttaat
gctgtagtcaatgcccac---------------------------gatacactgcag---
gtatcatctgggaatgag------ttggcacagaaacaaaaaaccatctcaagaggcaaa
tctaagcctcaa---------------------------gga------------cgagga
aaactgcagccattgtatcctcctatggggaaatctgttgtggttgtggagtctgtcaca
aaggcaaaagtaattcaggggtaccttggcgacatgtttgaagtcctacctagctatggt
catgttagagacttggctgctaggtcaggatccgtgcggcctgatgatgacttcagcatg
gtgtgggaggttccgtccgctgcctggactcatcttaagagtatgaaggttgctctaagc
gga------------------gcagaaagt---------------------cttattctt
gcatca------------gatcctgatcgtgaaggagaggctatagcttggcacatcatt
gagatgttgcggcaacaagatgccttacgtgaaggtattactgttgcgagggttgtattt
aatgaaataaccgagtcttccatcaaaagtgccttgcagaatccacgagacattgatgta
aacttggttcatgcttatcttgcacgacgggctcttgattacttgatcggatttaacatt
tcaccattgttatggaggaaattacccggttgcccatcagctggacgagtccaatctgct
gctttgtctcttatatgcgacagagaaatggaaatcgatgaatttaaacctcaagagtat
tggacagttgaagttgagtttaacaaaagggaactgggcaaa------------------
---------cagaggccaagaagaaacgcgaaagagattaat------------------
---------------------------------tcatcagcagactttgaagtggtt---
gtatctaagaggaccaaaagcaggaaaaatcctccaactccttttataacatcaacactt
cagcaagatgctgcaaataaattacattttccagcaacatatactatgaaattggcacag
aaattgtatgagggggttcaattgtcagattgcaaggcaacagggttgataacatacacg
agaacagatggattgcatatttctgatgaagctgcaaaggacatccgagcattggttatt
gaaagatatggacataattttgcatcagag---agtgctcgtaaatattttaagaaggtg
aagaatgctcaagaggcccatgaagcaattagacccacagatatccggagattacca---
------------tcaatgcttgttggaatccttgataaagattctttgaagttatatgct
cttatttgggctcgttcagttgcttgccaaatggaacccactaaaattgatcagatacag
gttgatattggaaatggtgatcattccattgctcttcgatcaacttgctcggaagttgag
tttctgggataccaggcagtctaccaggatctggaagcaaaagatattagatttaatgaa
aat---gatgga---------------------------------------aatgataga
aatgaa---gctttcaaagttctcagtaatctgaagcaaggggattcgttgtgtcttggc
aaagtggaacttgggcaacaccatacacagcctcctccacgctattctgaaggatcattg
gttaaaaagctggaggagcttggcataggaagaccttcaacatatgcttct---acactg
aaagttttacaggatagaaattatgtgacagtaaaaagcagaattttgtatccagaattt
cgtggtcgtatggtctcagcatttctctcacaccatttcaccgaggttacagattatagt
tttaccgctgacatggaaacagagctcgacaatgtttctgccgggtcgactgaatggaaa
ggcctactcagagattattggactaggttcagcagctactgtaatcatgttgctaaagtt
catattcatcaggtggagaagatgttggagaaaacctttgggaatttcttgtttgcttct
ctcccctctaaaagcaggacatgcccaagttgttcggaaggcacattgattttcaaagtt
agtaggtttggtgctggttattttatcggctgtgatcaacacccaaattgcaagtatatt
gctaagacattatatggt------ggtgatgaa------gaagacaatactcctcaaaac
aac------aactcagtg------gaggagccaaaattgttaggtcttcatcccggatca
aatgagaagattcttttgaagaatggtccttatgggctctatatccagcttggcgaggac
aggaacgcgtgctcgcctaaaagagtctctgtttcccacgtgaaggat---gtagactcc
attaccgtggaagatgct------------------------------------------
---attgagttgctgcgctatcccgtgacgttg---gga---aatcatcctgaggatggt
cagccaattgtattgcggcttggtagg---tatggattttctattaaacaccggagcaat
atcgcccctgtacctaag---------aacacgaagccaaatgacgtaaccctagagaaa
gcattaaagtttttgttgagtaaagacgtaaaacgaagtggccggccg------------
------aagaga------aag------ccaaagcttgag------------gaa------
gccgtcgaggctatataa------------
>VacciniumCorymbosum
tgcaacatt---ccaagagcaataacg------gat------------------------
------aaaaatgatagtgctggtgttggtgatgaaaggagtaat---------------
gagaaaact------tcagctgtcaaggtt---ttc---------------------aat
aagcat---tggaagcgggcaaagtca---------------ttg------------gcc
gctcgcgaaaggaac---------------------gaagcacagcagaagaatgct---
---------------------------------------------------------tct
aactctgtcaattcacagttaaaaggcact------------------------------
------------------------------------------------------------
------------------------------------------------gatatggtcaaa
tca------ggagagcagctagct------gtgaatggagtggaaggtgcaagtacg---
ggaccatctgtttcaaattcacttgttggcaat---------------------------
gaaaacaaattatccgaagataaagcaaaacgc---------------------------
------------------------aagcacaagtcaagaagcaagaaaaacaaaggacaa
agttttggcactaatgctgctgct------------gattcagcaactaaggcc------
------------------------------------gaaggttctgaaaaggtttctcaa
---------gcgaagatacccagcacggcgaacaag------aaccagtctttacctgct
aca---gagaagaat------------tctactgcgaacagaaaacccctggaggtgctt
---------------gatatttctgtttcaaaaaagcaacagtctggaaggata------
---------gctgtgaaatctcatatggaggggaaatca------actaatgaggctaaa
gttacatctgaaaaagag---------------------------gcggcaaatatt---
aaaaaaaatcactcaagt------------------------------------ggcaaa
gccaaggctcag---------------------------gga------------caaagg
agaatgcagccattgtatcctccttgtgggaaatctgttgtgattgtggagtctgtcaca
aaggcaaaagtaattcagggctaccttggtgacatgtttgaagttgtaccaagccatggt
catgttagagacttggctgcaaggtcggggtctgtgcgtcctgatgatgacttcagtatg
ctatgggaggttccatctgctgcctggactcatcttaagagtatcaaggttgctctaagc
gga------------------gcagaaaat---------------------cttattctt
gcatca------------gatcctgatcgtgaaggagaggctattgcttggcacatcatt
gagatgttgaagcaacaagatgctttacgtgaaggtatcactgtagctagggttgtcttc
aatgaaataactgagtcgtccatcaaaagtgcattgcaggctccgcgtggaattgatgta
aacttggttcatgcttatcttgctcggcgggctcttgattacttggttggattcaacatt
tcacccttgttatggaagaaattgcctggttgccagtcagctgggcgagtccaatctgct
gctttgtctcttatatgtgacagggaaatggaaatcgaccactttaagctgaaggagtat
tggtctgttgcagttcagtttgataaaagtggagaggattcaataaccaccaaaaattct
ttttcatcatgtttgacccactttgattctacaaagttaaaccaacactcaattagttct
cagacagaagcgaaggacatggaacagaagataagttcatcaaaatttgaagtggtt---
gcatctaagagaaacaaaattaggaaaaatcctccaaaaccgtatataacatcaacattt
caacaggatgctgcaaacaaattacactttacggcaacgtattcgatgaaactggcacag
caactgtatgaggggattcagttatcagatgacaaggcagcaggattgataacatacccc
agaacggatggattccacatttccgacgaagctatgaaggacattcgtgccttggctatt
gaaagatatggacaggacttcacatcaaag---actcctcttaaatattttaagaaggta
aagaatgctcaagaggctcatgaggtgattaggcccacagatatccggagattacct---
------------tcgacgcttgttggaatacttgatgaagattctttgaagttatatgct
ctcatttgggctcgtacagtggcatgccaaatggaacccacaaacatttgtcagataaaa
gttgatattggaaatgctgatcagtccattgctcttcgatcaacgtgctcaacagttgag
tttcttgggtacgaagcagtctacaaggatttggaagctaaagcaataaaatacggtgaa
gat---gatgga---------------------------------------aatgatcac
gatgat---gctttcaaagttctcagtaatctgaagccaaaggatatgttgagtgtttct
gaagtggaactcatgcagcaccatacgcagcctcctccgcgctactcggagggattattg
gtgaaaaagctggaggagcttggcataggaagaccttcaacatatgcaaat---acatta
aaagttctacaagatagaaaatatgtgacagtaaaaaaccaactactgttccctgacttc
cgtggtcgaatggtgtcgacatttctctcccaccatttttccgaggtcacagattacagt
tttacagctgatatggaagcagagctcgacaacgtttctgccggatcgactgaatggaaa
ggactacttggtgattattggaagaggttcagaaggtactgtgatcgtgctgctaacatc
catattcatcaggtggagaagacgatggaaaaaacatttggagatttgttgtttgattct
ctcccctataaaagcaggacatgcccaatgtgttcagaaggcaaattgactttcaaaatc
ggaaggtttggtgctgcatattttataggctgtgatcaacacccaaggtgcaagtttatt
gctaagacaatgcatggt------gatgatgag------gaagacgatactcctcaaaat
gag------aaaacagta------gagccaccaaaattgttaggtgttcatcccagctca
aatgagaagattctcttgaagaatggtccttatggattctacatccagcttggcgaggac
aggaaggggtactcacctaaaagagcttcggtgccccaggtgaaaaat---atagattct
gttaccctcgaagatgct------------------------------------------
---attgacttgctgcgctatcctgtgacattg---gga---caccatcctgacgataat
catccggttgtgataaaacttgcacgg---gtgggattttctgttagacatcgaagcacc
ttcgcactactacccaag---------aacatgaacgtaaatgatataaccctagaaaaa
gcattaaagcttttgttgggtaaagatgtgaaacaatgcggccgaccc------------
------aggaaa------aaa------ccaaagcttgag------------gaa------
gctgttgtggctatg-tgagcagcgcatac
>ArabidopsisThaliana
tctcaagtc---gctagtactgagatt------aag------------------------
------gatagcattgttggtggtgttgaaaagtttggtgggaat---------------
aaa------------ataggtttcaagaaa---ttc---------------------aat
aagaag---tggaagaagcatagggtt---------------ttg------------gct
tccacaaaagctgaa---------------------gtggtggcttctactgaaccagtt
attggagatgttaacagtggcatcaaggcgaaactatcaactgcagcttcacctgctagc
aatgctaagcaagcctctactgtcaaaacaaaacggcagccaaagagcaagaaattcgaa
gataaatcttctccaacggtatcggttttggagaccgtctctgtagacgagagtttgcaa
agctttcccaagcctagacattcgggttccggaaatcggaagtcttcatctgctgagtac
agt------tctcagaaggaggtggtaaaaaaaaccaatgtggaggggccc---------
---------aaaagttctactccatcgaattccatgtcagaacaacagcattggacctca
acaaaagcaagcaatgcaccaaaacaggagcaggataacattgttggtggtgatgagaag
gctggtgggaataaagtaggtttcaagaaatttaacaagaaccgaaagaagcataatgtg
ttggcttcctcagaagctgaagtg------------gtgacttctactgaaccagttatt
ggagatggtagcagtggcatcaaggcggaactatccacggcagcctcacctgctagcaat
---------ggtaatcaagccactactgtcaaatca------aaacggcgccccaagaac
aag---aaagtcgaa------------gataaatcttcttca---gtggtaccagttttg
gaggcggtctctctagatgagagtccgataagcgttcccaagccaaaacattctggttct
ggaaatcggaagtcttcatctgctaagaaggaggtggca------aaaaatcaccctgtg
gaagagcccaaaagtcct---------------------------gctccatcaaat---
tccaagtcggaacaacagcatttgaagtcaactaaagcaagtaaggcaccaaaacaaaag
ctggttcctcaacacatgaaaaacagcatagaacatcgaggt------------caaaat
gcatctaaaccgctttatccgccaagtggaaaatctgttattgtcgttgagtcaatgaca
aaagcaaagattattcagggttatcttggtgacatgtatgaggttttgccaagttatggt
catatcagggacctggccacaaggtctggttcagtgaggccagatgacgattttagcatg
gtttgggaggttccatcttccgcctggactcatattaagagcattaaggttgcattaaat
gga------------------gctgaaaat---------------------ctgattctt
gcatcg------------gacccagatcgtgaaggagaggcaattgcctggcacattata
gagatgttgcagcagcagggtgccttacatgaaagtatgacagtagcaagggttgtattc
catgagataactgaatcagcaataaaaagtgcacttcaatctccacgagaaatcgacggg
gacttggtgcatgcttatcttgcacggcgtgctcttgattatctcatcggattcaatatt
tcaccactactatggaggaaacttccgggttgcccgtcagctgggcgggtccagtctgct
gctttggctcttgtatgtgatagagaaagtgaaattgatggatttaagcctcaggagtac
tggactgtaggaatcaaagtgaaagggaaagataattcagcc---------------acc
ttttctgctcacttgaccagtttaaattcaaaaagattaaatcagctttctatcagctct
gaagcaaatgcacaggacattgagcaaaggatcaaatcagaaggttttctagtgaag---
ggcactaaaacaagtactacacggaagaatccgccaactccgtacataacatcaaccctt
cagcaggatgctgctaacaaattacatttttcaacagcacataccatgaagctcgctcaa
aaattatatgagggtgtccaactgtccgatggtaaatcagctggtcttataacatacatg
cggacagatggtttacatatagctgatgaagctatcaaagatatacagtccttggtggca
gaaaggtatgggaagaattttacatcagat---agtcctcgtaaatattttaaaaaggtt
aagaacgctcaggaggcccatgaagctattagacctactgatatacgtagattaccg---
------------tcaacgattgctagcctgcttgatgcggattctctaaaattatatacc
ttgatatggtcacgagctgtggcatgtcaaatggagcctgcttccattgcgcagatacaa
cttgatattggcaatgcctctgaatccatcatcttcagatcatcatgctcaaaagttgaa
ttccttgggtaccaggcagtttacgaggatcctgaagctaaggcaatcaaaaataacgat
aat---gatcagagt------------------------------------agtgagcgt
gaggaa---acttttaaaactctcagttcgttgaaggatggagatttgctacagattggt
gaagtggagctcaagcagcaccatactcagcacccaccacgctattctgagggctctctg
gttaaaaagctcgaggagctcgggataggtagaccctcgacatatgcatct---atattt
agggttttacagcacagaaagtacgtaacaataaagaatcgagtcctgtatccggaattc
cgtgctaggatggtttcagcttttcttacccactactttactgagatcacagactatagt
ttcactgcggatatggagactgagcttgataacgtttctggtggtgtaactgaatggaaa
ggtctcctaagagactactggacacgattcagcgcatattgtaaacgtgttgaaaatgtc
caacgctcacaggtggaaaaaatgttggaaaagaaatatgaggacgttctgttttctttg
cttccttatcccagtaggacatgcccgagttgtatggaaggcaccttaagtttcaaagca
agtaagtttggtgcggggtatttcatcggttgtgatcagcacccttcatgcaagttcatt
gctaaaacgctttatgga------gaggatgaa------gatgaagatgatcctccaaag
aat------aactgcgta------gaagagcccaaattgctgggtcttcatcccaatacc
agtgagaaggttattctaaagtgtggaccctatgggcattatgtacagctcggtgaagat
aaaaaagggcacacaccaaaacgagcaaatgcggcccatataaaggat---gtgaactcc
attacgcttgaaagtgct------------------------------------------
---ctcgaattattacgctatcctttgacactg---gga---acccaccctgaagatgga
cagcctgtggtcttgaagcttagtaaa---tctggatttactattaaacatcgccgcaat
atggctactgttccaaag---------aacacggaaccaggtgaggttactttagagaga
gcaatgaagctcttgtctggcaaaaatgtgagaaaaagtggcagacctcctaagagtata
ctgcctgaggaa------gag------aaaggagatgaa------------gaa------
gttgtggtagcgatataa------------
>GlycineMax
gcg---------acgcgcgcggcggag---------------------------------
------------------------------------aacggtaag---------------
---------------------------------------------------------cag
aagaaa---cgggcgagggctgctgtc---------------gtt------------cgc
ggaaaggagaaggac---------------------gaaggtgtgata------------
---------------------------------------------------------aat
gacgccgcgccgaaagagtttgacaatgtg------------------------------
------------------------------------------------------------
------------------------------------------------------------
------------------------------------------------------------
------------------------------------------------------------
---------------------------accgct---------------------------
------------------------tctgagggaagtttgggtgagaagaagaagaataag
aagggatcgtcacccgtcgccgct------------------------------------
------------------------------------agtggcaaagaagatgagaagagt
---------gtgaagaagaaaacggcgaagaagaag------accacgacgactttgcgg
agc---aagaaggtg------------gctgccagcagcacc---caagaggatggtgct
---------------------------------gctgaagcttctaaaaaatct------
---------tacaaagggaagaagaagaaggattcgaag------aagagtttgaccgag
agtgctattgaagaaatg---------------------------ccggagaattct---
gcttctgcaaaggacgag---ttgaagaagaaaaatgggaattctagtgtgattgaagag
gtgaaaccccca---------------------------tgg------------aatttt
acgtacaagccattgtatcctcccactagaaagtctgtggtggttgtggagtctgttaca
aaggcgaaggttattaagagataccttggtgatatgtatgaagtcttgccaagctatggt
catgtgagagacttggctgcaaggtctggatcagtgagacctgatgatgattttagtatg
gtgtgggaggttccgccgcctgcctggactcatttgaagagcatcaaggttgcactgagc
aga------------------gcagaaaac---------------------cttattctt
gcatcg------------gatccagatcgtgagggagaagctattgcttggcacatcatt
gagatgttacaacaacagggtgctctacacgataatatttccttagcaagagtagtcttt
cacgaaataactgaaaaatccataaaaggtgccctacaaacaccacgagagattgacgta
aatttggttcaagcttaccttgctcggcgggctcttgattacttgattgggtttaacatt
tcaccattactatggaggaagttaccaggttgccaatcagctggaagagttcaatctgct
gcactttctcttatatgtgatagagaaatggaaattgatgaatttaaaccgaaggagtat
tggactgtggaggttcaaatgaaaaagaaagagctgagatca---aacaagaaccttact
tttcctgctcacttgacccattttgattcaaaaaagttgaataagttttcaattacttct
gataccgaggcaagagatattcgaagcaatataaactcagctgattttcatgttgtt---
agcttgaaaaaaaacaaaagtcgaagaaatcctccaacaccttatataacatcgacactt
cagcaagatgctgcaaacaagttgcatttcactgcaagtcacacaatgaagcttgcacag
aagctctacgagggagttgaactgtctgacagtgtagcagtgggtctgataacatatatc
agaactgatggactccatatttctgatgaagctgtagctagtatacgctcgctgatcatt
gaaaggtatggacaagattttgtctcacaa---agtgcaccaaagtattataaaaaggtg
aaaaatgcacaagaggcccatgaagccattagaccaactgacatacgcaagttgcca---
------------tcaatgctttctgcgatacttgatgaagaatccttgaagctctacaca
cttatttggtcacgaacagtttcatgtcaaatggaacctgctgtctttgagcagatacaa
cttgatattggaaatcttgatgagtctattatattacagtcttccatctcaagggttgag
tttcctggatatcgagcagtttttacggacattgttagtgaagctgttcaagataaaggc
agt---gatgaa---------------------------------------tccagccat
gatcaa---acatttggagtactaaattccttgaagacaggggattcattacacgtggtt
caaactgaacctaatcagcaccatacacagccgccaccacggtactctgaagcatcattg
gttaagaagcttgaggagcttgggattggaaggccatcaacatatgcatcc---acgata
aaagttttgcaggatagaaactatgtgacagtaaaaagtcgagttctgtctccagaattt
cgtggtcgcatggtttcagcttttctgtcgaaccatttttcagaggtcacggactacagt
tttactgccgatatggaaaccgagcttgataatgtttctgctggattaactgaatggaaa
ggcctccttagagactattggacacgatttaaatcatattgtgagcgtacttccaatgtt
catattcatcaggtagagaagatgttggaaaagaaatttggcgattatttatttgcttct
ctcccagatcagagtcgggtgtgtccaagctgtatggaaggcacacttatttttaaagta
agtagatttggtgctgggtactttataggctgtgatcaacatccgaggtgcaagtacatt
gctaaaacattatatggt------accgaggag------gaagaggatgcatctcagcca
aac------actagaata------gaggaaccaaaactccttggtgttaccagtggttca
aatgaaaaggttcttttgaaaagtggtccttacggagtctatgttcagctcggagaagat
aggaagggatacatacctagaagagcttctgtctctcatatcaaggat---gtggattct
atcactcttaaagatgca------------------------------------------
---cttgaggtgctacaatacccattgacattg---ggt---aaccatcctaaggatgga
cagcctgtcatattaaggcttgcaaga---gctgggttttgtgttagacatcggcgaaca
attgcttctattcctaag---------aatgtgaagccaagtgatgtcaccctggaaaaa
gcccttgaatatttatctggtgatgatgtgagacgatctggtcgtccaaaa---------
------aaaggc------aaa------tctaaagttgaa---------gttgaa------
gttattgaagcgttttaa------------
>PrunusPersica
tctcaagtt---ccacatgtgacaagc---------------------------------
------aaattagagagtgttggtgcccaa------aatggcaag---------------
tattctgtaagtacatcttttttcaaacag---ctc---------------------agt
aaacgg---aggaaaagggaaaaggca---------------ttg------------gcg
gctcaaagcaaaaac---------------------gaagctaccatttcaagcatctcc
aaagat---------------------------------------------------gtt
gatgtagaagcttcaactgaacggcagatt------------------------------
------------------------------------------------------------
------------------------------------------------ggaagtgagaag
gga------gatggaaaactggga------tctttcctttcaaattcgctt---------
---------ataatcaat------------------------------------------
gataaccatgtccctaaagtcaaagga---------------------------------
------------------------aaaaagaggtcgaaaagcaagaaaactaaagaacaa
atttctgctgctaatgccccagca------------gaagctgctgcgaca---------
------------------------------------caaagttctaaaggtacttctcaa
---------acaaagaaatctggtagtaccaaaagt---ggcaaaaaatctgcacaggat
tca---gagttgaat------------ttcacgggaaaagtg---cctgtagaaattagt
---------------gatggttct---tcaataaaaccccagccaaagaagaaa------
---------agtgggaactctagtagaaagggaaagtct------ataacttcagat---
------------------------------------------------------------
tccaagtcaccccagaaa------------------catataccacaaaaaatgggcaaa
gtgaaacctcaa---------------------------gga------------aaaatg
acactgaagcagctgtaccccgcgactgggagaactgtcgtggttgtggagtctgctaca
aaggcaaaggttattcagggttatcttggtgatatgtttgaagtgctgcctagctatggt
catgtaagggacttggctgctaggtcaggatctgtaaggcctgatgatgattttagtatg
gtgtgggaagttccatctgctgcctggactcatcttaagagcataaaggttgcactaact
gga------------------gcagaaaat---------------------cttattctt
gcatca------------gatcccgatcgtgaaggagaggctattgcttggcacattatt
gagatgctgcaacaacaggatgctttacgtgaagatattaatgtagcaagggttgtcttt
catgaaatcactgagacctctatcaaaagtgctctgcaagctccaagagaaatcgatgaa
aacttggtccatgcttaccttgcccgacgtgctcttgattacttgattggatttaacatt
tcaccactgttatggaggaaactaccaggttgccagtctgcagggcgagtccaatctgct
gcactggctcttctatgtgacagagaaatggaaattgatgaatttaaacagcaggaatat
tggactgctgagattgaattgaaccaaaaagaaccaggttcatcagtaaatgccccagac
ttctcagcgcacttgacccattttgattccaaaaagttaaatcaattttctattgactct
cataccaaggcaaaagaaattgaacagcagattaattcacaaaattttcaagtggtc---
agctctaagaaaaacaaaatgcggaagaatcctcccacaccgtatataacatcaacactt
caacaggatgcggcaaacaaattacatttcagtgcagcatatacaatgaagcttgcacag
aaactttatgagggggttcaattatcagatggtaaggcagcgggtttgatcacatacatg
agaacagatggactacacatttctgatgaagcctgtaaggatgtgcgctccttggtaatt
caaaggtatggacagaattttgcatcagaa---agtccacgcaaattttttaaaaaggtg
aagaatgctcaagaggcccatgaagcgattagaccaactgatgttcgaagattgcca---
------------tccttgttccgtgggatgcttgatgaagattcattgaagttgtacact
cttatttggtgtcggacagtggcatgtcaaatggagcctgctacaattgagcagatacaa
cttgatattggaaatgcgggcgagtccattgttttccgatcttcatgctcaagggttgag
ttccttggatatcaggcagtctttgaggacgtggaagctcaggcagtcaagtataaagaa
aat---gaaggg---------------------------------------aacagtcgt
aatgaa---ggttttggacttcttaattccttgaagcgtggggatccattatacgttggt
aaagtggaactcaaggaacaccacactcaacctcctgcacgctactctgaggcatcgttg
gttaagaaattggaggaacttgggattggaagaccttcaacttatgcaagc---acattg
aaagttttacaggatagaaactatgtgacagtgaaaagccgtgtgttacatccagaattt
cgtggtcgtatggtgtcagcatttctcggccaccatttttccgaggttacagattatagt
tttactgctgatatggagactgagcttgataatgtctctgctggcttaactgaatggaag
ggcctccttagagattattggacccgattcagcgcttattgtgaccgtaccagtactgtt
catattcatcaggtggagaagatgatggaaaaaaaatttggagacttcttgtttgcttct
cttcccgatcaaagcaggacatgcccatgttgtatggaaggcaatttgattttcaaagtg
agtcggttcggtgcaggctattttattggttgtgatcaacacccaaagtgcaagtacatt
gctaagacattatatggt------gatgatgaa------gaagaagagagtactccgaag
aac------agcagtatg------gaggaaccaaaagtgctaggtcttagtccaggttcc
aatgaaaaggttcttttgaaaaatggtccatatggatcctatgtacaacttggtgaagac
aggaagggaaactcacctaaaagagcctctgtatcccatataaaggat---gtaggttca
attacccttgaagatgct------------------------------------------
---ctggagttaatgcgctatcctgtgacattg---ggt---aaccatccagaggatggg
caaccggtgattataaaggtggcaagg---gttgggtttgcagttagacatcggcgcaca
attgcttctgttcctaaggtctacaagaataagaagcccagtgaaatcaccctggaagat
gctttggagcttttgtcaagcagtaatgtaagacgatccggtcgacct------------
------aagagc------aaa------ccaaaggttgaa------------gaagaagtc
atgttggaagccgtgtag------------
>CitrusSinensis
tctcaacta---tcaaggggaaaaattggaattgag------------------------
------aaaataggtgttagtgatgcaaga------agcggcagc---------------
---------------ggcggaggcaagagctggttc---------------------aat
aaacat---aggaagcggaataatgca---------------gtg------------tct
gctcgaggtaagagt---------------------aatgctactagtagcagtatctca
---------------------------------------------------------gtc
tctgaggacgttaatgcggtgaattcaaca------------------------------
------------------------------------------------------------
------------------------------------------------agtgaacagctg
gtc------ggagatggagtggag------ggagcaaaactgggatcatct---------
---------gttagcaac------------------------------------------
actaaacaaaactctaaacctcgtgcgagacaa---------------------------
------------------------cagcagcagtcaagaagcaagaaaaagaaggaacaa
ctttctgctactgttgcttcagaa------------caggcttctgtggga---------
------------------------------------aaaagttgtaaaagtgtctctcaa
---------gctaagagttcgaagtgcaaaagtgag------caatgtgcagacctgact
tca---gagaagact------------tcaccagggaacaca---cttgagcaaccgcta
---------------gctagttctgctttgacaaaacagcagtccaagaagaac------
---------agtggaaactgtggtagaaagaagaaatct------gcaaaggcaactaag
gcatccctgcag------------------------------------------------
agacaaacatcggaagag------------------------------------atggtt
atagttcctcgg---------------------------gga------------caaaat
acacagaatccgctatatcctccaagtgggaaatctgttgtggtggtcgagtcagttaca
aaggcaaaggttattcagggataccttggtgatatgtatgaagtcttacccagctatggg
catgtgagggacttggcagcaaggtccggatctgtgcggccggatgatgatttcagtatg
gtgtgggaggttccatctgctgcttggacacatcttaaaagcatcaaggttgctctgagt
gga------------------gcagaaaat---------------------cttattctt
gcatca------------gatcctgatcgtgaaggagaggcaattgcgtggcacattgtt
gagatgctgcaacaacaggatgctttacatgaaaatattactgtagcaagggttgttttt
catgaaataactgaggcttcaatcaaagttgctctgcaagctgcaagagaaattgatgca
aacttggttcaagcttaccttgcccgaagggctcttgattatttgattggatttaacatc
tcaccattattatggaggaaattgccaggttgccagtctgctggacgagtccaatctgcc
gccctgtctcttatatgtgacagagagatggagattgatgaattcaaaccacaggagtat
tggactgttgaggctgtgttggacaaaaaagaatcacattct---ttggataccttttct
tttccagcacacttgacccattttcaatccaaaaggttaaatcagctctcaattggttct
catacagaggcaaaggatattgaacagaaaattaattcagcgaattttcaagtgatcaaa
aactctaaaagaagcatggtacggaaaaatccc---acaccgtatataacatcaaccctt
cagcaagatgctgctaacaaattgaatttttcagcaacatacactatgaagcttgcacaa
aaactttatgagggggttcagttaccagatgggacggcagcaggtctgataacatacatg
agaacagatggactacatatctctgatgaggctgctaaagaaatacgctccttgatattt
gaaaggtatgggtcacatcatgccccagaggaaggtcctcgcaaatattttaagaaggtg
aagaatgctcaagaggcccatgaagctattagacccactgatattcggaggttacct---
------------gcaatgctctctggattacttgatgaagattgtttgaagttatattca
cttatttggtcccggacaatggcatgtcaaatgcaacccgctacagttgggcagatacaa
gtggacattggcaatgctgatgagtccattgttttccggtcttcttgctctagagtcgag
tttcttggattccaagcagcttacgaggatgttgatgctggagcaatcagatataaggag
aat---gaagaa---------------------------------------aatgatcgg
catgaa---gcctttgcaattctcaattcattgaagacaggggatccactgtatcttgga
gaagtggaacttaagcagcatcatacccagcctccagcacgctattcagagggttcattg
gttaaaaagctcgaagaacttgggattggtagaccttcaacttatgcatcc---acattg
aaagttttacaggacagaaattatgtaacagtgaaaagccgcatattgtatcctgaattt
cgtggccgaatggtgtcagcatttctctctcactatttctcagaggtgacagactacagc
tttaccgctgatatggagactgagcttgataatgtttctgctggcttgactgaatggaaa
ggcctgcttgtagattattggtcaagattcagttcatattgtacctgtgctcaatctctc
catatacatcaggtggagaagatgttggagaaaacatttggggattccttgtttgcttct
ctccccaataaagacaggagttgtccagtctgtggggaaggcactttgattttcaaagta
agtaggtttggtgcaggctatttcataggatgcaatcaacatccaagatgcaattatatt
gctaagacgttatatggt------gacgatgat------gaagaagatactcttcaaagg
aac------actaatgtg------gacgagccaaaattgattggtcatcatccggcttca
aaagaaaaggttcttcttaaaagtggtccttatggattctatgtacagcttggtgaagac
aggacaggatatttgcctaaaagggcttctgtttcccatattaaggat---gtggactca
attactctcgaagatgct------------------------------------------
---ttggagttgctgcgttaccctgtgaatctg---ggg---aaccacccaaaggatggt
caacccataatgttaaggcttgcgagg---gctggattttctgttcgacatcggcgcact
attgcctctgttcccaag---------aacatgaagccgaatgacgtcactcttgagaag
gcgttggagtttctgtcgggtaaagatgtaagacggtgtggccgacct------------
------aagggc------aaa------ccaaagcgtgag------------gaa------
gctttggaggccatgtag------------
>GossypiumRaimondii
------------------------------------------------------------
------------------------------------------------------------
------------------------------------------------------------
------------------------------------------------------------
------------------------------------------------------------
------------------------------------------------------------
------------------------------------------------------------
------------------------------------------------------------
------------------------------------------------------------
------------------------------------------------------------
------------------------------------------------------------
------------------------------------------------------------
------------------------------------------------------------
------------------------------------------------------------
------------------------------------------------------------
------------------------------------------------------------
------------------------------------------------------------
------------------------------------------------------------
------------------------------------------------------------
------------------------------------------------------------
------------------------------------------------------------
------------------------------------------------------------
------------------------------------------------------------
------------------------------------------------------------
------------------------------------------------------------
------------------------------------------------------------
------------------------------------------------------------
------------------------------------------------------------
------------------------------------------------------------
------------------------------------------------------------
------------------------------------------------------------
------------------------------------------------------------
------------------------------------------------------------
------------------------------------------------------------
------------------------------------------------------------
------------------------------------------------------------
------------------------------------------------------------
------------------------------------------------------------
------------------------------------------------------------
------------------atttctgatgaagctgtcaaggacattcgctccttggttatg
gaaagatatgggtcccgttttaccccagaa---aacgcatgtaagtattataagaaggtc
aagaatgctcaagaagcacatgaagcaattagacccaccaatattcggaggttacca---
------------tctatgcttgttggagcacttgatgaagattcattgaagttatacact
cttatttggtcaagaacaatggcttgtcaaatggaaccttcaatcctagagcagatacaa
cttgaaactgggaattgtgatgagtccatcattttccgatcttcatgctcaagagtagtg
ttccttggttatcagtctgcttatcaggatgtggaatctgaaacaatcagatttaaggat
aat---gaagcc---------------------------------------agccataat
gctgtg---gcttttggcattcttagttccttgaagaagggggatcaattatctattggt
gaagtagaaatcaagcagcatcatactcaggcaccaccgcggtattctgaaggatctttg
gttaagaaactggaggagcttggaattggtagaccttcgacatatgcctca---acattg
aaagttttacaggatagaagttatgtgacagtaaaaagtcgtgtactgtatcctgaattt
cgcggtcgcatggtctcagcatttctctctcaccatttttctgaggtcactgattacagt
tttacagctgatatggagacagaacttgacaatgtttctgcaggcttaactgaatggaaa
gggctccttagggactactggacacgtttcagctcatattgtagtcgtgctgaaaacgtt
cacattcatcaggtggagaagatgttggaaaagacatttggggatttcttgtttgcttct
ctccctaataaaagcaggacatgtccaagttgcatggggggaacgttaattttcaaagta
agtaggtttggtgcaggctattttatagggtgtaaccaacatccaaaatgcaaatatatt
gctaagacattatatggt------gatgaggag------gaagaagagagccctcaaaag
agc------aacactgtc------gaggagccaaaactgttaggtcttaatccagggtcc
aatgagaaggttttgttaaagaatggcccttatggatactatgtgcagcttggagaagac
aggactggttatttacctaagcggtcctctgtttctcatataaagaat---gtggatacc
atcaccctcgaagatgct------------------------------------------
---gttgagctgctgcgctaccctgtaactttg---gga---gaacaccctaaggatggg
caccctgtgatattgaagcttgcaaag---gttggattctcggttcgccatcgacgcacc
acagcttctgttcccaag---------agtatgaagccgaaagatgtcaccctagagaaa
gcgttggatcttttgtcaagtaaagatgtaagaagatctgggcgacct------------
------aggaac------aaa------ccaaaggttgaa------------gaa------
gctatagagagcagtaatgctgttaactag
>TheobromaCacao
tctcaattc---cctcgattggcaacc---------------------------------
------aagaatgatagtatgggtgtcaga------gatggaagg---------------
agtagtggc------ttcagcttcagaggg---ttc---------------------aat
aggcat---tggaagaagccaaaggga---------------gtg------------gct
gctctcaatgggatc---------------------aagggtgcacctttccgatcacct
acttcaact------------------------------------------------tca
ctgcttagcaattgtaagctggactctact------------------------------
------------------------------------------------------------
------------------------------------------------tcaacttcactt
ctt------aacaatgctaatcca------ggctctacttcaacttcaccg---------
---------cttaccaat------------------------------------------
gctaagccagaatctaaagttagtctgcaaaag---------------------------
------------------------aaaaagcagtcaagaagcaagaaaaacaaggaaccg
atttctaccactgttgtttcagat------------gaagcacctgtggtg---------
------------------------------------aatggctctaaaacagcttctcca
---------gtagggatctctaataatagcaaaaat---ggccagcatcacacgccggct
tca---gagggaaat------------tcaactggaaactta---cccactgaagcccat
---------------gatggttctgcttcaacaaaactgcggtccaaaaagaaa------
---------agtaggagctccagtagaaaaagacaacct---------------------
---------------------------------------------atgaaagcagtt---
aatgaggcagctcagaaa------------------------------cagacaccacaa
catatatctcag---------------------------gga------------caaagg
ccattaaagcagctatatcctcccactgggaagtctgttatggtggttgagtctgtcaca
aaggcaaaggtgattcagggataccttggtgatacgtttgaagtcttgcctagctatggt
catgttagggacctggctgctcggtcaggatctgtgcgacctgatgatgactttagcatg
gtgtgggaggtccctagtgctgcatggacgcatcttaagagcattaaggttgcactaagt
gga------------------gcagaaaat---------------------cttgttctt
gcatca------------gacccagaccgtgaaggagaggctattgcttggcacatcttt
gagatgttgcaacaacaggatgctttaggtgaaaaacttaatgtagcaagagttgtcttt
catgaaataactgaggcatccatcaaaagtgctctgcaagtaccacgagaaattgatgtt
aacttggttcatgcttatctcgctagacgcgctcttgattatctgattgggtttaacatt
tcaccacttttatggagaaaactacctggttgccagtcggctggacgagtgcaatcagct
gccctgtctcttatttgtgacagagaaatggaaattgatgagtttaagccacaggagtat
tggactattgaggttcagttgaaaattgaagaatcaaatgttccagtaaaagatacttct
ttccctgcacacttgactcattataattcaaagaagttaggccaattctcaatcagctca
gatacaggggcgaaggacattgaacagaagattaatttggaaaaccttcgagtgatc---
agctctaaaagaaacacaatgcgaagaaaccctcccaccccctatataacatcaacactt
cagcaggatgctgctaacaaattaaattttcctgcaacatatacaatgaagcttgctcag
agactttatgaggggattcaattgtcagatggtaaggcagccggtctgataacatacagc
agaacagacggactacatatttctgatgacgctgttaaagacattcgctccttggttatg
gaaagacatggaacaagttttaccccagaa---agtgcacgcaagtattttaagaaggtg
aagaatgctcaagaggctcatgaagcaattagacccaccaatattcggaggttacca---
------------tcaatgcttgctggagtacttgatgaagattcattgaagttgtacact
cttatttggtcaaggactatggcttgtcaaatggaacctgcaaccatagagcagatacaa
cttgaaattgggaatagtgatgagtccatcattttccgatctgcatgctcaagagtagag
tttcttggatatcagtctgcttatcaggatgttgaagctgaaacaatcaaatttaaaaat
aat---gaggca---------------------------------------aatgagcat
gctgag---gcttttggaattcttagttccttgaagaaaggggatcaattgtatcttggt
gaagtagagctcaagcagcatcatactcagcctccagcacgctattctgaaggatcattg
gttaagaaactggaggagcttgggattggaagaccttcaacatatgcatct---acattg
aaagttttgcaggatagaaactatgtgacagtgaaaaatcgtgtactatatcctgaattt
cggggtcgcatggtatcagcatttctctcacaccatttttccgaggtcactgactacagt
tttactgctgatatggagacagagcttgacaatgtttctgctggcctaactgaatggaaa
ggcctactcagggactattggacacgtttcagctcatattgtagccatgttgagaatgtt
catattcatcaggtggaaaagatgttggaaaagacatttggagatttcttgtttgcttct
ctccctaataaaaataggatgtgtccaagttgcatggatggaacattaattttcaaagta
agtaggtttggtgcaggctattttatagggtgtaatcaacatccaaagtgcaagtatatt
gctaagacattatatggt------gatgaggag------gaagaagagagccctcaaaag
ggc------aactctgtt------gaggagccaaaattgttaggtcttaatccagggtcc
aatgaaaaggttttcttaaagaatggcccttatggatactatgtgcagcttggtgaagac
aggatgggttatttacctaagcgatcctctgtttctcatataaagaat---gtggactct
atcacccttgaagatgct------------------------------------------
---ctcgagttgctacgataccctgtgacattg---gga---aaacatcctaaggatggg
caccctgtgatattgaagcttgcaaag---gtcggattttcagttcgccatcgacgcacc
attgcttctgttcctaag---------agtatgaagccgaaagatgtcaccctagagaaa
gcattggagcttttgtcaagtaaagatgtgagacgatctgggcgacca------------
------aaaaac------aaa------ccaaaggttgaa------------gaa------
gctattgagtcctggtag------------
>ManihotEsculenta
------------------------------------------------------------
------------------------------------------------------------
------------------------------------------------------------
------------------------------------------------------------
------------------------------------------------------------
------------------------------------------------------------
------------------------------------------------------------
------------------------------------------------------------
------------------------------------------------------------
------------------------------------------------------------
------------------------------------------------------------
------------------------------------------------------------
------------------------------------------------------------
------------------------------------------------------------
------------------------------------------------------------
------------------------------------------------------------
------------------------------------------------------------
------------------------------------------------------------
------------------------------------------------------------
------------------------------------------------------------
------------------------------------------------------------
------------------------------------------------------------
------------------------------------------------------------
------------------------------------------------------------
------------------------------------------------------------
------------------------------------------------------------
------------------------------------------------------------
------------------------------------------------------------
------------------------------------------------------------
------------------------------------------------------------
------------------------------------------------------------
------------------------------------------------------------
------------------------------------------------------------
------------------------------------------------------------
------------------------------------------------------------
------------------------------------------------------------
------------------------------------------------------------
------------------------------------------------------------
------------------------------------------------------------
------------------------------------------------------------
------------------------------------------------------------
------------------------------------------------------------
------------------------------------------------------------
------------------------------------------------------------
------------------------------------------------------------
------------------------------------------------------------
------------------------------------------------------------
------------------------------------------------------------
---------------------------atgcctccc------------------------
------------------------------aaacca------------------------
---------------------------------------------------------ttt
cgc---------------------------------------------------------
---------------------cagcttgataatgtttctgctggcttaactgaatggaaa
gggcttctcagagactattggacccgatttagttcatactgcaatcgtgctgaaagcatc
catattcatcaggtggagaagatgctagagaaagcatttggggattttttgtttggttcg
ctccctgataacagcagagcatgccctagttgtctggagggcactttaatcttcaaagta
agtaggtatggtgcaggctatttcataggttgtgatcaacacccaaagtgcaagtatatt
gctaaaactttatatggt------gatgaagaa------gaagaagaagaaacacctcaa
aac------aagtctatg------gaagaaccaaggttgctgggtgttcatccagtttct
aatgagaaggttctcttgaagaatggtccgtatggattctatgtacagcttggtgaagac
aggaaggatttcacaccaaaaagagcctctgtttctcatataaaggac---gtagatagt
attacattggatggtgca------------------------------------------
---ctgcagttactgcgttatcctgtgacattg---ggt---aaccatccaaaggatgga
catcctgtgatcttaaagcttgcaaag---gttggatttgctgttagacatcggcgaaca
attgcttcagttcccaag---------agtatgaagccagatgacatcaccttggagaaa
gcactggagcttttatcaggtgataatgtgaggcatatcggtcgacct------------
------aagggg------aaa------ccgaaggttaag------------caa------
gtcatggaggttttgtag------------
>PopulusTrichocarpa
tcaacagcc---tcaagagggtcaaat------aat------------------------
------aagaatcaaaat------------------gtgggtgga---------------
---------------------------------ttt---------------------agt
aaacat---tggaaaaagccaaaggca---------------tcgggt---------gct
gctcatgataaagat---------------------gaaactaacacaaactctcgtatc
tcggcttct------------------------------------------------aaa
gatgttgatgctgttacttcaaccgaaaca------------------------------
------------------------------------------------------------
---------------------------------------------------------gct
gtt------ggagatgcaaagctg------ggttcagcagtttcaagaacg---------
------------------------------------------------------------
agaaacaaaaaatccaaagttaatgaaacagag---------------------------
------------------------aagaaggaatccaaaagcaagaaaaacaagggagaa
gcttctttcactgctgtttcagaa------------aaagctgctggggca---------
------------------------------------aaatctatgacaacgacttcccaa
---------ttaaagaagtctcttcctagcaaaagt------ggccaggttgctgcacga
gct------------------------tcacagaaaaaagca---actgaggaaatgccc
---------------------aatggttcaacaaaacaacagtccaacaagaaa------
---------aacggtaactctagtataaagagaacaact------aaaaaggcagtt---
------------------------------------------------------------
aatggatcagcagagaaa------------------cagaaaccccaaaagataggcaaa
ttgcaacctttt---------------------------gca------------caaggg
aaactgaagtcactatatccttcagcagggaaatgtgttgtggtggttgaatctgtaaca
aaggccaaggtgattcaggggtatcttggtgatatgtatgaagttttgcctagctatggt
catgtaagggacttggctgcaaggtctggatctgtccgacctgatgatgattttagtatt
gtgtgggaggttccttctgctgcctggactcatcttaatagcattaaggttgcactaagc
gga------------------gcaaaaatt---------------------cttatcctt
gcatca------------gatcctgatcgtgaaggagaggctattgcttggcatattgtt
gagatgttgcaacaacaggatgccttacgccaagatcttacggtagcaagagttgtcttt
catgaaataacagagacatccataaaaaatgctttgcaagcaccaagaggaattgacgta
aacttagttcatgcttaccttgctcgacgtgctcttgattatttgattgggttcaacatc
tcaccattgttgtggaggaaattaccaggttgccagtcagctgggcgagttcaatcagct
gcattatcacttttatgtgacagggaaatggaaattgatgaattcaattcgcaggagtat
tggactattggtgctaagttgaagaaacaggagcaagattct---------------tta
gtgaatgcacacttgacccattttgattccaaaaagttgaatcaattctcaattagttct
gacacagaggcaaaggatatggaacagaagattaattctgctgactttcaagttgtt---
ggctctaaaaaaaccaaaacacatagaaatcctcccactccgtatataacatcaacactt
caacaggatgctgcaaacaaattagattttgccacatcatacacgatgaaggtcgcacag
aagctttatgaaggggttcagttatcagatgggaaggcaactgggttgataacttacctc
aggacagatggactgcatatttcggatgaagctgttggaaacatacgttccttgatcatt
gaaagatatgggcaagatttcgcatcgaag---ggtccacgcaagtattttaggaaggtg
aagaatgctcaagaggcccatgaagcaatcagacccaccaatattcatcttttacca---
------------tcaatgcttgttggagtacttgatgaagattccttgaagctatacaca
ctaatctggtctcggacagttgcatgccagatggaacctgttactattgagcaggtgcaa
gttgacattgggaatgctggaaagtccattgtttttagatcttcatgctcaagagttgag
tttcctggatatcaggcagtttatgaggatgttgaggctggagctgtaagatataaggaa
agt---gatgca---------------------------------------ctcaatcgt
caagag---gcttttggaattcttgattcacttaagacaggagattcattgtatcttggt
gaagcagatatgaaacagcactttactgagcctccgccacgctactctgagggatcactg
gttaagaagctcgaggaacttggcattggaagaccttcaacatatgcaagc---acactg
aaagtcttaaaggataggaactatgtgactgtaaaaaaccgtgtactgcatccagaattt
cgtggtcgcatggtgtcagcatttctctctcaccattttactgaggtcacggactacagc
tttactgctgatatggagactgagcttgacaatgtttctgctggcttaactgattggaaa
ggccttctaaaagattactggacacgatttcagttgtattgtagccgtactgaaagtgtc
catattcaccaggtggagaagatgttggagagaacatatgaccgctttttgtttggttca
ctccctgataaaagcagaacatgcccaagttgtatggagggcactttgatattcaaagta
agtaggtttggtgcaggctattttattggatgcgatcaacacccaaactgcaagtacatt
gcaaagacgttatatggt------gatgatgag------aaagaagaaactcctcaaagt
---------tctagtgtt------gatgaaccaaaactgcttggtgttcatccgacttcc
aatgaaaaggttcttttgaagaatggtccttatggatactatgtacagcttggagaagac
aggaagggttacgctcctaaaagatcttctgtttctcatataaaggat---gtgggtgct
attactcatgaagttgct------------------------------------------
---ctcaacttgttacgctaccctctgacattg---ggt---gaccatccaaaggatggg
tatcctgtgatgataaagctcggaaag---gggggatacacagttaaacatcgtcgtaca
atggcttctgttcccaag---------aacttgaagccggagaagattacaatggagaaa
gcattggagcttttatcaggtaaaaatgtaagtcattctggcaggccg------------
------aagagc------aag------ccgaaagtagaa------------gaa------
gctgttgaggccatgtag------------
>VitisVinifera
------------------------------------------------------------
------------------------------------------------------------
------------------------------------------------------------
------------------------------------------------------------
------------------------------------------------------------
------------------------------------------------------------
------------------------------------------------------------
------------------------------------------------------------
------------------------------------------------------------
------------------------------------------------------------
------------------------------------------------------------
------------------------------------------------------------
------------------------------------------------------------
------------------------------------------------------------
------------------------------------atgttggagaatcaggtt------
---------ttgctccttttatctcattgcaatatt------ttaactaacactgcagta
ttt---cagaataat------------tcaactgggaacaag---cctgtggaggcgctt
---------------gatagttctgtttcaacgaagagccaatccaagaaggca------
---------actggcagctctaataaaaagggaaaatct---------------------
---------------------------------------------ccaaaagtggct---
aatgagtcaccaaagaaa------------------cagacggtccacactatgggcaaa
attaagtccctg---------------------------gaa------------caaagg
ccactgaagaaattatatccttcttctgggaaatctgttgtggtggtggagtctgttaca
aaggctaaggtcattcagggctaccttggtgacatgtacgaagtcctacctagctatggg
catgttagggacttggctggaaggtcaggatctgtgcggcctgatgatgacttcagcatg
gtttgggaggtcccatctgctgcctggactcatcttaagagtattaaggttgccctaggc
gga------------------gcagaaaat---------------------cttattctt
gcatca------------gatcctgatcgtgaaggagaggctattgcttggcacattatt
gagatgttgctgcagcaggatgctttacataaagatttaactgtagcaagggttgttttt
catgaaataactgagtcatccatcaaaagtgctctggatgctccaagagagattgatgta
aacttggttcatgcttacctcgcacgacgtgctcttgattatttgatcggattcaacatt
tccccactattatggaggaagttaccaggttgccagtcagctgggcgagtccaatcagct
gctctggctcttatatgtgatagagaaatggaaattgatgaatttaaaccacaggaatat
tggacggttgaa------------------------------------------------
------------------------------------ttaaatcaattttcaatcagctct
catacagaggcaaaggctattgaacaggagattaattcattggagttcaaagtgatt---
ggttctaaaagaaataaaatgcggaaaaatcctcccacaccatatataacatccacactt
cagcaagatgctgcaaacaaattacatttttcagcaatgtatacaatgaagttagcacag
agactttatgagggggttcaattatcagatgggaaggcagcaggattaataacatacatg
agaacagatggactacatgtttctgatgaagctgcgaaggacatacgctccttggttgca
gaaaggtatgggtccaatcttgcatcagat---ggtgttcgcaaatacttcaagaaagtg
aagaatgctcaagaggcccatgaagctattagaccaactgatattcagcggttacca---
------------tcaatgcttgctggagtacttgatgaagattccttaaagttgtacact
cttatctggtctcgcacaatggcatgccaaatggaaccagctacaattgatcagatccaa
gtcgatatagggaatgccaatgagtctgttgtgtttcgatccacatgctcaggagttgag
ttttttggataccaggcagtctataaggatgtggaagctaaagcaatcagagttgatgaa
aat---gaaggg---------------------------------------aatgaacgt
ggtgaa---gtctttaaggctctcagttcattgaaggcaggggatccattgtatcttagt
ttactggagctagagcagcatcatacccttcctccatcacggtactcagagggtgccctg
gttaagaagctggaggagcttgggattggaaggccttctacatatgcaatc---acaatg
aaagttttacaggatagaaactatgtgacagtcaaaaaccgagtattatatccggaattt
cgtggtcgcatggtgtcggcatttctctctcaccatttttcagaggtcacagactatagt
ttcactgctgatatggaaactgagcttgacaatgtttctgctggcttgactgagtggaaa
ggtctcctcaaagattattggacacgattcagcatgtattgtaatcgtgttagtaatgtc
cacattcatcaggtggagaagatgttggagaaaaaatttggggattttttgttttccttt
cttcccgataaaagtaggacatgcccaagttgtatggagggcacattgattttcaaagta
agtcgatttggttcaggctattttataggttgtgatcaacacccaaagtgcaagtacatt
gctaagatgttagatggt------gatgatgat------gaagaggttgcttctcaagac
---------aaaacattt------gaggagccaaaggctctgggtcttagtcctggttca
agtgagaagattcttttgaagaatggtccatatggattctatcttcagcttggtgaagac
aggaaaggatacttgcctaaaagagcctctgtttcccatataaaggat---gtgggctct
ataacacttgaagatgct------------------------------------------
---cttgagttgctacgctatcctgtgacattg---gga---aaccatccaaatgatgat
caccctgtagtcctaaagctggcaaaa---aatggattttccattagacatcggcgaaca
attgctcctgtgcctaag---------aacataaaaccaaatgacatcactctagagaaa
gcattgaagctactgttgggtaaagatgtaaagcagtctggccggccc------------
------aagaac------aaa------aagaaacaagaacttcatatcattcag------
cctgttgaatcctcggtttccggaaggata
>OryzaSativa
ggtaat------ccaaatatgcgaaag------gaa------------------------
------------------------------------gatgggagt---------------
---------------gttgcacacagtatg---ttt---------------------cat
agatct---gagaaaaggaaaagcaca---------------ttg------------gct
gcttgt------------------------------ggcaccatcactgatgaggcttca
acatcaact------------------------------------------------agc
aaacgcagtaagagtggtactggtactaaa------------------------------
------------------------------------------------------------
------------------------------------------------------------
------------------------------------------------------------
------------------------------------------------------------
---------------------aagactactacc---------------------------
------------------------cggaggaaaagtccaacaagcagaaaa---------
------------------------------------------------------------
------------------------------------aaggaagctagtgaagatatgaaa
---------gaagagaaggcatctactaagaaacag------aggaaatctgttaaaact
agt---acagcagca------------acaaagagcaggaaa---attggggtcaaccaa
---------------gaagaaagcaagtctgacatttccaaatcaaaaaaggct------
------------gccgatagttctaaagagaagaagaca------tcaagcaggtcgaag
aaatcttcaaaagcgaag---------------------------gaatctgctgct---
tctaacgcgacagctaaa------------------------gctgagatttgtacgatg
acctctgttagt---------------------------gag------------cagaag
ccacttgttcctctttaccctcccacagctaaatcagttcttgttgttgaatcagtaaca
aaagcaaaagtaattcaaaaatacctcggggacatgtatgaagtgttacctagttatggc
catgtgagagatttagctggaagatcaaaatctgttcgtcctgatgatgacttcagtatg
gtgtgggaggttcctgctgctgcctggacacatcttaagagcataagaacggcgttaaaa
gggtatgataatgcagtatgggcagaaaat---------------------ttgattctt
gcgtct------------gatcctgaccgtgaaggtgaagcaattgcttggcacatcaaa
gaaatgctcgaacagcaagacgcattgggttcaaaagttactgttgcaagagttgtcttt
catgaaataacagaggatgctgttaaaaaggctttaatatctccaagatatattgatatg
gacctagtgaatgcctatctagcacgccgttcccttgattatttgattgggtttggcata
tcaccactgttatggaggaagctacctggttgccagtcagctggacgagtccaatctgcg
gcattggctcttgtgtgtgatcgagaggctgaaatagaacagtttgatccgcaggagtac
tggactgttgatacggacttcaaaacccaacattctggccct---tcaaatggccttaac
cttcaatcccggataaagcatcttaattcaaaaaagttggatcagctttctatacgctct
caagaagaagcacacaatatagaaaagaggatttattcatcccaatttgaagtaaca---
ggaattaagagaagtaaaattaacaagaatcctcctatgccatatataacatccagcctt
cagcaggacgcagcaaacaaactacattttagtgctgggtataccatgaaggtagcccaa
aagctctatgaggggattaacctttcctctgaggaagcaactgggttaattacatacatc
cgaacagatggttttcatatatctgatggagctgcagaagatattctttcattagtgaag
caaaggtatggtgaggaatatgcttcagag---ggcattagaaaatacttcaagaaggtg
aaaaatgctcaagaagcgcatgaagccataaggccgaccagcataaggaggttgcca---
------------tcatctttggtcggagcacttgatgatgattctttgaaactgtatact
ctaatatggaaaagaactatggcttgccagatggaagcttctagaactgatatgattcaa
gttgatattggtaattctgaaggagacatgatttttcattcatctgcatcaaggcttgac
ttcaagggataccaagctgtatatgatgacactgaagcaagtccttccagttacaattct
gag---gttgat---------------------------------------gctgttcac
caggat---aactttgaggccttgtccaaattagaggttaaggacttggtgtctccagtt
aacgttcatctttcacagcactttactaaacctccatcacgttattctgagagtgcattg
attaaaaagctagaagaacttggaattggaaggccatccacatatgcatct---ataatg
aaagtattgcaggatcgtaaatatgtgacaataaaaagtcgggttctacaccctgaattt
cgtggtcggatggtctcggcgtttcttatgcatcatttctctgaagttgcagatctcagc
tttactgctaacatggagactgagctagataatgtctctgctggatcaactgaatggaag
ggccttctgaaagacttttgggaacgattcaataaatattgcggcgatgctagtcgcctt
gacgtcagaaaggtagaaagaatgcttgaagaaaaattcggttccatcctcttttctgac
ctagacaatgatagtaggatatgccctagttgttctgaaggaaccctaagattcaaagtt
agtaggtatggtgagggctatttcataggctgtgatcgacatccgaaatgcaagtacatt
gctcgcacgttatcagac------gatgacgat------gaaactgaagcatctgatgaa
act------caaaggact------ttcacacctaggttacttggagcgctacctgattct
gatgaaaaggtgtttttgaaacaaggtccttatggccactacgtccaggttggagaggat
agaaagggagtatcaccgaaaagagctcctctttctgaggtgaaagat---attgactct
atcactctgaaagatgca------------------------------------------
---atcgagctattgcagtatcccaaaattctg---gga---aaacaccctgatgatgat
cttcctgtacttatcacacattctaaa---gctggatttagtatcagacacaggagaact
cttgcttccttgccaaag---------agtgctgacccaaagaagattaccctcgagcgt
gcactgaagctcttgactggtaaaaacgtgagaatgtttggtcgtcct------------
------aaggga------aaa------acgaagaaagag---------gcagaa------
ccccttgaatggcattaa------------
>SorghumBicolor
------------------------------------------------------------
------------------------------------------------------------
------------------------------------------------------------
------------------------------------------------------------
------------------------------------------------------------
------------------------------------------------------------
------------------------------------------------------------
------------------------------------------------------------
------------------------------------------------------------
------------------------------------------------------------
------------------------------------------------------------
------------------------------------------------------------
------------------------------------------------------------
------------------------------------------------------------
------------------------------------------------------------
------------------------------------------------------------
------------------------------------------------------------
------------------------------------------------------------
------------------------------------------------------------
------------------------------------------------------------
------------------------------------------------------------
------------------------------------------------------------
------------------------------------------------------------
------------------------------------------------------------
------------------------------------------------------------
------------------------------------------------------------
------------------------------------------------------------
------------------------------------------------------------
------------------------------------------------------------
------------------------------------------------------------
------------------------------------------------------------
------------------------------------------------------------
------------------------------------------------------------
------------------------------------------------------------
------------------------------------------------------------
------------------------------------------------------------
------------------------------------------------------------
------------------------------------------------------------
------------------------------------------------------------
------------------------------------------------------------
------------------------------------------------------------
------------------------------------------------------------
------------------------------------------------------------
------------------------------------------------------------
------------------------------------------------------------
------------------------------------------------------------
------------------------------------------------------------
---------------------------------atggttaaggacttggtatttcctgtt
aacgtgcatcttggacagcactttactaagccaccatcacgttattctgagggtgcattg
attaaaaagctagaagaacttggaattggaaggccatctacttatgcatct---ataatg
gaagtgttgcaggatcggaagtacgtgacagcaaaaagtcgagttctacaccctgagttc
cgtggtcgaatggtctcggcattccttttgcaccatttctctgaagttgctgattacagc
tttacagctaacatggagacagagctagataatgtctctgctgggtcaactgaatggaag
ggtcttctgaaagactactgggaacggttcagcaaatattgtgcagatgcaagtaaactg
gatggcagaaaggtagagagaatgcttgaagaaaaatttggtcctatcctctttcctgat
gttgacaaggatagtagaatttgccctagttgttctgaaggaaccttgagattcaatgtt
agtaggtatggtgaaggctattttataggctgtgatcgacatccaaaatgcaagtacatt
gctcgctcattttcacag------caagaagat------gaaactgaacccaccgaagaa
agt------ccaaaatct------tttacacccaggttacttggcgtcatgcctgattct
gatcaaaaggtgtttttgaaacaaggcccatatggctactatgttcagaatggagaggac
aaaaagggactgtttccgaaaagggcttccctttccgag------------atagactct
attactctagaagatgca------------------------------------------
---attgagcttttgcaatatcccaaaattctg---gga---aaacatcctgaagatgat
catcctgtacttataacacattctaaa---gttggatacaacatcaagcataggagatct
cttgctcaagtgccaaag---------aatatggacccaaagaagatgacacttgagcct
gcgctcaagcttctgagtggtaaaagtgtcagacggattggtcgacca------------
------aagggg------aag------gttgaaaagaag------------gaa------
cccgttgaatggcattag------------
