# Supplementary material for: Altered Mitochondrial Respiration Is Associated With Loss of Nuclear‐Encoded OXPHOS Genes in Parasitic Broomrapes
Source: Ecol Evol. 2025 Jul 6;15(7):e71737. doi: 10.1002/ece3.71737 (PMC12230201; doi:10.1002/ece3.71737)
Supplement: Supplementary file 1 — Appendix S1. [file ECE3-15-e71737-s003.tgz › Orobanchaceae_O2K_Supplementary_v3/Data_S1/DataS1/RRR/OG0001482_RECA3.filter.hyphy.fas]

>CinnamomumMicranthum_RWR78339.1
tctgaa------gttgaaactgcattggaatac---gaaagggatcaaccctattatgaggatggc---aaagtgatggagaaagatgctgcacttcaccttgctctctctcgtcttgctggcgatttcggtaaagaatctatgctatcgctgcaacgattttatggttcacgatatgcaccggttatctccacaggttctttgaagcttgatctgtctcttgggattggaggattaccaaagggacgagttgttgaaatttatgggagagaggcttcagggaaaacaacacttggccttcagattgtcaaggaagctcaaaagcttggaggttattgtgcatattttgatttagaaaatgctatggatccatctcttgcggaagccattggtgtaaacacagaagatcttcttcttgcccgtccaaattgtgctgaaaattcccttagtgcaatagatactctggtcaaaagtggatcagtagatgttatcgtggttgatagtgtggctgcccttctaccccaacatgaacttgatggtgaaataggtttt------accaaccttgaacaa------caatcacggctgatgacccatgcattgcgtaaaattcacatgtcattatgccggtccgaaacacttttgatatttattaatcaggtcagatcaaatttg---aga---aca---tttcaaggtctt---ggtaatgtaaatgaggtaacttgtggtggaaatgccttgaagttctatgcagcaatacgcatgagaattatgagaacaggcctgcttaagagtgaagacgaggttacaggtctcagtgtctcagtgcaagttatgaaaaacaaactggcacct---gcaactgcaatgaagaaa---gccgaactagagataggatttgggaagggcatttgccgtgaa---gctgaggttttggagattgcttctagtcatggagttatcccgaagaaaggaaatggttacctcatagatgggcaggttttcaaagataaggtggaagcccaacattatctagcacaaaataatgaaattacagaagaaattgtgagagtcctgagaaaccagttgctg
>Daucuscarota_D.carota_subsp._sativus_v3.0|DCAR_519412.mRNA
tccgct------gttgaggctcta---gaattt---gaggcc---gatgaactacccaatgaagct---gaaacagcagaaaaagattctgcccttcgtacggctatttcccagcttgctggtgattttaccaaagaatccatgttatctctgcagcgcttttttaggacgaggcgcacatctgtggtatcaacaggctccctgaagcttgaccaagctcttggggttgggggattaccaaagggaaggatggttgaaattttcgggcaagaagcatcaggcaagacaacattggcccttcatgtaatcagggaagctcaaaagcttggaggctactgtgcatatctggatgtggaaaatgcattggacccttcacttgcagagtcaataggtgtaaacacagaaaatctacttatatcacagcctgattcagctgaaaatttgttgagtattgtacatacactgacaaaaagtggatctgtggatgtagtcgtggtagacagtgttgctgctcttgttccccaacgtgaaattgattgtatgataggtgaa------aattacgagaacata------caatcacgaataatgactcaagcactacggaaaattcaatattcattatgcaactccaagactcttatcatctttattaatcaggtgagatcagattta---agg---tcg---ggcaaaggattt---ggatgtactgatgagataacttgtggtgggaatgcattgcaattctattcgactatacggatgaagataaacagaaaaaaattgctcacaagcagggatgaggctactggtctagggatacgtgtccaagtggttaaaaacaaacttgcacct---gca------atgagaaca---gctgaattagatatccagtttggaagaggcatttgccctgaa---tctgaggtattggaaatgggctgtcaacatggagttatcttgaaagaaggaaatagctattttatagaaggaaatgttttgaacagtaaagcggaagctgaaagttatttatcacaaaacgaggaagttttgaatatagtagttaaaaccttaagagatcaattgttc
>SolanumTuberosum_PGSC0003DMT400021038
tcagca---------------------gaaggt---gaactt---gatgaaatccaagatgacacc---aaaacatcagagaaagccagtgcactgcattcggccctctcgcagcttgaaggcgatttttgcaaagaatcaaggttgtccttgcagcgcttctttggtgctagacgtactcctgtaatacctacgggctcattgaggcttgatctagcacttgggcttggaggactacccaagggaagaattgttgaaatctacggacaagaagcatctgggaagacaacacttgcccttcatgtaattagagaggctcaaaagcttggaggttattgtgcatatctggatgtcgaaaatggaatgaacccctctcttgcagaagcaataggggtaaatgtagaaaatctccttatttcgcagccagattctgctgagaatttgctgagtattgtcaataccctgacaaaaagtggatccatggatgtaatcgtggttgatagtgtagcagctcttgttccccaacttgagcttgatgctacgttatgtgac------tcccctaaaggcttg------caatcaaagattatgacacaagcactacgtaaaattcattattcgttaggcaactctagcacactaattattttcattaatcaggtaagaagatctaac---aaaggatta---gttcaaggctcc---gggtgtatggatgaagtgacttgtggtggaaatgctttgcctttttatgctgccatacggcttagaacgattagaaaacaattgcttacgaccagggataagattactggtcttgggatctgcgtaaaggtggttaaaaataagctagctcct---gca------gcaacagaa---gctgaactgagcatgcagtacggcagaggcttttgtattgaa---cctgaggttttggaattggcttgtgaacatgaagtcattctgaaagaaggagggagctacttcatagatggacaggttttaaatagtagacaggacgctgaagattatctagcttcaaatggtgacattttagctaagatagttgaaactttaagagatcagctattt
>SorghumBicolor_Sobic.003G422300.1
accaca------gttgatatgcagttagactac---gagagc---gatcccccgcttgacggtgca---aaagctatcgagaaggagtcgtcacttaatattgctgtctctcaactcgcaagtgactttgatagagaatccaatttatgtttggagcgattttcccgtacaaggaaagcatctgtagtctctactggttctcttaagcttgacctcgcgctcggtgttggaggattaccaaagggtagaatggtggagatatatgggaaagaagcatctgggaagacaacactagcacttcatgttgtcaaggaagctcaaaagaatggaggttattgtgcttatattgatgcagagaatgcctttaacccttcatttgctgaagctattggtgtagacagtgaaaggctcttgatagcccaacctgattctgctgaaaattctttaagcattgtaaacagtcttgtt---ggtggatctgttgctgttgttgttgtggatagtgtggcagcacttattcccaagtgtgaaattgaaggtgaaatatacaca------aattctgaagacatc------caatcccgtttgatgactcgggcgcttagaaaaattcagtacactctatgtcgctctgaaacacttattatttttgtgaatcaggttagaacaaagagg---acc---tca---aaaaattttcct---gggatctacaaggaggtgccttgcggtggtaatgcattagggttctattctgcagttagaatgaggacttcaagaagagaactgcgctatagtgaagacgaggctactggcataggtatatcagtgcagatcatcaagaataaattggctcca---gcgagc---ctgaaggaa---gccggcatcgacatcagatttggcaaagggatctgccatgaa---tcagaaatcctggaggtggcttcttccgtcggagttatcctgaaagatgggtgtgggtattggatcaacaatgtgttcctgacgggcaagttggaagctgagaagttcctacgtgagaacgctgcagtggcagatgagatctgcagtaccgtgagaaatgagctcttg
>IpomoeaNil_INIL10g12497.t1
tctgca------ggttcggaatct---gagttt---gaatgt---gatgaggtcaccaatgatgcc---aaagttacagagaaaaacactgcattacgcttggctctttcacagcttgcatgtgactttggcaccgagtctatgttatcattgcaacgcttctttggtgctagacgtgcacccgtgatatcaactggctcacttaagcttgatcaagcactaggcattggaggattgccaaagggaagaattgttgaaatttacgggcgggaagcatcaggcaagacaactcttgcttttcatgtgatcaaagaggctcaaaaacttggaggttattgtgcataccttgatgtggagaacgcaatggaccccttgctcgcagaagcaataggcgtaaatacagacaatctccttatttcccagccagattctgctgaaaacctgctgagtgtagtggatactctgacaaagagtgcatctgttgatgttattgtagttgatagtgtggctgctcttattccgcaacttgagattgataggtgtatcggtgacggtgattcccagaaagatgca------caatccaaaataatgacacgagcactccggaaaattcattattcactctgcaattctaatactcttattatttttgttaaccaggtgagatcaaaagtg---caa---tca---tccaaagctttt---ggacgtgcagaggaggtaacttgtggcggaaacgcattgccattctatgctgctgtgagattgagaatgattagaaaagaactggtcaaggctaatgacaagattactgggcttagggtttctgtgcaagtagtgaaaaacaaactagctcct---gca------atggcaaat---gctgaattaagaatagagtttgggagaggcatttgcgatgaagttgaggaggcattggaactggcttgtgaacatggagtcattttacgagaaggaaacgggtatttcatagagggggaggttttaaacagcaaagaagaagctgaggcctatcttgctgaaaatgatggggctttagatcaagttataaaatccttaagagcccagttattt
>PrunusPersica_Prupe.7G052200.1.p
gaatgt------gatggtctgctg---gatggt------------gatgat---aatgatgatgcc---aaagcaagagaaaaagatgctgcactgcgtttggctctctcacggctttctggcgatttcggtagagagtctatgttgtctttgcagcggttttttcgctcaagacgtccaccgatcatctccactggctccttgaagcttgatttagctcttgggattggaggattaccaaagggaagaatcgttgaaatttatgggcaagaagcatctgggaagaccacacttgcacttcacatcatcaaggaagctcaaaagcttggaggatattgtgcgtatcttgatatagagaatgcaatggatccttcacttgcagaatctatgggtgtaaacacagaaaaccttcttttttcacatcccagttcagctgagaatgtgctaaatgtggttgacactctgactaaaagtggttctttggatgtaattgtggttgatagtgtagccgccctggtcccccagtgcgaacttgatgttgtaattgatggt------gcataccgagatgca------cagtcaagaattataacccaagcattacgaaaaatacattcttcattatcccgttctcgaactcttatcgtttttgttaatcaggttagatcaagtcca---agc---aca---gggcaagatttt---ggacctatggatgaggttacttgtggtggaaatgccttgagattctatgcagcagtacgactgagaataaaaaggacacggttgcttaagactgaggataaggttacaggtcttgggatttctgtgcaagtggtgaaaaataaattagcacct---gcg------atgaagaag---gctgatctggggatacagtttgggagaggcttatgccttgaa---tctgaggtatttcagttggcttgtgagcatggtctcattgccaaagaaggaagcagttacctcataggacgaaaggtgtttagtactgaacatgcagctgaacagtatctggccaaaaatgatgcgctttttgacaaggcagttacaattttaaggaaaatgatgttt
>GlycineMax_Glyma.19G134900.1.p
tctgca------gctgaagcttca---gatttt---gaatgt---gatgcgatccatgatgatgtc---aaagcagcagagaaagataatgcactttgcttggctgtctcgcagcttgctagcgagtttagcaaggaatctatgttatctctgcagaagatttttggtgtacgccgtgctcatgtgatatctacaggctccttgaagcttgatctagctctgggaattggtggactaccaaagggcaggattgtggaaatttatggacgagaagcagctggtaagactacacttgcaattcaaattattaaagaagctcaaaagcttggagggtattgtgcatatcttgatgtagaaaatgcattggacttctcacttatggaatcgatgggcatagatactgaaaaccttcttatatcacatcctgattgtgctgaaaatttgttaagcatggttgatacattaacaaaaagtggtgctgtagatgtgattgtgattgacagtgttgctgccctcgtccccaaatgtgaacttgatcaattaggagttacc------actaatcgcgattta------caatcacgaatgatgactcaagcactgcggaagattcactattcattatctcattctcaaactctcattgttttcattaatcagattagattgagtcca---aaa---tca---gccaaggaatat---ggatctgtggaagaagtcacttgtggtggaaatgccttgagattctatgcagctgttcgtttgagactttcaagagtgagattgatcaaaactgaggataaggtagagggtgttatgatctgtgctcaagtggtaaaaaataaactagcacca---gca------gcaacgaaaagggctgaactgggtatcaagtttggaagaggcttttgccatgag---tcagatgtcttagatttggcttgtgaacatggaatctttgtgaaacatgagggaagctactttattgaaggtaacagttttgatagtagagaagcagctgaactgtttttggctcaaaatcatgctgtttgtgacaaggtggttaaggatatgagaagactttatttt
>GlycineMaxma_19G134900.1
tctgca------gctgaagcttca---gatttt---gaatgt---gatgcgatccatgatgatgtc---aaagcagcagagaaagataatgcactttgcttggctgtctcgcagcttgctagcgagtttagcaaggaatctatgttatctctgcagaagatttttggtgtacgccgtgctcatgtgatatctacaggctccttgaagcttgatctagctctgggaattggtggactaccaaagggcaggattgtggaaatttatggacgagaagcagctggtaagactacacttgcaattcaaattattaaagaagctcaaaagcttggaggatattgtgcatatcttgatgtagaaaatgcattggacttctcacttatggaatcgatgggcatagatactgaaaaccttcttatatcacatcctgattgtgctgaaaatttgttaagcatggttgatacattaacaaaaagtggtgctgtagatgtgattgtgattgacagtgttgctgccctcgtccccaaatgtgaacttgatcaattaggagttacc------actaatcgcgattta------caatcacgaatgatgactcaagcactgcggaagattcactattcattatctcattctcaaactctcattgttttcattaatcagattagattgagtcca---aaa---tca---gccaaggaatat---ggatctgtggaagaagtcacttgtggtggaaatgccttgagattctatgcagctgttcgtttgagactttcaagagtgagattgatcaaaactgaggataaggtagagggtgttatgatctgtgctcaagtggtaaaaaataaactagcacca---gca------gcaacgaaaagggctgaactgggtatcaagtttggaagaggcttttgccatgag---tcagatgtcttagatttggcttgtgaacatggaatctttgtgaaacatgagggaagctactttattgaaggtaacagttttgatagtagagaagcagctgaactgtttttggctcaaaatcatgctgtttgtgacaaggtggttaaggatatgagaagactttatttt
>AquilegiaCoerulea_PIA57290.1
tctgta------gttgacatatca---gaatat---caatgt---gataaaccccatgacaatgag---aaagcaatggaaaaagatgctgcacttcgttttgctatttctcaggttgcaagtgagtttggcaaagagtccatgctctcattgcaacgtttttttgggttgcgatatagtccaattgtatctacaggctctttgaagcttgatttggctcttggagttggaggattaccaaagggacgaattgttgaaatttatggtccagagtcatcaggaaaaacaactcttgcttttcatattattaaggaagctcaaaagaatggaggttattgtgcatttcttgatgcagagaatgcattggatccgttacttgctgagtcttcaggagtaaacacagacaatcttcttattgcacgcccaaattcagctgaaaatttgttgagcatagctcatacactcgctagaagtggtgctgtagaagttatcgttgttgatagtgtagcagctcttgcttctcaacgtgaacttgatgttggtatagatggc------cactgtcgagaagta------caatctcgattaatgacccaagcacttagaaagatttcttccacattgtgccagtccaaaacacttcttgtatttctaaaccaggtcagaaca---------aga---ccc---cctaaaggtttt---gggcgtggaacggagatcacttgtggtggaaatgccttggaattctattcagcagttcgtatgaaaatcgcaagaaagggattgatccaaaaagaggatgagattgctggtctttcagtttgtgtacaaattgtgaaaaataaactggcacct---gta------atgacaaac---gctgatctggagattatctatggacggggatttgcctatgaa---gcagaggtattagagatggcttgtcaacaaggagtcatctcaaaacgagaaagtggttactgtatagaaggagagattctcaaagataagtatgaagctgaaaggtatctcgcagaatatcatgaaattcgagaaactgttgtaaaaattttaagaagccagttgttt
>AquilegiaCoerulea_PIA57292.1
tctgta------gttgacatatca---gaatat---caatgt---gataaaccccatgacaatgag---aaagcaatggaaaaagatgctgcacttcgttttgctatttctcaggttgcaagtgagtttggcaaagagtccatgctctcattgcaacgtttttttgggttgcgatatagtccaattgtatctacaggctctttgaagcttgatttggctcttggagttggaggattaccaaagggacgaattgttgaaatttatggtccagagtcatcaggaaaaacaactcttgcttttcatattattaaggaagctcaaaagaatggaggttattgtgcatttcttgatgcagagaatgcattggatccgttacttgctgagtcttcaggagtaaacacagacaatcttcttattgcacgcccaaattcagctgaaaatttgttgagcatagctcatacactcgctagaagtggtgctgtagaagttatcgttgttgatagtgtagcagctcttgcttctcaacgtgaacttgatgttggtatagatggc------cactgtcgagaagta------caatctcgattaatgacccaagcacttagaaagatttcttccacattgtgccagtccaaaacacttcttgtatttctaaaccaggtcagaaca---------aga---ccc---cctaaaggtttt---gggcgtggaacggagatcacttgtggtggaaatgccttggaattctattcagcagttcgtatgaaaatcgcaagaaagggattgatccaaaaagaggatgagattgctggtctttcagtttgtgtacaaattgtgaaaaataaactggcacct---gta------atgacaaac---gctgatctggagattatctatggacggggatttgcctatgaa---gcagaggtattagagatggcttgtcaacaaggagtcatctcaaaacgagaaagtggttactgtatagaaggagagattctcaaagataagtatgaagctgaaaggtatctcgcagaatatcatgaaattcgagaaactgttgtaaaaattttaagaagccagttgttt
>AquilegiaCoerulea_PIA57291.1
tctgta------gttgacatatca---gaatat---caatgt---gataaaccccatgacaatgag---aaagcaatggaaaaagatgctgcacttcgttttgctatttctcaggttgcaagtgagtttggcaaagagtccatgctctcattgcaacgtttttttgggttgcgatatagtccaattgtatctacaggctctttgaagcttgatttggctcttggagttggaggattaccaaagggacgaattgttgaaatttatggtccagagtcatcaggaaaaacaactcttgcttttcatattattaaggaagctcaaaagaatggaggttattgtgcatttcttgatgcagagaatgcattggatccgttacttgctgagtcttcaggagtaaacacagacaatcttcttattgcacgcccaaattcagctgaaaatttgttgagcatagctcatacactcgctagaagtggtgctgtagaagttatcgttgttgatagtgtagcagctcttgcttctcaacgtgaacttgatgttggtatagatggc------cactgtcgagaagta------caatctcgattaatgacccaagcacttagaaagatttcttccacattgtgccagtccaaaacacttcttgtatttctaaaccaggtcagaaca---------aga---ccc---cctaaaggtttt---gggcgtggaacggagatcacttgtggtggaaatgccttggaattctattcagcagttcgtatgaaaatcgcaagaaagggattgatccaaaaagaggatgagattgctggtctttcagtttgtgtacaaattgtgaaaaataaactggcacct---gta------atgacaaac---gctgatctggagattatctatggacggggatttgcctatgaa---gcagaggtattagagatggcttgtcaacaaggagtcatctcaaaacgagaaagtggttactgtatagaaggagagattctcaaagataagtatgaagctgaaaggtatctcgcagaatatcatgaaattcgagaaactgttgtaaaaattttaagaagccagttgttt
>AquilegiaCoerulea_PIA57294.1
tctgta------gttgacatatca---gaatat---caatgt---gataaaccccatgacaatgag---aaagcaatggaaaaagatgctgcacttcgttttgctatttctcaggttgcaagtgagtttggcaaagagtccatgctctcattgcaacgtttttttgggttgcgatatagtccaattgtatctacaggctctttgaagcttgatttggctcttggagttggaggattaccaaagggacgaattgttgaaatttatggtccagagtcatcaggaaaaacaactcttgcttttcatattattaaggaagctcaaaagaatggaggttattgtgcatttcttgatgcagagaatgcattggatccgttacttgctgagtcttcaggagtaaacacagacaatcttcttattgcacgcccaaattcagctgaaaatttgttgagcatagctcatacactcgctagaagtggtgctgtagaagttatcgttgttgatagtgtagcagctcttgcttctcaacgtgaacttgatgttggtatagatggc------cactgtcgagaagta------caatctcgattaatgacccaagcacttagaaagatttcttccacattgtgccagtccaaaacacttcttgtatttctaaaccaggtcagaaca---------aga---ccc---cctaaaggtttt---gggcgtggaacggagatcacttgtggtggaaatgccttggaattctattcagcagttcgtatgaaaatcgcaagaaagggattgatccaaaaagaggatgagattgctggtctttcagtttgtgtacaaattgtgaaaaataaactggcacct---gta------atgacaaac---gctgatctggagattatctatggacggggatttgcctatgaa---gcagaggtattagagatggcttgtcaacaaggagtcatctcaaaacgagaaagtggttactgtatagaaggagagattctcaaagataagtatgaagctgaaaggtatctcgcagaatatcatgaaattcgagaaactgttgtaaaaattttaagaagccagttgttt
>GossypiumRaimondii_KJB46271
tctgta------ggtgatgtctca---gagtac---caattt---gatgaatttcatgatgataac---aaagaaataaagaaggatggggctctgcgtgaggctctctcacaacttgctggggattttggcagagagtctatgttgtccttccagcgttttttcagatcacggcatactcctgtgatatctacgggctcattaaaacttgatctagcacttgggattggaggattaccaaagggcagaatggttgaaatttatgggcgagaagcatcaggcaagacaacattagcacttcatataatcaaagaagctcagaagcgtggagggtattgtgcatattttgatgtggagaatgctatggacccttcacttgcagaagcaataggtgtaaacacacaaaatcttcttatttcacttcctgattgtgctgagaatttgctttgtgctgttgacacactgaccaaaagtggatctgtagatgtgattgtggttgatagtgttgctgcccttgtccctcagtgtgaaattgatggttcaattggtgac------aataagcgtgatgta------caagcgcgaataatgactcaagcacttcgaaaaatttcttcttctttatgccgttctaatactcttattttatttcttaatcaggtcagatataattca---aaa---caa---ggtcaagctttt---gggcatatggatgagatcacttgtggaggaaatgcccttaaattttattccgcaatacggttgaggatgataagaactggattgctgaagaatgaggataaggtaactggcttaggtgtttgtgtgcaagtggtgaaaaacaagctggcacct---gta------atgcagaaa---gccgagctcgggatacaattcggcagagggttttgccgtgaa---tccgaagtcttggagttggcatgcgagtatggaatcatcaacaaagaaggaagcaactactacattgaaggtaggatttttagcggtaaacaagaagctgaacgatacttggctgaaaaagatggtgttcttgaaaatatagccatggatttaagaactatactattc
>GossypiumRaimondii_KJB46270
---------------------------------------------------------------------------------------------------------------------------------------------atgttgtccttccagcgttttttcagatcacggcatactcctgtgatatctacgggctcattaaaacttgatctagcacttgggattggaggattaccaaagggcagaatggttgaaatttatgggcgagaagcatcaggcaagacaacattagcacttcatataatcaaagaagctcagaagcgtggagggtattgtgcatattttgatgtggagaatgctatggacccttcacttgcagaagcaataggtgtaaacacacaaaatcttcttatttcacttcctgattgtgctgagaatttgctttgtgctgttgacacactgaccaaaagtggatctgtagatgtgattgtggttgatagtgttgctgcccttgtccctcagtgtgaaattgatggttcaattggtgac------aataagcgtgatgta------caagcgcgaataatgactcaagcacttcgaaaaatttcttcttctttatgccgttctaatactcttattttatttcttaatcaggtcagatataattca---aaa---caa---ggtcaagctttt---gggcatatggatgagatcacttgtggaggaaatgcccttaaattttattccgcaatacggttgaggatgataagaactggattgctgaagaatgaggataaggtaactggcttaggtgtttgtgtgcaagtggtgaaaaacaagctggcacct---gta------atgcagaaa---gccgagctcgggatacaattcggcagagggttttgccgtgaa---tccgaagtcttggagttggcatgcgagtatggaatcatcaacaaagaaggaagcaactactacattgaaggtaggatttttagcggtaaacaagaagctgaacgatacttggctgaaaaagatggtgttcttgaaaatatagccatggatttaagaactatactattc
>SolanumTuberosumtu_DM.10G028180.1
tcagca---------------------gaaggt---gaactt---gatgaaatccaagatgacacc---aaaacatcagagaaagccagtgcactgcattcggccctctcgcagcttgaaggcgatttttgcaaagaatcaaggttgtccttgcagcgcttctttggtgctagacgtactcctgtaatacctacgggctcattgaggcttgatctagcacttgggcttggaggactacccaagggaagaattgttgaaatctacggacaagaagcatctgggaagacaacacttgcccttcatgtaattagagaggctcaaaagcttggaggttattgtgcatatctggatgtcgaaaatggaatgaacccctctcttgcagaagcaataggggtaaatgtagaaaatctccttatttcgcagccagattctgctgagaatttgctgagtattgtcaataccctgacaaaaagtggatccatggatgtaatcgtggttgatagtgtagcagctcttgttccccaacttgagcttgatgctacgttatgtgac------tcccctaaaggcttg------caatcaaagattatgacacaagcactacgtaaaattcattattcgttaggcaactctagcacactaattattttcattaatcaggtaagatctaacaaa---gga---tta---gttcaaggctcc---gggtgtatggatgaagtgacttgtggtggaaatgctttgcctttttatgctgccatacggcttagaacgattagaaaacaattgcttacgaccagggataagattactggtcttgggatctgcgtaaaggtggttaaaaataagctagctcct---gca------gcaacagaa---gctgaactgagcatgcagtacggcagaggcttttgtattgaa---cctgaggttttggaattggcttgtgaacatgaagtcattctgaaagaaggagggagctacttcatagatggacaggttttaaatagtagacaggacgctgaagattatctagcttcaaatggtgacattttagctaagatagttgaaactttaagagatcagctattt
>AquilegiaCoerulea_PIA57296.1
---------------------------------------------------------------------------atggaaaaagatgctgcacttcgttttgctatttctcaggttgcaagtgagtttggcaaagagtccatgctctcattgcaacgtttttttgggttgcgatatactccaattgtatctacaggctctttgaagcttgatttggctcttggagttggaggattaccaaagggacgaattgttgaaatttatggtccagagtcatcaggaaaaacaactcttgcttttcatattattaaggaagctcaaaagaatggaggttattgtgcatttcttgatgcagagaatgcattggatccgttacttgctgagtctataggagtaaacatagacaatcttcttattgcacgcccaaattcagctgaaaatttgttgagcatagctcatacactcgctagaagtggtgctgtagaagttatcgttgttgatagtgtagcagctcttgcttctcaacgtgaacttgatgttggtatagatgac------cactgtcgagaagta------caatctcgattaatgacccaagcacttagaaagatttcttccacattgtgccagtccaaaacacttcttgtatttctaaaccaggtcagaaca---------aga---ccc---cctaaaggtttt---gggcgtggaacggagatcacttgtggtggaaatgccttggaattctattcagcagttcgtatgaaaatcgcaagaaagggattgatccagaaagaggatgagattgctggtctttcagtttgtgtacaaattgtgaaaaataaactggcacct---gta------atgacaaac---gctgatctggagattatctatggacggggatttgcctatgaa---gcagaggtattagagatggcttgtcaacaaggagtcatctcaaaacgagaaagtggttactgtatagaaggagagattctcaaagataagtatgaagctgaaaggtatctcgcagaatatcatgaaattcgagaaactgttgtaaaaattttaagaagccagttgttt
>CoffeaCanephora_Cc06_g18230
tcagca------gctgaagctcca---gaattt---gagttt---gatgacatccctaatgatgcc---aaggcaacagagaaagatgctgctttacgtgtagctctatcacagcttgctggtgaatttgggaaggaatcaatgctgtctttgcagcgcttctttcgctctaggcgtgcaccagtgattcccacaggctcactgaggcttgacctagcccttgggattggtgggctaccaaagggaaggattgttgagatttttgggcaagaagcatctgggaagacaacgcttgcacttcatgttattaaggaggctcaaaaactaggaggttattgtgcatatctggatgtggaaaatgcaatgaatccttcccttgctgaatctatcggtgtaaatatagataatctcctcatttcacaaccagattctgcagagaatttgctcagtatggttgatacactgacaaaaagtgggtctatagctgtggttgttgttgacagcgtggctgctcttattccacagcttgaaattgacaatgtggaggttggc------tccactaaagacata------caatctcaaataatgacgcaagcactaagaaaaattcgttattcattgtccaattctcatactcttatcatatttgttaatcaggtgcgagcaaatctg---aag---tca---gcccaaggaaat---cgcccagcagatcaggtaacttgtggtgggaatgctttaccattttatgctgctgtgcgaatgaaactattcaggaaagctttgctaaagactcgggataaggctactggtcttgggatctgtgtgaaagtaattaagaataaactggctcct---gca------atgacaaat---gctgagctgacaataaaattcgggcaaggtatctgctgtgag---tctgagattttggaattggcttgtgagcatggaattattttgaacgaaggtggcagctattttatagaaggtaaaactttgaacaccaaagaggaagctgaagattttcttactgcaaattctagtgttttggatcacatagttaagaatttgaggtgtcaattattt
>OryzaSativa_LOC_Os01g71690.2
tgttcg------atgtcaacctca---gactat---gagact---gatcccccactcgatggtgta---aaagttctcgagaaagagtcgacactaagtgtcgctgtctctcaactcgcaagtgattttgatagagaatctaatttatgtttggagcggttctcccgcacaaggcgcacacctgtgatctccactggttctcttaagcttgatattgctcttggcattggtggattaccaaagggtagaatggttgaattatttggaaaagaggcctctgggaagacaacactcgcccttcatgttgtcaaggaagcgcaaaagaaaggaggctgctgtgcttatattgatgcagaaaatgcttttaacccttctgttgccgaagccattggtgtaaacgttgaaaagctcctgatagcccaacctgactctgctgaaaattctttgagcatagtgaacactcttgtt---ggtggatcaattgatgttgttgttgtcgatagtgttgcagcacttattcccagatgtgaacttgaaggtgaaatatatatg------aattctgaagatgtg------cagtcccgcttgatgactcgggcacttcgaaaaattcagcacacactaagtcgctctgaaacgctgattatttttgttaatcaggttagaacaaagttg---agc---tca---aatcagactcct---ggaatcttcaaggaggtagcttgtggcggcaatgcattaggattctatgctgcagtcagaatgaggacttcaagaagggaattacgctacaatgaggcccaggctactggcatcggtatatcagtgcagataatcaagaacaaattagctcca---gcaact---ctgaaggaa---gctggcattgacatcagatttgggaaggggatctgctacgaa---tcagagatcctggagctggcttcttcccttggggttattatgaaggatgattctgggtattggatcaatggtgagttccttccaaacaaggcagaagctgagaaattcctacgtgaaaatgctgctgtggcggatgaaatctgcggtaccatgaggagacaattcttt
>VitisVinifera_GSVIVT01005038001
tcgtca------gttgagtttcta---gagatt---gaatgt---gatgaatatggtaatgatgta---aaagcagcagagaaagatactgcactacgtctagctatctcccgacttgcgggtgattttggcagagaatctatgttgtcactgcagcgcttttttgtctcacgacatgcaccagtgatatcaacaggatcattaaaactggatctagctcttggaattggaggattaccaaagggaagaatagtagaaatttatggccaagaagcatcgggcaagacaactcttgctcttcatattatcaaagaagctcaaaagcttggaggatattgtgcatatcttgatgtagagaatgcaatgaacccttcatttgcagaatccatgggtgtaaatgtagataatcttcttatttcacctccggattctgctgaaaatttgctgagtatggttaatacactgaccaaaagtggatcgatggatgtaattgtggttgatagcgtggctgctcttgttccccaacatgaacttgatgttgtgataggtggc------acctaccaagatgta------cagtcacaaattatggcccaagctctgcgaaaaattcattattcattatgccggtccgaaactctcatcatttttgttaatcaggttagatcaagtttg---aaa---tca---agtcatggcttt---ggacgcttggatgaggttacttgtgggggaaatgccttaagattttatgcagctgtgcggttgagagttatgagaactggattgctgaggactgaggacaaggttacaggccttggggtctgtgtgcaagtggtgaaaaataaactagcacat---gca------acgaaaaaa---gctgatctggggatacagtttggaagaggcatttgctttgaa---tctgaagtcttagaactagcctgtgaacatggagtcatatggaaagaaggaagcaaatatatcatagaaggggaagctttcaataataaacaggaagctgaacagtatatggctcaaaacagtggggttttagaaaggatagtctcattcctcagaagccatttgttt
>TheobromaCacao_Thecc1EG028130t1
tctgca------gcggatttttca---gagtgt---gaattt---gatgaatttcatgatgataac---aaagaaacaaagaaggacactgcactacgtcaggctctctcgcagcttgctggtgactttggtagagagtctatgttgtccttgcagcgttttttcaactcaaggcgtgctcctgtgatatctacaggatcattaaagcttgatctagcacttggcattggaggattaccaaagggaagaatggttgaaatttatgggcgagaagcatctggcaagacaacattagcacttcatataatcaaagaagcacaaaagcttggaggctattgtgcatatcttgacgtggagaatgctttggacccttcatttgtggaatcaataggtgtaaacacaagaaatcttcttatttcacatcctgattctgctgagaatttgctgtgtatggttcatacacttaccaaaagtggatctgtagacgtaattgtggttgatagtgttgctgcccttgttcctcaatgtgaacttgatggttcaattggtgat------agtgggcgtgatgta------caagcacgaataatgacccaagcacttcgaaaaatttattcttctttatgctgttcccgaactcttattatatttcttaatcaggttagatataattca---aaa---tca---ggtcaagctttt---ggacacatggaagaggtcacttgtggtggaaatgccctgaaattttattctgcaatacggttgaggatgataagaactggattgctgaagagtgaggataagataactggtcttggggtttgtgtgcaagtgatgaaaaataagtttgcacct---gca------atgaagaaa---gctgaattgggaatccagtttggtaggggctttagctgtgaa---tctgaggtcctagaattggcatgtgagtatgaaatcatcagcaaagaaggaagtaacttcttaattgaaggggaggcatttggtgataaagagaaagctgaacaatacttggctgaaaatgatggtgttcttgaaaagatagtgatgattttaaggacaaaattattt
>CitrusSinensis_orange1.1g016151m
tctgca------gctgaagttcca---gaattt---gat------gatgaaccgcatgatgatgcc---aaaataatgcagaaagataatgctctacgtctggcactctcacagcttgccaatgattttggtaaagagtctatgttatctttgaagcggttttttggctcaaggcgtgggcctgtaatatctacaggctctttaaagcttgatctagcacttggtattggaggattaccaaagggaagaattgtagaaatatatgggcgtgaagcatctggcaaaacaacactagcacttcatgttatcaaggaagctcaaaagcttggaggatactgtgcttatcttgatgtagagaatgcattagacccttcccttgctgaagcaatgggtatagacgcggaaaatcttctgattgctcaaccagattctgctgaaaatttgctgagtgtggttgatacactgaccaaaagtggatccattgatgtaattgtggttgatagtgttgctgccctcatccctaaatgtgaaattggtgttcccataaatggc------atgtacagtgatgca------caatcaagaataatgacacaagcacttcgaaaaattcattattcattgtgccagtcccatacccttatcattttcctcaatcaggtaaggtttagtgca---aaa---tca---ggtcagggttta---ggacgtatggatgaggtcacttctggtggaaatgctttgaaattttatgcagctcttcgtttaagaatgatgaggacgagattgttcaagattgcagataagataaccgggctggaggttagcgtccaagtggtgaaaaataaattggcacct---gca------atgaagaaa---gctgacctcatgatagagtttggcaaaggcttctactgtgtg---cccgaaatttttgaattggcatctgaacatggaatcattcagaaggaagaaaataagtacatcataaaacgggaggttttcaatgagagacatcaagctgaacagtatttgattgaaaataatgaggttctcaacaagataatcatgatcttgaggaaacatttgttt
>HelianthusAnnuus_OTG11392.1
acttattgtttctcatctgcagca---gatgca---gaagaa---gataaacttcatgatgacttg---aaagctgcagaaaagcatacagctcttcactcagccctatcagagcttgcaggagcttttgatggggagtctatggtgttcttgcagcgcttttttcgtgcaagagtgaaacctgtaatatccaccggttctttaaagctagatcttgctcttggcattggaggattaccaaagggaagaattgttgaaatttatgggcacgagggatcaggcaagacaacacttgctttaaatgtaatcagggaagctcagaagcttggaggttattgtgcatatctggatgtggagaacgcgctcgaccctaagctgcttgaaataattggtgtaaataccaaaagtcttctcatctcacagccaaattctgctgaaaatgtgctgagtattgttgatactctcacaaaaagtggagcagttgatgtgattgtcgtcgacagtgttgctgcacttatcccccaaagtgaaatcgcaggcttaataagtgac------aatattgttgagacg------caatcaaaaataatgacacaagcactccgcaagattcatttttcattatgtcggtcagagactcttattatatttataaaccaggtgagatcaaattta---aaa---tctcgtcaagagggactt---aaaaacgtaagcgaggtaacttgtggtggaaatgctttgccgttttactccgctgttcgtatgagaattgctagaaaaggattgctcaagtctctggaaaaggttacgggtcttggaatatgtgtagaggtgatgaagaacaaattagcacca---aca------atgagaaag---gcggaattggagattgaatttgggaaaggcatatctcgtgca---tccgagatcctagaattggcttgtgaacacggggttgttctaaaggaaggaaattgttactttatagatggagaggttttgaacagtaaaatacaagcagaaacttatttgattcaaaacgaacggatctgtgataagttggttaaatctctaagaagacagttgttt
>AquilegiaCoerulea_PIA53706.1
tctgta------gttgacatatca---gaatat---caatgt---gataaaccccatgacaatgag---aaagcaatggaaaaagatgctgcacttcgttttgctatttctcaggttgcaagtgagtttggcaaagagtccatgctctcattgcaacgtttttttgggttgcgatatactccaattgtatctacaggctctttgaagcttgatttggctcttggagttggaggattaccaaagggacgaattgttgaaatttatggtccagagtcatcaggaaaaacaactcttgctcttcatattattaaggaagcccaaaagaatggaggttattgtgcatttcttgatgcagagaatgcattggatccgttacttgctgagtctataggagtaaacacagacaatcttcttattgcacgcccaaattcagctgaaaatttgttgagcatagctcatacactcgctagaagtggtgctgtagaagttatcgttgttgatagtgtagcagctcttgcttctcaacgtgaacttgatgttggtatagatggc------cactgtcgagaagta------caatctcgattaatgacccaagcacttagaaagatttcttccacattgtgccagtccaaaacacttcttgtatttctaaaccagttcaggtcagaa-ca---aga---ccc---cctaaaggtttt---gggcgtggaacggagatcacttgtggtggaaatgccttggaattctattcaacagttcgtatg-----------------------------------------------------------------------------------------------a---------------------------------------------------------------------------------------------------------------------------------------------------------------------------------------------------------------------------------------
>PopulusTrichocarpa_Potri.016G057700.1
tctgta------gtt------tca---gatttt---gaacct---gatgaactccatgatgatggc---gaagcaaaacagaaagataatgcacttcgtttggctctcacacagctagctggtgaatttggtagagagtctatgttgtcattgcagcggtttttcaactcacgaagggctcctgtaatatcaacaggctcgttgaagcttgatcttgcacttggcattggtggattaccgaagggaagaatggttgaaatctatgggaaagaagcttctggcaagacaactcttgcacttcatattatcaaggaagctcaaaaacttggaggatattgtgcatatcttgatgtagagaatgcaatggaccctttacttcctgaatcaatgggcataaacacagaaaatcttcttatttcacatccagattgtgctgaaaatttgctcagtgtagtcgatactctgactaaaagtggttctgtagatgttatcgtggtggatagtgttgctgcacttgtcccccaacgtgagattgatactgcggtaggaggc------acctttgaagatata------caatcacgattaatgacccaagcactacgaaagatcaattattcattatgccaatcacaaactctcattatttttcttaatcaggttagaaaaagttta---aaa---tca------------------gggcgtgcagaagaggtcacttgtggcggaaatgccttgaaattctattcagctgtgcgtttgagaatgatcagaacaagactgctcaagactgaggacaggataaccggtcttggggtgtgtgcacaagtggtgaaaaataaattggctcct---gct------atgacgaaa---gctgaacttgagatacagtttgggagaggcttttgctctgaa---tctgaggtcttagaattagcttgcgagcacagtctcatcaagaaagaaggaagcagctatgtcattggcagaaaggtatttggcaatgaacgtgtagctgaacaatacttaatggaaaatgaaggggttcatgatcaaatagttgcaaaattaagggaaaaattattt
>PopulusTrichocarpa_Potri.006G048000.1
tctgta------gtt------tca---gatttt---gaacct---gatgaactccatgatgagggt---gaagcgaaacagaaagataatgcgcttcgtttggctctcacgcagcttgctggtgaatttggtagagagtctatgctgtcattgcagcggtttttcagctcacgaagagcttctattatatcaacaggctcgttgaagcttgatcttgcacttggaattggtggattaccgaagggaagaatggttgaaatctatgggcaagaagcttctggcaagacaactattgcacttcacattatcaaggaagctcaaaagcttggaggatattgtgcatttcttgatgtagagaatgcaatggatcattcacttgctaaatcaatgggcgtaaacacagaaaatcttcttatttcacgtccagattgtgctgaaaatttgctcagtgtagtcaacactctgactaaaagcgggtctgtagatgtgatcgtggttgatagtgttgccgcccttgttcctcaacgtgagattgatactgtggtgggaggc------tcctttgaagatata------caatcacgattaatgacccaagcacttaggaagatcaattattcattgtgccaatctcgaactcttattatttttcttaatcaggttagaacaagttta---aaa---tca------------------ggacgtgcagaagaggtcacctgtggtggaaatgccttgaaattctattcggcagtacgtttgagaatgatcagaacaggactgctcaagactggggacaaggttactggtcttggggtgtgtgcacaagtcgtgaaaaataaattggctcct---gct------atgacaaaa---gctgaaattgggatacagtttgggagaggcttttgctttgaa---tctgaagtcttggaattagcttgtgagcagagtctcatcaagaaggaaggaagtagctatgttattggcagagaggtatttagcaatgaacatgcagcagaacagtatttaattgaaaatgaaggggttcttgatcaaatagttgcaaaattaaggggaaaattactt
>SesamumIndicum_SIN_1018654
---------------------------------------------gatcatattccggatgattcc---aaggtgacagagaaagatactgcactgcgtatggctctatcgaacctttcaggggaatttggtaaagaatcaatgctgtcattgcagcgattctttggggctagaagagcccctgtgatatccaccggctcattgaggctggatcaggctcttggtattggtggactacctaaggggaggatggtagaaatttacgggcaggaagcatcagggaagacaacacttgcattacatgttattaaggaggctcaaaagcttggaggttactgtgcctatcttgatgtggagaatgcaatggacccttcacttgctgagtcaataggtgttaacactgaggatctccttatttcacagccagattctgctgaaaatttgctgagtgtggtggatacattgacaaaaagtggatcgatttctgttattgttgttgacagtgtagcagctcttgttcctcaatgtgaagttgacacttcacaatgtggt------tcctccagagatctt------caatcaaaaataatgacccaagcactacggaaaatacattattctctatgcaactccaatacacttattatttttatcaaccaggtaagaaaaaatttg---aaa---tta---gttgaaggctct---gtgcgtgtggatgaagtaacctgtggtggaaatgccttgaaattttatgctgctatacgtatgcgaattagcagaaagggattgctcaagacagaggataaggctaccggtcttgggatttctgtgcaagtagttaaaaacaaactcgcacct---tca------atggcaaaa---gctgaattaagtataagattcgggaaaggaatctgccgcaaa---tcagaggccttggatttggcctgtgaacatggtgtcatagtgaaagatggaagcaggtacttcatcaaaggaagagtcttgcatagtagagaggaagttttaaggtatctgggtgcaaatgatggggctttggatgatgtaatcagaaccttaaggtgtcatttgttt
>ChristisoniaKwangtungensis_TRINITY_DN2616_c1_g1_i2
ccgtca------gctgaaatttca---gaatac---acatttgatgatcatattccggatgatact---aagataacagaaaaagatgcggcgttgcgtatggctttgtcaaagctttcaagcgaatttggtaaagaatcgatgctttcattgcaacgcttctttggtgctagacgagcgtctgtaatatcgacggggtcgttaaggctggatcagacccttggtattggtggattaccgaagggaaggatggttgaaatatatgggcaagaagcttctgggaagacaacattggcactgcatgttattaaggaggctcaaaagcttggagggtattgtgcgtacctcgacgtggagaacgcaatgtgcccttcacttgccgaagcaataggtgtcgacacggacaatctccttatctctcagccagattctgctgaaaacttattgagtgtcgtagatacattgacgaaaagtggatcgatttctgtaattgttgtcgacagtgtcgccgcacttgttcctcaacgtgaaatcgacacattgcaatacggc------tcctatcgagacttg------caagcgaagataatgacacaagcgctgcggaagatacattattctctatgcaactccgataccctaattattttcatcaatcaggtgaggaaaaagttg---aca---ttg---gtagaaggatct---gttcgtgccgatgaagtgacttgcggaggaaatgccttgaaattctacgctgctatacggatgcgaattagccggaaggaactggtaaaggcagaagataaggctacgggtctcgggatttgcgtgcaagtcgtaaaaaacaagttagcacct---tcc------atggctaga---gtcgagttagatatacgattcggaaaaggaatctcccgggaa---tcagaggccttggatctggcatgcgagtatggggtcgtagtgaaagatggcgacatgtatttcgtcaaggggagaatcttgcggagtcgggaggcggctttaaggtatctggcggcgaacggccgggctctagacgacattgtgaagactttaaggtgccatttgttt
>StrigaAsiatica_SGA_v2.0_scaffold105G30364
ccgact------gctgaaatctca---gaatat---gcgtttgacgatcatattccggatgacaca---aaggtgacagcgaaagatgccgcactgcgtatggctctgtcgaagctttcaggtgaatttggtaaagaatcgatgctttctttgcagcgattctttggtgccagacgggcctccgtagtaccgacgggctcgttgaggctggatcaggcccttggtgttggtggattgccaaagggaaggatggttgaaatttatggtcaggaagcatccgggaagacaacattggcacttcatgttattagggaggctcaaaaacttggaggttactgtgcctatcttgatgtggagaatgcaatgtgcccttcccttgctgaagcaataggtgtcaacacggacaatctccttatttcacagccagattctgctgaaaacttacttagtgtggtagatacattgacaaaaagtggatcgatttctgtaattgttgttgacagtgtagccgcacttgttccccaatgtgaagccgacacattggaatatggc------tcttatagagacttg------caatcgaaaataatgacacaagccctacggaaaatacattattctctatgcaattctgatactctcattattttcatcaaccaggtgagaaaaaagttg---aaa---gtg---gttgaaggatct---gttcatgcggaagaagtcacgtgtggaggaaatgccttgaaattttacgctgctatacggctgcgaattagcaggaaggaactgataaaggcagcagatagtgccacgggactcgggatttgtgtgcaagttgtgaaaaacaagttagctcct---cca------atggagaaa---gcagaattatgtatacgattcggaaaaggaattgctcgggca---tcagaggcattggatttggcctgcgagcatggggttatagtgaaagatggagaaagatattctataaaagggaaaatcatgcacagtcgagaggaagttttaaggtatctggcgctaaacgataaagctctagacgacattgtgaaaactttaaggtgtcatttgttt
>Phtheirospermum_Pjv1_00014187
---------------------------------------------------------------------------------------------------------------------------------------------atgctttctttacagcgattttttggtgctagacgggcctctgtaatatccacaggctcattgaggcttgatcaggcccttggtattggtggattaccaaagggaagaatggttgagatttatgggcaagaagcatccgggaagacgacattggcattgcatgtcattaaggaggctcaaaagcttggagggtactgtgcgtatctcgacgtggagaatgcaatgtgcccttcacttgccgaagcaataggggtcgacacggacaatctcctgatttcacagcctgattctgctgagaatttactaagtgtggtggatacattgacgaaaagtggatctattgctgtaattgttgtcgacagtgtagctgctctcgttcctcaatgtgaagtcgatgcgttggaatatggc------tccaatagagacatt------caatccataataatgacaaaagccctacgaaagatacattattctcaatgcaattccaatactcttattatttttattaaccaggtgagaaaaagtttg---aaa---tta---gtcgaagggtctgttgttcgtgcggatgaagtaacttgtggaggaaatgccttgaaattttatgctgccattcggatgcgaattagcagaaagggattggtgaaggtggaggataaggctactggtctcgggatttgcgtgcaagtggttaaaaataagttagcacct---tcg------atggcgaaa---gcggaattaagtataagatttggaaaaggaatatgccgcgaa---tcagaggccttggatttggcgtgcgaacatggcgtcatagtgaaagatggaggcagatattacataagagggaaaattatgcacagtcaagaagaagttttaaggtatctgtcggaaaacgatggggctctggatgatattgttagaaccttaaggtgtcatttgttc
>Phtheirospermumheirospermum_trinity.Trinity
ccgccc------gtcgaagtttca---gaatat---acatacgatgatcatattccagatgatacc---aaggcaaatgagaaagataccgcattgcgtacggctctgtcgaacctttcaggggaatttggtaaagaatcaatgctttctttacagcgattttttggtgctagacgggcctctgtaatatccacaggctcattgaggcttgatcaggcccttggtattggtggattaccaaagggaagaatggttgagatttatgggcaagaagcatccgggaagacgacattggcattgcatgtcattaaggaggctcaaaagcttggagggtactgtgcgtatctcgacgtggagaatgcaatgtgcccttcacttgccgaagcaataggggtcgacacggacaatctcctgatttcacagcctgattctgctgagaatttactaagtgtggtggatacattgacgaaaagtggatctattgctgtaattgttgtcgacagtgtagctgctctcgttcctcaatgtgaagtcgatgcgttggaatatggc------tccaatagagacatt------caatccataataatgacaaaagccctacgaaagatacattattctcaatgcaattccaatactcttattatttttattaaccaggtgagaaaaagtttg---aaa---tta---gtcgaagggtctgttgttcgtgcggatgaagtaacttgtggaggaaatgccttgaaattttatgctgccattcggatgcgaattagcagaaagggattggtgaaggtggaggataaggctactggtctcgggatttgcgtgcaagtggttaaaaataagttagcacct---tcg------atggcgaaa---gcggaattaagtataagatttggaaaaggaatatgccgcgaa---tcagaggccttggatttggcgtgcgaacatggcgtcatagtgaaagatggaggcagatattacataagagggaaaattatgcacagtcaagaagaagttttaaggtatctgtcggaaaacgatggggctctggatgatattgttagaaccttaaggtgtcatttgttc
>Pedicularis_TRINITY_DN27756_c0_g1_i3
cccccc------gttgaagtttca---gaatat---acatacgatgaccatgttccagatgatgct---aaggcgaatgagaaagataccgcattgcgtacggccctgtcgaacctttcaggggattttggtaaagaatcgatgctgtcgttacaacgattttttggtgctagacgagcctccgtaatatccacaggctcgttgaggctggaccaggcccttggtattggtggattaccaaagggaagaatggttgagatttatgggcaagaagcatctgggaagacaacattggcattgcatgtgatcaaagaggctcagaagcttggagggtactgcgcgtatctcgatgtggagaatgcaatgtgcccttcgctcgccgaagcaataggggttgacacagacaatctcttgatttcacagcctgattctgctgagaatttactaagtgtggtggatacattgacgaaaagcggatctatttctgtaattgttgttgacagtgtagctgctctcattcctcaatgcgaagtcgatgcgttggaatatgga------tcgaataaagacata------caatcgatagtaatgacaaaagccctacgaaagatacattattctctatgcaattccaatactcttataatttttattaaccaggtaagaaaaagtttg---aaa---tta---gtcgaagggtctgttgttcgtgcggatgaagtaacttgtggaggaaatgccttgaaattttatgctgctattcggatgcggattagcagaaaaggattggtgaaggcagaggataaggcaactggtctcgggatttgcgtgcaagtagttaaaaacaagctagcacct---tca------atggcgaaa---gcggaattaagtataagatttggaaaaggaatttgccgggaa---tctgaggccttggatttggcgtgcgaacatggcgtcattgtgaatgatggaggcagatattacataggaggaaaaattttgcatagtcaagaagatgttttgaggtatctgtcagaaaacgacggggctctggatgatattgtcaaaaccttgaggtgtcatttgttc
>CastillejaMiniata_TRINITY_DN13074_c0_g1_i2
------------------------------------------------------------------------------------------------------gctctgtcgaacctttcaggggaattttgtaaagaatcgatgttgtcgttacagcgattttttggtgctagacgggcctctgtaatatccacaggctcgttgaagctggatcaggcgcttggtattggtggattaccaaagggaagaatggttgagatttatgggcaagaagcatcggggaagacaacattggcattgcatgtcattaaggaggctcaaaagcttggaggctattgtgcctatctcgacgtggagaatgcaatgtgcccttcgcttgtcgaagcaataggagtcgacacagacaatctcctgatttcacagccggattctgctgagaatttacttagtgtggtggatacattgacgaaaagtggatctatttctgtaattgttgttgacagtgtagctgctcttgttcctcaatgtgaagtcgatgattttgaatatggc------tccaatagagaccta------caatcgataataatgacaaaagccctacgaaaaatacattattctcaatgcaattccaatactcttattatttttattaaccaggttagaaaaagtctg---aaa---tta---gtcgaagggtctgttgttcgtgctgaagaagtaacttgtggaggaaatgccttaaaattttatgctgccattcgaatgcgaattagccgaaagggattagtgaaggcagaggataaggctactggtctcgggatttgcgtgcaagtagttaaaaataagctagcgcct---tcg------atggcgaaa---gcggaattaagtataagatttgggaaaggaataagccgcgaa---ccagaggccttagaattggcgtgcgaacatggcgtcatagtgaaagatggagacagatattacataggagggaaaattatgcacagtcgagaggaaattttaaggtatctgtcggaaaacgatggggctctggatgatattatcagaaccttgaggtgccatttgttc
>Epifagusvirginiana_scaffold-URZI-2064535-Epifagus_virginiana-above_ground_tissues
---------------------------------------------------------------------------------------------------------------------------------------------------------------------------------------------------------------------------------------------------------------------------------------------------------------------------------------------tactgtgcctatcttgatgtggagaatgcaatgtgcccttcgcttgccgaagcaataggtgtcgacacggacaatctccttatttcacagccagattctgctgaaaatttattaagtgtggtggatacattgacaaaaagtggatcagttgatgtaattgttgttgacagtgtagctgctctagttcctcaatgtgaagtcgatgcgttgcaatatggc------tcctatagagacata------caatcaaagataatgacacaagccctacggaagatacattattctcaatgcaattccaatacccttattatttttattaaccaggtaagaaaaagtttg---aaa---tta---gttgagggatct---gttcgtgcggatgaagtgacttgtggaggaaatgccttgaaattttatgctgccatacggatgcgaattagtaggaagggattggtgaaggtggatgataaggctaccggtcttgggatttgcgtgcaagtcgttaaaaataaactagcacct---tcg------atggcgaaa---gctgaattaagtataagatttggaaaagggatctgccgcgaa---tcagacgcattggatttggcgtgcgaacatggcgtcattgtgaaagatgggagcatttattacataaaagggaaagttatgcacagtcgggaagaagttttaagttatctggcggcaaacaacggggcactggatgatattgtcagaaccttaaggtgtcatttgttt
>ConopholisAmericanaamericana_2024676Coopholis_americaa.p1
ccaacc------gttgaagtttca---gaatat---gcatatgacgatcatattccagatgatact---aaggtgacagagaaagataccgcattgcgtatggctctgtcgaagctttcggtggaatttggtaaagaatcaatgttgtcattgcagcgcttctttggtgctagacgaacttctgtaatatccacaggctcattgaagctggatcaggctcttggtattggtggattaccgaagggaaggatggtcgaaatctatgggcaggaagcatctgggaagacaacattggcactgcatgttattaaggaggctcagaagcttggagggtactgtgcctatcttgatgtggagaatgcaatgtgcccttcgcttgccgaagcaataggtgtcgacacggagaatctccttatttcacagccagattctgccgaaaatctactaagtgtggtggatacattgacaaaaagtggatcagttgatgtaattgttgttgacagtgtagctgctcttgttcctcaatgtgaagttgatgcgttgcaatatggc------tcctatagagacata------cagtcaaagataatgacacaagccctacgaaagatacattattctcaatgcaattccaatgcccttattatttttatcaaccaggtaagaaatagtttg---aaa---tta---gttgagggatgt---gttcgtgcggatgaagtgacttgtggaggaaatgccttgaaattttatgctgccatacgtatgcgaattagtaggaaggcattggtgaaagtggatgataaggctaccggtcttgggatttgcgtgcaagtcgttaaaaataaactagcacct---tcg------atggcgaaa---gctgaattaagtataagatttggaaaagggatctgccgcgaa---tcagacgcgttggatttggcgtgcgaacatggcgtcattgtgaaagatgggagcatttattacatagaagggaaaattatgcacagtcgggaggaagttttaaggtatcttgcggcaaacgatggggcactggatgatattgtcagaaccttaaggtgtcatttgttt
>Lindenbergiaphilippensis_03G019800.1.p1
cccact------gctgaagtttcg---gactat---atatatgatgatcacattccagatgatagc---aagatgacagagaaggatacggcattatggatggctctgtcgaagctttcgggggaatttggtaaagaatcaatgctttctttgcagcgcttttttggcgctagacgagcctctgtaatatccacaggctcgttgaggctggatcaggctattggtattggtggattaccaaagggaaggatggttgaaatttacgggcaagaagcatcggggaagacaacactggcactgcatgttattaaggaggcacaaaagcttggagggtactgtgcctatcttgatgtggagaatgcaatgtgcccttcacttgctgaagcaataggggtaaacacggacaatctccttatttcacagccagattctgctgaaaatttactaagtgtggtcgatacattgacaaaaagtggatcaattgctgtaattgttgttgatagtgtagctgctcttgttcctcaatgtgaagttgactcgttggaatatggc------tcgtatagagacctg------cagtcaaaaattatgacacaagccctacgaaaaatacattattctcaatgcaattccaacactcttattatttttattaaccaggtaaggaaaaatctg---aaa---tta---gtcgaaggctct---gtccatgcagatgaagtaacatgtggtggaaatgctttgaaattttatgctgccatacgtttgcgaattagcagaaagggattgataaaggctgaggataaggctactggtcttggtatttgtgtgcaagttattaaaaacaagctagcacct---cca------atggcaaaa---gcagaattaagtataaaatttggaaaaggaatttgccgcgaa---ccggaggcgttggatttggcttgcgaacatggcgtcatagtgaaagatggaaacaggtattacataaaagggaaaattatgcacagtcgagatgaagttttaaggtacttgtcagcaaatgatgaggctgttgatgatattatccggaccttaaggtgtcatttgttt
>HandroanthusImpetiginosus_PIN20069.1
ccagct------gttgaagttcca---gaatat---gcatatgatgatcatattccagatgattcc---aaggtgacagagaaggacactgcattgcgtatggctctctcaaagctttcaggggaatttggtaaagaatcgatgctgtcattgcagcggttttttggtgctagacgagcccctgtgatatccacaggctcattgagactcgatcaggctcttggtattggcggcttaccgaagggaaggatggttgaaatttatgggcaagaagcgtcaggaaagacaacactcgcacttcatgttattaaggaggctcagaagcttggaggttactgtgcctatcttgatgtggagaatgccctgaatcctttgcttgcagagtcaataggtgtaaatacagaaaatctccttatttcacagccagattctgctgaaaatttgctaagtgtcgtggatactttgacaaaaagtggatcaatttcagtaattgttgttgacagtgtagctgctcttgttcctcaatctgaaattgacgcgttgcaatgtggt------tcccacagagacctt------caatcaagaataatgacccaagcactacgaaaaatacattattctcaatgcaattccaacactcttattatttttattaatcaggtaagaaaaaatttg---aaa---tta---gttgaaggctct---gttcacgcggatgaagtaacctgtggtggaaatgcattgaaattctatgctgccatacggatgcgaattagcagaaaggcattgctgaagacggaggataaggctacaggtcttgggatttgcgtgcaagttgttaaaaataagctagcacct---tca------atggcaaaa---gctgaactaagcataagatttgggaaaggaatctcccaggaa---tcagaagccttagatttggcttgtgaacatggtgtcatagtgaaggatggaagccgttacttcataaaagggaaaattttgcacagtagagaggaagtcttgaggtatctggcagcaaatgatggggctctggatgatatagtcagaaccttaagctgtcatttgttt
>HandroanthusImpetiginosus_PIN21030.1
ccagct------gttgaagttcca---gaatat---gcatatgatgatcatattccagatgattcc---aaggtgacagagaaggacactgcattgcgtatggctctgtcaaagctttcaggggaatttggtaaagaatcgatgctgtcattgcagcggttttttggtgctagacgagcccctgtgatatccacgggctcattgagactcgatcaggctcttggtattggcggcttaccaaagggaaggatggttgaaatttatgggcaagaagcgtcaggaaagacaacactcgcacttcacgttattaaggaggctcagaagcttggaggttactgtgcctatcttgatgtggagaatgccctgagtcctttgcttgcagagtcaataggtgtaaatacagaaaatctccttatttcacagccagattctgctgaaaatttgctaagtgtcgtggatactttgacaaaaagtggatcaatttcagtaattgttgttgacagtgtagctgctcttgttcctcaatgtgaaattgacgcgttgcaatgtggt------tcccacagagacctt------caatcaagaataatgacccaagcactacgaaaaatacattattctcaatgcaattccaacactcttattatttttattaatcaggtaagaaaaaatttg---aaa---tta---gttgaaggctct---gttcacgcggatgaagtaacctgtggtggaaatgcattgaaattctatgctgccatacggatgcgaatcagcagaaaggcattgctgaagacggaggataaggctacaggtcttgggatttgcgtgcaagttgttaaaaataagctagcacct---tca------atggccaaa---gctgaactaagcataagatttgggaaaggaatctcccaggaa---tcagaagccttagatttggcttgtgaacatggtgtcatagtgaaggatggaagccattacttcataaaagggaaaattttgcacagtagagaggaagtcttgaggtatctggcagcaaatgatggggctctggatgatatagtcagaaccttaagctgtcatttgttt
>Aeginetiaindica_TRINITY_DN13510_c0_g1_i2
ccgtca------gctgaaatttca---gaacat---gcatttgatgatcatattccggatgatact---aagataacagagaaagatgaggcattgcgtatggctttgtcaaatctttcaagcgaatttggtaaagaatcagcactttcattgcaacgcttctttggtgctagacgagcgtccgtaatatcaacgggatcgttaaggctggatcaggcccttggtattggtgggttaccaaagggaagaatggttgaaatatatgggcatgaagcctctgggaagacaacattggcactgcatgttattagggaggctcaaaagcttggagggtattgtgcgtatctcgatgtggagaatgctatgtgcccttcacttgccgaagcaataggtgtcgacacggacaatctccttatctcacagccagattccgccgaaaacttattgagtgtcgtagatacattgacaaaaagtggatcgatttccgtaattgttgtcaacagtgtagctgcacttgttccccaaagtgaagtcgacacgttgcaatacggc------tcctatcgagacttg------caagcaaaaataatgacgcaagcgctacggaaaatacattattctctatgcaactccgatactcttattattttcatcaatcaggtgcgaaacaagttg---aag---ctg---gtcgaaggatct---gttcgtgccgatgaagtcacttgcggaggaaacgccttgaaattctacgctgctatacggatgcgtataagccggaagggactgatacaggcagaagataaagctacgggtctcgggatttgcgtgcaagtcgtaaagaacaagttagcacct---tcg------atggctaga---gtcgagttagatatacgattcggacaaggaatctcccgggaa---tcggaggcgttggatgtagcgtgcgagaatggggtcgtcgtgaaagacggagacatgtattttattaaggggaaaatcatgcggagtcgagaggaggctttaaggtatctggcggccaacggccgggctttagaggaccttgtgaagactttaaggtgccacttgttt
>StrigaAsiaticaasiatica_GER25832.1_1366.p1
ccgact------gctgaaatctca---gaatat---gcgtttgacgatcatattccggatgacaca---aaggtgacagcgaaagatgccgcactgcgtatggctctgtcgaagctttcaggtgaatttggtaaagaatcgatgctttctttgcagcgattctttggtgccagacgggcctccgtagtaccgacgggctcgttgaggctggatcaggcccttggtgttggtggattgccaaagggaaggatggttgaaatttatggtcaggaagcatccgggaagacaacattggcacttcatgttattagggaggctcaaaaacttggagggtactgtgcctatcttgatgtggagaatgcaatgtgcccttcccttgctgaagcaataggtgtcaacacggacaatctccttatttcacagccagattctgctgaaaacttacttagtgtggtagatacattgacaaaaagtggatcgatttctgtaattgttgttgacagtgtagccgcacttgttccccaatgtgaagccgacacattggaatatggc------tcttatagagacttg------caatcgaaaataatgacacaagccctacggaaaatacattattctctatgcaattctgatactctcattattttcatcaaccaggtgagaaaaaagttg---aaa---gtg---gttgaaggatct---gttcatgcggaagaagtcacgtgtggaggaaatgccttgaaattttacgctgctatacggctgcgaattagcaggaaggaactgataaaggcagcagatgatgccacgggactcgggatttgtgtgcaagttgtgaaaaacaagttagctcct---cca------atggagaaa---gcagaattatgtatacgattcggaaaaggaattgctcgggca---tcagaggcattggatttggcctgcgagcatggggttatagtgaaagatggagaaagatattctataaaagggaaaatcatgcacagtcgagaggaagttttaaggtatctggcgctaaacgataaagctctagacgacattgtgaaaactttaaggtgtcatttgttt
>Alectravogelii_TRINITY_DN3036_c0_g2_i7
------------gctgagatatca---gaatat---gcattcgatgatcatattccggatgacact---aaggtgactgagaaagatgctgcattgcgtatggctttgtcaaagctctcaggcgaatttggtaaagaatccatgctttcgttgcagaggttctttggggctagacgagcctccgtaataccaacgggttcgttgaggctagatcaggctcttggtattggtggattaccaaagggaaggatggttgaaatttatgggcaggaagcatccgggaagacaacattggcactacatgttattagggaggctcaaaagcttggaggatactgtgcgtatctcgatgtggagaatgcaatgtgcccttccctagctgaagcaataggagtcaacacggacaatctcttaatttcacagccagattctgctgaaaatttactgagtgtggtagatacattgacaaaaagtggatcaatttctgtaattgttgttgacagtgtagctgcacttgttccccaaagcgaagccgacacattgcaatatggc------tcctatagagactta------caatcgaaaataatgacacaagccctacggaaaatacactattctctatgcaattccgatactctgattattttcatcaaccaggtgagaaaaaaattg---aaa---ttg---gtcgaaggatct---gttcatgcagatgaagtgacttgtggaggaaatgccttgaaattttacgctgctataaggatgcgaattagcaggaagagactgataaaggcggaggataaggctacgggtcttggtgtttgtgtgcaagtcgtgaaaaataagttagcacca---cca------ctggcgaaa---gctgagttaaatatacgatttggaaaaggaatctctcgtgaa---tcagaggccttggatctggcatctgaacatggaatcatagtgaaagacgaagacagatattccataaaagggaaaatcatgcacaat---gaggaagttttaaggtatctcgcggcaaacgacaaggctctagatgatattgtgaaaactttaaggtgtcatttgttt
>Escobedia
gcgaca------gctgagatttca---gaatat---gcctttgatgatcatattccagatgacact---aaggtgactgagaaagatgctgctttgcgtatggctttgtcaaaactttcaggcgaatttggcaaagagtccatgctttctttgcagcgtttctttggtgctagacgaacatccgtaataccaacaggctcgttgagtctagaccaggcccttggtattggtggattaccaaagggaaggatggttgaaatttatgggcaggaagcatctgggaagacaacattggcactgcatgttgttagggaggctcaaaagattggaggatactgtgcatatcttgatgtggagaatgcaatgtgcccttccctagctgaagcaataggagtcaatacggacaatctcctaatttcacagccagattctgctgaaactttactgagtgtggtagatacattgacaaaaagtggatcaatttctgtaattgttgttgatagtgtagctgcacttgttccacaatgtgaagctgacacattgcaatatggc------tcctatagagactta------caatcgaaaataatgacacaagccctacggaaaatacactattctctatgcaattccggtactctgattattttcatcaaccaggtgagaaaaaagttg---aaa---ttg---gtcgaaggatct---gttcatgcagatgaagtgacttgtggaggaaatgccttgaaattttacgctgctataaggatgcgaattagcaggaagggactgataaaagcaggaagtgatgctacgggtcttgctgtttgtgtgcaagtcgtgaaaaataagttagcacct---cca------ctggcgaaa---gccgagttaaatatactatttggaaaaggaatctcccgagaa---tcagaggccttggatctggcttgtgagcatggaatcatagtgaaagacgaagacagatatttcataaaagggaaaatcatgcacagtcgggaggaagttttaaggtatttagcggcaaacgacaaggctctagatggcattgtgaaaactttaaggtgtcatttgttc
>MimulusGuttatus_Migut.J01711.1.p
---ttt------gttgaagttccg---gaatat---acgtatgatgatcatacttcagatgattcc---aaggtgacagaaaaagacaccgcattgcgtatggctctgtctaagatttcaggggagtttggcaaagaatcaatgctttctttgcatcgattctttggtgctagacgagcccctgtaatatcaaccggctcgttgaggctggatcaagctcttggtattggtggattaccgaagggaaggatggttgaaatttatggccaagaagcatcggggaagaccacacttgcgcttcatgttattaaagaggctcaaaagcttggaggttactgtgcatatcttgatgtggagaatgcaatgagcccttcgcttgcagaagcgataggtgtaaacatagacaatctccttatttcacagccagattctgccgagaatttgctaagtgtggtggataccttgacaaaaagtggatcgatttccgtaattgttgttgacagtgtagctgcacttgttcctcaaattgaagttgatgaattacaatgtggt------tcctcaagcacaagtggccaacaatcgagaataatgacacaagcactacgaaaaatacattattccctatgcaattccagtactcttattatttttatcaaccaggtaagaaataatttg---aaa---tta---gtcgaaggctct---gttcgtgcggatgaagtaacctgtggtggaaacgccttgaagttttacgctgccgtacggatgcgaatcagcagaaaaaagttgctcaagagagatgacatggcaacaggtctagatatttctgtgcaagttgttaaaaacaaactagcccct---tcg------atggcaaaa---gcggaattaagtttaatatttgggaaaggaatatggcgagaa---acagaggcgttagatttggcttgtgagcatggtgtaatagtgaaagacgggtgtcactatttcattggagggaaaatcttgcacagtcgagaagaagttttaaggtatctttcgaagaaggaaggtgctttggacaatatagtcaaaactttgaggtgtcatttgttt
>MimulusGuttatusulusguttatus_J1782.1
ccaaca------gttcaagttccg---gaatat---acgtatgatgatcatacttcagatgattcc---gaagtgacagaaaaggacaccgcattgcgtatggctctgtctaagctttcaggggagtttggcaaagaatcaatgctttctttgcatcgattctttggtgctagacgagcccctgtaatatcaaccggctcgttgaggctggatcaagctcttggtattggtggattaccgaagggaaggatggttgaaatttatggccaagaagcatcggggaagaccacactcgcacttcatgttattaaagaggctcaaaagcttggaggttactgtgcctatcttgatgtggagaatgcaatgagcccttcgcttgccgaatcaatcggtgtaaacatcgacaatctccttatttcactgccagattctgccgagaatttgctaagcgtggtggataccttgacaaaaagtggatcgatttccgtaattgttgttgatagtgtagctgcacttgttcctcaaattgaagtcgatgaattacaatgtggt------tcctcaagcacaagtggtcaacaatcgagaataatgacacaagcactacgaaaaatacattattccctatgcaattccagtactcttattatttttattaaccaggtaagaaataatttg---aaa---tta---gtcgaaggctct---gttcgtgcggatgaagtaacctgtggtggaaacgccttgaagttttacgctgccgtacggatgcgaatcagcagaaagaaattgatcaagacagatgacaaggctacaggtctagatatttccgtgcaagtaattaaaaacaaactagctcct---tcg------atggcaaaa---gcggaattaagtttaatattcgggaaaggaatatggcgagaa---acagaggcgttagatttagcttgtgagcatggtgtaatagtgaaagacgggtgtcactatttcattggagggaaaatcttgcacagtcgagaagaagttttaaggtatctttcgaagaaggaaggtgctttggacaatatagtcaaaactttgaggtgtcatttgttt
>Euphrasiaarctica.genome
---------------gaagttctg---gaacat---gcatatgatgatcatattccagatgatagt---aaggcgatggagaaagataccgcattgcgaatggctttgtcgaatctttcaggggaattcagtaaagagtcgatgttgtcactgcagcgattctttggtgctagacgagcctctgtaatatccacaggatcgctgaagctcgatcaggcccttggtattggtggactaccaaagggaaggatggttgaaatctatggtccagaagcatctgggaagacgacactggcactgcatatcattaaggaggctcaaagacttgaagggtactgtgcctatcttgacgtggagaatgcattgtgtccttcgcttgctgaagcaataggtatcaacacagataatctccttatttcacagccggattctgctgagaatttactaagtgtggtggatacgttgactaaaagcggatcagtttctgttattgttgttgacagtgtannn---------------------------------------------------------------------------------------------------------------------------------------------------------gtaagaaagagtctg---aaa---tta---gtagaaggatct---gtacatgcagaagaagtgacttgtggaggaaatgccctaaaattttatgctgctatacggatgcgaattagcagaaaggcattggtgaaggcggaggataaggctactggacttgatatttgtgtgcaagttgtcaaaaacaagctggcacca---tcg------atggcgaaa---gcggaattaagtataaaattcggaaagggaatctgccgcgag---tcagatgctttggatttggcatgcgaacatggtctcatagagaaagatggaagctactattatataaaaggcaaaattatgcaaagtcgagaggaagctttaaggtatctggctgtaaacgacagggctctcgatgatattatcaaaaccttaaggtctcatttgttc
>CuscutaAustralis_C025N0303E0.1
actgcaggc---gcagaaatttcc---gagttt---gaattt---gatgagatcggcaataatgcagccagagtttcagagaaagatactgccctacgctcagcgctcactcaacttgcctgcgacattggcacagaatcaatgttatccttgcaacgattcttcggtgctaggcgcgcccctgtcatatcaactggatcactcaagcttgatcaagctctagggatcggtggattaccaaagggtcgaattgttgaaatatttgggcgcgaagcatcgggcaagaccactcttgctcttcatgtgatcaaagaggctcaaaaactcggaggttattgtgcatatcttgatgtggagaatgcaatggatcccttgcttgcagaagcaataggtgtaaatacagataatcttctgatttcccagccagattctgcggaaaatcttctgagtgtagtggatactcttacaagaagtgcatctgtagatgtcattgttgttgatagtgtggctgctcttattcctcaacttgagattgattcttgcatcagggac------tcctacaaagatgta------caatccacaataatgacgcgagcactacgtaaaattcattattcgctctgcaattcgagcactcttattatttttgttaatcaggtgagatcgaaagtgcagcaa---tca---tctaaagccttt---gggcgtgtggaggaagtaacatgtggtggaaatgcattgccattttatgctgccgtgcgtttgagattgatcagaagagaattgttcaaagctaatgacacgattactggccttgggatctcagtccaagtggtgaaaaacaaactgactcacggggca------atgggaaac---gcggaactaagaatagagtttgggggaggcatttgcaacgggattgaggaggcattggaattggggtgtgaatatggtgtcattttacaacatggtaatgggttcttcattgaaggccaagttttgaacaccaaagaagaagcaaaagcctatctggccgaaaatggcgccgttttggatcaggtcatacattccttaagagctcagatgttc
>OleaEuropaea_Oeu005373.1
---------------------------------------------------------------------------------------------------------------------------------------------atgttgtcgcctcagcatttctttggtgctagacgtgcatctgtagtttccactggttcactgaggctggatcaagcacttggcatcggtgggttaccaaagggaagaatggttgaaatttatgggcaagaagcatctggcaagaccacgcttgctcttcatattatcaaggaggctcaaaagcttggaggttactgtgcatatcttgatgtggagaatgcaatgaaccctttatttgcagaatcaataggtgtaaatacagataatctgcttgtttcacagccagattctgctgaaaatttgctgagtatcgttgatacattgacaaaaagtggatcaattgatgtaattgtggttgacagtgtacctgctcttgttcctcaaattgaagtcgaagcttcaacttgtagc------ccccccacggaccta------caatctaaaataatgacccaagcactacgaaaaattcattattcgctctgtcgttcttgtactctgattatctttattaatcaggtaagaagaaatttg---aga---tca---gaccaaggctct---attcgtgctgaagaggtaacctgtggtgggaatgccttgagattttatgctgccatccgaatgcgaattatcagaaaaggattgctcaggaatgaggataag------------------------------gtaagacttcagagtctgccc---att------gtcaaatta---ccatcctgtacg---------------------------------tgtcaattgttg------------------------------------------------------------------------------------------------------------------------------------------------------------
>ArabidopsisThaliana_AT3G10140.1
tcttta------gttgaagcttca---gattgt---gaactt---gatgaagttccagatgataga---aaagtagcggagaaagacactgctctacatttagcattgtcacagctttcaggtgattttgataaagactctaagttgtcattgcagcggttttacagaaaaaggagagtttctgtgatatccacgggttccctcaaccttgatctagctcttggagttggaggattgccaaagggaagaatggttgaggtttacggaaaagaagcatctggaaagacaactctagctctgcatatcatcaaggaagctcaaaagcttggaggttattgcgcttatcttgatgcagagaatgccatggatccttctctagcagaatcaataggtgtgaacacagaagagcttctgatatcacgacctagttctgctgaaaagatgctaaatattgttgatgtgctgaccaagagtgggtcagtagacgtaattgtggtagacagtgttgctgctcttgcccctcaatgtgaacttgatgctcctgtaggagaa------agatacagagacaca------caatcaagaataatgacacaggcgctcagaaaaatccattactcagttggctattctcagacactgatcgtttttcttaatcaggtcagatcacatgtg---aaa---tct---aacatgcatttc---ccgcacgccgaagaagtgacttgtggaggaaacgcattaccgtttcatgcagctatacgtctcaaaatgataagaaccgggctaataaagactgccaataagataagtggtctcaatgtctgcgtccaagtggtgaagaataaactggcgccc---gga------aagaagaaa---tctgaattggggattcactttggtcatggtttctacgtggag---cgagaggtattagaattggcttgtgagcatggagttatcttaagagaaggaactagctatttcattgaaggcgaggtcattgaagggaaagacgcagctgagaagtatctggtggaaaataaagaggctctcgatactgtcgttgcaatcctgaggaaccagctcttc
>CuscutaAustraliscutaAustralispaya_182.28
tctcta------gtggaagtttca---gatttt---gactgt---gatgaactccatgacgacagt---aaagcaaccgagaaagatactgcactacgtttagctctatcacagctttctggtgagtttagtagagagtcaatgttgtcattgcaacggttcttcagatcacggcgtgctccagtaatatctacaggctcatcaaagcttgatttagctcttgggattgggggattacccaagggaagatttgttgaaatttatgggcaagaagcatctggaaagacgacactggcacttcaaataatcaaagaagctcaaaagcttggagttttt------------------------------------------------------------------------------------------------------------------------------------------------------------------------gttgctgcccttattccccaatgtgaacttgatcttccggtaggtggc------agtgttaaagatgta------cagccacgaatgatgacacaagcacttcgaaaaattcattacgcgctgtgccattctcagactcttataatttttcttaatcaggtcagattaaatgta---aag---cca---ggtaaacatttt---ggacatatggaagaggtcacatgtggtggaaatgcattgaaattctatgcggctgtacgcttgagaatgttacgtactggattgctcaagatgggggataagataaccggtctcagcgtttgcatacaagtggtgaaaaataagttggcgcca---gca------atgaagaaa---gcagagctagaactacagtatggtaggggtttttgccgtgcg---tctgaggtactggaattggcctgtgaacatggaatcatccttgaggaaggaagcagctatttcatagaaggggaggtgttcggtgataggcaagcagccaagcagtatctaatggaaaatgatgaggttcttgacaagataatcacggtcttgaggaacaaattattt
>ManihotEsculenta_Manes.09G011100.1.p
tctgtt------gcaaatgtttca---gaattttttgaatgt---gatcaactccatgatgatata---gagtcaacagagaaagatgctgcccttcgtctggctctcactcaacttgctggtgaatttggtagagagtctatgttgtctttgcggcggtttttcagctcaaggcatgctcctgtgatacctactggctcattgaagcttgatctcgcacttggcattggtggattacctaagggaagaatggttgaaatctatgggcgagaagcttcagggaagacgacgcttgcacttcatattatcaaggaagctcaaaagcgtggtggatactgtgcatatcttgatgctgagaatgcattggacgcttcatttgtagaatcaatgggagtaaacacagataatcttcttatttctcctccagattcagctgaaagattgttgagtgtagttgatacactgaccaagagtggttctattgatgtgattgtggttgatagtgtagctgctcttgttccccaacatgagcttgatacttcgattata---------agcgtacaggacaca------cgatcaagaataattagccaagcacttcggaaaattcattattctttatgccagtctaaaacccttatcgtatttcttaatcaggttagatcaaatgtg---aag---tca---ggaaaaggtcta---ggatgtgtgggtgaggacacttgcgggggaaatgccttaaaattctattcagctgtacggttgagaatggtaaaaacaggattgctcaagactgaggataaggcaactggccttgcagtttctgttcaagtggtgaaaaataaattggcgcct---gca------atgaaaaaa---gctgatattgggatacagttcggcagaggctttcgaagtgaa---tctgagatcttggagttggcttgtgaacatgaagttatcatgaaagatggaaacacctaccttattgaaggagaggttatcagcgacaaacatgcagctgaaggatatctttctgaaaattatgaggttcttgatagaatagttgtggctttgagaagacaattgttt
>Actinidiaeriantha_DTZ79_02g10600
tctgca------gttgatattcca---gaattt---gcacat---gatgaactccaagatgatgct---agagcaatagaaaaagatactgccctacgattggctgtctcacagattgcgggtgattattgcaaagagtctatgctttctttgcagcgcttctttggttcacgacgtttacctgtgatatctacaggctcattgaagcttgatctagctcttggtattggaggattaccacagggaaggatagttgaaatttatggccaagaagcatcaggcaagacaacacttgcacttcatatcatcaaggaagctcaaaagcttggaggctattgtgcatatcttgatgtggagaattcattggacccttcactagcagaatccataggtgtaaacacagaaaacctccttatttctcagccagattctgctgaaaatttgctgtgcatggttgatacactgaccaaaagtggatcagtagatgtaattgtggttgatagtgttgctgctcttgttccccaactcgaaattgatgttgttataggtggc------aatcacaaggacata------caatcacaaataatgacccaagcactgcgaaaaattcattattcgttgtgccactctcagactctaattgtatttgttaatcaggtgagatcgaaagta---aca---tca---aagaaggacttt---ggacgggctgaggaggtaacttgtggtggaaatgcattgcgattctatgcagctatacgaatgaggatttcaagaacaggattgctcaagactgaggataaggttactggtcttagcatttgtgtgcaagtggtgaaaaataaactcgctcct---cca------atgaagaaa---gctgagctagggatacagtttgggagaggcatttgctgtgag---tctgagatcttgcacttggcttgtgaaaatggattaatcttgaaagaaggaaccaacttctttgtagaaggggaggttttgggaaatgtacaggaagccgaacgttatctggctgaaaatgatgaggttctggataagatagtgaagtctttaagaagtcatctgttc
>VacciniumCorymbosum_VaccDscaff21-processed-gene-337.7-mRNA-1
tctgca------gttgaggtttca---gaattt---gtccat---gatgaacttcataatgaagtc---aaagcagaggaaaaagatactgcacttcgcctggctctctcaaggctagcgagtgattttagcagagagtctatgttgtctttgcaacgtttttttagttcaaggcgtttgcctgtgatatctacgggatcattgaagcttgatatagctcttgggcttggaggactacccaagggtaggatagttgaaatttatgggcaagaagcatcaggcaagacaactcttgcccttcataccatcaaggaagctcagaaggttggaggctattgtgcatatcttgatgtggagaacgcaatggacccttccctagcagaagcaataggagtaaagacggaaaacctcctcatttctcaaccagactctgctgagaatttgctttgcatggttgatacactgaccaaaagtggatcagtagat------------------gttgctgctcttgttccacagcgtgagattgatgttctcattggtgac------aaatacaaggactta------caatcacaaataatgacccaagcgctacggagaattcgttcttcactatcccaatctcagactctaatcatatttgttaaccaggtgagatcaaacgta---aaa---tct---gtgaatggattt---ggaaatgcagaggaggtcacatgtggtgggaatgccttgccattccatgcggctgtaaggatgagaatttcaagaacgggattgctcaagactgaagataaggtaactggtgttgggatttgtgttcaagtggtgaaaaatacattgtctcct---cca------atgaaaaag---gctgaactagcgataaatttcggcagaggcattcgctgcgag---tctgaggtcttggatttggcttgcgaacatggagtcattgtggaagaaggaaacaacttcttaatagaaggggatgttgtcaaaaacaggaaggaagctgagcgctatttggccaaaaatgatgtggtctttgatagcatagtgaaatctttaagatggcggttattc
>VacciniumCorymbosum_VaccDscaff26-snap-gene-329.27-mRNA-1
tctgca------gttgaggtttca---gaattt---gtccat---gatgaacttcataatgaagtc---aaagcagaggaaaaagatactgcacttcgcctggctctctcaaggctagcgggtgattttagcagagagtctatgttgtctttgcaacgtttttttagttcaaggcgtttgcctgtgatatctacgggatcattgaagcttgatatagctcttgggcttggaggactacccaagggtaggatagttgaaatttatgggcaagaagcatcaggcaagacaactcttgcccttcataccatcaaggaagctcagaaggttggaggctattgtgcatatcttgatgtggagaatgcaatggacccttccctagcagaagcaatgggagtaaagacggaaaacctcctcatttctcaaccagactctgctgagaatttgctttgcatggttgatacactgaccaaaagtggatcagtagatgtaattgtggttgatagtgttgctgctcttgttccacagcgtgagattgatgttctcattggtgac------aaatacaaggactta------caatcacaaataatgacccaagcgctacggagaattcgttcttcactatcccaatctcagactctaatcatatttgttaaccaggtgagatcaaatgta---aaa---tct---gtgaagggattt---ggacatgcagaggaggttacttgtggtgggaatgccttgccattccatgcagctgtaaggatgagaatttcaagaacaggattgctcaagactgaagataaggtaactggtgttgggatttgtgttcaagtggtgaaaaatacattgtctcct---cca------atgaaaaag---gctgaactagcgataaatttcggtaaaggcattcgctgcgag---tctgaggtcttggatttggcttgcgaacatggagtcattgtggaagaaggaaacaacttcctcatagaaggggatgttgtcaaaaacaggaaggaagctgagcgctatttggccaaaaatgatgtggtctttgataacgtagtgaaatctttaagatggcggttattt
