# Supplementary material for: Altered Mitochondrial Respiration Is Associated With Loss of Nuclear‐Encoded OXPHOS Genes in Parasitic Broomrapes
Source: Ecol Evol. 2025 Jul 6;15(7):e71737. doi: 10.1002/ece3.71737 (PMC12230201; doi:10.1002/ece3.71737)
Supplement: Supplementary file 1 — Appendix S1. [file ECE3-15-e71737-s003.tgz › Orobanchaceae_O2K_Supplementary_v3/Data_S1/DataS1/RRR/OG0005453.filter.hyphy.fas]

>AmborellaTrichopoda_ERN15214.1
------------------------------------------------AGATGCTATTCTCGAACCTCCTTTTCCATTGAAAAAGCTTCCTCTAGCTCAAATGATGAACGGAAATCGACAACGAGGTTCTCCCTGAAAAAGAAAGTGGGCAAGAATGCTAGTCAATATATTTGTGAGGAATGTGGAGATACATATGGTCAATGGTGGGGGACGTGTCAATCATGCAAGAAAGTTGGCACGATCAAGCATTTATCGGAG---------------TTGGATCATAATTCTGCTAAAACATTTGGGCTCGAAGCTTCAGGAAATGCTCTTAGATCGTGGTTTAGCAGTGGGACTGTGCCCCAGAAATTGGTGGATGTTAAGAAAGGGCTTAGCAGGCGGCGATGGCGGATTCCTCTGCCTGGACTTTTTGGAATGGAGGTAGCACGGGTGTTAGGAGGGGGTCTTGTTCCGGGCTCCTTGGTTTTGATTGGTGGTGATCCTGGAATTGGCAAAAGTACACTTCTGTTACAGATGGCTGCGATGATTGCGGAAGGAGGCGGTATAAATGACCCAGCTCCGGTTCTCTATGTTTCTGGTGAAGAGAGTGTTGACCAAATTGGGAGCAGAGCTGATCGATTGAGGATCAACACGGAGGACCTCTTCCTATACTCAAGTACAGATGTTGAGGATATTCTCAACACAGTCCAAGCTCTTTCTCCTCGTGCTTTGATTGTAGACTCTATACAAACCATGTATTTGAGGGAAGTTACTGGTAGTGCAGGGAACATAAGCCAGGTGAAGGAGTGTACATCAGCTTTATTGCGCTTTGCTAAACAAACAAGTATTCCAGTTCTTTTGATTGGGCATGTGACAAAAACTGGAGATATAGCTGGACCTCGCGTTTTGGAGCATATTGTAGACACTGTTTTGTATATGGAAGGGGAGAGATTATTGACTCATCGTTTGTTACGGTCTGTGAAGAACCGTTTTGGATCCACTGATGAGCTTGGCATATTTGAAATGTTAGATTGTGGTCTTCGACCAGTCACCAATCCAAGTTTGTTCTTCTTAAGTGAGAATATTGGTGATTCTGATGTTTTAGCGGGGCTTGCAGTTACTGTGATTGTTGATGGTTCGCGGGCATTTCTCATTGAGATTCAGGCATTGTGCTGCCCTGGCTCCACAGCTGCAAAACAAATA---AACGGGGTCTCGGCTTCTAGAGCTGAAATGATTATTTCTGTTTTGACAAAGCAAGCAGGTTTGAAACTACAAGAAAAT---AGCATTTTTCTCAATGTAGTAAGTGGGTTGAAGTTGGAAGAGACAGCAGGAGATCTTGCGGTAGCAGCTGCAATTTGCAGCAGCTTTTTGGAGTTTCCCCTTCAAAACGATATAGCATTTATTGGAGAGGTTGGCCTTGGTGGCGAGCTTCGCACGGTGCCAAGGATAGAAAAGCGGGTAAATGAACTCTCCAAATTGGGGTATAAGAAATGTGTTATTCCTAAATCAGCTGAGAAATCT---TTGGGTGGTCTGGATCTCGAA---GGACTAACTATA---TTGAGTTGCAGAAACCTTAAGGAGTTCATCAATAAAGTCTTC
>CinnamomumMicranthum_RWR78200.1
AATGAAGAATCGAATGGCAACGAGGTT---------------------GCCGTTTATGACCCTGTATCTGGTGAATTCGTGACCACGAGGACTTTCAATGAGGGCGAATCGTCTGTGAGGGCTGCTGGATATATGAAGAAGAAAAGCGGGAAGACGAGGGTTCAATGGGTGTGCGGAGACTGCGGGGAGCCGCACTCGCAGTGGTGGGGGAGTTGCCATTCTTGCCATGCTGTGGGTACTTTGAAGGAGTTTGCAGAG---------------AGTGAGAAGGCTGGGAATAATTCGAGGGGGTTCGAAATATCTGAAAATGCGACTCGGTCATGGCTGCAACAGAGGGCACAGCCGAGGAGATTGACGGATGTGAATAAGGGTATCAACCCTCTAGAATGGAGGATTCCATTGTTTGGACTCTTTGGTATAGAGGTTGCTAGGGTGCTTGGTGGTGGTCTTGTACCAGGTTCCTTAGTTTTAGTTGGTGGCGATCCTGGTGTTGGCAAAAGTACACTATTGTTGCAGATTGCTGCAATGTTAGCTGAAGGAAGCAATTTTAACAAACCAGCTCCAGTTATTTATGTTTCAGGCGAAGAGAGCATTGAGCAAATTGGGAATAGAGCTGACCGTATGAGAATTGGGACACATGAACTTTACTTGTACTCAAGTACGGATGTCGAGGACATATTGGAAAAAATTCAGGGTCTCTCTCCTCGAGCTCTGGTTGTGGATTCTATTCAGACAGTTTATTTGAAAGGAGTGGTTGGAAGTGCAGGAAATATCCAACAGGTGAAGGAGTGCACCTCAGCTTTGTTGCGCTTCGCTAAGCAGACAAATATTCCTGTTCTTTTGATTGGACATGTGACGAAAACTGGAGATATAGCTGGGCCTCGTGTCTTGGAGCATATTGTGGATGTTGTTCTATACATGGAAGGTGAGAAGTACTCGTCATATCGGTTATTGCGATCTGTGAAGAACCGATTTGGGTCTACTGATGAACTTGGGGTGTTTGAAATGTCACAATCGGGTCTTAAAGCTGTCTCTAATCCTAGTGAGATATTCTTGAGTGAACAATACAGTGACTCTGAGGTTCTAGCTGGGCTTGCTGTAGCTGTAATTGTTGATGGCTCTCGATCTTTTCTAATTGAGATTCAGGCATTATGTTCATCGGGCTCAACCGTTAAAAAGCATTTT---AATGGGATCCGAGAAAGCAGAGCTGATATGATTATTTCTATCCTTATGAAGCAAGCGGGTCTAAAGCTCCAGGACAGT---TCCATTTTCTTGAATGTTGTAAGTGGGATCAATTTAAAAGAGACTGCAGGGGATCTTGCTGTAGCAGCAGCAATTTGCAGCAGTTTCTTTGAGTTCCCGATACCTACTGATGTTGCATTTATTGGTGAGATTGGCCTTGGTGGTGAGCTTCGGACGGTACCTAGAATGGACAAGAGGGTGGTTACCGTCTCTAAGTTGGGATACAAGAGGTGTATCATTCCAAAATCTGCTGAGAAGTTA---TTAACAGGCCTTGATTTGGAAGAGGGATTGCAGATT---GTAGGGTGCCGGAATTTGAAAGAAGTAATCAACGGTGTATTT
>OryzaSativa_LOC_Os06g05820.1
TCCTCTTCCTCCCCCGGCGACGCCGCC------GGATGGGCCTCCTACGGCGTGTTCGACGCCGTGACCGGCCGCATCGTCATGAAGGAGCACCCGCCCTACTCCCAGCCGGAGGCGAGGTGGTCGGGGAAGGCCCGCGGCAAGGCGGGGAAGGAGAGGGCCTCGTACGTGTGCGGCAACTGCGGGGAGGGCTTCTCGCAGTGGTGGGGCACGTGCCGCCACTGCGAGGCGATGGGGACCCTGACCAAGTACGTCCCG---------------GGCTCTGAT---------------CCTGGTGCCTCCGTGTCACACCATGCCTTCCGGTCGTGGATTCCGCAGAAGAGCGTGCCCCAGAGCCTTCAGCAAGTGACCAAGGGAGTTGATCAGTCCGAGTGGCGAATACCGCTGTCCGGGAACTTCGGAATGGAGATTGCTCGAGTGCTTGGGGGTGGGGTTGTTCCTGGGTCCTTGATTCTAGTAGGTGGGGATCCAGGTGTAGGAAAAAGTTCATTGATATTACAGCTTGCTTCTATCATGTCCGAGAATATTGGTGCTGGGGAGTCTTCTGCTATCGTATATGTGTCTGGCGAGGAGAGCATTGAGCAAATTGGAAACAGGGCTGATCGGATGAGTATCAAGTCTAGAAATTTGTACTTGTATTCTAGTACAGATATCGAGGATATCTTGGACAAAATCCAACCATTATCTCCTAGGGCACTCATTATTGATTCAATTCAGACAGTTTATCTAAGAGGATTTGCTGGAAGTGCTGGGAATATGACTCAGGTGAAGGAATGCACCTCTGCGCTGTTAAGATTTGCAAAATTGACAAATATTCCTGTTATCTTGATTGGACATGTTACAAAAACTGGTGATATTGCTGGTCCCCGTTTGTTAGAGCACATTGTAGATGTTGTTTTATATATGGAGGGAGAGAGATGCTTATCTCATCGGTTGTTGCGATCAGTGAAAAATCGTTTCGGTTCAACAGACGAGCTTGGTGTATTTGAAATGTCAGGATATGGTCTACAACCTGTTCTGAATCCAACCGAGATGTTCTTAACTGAACATGATTTGGATTCTGAAATACTAGCTGGACTTGCTGTGGCTGTTGTTTTGGATGGATCCAGGACATTTGCTATTGAAGTTCAGGCATTGTGTGTTTCAGGTTCTCCTCGCAATGGAGAAGTT---GTTGGTATACCGAGAAATAGGGCTGATATTATAATCTCAGTTCTTATGAAGCAAGCAGGTCTAAAACTTCAGGATAAT---GCTGTTTTTCTAAATGTTGTCAGTGGTTTCATGTTGACAGAAACTGCAGGAGATCTGGCAATAGCAGCTTCAATTTGCAGCAGTTTCTTAGAATATCCTATACCAAATGATATTGCGTTTATCGGAGAGGTTGGCCTTGGTGGTGAACTTAGAACTGTGCCAAGAATGGACAAGCGGGTGCTAGCTATTGCGAAGTTGGGATACAAGAAATGCGTCGTTCCCAAAACCTCAGAGAAGCTG---CTCAGACCGCTGAACCTTGAA------CTTGAGATT---TTGCCCTGCAGCAACCTGAAAGAGGTCATAAACACCGTATTT
>SorghumBicolor_Sobic.010G041000.1
TCCTCTTCAACCTCGCCAACACCCGGCGGCCCAGGATTGGCCACCTACGGCGTCTACGACCCCGTATCGGGCCGCATCGTCAAGCAGGAGGAGAAGGATGAGGATGAGAAGAGAGCGCTCGGTGGGGCGGCGGCGCGGAGGAAGCGCGGCAGGGAGAAGAACTCGTACGTGTGCAGCAACTGCGGGGAGGGCAATTCACAGTGGTGGGGCATTTGCCGCCACTGCGGTGCGGTGGGGACTGTGGTCGAGTACGTCGCAGGG------------TCCAACAGCGGCGGTGCCTCTGCGGAGGGGTCGCAC---TCGCACCACATCGGCCGATCGTGGATTCCTCAGAAGGCCGTACCACAGAGCCTTCCGGAGGTGAACAAGGGGGTCGATCAGGCAGAGTGGCGCATACCCCTATGGGGGAGTTTCGGGATGGAGATCTCTCGAGTGCTTGGTGGTGGCATTGTTCCTGGATCCTTGGTTTTAGTCGGTGGGGATCCAGGTGTTGGCAAAAGTTCATTGATGTTACAGCTTGCTTCGAATATATTGGAGGGTTTCAAGGCCAAGGAGTCTTCTCCTGTTGTATATGTGTCTGGTGAAGAGAGTATTGAGCAAATTGGAAACAGGGCTGACCGGATGAGTATCACGTCTAGCAACTTGTACCTCTACTCTGGTACGGATATTGAGGATATCTTGGACAAAATCCAACCGCTCTCTCCAAAAGCTCTCATCATCGATTCAATTCAAACAGTTTATGTCAGATCATTTGCTGGAAGTGCTGGTAATTTGTCACAGGTTAAAGAATGCACCTCTGCCTTGTTACGATTTGCAAAGCTGACTAATATCCCTGTTTTCTTGATTGGACATGTTACGAAAACTGGTGATATTGCTGGTCCTCGCCTCTTAGAGCACATAGTGGATGTGGTTCTTTATATGGAGGGAGAGAGGTGCTCATCCCATCGATTGTTGCGGTCAGTGAAGAACCGTTTTGGTTCAACTGATGAGCTTGGTGTATTTGAGATGGCCGAATTTGGTCTGCAAGCTGTTCTGAATCCAAGCCAGATGTTCTTAACTGAGCATGACTCTGATTCTGAAATTCTGGCTGGGCTTGCTGTAGCTGTTATTTTAGATGGATCTAGGACCTTTGCTCTTGAAGTTCAGGCATTGTGTGTTTCTGGTTCTCATCGTTCTGGACAAGTA---GTTGGCATACCGCCAAGCAGGGCTGATGTCATAATCTCTGTTCTTATGAAGCAAGCAGGCCTAAAACTTCAGGATAGT---ACTATTTTTTTGAATGTTGTGAGTGGCTTCAAGTTGACTGAGACCGCAGGAGATCTGGCCATAGCAGCTTCAATTTGCAGCAGTTTCTTGGAATTTCCTATCCCAAATGATGTTGCATTTATTGGGGAGGTCGGCCTCGGTGGTGAACTTAGAGCTGTGCCAAGAATGGACAAGCGGGTGATGGCCATTGCAAAGCTGGGATACAAGAAGTGTGTCGTTCCCAAGACCTCCGAGAAGTTG---CTCAGACCACTTGATCTTGAC------ATTGAGATC---TTGCCCTGCAGCAACCTGAAGCAGGTTATAAACACTGTGTTT
>AquilegiaCoerulea_PIA42889.1
TCAAGTAGTCGTTGGAGTGATAATGTTCCTAGGGTTTGGACTGCTTTTAGTTTAGGTTCAATTACAGAAGGTTCATTACCGGAGAGATTGCCTAGTAGTGGAGGTAAGAAGAATTCTGTGTCTAATGGAGATTCGAAGAAGACAAAAGGTAAGATTAAGTCAAGCTGGGTTTGTTCAGATTGTGGAGATTCATTTGGACAGTGGTGGGGAAGTTGTAGGTCTTGCGGTGCAACTGGAACAGTTAAGCAGTTTTCGGAG---------------TCTTCTAGTGTTGAGAGTAAGCCGTCAGGCTTTGGTATCGCAGAGAAAGTGGCTGGTAGTTGGTTCACCCAGAAGTCAGCTCCTCAGAGGTTAACGGATGTAAATAAGGGGGTAAATCAGTTGACATGGAGAATCCCCCTGCCTGGTCCTTTTGGAGGTGAAGTTGCAAGAGTTCTTGGCGGTGGGCTTGTACCTGGATCTTTGGTTTTAGTTGGTGGGGATCCAGGTGTTGGCAAAAGCACACTTTTATTGCAGATGGCTGCAATGATAGCTCAAGAGGGTGATTTTGGTAGGCCAGCTCCAGTTCTTTATGTCTCGGGTGAAGAGAGCGTTGAACAAATTGGAAACAGAGCGGATCGGATGAAAATTGGAACAGAGGACCTTTTCTTATATTCAAGCACAGATATTGAGGACATCTTGGAAAAAATACAAGCCTTGTCACCCCGCGCTCTAATTGTTGATTCCATTCAGACAGTTTATTTGAAAGGAGTCACTGGAAGTGCTGGAGGTATTGTACAGGTGAAGGAATGCACCTCATCTTTATTGCGGTTTGCAAAGAAGACAAACATCCCAGTTCTATTGATTGGACATGTGACAAAGAGTGGAGACATAGCAGGACCTCGTGTCTTGGAGCACATTGTGGATGTTGTCTTGTATATGGAAGGGGAGGAATATTCAGCTCATCGTTTTCTTCGATCTGTGAAGAACCGGTTTGGCTCTACTGATGAG------------------------------------------------------------------TATCTT---------------------------------------------------------------------------------------------------------------------------------------------------------------------------------------------------------------------------------------------------------------------------------------------------------------------------------------------------------------------------------------------------------------------------------------------------------------------------------------------------------------------------------------------------
>AquilegiaCoerulea_PIA42890.1
TCAAGTAGTCGTTGGAGTGATAATGTTCCTAGGGTTTGGACTGCTTTTAGTTTAGGTTCAATTACAGAAGGTTCATTACCGGAGAGATTGCCTAGTAGTGGAGGTAAGAAGAATTCTGTGTCTAATGGAGATTCGAAGAAGACAAAAGGTAAGATTAAGTCAAGCTGGGTTTGTTCAGATTGTGGAGATTCATTTGGACAGTGGTGGGGAAGTTGTAGGTCTTGCGGTGCAACTGGAACAGTTAAGCAGTTTTCGGAG---------------TCTTCTAGTGTTGAGAGTAAGCCGTCAGGCTTTGGTATCGCAGAGAAAGTGGCTGGTAGTTGGTTCACCCAGAAGTCAGCTCCTCAGAGGTTAACGGATGTAAATAAGGGGGTAAATCAGTTGACATGGAGAATCCCCCTGCCTGGTCCTTTTGGAGGTGAAGTTGCAAGAGTTCTTGGCGGTGGGCTTGTACCTGGATCTTTGGTTTTAGTTGGTGGGGATCCAGGTGTTGGCAAAAGCACACTTTTATTGCAGATGGCTGCAATGATAGCTCAAGAGGGTGATTTTGGTAGGCCAGCTCCAGTTCTTTATGTCTCGGGTGAAGAGAGCGTTGAACAAATTGGAAACAGAGCGGATCGGATGAAAATTGGAACAGAGGACCTTTTCTTATATTCAAGCACAGATATTGAGGACATCTTGGAAAAAATACAAGCCTTGTCACCCCGCGCTCTAATTGTTGATTCCATTCAGACAGTTTATTTGAAAGGAGTCACTGGAAGTGCTGGAGGTATTGTACAGGTGAAGGAATGCACCTCATCTTTATTGCGGTTTGCAAAGAAGACAAACATCCCAGTTCTATTGATTGGACATGTGACAAAGAGTGGAGACATAGCAGGACCTCGTGTCTTGGAGCACATTGTGGATGTTGTCTTGTATATGGAAGGGGAGGAATATTCAGCTCATCGTTTTCTTCGATCTGTGAAGAACCGGTTTGGCTCTACTGATGAGCTTGGAGTGTTTGAAATGTCTCAAAAGGGACTTCAAGCTGTGTCGAACCCAAGCGAGATATTCTTAAGTGAACAACACCCTGATTCTGAGATTTTAGCTGGACTTGCTGTTGCTGTTATCGTTGATGGATCTCGAGCTTTTCTCCTCGAAATTCAGGCATTATGTTTATCCGAGTCTGCGGCTACAAGGCAATAT---AATGGAGTTCTACCGAGCAGAGCCGAAATGATTATATCAGTTCTCATGAAGCAAGCGGGTCTAAAGCTCCAAAACAAT---GTA---------------------------------------------------------------------------------------------------------------------------------------------------------------------------------------------------------------------------------------------------------------------------------------------------------------------------------
>AquilegiaCoerulea_PIA42891.1
TCAAGTAGTCGTTGGAGTGATAATGTTCCTAGGGTTTGGACTGCTTTTAGTTTAGGTTCAATTACAGAAGGTTCATTACCGGAGAGATTGCCTAGTAGTGGAGGTAAGAAGAATTCTGTGTCTAATGGAGATTCGAAGAAGACAAAAGGTAAGATTAAGTCAAGCTGGGTTTGTTCAGATTGTGGAGATTCATTTGGACAGTGGTGGGGAAGTTGTAGGTCTTGCGGTGCAACTGGAACAGTTAAGCAGTTTTCGGAG---------------TCTTCTAGTGTTGAGAGTAAGCCGTCAGGCTTTGGTATCGCAGAGAAAGTGGCTGGTAGTTGGTTCACCCAGAAGTCAGCTCCTCAGAGGTTAACGGATGTAAATAAGGGGGTAAATCAGTTGACATGGAGAATCCCCCTGCCTGGTCCTTTTGGAGGTGAAGTTGCAAGAGTTCTTGGCGGTGGGCTTGTACCTGGATCTTTGGTTTTAGTTGGTGGGGATCCAGGTGTTGGCAAAAGCACACTTTTATTGCAGATGGCTGCAATGATAGCTCAAGAGGGTGATTTTGGTAGGCCAGCTCCAGTTCTTTATGTCTCGGGTGAAGAGAGCGTTGAACAAATTGGAAACAGAGCGGATCGGATGAAAATTGGAACAGAGGACCTTTTCTTATATTCAAGCACAGATATTGAGGACATCTTGGAAAAAATACAAGCCTTGTCACCCCGCGCTCTAATTGTTGATTCCATTCAGACAGTTTATTTGAAAGGAGTCACTGGAAGTGCTGGAGGTATTGTACAGGTGAAGGAATGCACCTCATCTTTATTGCGGTTTGCAAAGAAGACAAACATCCCAGTTCTATTGATTGGACATGTGACAAAGAGTGGAGACATAGCAGGACCTCGTGTCTTGGAGCACATTGTGGATGTTGTCTTGTATATGGAAGGGGAGGAATATTCAGCTCATCGTTTTCTTCGATCTGTGAAGAACCGGTTTGGCTCTACTGATGAGCTTGGAGTGTTTGAAATGTCTCAAAAGGGACTTCAAGCTGTGTCGAACCCAAGCGAGATATTCTTAAGTGAACAACACCCTGATTCTGAGATTTTAGCTGGACTTGCTGTTGCTGTTATCGTTGATGGATCTCGAGCTTTTCTCCTCGAAATTCAGGCATTATGTTTATCCGAGTCTGCGGCTACAAGGCAATAT---AATGGAGTTCTACCGAGCAGAGCCGAAATGATTATATCAGTTCTCATGAAGCAAGCGGGTCTAAAGCTCCAAAACAAT---GTGATTTAC---------------------------------------------------------------------------------------------------------------------------------------------------------------------------------------------------------------------------------------------------------------------------------------------------------------------------
>AquilegiaCoerulea_PIA42892.1
TCAAGTAGTCGTTGGAGTGATAATGTTCCTAGGGTTTGGACTGCTTTTAGTTTAGGTTCAATTACAGAAGGTTCATTACCGGAGAGATTGCCTAGTAGTGGAGGTAAGAAGAATTCTGTGTCTAATGGAGATTCGAAGAAGACAAAAGGTAAGATTAAGTCAAGCTGGGTTTGTTCAGATTGTGGAGATTCATTTGGACAGTGGTGGGGAAGTTGTAGGTCTTGCGGTGCAACTGGAACAGTTAAGCAGTTTTCGGAG---------------TCTTCTAGTGTTGAGAGTAAGCCGTCAGGCTTTGGTATCGCAGAGAAAGTGGCTGGTAGTTGGTTCACCCAGAAGTCAGCTCCTCAGAGGTTAACGGATGTAAATAAGGGGGTAAATCAGTTGACATGGAGAATCCCCCTGCCTGGTCCTTTTGGAGGTGAAGTTGCAAGAGTTCTTGGCGGTGGGCTTGTACCTGGATCTTTGGTTTTAGTTGGTGGGGATCCAGGTGTTGGCAAAAGCACACTTTTATTGCAGATGGCTGCAATGATAGCTCAAGAGGGTGATTTTGGTAGGCCAGCTCCAGTTCTTTATGTCTCGGGTGAAGAGAGCGTTGAACAAATTGGAAACAGAGCGGATCGGATGAAAATTGGAACAGAGGACCTTTTCTTATATTCAAGCACAGATATTGAGGACATCTTGGAAAAAATACAAGCCTTGTCACCCCGCGCTCTAATTGTTGATTCCATTCAGACAGTTTATTTGAAAGGAGTCACTGGAAGTGCTGGAGGTATTGTACAGGTGAAGGAATGCACCTCATCTTTATTGCGGTTTGCAAAGAAGACAAACATCCCAGTTCTATTGATTGGACATGTGACAAAGAGTGGAGACATAGCAGGACCTCGTGTCTTGGAGCACATTGTGGATGTTGTCTTGTATATGGAAGGGGAGGAATATTCAGCTCATCGTTTTCTTCGATCTGTGAAGAACCGGTTTGGCTCTACTGATGAGCTTGGAGTGTTTGAAATGTCTCAAAAGGGACTTCAAGCTGTGTCGAACCCAAGCGAGATATTCTTAAGTGAACAACACCCTGATTCTGAGATTTTAGCTGGACTTGCTGTTGCTGTTATCGTTGATGGATCTCGAGCTTTTCTCCTCGAAATTCAGGCATTATGTTTATCCGAGTCTGCGGCTACAAGGCAATAT---AATGGAGTTCTACCGAGCAGAGCCGAAATGATTATATCAGTTCTCATGAAGCAAGCGGGTCTAAAGCTCCAAAACAAT---GCCATCTTTGTAAATATTGTCAGTGGGGTGAAATTAAAAGAAACTGCTGGGGATCTTGCAATAGCAGTTGCAATTTGCAGCAGG------------------------------------------------------------------------------------------------------------------------------------------------------------------------------------------------------------------------------------------------
>AquilegiaCoerulea_PIA42893.1
TCAAGTAGTCGTTGGAGTGATAATGTTCCTAGGGTTTGGACTGCTTTTAGTTTAGGTTCAATTACAGAAGGTTCATTACCGGAGAGATTGCCTAGTAGTGGAGGTAAGAAGAATTCTGTGTCTAATGGAGATTCGAAGAAGACAAAAGGTAAGATTAAGTCAAGCTGGGTTTGTTCAGATTGTGGAGATTCATTTGGACAGTGGTGGGGAAGTTGTAGGTCTTGCGGTGCAACTGGAACAGTTAAGCAGTTTTCGGAG---------------TCTTCTAGTGTTGAGAGTAAGCCGTCAGGCTTTGGTATCGCAGAGAAAGTGGCTGGTAGTTGGTTCACCCAGAAGTCAGCTCCTCAGAGGTTAACGGATGTAAATAAGGGGGTAAATCAGTTGACATGGAGAATCCCCCTGCCTGGTCCTTTTGGAGGTGAAGTTGCAAGAGTTCTTGGCGGTGGGCTTGTACCTGGATCTTTGGTTTTAGTTGGTGGGGATCCAGGTGTTGGCAAAAGCACACTTTTATTGCAGATGGCTGCAATGATAGCTCAAGAGGGTGATTTTGGTAGGCCAGCTCCAGTTCTTTATGTCTCGGGTGAAGAGAGCGTTGAACAAATTGGAAACAGAGCGGATCGGATGAAAATTGGAACAGAGGACCTTTTCTTATATTCAAGCACAGATATTGAGGACATCTTGGAAAAAATACAAGCCTTGTCACCCCGCGCTCTAATTGTTGATTCCATTCAGACAGTTTATTTGAAAGGAGTCACTGGAAGTGCTGGAGGTATTGTACAGGTGAAGGAATGCACCTCATCTTTATTGCGGTTTGCAAAGAAGACAAACATCCCAGTTCTATTGATTGGACATGTGACAAAGAGTGGAGACATAGCAGGACCTCGTGTCTTGGAGCACATTGTGGATGTTGTCTTGTATATGGAAGGGGAGGAATATTCAGCTCATCGTTTTCTTCGATCTGTGAAGAACCGGTTTGGCTCTACTGATGAGCTTGGAGTGTTTGAAATGTCTCAAAAGGGACTTCAAGCTGTGTCGAACCCAAGCGAGATATTCTTAAGTGAACAACACCCTGATTCTGAGATTTTAGCTGGACTTGCTGTTGCTGTTATCGTTGATGGATCTCGAGCTTTTCTCCTCGAAATTCAGGCATTATGTTTATCCGAGTCTGCGGCTACAAGGCAATAT---AATGGAGTTCTACCGAGCAGAGCCGAAATGATTATATCAGTTCTCATGAAGCAAGCGGGTCTAAAGCTCCAAAACAAT---GCCATCTTTGTAAATATTGTCAGTGGGGTGAAATTAAAAGAAACTGCTGGGGATCTTGCAATAGCAGTTGCAATTTGCAGCAGTTACTTGGAGTTCCCCATTCCCATTGATGTTGCATTCATTGGAGAGATTGGCCTTGGTGGCGAGTTACGTCCGGTCCGGGGAATGGAAAAAAGGGTGAATGCTGTGGTGAAATTGGGATATAAGAAGTGTATTGTCCCTAAATCAGCTGCGGAACGA---CTTACAAGTCTCGACTTGAAT---GGAATGATGATT---TTAGGCTGCAGGAACTTAAAGGAAGTGATCAACATTGTATTT
>Daucuscarota_DCAR_007591
TTCACAAATCAC---------------TTGAATAGCTGGACCAGTTTTGCTATATATGACCCCATTACTGGCAGTCTTATAACACAGAGAGTGAGTAATGTTTACGATAATGTTGGTAAGAAGGGATCGGGTGGTGGGAAGAAGAAAGGGAAGGTGAAGACTAGTTGGGTTTGTGAGAGTTGTGGGTATTCGGATGGGCAGTGGTGGGGTTCGTGTCGTTCGTGTGATGGTGTCGGTACGATGAAGCGGTTTTCGGAGGGT------------GATGGGGGAGAAGGGAGGATATCTAGTGGGTTTGGGGTTTCAGAGAAAGTGATGGGAACGTGGTTGCCGCAGCAGGCTGGTCCAGTGAGGTTGACGGATGTGAATAGGGGTGTTGATCAGAAAGAGTGGAGGATTCCCTTGTCTGGACTATTTGGAAATGAAGTTTCTAGGGTTCTTGGTGGTGGTCTTGTTCCAGGTTCTCTGGTCTTAGTTGGCGGTGATCCTGGTGTTGGCAAAAGTACATTGTTATTACAGATTGCTGCAATAATCTCAGAAGGGCATGAGATGCGACAATCAGCTCCAGTGGTTTATATATCTGGTGAAGAGAGTATTGACCAAATTGGAAACAGGGCAGATCGATTGAGAATAGGGACTGAAGAACTATTCTTGTATTCCAGTACAGATGTCGAGGACATTCTGGAAAAAGCTCAGCCACTCTCTCCTCGGGCTTTAATTGTAGATTCGATTCAGACAGTATTTCTGAAAGGTGTGACTGGAAGTCCTGGAGGTCTCTCTCAGGTGAAAGAATGCACCTCAGCGTTGCTGAGGTTTGCTAAGAAAACAAACATCCCTGTGTTCTTGATTGGTCATGTAAATAAGTCAGGAGACATTGCTGGACCTCGTGTCTTGGAACACATTGTTGATGCTGTTTTATACCTTGAAGGTGAAAAACATTCATCTCATCGGTTGCTTCGGTCTGTAAAAAATCGTTTTGGATCTACTGATGAGCTTGGAGTTTTTGAAATGTCTCAATCAGGATTGCAAGCTGTTACAAACCCGAGTGAGATATTCTTAAGTCCGCAGCAAATAGATTCGGAGGTTTTAGCAGGACTTGCAGTCACT------------------------------------------GCACTTTGTGTAGCTAGCTCAACAAATTCAAGGCAGGTC---ACTGGTCTTCATACAAGCAGAGCAGACATGATAATTTCAGTTCTTATGAAGCAAGCTGGCCTAAAGCTCCAAGAAAAT---GGCATCTTTTTGAATGTTGTCAGTGGATTGACTGTAAGTGAGACTGCTGGTGATCTTGCAGTAGCAGCCGCAATATGCAGCAGG---------------------------------------------------------------------------------------------------------------------------------------------------------------------------------CAT---GTCATCTATTTA---ATATTCTGT---------------------------------
>HelianthusAnnuus_OTG24716.1
------------------------------------------------ACAGTTTATGATCCTGTAACCGGTTGTATGGTGACAAAATCGAATGAGGAACCGGATAAACAAAGTGTTATGAAGGGG------GGTGGGAAAAAGAAGAGTAAGAGTAAGAGTGTTTGGGTTTGTTCTGAATGTGGGTATTCGGATGGGCAGTGGTGGGGGTATTGTAGGGAGTGTAAGAGTGTTAATACTATGAAGGAGTTGGTGGATGTT------------GTTGATAGTGGTGGTGGTAAGACTAATGGCTTTCAGATGTCTGAGAAGTTAGTGCAGTCTTGGTTGCCCAAACGGGCTGTTCCATTACGCTTGACGGATGTTAACCGTGGGGTTAACCATTCGGATTGGCGGTTTCCTTTATCTGGACTATTTGGAGATGAAGTTTCTAGGGTTCTTGGTGGTGGTCTAGTACCAGGTTCTTTGGTTTTGGTTGGTGGTGATCCAGGTGTTGGGAAGAGTACACTAATGTTACAGATTGCAGCAATTATAGCAGAAGGAAAAGAAATCGGTAAACCAGCGCCAGTACTTTATGTTTCAGGTGAAGAGAGTGTAGAGCAAATTGGAAACAGAGCAGATCGTATGGAAATCAGCACAGATGAATTGTTCCTATATTCAAGTACCGACATAGAGGATATTTTGGTAAAGGCTCAAGCTCTCTCTCCACGTGCTCTAATAATCGATTCTATTCAGACGGTGCATCTAGCAGGAGTTACTGGTAGTGCTGGTGGTATCTACCAGGTTAAAGAATGCACTGCTGCCTTGCTTCGTTTTGCTAAGAAGACAGACGTACCTGTGTTCTTGATTGGGCACGTAACAAAGTCAGGAGACATAGCTGGACCTCGTGTCTTGGAGCATATTGTTGACGCTGTTTTATATATGGAGGGAGAGCAGTATTCATCGCATCGTCTTCTTCGTGCATTCAAGAACCGTTTTGGCTCCACGGATGAGCTTGGAGTGTTTGAAATGTCGCCATGTGGACTAAAAGCTGTCAAGAATCCCAGTGAGATTTTTTTGAGTGAGGAACGCTCAGATTCAGAATTCTTGGCAGGTCTTGCAACTGCTGTAATTATGGATGGATCCCGCACATTCGTCATAGAAATTCAGGCGCTATGTGCAACAGGGTCCTCGCTTTCTAGGCAAGTG---AATGGTGTTCAAGCAGGCAGAGCTGATATGATTATTGCTGTTCTTATGAAGCAAGCCGGTCTCAAGCTTCAGTCAAAT---GCGATCTTCTTGAATGTTGTTAGTGGGGCTAGTCTAACTGAAACTGCTGGTGATCTGGCAGTTGCAGCAGCAATATGTAGTAGTTTTCTGGAGTTTCCTATCCCTAGCAACATGGCGTTCATTGGAGAAGTTGGGCTTGGTGGTGAGCTTCGTATGGTACCAAAAATGGAGAAGAGGGTGGGTACATTGGCAAAACTGGGGTATAAAAAGTGTGTTGTGCCGGAACCTGCTGCGAAATTG---TTGAGGGGATTAGATTTTGGA---GAATTTGAGCTT---TTGGGGTGTCAAACTCTAAAAGATGTTATTAACAGCGTCTTT
>ArabidopsisThaliana_AT5G50340.1
TCATCTCCC---------------------------------------TCCGTTTTCGAC---------------CTTCATTCCTCCAATCAGGACGCGAATTCGAACAGATCAAATCCTCCACGAGGGGAAAACAAATCGAAGAAAGGGAAATCGAAAACTGTTTGGGTTTGTGAGAGCTGTGGTCACTCGGAAGGGCAATGGTGGGGGAGTTGTCGTGCTTGTCATAAGGTTGGGACTATGAAACGTTTTTCTGAAGGTTCTGAGTCAAGTGCTAGTGGTGGTGGTGGCAACGGTACTGGCTTGGGTTTTACGGAGGGTAAGGGTTTGTCTTGGTTACCTGAGCAAGCTCAGCCACATCGATTGACTGATGTTATTCATGGCATTACTCAACAACAATGGAGAATTTCACTGCCTGGACTTTTTGGGAATGAAGTTGCTAGAGTACTTGGTGGTGGTCTTGCTCCAGGTTCTCTGATTTTGATTGGTGGTGATCCTGGTATTGGCAAGAGTACTTTGTTGTTGCAGATTGCATCTATAATTGCTGAGGGGAGTGAGTTGGCCGAACCAGCACCGGTTTTGTATATCTCTGGTGAAGAGAGTGTCGAGCAAATAGGAAGTCGGGCTGACAGGATGAGAATTCAAACTGAAGAGCTCTACCTGTTTTCGAGTTCGGATCTTCAGGACATTCTAAACAAAGCTCATCGACTATCTCCTCGAGCTCTCATAATTGACTCAATTCAAACCGTTTACCTAAAAGATGTGACTGGAAGTGCTGGTGGTCTCACACAGGTTAAAGAATGCACATCAACCCTGTTGCGTTTTGCTAAGAAATCTAATATCCCTGTTTTCTTGGTTGGACATGTTACGAAAGCGGGCGATATTGCAGGACCTCGTGTTTTGGAGCACATAGTAGATGTTGTCTTGTACTTGGAGGGTGAAGAGTCATCAACGTACCGCTTGCTTCGATCTGTGAAGAATCGGTTTGGGTCGACTGATGAACTTGGAGTTTTTGAAATGGCAAACTCAGGACTTGAAGTGGTCTCAAACCCAAGTGGCATATATCTTAGTCAACAGAACCCAGATTCAGATGTTTTAGCTGGATTAGCTGTAGCAGTTGTTATGGATGGATCTCGGAGTTTCCTAATTGAAGTTCAGGCATTGTGTTCCCCTGGCTCAACAGTTTCAAGGCATGTC---AATGGTGTTCAAGCAAGCAGAGCTGACATGATAATTGCAGTTCTTATGAAGCAAGCTGGTCTTAGAATTCAGGAAAAT---GGGATTTTTCTGAACGTCGCTAACGGAATGGCTCTTTCTGAGACTGCTGGTGACCTTGCAATAGCAGCAGCTATTTGTAGCAGTTTCTTGGAGTTTCCAATTCCTCACGGTGTAGCATTCATTGGCGAGATTGGTCTTGGGGGAGAGGTTCGCACGGTACCAAGAATGGAGAAAAGGGTGAGTACAGTGGCAAAGCTTGGGTTTAACAAATGTGTAGTTCCTAAATCAGTGGAGGAATCA---CTTAAGGCGTTGAGTTTGAAA---GAGATTGAGATA---ATCGGATGCAAGAATCTGAAAGAGTTAATCAATGCTGTGTTT
>CitrusSinensis_orange1.1g007957m
TCC---------------------------------------------AGCATTTACGGTTCTTCAATCGCCAATGGAGTGCCGGAATCAAGTGGGAATGTGAATAGTCAGAAGAAGAAGACCAACGGGGACGGAACTAGGAAGAAAGGAAAGAATAGAACCAATTGGGTCTGCTCAGATTGCGGGTATACGGACGGACAGTGGTGGGGCATGTGCCGCGCGTGCGAGAGCGTGGGGACTATGAAGAGGTACAGTGCA---------------------------------------GGGGAGAGTGACGAGGGACCTGTGGTGCAAAGAACTTGGCTGCCACAAAAACCCCAGCCCGTCCGGTTGCTGGAGGTGAACAAGGGGATGAAGCAGTTAGATTGGCGAATTCCTTTATCTGGGCTTTTCGGAAATGAAGTTGCTAGGGTGCTTGGTGGTGGTCTTGTACCAGGCTCTTTAGTTTTGATTGGTGGAGATCCTGGTGTTGGCAAGAGTACACTGTTGTTGCAGATGGCTGCAATAATTGCTGATGTTCATGATCTTGGAGAACCTTCTCCAGTTGTATATGTCTCTGGTGAAGAGAGTGTTGAGCAAATTGGAAATAGAGCTGATCGCATGATGATTGCAACAGAGGAGCTTTTCCTGTATTCAAGTACTGATATTGAGGACATAGTAGAAAAAGTTCAGCCCCTTTCTCCCCGGGCACTTATAATTGATTCAATTCAAACAGTGTACTTAAGGGGAGTTGCTGGAAGTGCCGGAGGGCTCATGCAGGTAAAGGAGTGCACATCTGCCTTGCTACGTTTTGCAAAGAAGACTAACATTCCAGTTCTTTTGGCTGGCCATGTGACAAAATCTGGAGACATAGCTGGGCCTCGTGTCTTGGAGCACATTGTTGATGCTGTCTTATATATGGAAGGGGAGAAGTTCTCGTCTTATCGGTTGCTTAGATCTGTGAAAAATCGTTTTGGGTCTACTGATGAGCTTGGAGTATTTGAAATGTCCCAATTAGGACTGCAAGCTGTCTCAAACCCCAGTAAGATCTTTCTAAGTGAGCAGCACTCAGATTCAGAGTTTTTAGCTGGACTTGCTGTTGCTGTTATCATGGACGGATCTCGGTCTTTCCTAATAGAGATTCAGGCTTTATGTGTGTCAGGCTCAACAGTTTCAAGACACGTA---AATGGAATCCAAGCAAGCCGAGCCGACATGATTATTTCAGTTCTCATGAAGCAAGCTGGTCTGAAACTTCAAGAGAAT---GCCATTTTTTTAAACGTGGTTAGTGGAGTGGCGCTAACAGAGACTGCTGGGGATCTTGCTGTAGCAGCAGCTATTTGTAGCAGTTTCTTGGAGTTCCCTATTCCAAATGGCATTGCGTTCATTGGTGAAATTGGTCTTGGTGGTGAGCTTCGCATGGTATCCAGAATGGAGAAAAGGGTCAGTACAGTAGCAAAACTAGGATACAGAAAATGTATAGTTCCCAAATCAGCAGAGAAATCT---CTAGCAACTCTGGGTTTTGAG---CAGATGGAATTC---ATCGGCTGCAAGAACTTGAAAGAGGTCATCAACGTTGTGTTT
>CoffeaCanephora_Cc04_g02430
GATGAACCCATCTCCAGCATCGATGCTTCGACTGCCTGGACTGCCGGTGCGTTTTACGACCCCGTGTCCGGC---------------CGTGATGCTGGGGGA---------GAGATTATAGGGACT------------AAGAAGAAAGGGAAGAGTAAAACTGTTTGGGTGTGCTCCGAGTGTGGGTATTCGTCTGGGCAGTGGTGGGGTTACTGTCAGTCGTGCCAGAAGGCAGGTACCATGAAGCAGTTTTCTCCAGGAGTA---------GAGAGTAACGGTACAGGGAAAGTTAGCGGATTTGAATTCTCGGAGAATGTGGCGCGGGCGTGGCTACCACAAAATTCTGTGCCTATTAGGTTGGCCGATGTGAATAGGGGGGTCAGCCCATTGGATTGGCGAATTCCTTTGTCTGGATTGTTTGGAGCTGAAGTTGGAAGGGTTCTTGGTGGAGGTCTTGTGCCAGGTTCTTTAGTTTTAGTTGGGGGTGATCCTGGTATTGGGAAGAGCACACTTTTGTTACAGACTGCCGCGATAATTGCAGAAGGGCATGCAATGGGTGGAACAGCTCCAGTTGTTTATGTGTCTGGTGAAGAGAGCATTGAGCAAATTGGCAACAGAGCTGATCGTATGAAAATTGGGGCAACAGAACTTTTCTTATACTCAAGTACAGATATCAAGGACATTTTGGACAAGGCTCGACCTCTCTCCCCTCGCGCTTTAGTTATTGATTCTATTCAGACAGTTTATCTACAAGGAGTGACTGGAAGTGCAGGAAGCATCAGTCAGGTAAGAGAGTGCACTTCCGCTTTGCTACGTTTTGCTAAGACAACAAATGTCCCTGTTCTTTTGGCTGGACATGTGACTAAATCTGGTGACATAGCTGGACCTCGTGTCTTGGAGCATATTGTTGATGTTGTACTGTATATGGAAGGGGAGAAATGTTCATCTCATCGATTGCTTCGATCTGTGAAGAATCGTTTTGGAACCACAGATGAGCTTGGAGTTTTCGAAATGTCACACTCAGGATTACAGGCTGTTTCAAACCCCAGTGAGATGTTTCTAAGTGAGGAGTACTCAGATTCGGAGATTCTAGCAGGGTTGGCTGTTGCTGTAATTATGGATGGTTCACGCGCTTTTCTCATTGAAATTCAGGCATTATGCATAGCTGGCTCTCCAATTGCAAGACAAGTG---AATGGTGTTCAAGCGAGCAGAGCCGACATGATCATTTCAGTTCTTATGAAGCAAGCTGGACTGAAGCTACAAGAGAAT---GGCATTTTTCTTAATGTTGTTAGTGGTGTTAGCTTGTCTGAGACTGCTGGAGATCTTTCAGTAGCGGCTGCAATTTGCAGCAGTTTCTTGGAGTTTCCCATTCCCCGTGGTGTAGCATTCATTGGAGAAATTGGCCTTGGTGGGGAACTTCGTATGGTACCAGGAATGGAGAAAAGGGCATCTACACTGGCAAAGCTGGGTTACAAGAATTGTGTTGTCCCGGAATTGGCAGAGAAATTT---TTGTCGACCTTGGATCTTGAG---GGAATGCAGATA---TTGGCTTGTAGGGATCTAAAGGAGATGATTAACACGGTATTT
>GlycineMax_Glyma.08G199700.1.p
------------------------------------------------GCAAGCTTTGACATTGACACCCCACAAGACCCCAATTCAGTCAACCCTAATGGCTCGAATGCTAGAGTGATAGGTGGTTTCATTGGAAGGAAGAAGAAGGGGAAGGAGAAAGTTCAATGGGTTTGCTGCAATTGTGGGTACAGTGCAGGGCAATGGTGGGGCATGTGTCGATCATGCAGTGTATCTGGCACTATGAAAGAAGCCAAA------------------TTTAGTGATGCTGATACTGTGGTTAGTGGGTTTTCAGTTTTGGAGGATGTTGTGGGGTCTTGGCTACCGCAACAGGAACGCCCCTTGAGATTGACAGAGGTAAACAAGGGACTTGATCATCACCATTGGAGAATTCCTCTGTCTGGTCCATTTGGAGATGAAGTTTCCAGAGTGTTTGGTGGTGGTCTTGTACCAGGCTCATTGACTTTAATTGGTGGTGATCCTGGTGTTGGGAAGAGTACTTTGTTGTTGCAGATAGCTGCAATTATTGCAAAAGGTGACAGTGATGGTGAAGCATGTCCAGTTGTATATGTCTCTGGTGAAGAGAGTGTTGAGCAAATTGGTAACAGAGCAGATCGCCTTAGGATTGAATCAGAT---ATTTATTTATATTCAAGTAATGATGTTGAGGACATACTGAAGAAAGTACAGTATCTCTCCCCTGGGGCTCTTATTGTTGATTCGATACAAACTGTTTATTTAAAAGGAATAATGGGAAGTCCTGGAGGGATTATGCAGGTGAAAGAATGTACTTCAGCTTTACTGCGATTTGCGAAGAAGACAAACATCCCAGTTCTTTTGATTGGACATGTGACAAAATCTGGAGACATTGCAGGACCTCGTGTCTTGGAGCATATTGTTGATGTTGTTTTGTATATGGAAGGTGAGAAGTACTCTTCTCATCGTATGCTTCGAGCTGTGAAAAACCGATTTGGATCTGCTGATGAGCTTGGGGTTTTTGAGATGTCACATTCAGGACTTCAGGCTGTTTCAAATGCCAGTGAAATGTTTCTCAGTGAACAGCTCCTGGATTCAGAAATATTAGCTGGACTAGCTGTTGCTGTAATCATGGATGGGTCCCGGACATTCCTTATTGAAATTCAGGCACTTTGTCTTTCTGGTTCAACAGGTTCAAGGCAAGTT---AATGGGATCCAACAAAAAAGAGCTGATATGATCATATCTGTTCTTATAAAGCAAGCAGGTCTTCGTCTCCAAGAACAT---GCTGTATTTTTGAATGTTGTTAGTGGATTGGCACTGACTGAGACTGCAGGAGATCTAGCTATAGCAGCAGCAATTTGCAGCAGTTGCTTGGAAATCCCTATTCCAAATGACATTGCATTCATTGGTGAAATTGGCCTTGGTGGTGAGCTTCGCATGGTTCCTAGAATGGAGAAAAGGGTATATACCGTTGCGAAATTGGGTTACAGAATGTGTATAGTACCCAAGGTGGCTGAAAAAGCT---TTGGGAACCGAAGGTTTAGAA---AAGATGGAAGTT---GTTGGTTGCAGGAATCTGAAAGAGGTTATTAACACTGTATTC
>GlycineMax_Glyma.15G021000.1.p
GCAAAGGAAACCACCACCACCACCACCACCACCAGTTGGAGCATGTACAACGTCTACGAC------------CGCCCAATTGCGCAGCGCGAGCTAAACGACCACAGCGACAGAGCAGCAAAGAGTGTGACGAAGATAAAGGGAAAGGGGAAGGTGAAAACTCAGTGGGTGTGCTGCAGTTGCGGCCACTCAACAGGAAAATGGTGGGGGCAATGCCCCGAATGCGAAATGGTTGGCACAATGAACGAGTTTCATGAG---------------AGCAAATTGACTGACAGCAAGTCCGGTGGGTTAGAAGTTTCCGAGGATGCAGTGGGCTTGTGGCTCCCGCAACGACCCCGCCCCGTCAAATTGGAAGAGGTGAACCGTGGATTCAATTACCAGCAATGGAGAATACCTTTGTCTGGTTCTTTTGGAAATGAAGTTTCTACAGTGCTTGGTGGAGGTCTTGTACCAGGTTCTTTAACTTTAGTTGGTGGTGATCCTGGTATTGGGAAAAGTACACTGCTGTTGCAGATTGCAGCAATGATAGCAAATGAATGCAGTGACTATGAAGGACCTCCAGTTGTATATGTCTCTGGTGAAGAGAGCCTTCAGCAAATTGGTATTAGAGCAGATCGCCTTGGGATTAAGTCCAAT---ATTTATTTATATTCAAGTACTGATATAGAGGACATATTGACGAAGACTCATGGTCTATCCCCTCGTGCTCTGGTGGTTGATTCGATACAAACTGTTTACCTGAAAACTATAATAGGAAGTGCTGGAGGGATTATGCAGGTGAAGGAATGTACTGCAGCTTTGATGCGATTTGCAAAAACAACTAACATCTCAGTTTTTTTGATTGGACATGTGACTAAGTCTGGAGACATAGCAGGACCTCGTGTCTTGGAGCATATTGTTGATGTTGTTTTATATATGGAAGGCGAGAAGTACTCTCCATATCGAATGCTTCGAGCTGTGAAAAATCGGTTTGGATCCACTGATGAGCTTGCAGTTCTTGAGATGTCGCAGTCAGGACTCCAGGTTGTTTCAAATGCCAGTGAAATGTTTCTCACTCAACAACACTCCGATTCAAATGTTTTAGCTGGGCTTGCTATTGCTGTAATAATGGATGGTTCAAGAACTTTTTTAATTGAAATTCAGGCACTTTGCCTTACACATTGCCCAGTTTCGAGTTCACTATCTAATGGGATCAATGCCAACAAAGCTAATATTATTAAATGTGTACTTATAAAGCAAACAGGCCTCCATCTTCAAGATAAT---GCCGTGTTTTTGAATGTTGTTAGTGGAATGACAGTGACAGAGACTGCTGGAGATCTTGCAATAGCAGCTGCAATTTGCAGCAGTTTCTTGGAGTTCCCAATTCCAGAGGGGACTGCATTCATTGGTGAAATTGGCCTTGGTGGAGAGCTTCGCATGGTTCCTAGAATTGAAAAAAGGGTTAACACATTGGTGAAGTTGGGTTACAGAATGTGTGTAGTACCAAAGCAGGCTGAAAAACTT---TTAGAAACCGAAGGTCTAGGA---AAGATGAAAGTT---GTAGGTTGCAAGGATCTGAAAGAGGTTATTAACGCTGTATTC
>HandroanthusImpetiginosus_PIN08709.1
------------------------------------------------------------------------------------------------------------------------------------------------------------------------------------------------------------------------------------------------------------------------------------------------------------------------------------------------------------------------------------------------------------------------------------------------------------------------------------------------------------------------------------------------------------------------------------------------------------------------------------------------------------------------------------------------------------------------------------------------------------------------------------------------------------------------------------------------------------------------------------------------------------------------------------------------------------------ATGGAAGGGGAGAAATATTCATCACATCGACTGCTTCGATCAGTTAAGAATCGATTTGGCTCCACAGATGAGCTTGGAGTTTTTGAAATGTCACAGTCAGGATTGCAAGGAGTATCAAATCCCAGCGAGATGTTCTTAGGTGAACTGCACTCTGATTCAGACTACCTAGCTGGGTTGGCTGTGGCTGTGATTGTGGATGGATCTCGAGCATTTCTCATTGAAATTCAGGCATTATGTGTAGCTGGCTCGTCAGTTGGGAGGCATATA---AATGGTGTTCAAGGTAGCAGGGCTGACATGATTATTTCAGTTATCATAAAGCAAGCTGGTCTTAAGCTACAAGAGAAT---GGCATCTTTCTTAATGTCGTTAGTGGGGTTAGCCTGACGGAGACGGCTGGGGATCTAGCAATTGCAGCCGCCATTTGCAGCAGCTTCTTGGAGTTCCCCATACCCCATGGCATGGCATTCATTGCAGAAGTTGGTCTCGGTGGTGAACTTCGTATGGTACCTCAACTGGAGAAAAGAATAAACACTGTAGCAAAACTTGGATATAAGCAGTGTATTGTTCCTAAATCTGCAGAGAAGTCC---TTCTCAGACCTGCAACCTCAG---GGCATGGAGATT---CTGGGATGTAAGAATTTGAAGGAGATGATTAACACTGTTTTC
>HandroanthusImpetiginosus_PIN17101.1
TCCTCTAGCACTTCCGATGAACCTACCGGTTCCAGCTGGTCCGCTTTCACGGTTTACGACCCCAATACTGGCCGCGTGGTCACCAAGCGAGAACGTAATGGCAACAAAGAAGATGTTATAGGGAGCAGCAGCAGCATTCGGAAGAAGGGAAAGAGTAAGAGTGTTCATGTTTGTAATAATTGTGGGTATTCAGATGGGCAGTGGTGGGGCACGTGTAAGCAGTGCGGGGAAGTTGGTACTATGAAGCAGTTCACC------------------ACCGAGAGTAAGGACCGGAAAGTGAATGGAATGCAAGTGTCAGAAAATGTGGGTAGATCCTGGCTGCCAAAGAAGATGGCCCCTATCAAGTTGGCTGATGTGTGTGGGCGGATTAACCAGTTGAGCTGGCGAATACCTTTGCCCGGACTATTTGGAGCTGAAGTGGAGAGGGTTCTTGGTGGTGGTTTAGTCCCAGGTTCTCTAGTATTAGTGGGTGGAGATCCTGGTGTTGGTAAAAGCACTTTATTGTTGCAGATTGCTGCATTAATAGCAGAAGGGAATGATGCAGATGATCCAACTCGAGTTATATATGTATCTGGGGAAGAGAGTATTGAGCAAATAGGGAATAGAGCTGACCGTTTAGGTATTAAGACAGAAGAACTTTTTCTGCATTCAAGTACAGATATTGAGGATATTCTAGAACAGGCTCATCATCTTTCCCCAAAGGCTTTAGTTATTGATTCTATTCAGACTGTCTATCTGGAGGGAGTGACGGGAAGCGCAGGAGGTGACGTGCAGGTGAGAGAATGCACCTCAGCCTTACTACGTTTTGCTAAGAAGACAAACATCCCTGTGCTTTTGATTGGACATGTGACCAAAACTGGAGATATAGCTGGACCTCGTGTCTTGGAGCACATCGTGGATGTTGTTTTATATATGGAAGGGGAGAAATATTCATCACATCGACTGCTTCGATCAGTTAAGAATCGATTTGGCTCCACAGATGAGCTTGGAGTTTTTGAAATGTCACAGTCAGGATTGCAAGGAGTATCAAATCCCAGCGAGATGTTCTTAGGTGAACTGCACTCTGATTCAGACTACCTAGCTGGGTTGGCTGTGGCTGTGATTGTGGATGGATCTCGAGCATTTCTCATTGAAATTCAGGCATTATGTGTAGCTGGCTCGTCAGTTGGGAGGCATATA---AATGGTGTTCAAGGTAGCAGGGCTGACATGATTATTTCAGTTATCATAAAGCAAGCTGGTCTTAAGCTACAAGAGAAT---GGCATCTTTCTTAATGTCGTTAGTGGGATTAGCCTGACGGAGACGGCTGGGGATCTAGCAATTGCAGCCGCCATTTGCAGCAGCTTCTTGGAGTTCCCCATACCCCATGGCATGGCATTCATTGCAGAAGTTGGTCTCGGTGGTGAACTTCGTATGGTTCCTCAACTGGAGAAAAGAATAAACACTGTGGCAAAACTGGGATATAAGCAGTGTATTGTTCCTAAATCTGCAGAGAAGTCC---TTCTCAGACCTGCAACCTCAG---GGCATGGAGATT---CTGGGATGTAAGAATTTGAAGGAGATGATTAACACTGTTTTC
>IpomoeaNil_INIL01g20011.t1
------tcggccgccgttagccacgatgtgaacggatgg---------aca------------------------------------cgaaccgatgacgaggcatctcaagaggtttttgggagt------aaaaggaaggggaaagggaagagtaaaacagtatgggtgtgctcggactgtggatatactgatggggagtggtggggggtttgtaaggaatgtaatgctgtcaataccttgaagcgg------------------------------------------------------------ttctcccaaggggaaataaggtcatggttagctcaacgttctatgccgatgaaattgtcagatgtgaacaaggggattaatcagattaattggagaattccattatctggacttcttggagctgaagttgaaacagtgcttggtggtggtctggttccaggttccttagttttagtaggtggagatcctggtgttggcaagagcacattattgttgcagattgcagctatactctgtgaggggcatggtacaactgaatctgcaccagttgtttatgtctctggagaagag------------------------------------------------------------------------------------gatattctggaaaaggttcagccttttttaccacgtgctttaataattgattccattcagacagtttatctcagagaagtagctggaagtgcaggaggcctaacacaggtgagggaatgcacacaagcatttcttcgttttgccaagaagactaatattcctattcttttggctgggcatgtcactaaatctggtgtaatagctggacctcgtgtgttggagcacattgttgatgctgtcttatatatggagggagagaagtattcttctcatcgattactaaggtctgtgaagaaccgttttggatccacagatgagcttggtgtatttcaaatgtcagagtcaggtttacaaactcttgcaaaccctagtgaaatgtttctaagtgaacagcattcagattctgatgttttagttgggcttgctgttgctgtagttttggatggatcacgtgcctttgtcattgaaattcaggcattgtgtattgattgcttatctgtgtcaagagcaatc---gtgggtgttcgaccaggcagagctgcgttgattgttgca------------------------------------------ggcatttttctgaatgtcatcagtggatttaaactgaaagagactgccggggatctcgctatagcagcagcaatttgcagcagtttctttgaatgtccagtaccagttgggttcgggttcattggagaaattggtctaggcggtgaactccgtacggtaccattaatggacaaaagggtaaatactgtggcaaaattgggatataaaaaatgtgttgttcccaaatctgcggtgaagtca---ttggtaaagctagagcttggg---gaaattgagatt---gtgggttgcagtaatctgaaggagatgattaatgttgtgttt
>IpomoeaNil_INIL01g20012.t1
gaggaatcgaccgccgttagccacgatgtgaacggatgg---------actttctacgagcccaccaccggccgggtcgtgacacgaagagcacagtccaataacgaggcagaggttgttgggagt------aaaaggaaggggaaagggaagagtaaaacagtatgggtgtgctcggactgtggaaatactgatgcgcagtggtggggggtttgtaaggaatgtaatgctgtcaataccttgaagcagttc---------------------tcccaaggggatgatcgtcccactggtgggcttgggatatctgaaaaagtaataaggtcatggttacctcaacgttctatgccgatgaaattgtcagatgtgaacaaggggattaatcagattaattggagaattcccttatctggactctttggagctgaagttgaaagagtgcttggtggtggtctggttccaggttccttagttttagtaggcggagatcctggtgttggcaagagcacattattgttgcagattgcagctatactcggtgaagggcatggtacaactgaatctgcaccaattgtttatgtctctggtgaagagagcattgagcaaattggaaatagagctgaccgtatgagaattgggaccgaacaactcttcttatacacaagtacagatgttgaggatattctggaaaaggttcagcgtttttcaccacgtgctttaataattgattctattcagacagtttatctcagaggagtagctggaagtgcaggaggcctaacacaggtcaaggagtgcactgaagcatttcttcgttttgccaagaagactaatgttcctgttcttttggctgggcatgtcactaaatctggtgaaatagctggacctcgtgtgttggagcacatagttgatgctgtcttatatatggagggggagaagtattcttctcatcgattactaaggtctgtgaagaaccgttttggatccacagatgagcttggtgtatttcaaatgtcagagtcaggtttacaagctgttgcaagccctagtgaaatgtttctaagtgaagagcattcagattctgatgttttagcagggcttgctgttgctgtagttttggatggatcacgagcctttgtcattgaaattcaggcattgtctgttgctggcttatctatgtcaagagcagta---cagggtgttcaatcaggcagagctgacttgattgttgcagttctcacgaagcaagctggtctcaagctacaggagaat---ggcatttttctgaatgtcatcagtggatttaaactgacagagactgctggggatctcgctatagcagcagcaatttgcagcagtttcttggaatgtccagtaccagttgggttcgtgttcattggagaaattggtctaggcggcgaactccgtacggtgccattaatggacaaaagggtaaatacagtggcaaaactgggatacaaaaaatgtgttgttcccaaatctgcggtgaagtca---ttggtaaagctagagcttggg---gacattgagatt---gtgggttgcagtaatctgaaggagatgatcaatgttgtgttt
>ManihotEsculenta_Manes.11G031600.1.p
GGAGAGTCCGCTCTCAGCTCCCAATCCCGTCAAGTTTGGAGTATTTATGAGAGTTCTGACGAAGAAATAGACAAGTTATCCAAGGAAAACGATTATAGTGGTTTGAAGACAGATTTTCTGAACGAAGGAGGTGGGAGTAGAAAGAAGGGAAAGACTAAAATTACTTATGTTTGCGAGAACTGCGGGTATGAAGATGGCCAATGGTGGGGAATCTGTCGAGAATGTCGCCTGGCAGGAACGATGAAGCAGTTTATAGAAAGG------------GATGTTGAGAGTGGAACTAAAGTAACTGGGATGGAGGTTTCTGAAAATGCAGTGCGGTCTTGGCTACCACAGAAGGTTCATCCATTGAAGTTGAAAGATATTAACCAGAGGATGGATCAATTGAATTGGAGGATTCCTTTGCCTGGACTCTTTGGAAGTGAAGTTGCTAGGGTGCTTGGTGGCGGTCTTGTTCCAGGTTCTTTGATTTTGGTTGGTGGTGATCCTGGTGTTGGCAAGAGCACTCTGTTATTGCAGATTGCTGCAATAATTGCTGAAGGACAAGATGTAGGTAAACAAACTCCAGTTGTATATGTCTCTGGAGAAGAGAGTATTGAGCAAATTGTTAACAGGGCTGATCGCATAAGGATCGGAGTGGAGGAAATATTCTTGTATTCAAGTACTGATATTGAGGACATATTAGCGAAAATTCAGCCTCTATCTCCCCGTGCTCTAATTATTGATTCAATTCAAACAGTTTATATACAAGGAGTTACTGGAAGTGCTGGAGGATTATCTCAGGTTAAGGAATGCACATCAGCTTTGCTGCGATTTGCCAAGAAGACAAAAATACCAGTTCTTTTGATTGGACATGTGACCAAATCCGGAGATATAGCAGGGCCCCGTGTCTTGGAGCACATCGTTGATGTTGTTTTATATTTGGAAGGAGAGAAGCACTCAACTCATCGCTTACTTCGACCTGTGAAGAATCGCTTTGGATCCACTGATGAGCTTGGAGTATTTGAGATGTCACAATCAGGTCTGGAAGCTGTTTCAAATCCAAGTGAGATATTCTTAAGTGAGCAGTATTTGGGTTCAGAGATTTTAGTTGGGCTAGCTGTTGCGGTAATAATGGATGGATCTCGAAGTTTCCTTCTTGAAATTCAGGCATTGTGTGCCACTGGTTCATCAGTTTCAAGGCATGTT---AATGGGATACAAGCTAGCAGAGCTGACATGATTATATCGGTTCTTAAGAAGCAAGCTGGTTTAATGCTCCAAGAGAAT---AGTATCTTTTTAAATGTTGTTAGCGGGGTGACATTGAGTGAGACTGCTGGAGATCTTGCAATAGCAGCTGCAATTTGCAGTAGTTTCTTGGAGTTCCCTATTCCCAATAACGTTGCATTCATTGGAGAAATTGGCCTTGGTGGTGAGCTACGCACGGTACCAAGAATGGAGAAAAGAGTAAATACAGTTGCCAAGCTGGGATATAAAATGTGTATTGTTCCCAAGTCAGCTGAAAAATAT---CTATCAACTGTAGGTTTTGAG---GGGCTAAAAATC---ATAGGCTGTTCTAATCTGAGACAAGTCATTGACACGGTTTTC
>MimulusGuttatus_Migut.I00963.1.p
TCCACCGCCACCGCCGATGAATCATCCGCTTCCAGCTGGTCCGCCTTCACTATTTACGACCCGACCACCGGCCGTGTTGTCACCAAGCGAGAATACAACGTCAGCAAAGAAGATGTCATCGGGAGCAGCAGCAGCATGAAGAAGAAGGGGAAGAGCAGGAGCGTACATGTATGTGAGAGCTGTGGGTACTCCGATGGGCAGTGGTGGGGCACGTGCAAGCAGTGTGGGGAAGTCGGCACGATGAAGCGGTTCACC------------------ACCGAGAGCGTTGACCGGAAAGTGAGCGGCATGCAGGTGTCTGAAAATGCGGTGAGATCGTGGCTGCCAAAGGATACGGCTCCTGTCAAGCTGACTGATGTGTACGGTCGGATCGACGATTCAAACTGGCGAATACCGCTGTCTGGACTGTTTGGAGCTGAAGTCGAGAGGGTTCTTGGTGGTGGTTTAGTCCCAGGTTCTCTAGTATTAGTGGGTGGAGATCCCGGTGTTGGTAAAAGCACGTTGTTGTTACAGATTGCAGCATTAATCACAGAAGGAAAGGATGCAAATATTCCAGGTCGAGTTATATATGTATCTGGGGAAGAGAGTGTTGAGCAAATTGCAAATAGAGCTGACCGTTTGTCTATTGAAACAGACGAACTTTTTCTGCATTCTAGTACAGATATTGAGGATATTCTAGAACACGCTCAGCATCTTTCTCCGAGGGCTTTAATCATTGATTCTATTCAGACAGTCTATTTAAGGGGAGTGACTGGAAGTGCTGGAGGTGACGTGCAGGTGAAAGAATGCACCTCAGCGTTACTACGATTTGCTAAGAAGACAAACATCCCCGTTCTTTTGATTGGACATGTGACAAAAACTGGAGATATAGCTGGACCTCGTGTCTTGGAGCACATTGTTGATGTTGTTTTATATATGGAAGGGGAGAAATATTCATCACACCGATTGCTAAGATCAGTGAAGAATCGATTTGGCTCTACAGATGAGCTTGGAGTTTTCAAAATGTCACGATCAGGATTGGAAGGACTTTCAAATCCCAGCGAGATGTTCTTAGTCGATCAGCACTCCGATTCAGACTACCTAGCCGGGTTAGCTATAGCTGTGATTGTGGATGGATCTCGAGCGTTTCTCATCGAAATCCAGGCCTTGTGTGTAGCTGGGTCATCCGTTGTGAGGCATTTA---AACGGTGTTCAAGGAAGCAGAGCTGACATGATTATTTCAGTTATCATAAAGCAAGCTGGTCTTAAGCTACAAGAGAAT---GGTATCTTTCTTAATGTTGTTAGTGGGGTTAGCCTAACCGAGACAGCTGGGGATTTAGCAATAGCAGCTGCAATTTGTAGCAGCTTCTTGGAATTCCCAATACCAAATGGCGTAGCGTTCATAGCGGAAATCGGTCTTGGTGGTGAACTTCGTATGGTGCCGCAATTAGAGAAACGGATCAACACTCTGGCGAAGCTTGGGTATAAAAAGTGTATCGTCCCCAAGTCGGCGGAGAAATCT---TTGTCGGATCTTCAGCCTCAC---GGAATGGAGATT---TTGGGATGTAAGAATTTGAAGGAAATGATTAACACTGTTTTT
>OleaEuropaea_Oeu043914.1
------------------------------------------------------------------------------------------------------------------------------------------------------------------------------------------------------------------------------------------------------------------------------------------------------------------------------------------------------------------------------------------------------------------------------------------------------------------------------------------------------------------------------------------------------------------------------------------------------------------------------------------------------------------------------------------------------------------------------------------------------------------------------------------------------------------------------------------------------------------------------------------------------------------------------------------------------------------------------------------------------------------------------------------------------------------------------------------------------------------------------------------------------------------------------------------------------------------------------------------------------------------------------------------------------------------------------------------------------------------------------------------------------------------------------------------------------------------------------------------ATGGTGCCACAATTGGAGAAAAGAATTAACCCACTGGCAAAGCTTGGATATAAAAAGTGCATCGTTCCCAAGTCAGCAGAGAAAATT---TTGTCAGAAATTCATTCTGAC---GGAATGGAGATT---TGGGGATGTAAAAATTTGAAGGAGATGATTCACACTGTATTC
>OleaEuropaea_Oeu063750.1
---------------------------------------------------------------------------------------------------------------------------------------------------------------------------------------------------------------------------------------------------------------------------------------------------------------------------------------------------------------------------------------------------------------------------------------------------------------------------------------------------------------------------------------------------------------------------------------------------------------------------------------------------------ATGCATATT------------CTTTTTTCATCTTGCTGCCTTCCTTGTCAGGACATTCTAAACCAGGCTCAGGTTCTTTCCCCACGGGCTGTAGTCATTGATTCCATTCAAACGGTCTATCTGAGAGAAGCGACTGGAAATGCTGGGAGCCATGTCCAGGTGAAAGAATGCACTTCGGCCTTACTACGATTTGCAAAGAAGACAAACATACCGATACTTTTGACTGGCCATGTGACTAAAGATGGAGAAATTGCTGGACCTCGTGTCTTGGAGCACATTGTTGATGTTGTTCTATATATGGAAGGTGAGAAGTACTCATCACATCGATTGCTTCGGTCAGTGAAGAATCGTTTTGGATCCACAGATGAG---------------------------------------------------------------------------------------------------------------------------------------------------------------------------------------------------------------------------------------------------------------------------------------------------------------------------------------------------------------------------------------------------------------------------------------------------------------------------------------------------------------------------------------------------------------------------------------------------------------------------
>Phtheirospermum_Pjv1_00005581
------------------------------------------------------------------------------------------------------------------------------GGCAGT---------------GGT---------------------------------------------------------GGGGCATGT---------------------------------------------------------------------------------GCAGGG---AGTGTGTCGGAAAATGTGGCGAGATCATGGTTGCCGAAGGAGTCGATGCCTATTAGGTTGTCCGATGTGTCTAATCGGATTGATGAGTCGAATTGGCGAATACCTTTGCCTGGAGTATTTGGAGCTGTAGTAGAAAGGGTTCTTGGTGGCGGTTTAGTCCCAGGTTCTCTAGTGTTAGTGGGTGGAGATCCTGGTATTGGTAAAAGCACACTATTGTTGCAGATTGCTGCATTAATAGCAGAAGGGAATGGTGCAGATGTTCCAGCTCGAGTTTTATATGTATCTGGAGAAGAGAGTGTTGAGCAAATTGCAAATAGAGCTGACCGTCTGTGTATTAGGACTGACGAGCTTTTTCTGCATTCAAATACAGATATTGAGGATATTCTAGAACAGGCTCAGCCTCTTTCCCCAAGGGTTTTAATCATTGATTCTATTCAGACAGTCTATTTAAATGGAGTGACTGGTAGTGCTGGAGGTCCTACGCAGGTGAAGGAATGCACTTCAGCCTTGCTACGATTTGCTAAGAAGACAAATATACCTGTACTTTTGATTGGACATGTGACAAAATCTGGAGAAATAGCTGGACCTCGTCTTTTGGAGCACATCGTGGATGTTGTTTTATATATGGAA---------------------------------------------------------------------------------------------------------------------------------------------------------------------------------------------------------------------------------------------------------------------------------------------------------------------------------------------------------------------------------------------------------------------------------------------------------------------------------------------------------------------------------------------------------------------------------------------------------------------------------------------------------------------------------------------
>Phtheirospermum_Pjv1_00009316
------------------------------------------------------------------------------------------------------------------------------------------------------------------------------------------------------------------------------------------------ATGAAACGGTGCACAATT---------------GAGGGCGCTGATGAGAAGAAAGCGAGTGGGACCCAGGTGTCGGAAAATGTGGCGAGATCATGGTTGTCGAAGGAGTCGATGCCTATTAGGTTGTCCGATGTGTCTAATCGGATTGATGAGTCGAATTGGCGAATACCTTTGCCTGGAGTATTTGGAGCTGTAGTAGAAAGGGTTCTTGGTGGCGGTTTAGTCCCAGGTTCTCTAGTGTTAGTGGGTGGATATCCTGGTATTGGTAAAAGCACACTATTGTTGCAGATTGCTGCATTAATAGCAGAAGGGAGTGGTGTAGATGTTCCAGCTCGAGTTTTATATGTATCTGGAGAAGAGAGTGTTGAGCAAATGGCAAATAGAGCTGACCGTCTGTGTATTAGGACTGACGAGCTTTTTCTGCATTCAAATACAGATATTGAGGATATTCTAGAACAGGCTCAGCCTCTTTCCCCAAGGGTTTTAATCATTCATTCTATTCAGACAGTCTATTTAAATGGAGTGACTGGTAGTGCTGGAGGTCCTACGCAGGTGAAAGAATGCACTTCAGCCTTGCTACGATTTGCTAAGAAGACAAATATACATGTACTTTTGATTGGACATGTGACAAAATCTGGAGAAATAGTTGGACCTCGTTTTTTGGAGCACATCATGGATGTTGTTTTATATATGGAA---------------------------------------------------------------------------------------------------------------------------------------------------------------------------------------------------------------------------------------------------------------------------------------------------------------------------------------------------------------------------------------------------------------------------------------------------------------------------------------------------------------------------------------------------------------------------------------------------------------------------------------------------------------------------------------------
>Phtheirospermum_Pjv1_00025827
------------------------------------------------------------------------------ATGAGCAAAGCTCCTACGGCGGCCGGA------TCTCCTCTGCTCGCTCTCCCACCATTCCCAACCACCACACCGGCCAGG---------------------------------------------TGGGGCATGTGCAGGAAGTGTAGGGAAACCGGAATGATGAAATGGTGCACAATT---------------GAGAGCGCTGATGAGAAGAAAGAGAGTGGGACCCAGGTGTCAGAAAATGTGGCAAGATCGTGGTTGCCGAAGGAGTCGATGCCTATTAGGTTGTCCGATGTGTCTAATCGGATTGATGAGTCAAATTGGCGAATACCTTTGCCTGGAGTATTTGGAGCTGAAGTAGAAAGGGTTCTTGGTGGCGGTTTAGTCCCAGGTTCTCTAGTGTTAGTGGGTGGAGATCCTGGTATTGGTAAAAGCACACTGTTGTTGCAGATTGCTGCATTAATAGCAGAAGGGAATGGTGCAGATGTTCCAGCTCGAGTTTTATATGTATCTGGAGAAGAGAGTGTTGAGCAAATTGCAAATAGAGCTGACCGTCTGTGTATTAGGACTGACGAGCTTTTTTTGCATTCAAATACAAATATTGAGGAGCAGAAAGAACAGGCTCAGNNNCTTTCCCCAAGGGTTTTAATCATTGATTCTATTCAGACAGTCTATTTAAATGGAGTGACTGGTAGTGCTGGAGGTCCTACGCAGGTGAAAGAATGCACTTCAGCCTTGCTACGATTTGCTAAGAATACAAATATACCTGTACTTTTGATTGGACATGTGACAAAATCTGGAGAAATAGCTGGACCTCGTCTTTTGGAGCACATCGTGGATGTTGTTTTATATATGGAA---------------------------------------------------------------------------------------------------------------------------------------------------------------------------------------------------------------------------------------------------------------------------------------------------------------------------------------------------------------------------------------------------------------------------------------------------------------------------------------------------------------------------------------------------------------------------------------------------------------------------------------------------------------------------------------------
>PrunusPersica_Prupe.3G056500.1.p
GAAGAACCGAGCACTGTCACCGATTCTCTGAAAACCGAGACAAAT---TCTGTTTTTGGCCCTGCCTCGCACACATTGGTGACCCCAAGAGTCGCAAACAAAAGTAGCGATGTGAAGAAGGCCAATGGGAATAGTAATAAGAAGGGAGGGAAGGTCAAAACTAGCTGGGTTTGCTCAAGTTGTGGGGAGACATATGGTCAGTGGTGGGGTGCTTGCCGGTCTTGTCATGCAATGGGCACGGTGAAGAGGTTTTCGGAGAGTGTT---------GAAGATGCTGATTGGGGTAAGGTTAGTGGGTTTCAGGTTTCGGAGAAGGCGGTGCGGTCATGGATGGGGAAGGAGGCCGGGCCAATGCGGTTGGCTGATGTGAACCAGGGAATTACTGTGATAGACAGGCGCATTCCAATGCCTGGAATCTTTGGAAGTGAAGTTGAAAGAGTGCTTGGTGGTGGTCTTGTACGAGGTTCATTGGTTTTGGTCGGTGGTGATCCTGGTGTTGGCAAGAGTACACTCGTGTTGCAGATGGCTTCACTAATAGCTGAAGGGCATGAGCTTGGTAAAGCAGCCCCCGTTGTGTATGTCTCCGGCGAAGAGAGTGTTCAGCAAATTGGAAGCAGAGCTGACCGTATGAAGATTGAAACAGAGGATCTTTTCTTGTACTCAAGCACCGATATTGAGGATATATTAGAGAAAATTCAGTCTCTCAACCCTCAGGCGTTGATCATCGATTCAATTCAAACAGTTTATTTACAAGGAGTTGCTGGAAGTGCTGGAGGGATCATGCAGGTGAAAGAATGCACACAAGCCTTGCTACGTTTTGCAAAGAAGACTAATGTCCCTGTTCTTTTGATTGGGCACGTAACAAAATCTGGAGATATTGCTGGACCTCGTGTCTTGGAGCATATTGTTGATGTCGTGCTATATATGGAAGGGGAAAAGAGTTCAGCCCATCGTTTACTTCGATCTGTGAAGAATCGTTTTGGATCAACTGATGAGCTTGGAGTATTTGAAATGTCACAATCAGGACTGCAAGCTGTTTCAAACCCCAGTGAGATGTTTCTGTCTGAGCAATACTCAGATTCAGAGTATTTAGCTGGTTTAGCTGTTGCTGTAATAATGGATGGATCTCGTACTTTTCTCATTGAGATTCAGGCATTATGTGTATCCGAATCACCAAGCGCGCGGCAAGTT---AATGGGGTTCCACCAAGTAGAGCTTCCATGATTATTTCTGTACTTGCAAAGCAAGCTGGTCTAAAGCTCCAGGAGAAT---GCCATCTTCTTAAATGTTGTTAGTGGGGTATTCCTGAAAGACACTGCTGGGGATCTTGCAATAGCAGCAGCAATTTGCAGCAGTTTCTTGGAGTTCCCTATTCCCAATAGTATTGCATTCATTGGTGAAATTGGACTTGGTGGTGAACTTCGCCAGGTTCCTCAAATGGATAAAAGGATACACACACTGGCAAAACTGGGTTACAAAAAGTGTATTGTACCAAAATCAGCCAAGACATCT---CAAGGAACTCCAGGTTTTGAG---GATGTCAAAATA---ATAGGCTGCAAGGATCTGAAAGAGGTCATCAGCAATGTGTTC
>PopulusTrichocarpa_Potri.001G191200.1
ATTGACAGCTCCAAAAATGCCCCTCTA------GTTTGGAGTGTTTTCGAGGAAGTGGATGGCTTAGCGGGAGAGAATTTAATCAAACGAGAGAAAACCCAGATGGGATTGGTGAAGAAGGGGAGTGGATCTGGGGATAGAACGAAGGGGAAAAGTAAAACTAGTTGGGTTTGCGAAATTTGTGGGTTTACATCAGGGCAATGGTGGGGGTCTTGTCGATCGTGCAATGAAGTAGGGACAATGAAGCAGTTTTTTGAGGCG------------AAAATTGGGAGTGGGAATAAGGTGAGTGGGATTGAGGCTTCGGAGAATGCAGTGCGGTCTTGGCTGCCACAGAAGCCTCGTCCCTTGAGGCTGACAGATGTGAATCGTGGGATGAATATGTTGAATTGGCGTATTCCTTTGTCTGGACTTTTTGGAAGTGAAGTTGAAAGGGTGCTTGGGGGTGGTCTTGTTCCAGGTTCTTTGGTTTTGGTTGGTGGTGATCCTGGGGTCGGCAAGAGCACACTGTTATTGCAGGTTGCTGCAATAATAGCTGACAGTGAGGATCCTGGTGGATCAGCTCCAGTTGTATATGTTTCTGGTGAAGAGAGTGTCGAGCAAATTGGAAACAGAGCAGACCGTATGGAGATTGGAACTGAGGAGCTTTACTTATATTCCAGTACTGATATTGAGGATATACTTGGAAAAATTCAGCATCTCTCCCCCCGTGCTCTGATTATTGATTCAATTCAAACAGTTTATCTGAAAGGAGTTGCTGGAAGTGCTGGAGGACTGTCACAGGTTAAGGAATGCACATCAGCCCTGTTGCGTTTTGCGAAAACAACTAACATCCCAATACTTTTGATTGGACATGTGAATAAATCTGGAGATATTGCAGGGCCTCGTGTATTGGAGCACATTGTTGATGTTGTCTTATATATGGAAGGGGAGAAGTACTCGTCTCATCGGTTGCTTCGACCTGTGAAGAATCGTTTTGGGTCCACAGATGAGCTTGGAGTTTTTGAAATGTCACAGTTGGGTCTGGCAGTTGTTTCCAATCCAAGTGAGATATTCTTAACTGAGCAGCACTCAGATTCAGATTTTTTAGCTGGGCTAGCTGTTGCTGTAATAATGGATGGATCTCGAAGTTTCCTTATTGAAATTCAGGCTCTGTGTGTCTCTGGTTCATCAGTTTCAAGGCACATT---AATGGAATCCAATCAAGCCGAGCTGACATGATCATATCTGTTCTTATAAAGCAAGCTGGTTTAATGCTCCAAGAGAAT---GCCATCTTTTTGAATGTTGTTAGTGGGGTAATGCTGACAGAGACTGCTGGTGATGTTGCAATAGCAGCTGCAATTTGCAGCAGTTTCTTGGAATTTCCCATTCCCAATAACATTGCATTCATCGGAGAAATTGGCCTTGGTGGCGAGCTTCGCGCAGTACCCAGGATGGACAAAAGAGTACATACTGTCGCGAAACTGGGATATAAAATGTGCGTGATCAGAATATATCGAGCTCGCTCG------GCTTCTCTATTAGCGTCA---TCAAGATGGTTG---CTTTTCGCACTCAAATTATCATATGTATGTAACCAGAGCTTT
>PopulusTrichocarpa_Potri.T147100.1
------------------------------------------------------------------------------------------------------------------------------------------------------------------------------------------------------------------------------------------------------------------------------------------------------------------------------------------------------------------------------------------------------------------------------------------------------------------------------------------------------------------------------------------------------------------------------------------------------------------------AGTGTCGAGCAAATTGGAAACAGAGCAGACCGTATGGAGATTGGAACTGAGGAGCTTTACTTATATTCCAGTACTGATATTGAGGATATACTTGGAAAAATTCAGCATCTCTCCCCCCGTGCTCTGATTATTGATTCAATTCAAACAGTTTATCTGAAAGGAGTTGCTGGAAGTGCTGGAGGACTGTCACAGGTTAAGGAATGCACATCAGCCCTGTTGCGTTTTGCGAAAACAACTAACATCCCAATACTTTTGATTGGGCATGTGAATAAATCTGGAGATATTGCAGGGCCTCGTGTATTGGAGCACATTGTTGATGTTGTCTTATATATGGAAGGGGAGAAGTACTCGTCTCATCGGTTGCTTCGACCTGTGAAGAATCGTTTTGGGTCCACAGATGAGCTTGGAGTTTTTGAAATGTCACAGTTGGGTCTGGCAGTTGTTTCCAATCCAAGTGAGATATTCTTAACTGAGCAGCACTCAGATTCAGATTTTTTAGCTGGGCTAGCTGTTGCTGTAATAATGGATGGATCTCGAAGTTTCCTTATTGAAATTCAGGCTCTTTGTGTCTCTGGTTCATCAGTTTCAAGGCACATT---AATGGAATCCAATCAAGCCGAGCTGACATGATCATATCTGTTCTTATAAAGCAAGCTGGTTTAATGCTCCAAGAGAAT---GCCATCTTTTTGAATGTTGTTAGCGGGGTAATGCTGACAGAGACTGCTGGTGATGTTGCAATAGCAGCTGCAATTTGCAGCAGTTTCTTGGAATTTCCCATTCCCAATAACATTGCATTCATCGGAGAAATTGGCCTTGGTGGTGAGCTTCGCGCAGTACCCAGGATGGAGAAAAGAGTACATACTGTCGCGAAACTGGGATATAAAATGTGCGTAATCCCAAAATCAGCTGAAAAATCT---CTTGCAAATCTAGGTTTCCAA---GGGATGAAAATT---GTTGGGTGCAAGAATCTAAAAGAAGTCATCAACACTGTATTC
>SesamumIndicum_SIN_1010347
TCCTCTACCACGGCAGATGAATCGGCCGCGTCCAGCTGGTCGGTTTTCACTGTTTACGACCCGTCCACTGGCCGTCTCGTCACCAATCGAGAATATAACGGCGGGGAAGAAGATATTATAGGGAGCAGTAGCAGCATTAGGAAGAAGGGGAAGAGTAGGATTGTTCATGTTTGTGAGAGTTGTGGATACTCGGACGGGCAGTGGTGGGGCACGTGTAAGCATTGCGGGGAAATCGGCACAATGAAGCCGTTTACC------------------ACCGAGAGTGCCAACAGGAAAGTGAGTGGGATTCAGGTGTCAGAAAATGTGGTGAGATCCTGGCTGCCGAAGGAGGCGACCCCTATCAAGTTGACTGATGTGTATGGTCAGATTGACGAATCGAATTGGCGAATACCTTTGCCTGGAGTATTTGGAGCTGAAGTGGAAAGAGTTCTTGGTGGCGGTTTAGTCCCAGGTTCTCTAGTATTAGTCGGTGGAGATCCAGGTGTTGGTAAAAGTACACTATTGTTGCAGATTGCAGCACTAATAGCAGAAGGGAATGCTGCAGATGTTCCAGCTCGAGCTATATATGTCTCGGGGGAAGAGAGTGTAGAGCAAATTGGAAATAGAGCTGACCGTCTTTGTATCAAGACAGAAGAACTTTTTCTGTATTCAAGTACAAACATTGAGGATATTCTGGAACAGGCCAAGCGTCTTTCACCGAGGGTTGTAGTCATTGATTCTATTCAGACAGTCTATTTAGAGGGAGTGACTGGAAGTGCTGGAGGTGACGTGCAGGTTAAAGAATGCACTTCTGCATTACTACGGTTTGCTAAGAAGACAAACATTCCTGTACTTTTGATTGGACATGTAACTAAAACTGGAGACATAGCTGGACCTCGTGTCTTGGAGCACATTGTGGATGTTGTTTTATATATGGAGGGTGAGAAATATTCATCACATCGATTGCTTAGATCAGTGAAGAATCGATTTGGCTCCACAGATGAACTAGGAGTTTTCAAAATGTCAGTGTCCGGACTGCAAGGAGTTCCAAATCCCAGCGAGATGTTCTTAAGTGAGCAGCACTCTGATTCAGACTACCTAGCTGGGTTGGCTGTAGCTGTAATTATGGATGGATCTCGAGCATTTCTTATTGAAGTCCAGGCATTATGTGTAGCTGGCTCATCAGTTCAGAGGCATGTT---AATGGTGTTCAAGGTAGCAGAGCTGACATGATTATTTCAGTTATTATAAAGCAAGCTGGTCTCAAGCTGCAAGAGAAT------GTAAGGACCTATATGCTTTCTCTGTTCAAGCTTTATGTGTTT---------GTTTGTATTTCTGCCCTCATC---------TTCTTGGAATTCCCCATACCCAATGGCATAGCATTTGTTGCGGAAGTTGGTCTTGGTGGTGAACTTCGCCTGGTACCTCAACTGGAGAAAAGGGTCAACACCCTGGCAAAGCTAGGATATAAGAAGTGTATTGTCCCTAAGTCGGCCGAGAAGTCT---TTCACAGACCTGCAGCCACAG---GGTATGCAAATC---TTGGGATGTAAGAATTTAAAGGAGATGATTAACACTGTCTTC
>SolanumTuberosum_PGSC0003DMT400006465
GAAGAGTCCACAGCTCTCACCGAAGACGTACAAGGCTGGGCCGCT------------------------GGTGAGAATGTTCCGCAAAGGGAGTCTAAATCGAGTGCAAATGAGGTTACAGGGAAT------AAGAAGAAGGGGAAAGGGAAGAGTAAAACAGTGTGGGTGTGTTCTGATTGTGGGTATGATGATGGACAGTGGTGGGGGATATGTAAGCAGTGTAATGGGGTGAATACTATGAAGCGGTTT---------------------TCTGAAGGGGTAGAGCATCTCACGAGTGGGTTTGAGGTTTTAGAGAATGTGAAAAGGTCGTGGCTGCCACATCAGTCTATGCCCACGAAATTGACGGATGTGAATAAGGGGATTAATCAATCGAATTGGCGAATCCCTCTGTCTGGCCTTTTTGGAGCTGAAGTGGGAAGAGTACTTGGTGGTGGTCTTGTGCCAGGTTGCTTAGTTTTAATTGGAGGTGATCCGGGTGTTGGTAAGAGCACATTACTGTTACAGATTGCAGCCATAGTTGCAGAGGGGTGTGATATGGGGGGACCAGCACCAGTTCTCTATGTGTCTGGGGAAGAGAGTATTGAGCAAATTGGGAACAGAGCTGATCGGATGAGAATCGGGACAGATGAACTATTTTTATATGCAAGTACAGATGTTGAGGATATTTTGGAAAAGACCCAAACTCTCTCACTGCGAGCTTTGGTAATTGATTCCATCCAGACAGTATATCTGAGAGGAGTAACTGGAAGTGCAGGTGGTCTATCGCAGGTAAAAGAATGCACAGAAGTATTGCTGCGGTTTGCCAAGAAGACCAATATCCCCGTGTTTCTGATTGGACATGTGACTAAATCTGGAGAAATAGCTGGTCCTCGCGTCTTGGAACACATAGTTGATGTTGTTCTCTATATGGAAGGAGAGAAGTGTTCATCTCATCGTTTACTTCGTTCAGTGAAGAATCGATTTGGATCCACAGATGAGCTTGGAGTGTTTGAAATGTCACAATCAGGCTTGCAGGCTGTTTCAAACCCAAGTGAAATGTTTCTAAGTGAACAGCAGTCGGATTCTGAGTTTCTGGCTGGATTAGCTGTTACTGTAATTATGGATGGATCTCGAGCCTTTCTTATTGAAATTCAGGCATTGTGTGTTGCTGGTTCATCTGTCTCAAGACAAGTA---AATGGTGTTCAAGCTGGCAGAGCTGAGATGATAATTTCAGTTCTTATAAAGCAAGCTGGTCTCAAGCTGCAAGAGAAT---GGCGTTTTTCTCAATGTTGTCAGTGGTGTTAGCCTGTCAGAGACTGCTGGTGATCTTGCAGTAGCAGCAGCAATTTGCAGCAGTTTTTTGGAATTCCCTCTTCCTGTGGGCATTGCATTCATTGGGGAAATTGGCCTTGGTGGTGAAATTCGTACGGTACCAAGAATGGACAAAAGGATAAACACAGTGGTGAAGCTGGGATACAAGAAATGTATAATTCCCAAATCAGCTGAAACATCA---CTGTCAGCTTTAGATCTTGGA---GATACTGAGATT---GTGGCCTGCAGAAATTTGAAAGAGATGATAAACATTGTGTTC
>StrigaAsiatica_SGA_v2.0_scaffold265G46056
TCCTCCGCCGCCACGGACAATGAAACCGCGCTCACCTGGTCGGCTTTCACCGTCTACGACCCCACTGCCGACTGTCTGGTCACCACGACAGAATCCAGTGGCGGCGCCGGCGATGTCATCGGCAGCGGCGGCAGCGTGAGGAAGAAGGGGAAGATGAAGAGTGTCTTTGTCTGCGTGGACTGTGGGTACTCGGATGGAAAGTGGTGGGGCATGTGCAGGGAGTGCGGGGAGGCGGGTACCATGAAAAGGTTTGCAGTTGAAAGCGCCCAAGTCGAGAGCGCCCAGGAGAAGAAAGGGTGTGGGACTCGTTTGCCAGAAAACCTGGAAAGGTCATGGCTGCCAAAGGAGGCGACTCCTGTTCGGTTGTCTGATGTGTCTAATCAGATTGATGAGTCAAATTGGCGATTTCCTTTGCGTGGAGAATTTGGAGCTGAAGTAGAGAGGGTTCTCGGTGGCGGTTTAGTCCCAGGTTCTCTGGTGTTAGTGGGTGGAGATCCTGGGGTGGGTAAAAGCACGCTATTGTTGCAGATTGCTGGATTGATAGGAGAAGGGGATAATGAAGATGTTCCATCTCGAGTTTTATATGTATCTGGGGAAGAGAGTGTTGAGCAAATTGCAAATAGAGCTGACCGTCTGCAAATCCAAACAGAAGGACTTTTTCTGCATTCAAATACAGATGTTGAGGATATTCTGGAACAGGCTCAGCCTCTTTCTCCAAAGGCTTTAATCATTGATTCTATTCAGACCGTCTATTTACAGAGAGTGACTGGAAGCGCTGGAGGTGTGACACAGGTGAAAGAATGCACTTCAGCATTACTAAGGTTTGCGAAGAAGACGAATATCCCTGTACTTTTGAGTGGGCATGTGACCAAATCCGGAGAAATAGCTGGGCCACGTCTTTTGGAGCACATTGTGGATGTTGTTTTATATATGGAAGGGGAGAGACTTTCATCTCATCGATTGCTTCGATCAGTGAAGAATCGATTCGGCTCCACAGATGAGCTTGGAGTTTTCAAAATGTCAGAGGTTGGATTGCAAGGAGTTCCTAATCCAAGCGAAATATTCTTAGGTGAGCAGCACTCTAATTCGGATTACCTCGCCGGGTTGGCTGTGGCTGTGGTTATGGACGGCTCACGATCATTTCTCATTGAAGTTCAGGCACTGTGTGTGGCTGGCTCATCTACCATGACGCACGTG---AATGGTATTCAACGTAGCAGAGCTGACATGGTTATTTCTGTTATTACGAAGCAAGCGGGTCTTAAGCTACAAGAGAAT---GGCATTTTTCTTAACATTGTCAGCGGC---------------------------------------------------------TTCTTGGAATGCCCCATACCCAACGGCATAGCATTCATTGCTGAAATTGATCTCAGTGGTGAACTTCGTATGGTGCCTCAAATGGATAAAAGGGTCCACACACTTGCAAAGCTGGGTTACAAGAAGTGTATTGTCCCAAAATCTGCTGAGAATTTG---CTCCCTGCTGCAAATCTTCTA---GGACGCAATTTG---TTGGGTTGTTTTGATCTGGTTGAACGT---AATGGTTCCTTC
>StrigaAsiatica_SGA_v2.0_scaffold45G16999
TCCTCCCCCACAGCCGCCGATGAAACCGCGTCCACCTGGTCGGCCTTTACAGTCTACGGCCCCACCACAGGCCGCTTGGTCACCATGAGAGAATCCAGTGGCGCCAGCCAGGATGTCGTCGGCAGCAGCAGCAGCGTGAGGAAGAAGGGGAAGGTTAGAAGCGTCTTTGTCTGTGAGAGCTGTGGGTACTCGGATGGGCAGTGGTGGGGCTCATGCAGGGAGTGTGGGATGACGGGTACCATGAAACGGTACACAGTC---------------GAGAGCGCCCAGGAGAAGAAAGGGACTGGGACTCTGGTGCCGGAAAACCTGGAAAGGTCGTGGCTGCCAAAGGAGGCGGCTCCTATCCGGTTGTCTGATGTGTCTAATCCGATTGAGGAGTCAAATTGGCGTATTCCTTTGCATGGAGTATTTGGAGCTGAAGTAGAGAGGGTTCTCGGCGGCGGATTGGTCCCAGGTTCTCTAGTGTTAGTGGGTGGAGATCCAGGGGTGGGTAAAAGCACACTATTGTTGCAGATTGCTGCATTGATAGGAGAAGGGGATGATGCAGATGTTCCATCTCGAGTTTTATATGTATCTGGGGAAGAGAGTGTTGAGCAAATTGCAAATAGAGCTGACCGTCTGCATATCCGGACAGAAGAACTTTTTCTGCATTCAAATACAGATATTGAGGATATTCTAGAACAGGCTCAGCCTCTTTCCCCAAAGGCTTTAATCATTGATTCCATTCAGACCGTCTATTTAAATGGAGTGACTGGAAGCGCTGGAGGTTCTACACAGGTGAAAGAATGCACTTCAGCATTACTAAGGTTTGCGAAGAAGACGAATATCCCTGTACTTTTGATTGGGCATGTGACCAAATCTGGAGAAATAGCTGGGCCACGTCTTTTGGAGCATATTGTGGATGTT---------------GGGGAGAAACTTTCATCTCATCGGTTGCTTCGATCAGTGAAGAATCGGTTCGGCTCCACGGATGAGCTTGGTGTTTTCAAAATGTCGGAGTCAGGATTGCAAGGAGTTTCTAATCCAAGCGAGATGTTCTTAGGTGAGCAGCGCTCTAATTCAGATTATCTGGCTGGGTTGGCTGTGGCCGTGATTATGGATGGATCACGAGCATTTCTCATTGAAGTTCAGGCACTGTGTGTGGCTGGCTCATCTGCCTTGAGGCAGTGG---AATGGTATTCAAGGTAGCAGAGCTGATATGATTATTTCTGTTATTACGAAGCAAGCGGGTCTTAAGCTGCAGGATAAT---GCCATTTTCCTTAACGTTGTCAGTGGGTTTAGCCTGACCGAGACGGCTGGAGATCTAGCTATAGCAGCTGCAATT------TCA---------------------------------TTCATTGCAGAAATTGATCTTAGTGGTGAACTTCGTATGGTGCCTCAAATGGAAAAAAGAATCAACACACTTGCGAAGCTGGGATACAAGAAGTGTATTGTCCCAAAATATGCAGAAAATTTG---TTCGCTGGTGTGAATCTTCAA---GCCCAGAATATTGGGCTCGGGTTAGAGCATTGGCTCCACGTGGTATCATCATTGTTC
>VitisVinifera_GSVIVT01016953001
------------------------------------------------------------------------------------------------------------------------------------------------------------------------------------------------------------------------------------------------ATGAAGCAGTTTTCAGAAGGGGAA---------AGCGGCATTGGTGGCTGGCGGGCGAGCGGGTTTGAGGTGTCGGAGAATGTGGTTCGATCGTGGTTACCCCAGCAACCCCAGCCTCAGAGATTGACGGATGTGAACCGGGGGATTAATCAGTTGAATTGGAGGATTCCCTTGCATGGGCCCTTTGGATCTGAAGTTGCTAGGGTGCTTGGTGGTGGTCTTGTTCCAGGTTCTTTGGTTTTGGTTGGGGGTGACCCTGGTGCTGGCAAGAGTACGCTGTTGTTACAGATTGCTGCAATAATAGCTGAAGGGCATGAT---GATCGATCAAGTCCAGTTGTGTATGTATCTGGTGAAGAGAGCGTTGAACAAATTGGAAATAGAGCTGACCGCATGAGGATTGAAACAGAAGACCTTTTCTTATATTCAAGTACTGATATTGAGGACATACTGGGACAAGTTCATCATCTTTCCCCTAGGGCTCTAGTTGTTGATTCCATTCAAACTGTATATTTGAAAGGAGTCACTGGAAGTGCAGGAGGTCTCTTGCAGGTGAAGGAATGCACATCAGCCTTGCTGCGTTTTGCTAAGAAGACTAACATCCCTGTGTTTTTGATTGGACATGTGACAAAATCTGGAGACATAGCCGGGCCTCGTGTCTTGGAGCACATTGTTGACGTTGTTTTATATATTGAAGGGGAGAAGCACTCATCTCATCGATTGCTTCGGTCTGTGAAGAATCGGTTTGGGTCCACTGATGAGCTTGGAGTGTTTGAAATGACACAATTGGGACTGCAAGTTGTTTCAAACCCCAGTGAGCTGTTCTTAAGTGAGCGGAACTCAGATTCGGAAATTTTAGCTGGACTTGCAGTTGCTGTAATTATGGATGGATCTCGATCTTTTCTCCTGGAAATTCAGGCGTTATGTCTATCTGGAATAATATTTGCAAGGCAAGTT---AAAGGGGTTCCAGTTAGGAGAGCTGAAATGATTATTCCGGTTCTCATGAAGCAAGCTGGTCTAAAGCTCCAAGAAAAT---GGCATCTTTTTAAATGTTGTAAGTGGCGTGACACTGGCAGAGACTGCTGGGGATCTTGCTGTAGCAGCTGCCATTTGCAGCAGCTTCTTGGAGTTTCCTATTCCCAATGGCATTGCATTCATTGGAGAGATCGGCCTTGGTGGTGAGCTTCGCACGGTACCCAGAATAGAGAAAAGGGTGAACACAGTAGCGAAACTGGGATACAAAAAATGCGTAGTCCCAAAAGCTGCTGAAAAATCT---CTACCAACTCTTGAGGATATG---AACATTGAGATT---GTGGGCTGCAGGAATCTGAAAGAGGTTATCAGCTCAGTTTTT
>VitisVinifera_GSVIVT01016954001
TCTGGGTCGAGA------------------------------------AAGGGTTTTGGG---------------AGTGTGGAGAAGGCGAGATTCGGTGGT---------CTAGCTTCGAGCGATGTG---AGGGGTAGGAAGAAGGGGAAGAGCAAGGTTTGCTGGGTGTGTTCGGACTGTGGGTATTCGGATGGGCAGTGGTGGGGGGCGTGTAGGGAGTGCAACAAAGTGGGTACAATGAAGCAGTTTTCAGCAGGGGAA---------AGCGGCAATGGTGGCTCGAGGGTGAGCGGGTTCGAGGTGTCAGATAATGTGGTTCGATCGTGGTTACCCCAGCAGCCCCAACCTTTGAGATTGACGGATGTGAACCGGGGGATTAATCAGATGAATTGGAGGATTCCCTTGCATGGGCCCTTTGGATATGAAGTTGCTAGGGTTCTTGGTGGTGGTCTTGTACCAGGTTCTTTGGTTTTGGTTGGGGGTGATCCTGGTGCTGGCAAGAGTACACTGTTGTTACAGATTGCTGCAATAATAGCTGAAGGGCATGATATTGGTGGATCAAGTCCAGTTGTGTATGTATCTGGTGAAGAGAGTGTCGAACAAATTGGAAATAGAGCTGACCGCATGAGGATTGACACAGAAGAGCTTTTCTTATATTCAAGTACTGATATTGAGGACATATTGGGACAAGTTCATCTTCTTTCCCCCAGGGCTCTAGTTGTTGATTCCATTCAAACTGTATATTTGAAAGGAGTCATCGGAAGTGCAGGAGGTCTCTCTCAGGTGAAAGAATGCACATCAGCCTTGCTGCGTTTTGCTAAGAAGACTAACATCCCTGTGTTTTTGATTGGACATGTGACAAAATCTGGGGACATAGCTGGGCCTCGTGTCTTGGAGCACATTGTTGATGTTGTTTTATATATGGAAGGGGAGAAGCACTCATCTCATCGATTGCTTCGGTCTGTGAAGAATCGGTTTGGGTCCACTGATGAGCTTGGAGTGTTTGAAATGACACAATTGGGACTGCAAGTTGTTTCAAACCCCAGTGAGCTGTTCTTAAGTGAGCAGAACTCAGATTCAGAGATTTTAACTGGACTTGCGGTTGCTGTAATTATGGATGGATCTCGATCTTTTCTTCTGGAAATTCAGGCATTATGTCTATCTGGATCAACAGTTGCAAGGCAAGTT---AATGGGGTTCCAGCGAGCAGAGCTGACATGATTATTGCGGTTCTCATGAAGCAAGCTGGTCTAAAGCTCCAAGACAAT---GGCATCTTTTTAAATGTCGTAAGTGGCGTGACACTGGCAGAGACCGCTGGGGATCTTGCTGTAGCAGCTGCAATTTGCAGCAGCTTCTTGGAGTTTCCTATTCCCAATGGCATTGCATTCATTGGAGAAATCGGCCTTGGTGGTGAGCTTCGCACGGTACCCAGAATGGAGAAAAGGGTGAACACAGTAGCGAAACTGGGATACAAAAAATGCATAGTCCCAAAAGCAGCTGAAAAATCT---CTACCAACTCTTGAGGATATG---AACATTGAGATT---GTGGGCTGCAGGAATATGAAAGAGGTTATCAACACAGTTTTT
>CuscutaAustralis_C042N0060E0.1
GAAGAATCATCAGCTGTTAATGTCGATGTAAACGGATGG---------ACTTTCTATGATGCTACCACCGGCCAACTTGTGACTCGAAGGGTTCAGTCACATGAAGAGGCAGAGGTTGTAGGGAAT------AAAAAGAAGGGGAAGGGAAAGAGTAAACCTATATGGGTGTGCTCGGATTGTGGATATACAGATGGTCAGTGGTGGGGAGTTTGTAAGGAATGTAATGGTGTCAATACCTTGAAGCAGTTC---------------------TCCCCAGGAGCTGATCGGCCCACCGGTGGCATTGGGATTTCCGAAAATGTGATGAGATCATGGTTACCTCACCAGCGTATGCCAGTGAAATTGTCAGATGTGAACAAGGGGATTAATCAGTTCAATTGGAGAATTTCCTTATGTGGGCTCTTTGGTACTGAAGTTGAAAGAGTGCTTGGTGGTGGACTTGTTCCAGGCTCCTTAGTTTTAGTGGGTGGAGATCCTGGTGTTGGCAAGAGCACATTATTGTTACAAGTTGCAGCTATACTTAGTGAAGGGCGTAATACAATTCAATCTGCACCAGTTGTTTATGTCTCTGGTGAAGAGAGCATTGAACAAATTGGAAATAGAGCGGATCGAATGAGAATTGGGACTGAAAAACTCTTCTTATACACAAGTACAGATGTTGAGGATATTCTGGAAAAGGTTCAGCGCCTTTTACCATGTGCTTTAATAATTGATTCCATTCAGACAGTTTTTCTCAGAGGAGTAGCTGGAAGTGCTGGAAGCATAACTCAGGTGAAGGAGTGCACCGAAGCATTTCTCCGTTTTGCCAAGAGAACCAATATTCCCGTTCTTTTGGCTGGTCATGTCACTAAAACTGGGGAAATAGCTGGACCTCGTGTCTTGGAGCACATCGTCGATGCCGTCTTGTATATGGAGGGGGAAAAGTATTCTTCTCATCGATTGCTCAGGTCTGTGAAGAATCGTTTTGGATCCACAGATGAGCTTGGTGTCTTTGAAATGTCGGATACAGGCTTACAAGCTGTTGTGAATCCGAGTGAAATGTTTCTTAGCGAGCAGAACTCAGATTCCGATTTTCTGGTTGGGCTTGCTGTAGCTGTAGTTATGGATGGATCACGGGCCTTTGTCATTGAAATTCAGGCACTGTGGGTTGCAGGCTTATCTATGTCCAGAACAGTA---GAGGGTGTCCAGCGAAGCAGAGCTGACATGGTCATTGCAGTTCTCATGAAGCAGGCTGGCCTCAAGCTACAAGAGAAT---GGCGTGTTTCTTAATGTCATCAGTGGATTTAAACTAACGGAGACTGCTGGGGATCTTGCTATAGCAGCAGCCATTTGCAGCAGTTTTTTGGAATGTCCGGTACCGGTTGGCTCTGTGTTTATTGGAGAAATTGGCCTCGGCGGTGAACTTCGGACGGTCCCATTAATGGACAAAAGGGTGAATACAGTGGCAAAACTGGGATACAAAAAATGTATTGTGCCCAATTCCGCTGCAAAGTCC---TTGACAAAGCTAGAGGTTGGT---GACATGGAAATT---GTGGGTTGCAGAAATCTCAAAGAGATGATTAATCTAGTTTTT
>Actinidiaeriantha_DTZ79_11g09650
TCCCCCATCTCACACATTCATCTCCTC---------------------CCTATTTACGATCCCGTCACGGGCCGGCTCGTGGCAAGAAGAGCAACCAAACCCACCAACAATAATGTGGCTTCAGGGGGGGTAGGGAATAGGAAGAAAGGGAAGAGTAAGACTGCGTGGGTGTGTTCGAGTTGTGGGAATTCGGATGGGCAGTGGTGGGGGACGTGCCGGTATTGCAAAAGTGTGGGCACGTTTGTGAAGTTGGTGGAA---------------GGGGTTTGTGATGGGGAAAAGACTAGTGGGTATGAGGTTTCAGAGAAGGTGGCGAGGTCGTGGTTGCCGCAGCAGCAAGTTCCTTTGAGATTGACGGATACTGAAAAGAAGTTAGGAGGTTTGTCCTCGCGGTTTGTTCTTCCTGGACTCTTTGGAACTGAAGTTGCTAGGGTGCTTGGTGGGGGTCTTGTTCCAGGTTCTTTGGTTTTGGTTGGTGGTGATCCTGGTGTTGGCAAGAGTACATTGTTGTTACAGATTGCTGGAATGATAGCAGAAGGCCATGCTTTTGGTAAACCAGCTCCTGTTGTTTATGTCTCCGGTGAGGAGAGTGTTGAACAAATTGGAAACAGAGCAGATCGTATGAGGATTGGAACAGAAGAACTTTACTTATATTCAAGTACCGATATTGAGGACATATTGGAAAAAATCCAGCCTCTCTCCCCTCGGGCTTTAATTGTTGATTCCATCCAAACAGTTTATCTGAGAGGAGTGACTGGGAGTGCTGGAGGACTGCCACAGGTGAAAGAATGCACATCAGCATTGCTGCGTTTTGCTAAGAAGACAAGCATCCCTGTTCTTCTGGTTAGT---------------------------------------------------------------------ATGAAG---------------------------------------------------------------------------------------------------------------------------------------------------------------------------------------------------------------------------------------------------------------------------------------------------------------------------------------------------------------------------------------------------------------------------------------------------------------------------------------------------------------------------------------------------------------------------------------------------------------------------------------------------------------------------------------------
>GossypiumRaimondii_KJB70374
CTAAATTCCCTGGAAACCGATGGGACCCCGCATGCCTGGACCGCCTACTTTGAGACCCATAGGACTTATGGGAAGGAAAAAAATGCTAATTTGAGCGATGGAGACAAAACCTTCTCGGTTAATGGGGGGGACGGGAATAAGAAGAAAGGGAAAAGTAGAGTTACGTGGGTTTGTGAGAATTGTGGGTACTCAGATGGACAGTGGTGGGGAGTTTGCCGTTCTTGCGATTTTTCCGGGACGATGAAGAGGTTTTCGGAA------------------------GTGGAAACTAAGAACAGAGGGTTGGAATTTTCGGAAACTTTGGCGCGGTCTTGGCTACCAAAGGATGCAGAACCTGTAAAATTGATTGATGTTAACAGTGGGGTTAAGAAGACGGATTACCGGATTCCACTGTTTGGACCCTTTGGAAGTGAAGTTGCTAGAGTGCTTGGAGGTGGCGTTGTTCCTGGTTCGTTGGTTTTGATTGGTGGTGATCCTGGTGTTGGAAAGAGCACCCTTCTGTTGCAGATGGCTGCGCTAATTGCTGAAGGGCATGACTCTTATCAACCTACTTGTGTTGTATATGTATCTGGTGAAGAGAGTGTTGAACAAATTAGCAGCAGAGCCGAACGTATGAAGATTGGAGCAAATGAACTTTACCTTTATGCTGGTACTGAGATTAAGGACATATTGACGAAAATTCAGTCCCTCTCACCACGGGCTCTAATTGTTGATTCAATTCAGACGGTATACTTAAAGGAAGTCACCGGAAGTGCTGGAGGTCTCCCTCAGGTCAGGGAATGTACATCAGCTTTATTGCGGTTTGCAAAGAAAACCAACATCCCAGTTCTTTTGGCTGGACATGTAACAAAATCTGGTGATATAGCAGGACCTCGTGTCTTGGAGCACATTGTAGATGCTGTCTTATATCTGGAAGGGGAAAAGTGCTCATCACATCGTTTGCTTCGATCTGTGAAGAATCGTTTTGGGTCAGTTGATGAGCTAGGAATATTTGAAATGTCACAACTGGGACTGCAAGTTGTTTTAAACCCCAGTGAGATGTTTTTAAGTGACCAGAACTCTGATTCGGAGTTTTTAGCTGGACTTGCTGTTGCTGTAATTATGGATGGATCTCGGGCTTTCCTTATTGAAATTCAGGCCTTGTGTGTATCTAGCTCAACGGTTTCTAGACATGTG---AATGGAATCCAAGCAAGTAGAGCCGACATGCTTATCTCTGTCCTTGCCAAGCAAGCTGGTCTAAAGATCCAAGAGAAT---GCTGTTTTTCTAAATGTTGTCAGTGGAGTATCATTGACAGAGACTGCTGGGGATCTTGCAATAGCAGCTTCAATTTGTAGCAGCTTCTTAGAGTTTCCTATTCCCAGTGGAGTTGCATTCATTGGTGAAATTGGCCTTGGTGGTGAGCTTCGCATGGTATCAAGGATGGACAAAAGAGTAAACACAGTGGCAAAACTAGGATATAAGAAGTGTATAGTGCCCATGTCAGCTAAAAAATCA---TTAGCAACTCTGGATTTGGGG---GAGCTGGAGATT---ATTGGCTGCAATGATTTGAAGGGGGTCATCAATACAGTGTTT
>GossypiumRaimondii_KJB70375
CTAAATTCCCTGGAAACCGATGGGACCCCGCATGCCTGGACCGCCTACTTTGAGACCCATAGGACTTATGGGAAGGAAAAAAATGCTAATTTGAGCGATGGAGACAAAACCTTCTCGGTTAATGGGGGGGACGGGAATAAGAAGAAAGGGAAAAGTAGAGTTACGTGGGTTTGTGAGAATTGTGGGTACTCAGATGGACAGTGGTGGGGAGTTTGCCGTTCTTGCGATTTTTCCGGGACGATGAAGAGGTTTTCGGAA------------------------GTGGAAACTAAGAACAGAGGGTTGGAATTTTCGGAAACTTTGGCGCGGTCTTGGCTACCAAAGGATGCAGAACCTGTAAAATTGATTGATGTTAACAGTGGGGTTAAGAAGACGGATTACCGGATTCCACTGTTTGGACCCTTTGGAAGTGAAGTTGCTAGAGTGCTTGGAGGTGGCGTTGTTCCTGGTTCGTTGGTTTTGATTGGTGGTGATCCTGGTGTTGGAAAGAGCACCCTTCTGTTGCAGATGGCTGCGCTAATTGCTGAAGGGCATGACTCTTATCAACCTACTTGTGTTGTATATGTATCTGGTGAAGAGAGTGTTGAACAAATTAGCAGCAGAGCCGAACGTATGAAGATTGGAGCAAATGAACTTTACCTTTATGCTGGTACTGAGATTAAGGACATATTGACGAAAATTCAGTCCCTCTCACCACGGGCTCTAATTGTTGATTCAATTCAGACGGTATACTTAAAGGAAGTCACCGGAAGTGCTGGAGGTCTCCCTCAGGTCAGGGAATGTACATCAGCTTTATTGCGGTTTGCAAAGAAAACCAACATCCCAGTTCTTTTGGCTGGACATGTAACAAAATCTGGTGATATAGCAGGACCTCGTGTCTTGGAGCACATTGTAGATGCTGTCTTATATCTGGAAGGGGAAAAGTGCTCATCACATCGTTTGCTTCGATCTGTGAAGAATCGTTTTGGGTCAGTTGATGAGCTAGGAATATTTGAAATGTCACAACTGGGACTGCAAGTTGTTTTAAACCCCAGTGAGATGTTTTTAAGTGACCAGAACTCTGATTCGGAGTTTTTAGCTGGACTTGCTGTTGCTGTAATTATGGATGGATCTCGGGCTTTCCTTATTGAAATTCAGGCCTTGTGTGTATCTAGCTCAACGGTTTCTAGACATGTG---AATGGAATCCAAGCAAGTAGAGCCGACATGCTTATCTCTGTCCTTGCCAAGCAAGCTGGTCTAAAGATCCAAGAGAAT---GCTGTTTTTCTAAATGTTGTCAGTGGAGTATCATTGACAGAGACTGCTGGGGATCTTGCAATAGCAGCTTCAATTTGTAGCAGGTAT---------------------------------------------------------------------------------------------------------------------------------------------------------------------------------------------------------------------------------------------
>GossypiumRaimondii_KJB70376
CTAAATTCCCTGGAAACCGATGGGACCCCGCATGCCTGGACCGCCTACTTTGAGACCCATAGGACTTATGGGAAGGAAAAAAATGCTAATTTGAGCGATGGAGACAAAACCTTCTCGGTTAATGGGGGGGACGGGAATAAGAAGAAAGGGAAAAGTAGAGTTACGTGGGTTTGTGAGAATTGTGGGTACTCAGATGGACAGTGGTGGGGAGTTTGCCGTTCTTGCGATTTTTCCGGGACGATGAAGAGGTTTTCGGAA------------------------GTGGAAACTAAGAACAGAGGGTTGGAATTTTCGGAAACTTTGGCGCGGTCTTGGCTACCAAAGGATGCAGAACCTGTAAAATTGATTGATGTTAACAGTGGGGTTAAGAAGACGGATTACCGGATTCCACTGTTTGGACCCTTTGGAAGTGAAGTTGCTAGAGTGCTTGGAGGTGGCGTTGTTCCTGGTTCGTTGGTTTTGATTGGTGGTGATCCTGGTGTTGGAAAGAGCACCCTTCTGTTGCAG------------------------------------------------------------------------AGTGTTGAACAAATTAGCAGCAGAGCCGAACGTATGAAGATTGGAGCAAATGAACTTTACCTTTATGCTGGTACTGAGATTAAGGACATATTGACGAAAATTCAGTCCCTCTCACCACGGGCTCTAATTGTTGATTCAATTCAGACGGTATACTTAAAGGAAGTCACCGGAAGTGCTGGAGGTCTCCCTCAGGTCAGGGAATGTACATCAGCTTTATTGCGGTTTGCAAAGAAAACCAACATCCCAGTTCTTTTGGCTGGACATGTAACAAAATCTGGTGATATAGCAGGACCTCGTGTCTTGGAGCACATTGTAGATGCTGTCTTATATCTGGAAGGGGAAAAGTGCTCATCACATCGTTTGCTTCGATCTGTGAAGAATCGTTTTGGGTCAGTTGATGAGCTAGGAATATTTGAAATGTCACAACTGGGACTGCAAGTTGTTTTAAACCCCAGTGAGATGTTTTTAAGTGACCAGAACTCTGATTCGGAGTTTTTAGCTGGACTTGCTGTTGCTGTAATTATGGATGGATCTCGGGCTTTCCTTATTGAAATTCAGGCCTTGTGTGTATCTAGCTCAACGGTTTCTAGACATGTG---AATGGAATCCAAGCAAGTAGAGCCGACATGCTTATCTCTGTCCTTGCCAAGCAAGCTGGTCTAAAGATCCAAGAGAAT---GCTGTTTTTCTAAATGTTGTCAGTGGAGTATCATTGACAGAGACTGCTGGGGATCTTGCAATAGCAGCTTCAATTTGTAGCAGCTTCTTAGAGTTTCCTATTCCCAGTGGAGTTGCATTCATTGGTGAAATTGGCCTTGGTGGTGAGCTTCGCATGGTATCAAGGATGGACAAAAGAGTAAACACAGTGGCAAAACTAGGATATAAGAAGTGTATAGTGCCCATGTCAGCTAAAAAATCA---TTAGCAACTCTGGATTTGGGG---GAGCTGGAGATT---ATTGGCTGCAATGATTTGAAGGGGGTCATCAATACAGTGTTT
>TheobromaCacao_Thecc1EG028919t2
CTAAATTTCCCTGAAACCGATGGAACCCCTCGTGTGTGGACCGTCTACTTCGAGACTGAGAGGACTTATGGGAAGGCCAAAAATGCTAATTGGAGCAATGGAACCAAAATCTTTTCGGTTAATGGGGACATAGGGAATAAGAAGAAAGGGAAAGGTAAAGTTAGGTGGGTTTGTGAGGATTGTGGATACTCAGATGGACAGTGGTGGGGAGTTTGCCGTTCTTGTGATCGTTCTGGGACGATGAAGAGGTTTACGGAA------------------------GGAGAGACTAAGAACAGAGGGTTAGAATTTTCGGAAACTGTGTTGCGGTCTTGGCTCCCAAAGGATGCAGAACCGGTTAGATTGATGGATGTTAACTGTGGGATTAAGAAGATGGATTACCGGATTCCACTGCTTGGACCCTTTGGTAATGAAGTTGCTAGGGTGCTTGGTGGTGGCCTTGTTCCAGGTTCATTGGTTTTGATTGGTGGTGATCCTGGTGTTGGAAAGAGTACCTTACTGTTGCAGATGGCTGCTTTAATTGCTGAGGGGCAAGACTCAGATGAACCTGCTTCTGTAGTATATGTCTCTGGCGAAGAGAGTGTTGAACAAATTAGCAGCAGAGCTGAACGCATGAAGATTGGAGCAAATGATCTTTTCCTATACTCTGGAACAGATATTGAGGACATATTAATGAAAATTCAGCCCCTCTCGCCTCGGGCTCTAATTGTTGATTCAATTCAAACGGTGTATTTAAAGGAAGTTACTGGAAGTGCTGGAGGTCTCTCACAGGTTAGGGAATGCACATCAGCTTTGCTGCGGTTTGCAAAAAAAACCAACATCCCAGTTCTTTTGGTTGGGCATGTTACAAAATCTGGTGATATAGCAGGACCTCGTGTCTTGGAGCACATTGTAGATGCTGTCTTATATCTGGAAGGGGAAAAGTGCTCATCTCATCGTTTGCTTCGATCTGTGAAGAATCGTTTTGGGTCAACTGACGAGCTTGGAGTATTTGAAATGTCACAATTGGGACTGCAAGCTGTTTCAAACCCCAGTGAGATGTTTTTAAGTGATCAGAACTCAGATTCAGAGTTTTTAGCTGGACTTGCTGTTGCAGTGATTATGGATGGATCTCGGGCTTTCCTTATTGAAATTCAGGCATTGTGTGTATCTAGCTCAACAGTTTCTAGGCATGTT---AATGGAATCCAAGCAAGCAGAGCTGACATGATTATCTCCGTCCTTGCCAAGCAAGCTGGTCTAAAGATCCAAGAAAAT---GCTGTTTTTCTAAATGTTGTCAGTGGAGTGTCATTGACAGAGACTGCTGGGGATCTTGCAATAGCAGCATCAATTTGTAGCAGCTTCTTAGAGTTTCCTATTCCCAATGGAGTTGCGTTCATTGGTGAAATTGGCCTTGGTGGTGAGCTTCGCATGGTACCGAGGATGGACAAAAGAGTAAGCACGGTTGCAAAACTGGGATATAAGAAGTGTATTGTGCCCATGTCAGCTGAGAAATCA---TTAGCAACTCTTGATTGTGGG---GAAATGGAGATT---ATTGGCTGCAAGGATTTGAAGGAGGTCATCAATAATGTCTTC
>VacciniumCorymbosum_VaccDscaff17-augustus-gene-359.33-mRNA-1
------AGCAGTGAACCCGACCCCACC---AACACCTGGATCAATTCGACTGTTTACGACCCCGTCTCGGGCCGCCTTGTCACTCGTAGAGGGCCGAAACCCGGTTCCGAGAGTGTTGTCAGGAGAGGAGGAGGGAATAGGAAGAAGGGGAAGAATAAGGTAGCTTGGGTGTGTTCAAGTTGCGGGCATTCGGATGGGCAGTGGTGGGGGACGTGTAGGGCTTGTTCTAGTATGGGAACGGTTGTGAAGTTTGTGGAA---------------GGGGTTTATGATGGGGGAAAGACCAGCGGGTTTGAGGTTTCGGAGAATGTGATGCGGACTTGGTTGCCAAATCAAGGGGTGCCTTTGAGGTTGACGGATGTGAATAGGGGGGTCAATCAGACGGAGTGGCGAATTCCCTTGCCTAGTCTTTTTGGAGCTGAAGTTGCTAGGGTTCTTGGTGGTGGTCTTGTTCCAGGATCTTTGGTTTTGGTTGGTGGTGATCCTGGTGTTGGAAAGAGTACCCTGTTGTTACAGATTGCTGCAATAATAGCAGAAGGGCAGGCTTTTGGTCAACCGGCTTCAGTTATCTATGTATCTGGTGAAGAGAGTGTTGAACAAATTGGGAACAGAGCAGATCGAATGATGATTCAAACAGAAGAACTGTTCTTATATTCGAGCACTGATATTGAGGACGTATTTGAGAAAATTCAGCATCTCTCCCCTCGGGCTTTAGTTATTGATTCCATTCAAACAGTTTATCTGAAAGGAGTGACCGGAAGCGCCGGAGGACTGCAACAGGTGAAAGAATGTACATCAGCATTGCTGCGTTTTGCTAAGAAGACGAACATTCCTGTTCTTCTTATTGGACATGTGACTAAAACTGGAGACATAGCAGGACCTCGTGTCTTGGAGCACATTGTTGATGTTGTATTGTATATGGAGGGGGAGAAGCTTTCATCTCATCGCTTACTCAGATCCGTGAAGAATCGTTATGGATCCACTGATGAGCTTGGAGTATTTGAAATGTCACAATTAGGATTGCAAGCTGTTTCAAACCCCAGTGAGATGTTCTTGAGTGAGCAGCAATCAGATTCAGAGGTTTTAGCCGGACTAGCTGTTGCAGCGATGATGGATGGATCTCGAACTTTTCTGATTGAAATTCAGGCATTATGTGTCTCTGGTTCATCGTTTTCAAGACAAATA---AATGGTGTTCAAGCAAGCCGAGCAGACATGATTATTTCAGTTCTTAAGAAGCAGGCTGGTCTGAAGCTTCAAGAGAACGTAGGCATCTATTTAAATGTGGTGAGTGGGGTGACGCTGCAAGAGACTGCTGGTGATCTTGCCATAGCAGCTGCAATTTGCAGTAGGTTCTTGGAATTCCCTATTCCCAATACTATAGCATTCATTGGAGAAATTGGCCTCGGTGGTGAGCTTCGCCCAGTACCAAGAATGGAAAAGAGAGTGAGTACGGTGGCGAAGCTGGGCTACAAAAAATGCATAGTCCCTGAATCAGCAGAGAAATCT---CTCACTGGTCTCGCTATTGAG---GGAACGACAATC---GTGAGATGCAAGAATTTGAAAGAGATGATCCATTCTGTTTTT
>Aeginetiaindica
acccccaccaccaccgacaatgaaaccacgcccacgtggtcggttttcactgtctacgatcctaccgcggaccttgtggtcaccaagagagaatccagcggcgccgtccatgacgccatcagcagcagcagaaatatcaggaagaaggggaaggagaggagcatctttgtctgcgatagctgtgggtactcggatgggaagtggtggggctggtgcagggagtgtgaggaggcgggtaccatgaaacagtacaccata---------------gacagcgcccatgaaaagaaagggggtgggacccggttgccggaaaacctggagagggcatggttgccaaaggaggcgagccctgttcggctgtctgacgtgtctagccggatagaggagtcaaattggcgaattcctatgggtggagaacttggagctgaagtagagagggttctcggtggcggtttagtcccaggttctttagtgttagtgggtggagatcctggggtgggtaaaagcacgctattgttgcagattgctgcactgataggagaaggggatgatgcagatgcccggtgtcgagtgttatatgtatctggagaggagagtgttgagcagattgcaaatagagctgaccgtctgcatatccgaacagagaacctttttctgcattcaaatacagatattgaggatattctagaacaggctcagcttctatctccaaaggctttaatcatagattctattcagaccgtctatttaaagggagtgactggaagcgccggaggttcttcacaggtgaaagaatgcacttcggcattactaaggtttgcgaagaagacgaatatccctgtatttttgattgggcacgtgactaaatccggagatgtagctggaccacgccttttggagcacattgtggatgttgttttacatatggaaggggagaaacttttatctcatcgattgctccgatcagtgaagaatagattcggctccacagatgagcttggagttttcaaaatgtcggggtcaggactggaaggggtttgtaatccaagcgagatgttcttaggcgagcagcactctaagtcagattacctagccgggtttgctgtggctgtgataatggatggatcgcgagcatttctcattgaagttcaggcactgtgtgtagctgactcatcgaggatgaggcacttt---aatggtattaaaaatagcagagctgatatgattgttgctgttattactaagcaagcaggtcttaagctacaagacaat---ggtatttttatcaatattgtcagcgggtttagcctgagtgacaccgcgggagatctcgctttagctgccgcaatttgtagcagcttcttggaattccccatacccaatggcatagcattcattgcagaaatcgatcttggcggtgaacttcgtatggtgcctcaaatggagaaacgggtcaacacactcgccaagctgggatacaaaaaatgcatcgttccgaaatctacagcgaattcg---ttccccgatgccaaacaattg---ggtatggagatc---tcgggatgtgttaatctgaagcagatgattaatactgttNNN
>Alectravogelii_TRINITY_DN35556_c0_g1_i1
tcctctcccgccgacgccaatgaaaccccgtccacctggtcggctttcaccgtctacgaccccactgccggtcgtctggtcaccaagagagaatcgagcggcggtggccaggatgtcatcggcagcagcagcagcgtgaggaagaaggggaagattaggagtgtctatgtgtgtgagagctgtgggtactcggatgggcagtggtggggcacgtgcaggcagtgcggggaaacgggcaccatgaaacagttcacaacc---------------gatggcgccctggagaagaaagcgggtggggctgggctgccggttaatctggaaaggtcatggctgccaaaggaggggaaacctattcggttgtctgatgtgtctaacaggattgaggagtcaaattggcgaattcctttgggtggagtatttggagctgaagtagagagggttctcggtggtggtttggtcccaggttccctggtgttagtgggtggagatcctggggtgggtaaaagcacacttttgttgcagattgctgcattgataggagaaggggttgatgcagatgtcccatctcgagttttatatgtatctggggaagagagtgttgagcaaattgcaaatagagctgatcgtctgtgtctccaaacagaagatctttttctgcattcaaatacagatattgaggatattctagaacaggctcagcctctttatccaaaggctttaatcattgattctattcagaccgtctttttaaatggagtgactggaagtgctggaggttcgacacaggtgaaagaatgcacttcagcattactaaggtttgcaaagaggacgaatatccctgtgcttttgattgggcatgtgaccaaatctggagaaatagcggggccacgtcttttggagcacattgtggatgttgttttatatatggaaggggagaaactttcatctcatcgattgcttcgatcagttaagaatcgattcggctccactgatgagcttggtgttttcaaaatgtcggagtcagggttgcaaggagttcctaatccaagcgagatgttcttaggtgagcagcactctgattcagattacctagctgggctggctgtggctgtgataatggatggatcacgagcttttctcattgaagttcaggcactgtgtgtagctggctcatctactgtgaggcacttg---aatggtattcagagtagcagagctgacatgattatttctgttatcacgaagcaagctggtcttaagctacaagaaaat---ggcatttttcttaacgttgtcagtggatttaacctgacagagacggctggagatctagctattgcagccgcaatatgtagcagtttcttggaattccccatacccaatggcatagcattcatcgcggaaatcgatctcagtggcgaacttcgtatggtgcctcaattggagaaaagagtcaacacacttgcaaagctgggatacaagaagtgtattgtcccaaaatctgcagagaagtcg---ttcactgatgcaaatctacaa---ggtatggagatt---ttgggatgcgctaatctgaagcagatgattaacaatgttttc
>CastillejaMiniata
gcctccaccaccgtagctaatgaaaccgcatccacctggtcggctttcacctcctacgaccccaccaccggcctttgcgtcaccaggcgagagtctaacaacgccggcaaggatgatgtagggagcagcagcagctttaggaagaaggggaagaataggagtgtctttgtttgcgagagctgtgggttctccgatgggcagtggtgggacacgtgcagggagtgcggggaaacttacaggatgaaacggtgcacggtt---------------gagggtactgccgagaacaaagcgggtgggacc---gtgtcggaaaatgtggccagatcgtggttgccgaaggagtcgacgtcgattaggttgtcggatgtgtctaatcggattgatgggttgaattggcggatacctttgcctggagtatttggagctgaagtagaaagagttcttggtggcggtttagtcccaggttctcta---------------------------------------------------------------------------------------------------------------------------agtgctgagcaaattgcaaatagagatgacagtctctgtattagaacagaagagcttgttctgcattcaaatacagatattgaggatattctagaacaagctcagcctctttccccaagggttttaattattgattctattcagactgtctatttaaaaggagtgactggtagtgctggaggtccttcgcaggtgaaagaatgcacttcagcattgctacgatttgctaagaagacaaatatacctgtaatattgattggacatgtgacaaaatctggagaaatagctggacctcgtctgttggagcacattgtggatgttgttttatatatggaaggggagaaactttcatctcatcgattgcttcgatctgtgaaaaatcgatttggctccacagatgagcttggagttttcaaaatgtcagagacaggattgcaaggagtttctaatccgagcgagatgttcttaggtgagcagcattctaattcagactacctagctgggttagctgttgctgtaattatggacggatctcgatcctttctcattgaaattcaggcattgtgtgtggctggctcaactgccgtgagacatttg---aatggtatccaaggtagcagagctgacatgattatttcagtaattacaaagcaagctggacttaagctacaagagaat---ggcatttttcttaatgttgttagtgggtttagcctaaccgagactgctggggatctagcaatagcggctgcaatttgcagcagcttcttggagttccccatacccaatggcatagcattcatagctgaaattgatctcagcggtgaacttcgtatggtgcctcaattggaaaaacgggtcaacaccctggcaaagctgggctataaaaagtgcattgtcccaaagcttgcagaaaattcc---ttcccagatgcacaagttcaa---ggtatggagatt---ttgggatgtgttaatttgaaggagatgattaacactgttttc
>ChristisoniaKwangtungensis_merged_Christisonia_TRINITY_DN25369_c0_g1_i7
TCCCCCACCAGCGCCGACAATNNNTCG---------------ATTTTCACCGTCTACGATCCTACCGCGGACCTTGTGGTCACCACAAAAGCATCCAGCGGCGCCGTCCAGGATGTCAGCAGCAGCGGCACTAATGTGAGGAAGAAGGGGAAGGAGAAAAGCGTCTTTGTCTGCGAGAGCTGTGGGTACTCGGATGGGAAGTGGTGGGGCTTGTGCAGGGAGTGTGGGGAGGCGGGTACCATGAAACAGTACGCCATA------------------------GATGAAAAGAAAGGGGGTGGGACCCGGTTACCGGAAAATCTGGAAAGGTCATGGTTGCCAAAGGAGGCGAGCCCTGTTCGGCTGTCTGATGTGTCTAACCGGATCGAGGAGTCAAATTGGCGAATTCCTATGGGTGGAGTATTTGGAGCTGAAGTAGAGAGGGTTCTTGGTGGCGGTTTAGTCCCAGGTTCTTTAGTGTTAGTAGGTGGAGATCCTGGGGTGGGTAAAAGCACGCTATTGTTGCAGATTGCTGCACTGATAGGGGAAGGGGATGATGCAGATGGCCGATATAAAGTGTTATATGTATCTGGAGAAGAGAGTATTGAGCAGATTGCAAATAGAGCTGACCGTTTGCATATCCGAACAGAAAATCTTTTTCTGCATTCAAATACAGATATTGAGGATATTCTAGAACAGACTCAGCTTCTATCTCCGAAGGCTTTAATCATTGATTCTATTCAGACCGTCTATTTAAAGGGAGTGACTGGAAGCGCTGGAGGTTCTTCACAGGTGAAAGAATGCACTTCGGCATTACTAAGGTTTGCGAAGAAGACGAATATTCCTGTATTTTTGATTGGGCACGTGACCAAATCCGGCGATATAGCTGGACCACGCCTATTGGAGCACATTGTGGATGTTGTTTTATATATGGAAGGGGAAAAACTTTTATCTCATCGACTACTCCGATCAGTGAAGAATCGATTTGGCTCCACAGATGAGCTTGGAGTTTTCAAAATGTCGGGTTCGGGACTTGAAGGAGTTTGTAATCCAAGCGAGATGTTCTTAGGCGAGCAACACTCAAACTCAGATTACCTAGCCGGGTTTGCTGTGGCTGTGATTATGGATGGATCACGAGCTTTTCTCATTGAAGTTCAGGCACTGTGTGTAGCCGGCCCATCTACCATGAGGCACTTC---AATGGTATTCAAGGTAGCCGAGCTGACATGATTATTTCTGTTATTACTAAGCAAGCGGGTCTTAAGCTACAAGAGAAT---GGCATTTTTATTAATGTTGTCAGCGGGTTTAGCCTGAGGGAGACAGCCGGAGATCTCGCCGTAGCCGCCGCAATTTGTAGCAGCTTCTTGGAATTCCCCGTACCCAATGGCGTAGCATTCATTGCAGAAATCGATCTCAGCGGTGAACTTCGTATGGTGCCTCAAATGGAGAAACGAGTCAACTCACTCGCCAAGCTGGGATACAAACAATGCATCGTTCCAAAATCGGCCGAGAATGTG---TTCCCCGATGCGAAACATTTG---GGTATGGAGATC---TCGGGATGTCTTAATCTGAAGCAGATGATTAATACTGTTNNN
>ConopholisAmericanaamericana_2020322
tcctccaccgccgcaaatgaaaccaccgcacccatctggtcggctttcactgttttcgaccccaccaccggatgtgtcgtcaccaagcgagaatctaacggcgcgggaaaggataccataggcagcagcagcagcgttaggaagaaggggaagagtaggagcgcttatgtttgtgagagctgtgggtattccgatggggaa------------------------------accggcacgatgaaacagtacacc------------------actgagagtgctgacaagaaagcgagtgggactcgggtgtcagaaaatgtggtgagatcatggttgccaaaggaggcgacacctatcaggttgtctgaggtatctaatcggattgacgagtcgaactggcgaatacctttgcatggagtgtttggatctgaagtagagagggttcttggtggcggtttagtcccaggttctctagtgttggtgggtggagatcctggtattggtaaaagcacactattgttgcagattgctgcattaatagcagaaaggaatgatgcagatgttccatctcgagttttatatgtatctggggaagagagtgttgagcaaattgcaaatagagctgaccgtctgtgtattaggacagaagaactttttctgcattcaaatacaaatattgaggatattctagaacaggctcagcctctttccccaagggctttaatcattgattctattcagactgtctatttaagtggagtgaccggaagtgctggaggtcctgcgcaggtgaaagaatgcacttcagccttactacgatttgctaagaagacaaatatccctgtacttttgatcggacatgtgacgaaatctggagaaatagctggacctcgtcttttggaacacatcgtggatgttgttttatatatggaaggggagaaactttcatcgcatcgattgcttcgatcagtgaaaaatcgatttggctccacagatgagcttggagttttcaaaatgtcagaggcaggattgcaaggagtttctaatcccagcgagatgttcttaggtgatcagcactctaattcagactacctagctgggttggctgtcgctgtgattgtggacggatctcgagcatttctcattgaaatccaggcactgtgtgtggctggctcatctgtcgtgaggcattta---aatggtattcaaggtagcagagctgacatgattatttcagttattacaaagcaagctggtcttaagttgcaagagaat---ggcatctttctgaatgttgtcggtgggtttatcctgacagagacagctggggatctagcaatagcagccgcaatttgcagcagcttcttggaattccccatacccaatgacctagcattcattgcggaaattgatctcagtggtgaacttcgtatggtgcctcaaatggaaaaaagaatcaacaccctggaaaagctgggatataagaagtgcattgttccaaagcttgcagagaattca---ttccctggcgctcagcttcaa---ggtatcgatatt---ttgggatgcgttaatttgaaggagatgattaacaccgttttc
>Escobedia_TRINITY_DN2110_c0_g2_i1
tcctctcccaccaccgccaatgaaaccccgtccacctggtcggttttcactgtctacgaccccaccgccggccgtctggtcaccaagagagaatcgagcggctcgggccaggatgtcatcggcagcagcagcagcgtgaggaagaaggggaagattaggagcgtctttgtctgtgagagctgtgggtactcggatgggcagtggtggggcacgtgcagagaatgcggggaaacgggcaccatgaaacagttcacgacc---------------catagcgccatggagaagaaagggggtgggactcaggcgccgattaatctggaaaggtcatggctgccaaatgaggcgaaacctattcggttgtctgatgtgtctaacaggattgaggattcaaattggcgaattcctttgggtggagtgtttggagctgaggtagagcgggttctcggtggcggtttggtcccaggttctctggtgttagtgggtggagatcctggggtgggtaaaagcacacttttgttgcagattgctgcattgataggagaaggggttgatgcagatgtcccatctcgagttttatatgtatctggggaagagagtgttgagcaaattgcaaatagagctgaccgtctgtgtatccgaacagaagatctttttctgcattcaaatactgatattgaggatattgtagaacaggctcaacctctttgtccaaaggctttaataattgattccattcagaccgtctttttaaatggagtgactggaagcgctggaggttcgacacaggtgaaagaatgcacttcagcattactaaggtttgcaaagaggacgaatatccctgtacttttgattgggcatgtgaccaaatctggagaaatagctgggccacgtcttttggagcacattgtggatgttgttttatatatggaaggggagaaactttcatctcaccgattgcttcgatcagtgaagaatcgattcggctccactgatgagcttggtgtattcaaaatgtcggagtcagggttgcaaggagttcctaatccaagcgagatgttcttaggtgagcagcactctaattcagattacctagctgggctggctgtggctgtgataatggatggatcacgagcttttctcattgaagttcaggcactgtgtgtagctggctcatctgtcttgaggcacttg---aatggtattcaaggtagcagagctgacatgattatttctgttattacgaagcaagctggtcttaagctacaagaaaat---ggcatttttcttaacgttgtcagtgggtttaacctgacagagacggctggtgatctagctatagcagccgcaatatgtagcagcttcttggaattccccatacccaatggcatagcattcattgcggaaatcgatctcagtggtgaacttcgtatggtgcctcaaatggaaaaaagagtcaacacacttgcaaagctgggatacaagaagtgtattgtcccaaaatctgcagagaattcg---ttcactgacacaaatcttcaa---ggtatggagatt---ttgggatgcattaatctgaagcagatgattaacactgttttc
>Euphrasiaarctica
tctggcaccgccgccaatgaaaccaccggatcgagctggtcggttttcaccgtttacgaccccaccaccggcgccgtcgtcaccaagcgggaatacgacggtgtt------gacgtcaaaggtggcagcagcagcggcaggaagaaggggaagagcaggagcgtctttgtttgtgagagctgtggatattccgatgggcagtggtggggcatgtgcagggagtgtggggaaactggcaccatgaaaaggtgcacggttgag------------ggtgctgctggtgagaagaaagcgagtgggacagatgcttcgggaaatgccgagagatcgtggctgccgaaggaggcaacgccggttaggttgtctgacgtgtccaatcggattgatgagttgaattggcgaatacctttgcctggagtttttggagctgaagtagaaagggttcttggtggtggtttagtcccaggttctttagtgttagttggtggagatcctggtattggtaaaagcacactattgttgcagatagctgcgttaataacagaagggaatgatgtggatgttccatatcgagttatatacgtatctggggaagagagtgttgagcaaattgcaaacagagccgaacgcctgcagattaggacagatgagctttttctgcattcgaatacagatattgaggatattctagaacagtctcagcctctttccccgagggttttaatcattgattctattcagacagtctatttaaggggagtatctggaagtgctggaggtcctgcgcaggtgaaagaatgcacttcagccttgttacgatttgctaagaagacaaatatccctgtatttttgatcggacatgtgacaaaatctggagaaatagctgggcctcgtcttttggagcacatcgtggatgttgttttatatatggaaggggaaaaactctcatcccaccgattgcttcgatcagtgaagaatcgatttggctccaccgatgagcttggagttttcaaaatgtcagagtctggattgcaaggagtttctaatcccagtgagatattcttaggtgagcagcactccaattcggattacctagctggattggctgtcgctgtgataatggatggatctcgagcatttctcattgagattcaggcactgtgtgtagctggctcatctactgtgaggcattta---aatggtattcaaggtagcagagccgacatgattatttcagtnNNN------------------------------------ggcatatttcttaatgttgtcagtgggttcagccttgcagagacggctggcgatctagcaatagcagctgcaatttgcagcNNN------------------------------------------------------------------------gtgtctcaattggaaaagagagtcaacactctggcaaagctaggatacaagaagtgtattgtcccaaaacaagcagagaatttc---ttccaagatgggaagcttcaa---ggtatggaggtt---ttgggatgcattaatttgaaggagatgattaacaccgttNNN
>LindenbergiaPhilippensis_08G131800.1
tcctccaccgccgcgaatgagtccacggccgccagctggtccgctttcactgtctacgaccccgtctccggccgtatcgtcaccgcgcgagaatccaacggcggcgaaaaagatgttgtagggagcagtagcaacgtgaggaggaaggggaaaagtaggagtgtgtttgtttgtgagagctgtgggtactctgatgggcagtggtggggcacgtgcagggagtgtgggttggtcgggacgatgaagagatgcacg------------------actgagagcgcgaatgagaaatcgagcgggactcagctgtcggaaagtgtggtgaaagcgtggctgccgaaggaggcggcgccgattaggttgtctgatgtgtctggtcggattgacgagtcgaattggcgaatacctttgcctggagtatttggagctgaagtagagagggttcttggtggtggtctagtcccaggttctctagttttagtgggtggagatcctggtgttggtaaaagcacactattgttgcagattgctgcattaatagcggaagggaatgatgcagatgtgccatctcgagttatatatgtatctggggaagagagtgttgagcaaattgctaatagagctgaccgtctgtgtattaggacagaagaactttttctgcattcaaatacagatattgaggatattctagaacaagctcagcctctttccccaagggctttagtcattgactccattcagactgtctatttaagaggagtgaccggaagcgttggaggtcctgcgcaggtgaaagaatgcacttcagccctactacgatttgctaagaagacaaatatccctatacttttgattggacatgtgacaaaatctggagaaatagctggacctcgtcttttggagcacatcgtggatgttgttttatatatggaaggggagaaactttcatcgcatcgattgcttcgatcagtgaagaatcgatttggctccacggatgagcttggagttttcaaaatgtcagagtcaggactccaaggtgtttctaatcccagccagatgttcttaggcgagcagcactctaattcagactacctagctgggttggctgtcgccgtgattatggatggatctcgagcatttctcattgagattcaggcactatgtgtggctggttcatctgccgtaaggcattta---aatggtgttcaaggtagcagagctgacatgattatttcagttattacaaagcaagctggtcttaagctacaagaaaat---ggcatcttccttaatgttgttagtgggcttagccttacagagacagctggggatctagcaacagcggcggcaatttgcagcagcttcttggaattccccatacccaatggcatagcattcgttgctgaaattgatctcagtggtgaacttcgtatggtgcctcaactggagaaaagggtgaacaccctggcaaagcttggatataagaagtgtgttgtaccaaaacttgcagagaattcg---ttcccagacgcacagctttta---ggaatggagatt---ttgggatgcgttaatttgaaggagatgattaacaccgttttc
>MimulusGuttatus_I1035.1
tccaccgccgccgccgatgaatcatccgcttccagctggtccgccttcactatttacgaccctaccaccggccgtgtcgtcaccaagcgagaatacaacgtcagcaaagaagatgtcatagggagcagcagcagcatgaagaagaaggggaagagcaggagcgtacatgtatgtgagagctgcgggtattccgatgggcagtggtggggcacgtgcaagcagtgtggggaagtcggcacgatgaagcggttcacc------------------accgagagcgttgaccggaaagtgagcggcatgcaggtgtctgaaaatgcggtcagatcgtggctgccgaaggacacggcccctgtcaagcttactgacgtgtacggtcggatcgacgattctaattggcgaataccactgtctggactgtttggagctgaagtcgagagggttcttggtggtggtttagttccaggttctctagtattagtgggtggagatcctggtgttggtaaaagcacgttgttgttacagattgctgcattgataaccgaagggaaggatgtaaatattccaggtcgggttatatatgtatctggggaagagagtgttgagcaaattgcaaatagagctgaccgtttgtctattgaaacggacgaactttttctgcattctagtacagatattgaggatattctagaacacgcccagcatctttctccgagggctttaatcattgattctattcagacagtctatttaaggggagtgactggaagtgctggaggtgacgtgcaggtgaaagaatgcacctcagccttactacgatttgctaagaagacaaacattcccgttcttttgattggacatgtgacaaaaactggagatatagctggacctcgtgtcttggagcacattgttgatgtcgttttatatatggaaggggagaaatattcagcacatcgattgctaagatcagtgaagaatcgatttggctctacagatgagcttggagttttcaaaatgtcacggtcaggattggaaggactttcaaatcccagcgagatgttcttagtcgatcagcactccgattcggactacctagccgggttagctattgctgtgattgtggatggatctcgagcatttctcatcgaaatccaggccttgtgtgtagctgggtcatcggttgtgaggcattta---aacggtgttcaaggaagcagagctgacatgattatttcagttatcataaagcaagctggtcttaagctacaagagaat---ggtatctttcttaatgttgttagtggggttagccttactgagacagctggggatttagcaatagcagccgcaatttgtagcagcttcttggaattcccaatacccaatggcgtagcgttcatagcggaaatcggtcttggtggtgaacttcgtatggtgccgcaattagagaaaaggatcaacactctggcgaagcttgggtataaaaagtgtatcgtccccaagtcggcggaaaaatct---ttgtcggatcttcagcctcac---ggaatggagatt---ttgggatgtaagaatttgaaggaaatgattaacactgttttc
>OrobancheCumanamana_GWHTBHPV031215
gcatccaccgcggccaatgaaaccaccgcatccagctggtcggctttcaccgtgtacgaccctaccaccggatgtgtcgtcaccaagcgagaatctcacggcgccgggaaagatgccatagggagcagcagcagcgttaggaagaaggcgaagagtaggagcgtttatgtttgtgagagttgtgggtactcggatgggcagtggtggggcacgtgtagggagtgtggggaaactggcacgatgaaacggtacacaact---------------gagagtgctgatgagaagaaagtgagtgagactcgggggtcggtagaagttaagaagtcgtggctgccgaaggaggcgacgcctattcggttgtctgatgtgtctaatcggattgacgagtcgaattggagactacctttgcctggagtattcggagctgaagtagagagggttcttggtggcggtttagtcccaggttctctagtgttagtgggtggagatcctggtattggtaaaagcacattattattgcagcttgctgcattaatagcaaaagggaatgatgcagatgttccagctcgagttttatatgtatctggggaagagagtgttgagcaaattgcaaatagagctgatcgtctgcatattaggacagaagaactttatctgcattcaaatacagatattgaggatattctagaacaggcccagcctctttccccaagggctttaatcattgattctattcagactgtctatttaaggggagtgactggaagcgctggaggtcctgcacaggtgaaagaatgcacatcagccttactacgatttgctaagaagacgaatatctctgtacttttgattggacatgtgacaaaatctggggaaatagctggacctcgtcttttggagcacattgtggatgttgttttatatatggaaggggagaaactttcatctcatagattgcttcgatcagtgaagaatcgatttggctccacagatgagcttggagttttcaaaatgtcagagtcaggattgcagggagtttctaatcccagcgagatgttcttaggtgagcatcactccaattcggactacctagctgggttggctgtagctgtgattttggacggatctcgagcatttctcgtggaagttcaggcactatgtgtggctggctcctccaccttgaggcatttg---aatggtattcaaggtagcagagctgacatgattatatcagttattgcaaagcaagctggtcttaagctacaagagaat---ggcatttttcttaatgttgtcagtggatttagcctgacagagacagctggggatttagcaatagcagccgcaatttgcagcagcttcttggaatttccaatccctaatggcatagcattcattgcggaaatcgatctcagtggtgaacttcgtatggtccctcaaatggaaaaaaggctcaacaccctggcaaagctgggctataagaagtgtattgtaccaaaatccgcagagaattattatttcccagacacgcagcttcaa---ggtatggagatt---ttgggatgcgttaatttgaaggagatgattaacactgttttc
>Ofasciculata_stem
tcctccacggccgccaatgacaccaccgcgcgcacctggtccgctttcaccgtttacgaccccaccaccggctgtgtcgtcaccaagctagaacctaacggcgccggcaaggatgtcagaggcagcagcagcggtgttaggaagaaggggaagagtaggagcgtttatgtttgtgagagctgtgggtactccgacggccagtggtggggcacgtgcagggagtgtgaggaaactggcacgatgaaaaggtacacgact---------------gagagtgctgatgagaagaaagcgagtgggacccaggtgtcggataatgtggtgagatcatggcttccgaaggaggcaacacctattaggttgtctgatctgtctaatcggattaacgagtccaattggcgaatacctttgcctggagtatttggagctgaagtagagagagttcttggtggcggtttagtcccaggttctctagtgttagtgggtggagatcctggtattggtaaaagcacactattgttacagattgctgcgttaatagcagaagggaatgatgtt------ccggctcgagttttatatgtttctggggaagagagtgttgagcaaattgcaaatagagctgaccgtctctgtattaggccagatgaactttttctgcattcgaatacagatatcgaggatattttagaacaggctcagcctctttccccaaaggctctaataattgattctattcagactgtctatttaagggaagtaactggaagcgctggaggtcctgcacaggtgaaagaatgcacttcagccttgctacgatttgctaagaagacaaatatccctgtccttttgattggccatttgacaaaatctggtgaaatagctggtcctcgtcttttggagcacatcgtagatgttgttttgtacatggaaggggagaaactttcatcgcatagattgcttcgatcagtgaagaatcgatttggatccacggatgagcttggagttttcaaaatgtcagagtcaggattgcaaggggtttctaatcccagcgagatgttcttaggtgagcagcactgtaattcagattacctagctggtttggctgttgctgtgattatggatggatctcgagcatttttcattgaagttcaggcactatgtgtgtctggctcatctgctgtgaggcatttg---aatggtatacaaagtagcagagctgacatgattatttcagttattacaaagcaagctggtctaaagctacaagagaat---ggcatctttcttaatgttgtcaacggggttagcctgacagagacagctggggatctagccgtagcagccgcaatttgcagtagcttcttggaattccccatacccaatgacatagcattcattgcagaaattgatctgagtggggaacttcgtatggtgcctcaaatggagaaaagggtcaacaccgtagcaaagcttggctataagaagtgtattgtaccaaagcctgcagagaattcc---ttccgagacgcgcagcttcaa---ggtctggagatt---ttgggatgcattaatttgaaggagatgattaacaccgttttc
>PhelipancheAegyptiaca_GWHTBHPU040853
tcc------accgccgtcgatgaaaccgcatctacctggtcggcttttaccgtttacgaccccaccaccgactgtgtcgtcaccaagcgagataatgacggcggcggcaatgatgccataggtagcagcagctgtgttaggaagaaggggaaaagtaggagcgtttatgtttgtgagagctgtgggtactccgacgggcagtggtggggcaagtgcagggagtgtgaggaaactggcaccatgagaatgtacacgcccacggcc---------gagagtgctgaagagagaaaagtgagtggggcccagttggcggaaaatgtggcgaggtcatggctgccaaaggagtcgacacctgttaggttgtctgatgtatctaatcggattgacgagtccaattggcgaatacctttgcctggagtatttggagcagaggtagagagggttcttggtggcggtttagtcccaggttcgctagtgttagtgggtggagatcctggtgttggtaaaagcacactattgttgcagattgctgcattattagcagaagggaataatgtt------ccagctcgagttctatatgtttctggggaagagagtgttgagcaaattgcaaatagagctgatcgtctctgtattcggacaagtgaactttttctgcattcaaatacagatattgaggatattctagaacaggctcagcctctttctccaagggcgttaataattgattctattcagactgtctatttaagggaagtgactggaagtgctggaggtcctgcacaggtgaaagaatgcacttcggccttgctacggtttgctaagaaaacaaatatccctgtacttttgattggacatgtgacgaaatctggtgaaatagctggacctcgtcttttggagcacatcgtagatgttgttttgtacatggaaggggagaaactttcatcacatagattgcttcgatcagtgaagaatcgatttggatctacagatgagcttggagttttcaaaatgtcagtgtcaggattgcaaggagtttctaatcccagcgagatgttcttaggtgagcagcactctaattcggattatctagctggtttggctgttgctgtgattctggatggatctcgagcatttctcattgaagttcaggcactatgtgtgtctggctcatctactgtgaagcatttg---aatggtatacaaggtagcagagctgacatgattatttcagttattgcaaagcaagctggtttaaagctacaagagaat---ggcatttttcttaatgttgtcagcgggtttagcctgacagagactgctggggatctagcaatagcagccgcaatttgcagcagcttcttggagttccccttacccaatggcatagcattcattgcagaaattgatctcagtggtgaacttcgtatggtgcctcaaatggagaaaaggatcaacaccctagcgaagttgggctataagaagtgtattgtacctaagcctgctgagaactcc---ttcccagacgagcatgttcac---ggtatggagatt---ttgggatgcattaatctgaaggagatgattaacactgttttt
>Pedicularis_TRINITY_DN4707_c0_g1_i7
gcctccacccccgccgccgatgaaaccacatccacctggtcggctttcaccgtttacgaccccaccaccggctgtgtcgtcacccaacgagaatctaacaacgccggcaaggatgctgtggggagcagcagcagcgttaggaagaaggggaaaaataggagcgtctttgtttgtgagagctgcgggtattccgatgggcagtggtggggcacgtgcagggagtgtggggaaactggctcgatgaaacagttcacgact---------------gagggcgccggcgagaagaaagtgagtgggacccaggtatcggaaaatgtggcgagatcgtggctgccgaaggagtcgaagccggttaagttgtccgacgtgtctaatcggattgatgagtcgaattggcgaatacctttgcctggagtatttggagctgaagtaaaaagggttcttggtggaggtttagtcccaggttctctagtgttagtgggtggagatcctggtatcggtaaaagcacactattgttgcaggttgctgcattaatagcagaagggaacggggcagatgttccagctcgagttttatatgtatctggggaagagagtgttgagcaaatagcaaatagagcagaccgtctgtgtataaagacagatgagctttttctgcattcaaatacagatgttgaggatattctagaacaagctcagcctctttcccccagggttttaatcattgattctattcagactgtctatttaaatggagtgactggaagtgctggaggtcctgcacaggtgaaagaatgcacttcagccttgctacggtttgctaagaagacaaacatccctgtaatattgattggtcacgtgacaaaatctggagaaatagctggacctcgtcttttggagcacatcgtggatgttgtcttatatttggaaggggagaaactttcatcgcatcggttgcttcgatctgtgaagaaccgatttggatccacagatgagcttggagttttcaaaatgtcagagtcaggattgcaaggagtttctaacccgagcgagatgttcttacgtgagcagcactctaattcagactacctagctgggttggctgttgctgtgattatggatggatctcgatcatttctaattgaaatccaggcattgtgtgtggctggctcatctaccgtgaggcatttg---aatggtattcaaggtagcagagctgatatgattatatctgttatttcaaagcaagctggactcaagctacaagagaat---ggcatttttcttaatgttgtcagtgggtttagtctaacagagacagctggggatctggcaatagcggctgcaatttgcagcagcttcttggaattccccatacccaatggcatagcattcattgctgaaattgatctcagcggtgaacttcgtatggtacctcaattggaaaaacgagttaacacattggcaaagctgggatataaaaagtgcattgtccctaagcttgcagagaattcc---ttcacagatgcgcagcttcaa---ggtatggagatt---ttgggatgcgttaatttgaaggagatgattaacactattttc
>Phtheirospermum_GFP83904.1_5339
---------------------------------------------------------------------------------------------------------------------------------------------------------------------------------------------------------------------------------------------------------------------------------------------------------------------gtgtcggaaaatgtggcgagatcatggttgccgaaggagtcgatgcctattaggttgtccgatgtgtctaatcggattgatgagtcgaattggcgaatacctttgcctggagtatttggagctgtagtagaaagggttcttggtggcggtttagtcccaggttctctagtgttagtgggtggagatcctggtattggtaaaagcacactattgttgcagattgctgcattaatagcagaagggaatggtgcagatgttccagctcgagttttatatgtatctggagaagagagtgttgagcaaattgcaaatagagctgaccgtctgtgtattaggactgacgagctttttctgcattcaaatacagatattgaggatattctagaacaggctcagcctctttccccaagggttttaatcattgattctattcagacagtctatttaaatggagtgactggtagtgctggaggtcctacgcaggtgaaggaatgcacttcagccttgctacgatttgctaagaagacaaatatacctgtacttttgattggacatgtgacaaaatctggagaaatagctggacctcgtcttttggagcacatcgtggatgttgttttatatatggaaNNN------------------------------------------------------------------------------------------------------------------------------------------------------------------------------------------------------------------------------------------------------------------------------------------------------------------------------------------------------------------------------------------------------------------------------------------------------------------------------------------------------------------------------------------------------------------------------------------------------------------------------------------------------------------------------------------
>StrigaAsiatica_GER39488.1_15022
tcctccgccgccacggacaatgaaaccgcgctcacctggtcggctttcaccgtctacgaccccactgccgactgtctggtcaccacgacagaatccagtggcggcgccggcgatgtcatcggcagcggcggcagcgtgaggaagaaggggaagatgaagagtgtctttgtctgcgtggactgtgggtactcggatggaaagtggtggggcatgtgcagggagtgcggggaggcgggtaccatgaaaaggtttgcagttgaaagcgcccaagtcgagagcgcccaggagaagaaagggtgtgggactcgtttgccagaaaacctggaaaggtcatggctgccaaaggaggcgactcctgttcggttgtctgatgtgtctaatcagattgatgagtcaaattggcgatttcctttgcgtggagaatttggagctgaagtagagagggttctcggtggcggtttagtcccaggttctctggtgttagtgggtggagatcctggggtgggtaaaagcacgctattgttgcagattgctggattgataggagaaggggataatgaagatgttccatctcgagttttatatgtatctggggaagagagtgttgagcaaattgcaaatagagctgaccgtctgcaaatccaaacagaaggactttttctgcattcaaatacagatgttgaggatattctggaacaggctcagcctctttctccaaaggctttaatcattgattctattcagaccgtctatttacagagagtgactggaagcgctggaggtgtgacacaggtgaaagaatgcacttcagcattactaaggtttgcgaagaagacgaatatccctgtacttttgagtgggcatgtgaccaaatccggagaaatagctgggccacgtcttttggagcacattgtggatgttgttttatatatggaaggggagagactttcatctcatcgattgcttcgatcagtgaagaatcgattcggctccacagatgagcttggagttttcaaaatgtcagaggttggattgcaaggagttcctaatccaagcgaaatattcttaggtgagcagcactctaattcggattacctcgccgggttggctgtggctgtggttatggacggctcacgatcatttctcattgaagttcaggcactgtgtgtggctggctcatctaccatgacgcacgtg---aatggtattcaacgtagcagagctgacatggttatttctgttattacgaagcaagcgggtcttaagctacaagagaat---ggcatttttcttaacattgtcagcggc---------------------------------------------------------ttcttggaatgccccatacccaacggcatagcattcattgctgaaattgatctcagtggtgaacttcgtatggtgcctcaaatggataaaagggtccacacacttgcaaagctgggttacaagaagtgtattgtcccaaaatctgctgagaatttg---ctccctgctgcaaatcttcta---ggaaggtatagc---gagatccaaaagagactgcatcattattgcaaattacatctt
