# Supplementary material for: Altered Mitochondrial Respiration Is Associated With Loss of Nuclear‐Encoded OXPHOS Genes in Parasitic Broomrapes
Source: Ecol Evol. 2025 Jul 6;15(7):e71737. doi: 10.1002/ece3.71737 (PMC12230201; doi:10.1002/ece3.71737)
Supplement: Supplementary file 1 — Appendix S1. [file ECE3-15-e71737-s003.tgz › Orobanchaceae_O2K_Supplementary_v3/Data_S1/DataS1/RRR/OG0005683.one2one.fas]

>Ofasciculata_2001436-Orobanche_fasciculata-stem
ATGAGTTTA---CTTGCCAGAGGAAGATGTCTGTTTCCTCTCCACTCC---ATTGCCTCC---CTTCAACAA---TCGAGTTTCTATTCC------------GCAAAA------TCA---------------ACTCCT---------------TTTACCCCC---------AAAACA---CAACGATTAACCAAT---AACGCCAGAACCACAAAACCCTCTCAATCGTCATCAAGT---------------------------------------GTATCCGAG---------------------------------------------------------------------------------------GGAATCAAA------CAA------CATACCGGGTTGATT---------------------------CCCGATTGGCCGAAGCCAATCGAGATTCCATATCAAGCAAAAGTTGCAAATTCCCTGAACTTAATCGGTCGCGTCAAAACTCCAGTTCAATTCGAT---TCTGCTTCTGCCGGAAACCACTTTGCTGCGGCTGTGATTTGTCAAGAAAAC------GGCGAC------GTA---------------------------------------AAT------------AACTCTCTGTTGATTCCCGTAGTGTTTGAAGGCGATTTGGCTCATGTCGTGGCTTGCCATGTCAAGGAGAACGATTGTGTTTTTGTTTCG---GGGCAGTTGAGCACGGGTCCTATA------------------CGGTTTTCATTTAAAGATTGT---CTTAGTAAGTTTCAT------------------------------------ATTGTGGCTGAAAATATTAATTTTGTTGAGGGA---------TTTGTGAAAAATGTTCCT---------------GGTAAAAAATATGGGGCCTCGTTTTCACCTGTT---------------------------------------------GTGCAAATTGAGAAACATTTGGAC------------------AAAAACACCGAGGAG------------------GTGGATAAT---GATGAAGAGTTTAAT------------------CATAAGTGG---------------------------AAAGAGGCACTTGAAATTGCA---------------------------------------------------AAAGTTAAGAAATTTTCGGGT------------------------------------GAGAGTGATTGG---------------------GCA---------------TTTAGTTCTGTTACCAAGCAGTTGAACGATGAGTCTAGACAA---------------------------------------------------------------------------------------------------------------------------------------GAAAAGGATAATGAGAAGAGTGGA------------------------------------GAAAGTGTAACAAAGAAAAAAAAT---GGGGAT---TCAAGCTTGGATGCA---TGGAGGGATCTTGTGAAAAGCCCTCAACAATGGTGGGATTATCGCAGCCACAAG---TCGAATGGAATGGTTAAAGAAAGATTCCCAGATTTTAAGCACAAAGTGACTGGCAATGGGCTTTGGGTTAATAGTGCT------------------------------CCAGATTGGGTTTTGCCGGGACTGGAAAAATTAGAGTTT------------------------------GAT---------------------------------------------------------------GTT---AAGTTCATGAAAGTGAAACATGTGCCAGGTGGTAAAGGGGAAGATTCTTGGATGAGCTTGGTGGAAAATCCTAATAAATGGTGGGATAATAGATTGAACAAGAGATAT------------CCTAGGTCGCCCGATTTT------AAGCATAAAGATACGGGTGAA---------GGATTATGGTTA------AGTGAC---ACGCCTGATTGGGCTTTGTCG------------------------AAATTACCAGTATTGGGA------------------------------------------------------------------------------------------------------------------------GATTCGAAGAAGAATATGCAGGCACTTT-GAAGCCTTTGAAG
>OrobancheCumana_GWHTBHPV014104
ATGAGTTTA---CTCGTCAGAGGAAGATACCTGTTTCCTCTCCACTCC---ACTACCCCC---CTTCAACAG---TCGAATCTCTATTCC------------TCAAAA------ACT---------------ACCACT---------------------------------AAAACC---CAACGATTAACCAAA------AGTGCCACTCCCGCTCAGTCACCAAATTTATCCGAC---------------------------------------------------------------------------------------------------------------------------------------GAAATCGAT------AAC------CAAACTGGGTCGACA---------------------------ATCAATTGGCCGAAGCCAATCGAGATTCCGTACCAAGCAAAAGTAGCCAACTCTCTGAATTTAATCGGCCGCGTCAAAACCCCTGTTCAGTTCGAA---TCCGCTTCCGATGGGAATCACTTCGCCGCCGCTGTGGTTTCACAAGAAAAT------GGCGGT------GGG---------------------------------------GAT------------GACCCCTTGTTGATTCCTGTTGTGTTCGAAGGCGATTTAGCTCATGTCGTGGCTTGCCACGTGAAGGAGAAAGATCGTGTATTCGTGTCC---GGGCAGTTGAGCACGGGGCCGATG------------------CGGTTTGCCTTTAAGGATGGT---CTTGGTAAGTTCCAT------------------------------------CTCGTCGCTGAAAATCTCAATTTTATTGAGGGA---------TTTGTGAAGAATATCCAT---------------GGTGATAAATCAGGAGTCTCGTTTTCTTCTTCA------------------------------------CAAATTGAGAATCCTTCGGTTAGAAACACTGGG------------------GAGGTGGTGAAAGAA------------------GTGGAAAACAGTGATGAAGAGTTCAAT------------------CAGAAGTGG---------------------------AAAGAGGCACTTGAAAATGCA---------------------------------------------------AAAGCTAAGAAATTTTCGGGT------------------------------------GAGAGTGATTGG---------------------GCA---------------TCGACTTCCGTTCTCAAACAGTCGATCAATGAGTCCAAACAA---------------------------------------------------------------------------------------------------------------------------------------GAAAATGACAATGAGAAGCGTGGA------------------------------------GAAAGTGTGAAAAAGCAGGAAAAT---GTGGAT---TCAAGCGTGGAGTTA---TGGAGGGATCTCTTGAAAAGCCCTCGACAGTGGTGGGACTACCGCGGTCACAAG---TCGAATGGATTAGTTAAAGAAAAATTTCCAGATTTTAAGCACAAAGAGACAGGCGAAGGGTTATGGTTAAGCGACTCG------------------------------CCTGATTGGGTTTTGTCGGGACTTGAAAATTTAGAGTTT------------------------------GAT---------------------------------------------------------------GCT---AAGTTTATGAAAGCG------GTTCAAGGTGGTAAAGGGGAAGATACTTGGAAGGATTTGGTGGAAAATCCTTATAAATGGTGGGATAATAGATTGGGCAAGAAGAAT------------CCTAAATCGCCCGATTTT------AAGCATAAAGAGACGGGCGAA---------GGGTTGTGGTTA------AACGAT---TCGCCTGATTGGGCTTTGTCG------------------------AAGCTACCGTCTCAACGCATTGTTTCCCTCTCTACTCCCTTCCCTATTCTCTCTCTCTCTGCTTGTGCTAGAGTAAGAACAGTAAAGAAGTCAGACGACTCAGACCACCCACAGCCCAGCTGCTTATTCTATATTTTATCCGGAAATAGAAACAAAAGGGCTTTGGAAACCTCCCAGGTC
>ConopholisAmericanaamericana_-2010362-Conopholis_americana
ATGAGTTTA---CTTGCTAGGAGAGGACGCCTTTTTCCCGTCCACTCC---ATTTATGCC---CTTCAACAA---TCGTGTTTCTATTCC------------GCAAAA------ACA---------------ACTCCT---------------TTTACTCCC---------AAAACCACCCAACGATTAACCAAT---AATGCCAGAACCCAAAACCCCTCTCAATCATCAAGC------------------------------------------TTATCCGAG---------------------------------------------------------------------------------------AGAATCGAG------AAG------CAGACCGGTTCGATG---------------------------ATCGATTGGCCTAAGCCGATCGAGATTCCATTCCAAGCAAAAGTTGCCAACTCTCTGAATTTAATCGGTCGCGTCCAAACCCCAGTTCAATTCGAT---TCTATTTCCGATGGAAATCACTTTGCTGCTACTGTTATTTCTCAAGAAAAT------GGCGGT------GGA---------------------------------------AAG------------AACTCTCTGTTGATCCCCGTTGTCTTTGAAGGCGATTTAGCTCATGTCGTGGCTTGTCATGTGAAGCAGAACGACTGTGTTTTCGTGTCG---GGGCAGTTGAGCATGGGACCGATG------------------AGGTTCGCTTTGAGCGATGGT---CTTGGGAAGTTTCAT------------------------------------CTCGTGGCTGAGAATCTTAGTTTTGTTGAGGGG---------TTTGTGAAAAATGTTCCT---------------TGTAAAAAATCAGGAGTCTTCTTTTCATCCCTG------------------------------------CAAATTGAGAAGCCTCTGGATAAAAAGACTGAG------------------GAGGTGATAAAAAAG------------------GTTGAAGAT---GATGAAGAGTTTAAT------------------CAGAAGTGG---------------------------AAAGAGGCACTTGAAAATGCA---------------------------------------------------AAAGTTAAGAATTTTTCGGGT------------------------------------GAAAATGATTGG---------------------GCA---------------TCATCGAGTTCTGTTATGAAGCAGTCGAACACTGAGCCGGAA---------------------------------------------------------------------------------------------------------------------------------AATACAGAACGTGTGGAGTCCAAACAAGAA------------------------------------AAGGATGTAAAAAAGAAGAAAAAT---GGGGAC---TCAGGCTTCGATTTA---TGGAGGGATCTTGTGAAAAGCCCCCAACAATGGTGGGATTATCGCGGTCACAAG---TTGAATGGCTTGGTTAAAGAAAAATACCCAGATTTTAAGCACAAAGAGACTGGGGACGTGCTTTGGGCCAACAGTGCTCCNGGCGACGTGCTTTGGGCCAACAGTGCTCCCGATTGGGTTTTGCCGGAACTTGAGAAATTAGAATTT------------------------------GAT---------------------------------------------------------------GTT---AAGTTTATAAAAGCGAAGCCGGTGCAAGGTGGTAAAGGGGAAGATTCTTGGAAGAACTTGGTGGAATATCCTAATAAATGGTGGGATAATAGATTGGACAAGAAGAAT------------CCGAGAGCGCCCGATTTC------AAGCACAAAGAGACGGGTGAG---------GGGTTGTGGTTA------ATCGAC---TCGCCTGATTGGGCATTGCTG------------------------AGGTTGCCACTATTGGAA------------------------------------------------------------------------------------------------------------------------GATGGCAAGAAGAATATGCAGGCACTTTAAAGCATATTTGAT
>AmborellaTrichopoda_ERN07383.1
ATGAATTTA---ACACGAAGATGGCTTTCTCACTCTTCTTCGTCCTCC---CTTTCTTCT---TATTCTTCT---GAGAAGTGGTTTATT------------CTTCAT------CCT---------------CGTCTC---------------CTGAATATA---------CAGTCT---CCTGGTTACTCAAAA---GCGAAGAAGAGTCCTCAAGAGCTCGAGTCCTCGTTTTCTGGCCATGGTTATGAGATAGTAGGACTTAGTGGTTCGGATTTGGGGGGA---------------------------------------------------------------------------------------GAGTTAGAG------AAG------------------------------------------------AGAGAGTGGCCAAGGCCTACAGAGATACCTTACCAGGCAAAAGTGGCGAACTTGGTTCATTTGATTGGGAAAATCTCTGGGCCCGTGCAGATTGAA---ACGTTGGAGGATGGGAGGACATGGGCTTTCACGGTTCTTGTTCAGCAAAAA------ACCCTA------GAT---------------------------------------TTT------------CCTCATCTATGGATTCCTATTATCTTTGAAGGTGACATGGCTGGCATAGCTGCATGCCATCTGAAGGAAAATGACCTTATTTATGTGTTG---GGACAACTCAGTGCAGAGTCACCA------------------CAATTTACAGATGTAAATGGT---CAGGCTGGTATCCAG------------------------------------GTGATGGTCCATAGCATAAGTTATGTTCAGGAAGAGCTTTCTTGGTCAAAGAAAATAACTCCTTCACCCAAGCAGACAGAAGAGAATTCAGAGGATTTTGATAAGGTTCAGAAAGCTGTTGCTGTAGAGGGTCTATGGAAAGAACTTTTTGCCAAACCCTACAATTGGTATGATAAT------------------AGATTTGATAAGAGA------------------AATCCCAGA---TACCCTGATTTTAGAAACAAGAATTCTAAAGAAGCTCTTTGGTTGGATAAACATACACCAGATTCGGTTTTGTCAGCATTGGAATCTCCGGAGTTTTGTGCAAAGTTCGCT---AATGGGCAG------------------AAGATAGAGAAGATAAGGGCTGATATTGGGCATCGTTGGGAAGATCTTTTTGCGGATCCCAGTAAGTGG---------------------TGC---------------GATAATCGAAAGGTTAAGACTCAGCCGACACACCCAGATTTT---------------------------------AAACATAAA------------------------------------------GAAACGGGTGAAGCACTA------------TGGCTTGATGGTCCAAAAGCTGAGTGGGTTTTGTCAAAATTG---------------------------------------AAAACATTAGAAATTGATCAGAGG---CAAGAT---AAAGGG---CATCTT---TGGGAAGATCTTTTTGCTGATCCCAGTAAGTGGTGCGATAATCGGAAGGTTAAG---ACT------------CAGCCGACACACCCAGATTTTAAACATAAAGAAACGGGTGAAGCACTATGGCTTGATGGTATA---------------------------AAACCTGAGTGGGTTTTGTCAAAATTGAAAACATTAGAAATT------------------------------GAT---------------------------------------------------------------------------------------CAGAGGCAAAATAAAGATTCCAATGACTTATGGAAAGATCTAGTGGCCAACCGTGACAAGTGGTGGGACAACAGATTGTCCAAGGTGAAC------------CCAAAGGCCCCTGATTTT------AAACACAAGGACAGTGGAAAA---------GGACTCTGGCTT------AATGGATCAACACCAGATTGGGCATTAACA------------------------AATTTGACGCCTTCAAAG------------------------------------------------------------------------------------------------------------------------GCGAAAGAGGAAGCTGCAGATGAAGTCAAGCATGAAGTGCGT
>CinnamomumMicranthum_RWR91442.1
ATGAAT------CTTTCTCGATCCAAAAATCGATCTCTCTTTCGCTCT---CTCTACCTC---TTCCAATCC---TCCAATCTCTCTACA------------ACTGCC------ACA---------------AAACCT---CCTAGATGGCCTCGGAAACCC---------AAAGTC---GAACCTCCAATTCCC---GCTCCGGACACCAAAGGGTCTATTGAAGCTGGTGTAGAT---------------------------------------GCCCCACCC---------------------------------------------------------------------------------------GCGCCCAAA------CCC------TCTCCGCCGGCTGCC---------------------------GCCGACTGGCCGCGGCCTGCAGAGATTCCTTGGCAGCCAAAGGTCGCCAATTCGGTGCACCTCATTGGCTCCGTCACAATTCCCGTCCAGCTTGAT---GTGGCTCCCGACGGCCGGTTCTGGGCCGTCTCTGTACTGAAGCAGGAGAAG------ACGGCC------GAC---------------------------------------TTT------------CCGGACCTATGGATTCCAATGGTCTTTGAAGGTGATTTGGCACAAATTGCTGCCTGCCATCTTAAAGAAAATGAACTTGTTTATATAACT---GGACAGATAAGTGGAGAACCACCT------------------CCCTTCAATATTGAGCTGAGG---CAAACTAGCATTCAG------------------------------------GTCATGGTGCATGATATCAGCTATGTC---------------------------------------------------------------------------------------------------------------------------------------------------------------------------------------------------------------------------------------------------------------------------------------------------------------------------------------------------------------------------------------------------------------------------AAAAAAAGTTGG---------------------ATG---------------ATGAAGAAACCACTTGAACAAAATGAATTAGCTTCTAGTCGT------------------------------------------------------------------------------------------------------------------------------------------------------------------------------------------------------TCAGAAAACTCCAAAAAAAAT---GTAGAT---AATGAAGAGAGTCTT---TGGAAAGACCTTATAGCCAATCCAGACAATTGGCGGGATCATCGGATGGATAAG---AAGAACGGATTGGTCAAGCCAAGGTTCCCAGATTTTAAACACAAGTCAACTGGCGCCGCATTATGGCTTGGCAGTGCA------------------------------CCCGAATGGATCAAATCAGAACATGAAAGGGGTGCCTTT------------------------------GAT---------------------------------------------------------------GCC---GATGATGTCAATCCAAAACAAGAAAGTAACGATAAAGCGGAGGCATCGTGGAAAGACTTGTTGGAAAACCCAAACAACTGGTGGGACAATCGATCAACTAAGTTTAAT------------CCCAAGTCCCCTGATTTT------AAACACAAAGTTACTGGTGAA---------GCATTGTGGATTATTAGTAAATCA---ACACCCACGTGGTCTTCTGCATTAGAGCAATGCTATCACTGGATCTCCTACAACATACTCAGG------------------------------------------------------------------------------------------------------------------------AAAGGAGTGGAATCAGCGGAAGGGATGAGAAAGAATGAAGCA
>OryzaSativa_LOC_Os01g72049.1
ATGCGCCAC---CTCGCCCGCCGCATCCTCCTCCCCGCCTCCTCCTCA---CCCGCGGCC---GCCTTCTCC---AAGCGTACCTACGCC------------CGCCGC------ACC---------------AAGCCG---------------GCTCCGCCG---------ACCGCC---GATGCGGCCGCCCCC------GCCGCGGTGGAGGGGGAGGGGGAGGAGGAGAGGGGG---------------------------------------CCGGGCTGG---------------------------------------------------------------------------------------------------------------CAGAGGGAGAAGCTCCCC------------------------GCCGAGATCCCCCGGCCGTCCACCATCGCGTTCCAGCCGCGCGTCGCCAACGCCGTGCGCCTCGTCGGCACCGTCGGCGCGCCCGTGCAGCTGCAG---CGGTTGCCCGACGGCCGGTTCTCCGCCGTCTCGGTGCTCGTGCAGGACCGC------CACGCT------GAT---------------------------------------TAC------------CCCAAGTTCTGGATTCCCATAATATTCCAAGATGACTTGGCACAAGTTGCCGCGTCTCACTTGCAAGAGAAGGACCATATATATGTGTCT---GGGCAACTAACTGGAGATATCCCA------------------CCGACCAAACTTATGGATGGC---CAAGCAAACATTCAG------------------------------------GTTTTAGCCCAAATGCTATCATTTGTTGGTGGT------------------------------------------------------------------------------------------------------------------------------------------------------------------AAAGCAGTTCAAGCA------------------------------GATAGCATGGTGGAT---------------------------------------------------------------------------------------------------------------------------------------------------------------------------------------GAAGAGGAGGGA---------------------TTT---------------ATGCAGATTGTTGAGGCTGAAAAGAAAGTTGAAACTAAAAAA------------------------------------------------------------------------------------------------------------------------------------------TTCATCCCTAAATATCCACCA------------------------------------CGCACAGTTTCAGGTTACAGAAAC---AAGGAT---AAGCTAAACAAACTC---TGGAATGATGTTGTGGCTAATCCTCAAGACTGGACTGATAACCGACCTCAGAAG---AAAAATGGATCTATAAATGCGAAGTATCCTGACTTCAAAAACAATGTATCAAAAGAGGCACTTTGGCTTGACACTGCA------------------------------CCAAAAGCAGTGCTGGAAAAGTTGGATGATTTAGTATTC------------------------------AGT---------------------------------------------------------------AGT---GATTTCAGTGCTGCAAAAAAATACAGGCCTCAAAAACAAGGGGAGTTGTGGCAAGATCTGGTGGACAATCCTGGAAAATGGTGGGATAACCGATCAGATAAGCCTTCA------------ATAAAATATCCTGATTTC------AAGCACAAGGAAAATGGCACG---------CCTCTGTGGATT------GGATCCCAGACACCTAAATGGGCTATAGAT------------------------GCGCTTCCACCGGCAAAA------------------------------------------------------------------------------------------------------------------------CCATCCAAGGCACCTTTTAAGCAAGAGACCTTCCTCTCATGA
>SorghumBicolor_Sobic.003G425100.1
ATGCGCGTC---CTCACCCGCACCGCCGCAACCTCTCCCTACGCCGCG---GCGCTCTCC---ACGCCCCAC---AGACGCGCGTACGCC------------CGCCGC------GCC---------------AAGCCG---------------CCGGCGCCA---------CCAGCG---GCGGACGCCGGCGACCACACCGCCTCCCCTGCAGCGCCGGCTGACTCGGATGCGAAG---------------------------------------GCCACGTGG---------------------------------------------------------------------------------------------------------------CAGAGGGAGAAGCTCCCG------------------------GGCGAGCTGCCGCGGCCACCGACCATCCCGTTCCAGCCGCGCGTCGCTAACGCCGTGCACCTCGTCGGCACCGTCTGCGCCCCCGTGCACGTGCAG---CAACTGCCCGACGGCAGATTCTCCGCGGTCTCCGTGCTCGTGCACGACCAC------GGCATC------AAC---------------------------------------TTG------------CCCAAGTTCTGGGTTCCCATAGTTTTCAAAGATGACTTGGCACAAGTAGCTGCTTCCCACTTGAAAGAAAATGACCTTGTCTCCGTGTCT---GGGAAATTAACTTGTGATTCTCCA------------------CCTTTCCAGCTTGCTGATGGC---GAAGCAAACATTCAG------------------------------------GTGTTAGCAAATTCGCTGAAATTTGTTGATAGT------------------------------------------------------------------------------------------------------------------------------------------------------------------AAAGCTGTTCAAACG------------------------------GATGCCATACTGGAT---------------------------------------------------------------------------------------------------------------------------------------------------------------------------------------GAAGATGAAGGA---------------------TTT---------------ATAGAGATTGTTGAGGCTGAAAAGAAAGTTGAAGCAAAAAGA---------------------------------------------------------------------------------------------------------------------------------------CCCACCTCCAAGTTTCCGCCTGGC------------------------------------ACAGTTTCAGGTTATAGGAACAAG---GCAGAT---AAGATAAATAAGCTC---TGGAATGATGTTATATCTCATCCACAAGATTGGATTGATAACCGGCCTCAGAAA---AAAAATGGATTGAGGAGTCCAAAGTATCCTGATTTTAAAAGCAAGGTTTCAGATGAGGCACTCTGGCTTGACAGTGCA------------------------------CCAGCATCAGTTCGTGAAAAGTTGGATGATTTGGTTTTCGGTAGTGGTTGTGCCGCCACAGGAAGAAAAGAT---------------------------------------------------------------AAA---CCTTTTGGTAATGATACACAAAAAGCAGGTAAACTTGAAGAGGACTTGTGGCGAGATCTTGTGGACAATCCAGCAAACTGGTGGGACAACCGAACAGACAAGCCGACA------------CCAAAGCATCCTGATTTC------AAGAACAAGAATTCAGGGCAA---------GGTCTATGGTTA------GGAACCAAATCGCCTCAATGGGCTAGAGAT------------------------GCACTGCCATCCTTGAAA------------------------------------------------------------------------------------------------------------------------TTTAAGGGAGGTAGCAAGGGTACAAGGAAAGAAACCTTACTG
>AquilegiaCoerulea_PIA40869.1
ATGAAT------CTATCTCGATCTACTAAACACCGCTTCTTCCATTCC---ACCATTTTT---CTTCAA------ATTTCTAATTATTCC------------ACCACA------ACC---------------AAATCA---------------AAATCTTATATTGCCAAAAAACAA---CAATCCTCCAAATCA---CAATCTTCTACTTCACAACCCCAAGATCTCAACCCTCCT---------CCTCCACCACCACCACCACAACCACCAGCAGCATCCCAGTTTTCTAATAATTTCTCACCCACTTTGAAAAACAAAGATGTGAATAAGATTGATGGGGATTTTTCAAAGTCGAAATCATTTTCATGGCAAGTTAAG------AAGGTTCTTAATACTACTGATATT---------------------------ACTGATTGGCCAAGACCTAGTGAAATACCTTTTCAAGCTAAAGCCGCAAATTCAGTGAATTTGATTGGTTATATAGGTATGCCTATTCAGTTTAAA---GCGTCTTTGGATGGAAAACCTTGGGCAGGAACAATTCTTACTCAGCAGCAA------GTTTCA------GAT------------------------------------------------------ACAAATCTTTGGATTCCAGTAATCTTCGAAGGTGATCTGGCACATGTTGCTGCCTGCCATCTGAAGGAGAAAGACTTTGTGCATGTAGCT---GGACAACTTACTGGGAATCCACCA------------------CAGTTCACCACTGATAAAGGT---CAATCTGGTATCCAG------------------------------------GTCATGGTACATAGCTTGAGTTTTGTACAAGAA---------GCTCTTCAA------------------------AGGAAAGAGTGTGAAACATCATATGAGCAAAGA---------------------------------GAACAAGTTACTAGCTGTTCATCTACAAAGGACTCG------------------GTTACTATTGAACCT------------------TTATGGAAT---GATCTTCTTGCGAAT------------CCTTGTAAATGGTGG------------------------------------------------------------------------------------------------------------------------------------------------------------GATAATAGATTG---------------------ACC---------------AAGAATAATCCAACAGATGCGGATTTCGAGCACATGGATAAT------------------------GGA------GAAAAATTATGGGTTGAT---------------------------------GATTCC---------------------------------------ACGCCAGAATGGATTGTTTCAAAAGTGGAATCACTGAACTTTATT---------------------AAAAAGATAGTGGAGAAGAGTCAG---AAAAAT---GACTCTCAGAGCTCT---TGGCAAGATTTTATTGACAACCCAGACCGGTGGTGGGATAATCGAAAGGACAAG---CTCAGTGGACGGATCAAACCAAAAAGTCCAGATTTTAAGCACAAGGATACTGGTGTCGCATTGTGGCTTAACGGCGCA------------------------------CCGGAATGGGTCCTATCAAAATTAGATGAATCGAAACTT------------------------------GAT---------------------------------------------------------------GTT---ACAGTTAATGAAACAAGTAAAAAAACGGATAGTAAA---GATGCTTCTTGGAAGAGCTTGGTGGAGAACCCAAATAAGTGGTGGGACAATAGATCCACGAAGACGAAC------------CCAAAAGCTCCTGATTTT------AGGCATAAGGAGACTGGTGAA---------GCATTATGGCTT------AGTAGT---TCAACCGCTTGGGTATTGGAC------------------------AAACTGCCTCCTGTAAAA------------------------------------------------------------------------------------------------------------------------TCTAATGCTGTTGCTGTAAGCAAGAGAGATACATTGTTGTCC
>Daucuscarota_DCAR_020138
ATGACCCTC---TGGGAAACC------------------------------------------------------------------------------------AAA------CCC---------------ACCTCC---------------AAAACGCCT---------AAATCT---GATGACCCTTTTGAG---CAATTGGGCCCAAGATCAGGTTTTGAG---------------------------------------------------AAGAAAGAA---------------------------------------------------------------------------------------------------------------------------------------------------------TTGAGCTTTGCCAGGCCAACTGAGATTCCCTGGCAGAAGAAAGTGTCTAATTTGGTTAAGTTAATTGGTTGTATTCAGGCACCGGTTCGGTTTCAT---GAGTTGCCTGATGGGAAGACTTGGGCTGCTACTGTAATTTCTCAGGAGAAG------AAGGGG------------------------------------------------TCT------------GTTTCTTTAAGGATTCCATTACTATTTGAAGGCGATCTAGCACATATTGCTGCTTCTCATTTAAAGGAGAAAGATTATGTTTATATAGAT---GGACAACTAAGTGCGGATTCCCCC------------------CCAGTTGCTTTGAAATGCGAG---CAATCAAGTTTGCAG------------------------------------GTTGTGGTGCATAATGTCAACTTTGTGGAAGGT---TCTTCATGGAAGAAAAACTTTAGT---------------GATAGCAAAATTATGGTTCCTTTAGAAAGTTTT---------------------------------------------------------GAGCGTGATGAC------------------ACTCTTCAAAAGAAA------------------GTAAGCAGG---GATGATGATTACCAA---------------------------------------------------AGGGAAGAAAGTGTTAAGGACAGCACTTCACGGAAAAAGGAAAGTGTTGAGGAGTTTAAGATCTTGGACCAGTCACTCCTAGATCTCATAACAAAT------------------------------------CCTCAAGAATGGTGGGACATCAGGTTGAAACAGGCC---------------AATTCATCTGCGGCATATGAGCACAAGGTTGATGGCAAGGTT------------------------GTTCACATTAATGAGTCTACTCCAGACTGGATTAAGAAGGAATTAGAGAGTTTGCCATTTGATCGT---------------------------------------AAAACTGAAAAGAAAAGCTCTAAAGGTGGT---------------------------------------CGTGTTAGTATGAACAATAGT---GGAGAA---CTCATATTGAACTCA---TGGAGGGACCTTCTTAAAAATTCGAAGCAATGGCGTGATTATCGAGATAATAAG---CTCCAAGGATTGGTGAAGCCAAATTACCCAGATTTTAAAAATAAGGATAGTGGTGCTGCGCTATGGCTAGATAGGGCT------------------------------CCAGATTGGGTATTGCCAGGACTTGAAGGACTAGAGTTT------------------------------GAT---------------------------------------------------------------GCT---CCACTGCAGAAGGGGAAAAAAGCA------------GATGATGACTCTTGGAAGGACCTGTTAGAAAATTCAGAAAAGTGGTGGGACAACAGATTGAATAAGAAAAAT------------CCAAAAGCTCCAGACTTT------AAACATAAAGATTTAGGCACA---------GCATTATGGCTT------AGCGAC---ACTCCAGCTTGGGCATTGTCC------------------------AAGTTGCCACCTCAGAAA------------------------------------------------------------------------------------------------------------------------GTTTAA------------------------------------
>HelianthusAnnuus_OTG24922.1
ATGAACACC---ATCCGCCGACGAAACCGCCTCCTCAAACTCACCACT---CCATCAATC---ATCCAACAA---CAACACTCATTCTCCACTACCGGTAAAACCAAA------AGC---------------ACTATA---------------AAAACCCTC---------AAGTTC---TCCAAAACCAGTGCT------CCGGAACTAAAACCACCGTCGAAAACTACTACAGCA---------------------------------TCAACGTTAAACGAC---------------------------------------------------------------------------------------GCCGTTGTG------AAG------GAACCG------------------------------------GTGACGTGGCCAAAACCTAGCGAGATACCGTGGCAAGCGAAGGTGGTTAATTCGGTTAATTTGATCGGGCGGGTTAAGATTCCGGTTCAGTTTGAA---GCTTCTTCTGATGGTAAAAGTTGGGCCGGTACTATTGTGTCTCAAGATGAT------GGTTCT------GAA---------------------------------------TCGTCCGGTTCTATGACGTCATTCTGGATTCCAGTAATATTTGAAGGTGACCTGGCACATATTGCAATGTGCCATCTGAAGGAAAAGGATTATGTTCATGTAGCT---GGTCATTTAAGCGTCGATGTTCCA------------------CCATTTAAATTAAGTGAAGTT---CAAGCTAATGTCCAG------------------------------------GTGATGGCGCATAGTATCGAGTTTGTGCAAAAT---------TCTCAATCA---------------------------AAGAAAATATCTACGTCAGGCGAGCTGGAT---------------------------------------------------------------------------------------AGGGGCACCACTAAG------------------AACTCAGGG---GATGTGGCATTTGAA---------------------------------------------------------------------------------------------------------------------------------------------------------------------------------------GAAGAGAATTAT---------------------GCCAAGTTACGTGATGATTCCAAATCATCTCCAGTCCGTAACTTTAAAGATACGAGACAT---------------------------------------------------------------------------------------------------------------------------------------------------------------------------------------------------TTGCAATCTGATCATAAAGTTGAT---AAACAA---AGCTTTCATGCTTCA---TGGAGGGATCTTATGACTAATTCCAAACTGTGGGTTGATTATCGTGAAAAGAAG---AGCAACGGCTTGGTGAAACCGAATTACCCAGACTTCAAACACAAAGACACCGGTGCTGGGCTGTGGCTTAACAAAGCA------------------------------CCAGTCGGGGTTTTACAAGGGCTTGGTCAGTTAGAATTTTTTGGTACTCCTAACCGTACT---------CCT---------------------------------------------------------------AAC---AGTACTCCTAACAGTACGCCAAAAAAGGGTGAAAAGGGCGCTGATTCTTGGAAACATTTGATTGAAAATCCTAAAAAATGGTGGGACAACAGAGTGGATAAGAGAAAT------------GTGAAGGGACCGGACTTT------AAAAACAAAGATACCGGTGAA---------GCTCTATGGCTT------ACAGAT---GCACCCTCCTGGGCGTTATCC------------------------AGCTTGCCACCTTTGGCT------------------------------------------------------------------------------------------------------------------------GCTAAAACCGTTGATGTAAATACGAAAAAGAAATGGGCGCCT
>ArabidopsisThaliana_AT1G31010.1
ATGCAGTTT---CTTGGAAGACCTTCGTTAAATTCAACTGCTAGAAAA---TCATGGGTT---CTTTCTTCT---CAGCAATTTCTTTCA------------ACTTCT------TCT---------------ACGGAA---------------AGTAGTAGC---------CGTACT---CGCGGAGGAGGAGGA---GGAAACAGAGCTGAGAAATCGTCG------------------------------------------------------------------------------------------------------------------------------------------------------------------------------------------------------------------------GAGGAGTGGCCGAGACCGATGGAGGTACCGTACCAACCCAAAATCGCGAACTCTATAGATTTAATTGGTTACGTTCACCAACCAGTTCAGTTCGAC---TCTACACTCGATGGAAAATTCTGGGCAGGCACAGTCATTTCTCATGAACCT------TCTTCT------GAT------------------TCCAAGTCTGAGTCTGATTCATCT------------AGTAACTTCTGGATTCCGGTACTGTTTGAAGGGGATTTAGCTCATACGGCTAACTCTTATTTGAAGAAAAACGATCGGGTTCATATTACT---GGACAGATTTTAGGAGATGTGATT------------------CAATCTGGAGCAAATTCTGAC---CAAGCACATGTTCAGTTGTTTAAAAGCTTTCATGGTAGCTTTTCACATCAAGTAATGGTTCGTGATCTCCACTACATTGAAGGT---------------------------------------------------------------------------------------------------------------------------------------------------------------------------------------------------------------------------------------------------------------------------------------------------------------------------------------------------------------------------------------------------------------------TCTAAAGCCATG---------------------CCA---------------AAGGTTTTGCCAACGTTGGATCAAAATGAAGGTGTGCTAAAG---------------------------------------------------------------------------------------------------------------------------------------------------------------------------------------------------CATTCTGCTAGCGTTCAAAGAGGA---AGAGAA---TTTGGAACTAATCTT---TGGTTTGATCTTGTTGATAAACCGAATGAATGGTGTGATTACCGTGAAATGAAA---CAGAATGGATCGGTTAATCCTAAACACCCTGATTTCAAGAAGAAAGACGGGAGTCAAGCGCTTTGGCTTAACAATGCT------------------------------CCTACAGAGATATTGTCCGAGCTCAAAGACGTGAAGTTT------------------------------GAT---------------------------------------------------------------ATT---CCAAAATACGCAAAACAACCA---------AAGGCCGGAGAGGAATCATGGAAGGACTTGGTAGATAACATGAATAAGTGGTGGGACAATAGAGTGGACAAGAGAACC------------CCAAAATCGCCGGATTTT------AAGCACAAAGAAACCGGTGTA---------GGTCTCTGGCTA------AGTGAC---TCTCCGAGCTGGGTGTTAGAA------------------------AAACTGCCTCCCCCAAAG------------------------------------------------------------------------------------------------------------------------AGCAAAACAAGTGACATCTACGGTGTACAAGAGATGTTCTAA
>CitrusSinensis_orange1.1g017902m
ATGATGTAT---TCGCTTCGTCAAATCGGG------------CGATCG---CAGACCACA---GTGAAACGC---ATCATTTTGTATTCG------------CCCGCTCATTTTACT---------------CGGCCT---------------TTCTCCAGT---------AGAGCT---CATCAGTTCACTAAA------GCCACGACGAAAACGACGACGTCGAAGGAT---------------------------------------------------------------------------------------------------------------------------------------------------------------------------------------------------------------GTGGTTTGGCCGAAGCCGAGCGAAATTCCATTTCAGGTGAAAGTCGCCAACTCGGTGAATTTGATTGGACATGTGGATGCACCGGTTCAGTTCCAG---ACTTCTTCTGACGGCAAACACTGGGCTGGCACTGTCATCGTTCAGCACGCC------GCCTCG---------------------------------------------------------------CATTCACTCTGGATTCCTATATTGTTCGAAGGTGATTTGGCTCACATCGCTTCTAGCCATTTGAAAAAAGATGATCATGTACATATAGCG---GGACAACTGACTGCTGATCCACCT---------------------------GCCATCGAAGGC---CAAGCCAATGTTCAG------------------------------------GTTATGGTCCATAGTCTCAACTTGATCGAGCCT---------------------------------------------------------------------------------------------------------------------------------------------------------------------------------------------------------------------------------------------------------------------------------------------------------------------------------------------------------------------------------------------------------------------ACTTCTCAAAAG---------------------AGG---------------ATGTTCTTTGTATCAAAAAAACAAGAAGCAGCGACCGTGGAT------------------------------------------------------------------------------------------------------------------------------------------------------CATTCAGTT------------------------------------AAAATATCTAGCTCAAAGAAAGAT---GGTGAT---TCTGCCTTGAGTTCT---TGGCGTGACCTTCTTGATAATCCAGAACAATGGCGAGATTACCGCAGTGATAAG---CTTAAGGGATTGGTGAAGCCTAGATACCCTGACTTCAAACGCAAGGATGGCACCCTGCCACTCTGGCTAAACAGTGCT------------------------------CCAGATTGGGTTTTGTCTGAACTCGAAGGAGTTGTATTT------------------------------GATAAATCAAAGCCTGTGCTGGATGATCAAACTCGAAAATCAAACTATGTGAAGAAATCTAAAGGAGTT---GTATTTGATAAATCAAAGCCTGTGCTGGATTCTAAAGTGGATGACCTCTGGAAGGATTTGGTGGAAAATCCAGATAAGTGGTGGGATAATAGATTGGATAAGAAGAGC------------GAAAAAGGTCCGGACTTT------AAGCACAAAGAAACTGGCAAA---------CCCCTATGGCTG------AACTAT---TCACCTGCTTGGGTGACATCA------------------------CAGTTGCCTCCTGTAAAA------------------------------------------------------------------------------------------------------------------------AGTACAGTAAAAAGTAAATGA---------------------
>CoffeaCanephora_Cc06_g03620
ATGAATTTC---CTTAAGCGAAGAAAGTCCCTCTTCTTACTCCGCCCC---------------GTCACCCAG---TCCTCATATTATTCC------------ACGACC------TAT---------------AAGCTC---------------AACAACCCG---------CAAACC---AACAAACCCAGAACC---CAGAAGCCACCACAAGAACCATCAGGATCGTCTTCTTCG---------------------------------TTGACTTGGTCTCAA---------------------------------------------------------------------------------------AGAGTGAAG------AAA------CAGTCAGACGAATTG---------------------------ACTGCTTGGCCCAGGCCAAGTGAAATTCCCTTCCAAGCCAAGGTTGCAAATTTAGTGAATCTTATCGGTCACATCACCACTCCGATTAAGTTTCAA---TCCACCCCAGATGGTAAGTACCTGTCTGGTGCCGTTTTTTCCCAAGAAAAT---------------------------------------------------------------------------GAATCTTTTGACATTCCTGTGGTATTTGAGGGTGATTTAGCACATGTTGTGGCCTCTCATGTGAAGAAAAACGACTGTGTTTATGTGGTT---GGGCGATTGAGTGAGGATCCATTG------------------CCCTTTGTCCTGAGTGAGAGT---CAAGGAAAATTTCAT------------------------------------CTGTTGGTTGAAAATATCAACTTTGTGCAGGGC---------TTTGAGAAA---------------------------------AAGGCTTTTGATTTCAAAAGC------------------------------------------------------------------------------------------------------AAG------------------AAAAGTTCA---------------------------------------------------------------------------------------------------------------------------------------------------------------------------------------------------------GCGTCTGACGCT---------------------GCT---------------CGAAATGCCCTGTCAAAAACTACAATTGCTGAAGGTGAAAAT------------------------------------------------------------------------------------GATGCCAGTGAGAAGTATTCAGGGAAGACGGTAGAGACTGGGAACTTTGAGCCAAAAATCTCTCAGACCAGCTTG------------------------------------AGAAATGCTGACACCAGGAGAGAT---GGGGAC------------TCTGTT---TGGAGGGATCTTGTGAACAATCCAACGCATTGGAGGGATTACCGCGAACAGAAG---CTTAAAGGACTGGTAAAGGAAAAATACCCAGACTTTAAGAACAAGGATGATGGTACTGCACTTTGGCTAAACAAAGCT------------------------------CCCGAATTTGTTTGGTCAGGGCTTCAAAGGCTGGATTTT------------------------------GAT---------------------------------------------------------------GGT---TATGCCCCTAAACAGAAGAATATGAACGTTGCTAAAGATGAGGAATCTTGGAAGAGTTTGGTGGAAAATCCGAGCAAATGGTGGGACAACAGAGTGGGTAAGAAGAAT------------GCAAAATCCCCTGACTTT------AAGCACAAAGAAACAGGGGAT---------GCGCTATGGCTT------AACAGA---TCGCCAGATTGGGTTTTGTCT------------------------AAGTTGCCACCACTGAAA------------------------------------------------------------------------------------------------------------------------GAGCCACAAAATGCCCCTGCTGGCAAGAAGAATATGCAGGCT
>GlycineMax_Glyma.07G129800.1.p
ATGAATTAT---TCAGTGCGA------------------------TCA---AGGGTTGTT---CTTCGGTCC------------TACGCC------------ACTGTC------ACT---------------GCGAAA---------------------------------------------------------------------------------------------------------------------------------------------------------------------------------------------------------------------------------------------------------------------------------------------------------------------------CCCAACGATATTCCATTTCAGCCCAAACTTGCTAACTCCGTTAACCTCATCGGTCATGTCCAGTCCCCGATTCAGTTCCATGTCTCTCCCAACGATGGCTACGTCTGGGCCTCCACCGTTATCACGCGTCAAGAC------TCCTCT------GAC------------------------------------------------------CTCTCTTTCTCGATTCCGGTTATATTTGAGGGTGATCTCGCTCATACTGCCAAATTTCATCTCAATCTAAATGATTGCATCCACATTGCT---GGAAAACTCACCACTGATTCACCC------------------CAATTGGAACACCTCCACCCC---CAATCTAATATTCAG------------------------------------GTTATGGTACAAACCCTCAATTTTGTTCAACGA---------TATCCCCAA---------------------------------------------------------------------------------------------------------------------------------------------------------------------------------------------------------------------------------------------------------------------------------------------------------------------------------------------------------------------------------------------------CCCAACACCACC---------------------ACA---------------TCAATTGATTTGAAACCTCAACCTCAACCTCAACCAGAACAC---------------------------------------------------------------------------------------------------------------------------------------------------------------------------------------------------TCCATACCCAGTGCAAAGAAAAAC---CCGGAT---TCTTCTTCACCGAGTCCCTGGAGAGACCTTCTAGATAATCCCATGCAGTGGCGTGATTTCCGTGAAAGCAAA---CGCAATGGATTGGTAAAACCAAAGCACCCTGATTTCAAACGCAAGGAT---GGCTATTCTCTCTGGCTTGGCAAGGAT------------------------------GAAAAGTGGGTTTTGCCTAAATTGGAAGAACTTCAATTT------------------------------GAT---------------------------------------------------------------GTT---CCAACTGCTATATCCAAAAAA---------GGTGATGGTGGTGAGTCCTGGAATGATTTGGTGCAAAACTATGCTAACTGGTGGGATAATAGATTAAATAAGAGGAAT------------GCAAAAGCTCCCGATTTC------AAGCACAAAGAAACCGGTAAA---------GGGTTGTGGCTT------GATTCT---TCATCAGAGTGGGTGTTAGAA------------------------AAATTGCCGCCACCTCTG------------------------------------------------------------------------------------------------------------------------AAGCCTAAACAAAGTGTAGATACTGAAAGGACACTGGTTTCA
>HandroanthusImpetiginosus_PIN05079.1
ATGAGTTTA---CTCACCAGAAGAAAATGCCCTTTTTCCTTGTATTCC---ATCACTGCT---CTTCAACAA---TTGAGTTCATATTCC------------ACCAGA------ACT---------------ACTCAT---------------TTTAGCCAA---------AAATCC---CAACAATTAGCCAAT------CCCAGAGCCCAGAAATCTTCCGAACCATCAGCAAAT---------------------------------------TCTTCTCAG---------------------------------------------------------------------------------------AGAACGAAG------AAG------CAGGTTGGGTCGCTA---------------------------GTTGTTTGGCCTAAGCCAAAAGAGATTCCATATCAAGCAAAAGTTGCTAACTTCGTGAATTTGATAGGTCACGTCAAAACCCCCGTTCGATTTGAG---GCTTCTTCTGACGGTAAACACTTTGCTATAACTTTGATTTCTCAAGAAAAT------AGTGGT------GAA---------------------------------------AAG------------AACTCTTTGTTGATTCCTATTCTGTTTGAGGGTGATTTAGCTCATGTTGTGACTTGTCATGTGAAGGAGAATGATTGTGTTTTCGTTTCG---GGGCCGTTGAGCCTGGACCGGTTG------------------CCATTTGAGTTGGGTGATAGT---CTTGGGAAGTTTCAC------------------------------------ATTGTAGCTGAAAATCTTAACTTTGTTGAAGGA---------TTTAAGAGAAGTACTTCT---------------AGTAAGAAAATAGGAATCTCGTTTTCAAGTGTG------------------------------------GAAATTGAAAAACCTGAGGCTAAAAAGATCGAG------------------GAGGTGGTAAAAAGG------------------GAGGAGAAC---GACGATGTCTTTAGT------------------AAGCAGTGG---------------------------AAAGATGCATTGCGT------------------------------------GCT------------------AAGGCGGAAAGCTTATCAAGT------------------------------------GAGAAGAAAGAT---------------------ATG---------------GAATCTAGTGTTATGCAAGAGAGTTCTAATTCTCCAAAGTTGAATACAGATGTTAAGACAATGTCTTCG------GACAGTGTT------------------------------------------GAAACC---------------------------------------AAACAAGAAAAGGCTAATGAGAAGAGTGTG------------------------------------GAGAGTGCTTACAAGAAGAAAGAT---GGTGAT---CAAATCTTGGATTTG---TGGAGGGATCTTCTGAAAAACCCTTTGCAGTGGTGGGATTATCGTGATCACAAG---TCTAATGGATTGGTGAAAGAAAAATTCCCCGATTTTAAGCATAAGGGGACCGGTGACTCACTTTGGCTCAACACTGCT------------------------------CCGGATTGGGTGTTGCCTGGCCTTGGAAAATTGGAGTTT------------------------------GAT---------------------------------------------------------------GTC---AAAGTTATTAGAGCAAAGCAAGTGCAGGGTGGTAAAGGGGAAGATTCTTGGAGGAGCTTGGTGGAATATCCTAGTAGGTGGTGGGATAATAGAGTAGGCAAACGATAC------------CCAAAATCACCTGATTTT------AAGCATAAGGAGACAGGTGAA---------GGTTTATGGGTA------AGCGAT---GTGCCAGATTGGGCATCATCG------------------------AGGTTACCTCCATTGAAA------------------------------------------------------------------------------------------------------------------------GATGGCAACAGGAATATGGAGACAGTTCAAAGCATATGA---
>IpomoeaNil_INIL04g02418.t1
atgaatttg---ctcacaaagtcgcagccaagaaaatgcatacaagcc---ctagcagtc---ctccaacaa---gcttctttcagttcc------------tccagg------act---------------gcgaga---------------actggaacc---------acaaaa---cccaaagaaccctcg------cctcccactgcatcatacgcgcttagttctgtaaaa---------------------------------------cattcaaga---------------------------------------------------------------------------------------------------------------gaatcaggtcccgct---------------------------tcttcttggcgcaggcccagtgagattccgttccaaggtaaggccgcaaattctgtaaaagtgattggatttgtggggcgccaagttcagttccgg---accttacctgatgggaagtttgtggccgccactcttattgtgcaagataac------aatgaaattactgat---------------------------------------tccgcgtcttatgtgccttccttcttgattcctgttgtgtttgagggtgatttggctcatgttgtgggcttccatgtgaaggaaaatgattgtgtccatgtgtct---gggcaattgagtggggataaattg------------------ccttttgaaatagatggatat---ggtgggaatttccat------------------------------------attgtggctcaagatgtctactttgtagagggt------------gtgaaa------------------------gggaagaaaactggggcaaaaattaattctggg---------------------------------------------------------------------------------------------------gat------------------ttggaaaat---ctagatgaggtgaag---------------------------------------------------------------------------------------------------------------------------------------------------------------------------------------aagatgaaaaat---------------------ggg---------------gaatctatagtttcagatgatagcttggttggtgtggacaat---------------------------------------------------------------------------------------------------------------------------------------------ggtgatcagaatgggttg------------------------------------aatagctcaaatacaactatgaat---ccaagtgttactggaaatgaggat---tggtgggatttgatcaggaatccaaatgattggtgggattatcgcgaatctaag---ttcgaggggaaattgaaagctaggcacccagattttaagcacaagaacaaaggtgttggactatggctgaacaaagct------------------------------ccaaactctgtgctaaagggactccaaggagtggagttt------------------------------aga---------------------------------------------------------------tca------------------aaacaacaggttaagagcgagaaggaggagaattggagaagtttggtggagaaacctgataaatggtgggataacaggttgaacaaaagaaac------------gaaaaatatcccgacttt------aaaaacaaagagtcgggcgaa---------gcattatggtta------gatagt---gcacccgattgggcaattccc------------------------aagttgcctcctttgcaa------------------------------------------------------------------------------------------------------------------------gatgggaaagttgcttctgctgccacctga------------
>ManihotEsculenta_Manes.15G101900.1.p
ATGAGGACTTCTCTTTGTAGAACAAGGAGGACTAGAAGTCGTTCCCTC---CAATTCCTG---TTGCGGTCG---TCTTACTCCATTTCT------------ACTTCT------TCC---------------TCCAAT---------------TCTTTTGCT---------ACTGAT---GCTAAGCAATCTACA---------------------------------------------------------------------------------ATTTCCCAC---------------------------------------------------------------------------------------CGGAAATCT------CCT------CCCTTGCCCTCATTC---------------------------TCTGATTGCCCTAGACCTAGGGAGATTCCATTTCAGGCTAAGGTTGCCAATTCCGTCAACTTGGTTGGATATATTGGTCAGCCCATTCAATTCCAG---ATTTCACCTGATAGCAAGAATTGGGCTGCCACCGTCATAACCCAGAAACCT------TCTTCT------GAT---------------------------------------TCT------------CCTCCTTTGTGGATACCAATAATATTTGAAGGTAATTTGGCTCATGTTGCTGCTACCCACTTGAAAAAAGATAATTATGTCTACATAGCT---GGACAACTGATTGGACATCCCCCT------------------CCTATAGATGTAATAGGACGT---CAAGCCCAAATGTGG------------------------------------ATTATGGTAGATAATATGAGCTTTGTCCAAGCG---------------------------------------------------------------------------------------------------------------------------------------------------------------------------------------------------------------------------------------------------------------------------------------------------------------------------------------------------------------------------------------------------------------------TCTTCCCAAAAT---------------------ACG------------------------------------------------------------------------------------------------------------------------------------------------------------------------------------------------------------------------------------------------------------------------------------------------AAGAGCTACGGTCGT---TGGCAG---------------------------------------------CAA------------------------------------------------------------------------------------------------------------------------------------------------------------------------------------GAT---------------------------------------------------------------------------------------------------------------------------------------------------------------------------------------------------------------------------------------------------------------------GGCAGC---TACCCT---------------------------------------------------------------------------------------------------------------------------------------------------------------------------------TAA---------------------------------------
>MimulusGuttatus_Migut.J00421.1.p
ATGAATTCA---CTAACCAATAGGAAACGCCTTCTCCACCTTCTTCCC---CGAACCGCC---GTTCAACAC---TGCAACTTCTTCTCC------------GCCAAA------ACT---------------ACTGTT------------AGTAGTAGCCAG---------AAAGTC---CAACAATTTACAAAC------CCTAAACCCCAGAAATCTTCCGATTCATCGTCATTT---------------------------------------TTTGCTCAG---------------------------------------------------------------------------------------AGGATCAAC------AAA------CAAACGGAGGCGGCAGCAATT---------------------AGTGTTTGGCCCGAGCCAAGAAAGATGCCCTACCAAGCGAAAGTTGCCAATTTCGTCAATTTGATCGGTTATGTGGAGATTCCGGTTCAGTTCGAT---TCCGATTCCGACGGGAAGCACTTCGCCACCACTATCATATCTCTAGGAAAT------GGGGGT------GGG------------------------------------AGAAAA------------AGCCCCTTGTCGATTCCTGTTGTGTTCGAGGGGGAATTGGCTCACGTTGTGGCTTGTCATGTGAAGGAGAATAACTGCGTATTCGTGTCG---GGGCAGTTGAGTGTGGATCCGATG------------------AGATTGGTGTTGGGCGACAGT---GTCGGAAAGTTTCAT------------------------------------GTTGTGGCGGAAAATCTCAGCTTTGTTGAAGGA---------TTTGAGAAA---------------------------------------------------------------------------------------------------------------------------------------------------------------------------------------------------------------------------------------------------------------------------------------------------------------------------------------------------------------------------------------------------------------------------------------------------------------------------------------------------------------------------------------------------------------------------------------------------------------------------------------------------------------------------------------------------CATGTTGTGGACAAGAAAACGGGG---GCCTCG---TTTTCTCCGGTGGAA---------------ATTTACAACCCC------------GATAAGCATGGGTTTAAGTTGAGTGATGGAGAGGTG---------------------------------------------------GTAGAAAATGTC---------------------------------------------------------------------------------------------------GAT---------------------------------------------------------------------------------------------------GATGAAGATGTTGATAGTGATGAGTCGATACTAGAA---------------------------------ATGGGTAAT------------GAAAAGAGTGGAGAGTATGTTAACAAGAAGAAGACTGTGGATGAA---------ATCTTGGATTTA------TGGAGG---------------GTTCTTGTG------------------------AAAAATCCGCAGCAGTGG------------------------------------------------------------------------------------------------------------------------TGA---------------------------------------
>OleaEuropaea_Oeu026847.1
ATGAATTTC---TTGTCCAGAAGAAAATGCCTCTTTTCACTTCGCCCT---ATCTCTTGC---TCCCAACAA---TCCTATAGAACTGGC------------ACGGAT------ACT---------------ACTTCT---------------AATAGTAAACTG------AAAGTC---CAAGAACCCAAGAAA------CCCAGCACCCAGAAATATTCAGAATCATCTTTGAGT---------------------------------------TGGTCTCAG---------------------------------------------------------------------------------------AGGGTCAAG------AAA------CAAGCAGAGACGCTG---------------------------GCTGTTTGGCCAAGGCCAACTGAGATCCCATATCAAGCAAAGGTTGCTAATTCTGTGAATTTGATTGGCTATGTAAAGACTCCGGTTCGTTTTGAG---TCTACGCCTGATGGAAAACACTGGGCTGTAACGGCAATTTCTCAAGAAAAT------GGTAAT------GAT---------------------------------------AAC------------AAGTCTTCGTTGATTCCGATAGTGTTTGAGAGTGACTTGGCTCATGTGGTTGCTTGCCATGTGAAGGAGAATGATTGTGTTTATGTGGCC---GGGCAGTTGAGTGTGGACCCTTTG------------------CCGTTGGTGTTGAGTGAGAGT---CTTGGTAAGTATCAT------------------------------------GTTGTGGTTCAAAATCTTAATTTTGTGGAGGGA---------TTGAAAAAGAGTCTTGCG---------------ACCAAGAAAAAAGGGGTTTCAACGGTTGAGGAA------------------------------------CCTGTTAATAAATGGGGCGCTATGAAAAAGGAGGTGTCAGTTGTTTCAGATGATGGTGATTCTACG------------------GCGGAGGAT---GACGAAACTCTAAAT------------------CGGGAACGG---------------------------AGAGATGCATTAGAACAT---------------------------------GCGAAAAATTCAAGGTCTTTGGGCATGAAGAATGATGATGGC------------------------------------TCAATCAGGGGT---------------------TCT---------------AAGGCAGCCGCGACACCGGAAGCTGCTGCATTCGAGGACAAC------------------------AGG------GAAAGAGTATTTGGGAAC---------------------------------GAGTCT---------------------------------------AAACCAGAAAAAGGTAATGTGAAGAGCGGA------------------------------------GAGATTGCTAGCAAGAAAAGAAAT---GGAGAG---ACGAACTTCGATTCT---TGGAGGGATCTTGTGAAAAATCCTGAACAGTGGTGGGATTTTCGCCAACACAAG---TCTAATGGATTGGTTAAAGAAAAGCACCCAGATTTTAAGCACAAGGAGAGTGGTGACGGACTCTGGGTCGACAATGCT------------------------------CCAAAATGGGTATTAGCAGGGCTTGGAAAGTTGGAATTT------------------------------GAT---------------------------------------------------------------GTT---ATGGTTTTTCGTGCAAAGCAAGTGCAATATGGAAAAGGGGATGATTCCTGGAAGAACTTGGTGGAAAATCCTGATAAATGGTGGGACAATAGATCAAACAAGAGGAAT------------CCTAAACAACCTGACTTT------AAGCACAAAGAGACAGGTGAA---------GTACTATGGTTA------AACAGA---TCGCCAGACTGGGCATTGTCT------------------------AGGTTGCCACCATTGAGA------------------------------------------------------------------------------------------------------------------------GATGGTCAAACTTCTGCTGCTGGAAAGAAGAATGATTACACA
>Phtheirospermum_Pjv1_00024921
ATGAGTTTA---CTTGCCAGAAGAGGAGGCCGTTTTTTCGTCCACTCC---ATTATTCCT---CTTCAACAA---TTCAATTTCTATTCC------------ACAAAA------ACA---------------ACTCCT---------------TTTACTCCC---------AAAACC---CAACGGTCAACCAGT---AATACCAAAACCCTAAAACCCTCACAATCACCAAGC------------------------------------------TTATCCGAG---------------------------------------------------------------------------------------AGAGTGAAG------AAT------CAGACCGGGTCGATG---------------------------ATCGATTGGCCTAAGCCAATCGAGATTCCATATCAGGCAAAAGTCGCCAATTCTGTCAATTTAATCGGCCGCGTCAAAGCCCCAGTTCAATTCGAC---TCCGCTTCCGACGAGAATCCCTCTGCTGCTGCTGTGATTTTCCAAGAAAAC------GGCCAT------GGA---------------------------------------AAC------------AACTCTCTGTTGATCCCCGTCGTGTTCGAAGGCGATTTAGCTCATGTCGTGGCTTGCCACGTGAAGGAGAACGATCGTGTTTACGTTTCG---GGCCAGCTGAGCGAGAGCCCGACC------------------CGGTTCGCCTTCAACGAAAGT---GTCGGTAAGTTTCAT------------------------------------CTCGTCGCCGAGAATCTTAATTTTGTCGATGGT---------TTTCCGAAAAACGTTCAT---------------GTTAAAAAATCATCTGTTGTC---------------------------------------------------------ACACCTTTTGCTAAAAAGACCGAG------------------GAGGTGGTGAAAAAT------------------------GAC---GATGTAGAGTTTAAT------------------CAGAAATGG---------------------------AAAGAGGCTTTGGAAAATGCC---------------------------------------------------AAAGATAAGAAATTTTCTGGT------------------------------------GAGAGTGATTGG---------------------ACG---------------TCGAGGCCTGTTCTTAAGCAGACATACGATGAGGCGGATAAT------------------------------------------------------------------------------------------------------------------------------------------------GGGAAGAGTGTTGTA------------------------------------GAGAGTGTAAAACCGAAGAAAAAC---GGGGAT---TCAGGTTTGGATTTA---TGGAGGGATCTTGTGAAAAGCCCGCATCAATGGTGGGATTATCGTGATCACAAG---TCAAACGGGTTGGTGAAAGAAAAATACCCTGATTTTAAGCACAAAGAGACGGGCGACGGGATTTGGGTCGATAGCGCG------------------------------CCCGATTGGGTTTTGCCGGGACTTGGGAAGTTGGAGTTT------------------------------GAT---------------------------------------------------------------GTT---AAGTTTATGAAACCGAAGCCAGTGGCAGGTGGTAAAGGGGAAGAATCTTGGAAGAGCTTGGTGGATAATCCTAGTAAATGGTGGGATAATAGGTTGGACAAGAGAAAT------------CCGAGGGCGCCTGATTTT------AAGAACAAAGAGACGGGCGAA---------GGGTTATGGTTA------AGCAAC---TCGCCGGATTGGGCAATGTCG------------------------GGTTTGCCGCAATTGAGA------------------------------------------------------------------------------------------------------------------------GATGGCAAGAAGAATAATATGTAG------------------
>PrunusPersica_Prupe.4G108900.1.p
ATGAATTCA---ATATGCAGAAAAAAACGCCTTATTCTCTTGCGTCCC---CTACAGCTT---CTGCAATCT---------CACTACGCC------------ACCACC------ACT---------------GGAAAA---------------ACTAAACCC---------AAAACC---CAAAACACTAAAACC------ATCACTAAACCTCCTCCTTCCGAA---------------------------------------------------CCACCACAA---------------------------------------------------------------------------------------------------------------CAACCACCGCCAAAG---------------------------GTCGATTGGCCGAGGCCGGTCGAAGTCCCGTTCCAGCCGAAGGTTGCCAATTCAGTGCGCCTCATTGGTCACGTGCATACCCCTCTTCAATCCCAA---GCTACCCCCGATGGGAACGTTTGGGCTGCCACCATTCTCTCCTCTTCTTCA------TCTTCG------TCT------------------------------------------------------CATTCTCTAAAGATGCCCATAATATTTGAGGGTGACTTGGCTCATATTGCCAGTTTGCATTTGAAAGAGAATGACTTTGTGTTTGTAGCT---GGAAGTTTGAGGTCGGATTTGCTT------------------CATCTAAATGCTAGTAAGGGC---CAGACCCCTCTTCAG------------------------------------GTTATGGTGCATACTCTTTACTTTGTCGAAGAA---------TCTTCTCAA------------------------ACGAAAAAAAGCTCTAAAGATGACAGACAAGAA------------------------------GAAAAGACCATTGATCACACAGTAGCAGCGGGTGTAAAG------------------GAGGACGTGGAGAAATCATGGAAAAATCTCCTCACATGGAAA---GATCTCCTTGCCAAG------------CCTCATGAGTGGTGG------------------------------------------------------------------------------------------------------------------------------------------------------------GACATCAGGTTG---------------------AAA---------------GAGGATAATCCGAAGGCTGCAGCATTTGAACGGAAGAATAAT------------------------GGC------GAAGTACTTCGGATTGAC---------------------------------GACTCA---------------------------------------ACTCCTGAATGGATCCGAAATAAGTTAGATTCCACAACATTTGATCAGAAACCTATATCAGATAGTTGTGAAACCAGCTTGAAGAAAGAT---GGGGAT---TCTACGTTAGGTCCT---TGGAGAGACCTTCTTGATAATCCAAAACAGTGGCGGGATTACCGCAAACCCAAG---CTCAATGGATTGGTAAACCCGAACCACCCTGATTTCAAGAGCAAGGATGGTAGTCATGCACTCTGGCTTAACAAGGCA------------------------------CCACAGCCGGTTTTGTCAGAACTTGAAGGCATGGAGTTT------------------------------GAT---------------------------------------------------------------GTT---CAAATTCAGAAGTCAAAACAAGCAAAGGAGAGTAGAGGTGATGAGTCCTGGAAGGACTTGGTGGAAAACCCGGGTAAATGGTGGGATAATAGATTGGAAAAGAGGAAC------------AAAAAAGGTCCGGACTTT------AAACACAAAGAAACTGGTGAA---------GCACTATGGCTC------AGCAGT---TCTCCGGCATGGGTGCTACCT------------------------AAGCTGCCACCTTTAAGA------------------------------------------------------------------------------------------------------------------------ACTAAGCAAGCTGTGACGATTGGCAATACGCCTCCCGCATGA
>PopulusTrichocarpa_Potri.001G394200.1
ATGAATTCA---CTGTGCAGAACTACAAGGCGAATCTCTCCTCCACTA---ATTCTCCTG---CTTCAACAA---TCATCTTGTTACTCC------------ACCAAC------GAA---------------AAGGAG---------------CACAACCCA---------CCAACA---ACTACACTAAAAAAA---ACACCACCTTTATACAAGAAATCACCGTCTTCT---------------------------------------------------------------------------------------------------------------------------------------------------------------------------------------------------------------ACAGATTTTCCAAGGCCCAAAGAAATCCCATTTCAAGCAAAGGTTGCTAATTCCATTAACTTAATTGGGTATATCGATATGCCTATTCAAACCCAAGTTTCATCTCCTGATGAAAAGTTTCGGGCTGCCACTGTTATTACCCAGGAACCT------TCTTAT------CAT---------------------------------------TCT------------CCTGCTCTTCGGATTCCAATAATATTTGAAGGTGATTTGGCCCATATTGCTGCTTCACACTTGAAGAAAGGAGATTTTGTCTACATAGAT---GGGCAGTTAAGTACTGACCCCCCT------------------CCTTTCCCTGAGATGCAGGAT---CAAACCCAAGTTCAG------------------------------------GTTTTGGTGAACAGTATCAACTTTATTGAGGGG---------TCTTTCCAA------------------------------------------------------------------------------------------------------------------------------------------------------------------------------------------------------------------------------------------------------------------------------------------------------------------------------------------------------------------------------------------------------------------------------------GTG---------------AAGAAAAGTATACTCGAGCAGCAACTAGAAGTGCCCTTAGAT---------------------------------------------------------------------------------------------------------------------------------------------------------------------------------------------------GATGATGCCAGCATGAAGAGAAAA---GGTGAA---TCTGGATCGAATTCC---TGGACAGACCTTCTTGAAAATCCAAATCAGTGGTGGGATTATCGTAGTAGTAAG---CGCAGTGGATTGGTAAAACCAAAGCACCCAGATTTTAAACACAAGAATAACAACCAGTCCGTCTGGCTTACTGGGGCA------------------------------CCAAGTTGGATTTTTTCAGGACTTGAGAAGGTGAAATTT------------------------------GAT---------------------------------------------------------------GTT---AAGACTGCCCTACCAACACAAACAAAGCAGCAAAAAGAGGAAGAATGCTGGAAGGACTTGGTGGAAAACCCTCATAAATGGTGGGACAACAGGGTTGACAAGAAAAAC------------CCAAAATCTCCGGATTTC------AAGCACAAAGAAACTGGTGAA---------GGATTGTGGCTT------GACACA---TCACCAGCTTGGGTGCTCCCA------------------------AAGTTGCCGCCTACAAAA------------------------------------------------------------------------------------------------------------------------GGTGCAGAAAATGTTGCTGGCACTGAGGGATACAATGCTCTA
>SesamumIndicum_SIN_1004379
ATGAATTTA---CTAGCCAGAAGAAGGTGCCTTTTTTACATCCACCCC---ATTGCTGCTCCTCTTCAACAA---TGCAGTTTCTTTTCC------------AGTAAA------GCT---------------GCCTAT---------------AGTAGCCAG---------AAAACG---CAGCAAGCTACCAAG------CCAAGAACCCAGAAATCTTCTCAATCGTCTTCAAGT---------------------------------------TTTACTCAG---------------------------------------------------------------------------------------AGAATCAAG------AAA------CAAGCAGAGGCGCTTGCT------------------------ACTGTTTGGCCCAAGCCAAGAGAGATGCCATATCAAGAGAAAGTTTCCAATTTTGTGAATTTGATCGGTCATATCAGGACACCGGTTCGTTTTGAG---GCTGCTTCTGATGGGAAACACTTTTCTACCACTGTGATTTCTCTAGGAAAT------GGAGGT------GAG---------------------------------------AGA------------AATTCTCTGTCGATTCCTGTGGTGTTTGAGGGAGACTTAGCTCATGTTGTCGCTTGTCATGTCAAGGAGAACGATTGTGTTTTCGTGTCA---GGGCAGTTGAGTGTGGATCCTGTG------------------AGATTGGTGTCGAGTGAGAGT---CTTGGGAAGTTTCAT------------------------------------GTTGTGGCGGAAAATCTTAACTTTGTCCAGGGA---------CTTGAGAAGAATTTTTTA---------------GATAAGAAATTAGGCGTGGAAACTGACAAGCCT------------------------------------------GGTAAGCACGGGGCTAAAAAGATTGAG------------------GAGGTCATAGAAAGG------------------GTGGATAAT---GATCCCTATTTTATG------------------AAGCAGTTG---------------------------GGAGAAGTACTGAAAAAT---------------------------------------------------------------------------------------------------------------CAAGATACGAGG---------------------AGA---------------GTTGAGAGTTCTGTCAAGCAGTCGAGGAATGCTGACTCTGTG---------------------------------TCAGCGCCTCCAACTGCGACTTTGGAATGTGGAAAGGAT------------GAGTCA---------------------------------------GTACGAGAAAAATGTAATGGAAGGAATGGA------------------------------------GGGATTGCTATTAAGAAAAAAGGA---GCAAAT---CAAAACTTGGATTTG---TGGAGGGATCTTGTCAAGAATCCCCTGCAGTGGTGGGATTATCGCGATCATAAG---AGTAATGGACTGGTTAAAGAAAAATTCCCGGATTTTAAGCAGAAGGTGACTGAAGAGGCACTCTGGGTCACCAGTGCG------------------------------CCAGAATGGGTGTTGCATGGACTTGGAAAACTGGAGTTT------------------------------GAT---------------------------------------------------------------GTT---AAGCCAATGAAACAAAAGCAAATGCAGGGAGGTAAACTTGATCATTTTTGGAAGGATTTGGTGGAAAATCCTGATAACTGGTGGGACAACAGAGCGCAGAAGAAAAAC------------CCGAAAGCACCCGACTTT------AAAAACAAAGAAACAGGTGAA---------GTTTTATGGTTA------AGCAGC---TCACCAGGTTGGGCATTATCC------------------------AGGCTACCGCCCATGAAA------------------------------------------------------------------------------------------------------------------------GATGGTTAA---------------------------------
>SolanumTuberosum_PGSC0003DMT400004436
ATGAATTAC---TTAACAAAATTCTCCTCTTCATCTCCCCAAAAATGC---CAACTTTTA---CTGCAAACCCTCAGTTCAAGATTTGCC------------TCTACA------ACC---------------ATTTCT---------------------------------AAGCCA---AGAAAACCCAAAATC------CCTAAACCCCAAGAACCCTCTTCATCTTATGTGCTT---------------------------------------ACCCATCCA---------------------------------------------------------------------------------------AGAATTGAGATTTATGAT------GAAGCAGAAGATGTG---------------------------TCTTCTTGGCCAAAGCCAAGTGAGATACCTTACCAAGCAAAAGTTGCAAATTCTGTTAATCTTGTTGGTTTTGTGCAAACCCCAGTTCATTTTGAA---GCTTCCTCTGATGGGAAATATTGTGCTAGTACTGTTGTTGCTCATGAGAAT------AGTGAT------GAT---------------------------------------AAC------------TCTGTTTTGATGATTCCTGTTGTGTTTGCTGGTGATTTAGCTCATGTTGTTGCTTGTCATGTTAAGGAAAATGATTGTGTTTATGTGTAT---GGGAAGTTCTCTATGGAACCATTG------------------TCTTGTGAATTCATGGATGAATATCAGTCTTGTTTTCAT------------------------------------ATTGTTGCTGAAAATGTCAACTTTGTGCAGGGT---------CTGAAACGA------------------------------------------------------------------------------------------------------AATGTTTCCCTCAAGGGAAATGTA------------------AAATCAGTTTATCCG------------------AAAGGTAAG---AACTTTGTGTTGGAT---------------------------------------------------------------------------------------------------------------------------------------------------------------------------------------GAAAACGATAAC---------------------CAG---------------CATTCTGATTATTTGGTCAAACAGAAAGATAGGTTGTCTGGT---------------------------------------------------------------------------------------------------------------------------------------TTAGAATATGATGATTCTGTTAAT------------------------------------TTGGGTGAGAGCAAGTCGGAGGAA---GGTGTT---ACGGGAGGTGATGAT---TGGAGAGACCTTATTAAGAATCCGAAACAATGGTGGGATTGTCGAAAGGCGAAG---TTAGATGGAATTGTGAAAGCAAGGCACCCTGATTTCAAGAAGAAGGATAGTAGTACTTCTCTATGGATTGAGAATACT------------------------------CCAAGGTGGGTTCTTGAGGGACTTGAAGGACTTGAATTC------------------------------GAT---------------------------------------------------------------GCT---TATGCTCCTAAATCTAAAAGCATT------GGGAAGGACGTTGATTCTTGGAAAGATTTGCTGGAGAATCCTGATAAATGGTGGGACAACAGAGCTAGTAAATTGAAT------------CAGAAAGCACCTGATTTT------AAGCACAAGAATACCGGTATA---------GGGCTTTGGGTC------GGTAGC---TCACCAGATTGGGTGTTGTCT------------------------CAGTTGCCACCATTGAGG------------------------------------------------------------------------------------------------------------------------GATCAACGAGCTGCTTCTTCAGACAAGTAG------------
>StrigaAsiatica_SGA_v2.0_scaffold126G33905
ATGAATGTA---CTAGCCAGAGCAATGCGCCTCCTCAATTTCCACCCCAAGACCGCCGCC---CTCCTACAA---TGCGAGACCTACTCC------------ACCAAA------ACC---------------ACGGCC---------CGAGGCAGCAGCCGG---------AAAACC---CCGGAACCGACAAAG------CCCAAGCCCGAGAAACGCTCCGCGACGACATCGTTG---------------------------------ATATCTTTCTCCCAG---------------------------------------------------------------------------------------ATAGCCCTG------AAG------CAATCGGAGGAGCTGACC------------------------GCCGTCTGGCCCAAGCCGGGGACGATATCGTACCAGTCGAAGGCAGCCAACTTCGTGAACCTGATCGGCCGGGTCGGGATTCCCATCCGGTTCGAG---TCTGCCGGCGGCGGAAAGCATCTGGCCACCACCGTGATTTCCCTCATGAAC------GGTGGC------GTA---------------------------------------AAG------------GATCCCCTGAAAATCCCCGTCCTGTTCGAGGGGCTCTTGGCCCGCGTCGTTTCGGGTCATGTCCGGGAGAACGACTGCGTCTTTGTGTCC---GGTCACCTGAGCGTGGACCCCACAGATCCGGTCCCAAACGAGAGCGAGAGCGAGAGCGAGAGC---CTCGGGAAATTCCAC------------------------------------GTCGTGGCTGAAAATATCAACTTTGTGGTGGGG---------TTGGAGAAG------------------------------------------------------------------------------------------------------------------------------------------------AATAGTTTATATGGG------------------TTGGGAACT---GATAAATCTGTT------------------------------------------------------------------------------------------------------------------------------------------------------------------------------------------GAGAACGCAGCT---------------------AAT---------------GGGTTTGATGAATTGCCCAAAAGAGAAAAGACTGAGGACGAC------------------------------------------------------------------------------------GAGCCA---------------------------------------TTAGCACAAACAGCAGTTCCGGAAAGTGGG------------------------------------AATGGCGATGGAAAGAAAAAGGAT---GTGGAT---AAAGCCATGGATCTC---TGGAGGGATCTTGTGAAGAATCCTCTGCAATGGTGGGATTTTCGCGAGCACAAG---GCAAACGGGCTGGTGAAGGCAAACCATCCGGATTTCAAGCAGAAGGTGAATGAGGAGCCTCTCTGGATTAAGAATGCC------------------------------CCCAAATGGATCTTGCCTGAGATTGTGAAATTGGAGTTT------------------------------GAA---------------------------------------------------------------GTG---AAAAATATGAGGCCGAAGCAG---------AACAAAACAGATGATTCTTGGAAGGAATTAGTTGAAAATCTCGATGATTGGTGGGATAACAGGGCCACGAAAAGAAAT------------CCTAAAGCGCCCGATTTT------GTGCATAAGGTAACTAGCAAGGTGGATTTCGCCTTGATTTTG------CGTTCT---ATGCAACTTTTGCTTATTGAAGCACAAAAAGCCAACCGA------AGCCTGATGGACGAACGG------------------------------------------------------------------------------------------------------------------------GAATCGGAAAGTAAGAAGACAACATTCCAGGAAGAAATCGAC
>VitisVinifera_GSVIVT01029254001
ATGAATTCA---CTGTCTCGAACCAGAAACCGTGTTCTCCTCCCTCTC---CTCACCACT---CTCAACCAA---TCTTCTTCTTCTTCT------------TCTTCT------TCT---------------TCTCTATTCTGCCACTTCACAGCCGCTGCC---------TCAGCC---CAGAAATACCCATCC------CGAAAATATAAAGCCGCGCAACAATCTTCTTCGTTG---------------------------------------TTGTCAGCA---------------------------------------------------------------------------------------TCGGTAATT------GAG------CCTAGTGCAGAGGATCATCCTAGGGACAGAGGAGCTCCGTCTGGTGATTGGCCGAGGCCAAGCGAGATTCCATGGCAGGCCAAGGTGTGCAATTCGGTGAATCTGATTGGTAAGGTTCATGCTCCAGTTCAGTTTCAG---CAGTCTTCTGATGGCAAGTGTTGGGCTGTTACTGTCATCGCCCAGGACGCCGATGCTGCTTCC------CAT---------------------------------------TCT------------CCGGCTCTGTGGATTCCATTAACATTTGAAGGTGATTTGGCTTATATTGCTGTGTGTCATCTGAAGGAAAATGATTGTGTCTATATAGCT---GGACAACTTATTACTGATCCACCT------------------CCACTCGATCTAAATCAGGGT---CCATCTAGTTTCCAG------------------------------------GTA---------------------------------------------------------------------------------------------------------------------------------------------------------------------------------------------------------------------------------------------------------------------------------------------------------------------------------------------------------------------------------------------------------------------------------------------------AAATCTAGTTAC---------------------ATA---------------------------------------------------------------------------------------------------------------------------------------------------------------------------------------------------------------------------------------------------------------------------------------AAAGAA---ATTGGAGCTTCACTA---------------------------------------------AGATGTGGGGTA---GAGGGACCTATTGTACTTGGCAAATTT------TTTACTCATCAG---------------GTTCTTTGCACCCAAGCA------------------------------CCAGAGAAACTCATT---------------GTAGCAGGT------------------------------GAA---------------------------------------------------------------ACA---------------------------------ATATCTGGTCTGATTTGTGGTAGGGATTTA------------------------------------------------------------GAAATCAGCTTAATTTTT------AAATTC------------------------ACATTTTATTTA------AATTAA------------------------------------------------------------------------------------------------------------------------------------------------------------------------------------------------------------------------------------
>CuscutaAustralis_C049N0088E0.1
ATGAACTTC---TTCACGAAATCAAAATGCGTCATGCCACGGCAAATC---CTCGCCTCG---CTCCGGCAA---TCGTCCTTCTTCTAC------------TCGTTA------TCC---------------TTCTCC---------------AAGTGGAGG---------AACCCC---CGGAGAGTCACGAAA------CCTAAACAGCCTTCGTCGGTTGTGCCCGACCCCTCG------------------------------------------------------------------------------------------------------------------------------------------------------AAA------TCTGAGAACGAATCG---------------------------AAGTCCCCCGACCGGCCATGCGAGATTCCGTTCTACTCAAATGTGGCAAATTCTGTGGACCTGATCGGTTTCGTCGAATCCCCTGTTCAGTTTGAG---GTTTTGCCCTACGACAGGTATGTGGCTAAGACCGTTGTTGTTTCTTCTGGC------CGGGAA------ACAGTTGATCTGGAAGGTAATTCTGCTGGCCCTCTGGTTTCGCTT------------CCTCGGGTGTCCATTCCAGTTGTTTTTCAAGATGATCTCGCAGTTATGGCGAAATGCCACATAAGGGAGGATGACTGTCTTTGCTTGTCT---GGGCAGTTGAGTGGAGCCTACCTG------------------TCTTTCGTCGCACTTGGTAAT---CATATGAATGTCTGT------------------------------------CTTCTGGTCCAGTCTGTGAACTTTGTGGGGAAC---------TTGAAGAGG------------------------------------------------------------------------------------------------------------------------------------------------AGGAAGAAGGAGCCT------------------GTTGGCAAC---AAAGAAGGCGACTCG---------------------------------------------------------------------------------------------------------------------------------------------------------------------------------------TCTCAAATGGAA---------------------GCT---------------GAAAACAATGCCGTTGAGCAGCAGAATGAGGAGAGAAAAGGC---------------------------------------------------------------------------------------------------------------------------------------------------------CCGAAT------------------------------------AAAGGGTTTAGAAAGAAGACAATG---AAAGTG---GAAGAGTGGAAGGAA---TGGAGGGAGCTAATCAACAATGCAAAAGAATGGAAGGACTATCGCAGAAAGAAA---TCCGAGGGAAGTGTGAAAAATGGGCACCCAGATTTCAAGCATATCCAGAGTGGCGCTTCTCTTTGGGTTTGCAGTGCA------------------------------CCTAAATGGATCCTACCCGGACTTGAAGGGCTGGAGTTC------------------------------AAC---------------------------------------------------------------AATGGTCCTTCTGGGAAGGCAAAAGCTAATCAGAAAAATGGAGGAGATGAGCATTGGAAGAGTTTGGTTCAGAATCCTGGGAAATGGTGGGACAACAGATCACATAAGAAGTAT------------GAAAGATCGGCAGATTTC------AGACACAAAGATTCAGGGAAA---------AGACTGTGGCTT------GATCGT---GCGCCAGAGTGGGCATTGTCC------------------------AAATTGCCCCCGCCTCCG------------------------------------------------------------------------------------------------------------------------AAAGGTGGTAAAACTGCCTCTTGA------------------
>Actinidiaeriantha_DTZ79_20g04260
ATGAATTGG---ATAGGTCGGCTGCAACAACTACTAGTACAACATTCC---ATAGCTGTT---GTGCAAAATCACTCCTCCCCATACTCA------------ACAAGT------AGT---------------ACCAAT---------------ACTAGCCCG---------TTCAAG---AACCAGTACACCGAG---AAAAACCCTTACCCTAAACCACAGCAGCAACCACCACCA------------CCACCACCTCCACCTCCGCCTACGGGTTCTGCAGAA---------------------------------------------------------------------------------------ATGGTTGAG------AGA------CAAACG------------------------------------CAAGTTGGAAGCAGGCCAAGCGAGATTCCATGGCAACCAAAGGTTGCCAATTCGGTGAATCTCATCGGCCATGTTCAGATTCCAGTCCAGTTCGAA---GCTACCCCAGACGGCAAGTACTGGGCTGGCACCATAATCTCCCAACAGGAC------GGCGACTCGTCCGAT---------------------------------------TCT------------CCACCATTTTGGATTCCAATTATTTTTGAAGGTGATCTAGCTCATATTGCAAACTACCATCTGAAAGCAAAGGATTATGTTTATATAGTT---GGACAGCTAAGTGCTGACCCACCG------------------CCATTCCCTATAAGTCAGGGA---CAAGCAAATGTCCAG------------------------------------GTTATGGTTCGTAGCATAAACTTTGTGCAGAGA---------TCTTCTCAG------------------------------------------------------------------------------------------------------------------------------------------------------------------------------------------------------------------------------------------------------------------------------------------------------------------------------------------------------------------------------------------------------------------------------------ATG---------------AAGAAATCCGTCACGCAACACAATCTTGAGCAGGATAATAGC------------------------------------------------------------------------------------------------------------------------------------------------------------GGT------------------------------------ACTGTTAGTGATCTGAATGATGAT---GGAGAG---CCCACATTGAACTCT---TGGAAGGAGCTTGTGAAAAATCCAAAAAAATGGCAGGATTTCCGTGAAAATAAG---CGCAATGGACTGTTAAAACAAAAACACCCAGATTTTAAACACAAGGATAGTGGTCTTTCCCTTTGGCTTGACACCGCT------------------------------CCGGAATGGGTGCTGTCAGAACTCAAAGGATTAGAATTT------------------------------TAT---------------------------------------------------------------GTT---CAATTTGCCAAGTCTGAAGGTGATGATTCTAATCGAGGTGATGATCTTTGGAGGGACTTGGTGGAAAATCCTGATAATTGGTGGGACAACAGAGCAAATAAGGCCAAT------------AAAAAGTCTCCCGACTTT------AAACACAAAGTTACAGGTGCC---------GGACTATGGCAA------AGGGGC---TCCCCATCGTGGGTGTTGTCT------------------------AGGTTGCCTCCTCTGAAA------------------------------------------------------------------------------------------------------------------------TCAGCACATACCGCTACCTTTTGCAAGACGACCAAACCGCTA
>GossypiumRaimondii_KJB77976
ATGAACTCA---CTAGCAAAATCACAATCACATAATGCCTCCAGAAGG---TGGCTAGCT---------------TCGCAGCTATTCACC------------ACTTCA------ACC---------------GCCGCC---------------AAACGCTGC---------TCTAAA---TCCGGCATACTCTCC---------------------------------------------------------------------------------------------------------------------------------------------------------------------------------GACACTAAA------CCC------CCAACAGCA---------------------------------CAGGAATGGCCTAGGCCTTCTAAGATACCTTACCAACCCAAGGCGGCTAATTCCGTCACCCTTTCCGGTTACATTAATATGCCCGTACAATTCGAA---GCTGCTTCCGATGGGAAATTCTGGGCTGGCACTGTTATTTCACAGAACCCT------TCCCAT------GAT---------------------------------------TCT------------CCTCCTCTTTGGATTCCGATTATTTTTGAGGGTGATTTGGCTCACACGGCTGCTTTTCATCTTAAAGAAAATGATCATGTTTACATTGAT---GGGCAACTCACTGCTGATCCACCT------------------TCTAATGCA---ACTCGTAAT---CAAGCCAGTGTCCAG------------------------------------GTTATGGTGCGTGCTATCAACTTTGTTGATGAA---------------------------------------------------------------------------------------------------------------------------------------------------------------------------------------------------------------------------------------------------------------------------------------------------------------------------------------------------------------------------------------------------------------------TCATCTCCCAAG---------------------ACA---------------AAAAGCATTGCTTCTGTTAAAACCAAAAGGACCTCAAGGCAT------------------------------------------------------------------------------------------------------------------------------------------------------------------------------------------------------TCTGATAGTACTGGGAAAGAT---GCTGAA---CCTGCAGCGAATACA---TGGAGAGATCTTCTAGATAATCCAAAAGAATGGATGGATTACCGTGAACATAAG---CTTAATGGATCAGTAAAACCCAAATATCCTGATTTTAAACGCAAAGACGGTGTTCATTCACTTTGGCTCGATAGTGCA------------------------------CCAAAGTGGGTTGTACCAAAACTTGAAGGACTGAAATTC------------------------------GAT---------------------------------------------------------------ATT---CCTAAAGTGAAACCACCCAAA---------GATTTAGTGGAAGGATCCTGGAAGGACTTGGTTGAAAACCCGAATAAGTGGTGGGACAATAGATTGCAAAAGATAAACGGCAAGGTGAAGGAAAAATACCCCGATTTC------AAACATAAAGAAACCGGCAAG---------GTTCTATGGGTT------AGTGAC---ATGCCAACTTGGGCGGAATCT------------------------AAGTTGCCGCCTTTAAAT------------------------------------------------------------------------------------------------------------------------AGTAAAAAATGGTCCGGCAACCCATGA---------------
>TheobromaCacao_Thecc1EG006013t1
ATGAACTCC---CTCACTCGATCAGAAGCGCAGCAGGCGTCAAGAAGA------TGGATT---TTGCAGTCT------------TTCTCT------------ACTTCT------ACA---------------ACTTCC------------------------------------------AAGCGGTTGACACAA------CCCGAGAACCCCTCCGACTCTAAACACTCAGCGCCC---------------------------------------------------------------------------------------------------------------------------------------------------------------------------------------------------------AAGGAATGGCCTAGGCCTGGTGAGATCCCCTACCAGTCCAAGGTGGCTAACTCGGTCAGTCTCTCGGGTTACATTCATATGCCCGTCCAGTTCGAG---GCTGCTTCTGATGGGAAATTCTGGGCTGGCACTGTAATTGCCCAGAACCCT------TCTTCT------GAT---------------------------------------TCT------------CCTCCCCTTTGGATTCCAATAATTTTCGAAGGTGATTTGGCCCATATTGCTGCTTGCCATCTGAAAGAAAATGATCATGTCTATATAGAT---GGGCAACTGAGTGCAGATCCACCT------------------TCTTCTAATGCAACTCATGCT---CAAGCCAATGTCCAG------------------------------------GTTATGGTGCGTACTATCAACTTTGTTGATGAA---------TCTCCTCCC------------------------------------------------------------------------------------------------------------------------------------------------------------------------------------------------------------------------------------------------------------------------------------------------------------------------------------------------------------------------------------------------------------------------------------ATG---------------ACAAAAGGCATTGCTTCCCATAAACAAGAAGGGACCTTAAGC---------------------------------------------------------------------------------------------------------------------------------------------------------------------------------------------------CATTCTGCTGGTACTAAGCAAGGT---ACTGAA---ACTGCCCCAAATCCC---TGGAGGGATCTTCTTGATAATCCAAAAGAATGGCAAGATTACCGTGAAAATAAG---CTTAATGGATTGGTAAAACCCAAATATCCTGATTTTAAACACAAAGATAGTGGTCTTGCACTTTGGCTTGACTCCGCA------------------------------CCTAAGTGGGTGTTATCAGAACTTGAAGGACTGCAATTT------------------------------GAT---------------------------------------------------------------GTT---CCTATTCAAAAACCAAAGCAACTGAATCGACATAAAGGGGATGGATCCTGGAAGGACTTGGTGGAAAACCCGAATAAGTGGTGGGACAACAGATTGGATAAGTTCAATGGCAAGATAAATGAAAGATATCCTGATTTC------AAGCATAAAGAAACTGGTGAA---------GCACTATGGCTT------ACTGAT---TCACCAGTTTGGGTGGAACCA------------------------AAGTTGCCTTCTTTGACA------------------------------------------------------------------------------------------------------------------------AGTAAAAACGGTACAGCAAACCATGAGAGGGGTCGAGTGCCT
>VacciniumCorymbosum_VaccDscaff150-augustus-gene-2.49-mRNA-1
ATGAATATG---TTAGGTAGGCAACAGCAACTACGACGACAACATCCG---GTAGCTGTT---CTGCAACAACACCCAGTTCTATACTCA------------ACAACC------ACTGATACTAAAACTCGCACTCCT---------------AGTTTATCA---------AAAAAT---CAGGAGGTGAGGTAC---GCCGCTAAAAACCCTAAACCCCCGAAGCAGCCCGAAATAGTTCAGAAGCAAACCCAAGAGCCGCAGAGAGTGATACAGATGGAACAG---------------------------------------------------------------------------------------GGCTTAAAG------ATG------AAAGAACAACTGCCTAAC------------------------GCCGATTTGCAGAGGCCGAGCGAGATTCCATGGCAGTCAAAGGTCGCCAATTCGGTCAATCTGATTGGGCATGTCCAGATTCCAGTCCAGTTCGAA---GCTTCCCCAGACGGCAAGTACTGGGCTGGCACTATCATCTCCCGAAGCGAT------GGAAATTCTTTGGAT---------------------------------------ACT------------CCACCCTTTTGGATTCCAATAATTTTTGAAGGTGACCTAGCACATATTGCTGCCTGCCATCTGAAAGCCAAGGATCATGTTCACATAGCT---GGACAGCTAAGTGCAGATCCACCA------------------CCATTCACTATGGCTGAAGGC---CAAGCAAATGTCCAG------------------------------------GTTATGGTGCGTAGCATAAGCTTTGTGAAGGGG---------TCTTTTCAG------------------------------------------------------------------------------------------------------------------------------------------------------------------------------------------------------------------------------------------------------------------------------------------------------------------------------------------------------------------------------------------------------------------------------------ACA---------------AAGAAAGTGGTGACATCACAAAATCTTCAGTGTGATAGCAAT------------------------------------------------------------------------------------------------------------------------------------------------------------GTT------------------------------------TCTGTTAGTGGGATTAAAGATGAT---GGAGAC---CCTGCATTTCAGTCT---TGGAGGGACCTCGTAAGAAATCCACTAGAATGGCGGGATAACCGTGAATATAAG---CTCAAGGGATCGCTTAAACCAAACTACCCAGATTTTAAGCACAAGGATAGTGGTCTTGGCCTCTGGCTTAACAGAGCT------------------------------CCGAAATGGCTACGGTCGCAACTCGAAGGTTTAGAATTT------------------------------GCT---------------------------------------------------------------GCT---CAATTTCCTAAAGTGGAACAAGGAAAGAGTTCTAAAGGTGACGACTCCTGGATGAACGTGGTGGAAAATCCCAATAAATGGTGGGACAACAGAATGAATAAGATCAAC------------AAAAGGTTTCCCGACTTC------AAGCACAAAGTTACGGGTGAA---------GCACTGTGGCTA------AGCAAT---TCGCCAGCTTGGGTATTGTCT------------------------AGGTTGCCTCCTTTGAAA------------------------------------------------------------------------------------------------------------------------GCTAACCACACTGCTACTTTTACCAAGAGGGATATGCCGCTA
>Epifagusvirginiana_2026534Epifagus_virgiiaabuds
---------------------------------------------------------------------------------------------------------------------------------------------------------------------------------------------------------------------------------------------------------------------------------------------------------------------------------------------------------------------------------------------------------------------------------------------------------------------------------------------------------------------------------------------------------------------------------------------------------------------------------------------------------------------------------------------------------------------------------------------------------------------------------------------------------------------------------------------------------------------------------------------------------------------------------------------------------------------------------------------------------------------------------------------------------------------------------------------------------------------------------------------------------------------------------------------------------------------------------------------------------------------------------------------------------------------------------------------------------------------------------------------------------------------------------------------------------------------------------------------------------------------------------------------------------------------------------------------------------------------------------------------------------------------------------------------------------------------------------------------------------------------------------------------------------------------------------------------------------------------------------------------------------------------------------------------------------------caa---------------------------------------------------------------ata------------------------------------------------------------ttcttcgccaacccatatgagtggtgggatgatagaaaccgtaaattaaac------------ccaaaatctcctgacttt------aagcacaaagatactggtgag---------gtgctctggatt------aaagac---------------------aat------------------------------------------------------------------------------------------------------------------------------------------------------------------gatNNN------------------------------------
>Aeginetiaindica
------------------------------------------------------------------------------------------------------------------------------------------------------------------------------------------------------------------------------------------------------------------------------------------------------------------------------------------------------------------------------------------------------------------------------------------------------------------------------------------gtgcaaattgagaaccattta---------------------------------gctcaa---agctcagaagat---------------------gttgtaaaacaggtggaa------tgtgat------gaa---------------------------------------gag------------------------------------ttcagtcag------------------------------aagtggaaagaagcccttgaaaaagccaaaggcaag------------------------------------agattttctgttgaggacgat---tgggcctcgagttct------------------------------------gttcttcagctgtcaaacaacgaggccgatact---------tcggagcgt---------------------------------------------------------------------------------------------------------------------------------------------------------------------------------------------------------------------------------------------------------------------------------------------------------------------------------------------------------------------------------------------------gttgagtctaaa---------------------ctg---------------gaaaatggtgttgagaaaatttca---------------------------------------------------------------------------------------------------------------------------------------------------------------------------------------------------------------------tcgggtactacgaagatgaagaat---gaggaa---catagcttggattta---tggagtgatcttgtgaaaacccccaaacaatggttggattttcgcgatcacaaa---gctagagggctcttgaaagcaaaattccccgacttcaagcgaaagggtaccggaaatgcactttgggtcgatcgtgcc------------------------------cccaaatgggttttaccggagcttggaagattggagtta------------------------------gat---------------------------------------------------------------gtt---gagcctttgaagatcaagcctgcgcaaggcgcaaaagaggaagattcttggaggagtttggtggaatatccttacaaatggtgggataataggttggacaagcgaaat------------ccgagggcccctgatttt------aagcacaaggagacgggcagg---------ggattgtggtta------agcgac---acaccggattgggctttgtcg------------------------------------------------------------------------------------------------------------------------------------------------------------------------------------------------------------
>Alectravogelii
------------------------------------------------------------------------------------------------------------------------------------------------------------------------------------------------------------------------------------------------------------------------------------------------------------------------------------------------------------------------------------------------------------------------------------------------------------------------------------------------------------------------------------------------------------------------------------------------------------------------------------------------------------------------------------------------------------------------------------------------------------------------------------------------------------------------------------------------------------------------------------------------------------------------------------------------------------------------------------------------------------------------------------------------------------------------------------------------------------------------------------------------------------------------------------------------------------------------------------------------------------------------------------------------------------------------------------------------------------------------------------------------------------------------------------------------------------------------------------------------------------------------------------------------------------------------------------------------------------------------------------------------------------------------------------------------------------------------------------------------------------------------------------------------------------------------------------------------------------------------------------------------------------------------------------------------------------------------------------------------------------------------------------------------------------------------NNNggggaagattcttggagggatttagtggaaaatcctaataagtggtgggataacagattggacaagagaaat------------ccgaggtcgcctgatttt------aagcacaaggagacaggctta---------ggactgtggtta------agcgac------------------------------------------------------------------------------------------------------------------------------------------------------------------------------------------------------------------------------------
>CastillejaMiniata
------------------------------------------------------------------------------------------------------------------------------------------------------------------------------------------------------------------------------------------------------------------------------------------------------------------------------------------------------------------------------------------------------------------------------------------------------------------------------------------------------------------------------------------------------------------------------------------------------------------------------------------------------------------------------------------------------------------------------------------------------------------------------------------------------------------------------------------------------------------------------------------------------------------------------------------------------------------------------------------------------------------------------------------------------------------------------------------------------------------------------------------------------------------------------------------------------------------------------------------------------------------------------------------------------------------------------------------------------------------------------------------------------------------------------------------------------------------------------------------------------------------------------------------------------------------------------------------------------------------------------------------------------------------------------------------------------------------------------------------------------------------------------------------------------------------------------------------------------------------------------------------------------------------------------------------------------------------------------------------------------------------------------------------------------------------------NNNggggaagaatcttggaagagcttggtggataatcctagtaaatggtgggataataggttggacaagagaaat------------ccgagggcgcccgatttt------aagaacaaagagacgggcgaa---------gggttatggtta------agcgac---tcaNNN---------------------------------------------------------------------------------------------------------------------------------------------------------------------------------------------------------------------------
>ChristisoniaKwangtungensis
---------------------------------------------------------------------------------------------------------------------------------------------------------------------------------------------------------------------------------------------------------------------------------------------------------------------------------------------------------------------------------------------------------------------------------------------------------------------------------------------------------------------------------------------------------------------------------------------------------------------------------------------------------------------------------------------------------------------------------------------------------------------------------------------------------------------------------------------------------------------------------------------------------------------------------------------------------------------------------------------------------------------------------------------------------------------------------------------------------------------------------------------------------------------------------------------------------------------------------------------------------------------------------------------------------------------------------------------------------------------------------------------------------------------------------------------------------------------------------------------------------------------------------------------------------------------------------------------------------------------------------------------------------------------------------------------------------------------------------------------------------------------------------------------------------------------------------------------------------------------------------------------------------------------------------------------------------------------------------------------------------------------------------------------------------------------------ggggaagattcttggaggagtttggtggaaaatcctaacaaatggtgggataatagattggtcaagagaaat------------ccgagggcccctgatttt------aagcacaaggagacgggcatg---------ggactgtggtta------agcgac------------------------------------------------------------------------------------------------------------------------------------------------------------------------------------------------------------------------------------
>Escobedia
------------------------------------------------------------------------------------------------------------------------------------------------------------------------------------------------------------------------------------------------------------------------------------------------------------------------------------------------------------------------------------------------------------------------------------------------------------------------------------------------------------------------------------------------------------------------------------------------------------------------------------------------------------------------------------------------------------------------------------------------------------------------------------------------------------------------------------------------------------------------------------------------------------------------------------------------------------------------------------------------------------------------------------------------------------------------------------------------------------------------------------------------------------------------------------------------------------------------------------------------------------------------------------------------------------------------------------------------------------------------------------------------------------------------------------------------------------------------------------------------------------------------------------------------------------------------------------------------------------------------------------------------------------------------------------------------------------------------------------------------------------------------------------------------------------------------------------------------------------------------------------------------------------------------------------------------------------------------------------------------------------------------------------------------------------------------------NNNgattcttggagggatttagtggaaaatcctaataactggtgggataacagattgggcaagagaaat------------ccgaggtcgcctgatttt------aagcataaggagacgggctta---------ggactgtggtta------agcgac---tcgNNN---------------------------------------------------------------------------------------------------------------------------------------------------------------------------------------------------------------------------
>Euphrasiaarctica
---------------------------------------------------------------------------------------------------------------------------------------------------------------------------------------------------------------------------------------------------------------------------------------------------------------------------------------------------------------------------------------------------------------------------------------------------------------------------------------------------------------------------------------------------------------------------------------------------------------------------------------------------------------------------------------------------------------------------------------------------------------------------------------------------------------------------------------------------------------------------------------------------------------------------------------------------------------------------------------------------------------------------------------------------------------------------------------------------------------------------------------------------------------------------------------------------------------------------------------------------------------------------------------------------------------------------------------------------------------------------------------------------------------------------------------------------------------------------------------------------------------------------------------------------------------------------------------------------------------------------------------------------------------------------------------------------------------------------------------------------------------------------------------------------------------------------------------------------------------------------------------------------------------------------------------------------------------------------------------------------------------------------------------------------------------------------NNNgaagattcttggaaggacttggtggaaaatcctaataattggtgggataatagattgaacaagagatac------------ccgaggtcgcccgatttt------aagaacaaagcgacgggcgaa---------ggtctatggtta------agcgac---tcgcccgagtggNNN------------------------------------------------------------------------------------------------------------------------------------------------------------------------------------------------------------------
>Pedicularis
---------------------------------------------------------------------------------------------------------------------------------------------------------------------------------------------------------------------------------------------------------------------------------------------------------------------------------------------------------------------------------------------------------------------------------------------------------------------------------------------------------------------------------------------------------------------------------------------------------------------------------------------------------------------------------------------------------------------------------------------------------------------------------------------------------------------------------------------------------------------------------------------------------------------------------------------------------------------------------------------------------------------------------------------------------------------------------------------------------------------------------------------------------------------------------------------------------------------------------------------------------------------------------------------------------------------------------------------------------------------------------------------------------------------------------------------------------------------------------------------------------------------------------------------------------------------------------------------------------------------------------------------------------------------------------------------------------------------------------------------------------------------------------------------------------------------------------------------------------------------------------------------------------------------------------------------------------------------------------------------------------------------------------------------------------------------------------gattcctggaagaatttggtggagaatccagaaaactggtgggacaatagaacgaataagaaaaac------------ccgaaagcgcccgatttt------aagcacNNN---------------------------------------------------------------------------------------------------------------------------------------------------------------------------------------------------------------------------------------------------------------------------------
>Phtheirospermum_GFQ03891.1_25325
atgagttta---cttgccagaagaggaggccgttttttcgtccactcc---attattcct---cttcaacaa---ttcaatttctattcc------------acaaaa------aca---------------actcct---------------tttactccc---------aaaacc---caacggtcaaccagt---aataccaaaaccctaaaaccctcacaatcaccaagc------------------------------------------ttatccgag---------------------------------------------------------------------------------------agagtgaag------aat------cagaccgggtcgatg---------------------------atcgattggcctaagccaatcgagattccatatcaggcaaaagtcgccaattctgtcaatttaatcggccgcgtcaaagccccagttcaattcgac---tccgcttccgacgagaatccctctgctgctgctgtgattttccaagaaaac------ggccat------gga---------------------------------------aac------------aactctctgttgatccccgtcgtgttcgaaggcgatttagctcatgtcgtggcttgccacgtgaaggagaacgatcgtgtttacgtttcg---ggccagctgagcgagagcccgacc------------------cggttcgccttcaacgaaagt---gtcggtaagtttcat------------------------------------ctcgtcgccgagaatcttaattttgtcgatggt---------tttccgaaaaacgttcat---------------gttaaaaaatcatctgttgtc---------------------------------------------------------acaccttttgctaaaaagaccgag------------------gaggtggtgaaaaat------------------------gac---gatgtagagtttaat------------------cagaaatgg---------------------------aaagaggctttggaaaatgcc---------------------------------------------------aaagataagaaattttctggt------------------------------------gagagtgattgg---------------------acg---------------tcgaggcctgttcttaagcagacatacgatgaggcggataat------------------------------------------------------------------------------------------------------------------------------------------------gggaagagtgttgta------------------------------------gagagtgtaaaaccgaagaaaaac---ggggat---tcaggtttggattta---tggagggatcttgtgaaaagcccgcatcaatggtgggattatcgtgatcacaag---tcaaacgggttggtgaaagaaaaataccctgattttaagcacaaagagacgggcgacgggatttgggtcgatagcgcg------------------------------cccgattgggttttgccgggacttgggaagttggagttt------------------------------gat---------------------------------------------------------------gtt---aagtttatgaaaccgaagccagtggcaggtggtaaaggggaagaatcttggaagagcttggtggataatcctagtaaatggtgggataataggttggacaagagaaat------------ccgagggcgcctgatttt------aagaacaaagagacgggcgaa---------gggttatggtta------agcaac---tcgccggattgggcaatgtcg------------------------ggtttgccgcaattgaga------------------------------------------------------------------------------------------------------------------------gatggcaagaagaat---------------------------
>PhelipancheAegyptiaca_GWHTBHPU030233.p1
atgagttta---cttgccaggggaagatgc---------------------ctgtttcct---cttcgacag---tcgagtttgtattcg------------acgaaa------tca---------------actcct---------------tctaccccc---------aaaccc---aaacgagttaccagt---aatgcccgaaccccgaaaccctctcaatcatcatcaagt---------------------------------------ttatccgat---------------------------------------------------------------------------------------ggaatcaac------aaa------ccaactgggtcgatt---------------------------accgtctggccgaagccactcgagattccatatcaatcaaaagttgcaaacgccctgaacttaatcggtcgcgtcaaaaccccagttcaattcgat---tccgcttctgacggaaattactttgctgccgctgtgatttctcaagaaaac------ggcgtc------gga---------------------------------------gat------------aacactctgttgattcccgtcgtgtttgaaggcgatttagctcatgtcgtcgcttgccatgtcaaggagaacgattgtattttcgtttcg---gggcagttgtgcgtgggcccctcg------------------cgctttgcgtttaaagatgat---cttgccaagttccat------------------------------------ctcgtggctgagaatcttaacttcgttgaggga---------tatgtgaaaaatgttcct---------------ggtaaaaaatctatggtgcaaattgag---------------------------------------------------aagcctttggataaaaataacgat------------------gagatgatgaaaaag------------------gtggataat---gatgaagagtttaat------------------caaaagtgg---------------------------aaagaggcacttgaaaatgca---------------------------------------------------aaagttaagaaaatttcaggt------------------------------------gagagtgattgg---------------------gta---------------catagttctgttaccaagcagtccaacgatgagtctagccaa---------------------------------------------------------------------------------------------------------------------------------------gaaaaggataacgagaagagtgga------------------------------------gaaattgttacaaagatgaaaaattttggggat---tcaagcttggattta---tggagggatcttgtgaaaagccctcgacgatggtgggattatcgcggtcacaag---tcgagtggattggttaaagaaaaatttccggattttaggaacaaagagactggtgacgggctctgggtcgatagcgct------------------------------ccaagttgggctttgccgggacttgaaaaattagaattt------------------------------gat---------------------------------------------------------------gtt---aagttcatgaaaccaaagcacgtgcaaagtggtaaaggggaagattcttggaagagcttggtggaaaatcctaataaatggtgggataatagagtgggaaagaaaaat------------cctaggtcacccgatttt------aaacataaggagacaggtgaa---------gcgttatggtta------agtgac---tcgcctgattgggctttgtgc------------------------aatttaccagtatcggga------------------------------------------------------------------------------------------------------------------------gatggtaagatgaatgtgcaggcacttcaaagcatg------
>StrigaAsiatica_TRINITY_DN10571_c0_g1_i5_len=2357_path=[2:0-634_3:635-1301_4:1302-1453_7:1454-1553_8:1554-1979_10:1980-2012_11:2013-2185_13:2186-2259_14:2260-2356]
atgaattta---ctagccaaaagaggcggcctttccccctttcgatcc---atcgccgta---cttcaacaa---tggagtttgtactgt------------accaaa------aca---------------gctccg---------------ttcagctcc---------ttaacc---caacaagtgacagag---aatctcggagcccagaagacctccgattcgagccttcct---------------------------------------ccgacg---------------------------------------------------------------------------------------------atcaag------gaa------cggagaggtccggcg---------------------------atcgactggccgaggccgatagagattccgttccaacctcgggtcgccaacgccgtgaatttgatcggccgcgtgaaaaccccggtccatctcgag---tccggcgccgatgggaatcgcttggccacggttttgatttctcaggattgt------ggcgac------agg---------------------------------------tgt------------gacactctgttgatccccgttgtgttcgaaggcgatttggctcaggtcgtggcccttcacgttaaggagaaggatcgtgttttcgtttcg---gggaagctgagaatgggccccacg------------------agattcgtcttcgccgacggt---tacggaaagttccat------------------------------------ctcgtggccgagaatctcaattttgtcgagggc---------tatgtgaaa------------------------------------------------------------------------------------------------------------------------------------------------------------------------------------------------------------------------------------------------------------------------------------------------------------------------------------------------aaggctgtttctggc------------------------------------gagagcgattgg---------------------gtc---------------gcgagtcctgttactcagcagtcgaacaatgaggcgaacgat------------------------tcg------aatcatatt------------------------------------------gagtct---------------------------------------aagcctgaaaagggttacgagaaaagttta------------------------------------cagagtagtagcacgaagaagaag---ggggac---cggagcttggatttg---tggagggatcttttgaaaagcccaaaacagtggtgggattatcgtggtcacaag---tctaatgggctggtcaaagaaagacaccccgactttaagcataaggattctggaaacgggctttgggttgaccgtgcc------------------------------cccgactgggttttgctgggactcgcaaaattagagttt------------------------------gat---------------------------------------------------------------gtt---atgttcttgaggcccaggctgtcgcaaggagcgaaaggggaagattcttggaagagtttggtggaaaatccgaataaatggtgggataatagattgggcaagaaaaat------------ccgaggtcgcccgatttt------aagcacaaggagacaggcgaa---------ggattgtggttg------agagac---gtgccggaatgggctttgtcg------------------------aggttaccacaatcgaaa------------------------------------------------------------------------------------------------------------------------gatgggaagaagagtatacaggcccttgaaagcgtt------
>LindenbergiaPhilippensis_12G113800.1
atgaattta---ctcgccagagtcaaacgcctcttccccctgcaatcc---atcaccgcc---cttcaacaa---ttcagcttctactca------------accaaa------acg---------------actcaa---------------ttttcccca---------aaaccc---caacgattaaccact------gccaaaaccctaaaaccctctcaatcatcgagt------------------------------------------ttatccgaa---------------------------------------------------------------------------------------agaatcaag------cat------caaactggctccgta---------------------------atcgattggccgaagccaatcgagattccgtatcaagcgaaagtcgcaaactccctgaatttgatcggtcgcgttaaatccccggttcaattcgaa---tccgattccgatgggaatcactttgctgcgattgtgatttctcaaaacaat------ggtgaa------aag------------------------------------------------------agctcgctgttggttcctgttgtgtttgagggtgatttagctcatgttgtagcttgtcatgtgaaggagaatgattgtgttttcgtgtcg---gggaaattgagcatggagaagatg------------------cggttcgcgttcaaagatagt---ctagggaagtttcat------------------------------------cttatggctgagaatcttaattttgttgaggga---------tttgtgaaaaatgttcct---------------ggtaaaaaatctggagtctcgttttctggtgtg------------------------------------gaaattgacaggcctttggctaaaaagactgag------------------gaggtgatgaacaaa------------------gtggatagt---gatgaagattttaat------------------cagaagtgg---------------------------aaagaggcattggaaaacgca---------------------------------------------------aaagttaagaaattttcgggt------------------------------------gaaaatgattgg---------------------aca---------------tcgagttctgttattaaacagtccgaaaatttggagcgtgtt------------------------------------------------------------------------------------gagtcg---------------------------------------aaacaagaaaagggtgacgagaggagtgga------------------------------------aatagtgcaaacaagaagacaaat---ggggat---ttaagctcggattta---tggagggatcttgtgaaaaaccctcgacaatggtgggattatcgcggctacaag---tctaacggattggttaaagaaaaattccccgattttaagcacaaagagaccggtgactctctttgggtcggtaactca------------------------------cctgattggtttttgcctgaacttgagaaattggaattt------------------------------aat---------------------------------------------------------------gtt---aagtctatcaaagcaaagccggtgcaaggtggtagaggggagggatcttggaaggacttggtcgaaaatcccaataaatggtgggataatagattagacaagagaaat------------ccgagagcgcctgatttc------aagcataaggagacgggtgat---------gggttatggtta------agcgag---acgcctgattgggcgttgtcg------------------------aggttaccatcattgaaa------------------------------------------------------------------------------------------------------------------------gatggcaataagaatatgcatgcactt---------------
>StrigaAsiatica_GER41353.1_16887
atgaattta---ctcgccaaaagaggcggcctttgcccctttcgatcc---atcgccgta---cttcaacaa---tggagtttatactgt------------accaaa------acc---------------gctctg---------------ttcagcccc---------ataacc---caacaatccgcagag---aatctcagagcccagaagccctccgattcgagccttcct---------------------------------------ccaatgaag------------------------------------------------------------------------------------------atcaac------gaa------cggaaagattcgaca---------------------------atagatattctgttccga---gagattccgttccgacctcgtgttggcaacaccgtgaatttgatcggccgcgtgaaaaccccggcccatctcgag---tccgacgccgatgggaaatgctttgccacggttttgatttctccggattat------gacgcc------ggg---------------------tgtgaaatgcttcccgggtgt------------gaaactcggttgattcccgttgtgtacgaaggcgaattggctcagttg---gcctgtcgccttaaggagaacgatcgtgttgatatttcg---------ctgagaatgggtcccaca------------------aggttc---------------------------------------------------------------------------------------------------------------------------------------------------------------------------------------------------------------------------------------------------------------------------------------------------------------------------------------------------------------------------------------------------------------------------------------------------------------------------------------------------------------------------------------------------------------------------------------------------------------------------------------------------------------------------------------------------------------------------------------------------------------------------------------------------------------------------------------------------------------cag---ttgaatttg---tggagggatcttttgaaaagcccaaaacagtggtgggattatcgtggtcacaag---tctaatggtctggtcaaagaaagacaccccgactttaagcacaaggattctggaaatgggctttggcttgacagtgct------------------------------cccttctgggtttcgcagagacttgccgaattagagttt------------------------------gac---------------------------------------------------------------gtt---aagttcttgagacccaggctgtcgcaaggtgcgaaaggggaagattcttggaagaatttggtggaaaatccgaataaatggtgggataatagattgggcaagaaaaat------------ccgagatcacccgatttt------aagcacaaggagacaggcgaa---------ggattgtggtta------agtaac---atgccggaatgggctttgtcg------------------------aggttaccacaatcgaaa------------------------------------------------------------------------------------------------------------------------gatgggaagaagagtatacaggcccttgaaagcgtt------
