# Supplementary material for: Altered Mitochondrial Respiration Is Associated With Loss of Nuclear‐Encoded OXPHOS Genes in Parasitic Broomrapes
Source: Ecol Evol. 2025 Jul 6;15(7):e71737. doi: 10.1002/ece3.71737 (PMC12230201; doi:10.1002/ece3.71737)
Supplement: Supplementary file 1 — Appendix S1. [file ECE3-15-e71737-s003.tgz › Orobanchaceae_O2K_Supplementary_v3/Data_S1/DataS1/RRR/OG0009232.filter.hyphy.fas]

>PhelipancheAegyptiaca_GWHTBHPU017061
AGCTCTTTTCCTGTG---AAA------TACATTCCTAAGATATATTCAGAGAACAAAGAAAACGGAGCTGCTTTGTTGCCTGTGACGCATATA---------GAGGAAAGGTGTAGTGGGCTAGAATTGAATTTATCG---------AGGGTCGAATTTTCCAAGAACTCAGGCAGGAGGTTCTCGGATGTCAATTCC---------AAGAATCATGGTGCATCCCGTGCTTCTGACATAGATTATGGGCTAAATTTGGCGATGGAAGAA---GAG------------------ACGGAGGGA------GATTTC------ACGGTCTTGAATGAT---GAATTT------GTAGAAGAGCTTGAGGAGTTT------------GTT------------GAAGATAGTAGTAAAGCATGTAGTGTG------ATTCAATCAGGTCAAAGTAGGCAAGCTGTTGAAAAGTTGGCGATTGAGTTACTCGCTTCCAGAGCTTTTACTGCACTAGAGCTGAAGAAGAAATTGCAAGCAAAGAGATTTTCAGTTGACATTGTTGATGCAGTGATAACAGACTTCCAGAGCAGGGGTCTGATTAATGACTGCTTATATGCGGAAACATATTCTCGATCCAGATGGTCTAACTCAAGCTGGGGCCCTCGACGAATCAAACAGAAACTATCGAAGAAGGGGATAAGCGAAACAGATACAAAGAAAGCAATAAAGCTAGTGTTTGAG---------------------AGCGAAGAA---GGTGTAGACCATGAT---------TCAGGAATT---GCAATGTCGAAGCTTTCTGTCGATCAGCTATACGTTCAAGCTTCAAAGCAATGGCAACGAAGCCATGGCTTGTCACAAGATACGCGAAAATCGAGAATGGTCCGTTGGCTTCAATATCGTGGCTTTAATTGGAATGTGATTAATTATGTCTTGAAAAAGTTGGAATCTGAGTATCCTTCC
>Ofasciculata_2101401-Orobanche_fasciculata-flower_buds
-------------TC---AAA------TACATTCCTAATAAATGTTCAGAGAACAAAAAAGACGGAGCTGCTTCTTTGCCTGTGCTGCATATA---------GAGAAGAGGCATAATGGTCCGGAGTTGAATTTACCA---------AGGGTCGATTTTTCCAAGAACTCAAGCAGGAGGTTTTTTGACGTCAACTCC---------AAGAATCAGGGTGCATCCCGTGCTTCTGACGTAAATTATGGGCTAAATTTGGCCGAGGAAGAA---GAG------------------ATGAAGGGA------GATTTC------ACGGCCTTGTATGAT---GAATTT------GTAGTAGAGCCTGAGAAGTTT------------GTT------------GGAGATGGTAGTAAAGCATGTAGTGGG------ATTCAATCATGTCAAAATCGGGAAGCTGTGGAGAAGTTGGCAATTGAGTTACTTGCTTCCAGAGCATTTACTGCTCTGGAGCTGAAGAAGAAATTACAAGCAAAGAGATTTTCAGTTGACATTGTTGATGCAGTGATAACAGACTTCCAGAGCAGGGGTCTGATTAATGACTGCTTATATGCGGAAACATATTCTCGATCCAGATGGTCTTCCTCAAGCTGGGGCCCTCGACGAATCAAACAAGCATTATCCAAGAAGGGGATAAGCCAAGTGGATACACATAAAGCAATAAAGCTAGTGTTCGAG---------------------AGTGAAGGA---TGTGGAGACCACGAA---------TCAGGAATT---GCAATGTCCAAGCTTTCTATCGATCAACTATATGTTCAAGCCTCAAAGCAATGGCGGAGAAGCCATGGCTTGACCCAAGACACGCGAAAGACGAGAATGGTCCGTTGGCTTCATTACCGTGGCTTTAATTGGAATGTTATTAATTACGTCTTGAAAAAGTTGGAATCCGAGAATCCGTCG
>AmborellaTrichopoda_ERN19161.1
ACCAACGGCCCTGTT---AGA------TACATTCCCGATAAATACTCACATAGAGAACAACCACATATGGCTTCGCAAGATAAAGAAGCCATG---------CATAAGGGATCAAATGGAGTAGAAAACCCAATTACCACAGACAAGGCAACAAACGTAGAAATGAGATATCAAGCTCAATTTCTAACTCCTAAGAGC---------GTTTTATACTCTAAAACCAATGCAAATGAG------GATGGCGCACAAGATAAAATTTTCAAGCTAGAA------------------GTTGATGAT------ACTTTT------GGTGATGGGGATGAT---GATTTGAATGTTATGGAGGATCTTGAAGACGAA------------TTG------------CCTTCTGATGAAGGTGAATCAGAAACA------ACATCTGTTACGACAGATTTGCAAGATGCGCGAAATGTGGCTATTGAAGTCCTTGCATTGAGGTCGCATACAATAGCTGAGCTGACAAAGAAACTACGAGGAAAGAAAATTCCGCTTAAGCTGATAAATTCTGTGATAGCTGACTTTGCAGAAAGAGGGCTGCTTAATGACTACTCATATGCAGAAACATTTTCACGATCTAGATGGCTGTCCATGAGTTGGGGTCCGAGACGAATCAGGCAGACACTTTTACAGAAGGGTGTGTCAAGAATAGTTGCAGATAAGGCAATTAACCATGTCTTCAAT---------------------GGAGAT------TCAGAGGAGAAGGAT---------TTGTGCCAG---GGCATATCGAAGTATTCACTGGATCATCTTTTAGCCTCCACGTCCAAGCAATGGCTTAAAGGGAATAGTGTGCCTTTGGAAACCCGCAAAATGAGGATTGTAAGGTGGCTCCAGTATCGTGGCTTCGACTGGGGTGTCACCAACTTCATATTGAAGCAATTGGAGTCCAAGTATCCTTCG
>CinnamomumMicranthum_RWR76145.1
CAGTCATATTTTGTG---AGA------TGCATTTGTAGAAATTACTCCCAGAGCAAA------GGTGGAAATTCTCCTCATCATTCTTCATGT---------TCAACT---------------TTCTTAAAAGATGCG---------------------------ACTACACAAGGATCATGGATTTTGCATGATGGG---------GCTCGACATCAATGTTCCTACACCAAGAAAATA---TTTGATGCTGAAAATGAGCTTTCAGAA---GAT---TAC------------ATTGGTCAT------GATCTG------GGAGCCGAGGATCAA---GGTTTC------AGTGAAGTTTTTGAAAGACCT------------AAT------------GCTGAATTTAAATCTGAGATGGATGCA------CCATCCATGAGTATGGCTAAGCAAGATGCAAGGACTATGGCGATAGAACTTCTTGGAAAGAGAGCACTTACAATGGTCGAGCTGCACAAGAAACTGCGTGGAAAGAAATTTCCTCTTCATGAAGTTGAGGCAGTAATAGCTGATTTTCAGGGAAGGGGTCTGCTTAATGATTACTTGTATGCGGAAACATTTTCACGTTCTAGATGGTTTTCTTTGAGTTGGGGGCCAAGGCGGATTAAGCAAGCGCTTCTCAGAAAAGGGGTGACTGAACAAGATGCTGAGAGGGCAATGAAGCAAGTTTTCCAA------GAT------------GGTGACTCT---GGTGCTGATCAAGGC---------ACCCATCTT---GGCATGTCTAAGATCTCATTGAATCGTCTCTTAGCAGAGGCCTCCAAACAATGGCTACGGGGAAAAGATGTCCCACTGGAGACACGCAAATCAAGGATTGTGAGGTGGCTCCAGTACCGTGGGTTCAACTGGGGTATTACGTTCTTTGTGTTGAAGAAGTTGGAGTCCCAACATCCACCC
>OryzaSativa_LOC_Os04g57230.1
------------------GAG------CCGTCACCGCGGAGGCTCTCGAGCTGCCGGCGAGCAGCCAAGAATGAGCGGCCATGGAGGTCGAGT---------TCAAAT---------------------------------------GAGCAGCTGACTGATGGCGATGGCACAGCCAAGTACATGGGCAGGAATTTC---------CCCGATGAATTCGCA---------------------------------------------------CAG------------------CTT------------TCTTTG------GAA---------------------------GAGGAGGAAAGCGACGATGAG------------GTG------------CACGGAATCAGCGAAACCATGGTGAAA------------------------------GATGTGGAGAAGGCTGCGGTCGAGTTGCTTGCTGGCAGAGCATTCACAGTTTCAGATCTTAGGAAGAAACTACGTGCTAAGAAGTTTCCTGATAATGCAGTTGATTCTGTAATTGCTGATTTCAAGTCAAGGGGTCTGTTGAATGATGGTTATTATGCGGAATCTTTTTCACGATCTCGATGGTTATCATCAACTTGGGGCCCAAAGCGTATAAAACAGGCACTTCGCCAAAAAGGGGTGCAAGATGCAGAAGTAGACCAGGCGACAAGGAGAGTATTCCAA------GAT------------------------GGTCATTCAAACCAG---------ACAATGTAT---GGCATTTCCGAGGATTCAATGGATCATCTCTTTGAGCAGGCAGCTAAACAGTGGCAGCGGGGGCAAAGCTTGCCCCTTGAGAATCGCCGTGCACGCGTAGTGAGGTGGCTTCAGTACCGAGGGTTCAACTGGGCTGTAACCAATGCCATTGTTAGGAAGCTGGAAGCACAGAAACCTCCC
>SorghumBicolor_Sobic.006G258000.1
ATGGCTCGTTACTGG---CGC------GAGCCTCCGCGCCGGAAGCTTGTGACCTGTCGG---CAAGGTGCTTTCGAAGAGGGAAATGCAGTG---------AGGGAT------AAGGCTGTGCCGATTTCAGATGAA---------CTGCTCGGCCATTGCAAGGATGCCAATGGCAGGGCTCTAGACCTAGAGCCC---------ATTGGAAAGAGC---------------------------------------TCTGCCAATGAG---TCT------------------GTGCAATTG------TCTTTC------GAA---------------------------GAGGAGGAGAGTGACGACGTG------------GTG------------TGCGAAATTAGCGAAAGCTTGGTGCGA------------------------------GATGTGGAGAAGGCTGCAATTGAATTGCTTGCTGCCAGAGCTTTCACTGTTTCTGAGCTTAGGAAGAAACTACGAAGTAAGAAGTATCCTTTTGATACAATTGATGCTGTAATTGCTAATTTCAAGTCAAGGGGTTTGTTGAATGATGGTTTTTATGCTGAATCATTTTCGCGATCCCGGTGGCTATCATCAACATGGGGTCCAAGGCGAATAAAACAGGCACTTCGCCAAAAGGGTGTGCCAGAGGCAGAAGTAGATCAGGCAACAAGACGAGTGTTCCAG------GAT------------GGCCAT------GGCCATGGAAAAGAG---------GCAACGTTT---GGCATATCTGAAGCTTCCATGGATCATCTGTTTGCTCAGGCATCCAAACAGTGGCAGCGTGGGCAAAGCTTGACCCTGGAGAATCGCCGTGCACGCATTGTGAGGTGGCTTCAGTACCGAGGCTTCAACTGGGCTGTGACCAATTCCATCATCAGGAGGCTGGAGGCTCAACACCCTCCC
>AquilegiaCoerulea_PIA58914.1
TCTTCAGGTCCTGTT---AGA------TACATTCCTAAAAAACCCACTTCCATTAAAGAA---TCCCAAACTTCTTTACCTTCCAAGAACAAG---------TCAAAT---------------------------------------------------------GAAGAAGAAGAAGAGTTTCATGACTTCAAAAGA---------AAAATGCCCATT------------------------TTGCGAAAACATACTAAAATTGCGAAA---TCA------------------GCC------------------------AATGTTTATGAAGAT---GGTATGGAA---GATGATGATAGTGAATCGGAA------------ATC------------GAGCCTTGTGAG---------------------ATGGATGTTAAGAAGAGTGTGGAAGATGCTGAGAAAGTTGCTATTGGAGCACTTGCTGTGAGGGCTATGACTGCAGTTGAGTTGCAGAAGAAATTGAGGGAAAAGGGATTTTTGCCCAAAGTAATTGATCAAGTTATTAATGATTTGCAATGTCAGGGTTTTATAAATGATTATTTATATGCGGAAACATTTTCACAGTCGAGATGGTCTTCTTCAACTTGGGGTCCGAGACGTATTAAGCAAGCATTACAGAGAAAAGGGGTGAGTGAAGTTAATGTTGAAAAGGCTACTAAACATGTGTTTGAG------AGC------------AATGGTGGA---GATCATAGTGAGGAA---------TCAAGTGTTCATGGGATGTCTAAGGTATCAATGGATCATCTGTTTCTTCAGGCATCCAAACAATGGCTTCGAGGTCAAAATGTGACACATGAGAAGAGAAAAGCCAGAATTATTAGGTGGTTACAATACCGTGGATTTAGTTGGGGTGTTGTTGGTTCTATCCTAAAGAAGCTGGAATCACAGTATCCACCC
>AquilegiaCoerulea_PIA58915.1
TCTTCAGGTCCTGTT---AGA------TACATTCCTAAAAAACCCACTTCCATTAAAGAA---TCCCAAACTTCTTTACCTTCCAAGAACAAG---------TCAAAT---------------------------------------------------------GAAGAAGAAGAAGAGTTTCATGACTTCAAAAGA---------AAAATGCCCATT------------------------TTGCGAAAACATACTAAAATTGCGAAA---TCA------------------GCC------------------------AATGTTTATGAAGAT---GGTATGGAA---GATGATGATAGTGAATCGGAA------------ATC------------GAGCCTTGTGAG---------------------ATGGATGTTAAGAAGAGTGTGGAAGATGCTGAGAAAGTTGCTATTGGAGCACTTGCTGTGAGGGCTATGACTGCAGTTGAGTTGCAGAAGAAATTGAGGGAAAAGGGATTTTTGCCCAAAGTAATTGATCAAGTTATTAATGATTTGCAATGTCAGGGTTTTATAAATGATTATTTATATGCGGAAACATTTTCACAGTCGAGATGGTCTTCTTCAACTTGGGGTCCGAGACGTATTAAGCAAGCATTACAGAGAAAAGGGGTGAGTGAAGTTAATGTTGAAAAGGCTACTAAACATGTGTTTGAG------AGC------------AATGGTGGA---GATCATAGTGAGGAA---------TCAAGTGTTCATGGGATGTCTAAGGTATCAATGGATCATCTGTTTCTTCAGGCATCCAAACAATGGCTTCGAGGTCAAAATGTGACACATGAGAAGAGAAAAGCCAGAATTATTAGGTGGTTACAATACCGTGGATTTAGTTGGGGTGTTGTTGGTTCTATCCTAAAGAAGCTGGAATCACAGTATCCACCC
>Daucuscarota_DCAR_013261
ACAGAGGTTGCAAAAAGAAAA------TTCTCGCCGAAAAAATCTTTCAAGACTGAAAATTCGAGAAGTTTGGTTCCACCTGTAAATGATTTT---------CATGACAGGCATGGAAGCCCGGAATCGGATGTCTTA---------GGGTTAGAGTTAGGGGATAAGAGTATGGGTGGAAGCTTCGATGTTGATGAGGTGTTAGATCGAAATCACAGG------------------------GCAATTGTTAACTTGGACTTCAATGCT---GAA------------------TCAGAAACA------GATGAA------GAACTTGGTGGCTTA---AAAAGT------CTGGAAGATTCCGAAGAGTTG------------GTA------------CATGAAATAACAGCTAGTGGGACCGCA------TTTCAGCCTAGCAAAAATAACCAAGATGCAGAGAATATGGCAGTTAGATTCCTTTCCAGGAGAGCATTAACAAAAATGGAGCTTAGGAAGAAGTTGATTGCAAAGAGATACCCTCTTCATGTTGTTGATGAAGTGATAAATAAATTCCAGATAAGGAAATTTCTTGATGATTTCCAGTATGCAGAAGCATTTTCTCGATCCAGGTTTTCTTCTTTAAGTTGGGGTCCAGCACGAATCAAGCAGGCATTACGCTTAAAGGGTGTAAGTGAAGCTGATGCAGAGAAGGCAATAAAATTAGTCTTCAAA------GAT------------GGCCAATCT---GGAGAAGATCAA------------TCAAGATTT---GGACTTTCAAAGTCATCACTGGATCAACTATATGCTCAAGCCTCAAAACGGTGGCTGCAAAGTCAGAGTCAGCCTGTGGAAAAACGGAAATCAAAGATCATTCAGTGGCTCCAGTACCGTGGATTTAACTGGGGAGTTGTTAATGGTGTGCTCAAGAAGTTAGAGTCCGACTTTCCTCCC
>HelianthusAnnuus_OTF94380.1
---------------------------------------------------------------------------------------------------------------------------------------------------------------------------------------------------------------------------------------------------------------------------------------------------------------------------------ATGGAAGGTCCAGAG---GATGCT------TTAGATGAATTTGACTTGCAT------------AAT------------GGTGAATATGAAATTAAACATCTAGCA------GTTGAACCTAGTAAAAGTAAAGAAGAAGCCGAGAAGATAGCGATTAGATTGCTTGCAGTA------------------------------------------------------------------------------------------------------------------------AGCGAGACT---------------------------------------------------------------------------------GTTGATGCA------------------------------------------------------------------------------------------------------------------------------TTTGCA---------------------------------------GGAGAGAAGATGAAG---AAGATTGTTGTGAGATTA---------GGGTTT------------------TTTTTTTTGGGAAGA---------------------
>HelianthusAnnuus_OTF95886.1
TCGAATTTTCCAGTT---AGG------TATACTCCTAAGAAATCTTCTAGTTTGAATAAA---CCTAACGATCCTACTCCGGTTCCATCGAAT---------TCAGAAGAAAATGATGATTTCAATAAGAATGTTGAC---TGGCCGAGGTCAAGGATACGATCAAATTTGGACAAAAAATCACCGGATTTTAAGTCG---------GGTGATTTAAGATCAAAAGAAAAGAAAAATTGTAATGCGGCTGTGCAGTCGGAGGCGTTGGAA---GATAGTTATAAATGGAGATCTGTGGAATCA------AATCCT------GTGGAAGAATTTCAT---GAATTTGGTGTAATGGAAGGTCTTGAGGATGCT------------TTA------------GATGAATTTGACGTTAAAAATCTAGCG------GTTGAACCTAGTAAAAGTAAAGAAGAAGCCGAGAAGACAGCGATTAGATTGCTTGCAGTAAGAGCATATACAGCACTCGAGCTGAAGAAGAAACTTTCTGGAAAGAAATTCTCCCCTGAAGTTGTCACTGCTGTGATCTCTGACTTCCAGAACAGGGGTTTGATAAATGATTTGTTGTATGCTGAAGCGTTTTCTCGATCAAGATGGTCTATATCAAGTTGGGGTCCACATAGAATCAAGCAAGCCCTGGTCAAAAAGGGTGTAAATGATGTTGATGCACAGAAAGCAATAAAATTGGTTTTGGAA------GAC------------GGTGAACCCGTCGATGATGATCAAGTT---------TCAAGATTT---GGATTGTCAAAGTCCTCGTTTGACCATTTGTTCGCACAAGCTTCAAAGCAATGGATTCGTGCTAAGGATCTCCCCAGTGAAAGACAGAAATCGAGAATCGTCGCGTGGCTTCAATACCGTGGCTTTAATTGGGGAGTTATTAACTTTATCTTGAAAAGGTTACAATCCGAGCATCTGCCT
>ArabidopsisThaliana_AT3G13226.1
TCATCAGGTCTGACA---AAG------TATGTTCCTAAGAAGTCTCGGAAGATTACTGAAGATAGTGTGTTGGGATTTCAAGTTAAGGGTAAC---------AGCAAAGCTAGAGATGGCTCATTTTTGGATCTGCAA---------GAGGAAAATGATACTGGAGACTCTGATGAAGGTTTTATAGATGCTAGTAGA---------TTGGATCATAGTAAGGCTAACATCAAAGAGACTGGAGAGGATACTGATTTTCATCTGCGGGAT---AAA------------------AATGATGCT------GATATGTACTCTGATGTTTCTTGTGAT---GACTCT------AATGATGAAAGCAGCAACGAA------------GTT------------AGATCTACAGGCCAGGCCAAGAGTAGC------AAAGAAGCCTGCAAAACCACGCAAGATGCAGAGCACATGGCTATTCGCTATCTCGGTTTAAGAGCATATTCAGCAGCTGACCTGAAGAAGAAGCTCATAGGAAAGAAATATCCTATTGAAGTCGTTGACAAAGTGATCGATGATTTCCAGATTCGAGGTTTTGTCAATGATAGCTTGTACGCGGAGTCATTCACTCGATCTAGATGGTCTTCCTTAAGTTGGGGACCAAGGCGGATCAAACAAGCATTGTTTAAGAAAGGCATAAGCAACAAAGACTCAGAGACGGCCATAAAGCTGGTTTTTGAG------AAACGCCAATGC---AATGAAGGA---GATGAAGAAGCAGAA---------CTAAACCAC---GGGCTGTCCAAGGAAGCAGTGGACCAGCTTTATGTCCAGGCATCAAAGCGGTGGCTTCAAGGTCGAGACTTGCCTACAGAAACTCGTAAAACTAGAGTCATCCGGTGGCTTCAGTACCGGGGTTTCAACTGGGGTGTCGTTACCCAGCTTCTAAAGAGGTTAGAGTCTACTCATGAGTCG
>CitrusSinensis_orange1.1g017157m
TCATCTTTTCCTGTT---AGG------TATGTCCCTAAGAAATCTGTAAAGATTAAGGAA---TCAGAAAATTCTGTGCCGGTAAAGGGTTTG---------GAAAGACTGCGCAAACAGCCAGATGCAAGTGGGTTA---------AGAACTGAGGTTTCAAATGATGTGAAGACAAGTTTTTCACATAAGAAGTTC---------CAAAATCATAATCGAATGACCAACAACAACATATTGGATGCTGCTAAACAAGAGTTTGGAGAA---GAA------------------ATTAGTTGT------GAGCAT------GGACTTTTCGAAGAATCTGAGGTA------TTTGAAGAACCCCAGGAGGTT------------GCT------------GAGGAGATGAAACAAAAAGATTTTTAT------TTGCAAGCAGCTAAAGCAAGACAGGATGCTGAGAATTTGGCAGTCAAATTACTTGCGACAAGAGCATTTACAGCAGTCGAGATGAGAAAGAAGCTGAATGGAAAGAAATTTCCTTCTCATGTAATTGAGGCTGTGATAACTGATTTCCAAAGCAGAGGGTTGATCAATGATAGCTTGTACGCGGAATCATATTCTCGATCTAGGTGGTCTTCTGCAAGTTGGGGACCTAGACGAATCAAGCAAGCATTGTTCAAGAAGGGAATAAGTCAAACTGATGCAAAAAAGGCTGTGAACCTGGTTTTCAGG------GAT------------GGTGAATCT---GATGAAGACCAAGAA---------TCAAAACTT---GGCATGTCAAAGCATTCAATTGATCGTCTATTTGTTCAGGCCTCAAAGCAATGGCTCCGAAGTCAAGGTGCACCCAAGGAGACACGTAAATCAAGGATTATCCATTGGCTTCAGTACCGTGGTTTCAATTGGTGTGTCACAAGTTTCATATTGAAGAAGCTAGAATCCCAGTATCCTTCC
>SesamumIndicum_Sesame21737.t1
AGCTCGTTTCCAGTG---AAA------TACATTCCCAACAAATCCTCAAGGAACGAAGGAAATGAAGTTGTTTCTTTGCCTCAAAGGTATTTG---------AACAAAAGGCATGATGAGCCGGAGTTGAATGTAGCG---------ACTGCCAATATTTCCAAGAGTGCAAGCCGGAGGATTTTGGATGTTGAGTCC---------ATGAATCATGACGCCTGCAGTACTTCTAACATAAGTCATGGGCTGAGTTTTGAGGTGGAAGAA---GAG------------------ATCGAGGGG------GATTTC------ATGGCTGTGAATGAT---GAATTC------ATTGAAGAGCCTGATGAGATC------------ATC------------GATAATAGTAGTCAAATATGTCTTGGA------ATTCAATCAGGTTATAGTCGGCAAGATGTGGAGAAGTCGGCGATTGAGTTACTTGCTTCCAGAGCATTTACTGCTGTGGAGCTGAAAAAGAAGCTACAAGGAAAGAGTTTTCCACTTGAAATTGTTGATGCAGTGATAACAGACTATCAGAACAGGGGTCTGATTAATGACTGCTTATATGCGGAAACATATTCTCGATCCAGATGGTCTTCCTCGAGTTGGGGCCCTCGGCGAATCAGACAAGCATTATTCAAAAAGGGGGTAAGCGAAGTAGATGCAGAGAAAGCGATAAAACTAGTCTTTGAG------AAT------------GGTGAAGGT---GGTGGAGATCAGGAT---------TCAGGAATT---GCTATGTCAAAGCATTCTATTGATCAGCTATACGTTCAGGCCTTGAAGCAATGGCAGCGAAGTAATGGAGCCCCTCAAGAGACACGAAAATCAAGAATCGTCCGGTGGCTTCAGTATCGTGGCTTCAATTGGAGTGTTATTAAATATGTATTGAAGAAGTTGGAATCCGACAGTCCTTCC
>CoffeaCanephora_Cc05_g15360
AATTCGGTTCCAGTA---AGG------TACATTCCTAAGAAATTGTTAGAAAATAAAGAACCAAAAGAAAGAGAAAAGCCAGTTACTGGATTG---------GATACATCAAATAGAGCTGTTCGATCAAATATACAA---------AGAAGTGAACTTTCCAAGAATGAACAGAGACGTGATCTTTCCAAAAGTGCA---------CAGACTTCAAGCAGCCAATATGCAAAAAGAATTGATTATGATGCTGGATTGGGGATTGGAGAA---GAA------------------CCTGATGAT------CATATG------CAGTACGACAGCTAC---GAGGTC------ATGGAGGAACTCGAAGGTTTT------------TCG------------GAAGAGGAGAGCAATCAAGACCATAGG------ATTCAAGGATCTCGAATAAAGAAAGATGTTGAGAAGTTGGCCATTGAATTACTTGCTACGAGAGCTTATACAGCTGTGGAGCTAAGAAAGAAACTGCTGGGGAAGGAATTTCCAGTTTGGGTTGTTGATGCAGTAATAACTGACTTTCAGACCAGAGGCTTTATCCATGATGGCTTGTATGCGGAAACATTTTCCCGTTCTAGATGGTCGTCCTCAACTTGGGGTCCGAGGCGAATAAAAAAGGCCCTCTACAGCAAGGGAGTCAGCATCATGGACACAGAGAAGGCGATAAAGTTAGTTTTCAAT------GAT------------GCTTCAGCT---TGTGAAGATGAAGAA---------TCAGGTCTT---GGTATATCAAAGCGTTCAATGGATCATTTATTTTCTCAGGCTTCAAAGCAGTGGTTGCGAAGTTGTGGTGCGTCTACAGAGACAAGAAAATCCAGGATTGTTCGCTGGCTCCAATACCGTGGCTTCAATTGGAGCATTATCAATTCTGTGCTAAAGAAGTTAGAGTCACACTATCCTTCC
>CoffeaCanephora_Cc05_g15380
---------------------------------------------------------------------------------------------------------------------------------------------------------------------------------------------------------------------------------------------------------------------------------------------------------------------------------------------------------------ATG------------CAGATC------------ATG---------------------------------------------------------------------------------------------ATACTTTCTTCT------------------------------------------------TTCAAGTCTGAATTGGTTGATGCCACC---------------GAGATGGGT---------------------AGTGAATTATCG---------------------------------------------AAAACAGCCCTCTATAGCAAGGGAGTCAGC---------------------------------ATTGTG---------------------------------------GACACAGAG---------------------------------------------------------AAGGCTTCAAAGCAATGGTTGCAAAGTTGTGGCGTGTCTACAGAGACAAGAAAATCCAGGATTGTTCGCTGGCTCCATTCCCATGGCTTCAGT---------------------------------------------------
>GlycineMax_Glyma.02G302700.1.p
TCTTCTGTTCCTGTT---AGA------TACATTTCCAGCACATCCTGCATGGTCAAAATA---CTTGAAACTGCACTGCCAGTGAAAAGCCTG---------GGATAT---TGCAGCTGTCCTGATGTTAATGTGCTC---------AAGATAAATGGTGGAAAAGACGTGCATGCAACAATTGCACATTGTGAAATT---------TCTCAAGAACCGAAAGAAATTTGCCCTGACTTATTATTTGAT---------GACATCGAACAA---GGA------------------TGCAGGGGA------ACTACG------TCACTACTACCTATA---GGTTCT------TTTGATCAAATGGAAGAGGTTGGAGAGTTGACAATC------------CATGAGGGAGGAGATTCCTGTGACGAGGAATTGATACAAATTAATAAATTTACAAGTGATGTCGAGGAAGCTGCTATTAAATTACTTGCATCTAGGGCACTCACAGCACTTGAGTTGAGAAAGAAATTGCTTGGAAAGAGATTCTCTCCTGATGAAGTGGAGGCAGTGATAAACAAGTTCCAGAAAAGAGGGTTCATCAATGACAGGTTGTATGCTGAAACATTTTCTCAGTCTAGATGGACTTCATCAAGTTGGGGGCCAAGGCGGATCAAACAAGCACTGTTCAAGAAAGGAGTTAGTCAAGCTGATGCCGAGAAGGCAGTTGAAGTGGTCTTTAAG------GAC------------AATGATTGT---GCCGAAGATCTCAAA---------TCAGTTATT---GGGTTGTCAAAACATTCCATGGATCATCTTTATACTCAGGCCTCAAAGCAATGGTTCAGAGGTCAGAATGTACCCAAGGAGACAAGGAAATCAAGAATTGTTCGCTGGCTTCAGTACCGTGGCTTTGACTGGAATGTCATTAACTTTATACTAAAGAAATTAGACAGGCAGGACCAGAAT
>GlycineMax_Glyma.14G011300.1.p
TCTTCTGTTCCTATT---AGG------TACATTTCCAGCACATCCTGCAGGGTGAAAATA---CTTGAAACTGCACTGCCAGTGAAAAGCCTT---------GGATAT---TGTAGCTGTCCTGATGTTAATGTGCTC---------AAGATAAATGGTGGAAAAGATGTGCAGGCAACAATTGCACATTGTGAAATT---------TCTCAAGACCCG------------AATGAAATTTGCCCTGACTTATTATTTGATGACAGTGAA---CAA------------------GATTCTTTT------GATCAA------------------------------------ATGGAAGAGGTTGGAGAGTTG---------ACAATC------------CATGAGGGAGGAGACTCTTGTGACCAGGAATTGATACAAATTGACAAATTTACCAGTGATGTCGAGGAAGCTGCTATTAAATTACTTGCATCTAGGGCACTCACAGCACTTGAGTTGAGAAAGAAATTGCTTGGAAAGAGATTCTCTCCTGATTCAGTGGAGGCAGTGATAAACAAGTTCCAGAGAAGAGGGTTCATCAATGATAGGTTGTACGCTGAAACATTTTCTCAATCTAGATGGACTTCATCAAGTTGGGGGCCAAGGCGGATCAAACAAGCACTGTTCAAGAAGGGAGTTAGTCAAGCTGATGCTGAGAAGGCAGTTGAAGTGGTCTTTAAG------GAC------------AATGATTGT---GCCGAAGATCACAAG---------TCAGTTATT---GGCTTGTCAAAACATTCCATGGATCATCTTTATACTCAGGCCTCAAAGCAGTGGTTCAGAAGTCAGAATGTACTCAAGGAGACAAGGAAATCACGAATTGTTCGGTGGCTTCAGTACCGTGGCTTTGACTGGCATGTCATTAACATCATACTAAAGAAATTAGACAGGCAGGACCAGAAT
>HandroanthusImpetiginosus_PIN17321.1
AACTCTTTTGCAGTT---AAA------TACCTCCCCGAAGAATCTTCTAAGGACGATAAAGATGGAGGTGCATCTTTGCCTGGGAGATATTTG---------GAGAAAAGGCATAATGGGACGGAGTTGAATGTAAGG---------AGAGTCGATTTTTCCAAGAACTCGAGCAGGATTTGTTTGGATGTTGAGTCC---------AGGAATCATGATTCATGCCGTACTTCTAACGTAAATTTTGGGCTAAATTTCGAGGTGGAAGAA---GAG------------------GTCGAGGAA------GATTTC------ATGGTTCTGGATGAT---AAA---------AGTGAAGAGACCGACAAGATC------------TTT------------GAAGATAGTAGCACAAGATGTCGTGGA------ATCCAATTGGGTTGTACTCGGCAAAATGTGGAGAAGTCAGCGATTGAGTTACTTGCTTCCAGAGCATTTACTGCTTTGGAGCTAAAGAAAAAACTGCAAGCAAAGGGATTTCCGCTTGAAATTGTTGAGGCCGTGATAGTAGACTTCCAGAGCAGGGGCCTTATTAATGATTGCTTATATGCGGAAACATATTCACGATCTAGATGGTCTTCCTCAAGCTGGGGGCCTCGCCGGATCAGACAAGAATTATTCAGGAAGGGTGTAAGCGAAGTAGATGCAGAGAAAGCAATAAAACTAGTGTTCGAG------AAT------------AATGAAGGC---AGTGAAGATGTGGAT---------TCAGGGATT---GCTATGTCGAAGCTTTCTATTGATCAGCTATATGTTCAGGCCTCAAAGCAATGGCAGCGAAGTCGTGGGGTGCCTCTAGAGACACGGAAATCAAGAATCATTCGGTGGCTTCAATATCGTGGCTTTAATTGGTGTGTTATTAAATATGTGATGAAGAAGTTGCAATCGGAGGGCCCTTCC
>IpomoeaNil_INIL03g17245.t1
gcttcaattccagag---aaa------tacattcccaagaaacctttgaattccgaagaatccaagactccttctttgtccgcaaagaatccg---------gtggat---------------------------------------------------------gtaggaaagcataatagtgtgaaccggaactcc---------aaaaga------------------------------gctgagcttcattatgggatggagaaa---gaa------------------attgatggt------gatttc------aggtttgaaaactgt---gaattc------ttggaagagactgaagagatc------------ata------------tcggattttaatgatcaccatgcatct------------------------aggcaagatgtggaaagagtagcaattcaattacttgctgcaagagctttaacagctgtagagcttaagaagaaactccaaggaaagagatttccagttcatactattgattcggtgataacagacctgtgcaccaggggtctaattaatgattgcttatacgcagaaacttatacgagatctagatggtcttccttaagttggagtccaagacgaattaaacaagccttgatcaagaagggagtaaatgaaatggatgcagacggggcaataaaactggtattcaag------gat------------agtgaaacc---ggagaagagcaagaa---------tcaggggtt---ggtatgtccaagctttcattggatcatcttcttgtccaggcctctaaacaatggctacggagtcgcgatgcacctagagagacacggaaatcaagagttatccattggcttcagtaccgtggctttaactggagtgtcattaatttcgtgctgaagaagttagaatccaaacatccttcc
>ManihotEsculenta_Manes.01G004100.1.p
TCATCAGTTCCAGTT---AGA------TATATTCCTAAGAGTTCTTCAGAAGTTAATGAA---CTTGAGAAATCATTGCCTGCAAATGGTTCT---------GAAAAA---------------------TGGTTGTTT---------GATAAAAGTTGGGATGGATATGGAAGAACTTCTGTTTCAAATGAGGAGGCT---------CAAAATGGAAACCAAATGTACAAGAAGGGTTTTTCACAACAAGCATTTTCAGGTTTAGAAGAA---GAA------------------ATCAATCACAAACCAAAGGTA------AAGATGATAGAATGC---AAACTC------ATGGAAGAACCTAAGGAGGTG------------ATT------------GAGGAGACAGCAACTTCGAAAAAGAAT------GTACAAGTAGGTAAAACTATGCTAGATGCTGAGAAGATGGCTATTGAACTTCTTGCTAAGAGAGCATATACAGCAGTAGAGCTGAGGAAAAAATTACATGTGAAGAGATATCCCCCTGATATCATAGAGACATTGATAACCGATTTTCAGAGCAGAGGGTTGATCAATGATAGCTTGTACGCAGAAACATTTTCTCGATCTAGATGGTCTTCCTCAAGCTGGGGACCCAAACGGATAAAACAAGCATTGTTCAGGAAAGGAGTGAGTAATGCAGACGCAGAGAAGGCGGTAAAACTGGTTTTTGAG------GAT------------GGTGAA------TGCACTGGTCAAGAG---------TTAAAACTT---GGCTTGTCAAAGCTTTCAATGGATCATCTTTTTGTTCAGGCTTCGAAACAATGGCTTCGAGGTCAGGATGTTCCCGAGGAGACACGTAAATCAAGAATCATTCGGTGGCTTCAGTATCGTGGTTTCAACTGGGGTGTTATTAGTTTCATATTGAAAAAGTTAGAATCTCAGTATTCTTCC
>MimulusGuttatus_Migut.M01623.1.p
AGCGCTTTTCCAGTG---AAA------TACATACCCAGGGGATCTTCAATAAACGAAGAAAATGTAGCTGCTTCTTTGCCTGTGAGGTGTTTG---------AAGAAAAGTCACAATGGGCATGAGTTGAGTGTGAAA---------GCAGTT------------------------------GTTGATTTT---TCC---------AAGAATTTAGAC------------------------------------------------GAA---GAA------------------GTTGATGGA------GATTTT------GTGGCTCTGATTGAT---GATTTC------GTTGAAGAGCCTGACAAGATT------------GTT------------GAAGATAGTAGTAAAAAATGCAGCGGA------ATGCAGTCGAGC------------GATGTGGAGAAGTCGGCGATTAAGTTACTTGGTTCCAGAGCATACACGGCTCTGGAGCTGAAAAAGAAACTACAAGGAAAAAGGTTTCCGATCGAAATTATCGATGCAGTGATAACAGACTTCCAGAGCAGGGGTCTGATTAATGACTGCCTATACGCGGAAAGCTATTCTCGATCTAGATGGTCTTCCTCAAGCTGGGGCCCTCGACGAATCAGACAAGCACTATTCAAGAAAGGGATAAGTCAAGTAGACGCCGAGAAGGCAATAAAACTCGTGTTTGAG------AATAAGAGTGAAGAGGGCGAA------GATGAGGATGAGGAT---------AAAGGAATT---GCTATGTCGAAAATATCGATCGATCAGTTATATCTACAGGCTTCGAAGCAATGGCAGAGAAGTAGTGGGGCATCTCAAGAAACACGGAAATCGAGAATGGTGCGTTGGCTTCAGTACCGCGGTTTTAGTTGGAGCGTAGTTGCGTTTGTATTGAAGAAACTGGAATCTGGTGATAGA---
>OleaEuropaea_Oeu005464.1
GCTTCAGTTCCGGTG---AGG------TACATTCCCAAGAAATCTTCAAAATGCGAAGATTCAAAAGCTACTTCTTTGCCGGCGAAGCATTTGAAGCACAGAGAAAAGCTTGATACAGTTTCAGAGCTGAATGTGCAG---------AGAGTTGAGTTCTCCAACAATTCGCACCGGAGCTTTTTGAATCCTAAGACC---------CTGCAGCATGATCGGAGTCCTATTGGAAACATGCATTGTGGTGTTGAACTT---------------------------------------------------------------------------------GAACCT------CTGGAGGTCTCTGAGGAACTC------------AAAGTTAATCATGGGAAGGATCCTGGCAAAAAAATTATGGGG------ATTCGAGCTGGTAAAAGTAAAGAAGAAGCGGAAAAGTTGGCTATTGGATTACTTGCAACAAGAGCATTTACAGCTATGGAGATGAAGAAAAAACTACTAGGAAAGGGGTTTCCACTTGATAGTGTTGATTCAGTGGTTACAGACTTCCAAAGCAGGGGTCTGTTAGATGACTGTTTATATGCGGAAACATTTTGTCGATCCAGATGGTCTTCCTCAAGCTGGGGTCCTCGACGAATTAAGCAAGCATTATTGAAGAAGGGAGTAAAGGAAATAGTTGCAGAGAAGGCAATAAAACTAGTTTTCGTG------GGT------------GGTGAATCT---GGTCTAGATCAAGAT---------TCAAGAATT---GGTATGTCTCAGGCATCTATTGATCGTCTATGTCATCAGGCCTCAAAGCAATGGTTACGAAGTCGTGATGTGCCTCTAGAGACTCGAAAATCAAGAATTGTTCGATGGCTTCAATATCGGGGATTCAATTGGAATGTTGTTGCTATTGTACTGAAGAAGTTAGAGTCTGAGCATCTTTCA
>Phtheirospermum_Pjv1_00011763
AGCTCTTTTCCTGTA---AAA------TACATTCCCAAGAAAACTCCAGAGAACAAAGAAAATGGACCTTCTTCTTTGCCTGTGAAGTATACA---------GAGAAAAGTCATAATGGGCCGGAGTTGGATTTAGAG------AAGAGGGTCAATTTTCCCAAGAACTCAAGCAGTAGTTTTTCAGATATCAACTCC---------AAGAATCATGGCGCAGTACGTGCTTCTGGCATAAATTATGGGCTAAATTTGGGA---------------------------------------------------------------GCCTTGAATGAT---GAATTT------ATAGAAGAGCCTGAGGACATT------------GTT------------GAAGATAGTAGTAAAGCATGTAGTGGC------ATTCAATCAGGTAATAGTCGGCAAGCTGTTGAGAAGTTGGCAATTGAGTTACTTGCTTCCAGAGCATTTACTGCCCTGGAGCTGAAGAAGAAACTACAAGCAAAGAAATTTGCTCTTGAAATTGTCGACGATGTGATTACCGACTTCCAGAGCAGGGGTCTGATTAATGACTGCTTATATGCGGAAGCATATTCTCGATCGAGATGGTCTTCCTCAAGCTGGGGCCCTCGGCGAATCAGACAAGCATTATCCAAGAAAGGAATAAGCGAAGTGGATACTCAGAATGCGATAAAACAAGTGTTCGAG---------------------AGTGAA------------GACCAAGAT---------TCTGGAATC---AATATGTCGAAGCTTTCTATCGATCAGTTATACGCTCAGGCCTCGAAGCAATGGCAGCGAAGCCAAGGCGTGTCTCAAGATACGCGAAAATCGAGAATAATCCGTTGGCTTCAATATCGCGGCTTCAATTGGAACGTTACTAGTTATGTCTTAAAGAAGTTGGAATCGGAGAATCAT---
>PrunusPersica_Prupe.6G029100.1.p
TCATCGGTTCCCGTT---AGG------TACTTTCCCAAGAAATCTTCTCAAGTTAAAAAG---TCGGAGAATTATCAGCAGACAAAGGTTTCT---------GAACAATCCCGTGAATTTCCGGATGCGGGTGCATTG---------AAGAGTGAGGTTAAACAACAGAAAAATAGGGGCTTC---GATGAGAAGCCT---------CAGAATCAAAATCACGTTTCCTACAAGAACTACTTGGAGAAAGCATCTCCAGAGTTGGAAGAT---CAG------------------ATTGATCAT------CTTTCG------GGGGATGTAGGCTAT---GAACTC------ATGGAAGAACCTGAGGAGGTT------------TTT------------GAAGAGTTAAATCATCAAGTGAAAAAA------TGTTATGAAAAGGATGTATTGCATGATGCTGAGAAAGTGGCAATAAAATTACTTGCAACCAGGGCTTTCACAGCAGTTGAACTGAGAAAGAAATTACATGGAAAGAACTTTTCTCTAGATACCGTTGAGGCAGTAATAAATGACTTCACTAGCAGAGGCCTAATCAATGATAGCTTGTATGCGGAAGCATTTTCTCGTTCTAGATGGTCTTCCTCAAGTTGGGGACCAAGGCGGATAAAGCAAGCACTTTTCAGCAAGGGAGTGAGTAAACTTGATGCTGAGAATGCAATTAAATTGGTTTTTGAG------GAG------------GGAGAATCA---GATAATGATCAGAAG---------TTAGTTCAT---GGTCTGTCAAAGCTCTCAATGGATAATTTACTTGTTCAGGCCTCAAAGCAGTGGCTTCGAGGTCAAGAAGTGCCTAAAGAGACAAGGAAATCAAGGATTGTTCGTTGGCTTCAGTATCGTGGATTCAACTGGGATGTTATTGGCTTCATATTAAAGAAGTTAGAATCTCAGTACCCACCC
>PrunusPersica_Prupe.6G029900.1.p
TCACTCACACCTATT---CAACCTCTGCGCTTGCCCGATGATCTGTTACCTACTCAACCA---GGCTGTGAAAGGTTGCGTGATCTGTATATG---------GCTAAA---------------------------CCC---------CGT---------------GAAATAGATTATAGGATTGTCCATCTAGGAGGT---------CAAGAGATATGTCTGGTATTGTCTATCGACACTGGATTTGAGCCCAACGGCGGAGTTTTGAGG---AAG------------------ATG------------CCCATT------TTTGTGGCAAGTTTC---GAATTTCAA---CTTTCAGACAGTAAAGACTTG------------TTA------------ACCATCAAAACAGGGTCTTGTAGTGTT------------CAATGTTTTCTACTTGGTGCCTGCTCTTCAATGGCAATAAAATTACTTGCAACCAGGGCTTTCACAGCAGTTGAACTGAGAAAGAAATTACATGGAAATAACTTTACTCTAGATACCGTTGAGGCAGTGATAAATGACTTCATT------------------------------------------------AACAGATGGTCTTCCTTTAGTTGGGGACCATACTACTTTTCA---GCATTTTTCAGCAAGGGAGTGAGTAAACTTGATGCTGAGAATGCAAACAAATTGGTTTTTGAG------GAA------------GGAGAATCA---GATAATGATCAGAAG---------TTAGTTCAT---GGCCTGTCAAGGCTGTCAATGGATAATTTACTTGTTCAGGCCTCAAAGCAGTGGCTTCGAGGTCTAGAAGTGCCTAAAGAGACAAGGAAATCAAGGATTGTCCTTTGGCTTCAGTATCGTGGATTCAGCTGGGATGTTATTGGCTTCGTATTAAAGAAGTTAGAATCTCAGTATCCACCC
>PrunusPersica_Prupe.6G082900.1.p
TCATCGCTTCTCATT---AGG------TACATTCCCAAGAAATCTTCTCAAGTTAAAATG---TCGGAGAATTATCAGCAGACAGAG------------------------------------------------------------------------------------------------------------------------------------------------------------------------------------------------------------------------------------------------------------------------------------------------------------------------------------------------------------------------------------------------------------------------GCTTTCACAGCAGTTGAACTTAGAAAGAAATTACATGGAAATAACTTTACTCTAGATACCGTTGAGGCAGTGATAAATGACTTCATTAGCAGAGGCCTAATCAATGATAGCTTGTATGCAGAAGCATTTTCTTGTTCTAGATGGTCTTCCTTAAGTTGGGGACCATACTATTTCTCA---GCACTTTTCAGCAAGGGAGTGAGTAAACTTGATGCTGAGAATGCAATTAAATTGGTTTTTGAG------GAG------------GGAGAATCA---GATAATGATCAGAAG---------TTAGTTCAT---GGCCTGTCAAAGCTCTCAATGGATAATTTACTTGTTCAGGCCTCAAAGCAGTGGCTTCGAGGTCAAGAAGTGCCTAAAGAGACAAGGAAATCAAGGATTGTTCATTGGCTTCAGTATCGTGGATTCAGCTGGGATGTTATTGGCTTCGTATTAAAGAAGTTAGAATCTCAGTACCCACCC
>PopulusTrichocarpa_Potri.001G467400.1
TCATCGGTTCCGGTT---AGA------TACACTCCTAAGAGATCTTCAAAGAGTGATGAG---ATAGAGAATTCTTTGCCTATGAAAGGTGAT---------AAAAAGAGGGTATTTGGTAAAAATTTGGATGGTGTA---------AGTGGAAATTTTGGTTTGAGTTCTGAGAAGAGGGTATTGAATGAGAAGGTG---------AAAAATCAAAATCGAATTTGCAATGAGAGCCTGTCGGTAACAGCATTTTCACAGTTAGGAGAA---AAA------------------ATCAATCAT------GAATCG------GAACCCAGAAGTCAT---GAACTC------ATGGGGGAGCCTGAAGAGGAT------------GTT------------GAAGAGAGTGTAATTTCTAATCAGAGC------ATGATAGTGCATAAAATTATGCAAGATGCTGAAAAGGTGGCCGTTGGTTTACTTGCAAGAAGAGCATATACAGCAGTTGAACTGAGAAAGAAATTGCATGGAAAAAGATTTCCTCCTGATATTGTGGAGGCAGTGATTGGTGATTTCGAGAGCAGAGGGCTGGTCAATGATGGCTTGTACGCAGAAACATATTCTCGATCTAGATGGTCTTCCTCAAGCTGGGGACCTAGGCGGATCAAGAAAGCGTTGTCCAACAAAGGAGTGAGTGAAGCTGATACAGACAAGGCACTAAAACTGGTTTTTGAG------GAT------------GGTGAC------TCCGATGAACAAGAA---------TCAAAAGTG---GGCATGTCAAAGATTTCTATGGATCAGCTATTGATTCAGGCTTCAAAACAATGGCTTCGAGGTCAGGATGTTCCCAAAGATACACGAAAATCAAGACTTATTCGGTGGCTTCAGTATCGTGGTTTCAACTGGGATGTTGTTAATTTTGTATTGAAGAAGCTAGAATCACAGCATATCTCC
>SolanumTuberosum_PGSC0003DMT400056996
AGCGCTTTTCCAGTC---AGG------CACATTCCCAAGAGATCTAATGAATGCCAAGAG---TCAGAATCTGCTTTGCCAAAAAAGCACTCT---------TTGGACAAACATAGCTTCTTAAACCGGAATGTTCAG---------GAAACTGAATTTTCTGTCGGTGGAGGGTTGAAGTATGGAGATATAAAGTCT---------CAAAATCATAAT------------------------CAAAAGCTTATCACCAGCCTAGATGAT---GAG------------------GTT------------------------------------------GAATGG------GGGAAGGAA---GATGAAGTT------------GAT------------GAAGATTTTGTACTTGAACACGGTATA------GCTGAAACTGATAAAGCTAGGCAAGATGCTGAAACAATCGCAGTTCGATTACTAGCTTCAAGAGCACTTACGGCTGTAGAACTGAAGAAGAAGCTCCTGGGAAGAAAGTTTACAGTCAATGTTGTTAATGCTGTAATAACAGATTTCCATACCAGGGGTTTAATCAATGACGGTCTGTATGCTGAAATGTTTTCTCGGTCCAGATGGTCTTCCTCAAGTTGGGGTCCACGACGAATCAAGCAAGCCTTGATCAAGAAGGGTGTAAGTGAGGTGGATGCAGACAATGCCATAAAAATGGTCTTCAAG------AAC------------AACGAAGCT---GGTGAAGAGCAAGAATCAACAGAATCAGGACAT---GCTATATCAAAACCTTCTCTGGATCAATTGTTTGTCCAGGCATCTAAACAGTGGCTTAAAGGGCAAGGCGTGCCTAGAGAAAAACGTAAAGCAAGGATTATTCGTTGGCTTCAGTACCGTGGCTTTGATTGGAGCGTGGTTAGTTTCATACTTAAGAAGTTAGAATCCAGCTATCCTCAA
>StrigaAsiatica_SGA_v2.0_scaffold168G38579
AGTGCTATGCCCGTG---AAA------TACATTCCTAGAAATTCTTTAAAGAGCGAAGAAGATGGAACCGCTTCCCTCCCTGTGAAGTATGTG---------GAAAAAAGGCATAATGGACTGGAGTTGAATTTAGCC---------AGGGTCGGTTTTTCCATGAATTCAAGTGAGGGGTTTTTGGATGTTAACTCC---------AAGAATCGTGCTGCATGCCATGATTCTGATATG---TATGGGCTAAATTTAGAGATGGAAGAA---AAA------------------CACGAGGGA------GATATC------ATGGCCTTGGATGAT---GGAATT------ATAGAAGAGACTGAGGAAATT------------GTT------------GAAGATAGTTTTAGATCACTTAGCGGA------GTTCAATCAGGTCCTAGTCGGCAAGCTGTGGAGAAGCTGGCGATTGAGTTACTTGCTTCGAGAGCATTTACTGCTGTGGAGCTGAAGAAGAAACTACAAGCTAAGAGGTTTCCACTTGACATTATTGAGTCCGTAATATCAGACTTCCAGAGCAGGGGTCTTATTAATGATGGCTTATATGCGGAAACATATTCTCGGTCCAGATGGTCTTCCTCTAGCTGGGGCCCACGACGTATCAGACAAGGTTTATCCAAGAAGGGGATAAGCGAAGTGGATGCTCAGAAAGCCGTAAAACTAGTTTTCGAG------AAC------------AAAGAAGGT---GGTGGAGATGACGAT---------TCGAGAATT---GGCATGTCAAGACCAGCTATTGACCAGCTTTATGCTCAAGCCTCAAAGCAATGGCAGAGAAGCCGTGGGGCCCCTCAAGATACACGCAAATCGAGAATTATTCGTTGGCTTCAATATCGTGGATTCAATTGGAGTGTTGTTAGTTATGTCCTAAAGAAGTTGGAATCTGAAGCCCCTTGC
>VitisVinifera_GSVIVT01014751001
GGCTCTGTTCCGGTT---AGG------TACATTCCTAAGAAGTCTTATAAGGTCGAGGAT------------TCAAAATCTTTGAAGAGTTCT---------GAGGATGAAGAAATTCAGGATTGTGTTCGAATTCGG---------GCTTCAGATGGTGGGCGAAGTTATCGGACAACTTTTTGGGATGAGAAGAAT---------AAAATTCAGGATAAAAGGCCTATGAACAATTTGATATTTGATGCTGAATCAGAATCAGAAGAT---GCT------------------ATTGATTGT------GATGTT------AGGGTTGTAGACTTT---GAGTTC------ATGCAAGAGCCAGAGGATGTT------------GTC------------AAGGAATTCAGACCTGAATTGGATGTA------TCACAAGTTAGTAAAAGTAAACAAGATGCTGAGAAGTTGGCAATTGAATTACTTGCAACAAGGGCATACACAGCAGTTGAGTTGAAAAAGAAACTGCATGGAAAGAGAGTTGCTTGTGATATTACTGAAGCTGTGATAAATGACTTCCAAAGCAGAGGGTTGATCAATGATGCGTTGTATGCGGAAACATTTTCTCGATCTAGATGGTCTTCTTCAAGTTGGGGGCCTAGACGGATCAAGCAAGCACTGTTCAAGAAGGGAGTAAGTGAAGCTGATGCAGAGAAGGCAGTAAAACTAGTTTTCAAG------GAT------------GATGGATCT---GGTGGAGATCAAGAG---------TCAAGACAT---GGTTTGTCAAATCTTGCGATGGATCATCTATTTGTTCAGGCCTCAAAGCAATGGTTGCGAGGTCATGATGTGCCCAGAGAAACACGGAAATCCAGGATTATTCGGTGGCTTCAGTATCGTGGATTCACTTGGGCTGTTGTTAGCTTCATATTGAAGAAGTTAGAATCTCAGTATCCTCAC
>CuscutaAustralis_C017N0087E0.1
GCTTCATTAACAGAG---AAA------TGTATTCTTGAGTCTCCCTTGAATGCTGAAGAC---TCTAAAGCTTATATTTTGTCC------------------TCAAAA---------------------------------------------------------GATGTG------------GTGGGTGTAGGAAAG---------CATAATCATGTGAAC---------------------CGGACGTCTAGAAGAGAGTTGGAGGAG---GAA------------------AATGGTGGT------GATTTA------GGGGTTGAAAGCAGT---GAATTG------TTGGAAGAGAATGAAAAAGGC------------ATG------------TTGGATAATTTGATTGACCGTGCATCT------------------------AAACAAGATTTGGAAAGAGTGGCAATAGAACTGCTTGCTGCAAGATCATTAACAGCGGTAGAGCTTATGAAGAAACTCCAAGGAAAGAAGTTTCCAAATTGTTCTATTGGTTCAGTGATAACGGACCTATGTGCCAGGGGTCTACTCAATGATGGCCTATATGCGGAAACTTTTACTAGATCAAGATGGTCTTCTTCATGCTGGGGTCCACGACGAATTAAACAAGCCTTGATCAGTAAAGGAGTAAATGAGATGCATGCAGACAGGGCAATAAAACTTGTTTTCAAG------GAT------------GGTGACATT---GGAGAAGAGCAAGAA---------CCAGGATCT---GGTATGTCCAAACCATCAATGGATCATCTTCTTGTCCAGGCATCGAAACAATGGCTACGAAGTCGTGAGATGCTCAAGGAGACGCGGAAATCTAGGATCATCCGTTGGCTTCAATACCGTGGGTTCAACTGGAGCATTATAAATTTTGTACTGAAGAAGTTGGATTCTGGGCATCCTTCA
>Actinidiaeriantha_DTZ79_23g07090
ACCTCATTTCCAGTT---AGG------TACATTCCCAAGGCAACCTTGAAGAATAAAAGG---CTTAGGACTTCACCTCCTATGAAGGGTCCT---------GAAGATATAAATATTGGTTTGGACAAAAATGAATTG---------AGTTTTGAGGGTTCAAATAGTTTGCGGAGGAGCATTATGGATAAGAAGTTA---------CAAAATCAAAATGAAGGACCCATTCATTACGTAGGCTATGATGACAATCAAGAAATGGAAGAA---GAA------------------ATTGATTAT------GATGGG------GAACTTGTGGTGTCT---GAATGC------ATAGAAGAGCCTGAAGAGGTT------------GTG------------GAGGAATTGGGGCACAATCAAGATGGG------TTACGATCTGGTAATACTAAACAGGATGCAGAGAATTTAGCTATTGGATTACTTGCAACAAGAGCATATACAGTTGTTGAGATGAGAAAGAAACTGCTTGGGAAGAGATTTCCTCTTGATATTGTCGATGCAGTGATAATGGACTTCCAGATCAGGGGTTTGATCAATGATTGCTTGTACGCCGAAACATTTTCCCAGTCCAGATGGTCTTCCTTAAGTTGGGGACCAAGGCGAATCAAGCAAGCATTGTTGAAGAAGGGAGTAAGTGAAGTTAATGCAGCAAAGGCAATAGAATTGGTTTTCCAG------GAC------------GGTGATTCT---GGTGGAGATCAAGAA---------TCAAGACAC---GGCTTGTCTAAAGTCTCGATGGACCAGTTATTTGTTCAGGCCTCAAAGCAATGGCTCCGGGGTCGGGATGTCACCAATGAAACGCGGAAATCAAGGATTGTTAGGTGGCTTCAGTACCGGGGCTTCAATTGGAATGTCATTTGCTCCATATTAAAGAAGTTAGAATCTGGGCATGCCCAT
>GossypiumRaimondii_KJB63084
TCATCAGTTCCAGTA---AGG------TATATACCAAAGAAATCTTTGGAAACTGAAGAG---CCCGAAACTTCTTCACATTCAAAGGGTTTG---------AGTAAGTCTCGTAAAAGCGCTGCTTCGAATGTATTT---------GGAAGAAAGTTTACA---AACAATGAAGGCAGTGTTATTGATAAAAAGTCG---------CAAACACGAAGCGGA---------------------ATGTTCAAGAAAATTGCATTATATGAT---GAT------------------GTT---------------------------CAGCAAGGTGAT---GAAATA------ATGGAGAAACCTGTAGAGGCG------------GTT------------GAGGAGGTACCTAACAGAAAGAATCCG------TTACAAGCTTGCAAGAGAATGTCAGATGCTGAGAAGTCGGCAATTGAATTACTTGCAGCAAGAGCATTTACCGCAGTAGAACTGAGAAAGAAACTGCTGGGCAAGAGATTTGATCCGGATATTGTCGAGACATTGATTACTGATTTACAAAATAGAGGGTTGATCAATGATAGTTTGTATGCGGAAGCATTTTCTCGATCTAGATGGTCCTCATCAACCTGGGGACCAAGGAGAATCAAGCAAGCATTGTTCAAGAAGGGTATAAGTGAATCTGATGCAGAAAATGCGTTAAAACTAGTTTTCGAGGGTCGGGAT------------GGTGACTCA---AATGATGATCAGGAA---------TCCCAACTT---GGTTTTTCAAAGCTTTCAATGGATCACCTATTAATTCAGGCCTCGAAGCAATGGCTTCGAGGTCAAGATGTTCCCAAAGAGACACGGAAGTCAAGGATTGTTCGGTGGCTTCAGTATCGCGGTTTCAACTGGGGTGTTATTGGTTCTGTTTTAAAGAAGTTGGAATCTCAGTATCCTTCC
>GossypiumRaimondii_KJB63086
TCATCAGTTCCAGTA---AGG------TATATACCAAAGAAATCTTTGGAAACTGAAGAG---CCCGAAACTTCTTCACATTCAAAGGGTTTG---------AGTAAGTCTCGTAAAAGCGCTGCTTCGAATGTATTT---------GGAAGAAAGTTTACA---AACAATGAAGGCAGTGTTATTGATAAAAAGTCG---------CAAACACGAAGCGGA---------------------ATGTTCAAGAAAATTGCATTATATGAT---GAT------------------GTT---------------------------CAGCAAGGTGAT---GAAATA------ATGGAGAAACCTGTAGAGGCG------------GTT------------GAGGAGGTACCTAACAGAAAGAATCCG------TTACAAGCTTGCAAGAGAATGTCAGATGCTGAGAAGTCGGCAATTGAATTACTTGCAGCAAGAGCATTTACCGCAGTAGAACTGAGAAAGAAACTGCTGGGCAAGAGATTTGATCCGGATATTGTCGAGACATTGATTACTGATTTACAAAATAGAGGGTTGATCAATGATAGTTTGTATGCGGAAGCATTTTCTCGATCTAGATGGTCCTCATCAACCTGGGGACCAAGGAGAATCAAGCAAGCATTGTTCAAGAAGGGTATAAGTGAATCTGATGCAGAAAATGCGTTAAAACTAGTTTTCGAGGGTCGGGAT------------GGTGACTCA---AATGATGATCAGGAA---------TCCCAACTT---GGTTTTTCAAAGCTTTCAATGGATCACCTATTAATTCAGGCCTCGAAGCAATGGCTTCGAGGTCAAGATGTTCCCAAAGAGACACGGAAGTCAAGGATTGTTCGGTGGCTTCAGTATCGCGGTTTCAACTGGGGTGTTATTGGTTCTGTTTTAAAGAAGTTGGAATCTCAGTATCCTTCC
>TheobromaCacao_Thecc1EG030575t1
TCATCAGTTCCAGTA---AGG------TATATACCTAAGAAATCTTTGGAAACTAAAGTG---CCAGAAAGTTCTCCACATTCAAAGGGTTTG---------AGAAAGTCTCATAAAAGTTGTGATTGGAATGCATTT---------GGAAGCAAGAGTACA---AACAATAGGAGCAGTATTGTTGATGAAAAGTCA---------CAAACACGAAGCAGA---------------------ATGTTCGAGGAAAGCGTCTTGCATGAT---GAT------------------GTTAAACAA------GACCAT------------------------GAAATA------ATGGCAAAGTCCTTAGAGGCG------------GTT------------GAGGAGATGCATAATGGGATGAATGTG------CTACAAGTTTCTAAGAGAATGCCAGATGCTGAGAAGTTGGCAATTGAATTACTTGCAGCAAGAGCATTTACAGCTGGTGAACTAAGAAAGAAATTACTTGGGAAGAGATTCCATCCGGATATCGTTGACGCAGTGATTAACGATTTTCAGAAGAGAGGGTTGATCAATGATGGCTTGTATGCTGAAGCCTTTTCTCGATCTAGATGGTCTTCATCAACCTGGGGACCAAGGAGGATCAAGCAAGCATTGTTCAAGAAGGGAATAAGCGAAGCTGATGCAGAGATGGCATTAAAACTTGTTTTTGAG------GATAAGGTT------GGTGACTCA---AACGATGATCAAGAA---------TCCACACTT---GGCTTGTCAAAGCTTCCAATGGATCACCTATTAATTCAGGCCTCAAAGCAATGGCTTCGAGGTCGAGATGTTCCTAAAGAGAAACGTAAATCAAGAATAGTTCGGTGGCTTCAGTATCGTGGCTTCAACTGGGGTGTTATTGGTTCCATAGTAAAGAAGTTAGAATCTCAATATCCTCCC
>VacciniumCorymbosum_VaccDscaff1-augustus-gene-454.30-mRNA-1
TCTTCATTTCCAGTT---AAG------TACATTCCGAAGAAAGTTAGAAGTACTGAAAAGCTTCCCAAGGATAACACAAGCACTAATGGATTG---------GACAAAAGTACTAATGGATCGGACGAAAATGAATTG---------AGGTTGGAGGTTTCAAATAGTTCACAGAGGAGCTTTCTGGGTAAGAAGTCA---------CAAAATCAATATCAAACACCTGCTCATTACGCAGCCCCTGATGTCAATCAAGAAGCGGTGAAA---GGT------------------ATCGATTTT------GATGAG------CGAGTTCTAGAGACC---GAATGC------ATTGAAGAGCTTGAGGAGGTT------------CTG------------GAGGAATTCGATCACAGTCAAGATGTG------TTACAAGTTGGTAAAACTAAACAAGATGCAGAGAACTTGGCTATTGAATTACTTGCAACAAGAGCATATACAGCTGTGGAGCTGAGAAAGAAACTGCAAGGGAAAAGATTTCCTCTTGATACAGTTGATGCAGTGATATTGGACTTCCAGAGCAGGGGTTTGATCAATGATTCCTTGTTTGCCGAAACTTTTTCCCAGTCCAGGTGGTCTTCTTCAAGTTGGGGACCAAGGCGGATTAAGCAAGCATTGCTCCGGAAAGGAGTAAGGGAAGCTGAAGCAGAGAAGGCAATAAACTATGTTTTTAAG------GAC------------GGTGATTCT---GATGAAGAGGAAGAA---------TCAATGCAC---GGCTTGTCTAAAATCTCAATGGATAAGTTACTTGCTCAGGCCTCAAAGCAGTGGCTCCGGGGTCGGGACGCCACCAAAGAAAAGCGCAAAACAAGGGTTATTAGGTGGCTTCAGTATCGCGGCTTCAATTGGGGTGTCATTAGTTTTGTCGTGAAGAAGTTAGAATCTCAATGCCTC---
>VacciniumCorymbosum_VaccDscaff5-augustus-gene-410.15-mRNA-1
TCTTCATTTCCAGTT---AAG------TACATTCCAAAGAAAGTTAGAAGTACTGAAAAGCTTCCCGACGATAACGCAAGTAATAATGGATTG---------GACAAAAGTACTAATGGATTGGACAAAAATGAATTG---------AGGTTGGAGATTTCAAATAGTTCACAGAGACGCTTTCTGGATAAGAAGTCA---------CGAAATCAATATCAAACAAGTGCTCATTACTTAACCCCTGATGTCAATCAAGAAACGGTGAAA---GGT------------------ATTGATTTT------GACGAC------AGAGTTCTAGAGACT---GAATCC------CTTGAAGAGCTTGAGGAGGTT------------CTG------------GAGGAATTCAATCACAGTCAAGATGTG------TTACAAGTTGGTAAAACTAAACAAGATGCAGAGAACTTGGCTATTGAATTACTTGCAACAAGAGCATATACAGCTGTGGAGCTCAGAAAGAAACTGCAAGGGAAAAGATTTCCTCTTGATACAGTTGATGCAGTGATATTGGACTTCCAGAGCAGGGGTTTGATCAATGATTCCTTGTTTGCTGAAACATTTTCCCAGTCCAGGTGGTCTTCTTCAAGTTGGGGACCAAGGCGGATTAAGCAAGCATTGCTCCGGAAAGGAGTAAGGGAAGCTGAAGCAGAGAAGGCAATAAACTATGTTTTTAAG------GAC------------GGCGATTCT---GACGAAGAGGAAGAA---------TCAATGCAC---GGCTTGTCTAAAATCTCAATGGATAAGTTACTTGCTCAGGCCTCAAAGCAGTGGCTCCGGGGTCGGGATGCCACCAAAGAAAAGCGCAAAACAAGGGTTATTAGGTGGCTTCAGTATCGCGGCTTCAATTGGGGTGTCATTAGTTTTGTCGTGAAGAAGTTAGAATCTCAATGCCTCCCT
>VacciniumCorymbosum_VaccDscaff8-augustus-gene-15.23-mRNA-1
TCTTCATTTCCAGTT---AAG------TACATTCCGAAGAAAGTTAGAAGTACTGAAAAGCTTCCCAAGGATAACACAAGCACTAATGGATTG---------GACAAAAGTACTAATGGATTGGACGAAAATGAATTG---------AGGTTGGAGGTTTCAAATAGTTCACAGAGGAGCTTTCTGGGTAAGAAGTCA---------CAAAATCAATATCAAACACCTGCTCATTACGCAGCCCCTGATGTCAATCAAGAAGCGGTGAAA---GGT------------------ATCGATTTT------GATGAG------CGAGTTCTAGAGACC---GAATGC------ATTGAAGAGCTTGAGGAGGTT------------CTG------------GAGGAATTCAATCACAGTCAAGATGTG------TTACAAGTTGGTAAAACTAAACAAGATGCAGAGAACTTGGCTATTGAATTACTTGCAACAAGAGCATATACAGCTGTGGAGCTGAGAAAGAAACTGCAAGGGAAAAGATTTCCTCTTGATACAGTTGATGCAGTGATATTGGACTTCCAGAGCAGGGGTTTGATCAATGATTCCTTGTTTGCCGAAACTTTTTCCCAGTCCAGGTGGTCTTCTTCAAGTTGGGGACCAAGGCGGATTAAGCAAGCATTGCTTCGGAAAGGAGTAAGGGAAGCTGAAGCAGAGAAGGCAATAAACTATGTTTTTAAG------GAC------------GGTGATTCT---GATGAAGAGGAAGAA---------TCAATGCAC---GGCTTGTCTAAAATCTCAATGGATAAGTTACTTGCTCAGGCCTCAAAGCAGTGGCTCCGGGGTCGGGACGCCACCAAAGAAAAGCGCAAAACAAGGGTTATTAGGTGGCTTCAGTATCGCGGCTTCAATTGGGGTGTCATTAGTTTTGTCGTGAAGAAGTTAGAATCTCAATGCCTC---
>VacciniumCorymbosum_VaccDscaff83-augustus-gene-1.24-mRNA-1
TCTTCATTTCCAGTT---AAG------TACATTCCAAAGAAAGTTAGAAGTACTGAAAAGCTTCCCGACGATAACGCAAGTAATAATGGATTG---------GACAAAAGTACTAATGGATTGGACAAAAATGAATTG---------AGGTTGGAGATTTCAAATAGTTCACAGAGACGCTTTCTGGATAAGAAGTCA---------CGAAATCAATATCAAACAAGTGCTCATTACTTAACCCCTGATGTCAATCAAGAAACGGTGAAA---GGT------------------ATTGATTTT------GACGAC------AGAGTTCTAGAGACT---GAATCC------CTTGAAGAGCTTGAGGAGGTT------------CTG------------GAGGAATTCAATCACAGTCAAGATGTG------TTACAAGTTGGTAAAACTAAACAAGATGCAGAGAACTTGGCTATTGAATTACTTGCAACAAGAGCATATACAGCTGTGGAGCTGAGAAAGAAACTGCAAGGGAAAAGATTTCCTCTTGATACAGTTGATGCAGTGATATTGGACTTCCAGAGCAGGGGTTTGATCAATGATTCCTTGTTTGCTGAAACATTTTCCCAGTCCAGGTGGTCTTCTTCAAGTTGGGGACCAAGGCGGATTAAGCAAGCATTGCTCCGGAAAGGAGTAAGGGAAGCTGAAGCAGAGAAGGCAATAAACTATGTTTTTAAG------GAC------------GGCGATTCT---GACGAAGAGGAAGAA---------TCAATGCAC---GGCTTGTCTAAAATCTCAATGGATAAGTTACTTGCTCAGGCCTCAAAGCAGTGGCTCCGGGGTCGGGATGCCACCAAAGAAAAGCGCAAAACAAGGGTTATTAGGTGGCTTCAGTATCGCGGCTTCAATTGGGGTGTCATTAGTTTTGTCGTGAAGAAGTTAGAATCTCAATGCCTCCCT
>ConopholisAmericanaamericana_2095414Coopholis_americaa.p1
agctcttttcctgtg---aag------tacattcctaagaaatcttcagattacgaagaaaagggagctgcttctctgcctgtgaggtatttg---------gagaaaatgcataatagggcggatttgaatttagat---------agggtcgatttttccacgacttcaagcaggaggtttttggatgtcaactcc---------aagaatcacgatgtatgctgtgcttctgacataaattatgggataaatttggcggtggaagaa---aag------------------atcgaggga------gatttc------attctcttgaatgat---gacttt------atagaagagcctgagaagatt------------gtt------------gaggatagtggtaaaggatgtagtgga------attcaatcagatcatagtcggcaagttgtggagaagttggcaattgagttacttgcttccagagcatttactgctctggagctgaagaagaaactacaagcaaagagatttccacttgacattgttgatgcagtgataacagacttccacagcaggggtctgatgaatgactgcttatatgcggaaacatattctcgatccagatggtcttcctcaagctgggggcctcgacgaatcagacaagtattatccaagaaggggataagcgaagtggatacacagaaagcgataaaactagtgtttgag---------------------agtgaa------ggtggagatcacgat---------tcaggaatt---gctatgtcaaaactttctattgatcagctatatgttcaagcctcaaagcaatggcagcgaagccgtggggcgcctcaagatacgcgaaagtcgagaatggtccgttggcttcaataccgtggcttcaattggaatgttattaattatgtcctaaagaagttggaatcgcaaaatccttcc
>Aeginetiaindica
agctcttctcctgtg---aaa------tacattcctaaaaattcttcgaagagcgacgaagatggagccgcgtctctttctgtgaagtatgta---------gagaaaaggcatgattggccggagttgaaattagct---------cgggccgtttgttgcacggattcaagtgaggggttttcggatttgaactct---------gggaatcgtggtgcttgccgtgcttatgacaca---tatgggctaaatgcagagatggaagaa---gag------------------aatgagagt------gacata------tcggcctcgaattat---atatca------aatgaaaaaaccgagactgtt------------gtt------------gaagacaagattggatcgtgcaaccgg------attcaatcagttcct---cgggaagccgtggagaagcttgcaattgagttacttgcttcaagagcatttactggtatggagctaaagaagaaactgcaagcaaaaaagttcccactagacatggttgaggctgtcatatcaaacttccagaccaggggtctgattaacgacttgttgtacgcggaaacatattctcagtcgagatggtcttcctcaagctgggggccacgacgtatcaaacaagcactgtccaagaaggggataagtgaagtggatacaaagaaagccataaaactcttgttcgag------agc------------aatgaaggg---gatgaagatcaagac---------tcgtcg------gccatgtccaggcctgctctcgaccggctttatgctcaagcctcgaagcaatggcacagaagtcgggtggcccctcacgatacccggaaatcaagaatcgttcgttggctccgatatcgtgggttcgattggaaagtcgtgagccacgtcgtaaagaagttggaaNNN------------
>Alectravogelii_TRINITY_DN11921_c0_g1_i2
---------------------------------------------------------------------------------------------------------------------------------------------------------------------------------------------------------------------------------------------------------------------------NNN---gag------------------aatgaggga------gatacc------atggcctcgaatgat---ggattt------atagaagagactgaggagatt------------gct------------gaagacagtattgaatcccgtagtgga------attcaatctggtcctaatcggcaagctgtggagaagctggcgattgtgttacttgcttcaagagcattcaccgctcttgagctaaagaagaaattacaagcaaagagatttccacttgacattgtggaggctgtcatatcagacttccagagcaaaggtcttattaatgactgcttatacgcggagacatattctcggtccagatggtcttcctcaagctggggcccacggcgtcttagacaggcattatcgaaaaaagggataagcgaagtggatacccagaaagccatgaaactagtgtttgag------agc------------aaagaa------------gattacgaa---------tcgggaatc---tccatgtcgagacctgctattgaccagctttatgttgcagcctcaaagcagtggcagagaagccgtgggacccccagagatactcgcaggtcgagaatcatccgatggcttcagtatcgcgggttcgattggaacgttattagttatgtcctgaagaagttggaatctgaagaagagcct
>CastillejaMiniata_TRINITY_DN9551_c0_g1_i3
agctcttttcctgta---aaa------tacattcctaagaaatctccagagaaccaagaaaatggagatccttctttccctgtgaagtatgca---------ccgaaaagtcatgatgggcccgagttgaatttagct---------aagatt---------------------gtcaattttccggatatcaactcc---------aagaatcatggcgcattacgtgcttccaacataaattatgggctaaatttggaagcgaatgat---gaa------------------ttt------------------------------------------------------atagaagagactgagaacatt------------gtt------------gatgatagtagtgaagcatgtagtgga------actcaatcaagtcataatcggaaagttgtggagaagttggcgattgagttgcttgcttcccgagcatttactgccctggagctgaagaagaaactacaagcaaagaaatttgcgcttgaaattgtcgacgaagtgataacagacttccagagcaggggtctgattaatgactgcttatatgctgaaacatattctcgatccagatggtcttcctcaagctggggccctcgacgaatcaaacaagcattatccaagaaaggagtaagcgaagcggatacacagaatgcgataaaacaagtgtttgag---------------------------------agtgaagacgaagat---------tctggaatc---aatatgtcgaagctttctatggatcagttatacattcaggcctcgaagcaatggcaacgaagccaaggcgcgtctcgagatacgcgaaaatcgagaataatccgttggcttcaatatcgcggcttcgattggaatgttattagttatgttttaaagaagttgggatcggataatcattcc
>ChristisoniaKwangtungensis
agctcttctcctgtg---aaa------tacattcctaaaaattcttcgaagcgcgacgaaaaaggagccgcttctctttctgtgaaatattta---------gagaaaaggcatgatgggccggagttgaatttagct---------agggccgtttgttccacggattcaagtgaggggttttgggatttgaactcc---------aagaatcatggtgcttgccgtgcttacgacata---tatgggctaaatgcagagatggaagaa---gag------------------aatgagagt------gacatt------ttggccttgaatgat---atttta------aatgaaaagactgaggccatt------------gtt------------gaagacaagattgaattgtgcagccga------attcaatcagttcctagtccggaagccgtgcagaagctggcaattgagttacttgcttcaagagcatttactgctgtggagctaaagaagaaactacaggcaaaaagattcccacttgacatggttgaggctgtgatatcaaacttccagaacaggggtcttattaacgacttgttgtacgcggaaacatattctcagtcgagatggtcttcctcaagctgggggccacgacgtatcaaacaagcactgtggaagaaggggataagtgaagcggatactcagaaagccataaaactcgtgttcgag---------------------agcgaa------gaagatattcacgac---------tcggccatg---tccatgtcgaggcctgctctcgaccagctttatgctcaagcctcaaagcaatggcacagaagccgagcggctcctcacgacacacggaaatctagaatcattcgttggcttcgctatcgtgggttcaattggaacatcgtcactcacatcctaaagaagttggaatct------------
>Escobedia
agctctttccctgtg---aaa------tacattcctaaaactttttcaaagagcgaagaagatggaactgcttccctttctgtgaagtatgta---------caggaaaggcataaggggccggagttgaatttagct---------aggaccggtttttccacgtattcaagcgaggggtatttggacgttaactcc---------aagaatcttgctgcatgccgtgcttctgatatt---tatgagctaaatttagagatggatgaa---gag------------------aatgaggga------gatatc------atggcctcaaatgat---ggattt------atagaagagactgaagatatt------------gct------------gaagataatattgaatcacgtagagga------attcaatctggtcctaatcggaaagctgtggagaagctggcaattgtgttacttgcttcaagggcatttacagctcttgagctaaagaagaaactacaagcaaagagatttccacttgacattgtggaggctgtcgtatcagacttccagagcaaaggtcttattaatgactgcttatacgcggaaacatattctcggtcgcgatggtcttcctcaagctggggcccacggcgtcttagacaggtattatcgaagaaagggataagcgaagtggatactgggaaagccataaaactagtgttcgac------agc------------aaagaa------------ggttgcgat---------tcgggaatc---tccatgtcaaggcctgcttttgaccagctttatgttgcagtcttaaagcaatggcagagaagctgtggggcccctcgatatactcgcaagtcaagaatcatccgttggcttcactaccgtgggttcgattggaacgttgttagttatgtcctaaagaagttggaatct------------
>Euphrasiaarctica
------------------------------------------------------------------------------------------------------------------------------------------------------------------------------------------------------------------------------------------------------------------------------------------------------------------------------------------------------------------------------------------------NNN------------gaagataatagtagaggatttagtaga------attcaaccaggacaaagtcggcaagatgtggagaagttggggattgagttacttgcttccagagcatttactgctgtggagctgaagaagaaactgcaagcaaagaaattcccgcttaacattgtcgagacagtgataactgacttccagagcaggggtctgattaatgactgcttatatgcggaagcatattctcgatccagatggtcgtcctcaagctggggtcctcggcgaattaaacaagcattatccaagaagggtgtaagcgaagtggatacacagaaagcgataaaacaagtgttcgag---------------------ggtgaagaa---agcgaagatcaagaa---------tctggaatc---accatgtcaaagctatctcttgatcagttgtatgttcaagcctcgaagcaatggcagcgaagccgtgggtccccccaagagacacgaaagtcgagaatggtccgttggcttcaataccgtggattcaattggagtgtcactaattatgtcctaaagaagttgggatcggagaatNNN---
>LindenbergiaPhilippensis_06G122000.1.p1
agctctattccagtg---cga------tatgttcct------gcttcaaagaacgaagaaaatggagctagttctttgcctgtgaggtatttg---------gggaaaagtcatgatgaactggagttgaattcattg---------------------------aatttgagccggagagttttggacgtcgactcc---------aagaatcgtgatgcgcaccgtgcttctggcataaattatgggcttaatttggatgtggacgaa---gag------------------cttaaggga------gattta------aaggacttgaatgat---gaatat------acagaagaatctgataagatt------------gtc------------gaagatagtagtggaagctgtagagga------gttcaatctgttagtagtcggcaagatgtggagaaatcggcgattgagttgcttgcttccagatcatatactgctatggaactgaagaagaaactacaagcaaagaaattctcgcttgacattgtcgatgcagtgataacagacttccagagcaggggtctgattaatgactccttatatgcggaatcatattctcgatccagatggtcttcctcaagctggggtcctcggcgaatcaaacaagcattatccaagaaggggataagccaagtggacacagagaatgcgataaaacaagtgttccag---------------------aatgaagac---gatggagatcaagat---------gcaggaatc---cctatgtcaaagctttctatcgatcagctatacgctcaagcctcaaagcaatggcagcgaagccatggcgcgcctcaagatacgcgaaagtcaagaatggtccgttggcttcaatatcgtggcttcaattggagcataattagttacgttttaaagaaattggaatctcagagtcaa---
>MimulusGuttatus_M1688.1
agcgcttttccagta---aaa------tacatacccaagggatcttcaataaacgaagaaaatgtagctgcctctttgcctgtgaggtgtttg---------aagaaaagtcacaatgggcatgagtttagtgtgaaa---------------------------------------------gcagttgttgatttt---------tccaataattta------------------------------------------gtagacgaa---gaa------------------gtt------------------------------------gat---gaattc------gttaaagagcctgacaggatt------------gtt------------gaagatagtagtaaaaaatgcagcgga------atgcagtcgagc------------gatgtggagaagtcggcgattaagttacttggttccagagcgtacacggctctggagctgaaaaagaaactacaaggaaaaaggtttccgatcgaaattattgatgcagtgataacagacttccagagcaggggtctaattaatgactgcttatacgcggaaagctattctcgatctagatggtcttcctcaagctggggccctcgacgaatcagacaagcactattcaagaaagggataagtcaagtagatgccgagaaggcaataaaactcgtgtttgag------aataagagtgaagagggtgaa------gacgaggatgaggat---------aaagggatt---gctatgtcgaaaatttcgatcgatcaattatatctacaggcttcgaagcaatggcagagaagtagtggggcatctcaagaaacacggaaatcgagaatggtgcgctggcttcagtaccgcggttttagttggagcgtagttgcgtatgtattgaagaaactggaatctggtgataga---
>OrobancheCumanamana_GWHTBHPV038703.p1
agctctttccttgtg---aaa------tacattcctaagagctctggagggaacaaagaaaatggaagcgcctctttgcccgtgacgcagtta---------gagacgaggcataatgggtcggagttgaatttagcg---------agggtcgatctttcgaagtactcaagcaggaagtttttggatgtcaattcc---------aacaatcatggttcatcccgtgcttctgacataaacaatgagctaagtttggcggtggaagag---gag------------------attgaggga------tattca------acagcctcggacgat---gaactt------ctagaagagaccgagaatttt------------gtt------------gatggtagtagtaaagcacctagtgga------attcaaccagatcatagtcggcaagctgtggaaaagttggcgattgagttacttgcatcgagagcatttactgctctggagcttaagaagaaactacaatcaaacagatttccgcttgagattgttgacgcggtgataacagacttccagagcaggggtctgattaatgactgcttatacgcggaaacatattctagatccagatggtcttcttcaagctggggccctcgacggattaaactggcattatccaagaaggggataagcgaactggatgttcagaaagcgataaaactagtgtttgag---------------------agtgaa------ggtggggatcatgat---------tcaggaatt---gcaatgtcaaagctttcaactgatcagctttacgtccaagcctcaaagcaatggcagagaagccgtggggcgcctcaagatacacggaaatctagaattgtacgttggcttcaatatcgtgggtttaattggagtgttactagttatgtcctgaagaagttggaaaaggagaatccttcc
>Pedicularis_TRINITY_DN3933_c0_g1_i2
agctcttttcctgtt---aaa------tacattcccaaaaaatcttcagagaaccaagaaaatggagcttcttcagatacaattcag---------------------------aatgggccggagttgaatttagcc------aagaggctcgatttttccaacaactcaactagtactttttcggttgtcaactcc---------aagaataacggcttattccgtgcttctgacttaagtcatgggctaaatttggcagta------------------------------------------------------------gccttgaatgat---gaattt------acagaagagccagagaaaatt------------gtt------------gaaaatggtagcaaaggaggtagtggg------attcaatcaagtaatagtcggcaagctgttgtgaagttggcggttgagttacttgcttcccgatcatatactgctctggagctgaagaagaaactacaagcaaagaaatttgctcatgaaattgtcgacgaagtcctaacagactttcaaagcagaggtttgattaatgactgcctatatgcggaaacatattctcgatccagatggtcttcctcaagctggggtcctcgacgaatcagacaagcattgtccaagaagggagtaagcgaagaggatacacaaaatgcgataaagcaagtgtttgag---------------------agtgaa------------gatcaagat---------tctggaatc---aacatgtcgaagctttctatcgatcagttatatgttcaggcctctaagcaatggcagcgaagccaaggcgcgtctcaagaaacacggaaatcgagaataatacgttggcttcaatatcgcggattcaattggaatgttattagttatgttctaaagaagttggaatcagagaatcattct
>Phtheirospermum_GFP89120.1_10555.p1
agctcttttcctgta---aaa------tacattcccaagaaaactccagagaacaaagaaaatggaccttcttctttgcctgtgaagtataca---------gagaaaagtcataatgggccggagttggatttagag------aagagggtcaattttcccaagaactcaagcagtagtttttcagatatcaactcc---------aagaatcatggcgcagtacgtgcttctggcataaattatgggctaaatttggga---------------------------------------------------------------gccttgaatgat---gaattt------atagaagagcctgaggacatt------------gtt------------gaagatagtagtaaagcatgtagtggc------attcaatcaggtaatagtcggcaagctgttgagaagttggcaattgagttacttgcttccagagcatttactgccctggagctgaagaagaaactacaagcaaagaaatttgctcttgaaattgtcgacgatgtgattaccgacttccagagcaggggtctgattaatgactgcttatatgcggaagcatattctcgatcgagatggtcttcctcaagctggggccctcggcgaatcagacaagcattatccaagaaaggaataagcgaagtggatactcagaatgcgataaaacaagtgttcgag---------------------agtgaa------------gaccaagat---------tctggaatc---aatatgtcgaagctttctatcgatcagttatacgctcaggcctcgaagcaatggcagcgaagccaaggcgtgtctcaagatacgcgaaaatcgagaataatccgttggcttcaatatcgcggcttcaattggaacgttactagttatgtcttaaagaagttggaatcggagaatcat---
>StrigaAsiatica_GER32467.1_8001.p1
agtgctatgcccgtg---aaa------tacattcctagaaattctttaaagagcgaagaagatggaaccgcttccctccctgtgaagtatgtg---------gaaaaaaggcataatggactggagttgaatttagcc---------agggtcggtttttccatgaattcaagtgaggggtttttggatgttaactcc---------aagaatcgtgctgcatgccatgattctgatatg---tatgggctaaatttagagatggaagaa---aaa------------------cacgaggga------gatatc------atggccttggatgat---ggaatt------atagaagagactgaggaaatt------------gtt------------gaagatagttttagatcacttagcgga------gttcaatcaggtcctagtcggcaagctgtggagaagctggcgattgagttacttgcttcgagagcatttactgctgtggagctgaagaagaaactacaagctaagaggtttccacttgacattattgagtccgtaatatcagacttccagagcaggggtcttattaatgatggcttatatgcggaaacatattctcggtccagatggtcttcctctagctggggcccacgacgtatcagacaaggtttatccaagaaggggataagcgaagtggatgctcagaaagccgtaaaactagttttcgag------aac------------aaagaaggt---ggtggagatgacgat---------tcgagaatt---ggcatgtcaagaccagctattgaccagctttatgctcaagcctcaaagcaatggcagagaagccgtggggcccctcaagatacacgcaaatcgagaattattcgttggcttcaatatcgtggattcaattggagtgttgttagttatgtcctaaagaagttggaatctgaagccccttgc
