# Supplementary material for: Altered Mitochondrial Respiration Is Associated With Loss of Nuclear‐Encoded OXPHOS Genes in Parasitic Broomrapes
Source: Ecol Evol. 2025 Jul 6;15(7):e71737. doi: 10.1002/ece3.71737 (PMC12230201; doi:10.1002/ece3.71737)
Supplement: Supplementary file 1 — Appendix S1. [file ECE3-15-e71737-s003.tgz › Orobanchaceae_O2K_Supplementary_v3/Data_S1/DataS1/RRR/OG0001482_RECA2.filter.fas.treefile]

(Euphrasiaarctica.genome1:0.1313427179,(((((((MimulusGuttatus_Migut.L01503.1.p:0.0184605492,MimulusGuttatusulusguttatus_L1317.1:0.0125046223)100:0.1017489210,(SesamumIndicum_SIN_1007634:0.0719759318,(((OleaEuropaea_Oeu017606.1:0.0918548330,OleaEuropaea_Oeu006023.1:0.0333208145)100:0.1019099420,(((((IpomoeaNil_INIL02g16727.t1:0.0732731505,CuscutaAustralis_C007N0254M0.1:0.1519435107)100:0.0681336064,IpomoeaNil_INIL11g40908.t1:0.1640583094)100:0.0446640724,(SolanumTuberosum_PGSC0003DMT400060032:0.0000038174,SolanumTuberosumtu_DM.05G026480.1:0.0000013507)100:0.2220521147)100:0.0515782108,CoffeaCanephora_Cc06_g11530:0.1606652771)56:0.0088944265,((HelianthusAnnuus_OTG29803.1:0.0821346296,HelianthusAnnuus_OTG23091.1:0.0843639575)100:0.2183887084,(((((((AmborellaTrichopoda_ERN06347.1:0.2964406591,(OryzaSativa_LOC_Os11g19720.1:0.4200105612,(OryzaSativa_LOC_Os01g67510.1:0.1210504422,SorghumBicolor_Sobic.003G391400.1:0.1254534370)100:0.2201403052)99:0.0689847630)95:0.0318378469,CinnamomumMicranthum_RWR86904.1:0.1521873153)97:0.0700039675,Nel_NNU_01889-RA:0.1163708674)57:0.0140547186,AquilegiaCoerulea_PIA41315.1:0.2184237220)100:0.0670235041,(((((CitrusSinensis_orange1.1g014268m:0.1601219175,(((GossypiumRaimondii_KJB83055:0.0000028243,GossypiumRaimondii_KJB83056:0.0008308412)100:0.0767898230,GossypiumRaimondii_KJB65191:0.0780677665)100:0.0301724887,TheobromaCacao_Thecc1EG037642t1:0.0380652573)100:0.0874098728)65:0.0166930368,(((ArabidopsisThaliana_AT3G32920.1:0.2641210849,ArabidopsisThaliana_AT2G19490.1:0.0024669686)100:0.3171600750,CuscutaAustraliscutaAustralispaya_61.12:0.1709908174)68:0.0387389736,(((ManihotEsculenta_Manes.03G031100.1.p:0.1833366841,ManihotEsculenta_Manes.03G035200.1.p:0.0165701465)100:0.0489780893,ManihotEsculenta_Manes.16G100900.1.p:0.0628578415)100:0.0903794188,(PopulusTrichocarpa_Potri.006G148700.1:0.0366260071,PopulusTrichocarpa_Potri.018G067900.1:0.0589318409)100:0.1029472962)100:0.0456358710)44:0.0067000023)50:0.0062709301,PrunusPersica_Prupe.7G207400.1.p:0.1618948997)55:0.0098239939,((GlycineMax_Glyma.15G170600.1.p:0.0276615683,GlycineMax_Glyma.09G064300.1.p:0.0151659761)100:0.1163638481,(GlycineMax_Glyma.13G105500.1.p:0.0998053333,(GlycineMax_Glyma.17G053900.1.p:0.0000013507,GlycineMaxma_17G053900.1:0.0000038933)100:0.0131213581)100:0.0708161075)100:0.1449619177)98:0.0272332168,VitisVinifera_GSVIVT01015188001:0.1007401213)94:0.0100860418)92:0.0103753472,(VacciniumCorymbosum_VaccDscaff21-augustus-gene-10.21-mRNA-1:0.1472778387,(VacciniumCorymbosum_VaccDscaff13-augustus-gene-364.43-mRNA-1:0.1027807934,Actinidiaeriantha_DTZ79_20g13050:0.0911805866)100:0.0478709990)100:0.0440720800)91:0.0086579065,((Daucuscarota_DCAR_011966:0.0000013507,Daucuscarota_D.carota_subsp._sativus_v3.0|DCAR_313526.mRNA:0.0000013507)100:0.1818214042,Daucuscarota_D.carota_subsp._sativus_v3.0|DCAR_728393.mRNA:0.2048288063)99:0.0513260424)91:0.0264018649)98:0.0253674329)100:0.0495898960)100:0.0444569041,((HandroanthusImpetiginosus_PIM99364.1:0.0000013507,HandroanthusImpetiginosus_PIN22974.1:0.0000013507)100:0.0841114863,MimulusGuttatus_Migut.J00582.1.p:0.1708605591)99:0.0254782655)100:0.0292877017)90:0.0097484263)97:0.0171405836,((((ChristisoniaKwangtungensis_TRINITY_DN12890_c0_g1_i4:0.0332704471,Aeginetiaindica_TRINITY_DN8483_c0_g1_i4:0.0421740649)100:0.0524248543,(Alectravogelii_TRINITY_DN9208_c0_g1_i3:0.0481471414,Escobedia_TRINITY_DN6377_c0_g1_i5:0.0520474675)100:0.0281362760)96:0.0151797259,(StrigaAsiatica_SGA_v2.0_scaffold23G10029:0.0000013507,StrigaAsiaticaasiatica_GER37122.1_12656:0.0000027658)100:0.0957504373)81:0.0179672522,StrigaAsiatica_SGA_v2.0_scaffold21G09396:0.0842860906)100:0.0728263313)92:0.0110466142,ConopholisAmericanaamericana_2001212:0.0503643664)77:0.0080622604,Lindenbergiaphilippensis_12G069700.1:0.0746294906)77:0.0050526815,OrobancheCumanamana_GWHTBHPV014888:0.0667672834)50:0.0057271085,(PhelipancheAegyptiaca_GWHTBHPU034651:0.0416072701,Ofasciculata_flower_buds:0.0683870734)100:0.0216312878)93:0.0122380778,((Phtheirospermum_Pjv1_00012982:0.0000038332,Phtheirospermumheirospermumjaponicum_GFP93209.1_14644:0.0000035357)100:0.0544932455,(CastillejaMiniata_TRINITY_DN32470_c0_g1_i1:0.0881988628,Pedicularis_TRINITY_DN37080_c0_g1_i1:0.0392962336)64:0.0031247456)99:0.0259893012);
