# Supplementary material for: Altered Mitochondrial Respiration Is Associated With Loss of Nuclear‐Encoded OXPHOS Genes in Parasitic Broomrapes
Source: Ecol Evol. 2025 Jul 6;15(7):e71737. doi: 10.1002/ece3.71737 (PMC12230201; doi:10.1002/ece3.71737)
Supplement: Supplementary file 1 — Appendix S1. [file ECE3-15-e71737-s003.tgz › Orobanchaceae_O2K_Supplementary_v3/Data_S1/DataS1/RRR/OG0010048.trimmed.fas]

>AmborellaTrichopoda
GTGGTTGCAGAG------AAC---------GATGCACAAGAT------------------
---------GTTCAA---------TCAGAAGGGATC------AGCCGTCCATTATCTGAG
ATCCTCAGAGAACTGAACAGGAAAATTCCTGATTCATTCATAAAGGTCAGAGTGGAA---
------GATGGGTTCTCCATCAAATATGTTCCATGGCATATTGTTAATCGGATAATGAAT
CTACATGCTCCAGAATGGTCTGGCGAGGTTAGGGGCATCACATATTCTGCTGATGGCAAG
TCTGTCTCTGTTATATATCGTGTAACACTTTACGGAACTGATGCAGAGATTTATCGGGAA
TCAACTGGGACTGCTCCCTTAGATGATACTGGT---TATGGAGATCCTGTGCAAAAGGCT
GAAGCCATGGCATTTCGTCGAGCTTGTGCACGGCTCGGCTTGGGGCTTCATCTTTATCAC
GAAGATGCAGTC
>AquilegiaCoerulea
GTTGAAGCAAAC------GAC---------TCA------GAT------------------
---------GTTCCA---------ATTCATGGAATA------AGTCGTCCATTGTCTCAT
ATTCTCAAAGATCTCACCCAAAAAATTCCAGATTCTTACATCAAAGTTCGTGTTGAA---
------GATGGGTTTTCTATGAAATATGTTCCCTGGCATATTGTTAATTGGATGATGAAC
ACGCATGCCCCAGAATGGTCTGGCGAAGTTCGAAGCATCACTTATTCTCCTGATGGAAAA
TCTGTATCTGTTGTTTATCGTGTAACGATATATGGGATTGACGCAGAGATTTACAGGGAA
TCAAGTGGGACTGCTTCTTGCAGTGACACAAAA---TTTGGAGATCCAGTGCAAAAGGCA
GAAGCTATGGCTTTTCGACGGGCTTGTGCACGCCTTGGGCTGGGGCTTCATCTCTACCAT
GAAGATTTG---
>CitrusSinensis
CTCAACGACGAA------AAC---------GAC------GCC------------------
---------GTTCCC---------ACTTCCGGCATA------AGCCGTCCTTTGTCCGAG
ATTCTCAAAGAACTCAACAAAAACGTCCCAAATTCACTCATTAAAATCCGAGTTGAA---
------GATGGGTTTTCGATGAAGTACATACCTTGGCATATTGTGAATCGGATTATGAAC
TTGCATGCTCCTGAATGGTCTGGTGAAGTTCGAAACATTACTTATTCTGCTGATGGAAAG
ACTGTGTCTGTTGTGTATCGTGTTACGATTTATGGGACTGATGCTGAGATATTTAGGGAG
TCAACAGGAACTGCTTTAGTGGATGAACAAGGT---TATGGAGATGCTGTACAAAAGGCA
GAAGCTATGGCATTTCGCCGAGCTTGTGCGCGTTTTGGCCTCGGGCTTCATCTCTACCAT
GAAGATTTATTG
>CinnamomumMicranthum
ATAGAAGAAGAC------GAA---------TCC------GAG------------------
---------ATTCCT---------ACTTCTGGAATC------TGTCGTCCTCTCTCCGAA
ATCCTCAAAGAACTAAGCCGAAAAGTCCCGGATTCCTTCATCAAAGTACGTTCGGAG---
------GATGGATTCAACATCAAATATGTCCCTTGGCATATTGTGAATCGGATTATGAAC
TTACATGCACCAGAATGGTCTGGTGAAGTTCGAAGCATCACCTATTCTGCAGATGGAAAA
TCAGTATCAGTTGTTTACCGTGTAACACTCTATGGCACTGATGCGGAGATTTATAGGGAA
TCAAGTGGGACTGCTTCTGTCAACGACACCAGT---TTTGGAGACCCTGTGCAGAAGGCT
GAAGCTATGGCTTTCCGTCGAGCTTGTGCGCGTCTTGGGCTTGGTCTTCATCTCTATCAT
GAAGATATGATA
>VitisVinifera
CCAGAGCCAGAGCGCTTAGAT---------GAC------GTC------------------
---------GTTCCA---------ACCTCCGGAATC------AGCAGACCCCTCTCTGAA
ATCCTCAAAGAACTCAGCAAAAAAGTCCCCGATACCCTCGTCAAAGTCCGTACGGAA---
------GATGGGTTTTCCATCAAATACATTCCCTGGCACATTGTAAATAGGATTATGAAT
TTACATGCTCCCGAATGGTCTGGGGAGGTTCGAAGCATCACCTATTCTGCAGATGGAAAA
TCTGTATCTGTTGTTTACCGTGTAACACTATATGGGACTGATGCAGAGATGTACAGAGAG
TCAACAGGAACTGCTTTAGTAGAGGACACAGGC---TATGGAGATCCTGTACAGAAGGCG
GAAGCAATGGCTTTCAGGCGTGCTTGTGCACGCTTTGGTCTTGGCCTCCATCTTTATCAT
GAGGACATGCTA
>Actinidiaeriantha
ATA---CAAGAA------CAA---------GAT------GAC------------------
---------ATC------------ACCTCCGGAATC------AGCCGCCCTCTCTCCCAA
ATCCTCAAAGAACTCAACAAGAAAGTCCCCGATTCCCTCGTTAGGGTTCGCACCGAACCT
------AATGGCTTCCCCATCAAATACATCCCCTGGCATATTGTGAACCGGATTATGAAC
TTACATGCTCCAGAATGGTCTGGTGAGGTTCGGAGCATCACCTATTCTGCTGATGGAAAT
TCTGTGTCTGTTGTTTACCGTGTAACACTCTATGGGACTGATGCTGAGATTTACAGGGAG
TCAACAGGTACTGCATCAGTAAATGAAGGAGGAAGCTACGGAGATCCTGTACAGAAGGCA
GAAGCAATGGCATTTCGTCGAGCTTGTGCTCGTTTGGGTCTGGGACTTCATCTTTATCAC
GAGGACATGTTA
>VacciniumCorymbosum
CGAGACGAGCCA------GAA---------GAC------GAC------------------
---------GTTCCA---------ACATCTGGAATC------AGCCGCCCTCTATCTGAA
ATCCTTAAACAACTCAACAAGAAAATCCCAGACTCGCTTATTAGGGTTCGCACTGAAGCT
------GATGGCTTCTCCGTCAGATACGTCCCCTGGCATCTTGTGAATCGTATTCTGAAC
TTGCATGCTCCAGATTGGTCTGGTGAGGTTCGAAGTATCACCTATTCAGCTGATGGCAAG
TCTGTGTCTGTTGTTTACCGTGTAACACTTTATGGGACTGATGCTGAGATATATAGGGAG
TCAACGGGTACTGCTTCAGTGAATGGCGGAGGG---TATGGAGATCCAGTTCAGAAGGCA
GAAGCAATGGCATTTCGTCGAGCTTGTGCACGTTTGGGTCTGGGACTCCATCTTTATCAC
GATGATCTATTG
>GlycineMax
AGAGAAGAAGAA------GAA---------GAG------GAG------------------
---------GTGCCG---------AGTTCTAGAATC------TCTAGGCCGCTCTCTGAA
ATACTGAAAGAGCTGAACAAGAAAGTACCGGACTCCCTCGTCAAAACCCGCCTCCAGAAA
GATCAAGATGCCTCCCCCATCAGATTCATTCCCTGGCATGTTGTCAATCGCATTTTGAAC
TTACACGCTCCTGAGTGGTCTGGTGAGGTTCGGAATATCACCTATTCCGCCGATGCCAAG
TCTGTCTCCGTTGTCTACCGAGTTACCCTTTATGGGACTGATGCTGAGATATTTAGGGAA
TCAACTGGTACTGCTTCAGTAGACGACACAAGT---TATGGAGATCCTGTACAGAAGGCA
GAAGCAATGGCTTTTCGTAGAGCTTGTGCACGCTTTGGACTGGGGCTCCACCTTTATCAT
GAAGATGCATCA
>PrunusPersica
GAGGGAGGAGAC------GAC---------GGC------TTC------------------
---------GCAGTG---------AGCTCGGGAATC------AGCAGACCCCTCTCTGAA
ATCCTCAAGCAACTCAACAAGAAAGTCCCTGATTCCCTCGTCAAAACCCGCTCTGAA---
------AGTGGCTTTACCTCCAAATACATCCCCTGGCACATTGTTAATCGGATTATGAAC
TTGCATGCTCCAGAATGGTCCGGTGAGGTTCGCAGCATCACTTACTCTGCTGATGCCAAG
TCTGTATCTGTTGTTTATCGTGTCACGCTCTATGGCACTGATGCTGAGATCTTTAGGGAG
TCGACCGGCACTGCTTCAGTAGATGACACAAGT---TTTGGGGATCCTGTACAGAAGGCA
GAAGCAATGGCATTTCGTCGTGCTTGTGCACGTTTTGGTCTTGGGCTTCATCTTTATCAC
GAGGATTTGTCC
>Daucuscarota
TTACCGGACTAT------AAC---------GAC------GTC------------------
---------GTTCCG---------ACATCAGGAATA------AGCAGACCACTGTCAGAA
ATTCTTAAAGAGATCAACAAGAGAGTCCCTGATTCTCTTGTTAAACTTCGCACTGAGTCT
------AATGGATTCTCTGTTAAATACATCCCATGGCATATTGTAAATAGGATTCTGAAC
TTGCATGCTCCTGAATGGTCTGGTGAGGTACGGAACATAACTTATTCTGCTGATGGAAAG
TCTGTATCCGTTGTTTACAGGGTCACACTCTATGGGACTGACGCAGAGATATTTCGAGAA
TCCACTGGGACTGCATCTTTAAACGAGGCAGGAGGGTATGGAGATCCTGTGCAGAAAGCA
GAAGGGATGGCATTTCGCCGAGCTTGTGCACGTTTTGGCCTTGGACTTCACCTTTACCAT
GAGGAGTTGTTG
>PopulusTrichocarpa
GACAACGCTGAA------AAC---------GAT------TCT------------------
---------GTACCC---------ACTTCAGGAATA------AGTAGGCCACTCTCTGAA
ATACTCAAAGAACTCAACAAAAAGGTCCCTGATACTCTTGTTAGTCAGCGTGTTGAT---
------AATGGGTTTTCGATCAAATATGTCCCTTGGCATCTTGTTAACAGGATTATGAAT
TTACATGCTCCAGAATGGTCTGGTGAGGTTCGGAACATCACTTATTCACCTGATAGCAAG
TCTGTATCTGTTGTTTACCGTGTCACTCTTTATGGGACTGATGCTGAGCTATACAGGGAG
TCGACCGGAACTGCTGCATTGGATGAGATAGGT---TTTGGAGATCCTGTGCAAAAGGCA
GAAGCAATGGCATTTCGTAGAGCCTGTGCACGCTTTGGTCTTGGACTTCATCTTTATCAT
GAAGACATGTGC
>ManihotEsculenta
GTTGAAACGGAA------AGC---------AAC------GAC------------------
---------ATCCCC---------ACTTCTGGAATC------AGCAGGCCACTTTTGGAA
ATTCTCAAAGAACTCAACAAAAGGGTCCCCGATTCCCTTGTAAAGGAGCGCCGGGAG---
------GGTGACTTCTCTGTCAAGTACATCCCCTGGCATATAGTCAACAGGATAATGAAT
TTACACGCTCCAGAATGGTCTGGTGAGGTTAGGAACATAACTTATTCAGCTGATGGCAAG
TCTGTATCTGTTGTTTATCGTGTAACACTATATGGGACTGATGCTGAGATATATAGGGAA
TCTACTGGGACTGCTTCAATGGACGATGCAGGC---TTCGGAGATCCTGTACAGAAGGCA
GAAGCAATGGCATTCCGTCGAGCATGTGCTCGCTTTGGCCTTGGGCTTCATCTATATCAT
GAAGATTTGTCT
>GossypiumRaimondii
TCGGACGACGAC------GAC---------GAC------GCC------------------
---------ATCCCC---------ACTGCAGGAATC------AGCAGGCCGCTCGCCGAC
ATTCTCAAAGAACTCAATAAAAAAGTCCCAGATTCCCTCGTCAGGCTCCGTACCGAA---
------GATGGCTTCAATATCAAATATATCCCCTGGCATATTGTAAATCGGATTATGAAC
CTGCATGCTCCAGAATGGTCTGGTGAGGTTCGCAATATTACTTATTCTGCTGACGGGAAG
TCTGTATCAGTTGTCTATCGTGTAACACTCTATGGGACGGATGCTGAGATATATCGGGAG
TCTACAGGGACTGCTTCGGTTGATGATCCTGGT---TATGGAGATCCTGTACAAAAGGCT
GAAGCGATGGCATTTCGGCGAGCTTGTGCTCGCTTTGGGCTCGGGCTTCATCTTTATCAT
GAGGATTTGTTG
>TheobromaCacao
AAAGAGTCGTAC------GAC---------GAT------GCC------------------
---------ATTCCC---------ACAGCAGGAATC------AGCAGACCCCTCTCCGAG
ATTCTCAAAGAACTCAACAAAAAAGTCCCAGATTCCCTCGTCAAGCTCCGCATCGAA---
------GATGGCTTCAGTATCAAATACATCCCCTGGCATATTGTGAATCGGATTATGAAC
CTACATGCTCCAGAATGGTCTGGTGAGGTTCGGAATATTACTTACTCTGCTGATGGAAAG
TCTGTATCTGTCGTCTATCGTGTAACACTCTATGGGACTGATGCTGAGATATATCGAGAG
TCAACAGGGACTGCTTCAGTTGATGATCCTGGT---TATGGAGATCCTGTACAAAAGGCT
GAGGCCATGGCATTTCGGCGAGCTTGTGCACGCTTTGGGCTTGGGCTTCATCTTTATCAT
GAGGACATGTTG
>OryzaSativa
CCGTCGGAGGAC------GAG---------GAC------GACTTCGCCGGCGGCGAGGTG
GCCGCGCCCGCGCCC---------ACCGAAGGCATC------AGCAAGCCGCTCGCCGAG
GTCCTCAGGGAGCTCGGTAAGAGGGTCCCCGAGGCCCTCGTCAAGACGCGCGTCGAA---
------GATGGCTTCTCCCTGAAGTACATCCCATGGCACATTGTTAACAAAATTCTGAAT
ATACATGCTCCAGAATGGTCTGGCGAGGTTCGCAGCATTGTTTATTCATCTGATGGAAAA
TCTGTATCTGTTATTTATCGCGTGACTCTCCATGGAACTGATGCAGAGATCTACAGAGAA
GCCACTGGAACTTCTTCTGCTGATGATACAGGC---TATGGAGATCCTGTGCAGAAGGCT
GAAGCAATGGCTTTTCGCCGAGCTTGTACCCGTCTTGGTCTTGGACTTCATCTCTATCAT
GAAGATATGTCA
>SorghumBicolor
CCGTCGGAGGAC------GAC---------AAC------GACTTCGCTGGCGGCGAGGTT
GCC------GCACCC---------ACCGAGGGCATC------GGCAGGCCGCTCGCCGAG
GTGCTCAAGGAGCTCGGGAAGAGGGTTCCGGACTCCCTCGTGAAGACCCGCGTCGAGGAT
------AATGGCTTCGCCATCAAGTACATCCCATGGCACATTGTGAACAAAATTCTTAAC
ATACATGCTCCAGAGTGGTCTGGCGAGGTCCGCAGCATTGTTTACTCATCTGATGGGAAA
TCAGTATCTGTTGTCTATCGAGTGACTCTTCATGGGATTGATGCAGAGATCTATAGAGAG
GCCACTGGAACTGCTTCTGTTGATGATACAAGC---TATGGTGATCCCGTACAGAAGGCA
GAAGCTATGGCTTTTCGTCGTGCTTGTGCACGTCTTGGTCTTGGACTTCATCTCTACCAT
GAAGATGTGTCA
>IpomoeaNil
gcggacggtgaa------gag---------gat------tcc------------------
---------gttccg---------accgccggaatc------agccgcccgctttccgaa
atactgaaggatctcaacaagaaagtgcccgactccctcatcagagttcgtactgaagct
------gacggtttccccatcaaatacatcccctggcatatcgtgaataggatcatgaac
ttacatgctccggaatggtctggcgaggtcagaagcatcacatactccgctgatggaaag
tcggtatcagttgtctacagagtgacgctttatggaactgatgctgagatataccgggaa
tcaacgggcactgtttcagtagacgagccgggc---tttggtgatgctgtgcagaaggca
gaggcaatggctttccgtcgtgcttgtgctcgcctcgggctaggtcttcacctctatcac
gaagaaatgtcg
>CuscutaAustralis
GTCAATGCCGAC------GGCGGTGATGTAGAC------ACC------------------
---------GTCCCG---------GCCGCCGGAATC------CACCGGACGCTCTCCTAT
ATACTGAAAGAGCTCAACAAGAAAGTTCCGGAATCTCTCATCAAAGTTCGCACTGAAGCT
------GACGGTTTCCCCATCAAATACATTCCCTGGCACATTGTTAATAGGATCATGAAC
CTGCATGCTCCAGAATGGTCCGGCGAGGTGAGAAGCATTACATACTCAGCTGATGGCAAG
TCAGTATCAGTTGTCTACAGAGTGACAATTTATGGAACCGATGCTGAGATATACCGAGAA
TCAACAGGCACGGCTTCAATAGGTGATCCTGGT---TATGGTGATGCTGTTCAGAAGGCG
GAGGCAATGGCTTTCCGCCGTGCATGTGCTCGTTTTGGTCTCGGTCTCCACCTCTATCAT
GAAGAGATGGCC
>SolanumTuberosum
TCAGAAAGGGAA------ACG---------GCG------GAC------------------
---------CTA------------ACTTCAGGAATC------AGTAGACCACTTTCTGAT
ATACTGAAAGAGCTGAACAAGAAAGTTCCAGATTCACTCATCAAGTTTCGCCATGAACCT
------AATGGATTCTCCATCAAATACATACCATGGCATATTGTGAATAGGATTATGAAT
TTACATGCTCCGGAATGGTCTGGCGAAGTTCGAAGCATCACCTACTCATCTGATGGCAAG
TCAGTTTCAGTTGTTTATCGTGTGACAATATATGGGACTGATGCAGAGATATATCGAGAA
TCAACTGGCACTGCTTCAGTAGATGATCCAGGT---TATGGGGATCCAGTGCAGAAGGCA
GAAGGTATGGCATTTCGTCGAGCTTGTGCTCGTTTTGGGCTGGGACTTCATCTTTATCAT
GAGGACATGTCT
>CoffeaCanephora
GCTGATGTCGAT------TCC---------GGT------GGG------------------
---------GTGCCC---------ACTTCAGGAATA------AGCAGACCCCTTTCGGAA
ATCTTGAAAGAGCTCAACAAGAAAGTACCAGATTCTCTCATCAGTGCCCGCACCGAACCC
------AATGGCTTCTCCGTCAAATACATCCCCTGGCACATAGTCAATCGGATTTTGAAC
TTGCATGCTCCAGAGTGGTCTGGTGAAGTTCGGAGCATCACTTATTCAGCTGATGGGAAG
TCAGTTTCTGTCATTTATCGTGTAACATTGTATGGAACTGATGCAGAGATATATCGGGAG
TCAACAGGAACTGCGTCTGTAGGCGAACCGGGT---TATGGGGATGCAGTGCAGAAGGCA
GAAGCAATGGCATTTCGTCGAGCATGTGCTCGCTTTGGGCTGGGGCTTCATCTTTATCAC
GAGGACACGCTG
>HandroanthusImpetiginosus
ACAAATATTGAA------GAA---------GAC------GCC------------------
---------GCACCC---------ACCTCCGGAATA------AGCAGACCTCTTTCCCAT
ATTCTCAAAGAGTTGAACAAGAAAGTGCCCGAATCCCTGCTCAGAGTACGCACCGAACCT
------GCTGGCTTCTCCGTCAAATATATCCCCTGGCACGTAGCAAATAGGATTATGAAC
TTACATGCACCAGAATGGTCTGGTGAGGTCCGGAGCATCACTTATTCAGCTGATGGCAAA
TCCGTAACTGTTGTCTATCGTGTGACACTCTATGGGACTGATGCAGAGATCTTCAGGGAA
TCAACAGGGACTGCTTCAGTAAGCGACTCGGGC---TATGGGGATCCTGTGCAGAAGGCA
GAAGCAATGGCATTTCGTCGAGCTTGTGCACGCTTCGGGCTGGGACTTCATCTTTATCAT
GAAGACATTGAG
>Phtheirospermum
attggggttgaa------gat---------gag------gag------------------
---------gtcccc---------agctctggaata------agcagacctctttcgcat
attctcaaagacttgagcaagaaagtgccccaatccctcatcaggctccacgctgag---
------tcatcacctcccgccaaatacattccctggcacacattgaatcggattttgaac
ttacatgcaccagaatggtccggtgaggtccgcagcatcacttattcgactgatgggaaa
tctgtatctgttgtctatcgtataacactttatgggactgatgctgagatattcagggaa
gcaacagggactgcatacgtcgat------------gaaggggatcctgtgcaggaggcc
gagacaaaggcatttggtcgagcttgtgctcgctttgggcttggacttcatctttttcat
caagactcc---
>CastillejaMiniata
attagagttgaa------gat---------gag------gaa------------------
---------atcccc---------agctctggaata------agcaggcctctttcgcat
attctcaaagacttgagcaagaaagtgccccaatccctcatcagcctccgcactgaa---
------tcatcacctccggccaaatacattccctggcacacattgaatcggattttgaac
ttacatgcaccagaatggtccggtgaggtccgcagcatcacttattcgactgatgggaaa
tatgtatctgttgtctatcgtataacactttatgggactgatgctgagatattcagggaa
gcaacagggactgcatatgtcgatgaaagg------------gatccagtgcaggaggca
gagacaaaggcattcggccgagcttgtgctcgctttgggcttggacttcatctttttcat
caagac------
>Pedicularis
------NNNgaa------gat---------gag------gag------------------
---------gtcccc---------agctccggaata------agcagacctctttcgcac
attctcaaagacctgagcaagaaagtgccccaatccctcatcacc---------------
------caaactcaatccgccaaatacattccctggcacacattgaatcggattttgaac
ttacttgcaccagaatggtcgggtgaggtccgcagcatcacatattcagctgatgggagc
tttgtatcggtcgtttatcgtatcacgctttatgggactgatgctgagatattcagggaa
gcaatagggactgcatacgcg---------ggt---ggaggggatcaagtgcatacgtca
gaggcaaaggaatttggccgagattgtgctcgctttggccttggactccatctttttcat
caagac------
>Euphrasiaarctica
------------------------------------------------------------
------------------------------------------------cctatttcgcat
attctgaaagagctgaacaagaagcttccggaatccctcctcaggctccgcacacaaNNN
------------------------------------------------------------
------------gaatggtccggtgaggttcgaagcataacttactcagctgatgggaaa
tatgtatctgttgtctatcgtgttacgctctatgggactgatgctgag---ttccgggaa
tcaacagggacggctccagcaggaggaggcggg---gatgatgatggtgtgcagaaggca
gaggcaatggcatttcgtagagcttgtgctcgcttggggctaggacttcatctgtatcat
caagacttggag
>ConopholisAmericana
attggaattgaa------gat---------------------------------------
------------------------agctctggaata------agcagacctctttcacat
attctcaaagacttgaacaagaaagtgccggaatccctcctcctcactaaaccagct---
------ggcggc---------aaatacataccctggcacacattgaataggattttgaac
ttacatgcaccagaatggtctggtgaggtccgcagcatcacttatccacctgatgccaaa
tctgtatctgttgtctatcgtgttacactttatgggactgatgcagagNNNNNN------
------------------------------------------------------------
------------------------------------------------------------
------------
>StrigaAsiatica
attggaatcgaa------gac---------gac---------------------------
---------gttccc---------accgccggaata------agcagacctctctctcac
attctcaaggacttgaacaaaaaaattccggaatccctcctcaagcttcgccatgagcca
------gctggc------gccaaatatatcccctggtacatattgaataggatattgaac
ttgtacgcaccagagtggtccggtgaggtccgcagcatcacgcattcagccgaggggaaa
ttagtgtcagttgtgtatcgtgtaacactgtatgggactgatgctgagatattccgggaa
tcaacaggaactgctccaattggtgagaccggt---tacacggatgctatggagaaggcg
gagtcaatggcatttcgtagggcttgtgcacgctttgggctcggactttacctttttcat
cacgacttggat
>Aeginetiaindica
gttggaatcgaa------gac---------gac------ggc------------------
---------gtacct---------accgccggaata------agcaggcctctctctcac
atcctcaaggacttgaacaaaaaagttccggaatcgctagtcagggtccggaaccagcca
------gatggc------gccaaatacatcccctggcacacattaaatcggatactgaac
ctgtatgcaccggaatggtctggcgaggtccggaccatcgcatattcatctgacgggaaa
tcagtttccgttgtctatcgtgtgacactttacgggactgatgcggagatattccgggaa
tcaacaggaactgctccgattgatgaggctggt---ggcggggatgctgtgcagaaggcg
gaggcaatggcatttcgtatggcttgtgcacgcttcggcctcgctcttcaccttcatcac
gaagacctggag
>ChristisoniaKwangtungensis
gttggaatcgaa------gac---------gac------ggc------------------
---------gtacct---------accgccggaata------agcaggcctctctctcac
atcctcaaggacttgaacaaaaaagttccggaatccctactcagactccgacaccagcca
------gacggc------gccaaatacatcccctggcacacattaaatcggatactgaac
ctgtatgcacctgaatggtctggcgaggtccggagcatcgcatattcatctgatcggaaa
tcagtttccgttgtctatcgtgtgacactttacgggactgatgcggagatattccgggaa
tcgacaggaacggctccgattgatgagactggt---ggcacggacgctgtacagaaggcg
gaggcaatggcatttcgtagggcttgtgcacgctttggcctcggtcttcaccttcatcat
gaagacctggag
>Alectravogelii
------NNNgaa------gac---------gca------ggc------------------
---------gtaccc---------accgccggaata------agccgacctctgtctgac
atccttaaggatttgaacaaaagagttccggattcccttctcaggctctgccatgatcct
------gctggc------cccaaatacatcccctggcacatattgaatcgaatattgaac
ttgtatgcaccagagtggtcgggtgaggtccgcggcatcacatattcagctgacgagaaa
tctgtatcagttgtctatcgtgtaacactttacgggactgatgcagagatattccgggaa
tcaacaggaacggctccaattggtgaggccagt---aatgtggatgctgtacagaaagcg
gagacaatggcatttcgtagggcttgtgcccgctttggcctcggtcttcacctttatcat
aaagacatggag
>Escobedia
attgaaatcgaa------gac---------gca------ggc------------------
---------gtaccc---------accgccggaata------agccgacctctttctgac
attctcaaggatttgaacaaaagagttccggaatcccttctcaggctctgccatgagcca
------gctggc------gccaaatacatcccctggcacatattgaatcgaatattgaac
ttgtatgccccagagtggtccagtgaggttcgcagcatcacatattcagctgatgggaaa
tctgtatcggttgtctatcgtgtaacactttatgggactgatgcagagatattccgggaa
tcaacaggaacggctccaattggtgaggccagt---aatgtgggtgctgtacagaaggcg
gaaacaatggcatttcgtagggcttgtgccctctttggcctcggtcttcacctttatcat
aaagacttggag
>OrobancheCumana
cttgcagttgaa------gat---------gac------ggc------------------
---------gctccc---------acctctggaata------agcagacctctttcccat
attctgaaagacttgaacaagaaagtgccggaatccctccttaggctccgcactgaacca
------gatggc------ggcaaatacatcccctggcacatattgaacaggattttgaac
ttacatgcaccagaatggtctggtgaggtccgcagcatcacttattcagctgatggaaaa
tttgtatgtgttgtctatcgtgtaacagtttatgggactgatgcagagatctttcgagaa
tccacagggactgctccaattagtgaccttggc---tatgggaatcatgtgcagaaggca
gaggcaatggcatttcgtcgagcttgtgcttgttttgggctaggacttcatctttatcat
caggacctggag
>LindenbergiaPhilippensis
acgtcagttgaa------gat---------gac------ggc------------------
---------gtcccc---------acctcgggtata------agcagacctctttcccat
attctcaaggacttgaacaagaaagtgccggaatccctactcagacaccgtactgaaccc
---accgctggcgtctctgtcaaatacatcccctggcacatattgaatcggattatgaac
ttacatgcaccagaatggtctggtgaggtccgcagcatcacttattcagctgatgggaaa
tctgtatctgttgtctatcgtgtaacactttatgggactgatgcagagatctttcgggaa
tcaacagggactgctccaattggtgagccaggc---tatggggatgctgtgcaaaaggca
gaggcaatggcatttcgtagagcttgtgctcgatttgggttaggacttcatctttatcat
gaagacttggag
>SesamumIndicum
ACAAATCTTGGA---CTTGAA---------GAT------GAC------------------
---------GTCCCC---------GTCTCGGGAATA------AGCAGACCTCTTTCCCAC
ATTCTCAAAGAATTGAACAAGAAAGTGCCGGAATCCCTCCTCAGGCTCCGCACGGAACCT
------ACTGGCGTCTCCGTCAAATACATCCCCTGGCACATAGTTAATCGGATAATGAAC
CTACATGCACCAGAATGGTCTGGTGAAGTCCGCAGCATAACTTATTCAGCTGATGGGAAA
TCTGTATCTGTTGTTTATCGTGTAACACTTTATGGGACTGATGCAGAGATCTTTCGGGAA
TCAACAGGGACTGCTTCAATTAGTGAGCCAGGG---TACGGGGATCCTGTGCAGAAGGCA
GAAGCAATGGCATTTCGTCGAGCTTGTGCTCGCTTCGGGCTTGGACTGCATCTTTATCAT
GAAGACGTGGAA
>MimulusGuttatus
GCAAACATTGAA------GAG---------GAG------GGC------------------
---------GTTCCA---------ACCTCCGGCATA------AGCAGACCTCTTTCCAAT
ATTCTCAAAGATTTGAACAAGAAAGTGCCCGAAACCCTCCTCAGGCACCGCACCCATCCC
------GATGGCTTCTCCTTCAAATACATCCCATGGCACATATTGAATCGGATTATGAAC
TTACATGCACCAGAATGGTCGGGTGAAGTTCGAAGCATCAACTATTCAGCTGATGGTAAA
TCTGTATCTGTTGTCTATCGTGTTACACTTTATGGCACTGATGCTGAGATATTCCGGGAA
TCAACAGGAAGTGCTTCAACTAGTGAGACAGGG---TATGGGGATCCAGTGCAGAAGGCA
GAAGCAATGGCATTTCGTAGAGCTTGTGCTCGTTTTGGGCTCGGACTTCACCTCTATCAT
GAAGAGATGGAC
>OleaEuropaea
AGCTACTTTGAG------GAA---------GAG------GAA------------------
---------GTTCCA---------ACTTCTGGAATA------AGCAGGCCGCTTTCAGAA
ATCCTCAAAGAGCTCAACAAGAAGGTTCCTGATTCTCTAATCAGAGCTCGCAATGAACCT
------GATGGGTTTTCTATCAAATATATTCCATGGCACATAGTGAATAGGATTATGAAC
TTGCATGCTCCAGAATGGTCTGGTGAAATCCGTAGCATCACTTATTCAGCTGATGCCAAA
TCTGTATCTGTTGTTTATCGTGTAACACTCTATGGGACTGATGCAGAGATCTATCGGGAA
TCAACAGGAACTGCTTCAACAAGTGAGCCAGGT---TATGGTGACCCTGTGCAAAAGGCA
GAAGCAATGGCATTTCGTCGAGCTTGTGCTCGTTTTGGGCTGGGGCTTCATCTTTACCAT
GAAGATATGCAA
>HelianthusAnnuus
GAAACAGTGACC------GCC---------GAT------GAG------------------
---------ATAACC---------GCTTACGGCGTTCCGTTAAGCCGTCCGATTTCGGAA
ATTCTGAAAGAATTGAACAAGAAAGTTCCGGATTCTCTTATCAGAACTCGAACGGAATCC
------GATGGATTCACTCTCAAACACTTGCCTTGGCATATAGTGAACAGGATTATGAAT
TTGCATGCTCCAGAATGGTCTGGAGAAGTGCGAAGTATTACTTATTCAGCAGATGGGAAA
TATGTGACTGTTACTTATCGAGTAACAATCTATGGTACTGATGCAGAGTTATTTAGGGAG
TCGACTGGAACTTCATCGGTTAACGAGTCAGGA---TATGGTGATCCGGTGCAGAGGGCA
GAAGCCATGGCATTTCGTCGAGCTTGTGCTCGGTTTGGTCTCGGGCTTCATCTGTATCAT
GAAGAACTG---
>PhelipancheAegyptiaca
GCAGCAGCCCCT------AAT---------TCC------AATTATGTG------------
---------GTACCTCTTGATAAGTCGTCCTGTATT------ACTCGACCTCTCGCGGAG
ATACTCCGTGACCTCAACAAGAGAATCCCTGATAACATAATCAAGACTCAAAATGATCAA
------CCCAAC------------TTCATCCCTTGGTACCAGGCAAACCGCATGCTGAGT
TTCTATGCTCCAGGTTGGTGTGGAGAAATTCGAGATGTTATTTTTTCAGGGAATGGA---
AGTGTGACTGTTGTGTTTCGGGTAACAGTACGAGGTTCAGATGGAGAGGCACATCGTGAA
TCAACTGGGACGGTGTCACCTGACAACAACAAT---ATTGCAGATCCTGTTGCTGCAGCA
GAGGAAATTGCATTTTGCAGAGCATGTGCACGTTATGGGCAGGGAATCTATTGCTTACAT
GGTGAGCTTTTT
>ArabidopsisThaliana
TCTACTGAAACA------GAG---------AAC------GAT------------------
---------GTTCCA---------ACTTCAGGAATC------AGTAGACCACTCGCTGAG
ATTCTCAAGGAGCTTAACAAAAAGGTTCCAGATTCAGTCATCCGAACTCGAGTTGAA---
------GATGGGTGCTCCATCAAATACATCCCTTGGCACATTGTGAATCGGATCATGAAT
ATGCATGCTCCAGAATGGTCAGGAGAAGTTCGAAGTGTCACTTACTCTCCTGATGGCAAC
ACTGTTACTGTGGCTTATCGTGTGACTCTCTACGGCACTGATGCTGAGATATTTAGGGAA
TCAACAGGTACCACATCTGTAGATGACAAAGGC---TATGGTGATGCTGTGCAAAAGGCG
GAAGCAATGGCATTTCGCCGTGCGTGTGCAAGATTTGGATTAGGGCTTCATCTTTATCAC
GAGGATGCTTTG
