# Supplementary material for: Altered Mitochondrial Respiration Is Associated With Loss of Nuclear‐Encoded OXPHOS Genes in Parasitic Broomrapes
Source: Ecol Evol. 2025 Jul 6;15(7):e71737. doi: 10.1002/ece3.71737 (PMC12230201; doi:10.1002/ece3.71737)
Supplement: Supplementary file 1 — Appendix S1. [file ECE3-15-e71737-s003.tgz › Orobanchaceae_O2K_Supplementary_v3/Data_S1/DataS1/RRR/OG0007377.filter.fas.treefile]

(AmborellaTrichopoda_ERN20154.1:0.3324923142,CinnamomumMicranthum_RWR73855.1:0.1826850232,(((OryzaSativa_LOC_Os05g43440.1:0.0815064631,SorghumBicolor_Sobic.009G191800.4:0.1122497521)100:0.4149236959,((((((Daucuscarota_DCAR_003378:0.1440912362,Daucuscarota_DCAR_022131:0.1906537371)100:0.1821850667,(HelianthusAnnuus_OTF91151.1:0.0077671150,HelianthusAnnuus_OTG14485.1:0.0000027450)100:0.3062869147)77:0.0127160025,((CoffeaCanephora_Cc02_g34550:0.1834700905,((IpomoeaNil_INIL06g29906.t1:0.0367104754,CuscutaAustralis_C076N0047E0.1:0.1446897321)100:0.0830412733,SolanumTuberosum_PGSC0003DMT400063605:0.2180386366)95:0.0390351142)94:0.0138546896,((((MimulusGuttatus_Migut.B01003.1.p:0.0219821105,MimulusGuttatus_B1001.1:0.0223231831)100:0.1709468290,(((((((((Phtheirospermum_Pjv1_00006511:0.0000012338,Phtheirospermum_GFP84509.1_5944:0.0000012338)46:0.0000012338,Phtheirospermum_Pjv1_00017047:0.3292225595)100:0.0327116208,Pedicularis_TRINITY_DN19292_c0_g1_i3:0.0341573031)89:0.0072353946,CastillejaMiniata_TRINITY_DN27055_c0_g1_i1:0.0627452031)89:0.0147379729,Euphrasiaarctica:0.1042264545)76:0.0046353590,(ConopholisAmericanaamericana_2007499:0.0114815448,Epifagusvirginiana_2005225-buds:0.0129433816)99:0.0314863215)44:0.0035166816,(((StrigaAsiatica_SGA_v2.0_scaffold4G01949:0.0000012338,StrigaAsiatica_GER44955.1_20489:0.0000012338)100:0.0611364473,((Aeginetiaindica_TRINITY_DN5155_c0_g1_i4:0.0616756079,ChristisoniaKwangtungensis_TRINITY_DN12473_c0_g2_i1:0.0285609903)100:0.0651820146,(Alectravogelii_TRINITY_DN60899_c0_g1_i1:0.0237650149,Escobedia_TRINITY_DN3834_c0_g2_i3:0.0198161195)100:0.0423766548)96:0.0058585494)100:0.0820704477,((OrobancheCumanamana_GWHTBHPV027732:0.0753614162,PhelipancheAegyptiaca_GWHTBHPU027438:0.0712920594)97:0.0025805392,Ofasciculata_stem:0.0678048850)100:0.0234403115)45:0.0025306593)100:0.0336792292,LindenbergiaPhilippensis_02G088700.1:0.1148935523)99:0.0242805140,SesamumIndicum_SIN_1022732:0.1003092718)84:0.0106379982)69:0.0081397106,HandroanthusImpetiginosus_Jmimo08825.t1:0.0544812974)100:0.0841931145,OleaEuropaea_Oeu020893.1:0.1849454731)100:0.0630259828)99:0.0611149284)71:0.0336988898,((Actinidiaeriantha_DTZ79_10g02460:0.0836846860,VacciniumCorymbosum_VaccDscaff17-snap-gene-173.32-mRNA-1:0.1455329150)100:0.0483270244,(Actinidiaeriantha_DTZ79_19g05950:0.2209084084,((VacciniumCorymbosum_VaccDscaff14-augustus-gene-280.18-mRNA-1:0.0317289463,VacciniumCorymbosum_VaccDscaff2-augustus-gene-325.21-mRNA-1:0.0259502814)100:0.0981009683,VacciniumCorymbosum_VaccDscaff25-augustus-gene-324.21-mRNA-1:0.0043742344)97:0.0911821574)100:0.0530359393)99:0.0394906256)73:0.0329224004,(ArabidopsisThaliana_AT4G11060.1:0.4278804584,((CitrusSinensis_orange1.1g028045m:0.1860697358,PrunusPersica_Prupe.6G317000.1.p:0.1791731088)69:0.0238622985,((GlycineMax_Glyma.10G149700.1.p:0.0074782026,GlycineMax_Glyma.20G238600.1.p:0.0930851322)100:0.2668050332,((ManihotEsculenta_Manes.11G104600.1.p:0.1609002861,PopulusTrichocarpa_Potri.013G011800.1:0.1245011204)94:0.0262312504,((GossypiumRaimondii_KJB26353:0.0033474945,((GossypiumRaimondii_KJB26354:0.0000012338,GossypiumRaimondii_KJB26356:0.0032169333)81:0.0000031877,GossypiumRaimondii_KJB26355:0.0000012338)84:0.0032353677)100:0.1312196143,(TheobromaCacao_Thecc1EG010821t1:0.0329545837,TheobromaCacao_Thecc1EG026723t2:0.0127582854)100:0.0591642076)100:0.1766112419)61:0.0058352084)61:0.0133670176)51:0.0156947613)85:0.0206196782)67:0.0229632915,VitisVinifera_GSVIVT01031193001:0.1468327059)84:0.1045675130)95:0.0636009889,(AquilegiaCoerulea_PIA61226.1:0.0000035184,AquilegiaCoerulea_PIA61227.1:0.0633141470)100:0.2561385679)86:0.0477751378);
