# Supplementary material for: Altered Mitochondrial Respiration Is Associated With Loss of Nuclear‐Encoded OXPHOS Genes in Parasitic Broomrapes
Source: Ecol Evol. 2025 Jul 6;15(7):e71737. doi: 10.1002/ece3.71737 (PMC12230201; doi:10.1002/ece3.71737)
Supplement: Supplementary file 1 — Appendix S1. [file ECE3-15-e71737-s003.tgz › Orobanchaceae_O2K_Supplementary_v3/Data_S1/DataS1/RRR/OG0001016.one2one.fas]

>AmborellaTrichopoda
atgctc---------------------cacttgtgctcctggacctcccatttaatccag
aaaacatcatctctg---ttcttctgctcc---------tcattttgccctatatgg---
acccactcaagaggtccgagctttgcacccaagggcattgcagccgtgaatgaacgcgac
------------------gtgcgctgcttctccgtcaaaagcctacggaaggtctcctct
gcaactcgacaacaa---------ttgccg------------cca------------gga
gaagatgaggagaataaacca---ttttatgttgttcgcaaggggaacatcaccggcatt
tataaaacattggatgactgtcgttccctggtatat------------gatccctcttgc
aatgtcttcaaaggattttgccttcaaaaagaggttgaagactatctaactgctcgtgga
ttgaaaagtccttcattctccgtaagctcaacggatgtg---acagatgattttcttggg
accttagttccttgtccg---tgtcaaaat------caggaatca---------------
aac---------gagcaattttcttccacg---------aaggtgagaagtaagaag---
tccaaactaaagacattgaaagcaacaattgctaatgatatggaatcaaacgagcaattt
tct------tccacg---aaggtgagaagtaagaagtccaaactaaagacatcaaaagca
acg---attgcttctatcaacgatacggaa------gcagttgattctcctcctgagccg
gtccttcttgagtttgatggttcatctaaaggaaatccaggaaggggaggtgcgggggct
atactgcgaacagatgatggaagagtgatttgtcggatgcgtgaaggtttgggcattgtg
acgaacaatgttgctgaatatcgagctgtcattttaggcatgaaatgtgcactaagaaag
ggtgtcacccaagtgcaagtacaaggtgactccaaattagtttgtatgcagattcagaat
ttatggagaaccaagcatcataacctcatcaaattaagtaaggaggcacaggagctaaag
aaaagattttcatattttcaaatcaatcatgtggacagggatttaaattctgaagctgat
gctttagcaaactcagccgttgagctcgaggtggatgaaacacaagaagcatgtgaggat
gaagtggcaaat
>CinnamomumMicranthum
atgctg---------------------catctgtcttct------gcagctgcattttca
cagactagtcattcc---attatgaggact---------tctttaattggcttttct---
---agttcatggaaaagaagcataaggtatgctggtattaaagtgactaaattagataac
ctgttgatgagatttcctgttcagtgctactctactcgacgtgca------cgtgcttct
cgattgccaaagtccaat------ccggga------------cca------------tca
atggaggaggaaagcaaagct---ttctatgttgttcggaagggggacattatcggcata
tacaagaatctagatgattgtcaaactcaagttagctcctcagtatgtgatccatccgtc
agtgtgtacaagggatattctttgagtaaagatgcagaggattatcttgcctcccgtgga
ctaaaaaacgctatttacaccatgagttcagtggatgta---agagaggatctctttggt
gcactagtgccttgtcct---tttcagcaa------ccagaagga---------------
cct---------gttccttctacaagtaaagctttcaaaaaagcttctgtgcagaag---
agacctcaggaagatgtgcaaatggagagcaatgtgcaactggatgga------tctgtt
cct------ttgaca---agtaaagcatccaaaaaaatttccctgcaaaagagatca---
---------------------caacaagaggtg---gaattggagggtaacatgctgtcc
tgtgttctagagtttgatggtgcttcaaaaggaaatcctggaaaatctggtgctggagct
atactgagaagtgaagatggaagtgtggtttggcgcttacgagaaggcataggcattgct
accaataatgttgctgaatatcgcgctttgattttaggattgaaatatgcccttaagaag
ggattcaaacgaattcgtgctcaaggcgactccaaccttgtctgtatgcaggttcagaat
ttatggcaaactaggaacaagaacatggctgacttgtgccaggaggccaaagagctcaag
gacaagtttctgtctttccagatttgtcatgttgctagggaattcaattcagcagcggat
gctcaagcaaacttggctgtaagtcttggaaatggagaagtttctatggactgtgacgaa
------------
>OryzaSativa
------------------------------------------------------------
------------------------------------------------------------
------------------------------------------------------------
------------------------------------------------------------
------------------------------------------------------------
atggaagagggcagcaac------tattatcttgtcaggaagggggagatggtagctgtt
tacaaatctttaaatgattgccaggctcaaatttgctcatcggtatctggtcctgctgca
agtgcctacaagggtaactcttggagcagagaaaaggaggaatacctctcttcgcgtggg
ttaagtaatgctacatatgtaatcaatgcagctgaactt---agggaagatctatttggt
acccttatcccctgtact---tttcaggagataactgtttctagt---------------
tca---------aatcaatcagctctaaat---------catacacttaacaataca---
agatatcagcctggggcacaatccgtggatctggatgccgtgggatcttttaacaggctg
gaa------tcaaga---cctagttcttccagccatttcaatcttgatcagagtgga---
---------------actgttgatgcacaa------cctctctcgaaacaatatatggta
tgcttacttcacttcgatggtgcatcgaaaggaaatccaggaaaagcgggtgctggggct
gtgcttatgactgaagatgggagagtgatatctcgacttcgcgagggtcttggtattgtt
accaataatgttgctgaataccggggcctgatcttaggattgagatatgctattaggcat
ggtttcaagaaaatcatagtatatggcgactctcaactagtctgttatcaggtgaaaggt
acatggcaaacgaagaaccagaacatgatggaactgtgcaaggaagtgagaaagctcaaa
gaaaacttcgtctcatttgagatcaaccacattcgacgggaatggaatgccgaggcagat
cgccaagcaaacatagctattactctttccagtggtgtggtctctgaggagcgtggcgat
ggc---------
>CuscutaAustralis
------------------------------------------------------------
------------------------------------------------------------
------------------------------------------------------------
------------------------------------------------------------
------------------------------------------------------------
atgggc---------tcccgc---tac---------aacaagaac---------------
---------------------------------tactcctca------------------
------------------------------------------------------------
------------------------------------------------------------
------------gcgccg---ccgcagcag------tactccggc---------------
tcc---------------ggctcatcatcg---------ggacct---------------
---------------------------tacact---------------------------
------------------------------------------------------------
------------------------------------------------------ctgcaa
tgc------------gatggcgcgtccaaaggaaatccagggcgagctggcgctggtgct
gtcctcagagatccctctggcaatgtggttttcaggaccagccaagggctgggtaataca
accaacaatgtagctgaatacgaggctctgaagttgggaatggatcaggctctcaagtca
gggtgcaccgacatccgtgttcagacagattctaaccttgtttcccagcaggttcaaggt
tcatggaaggtgagaagtgacaaccttattcccttgaacaatgaagtacagaatatgaaa
aacaacttcaattcatttgatattcagtatgttccaagggaaatgaactatgatgctgat
agcctagcgaacgccggagttaatcttcctgaggggaagatccaaactgagtattacggt
gttggccggagg
>SorghumBicolor
atggtg---------ttt---------tggagttgctctattcccagagcggcatggatg
aggcactacacactc---ttgtcccccagg---------cctactgcacaccacttc---
tcctcctccgctcgacggtccaccaagaaatctgccgtaaaggcgccaatgcactcttcc
attcttgccgca---------------------------------------aaggcgcca
atggagaaatctgcc---------gcaaag------------gtg------------cca
atgtactcttccagagagccc---ttctatgtcatccgcaaaggggatgtcattggcatc
tgtaagaccctcagtgattgccaagcccaagtcagcaattcggtatgcgaccctccagtc
acggtctacaaaggctattctctgcgtaaagaaactgaggaatatcttgctgcgcgtggg
ttaaggaacgctgtctattccattgatgcagcggatgca---agggacgaattgtttggt
gatctggttccctgccct---tttcagcaa------cctgatgaa---------------
gcc---------aaacaatctactttgaaa---------atgtca---------------
caggggatggaaacaagactgtcagagcatcca---------------------------
------------------------------aaagctgctgatctggaaacattacct---
---------------------gatagtgag------------------------ctctct
tgtattcttgaatttgacggtgcttgtaaaggaaatcctgggaaatcaggtgctggagtc
ataattcgccggttagatggatctgtgattgctctactacgtgagggtttgggtattatg
accaacaacgctgctgaatatcgtgcattgatcctggggctaaattatgcttccaagaag
ggattcaagtatattcgttgtcaaggtgattctaagcttgtctgtaaccaggttcgaggt
gactggcgtgctaggagtgataatatggctgtcttgtgcgatatagccaaggaactaaag
gaaacgtttcttacatttcaaatcaaccatgttttgagggaattcaactcggatgctgac
gttcaagctaactttggagcccaacttgctgttgatgaagttcaagagctgtccgtttgt
------------
>AquilegiaCoerulea
------------------------------------------------------------
------------------------------------------------------------
------------------------------------------------------------
------------------------------------------------------------
------------------------------------------------------------
atggaggaagagaaaaatgca---ttctatgttgttcggaaaggagatgtagttggtgtt
tacaagaatttaagtgattgtcaagctcaagttggatccagtgtttgtgatccatctgta
agtgtgttcaagggttattcattgtctaaggacgctgaagaatacctgacttctcgtggg
cttaagaatgctatctataccatcaatgcagctgatgcaggaaaagaagatctgtttggc
acacttgttccttgtccg---tttcagcaa------ccgccttct---------------
ctg---------aaagatataacttcc------------aagccttctccaccaaaa---
aggtcacaagaaatgtttgaatcagctagcaatgaggcatttgggtct---------tct
ctt------tctact---gataactcaagaaagcatgcaaaattggaaaattccgtc---
---------------------atgggacaa------gccaataataggaaatgtgtctct
tgttctcttgagtttgatggcgcttcaaaaggaaatcctggactatctggtgcaggagct
gtactacgagctgatgatggaagt---gtttggagattgcgggaaggggtgggcattgcg
accaataatgttgctgaatatcgagctgttcttctaggattgaaacaagctcttaaaaaa
gggtttagccatattcgtgtgcagggagattccaaacttgtttgcatgcaggtacaaggc
ttatggaaaactaagaacgagaacatggctaccttgtgcacagaggttcaggcgcttaag
aaacaattcctttcttttcaaatcagtcatgttttgagggacttcaactcagaggctgat
gctcaagcaaacttggctcttaatcttgccaacggtgaagtcgcggaatcttgtgaccat
aag---------
>Daucuscarota
------------------------------------------------------------
------------------------------------------------------------
------------------------------------------------------------
------------------------------------------------------------
------------------------------------------------------------
atgggtgatgaaaaggacgcc---ttttatgttgtgaggaagggggacattgtgggtcta
tacaagaattctgctgacgttcaagcccttctc---------atgtgtgatccttctatt
actgtgttcaaaggatattctcttcccaaagagactgaggcatacctgaattcacgtggt
cttaagaattctatttgttccattggcgcctccagtgtg---aaaactgatctttttggc
ccgcttgctgtgtgccct---tttcagcaa------ccagctagc---------------
gat---------aaagagaaagcagtgcag---------atgaattcttcagaaaag---
aggctgcagcatggtgcggggggatcaaatcca---------------------------
---------ttctca---agccctcagcaaaatcaaccaagaagagagaatgccatg---
---------------------gctgttcca------ccagtttcttcttattgt---acc
tttattcttgagtttgatggtgcatcaaagggaaatcctggtcaagctggtgctggagtt
gttttgcgtgctgcaaatggaagcctggtttatcggctccgtgaaggtttgggcattgca
actaataatgttgcagaatatcgatctctgatattaggattgaaggtagctctgcagaag
aggattacacatataagtgtgaaaggagattctaaacttgtctgtatgcagattcagggt
ctgtggaaaactaaaaaccagaacatggctgacttatgcaaggtggctaaggagctcaaa
gacaaatttacatggtttgagatcaatcatgttgaaagggagtggaacccggaagctgat
gctcaagccaatcttgctgtttatctcccagagggtgaaattcaagaagaatgcgagcgg
aaa---------
>HandroanthusImpetiginosus
------------------------------------------------------------
------------------------------------------------------------
------------------------------------------------------------
------------------------------------------------------------
------------------------------------------------------------
atgggggatgaaaaggatgct---ttttatgttgtacggaagggggataatgttggagtg
tataaaagcataagtgatcttcaatctgttcttcgatcttccgtgaatgatccttctgta
agtgtgtttaaagggtatggtttgtctaaagaggctgaggaatacctctcatctcatgga
cttaagaatgccatctattccattgatgccagtgatgtg---caagatgatctatttggc
caacttatcatgtgccct---tttcggcaa------ccaaattct---------------
tct---------aacaacaaatcatccagc---------aagaatcatttagagaag---
aggccacaggatgtgattggatcagcttcattt---------------------------
---------gcagca---aatcctcagataaagcatgccaaattagataatttcctg---
---------------------caaggtcca------ccaatttcttcttattgcaattcc
tgtatcgtcgagtttgatggtgcttcaaagggaaaccctggacaagctgctgctggggct
gtgctgcgagcagctgatgggagcatggtatttcgattgcgtgaaggtgtgggcattgca
actaataatgttgctgaatatcggggttgcattttaggcttaaaatatgctcttcaaaaa
gggttcaaacatatacgtattcaaggagactctaaacttgtctgcatgcaggttcagggc
ctatggaaaaccaaaactcagaatatggctgaattgtgtaaggtggctaaagagctcaaa
gatcagtttatgtccttccagatctgtcatattgaaagagagtacaacactgaagctgat
gcccaagcaaacctaggaatacatctaaagaatggtgaaattcaagtggaatgtgacata
aaa---------
>MimulusGuttatus
------------------------------------------------------------
------------------------------------------------------------
------------------------------------------------------------
------------------------------------------------------------
------------------------------------------------------------
atgggtgatgaacaagatgct---ttttatattgtacggaaaggggataatgttggggtg
tataagaacataaatgatcttcaatctcttcttcgcgattccgtgaatgatccttccgta
agtgtttttaagggttacggtttgtctaaagaagcagaggaatacctttcgtctcgcgga
ttaaaaaatgctatttattcaattgatgctcgagtcgtg---caagacgatctctttggc
cagctcattgtttgtcct---cttcggcaa------ccaaattcc---------------
tcg------------aataaatcatctggc---------aaaagtcctttagaaaag---
aggccacaggatgtagttggatcagcttcgttt---------------------------
---------tccgca---aaccctcaattaaaaaatgccaaattagataatttccta---
---------------------caaggccta------ccaatttcttcttaccgcagttcg
tgtattattgaatttgatggtgcttcaaagggaaaccctggaccatctggtgcaggggct
attctacgagctggagatggaagcgtggtatttcgactgcgtgaaggtgtgggatttgca
actaataatgtagcggaatatcgaggtgcgattttaggcttaaattatgctcttcaaaaa
gggttcaagtatatacgtattcaaggcgattctaaacttgtctgcatgcaggttcagggt
atatggaaaacgaaaactcagaatatggctgagttgtgtaaagtggctaaagagctcaaa
gaacagtttatcttattccagatctgtcatatcggtcgagagttcaacaccgaagctgat
gcccaagcgaacctaggagtacatctaaagagtggtgaaattcaagttgaatgtgacttg
aaa---------
>StrigaAsiatica
atgagg---------------------cccacgaaatgc------agcacgtgcatcagt
tttcagtctttacat---gttcttcactca---------cat------------------
------------------tgcattacgcacatc---------actttcactcttgaagct
gcgctgaatccc---------------gaggatccgagcaattgtgaagttcaaaagcag
cgagaaaaa---------------------------------------------------
atgggggatgaaaaggatgct---ttttatgtcgtgcggaagggagacgttgttggggtg
tatagaagcataaatgatcttcaatctgttcttcagtcatctgtaaatgatcattctgta
aatgtcttcaaagggtacggtttgtctaaggaatctgaggactatctatcgtctcatgga
cttaagaatgctatttattgtgttgatgccagcgatgtg---caagatgatctttttggc
caacttatcacttgccct---tatagggaa------ccaaattct---------------
tcc---------aaagataaatcagctagc---------aagaatcatttggataag---
aagccacaggaagttgttgggtcagcttcattt------------------------ccg
cca------aattct---cctccgataccgccgcctggcaaattagataatttcctc---
---------------------caagttcct------ccaatttcttcttattgcttttcg
tgtattatcgagtttgatggagcctcgaaaggtaaccctggtctagctggtgcaggggcc
gtggtccgtgtgtcagatggaagg---gtgtatcgattgcgtgaaagtgtgggtatcgcg
actaacaatgttgctgaatatcgtggtgccattttggggttaaaatttgctctttcgaaa
gggtttaaacatgtacgggtgcaaggagactctaaacttgtctgcatgcaggtgcagggt
ctatggagaaccaaaactcagaatatgaccgagttatgt------------------aag
---------------------------------------gactctaataccgaagctgat
gcgcaagcaaacttaggagtacatctaaaggccggcgaagttcaagtagaactcgatggg
aaa---------
>SesamumIndicum
------------------------------------------------------------
------------------------------------------------------------
------------------------------------------------------------
------------------------------------------------------------
------------------------------------------------------------
atgggggatgaaaaggatgct---ttttatgttgtgcggaagggggatgcagttggagtg
tataaaagcataagtgatcttcaatctgttcttcgatcttctgtaaatgatccttctgta
agtgtgtttaaagggtatggtttgtctagagaagctgaggaatatctctcgtctcatgga
cttaagaacgctatttattctattgatgccagcgatgtg---caagatgatctttttggc
caacttatcacttgcccc---tttcgggaa------cctaattct---------------
tct---------aaagagaaatcagctagc---------aagaaccattcggacaaa---
aggccacaggatgttattggatcagcttcattt---------------------------
---------ccagcc---aattctcagctaaagcatgccaaattagataatttcctc---
---------------------caagttcct------ccaatttcttcttattgttgttcg
tgtattctcgagtttgatggtgcttcaaagggcaatcctggacaagctggtgcaggggct
gtgctgcgggcagcagatggaagcatggtgtttcgattgcgtgaaggtgttggtattgca
accaataatgttgctgaataccgaggtgccattttgggattaaaatatgctcttcagaaa
gggttcaaacatatacgcgttcaaggagactctaaacttgtttgcatgcaggttcagggt
ctatggagaaccaaaacacagaacatgactgaattatgtaaggtggctaaagagctcaag
gatcagtttatgtctttccagatatgccatgttgaaagaagctttcaggcagaagccgac
tcagctacagatctcaaagtacaagtacttgagggtatagcaagcgtggagttaacaaag
caaacaactgtg
>CoffeaCanephora
------------------------------------------------------------
------------------------------------------------------------
------------------------------------------------------------
------------------------------------------------------------
------------------------------------------------------------
atgggggacgaaagggacgtc---ttttgggtggtacgaaagggggatatgattggggtt
tacaagagcatgagtgatctccaatctctgcttcgctcctcggtgaatgatccttccatt
agtctatgtaaggggtattgcttgtctaaagaagctgaggagtatcttgcttctcgtgga
cttaagaacgcaatatattctgttgatgctgctgatgtt---caagaagatctttttgga
catactgtttcttgccct---tttcggcaa------ccggctccc---------------
aca---------aaagagaaagcggctgtc---------aagaactttcctcaaaag---
ggtttgcaggaggtagctggatcagcttctttc---------------------------
---------tcagcc---aatcctcaacaaaagcatcccatagttgataatttcctt---
---------------------aaagttcct------ccagtttcttcttattgctgttcc
tgtattgttgagtttgacggtgcttcaaagggaaatcctggacttgctggcgcaggtgct
gttgtacgagctgcagacggaagtatggtctttcgattgcgtgaaggtgtgggtgttgca
actaacaatgctgcagaatatcgaggcgcaattttaggtttgaagtttgctcttgaaaaa
gggtttaagcacatacgtgttcaaggagattccaaacttgtctgcatgcaggttcagggt
ctttggaaatgcaaaaaccagaacatggctgagttgtgcaaggtggccaaggagctgaag
gatcagtttcagacttttgatatcaatcatattgacagagagttcaacaccgaagctgat
gcccaggcaaatctagctatatatttgaagagtggagaatttcaagtggaccgtgacgta
aaat--------
>IpomoeaNil
------------------------------------------------------------
------------------------------------------------------------
------------------------------------------------------------
------------------------------------------------------------
------------------------------------------------------------
atgggagatgaaaaggatgcc---ttttatgtggttcgaaaaggtgacgttattggtgtc
tacaagagcttaagtgatctccaagctctacttcgatcctgtgttggtgatcctcaaata
agtgtttttaaagggtaccgccttgccaaagaatctgaagagtatttagcctctcatggg
ctcaaaagtgcaatgtactctattgacacaagtgatgtg---cgagatgatctctttggc
atacttgttccttgccct---ttccggcaa------ccaggttct---------------
tcc---------aaagataaacctctctgc---------aagaatgttcatgagaaa---
cggctgcaggaaatggctggatctgcttcattt---------------------------
---------tctgca---gctaatcagcagaagcatgcgaaattagataactttctt---
---------------------gaagtccca------tcggtttcttcttattgtgtttcc
tgcattcttgagtttgatggtgcttcaaagggaaatcctggactagctggtgcaggggct
gtgctccgtgctgcagatggaagtattgtttttaggttgcgtgaaggtgtgggtgttgca
acaaacaatgctgctgagtatagaggtgtaatattagggttgaagtatgctcttgagaaa
ggctttaaacacatacgtgtccaaggagactcaaagcttgtctgtatgcagactcaagga
atttggagaaccaagaaccagaacatggctgaactgtctaaggtggtcaaagagctaaag
aatcaatttatgtctttccagatcaaccatgttgagagagaatacaacaccgaagccgat
gccctggccaatcttgcagtttatctgaagaatggcgaaattcaagtggaatatgacgtg
aag---------
>Actinidiaeriantha
------------------------------------------------------------
------------------------------------------------------------
------------------------------------------------------------
------------------------------------------------------------
------------------------------------------------------------
atggacgacgagaaggatgct---ttttatgtcgtcaggaagggggacgtaataggcatc
tacagaagtttgcgtgattgccaagctctacttggatcctccgtgtgtgatccttctata
agcgtgtttaaaggttatggcttgccaaaggaggctgagaattaccttgtctcacatggg
cttaaaaatgctgtttattctattggagccactgatgtt---caagatggtctttttggt
caacttgctgtttgcccg---tttcagcaa------ccagcttct---------------
tct---------aaaggaaaagcatcgggc---------atgattttcccaggaaat---
agatcacagcatgtg---------------------gtatttggatca------acttca
att------gctgaa---acgcctcagagtaagcatgtcaaattggagaatttcggt---
---------------------caagtccca------actgttccttttagtcggggctcc
tgtattattgagtttgatggtgcttcgaaagggaatcctggactatctggggcaggtgct
gtgctgcgtgtagaaggtggaaatatggtttgtcgattgcgggaaggtgttggcattgca
actaataacgttgctgaatatcgagcattgattttaggattgaattatgctcttatgaaa
ggatataaacatgttcgtgcccaaggagactctaaactcgtctgcatgcaggcctcc---
------------------------------------------------------------
------------------------------------------------------------
------------------------------------------------------------
------------
>ArabidopsisThaliana
------------------------------------------------------------
------------------------------------------------------------
------------------------------------------------------------
------------------------------------------------------------
------------------------atgggt------------tcc------------aca
atggaggatgaaaaagatgcg---ttttacattgtgcgtaagggagacattattggtgtc
tatcgaagcttgagcgaatgccaagggcaagctggttcatctgtatcacatcctgcaatg
agtgtgtacaaaggatatggttggccaaaaggagcagaggacttgttatcttcgtttggg
attaagaacgctcttttttctgtcaatgcaagtcatgtc---aaagatgatgcttttggg
aaactcattccttgtcct---gttcagcaa------ccgtcttct---------------
tcc---------caaggagagtctctcaac---------aaatcttccccgtctaag---
agattgcaagatatgggaagtggtgaatcgggt------------------------tca
ttt------tcccct---agtcctccgcagaagcagcttaagatcgaaaatgacatgctt
cgtcggattccttccagtctcctaactcgg------acacctatacgtcaaaatgattca
tgtaccattgagtttgatggtgcttctaaaggaaacccagggaaggctggtgcaggagct
gttctccgtgcttcagataatagtgtcctcttctatttacgggaaggtgttggcaatgcc
acaaacaatgttgcagagtatcgagctctgcttcttggtttgaggtctgctcttgacaaa
gggtttaaaaatgtgcacgtcttaggcgactcaatgcttgtctgtatgcaggttcaaggt
gcatggaaaaccaatcacccaaaaatggctgagctgtgcaaacaggctaaggagctcatg
aacagttttaaaacattcgatatcaaacacattgccagggaaaaaaattcagaagctgat
aaacaagctaacagtgcgatttttctggcagatggtcaaacgcaagtgatttcaggcggc
------------
>GossypiumRaimondii
------------------------------------------------------------
------------------------------------------------------------
------------------------------------------------------------
------------------------------------------------------------
------------------------------------------------------------
atggaggaagagaaagatgct---ttttatgttgttaagaagggagatgttattggcatt
tacaaaagtttaagggatctaatagcagaagctggaatttcagcatatgatccttccttg
agggtatataaaggatatggcttgtcaaagcaggctgaggtgtaccttggttcatgtggg
ctaaaaaatgctgcctattccataagtgcctctgaagtt---aatgataacacctttggc
aaacttgttccttgccct---cctcagcaa------ccaacttct---------------
ttc---------agaggaaacacatccaac---------agggacccttcaccaaat---
agattgcatcaaatacttggaaaggatctggtt---------ggatca------acctca
ctt------tacact---gatcctaggataaatcatatgaactttactaatcaagtg---
---------------atgccttcaactcaa------atgatgccctcaaattctccgtac
tatatcattgagttcgatggggcctctaaaggaaatcctggaccagctggtgcaggagct
gttttacgaactgaagatggaagagtggtctgtcgattgcgtgaaggcgttggcattgcc
acgaacaatgtggctgaatatcgagctgccattttggggatgaaatatgctcttagaaag
gggttcaaacatgttcgtgtacaaggagactctaaccttgtctgtatgcaggttcagggt
cggtggaaaattaaaagtcagaatttggttgagttgaataaagtggcaaaggatctcaag
gataagttcatatcattccagatcaatcatgttgacagggaatttaactccgaagctgat
gctctcgcaaaccaagccgttaatctcatgaatggccaggttcaagaggactggctgttg
aag---------
>GlycineMax
------------------------------------------------------------
------------------------------------------------------------
------------------------------------------------------------
------------------------------------------------------------
------------------------------------------------------------
atggctgaggagaaagacgct---ttctacgttgtaaggaaaggggatgttgttggcatc
tacaagtccttcagtgacatccaacctttacttgcatcttctgtgtctagtgaccctgta
agtatttacaaagggtactcgttacctcagaagactgaggagtaccttgtctcacatggg
ctcaagggagccccttattctattagtgcagctgatgtg---aacgaggggctttttgga
agacttgttgcttgtcct---tatcaggat------ccatattca---------------
tct---------ggaggaagagctttcaat---------gtgagttcctcatcaaga---
aacttgcaaggagccattcagtttgacactggcaagctggctggatca------ttttca
tat------ccacca---aattcactgaggaatcat------------acactaggt---
---------------------ggatcccaa------gctgagtggtcttcttgtctttcg
tgtacccttcattttgatggtgcttccaaaggaaatcctggacctgctggtgcaggagct
atactgcat------gatgggagcaaggtctatcggttgcgtgaaggagtgggcattcaa
acaaataatgttgcggagtatcgaagtttaatactaggattgaaacatgcccttaagaaa
ggttataagcacattattgtccaaggagactctctgcttgtctgcaatcagattcagggt
ttatggaaaatcaaaaaccagaatatgggtaccttgtgtgctgaggccaaggagctgaag
gataagtttctgtcattcaagatcagtcatattcctagggaatacaactctgaagctgat
gctcaagcaaacctggccataaatctcagagcttgtgaagttcaagaagattgtcagttg
ctt---------
>ManihotEsculenta
------------------------------------------------------------
------------------------------------------------------------
------------------------------------------------------------
------------------------------------------------------------
------------------------------------------------------------
atggaggaagagaaagatgct---ttttacgttgtacgtaaaggtgatattgttggcatt
tataagaacttaagggactgccaaacgcaagctggatcttctgtgtgcaatccttcagtt
agtgtgttcaaagggtatggcttgcctaaggaagcagaggagtacctagtctcgcaaggg
cttaagaatgctgcctattctatctgtgctgctgatgtt---caaagtgatctttttggc
aaacttgttccttgccct---tttcagcaa------ccagcttct---------------
tct---------ggagggaaagcagtgtac---------aaggattctccgccaaag---
agatttcaagaagtgcgcaattcagtggaagtg------attggttca------acttca
att------tcaaca---atttctcaaaaattgcatcagaagatggataatcatctt---
---------------------gaaactaat------gtgatgtcttctgtttgttcatcc
tgcattctcgagtttgatggtgcttcaaagggaaatcctggtctagctggtgctggagct
gtgttgcgtgctgaagatggaagcatagtgtgtcgacttcgtgagggattgggcactgca
acaaataatgttgctgaatatcgagctgtaattttaggactaaagcatgcccttaggaaa
gggttcaaacatattcgtgtccgcggagactcaaatcttgtctgcatgcagattcagggt
ctatggaaaataaaaaaccagaatctggctgggttatgtaaagaggccaacgagctcaag
aataagtttatatcatttcatattgaacatgttctcagggagttcaactctgaagctgat
actcaagcaaacctggccgttaatctcaaggatgggcaaattgaagaggagtgcgccaga
aag---------
>PopulusTrichocarpa
------------------------------------------------------------
------------------------------------------------------------
------------------------------------------------------------
------------------------------------------------------------
------------------------------------------------------------
atggaggaagaaaaggatgct---ttctacgttgtacggaaaggggatattattggggtt
tataacaacttctctgactgtcaacttcaagcttcttcttctgtgtgcaatccttctgta
agtgtgttcaaagggtatggattgcctaaggaggcgaaagagtacctttcctcacatggg
ctcaacaacgctgcctattctatccaagcaccagatgtt---caaaatgatctttttggc
aaacttcttccttgccct---tttcaggaa------ccagcttct---------------
tctttt------agagcgaaagaattagac---------aacaattttcctcctaag---
cggttgcctcaaccgcttgaatcaattaaattg------catgggtca------acatca
att------tcaaca---aatcctcagaaaaagtttctgaaatcagataatggagtg---
---------------------gaagctaaa------aggatttcttccagttgtccctcc
tgcattcttgagtttgatggtgcttcaaaaggaaatccgggaccagctggtgcgggagct
gtactacgagctgaagatggaagcatggtctgccggcttcgtgaagggttaggaattgca
acaaataatgttgctgaatatcgagctgtacttttaggactgaaacatgcgcttaagaaa
gggtttaaatacatttgtgtgcaaggagactcgaatcttgtctgtatgcagattcagggt
ttatggaaattaaaaaaccagaatctggctgacttgtgtaaagaggccaaggagctgaag
gatatgttcacatcattccagatcaaacatgttcctagggaattcaactttgaagctgat
gttcaagcaaacctggctgctaatcttaggggtgaggacattcatgcttgtgtttttatg
gattcttgcact
>PrunusPersica
------------------------------------------------------------
------------------------------------------------------------
------------------------------------------------------------
------------------------------------------------------------
------------------------------------------------------------
atggcggaagagggtgatgct---ttttatgtggttcggaagggggatatcattggcgta
tataaaaacttaagggattgtcaaaaccaagccggttcttcggtatgcaatccttctata
agtgtgttcaaaggccacggtttgcctagagaggctgaggagtaccttgtctcccatggg
cttaagaatgcttcttatactatctgtgccaatgatgtg---aaagatgatctttttgga
ataattgctgcttgtcct---taccagcag------cccgattct---------------
tct---------atagtagaatcagctgtc---------aatgactcagcaccaaat---
agatttcgggagatggccgggtctacttcattcgatatggttgggact------acttca
ttc------ccaacc------tctcagagaaagcatttcaaatatgataatcctatg---
---------------------gaaactcaa------gcagttccttctagtggtcattcc
tgtatacttgagttcgatggtgcttcaaaaggaaatcctggacaatctggtgcaggagct
gtgctacgagctgaagatggaagcgctgtctaccggttacgtgaaggggtgggcattgca
acaaataatgttgctgaatatcgagctgtaattttgggattgaaatatgctcttgaaaaa
ggatataaacacattcgtgttaaaggagactctaaacttgtctgcatgcagattcagggt
ctctgggcaaccaaaaatgagaatatggctgtgctgtgccaagtggccagggagctcaag
gaaaagtttatgtcatttgatatcaatcatgttcttagggattacaattctgacgctgat
gttcaagcaaaccgagcaataaatcttcaagatggacaagttgaagtggattggaacggg
aag---------
>VitisVinifera
------------------------------------------------------------
------------------------------------------------------------
------------------------------------------------------------
------------------------------------------------------------
------------------------------------------------------------
atggaggaagagaaggatgct---ttctatgtagtccgaaagggagatattgttggcttg
tataagagtttcagtgaatgccaagctcaagctggattttccgtatgtgatccttccgta
agtgtgtacaaaggatattgtctgccgaaggatgctgaagtattccttgcctcacatggg
cttaagaatgcatcctatgtaatcaatgctgctgatgtg---aaaggtgatatttttggc
aaacttcaggcttgccct---ttccagcaa------ccaggttct---------------
tct---------aaggga---acatctagc---------caggatctcccacaaaag---
agattgcatgaagcgattgaatctataaatttcggagcagttggacca------aagtca
att------tcaaca---aattgtcagagaaaacattctaggttagagaactgtata---
---------------------gaggctcaa------gcaatgtcttcgaattgtcactcc
tggcttcttcagtttgatggtgcttcaaaaggaaatcctggacaagctggtgcaggagcg
gtgctgcgagctgatgatggaagtgcggttatccatttgcgtgaaggtgttggcattgca
accaataatgttgctgaatatcgagccttgattttaggaatgaaatatgctcttaagaaa
ggcattaaacgcatacgtgcccggggagactctcaacttgtttgtatgcagtttcaaggg
ttatggaaaactaaaaaccaaaacatggctgacctttgtgaagaggccaaggagctcggc
aaaaagtttttgtcattccagattgagcatgtccttagggaattcaactctgaagctgat
gctcaagcaaatctagctgtaaatctaacgaatggtcaagttcaagaggaatataaaaag
------------
>HelianthusAnnuus
------------------------------------------------------------
------------------------------------------------------------
------------------------------------------------------------
------------------------------------------------------------
---------------------------------------------------------atg
ttgggagaagagaagaatgct---ttctttgtggtccgaaaaggtgatcttgttggtgtg
tacaagaatttgaatgattgtcaggcgcaagttggatcctcggtatgcgatccacctgtc
agtgtgtataaaggctataccatgcccaaggaagctgaagaatatatgatttcttgtggg
cttaagaatgcactttattccatcaaagctgcagatcta---acggaagagctattcgga
aatcttgtggcgtgtcct---taccagcaa------ccgcatttt---------------
gcg---------ttaggagaaccgtctagt---------gatcatatgtccaaaaga---
cgatttcaggaagttttgggatcccaaactggggaaggctttggattg------gcatct
atg------tcaagt---gatcctgcacggaagcatgttaagttagaaaatcttgca---
------------------------gctcaa------tctctaacaactaat---cgtact
tgcattcttgagtttgatggcgcgtctaaaggaaatcccggacaagctggagcaggagcg
gttttacgaaccgaggatggaaatttggtttgtagattgcgtgaaggtttgggtataaca
actaataatgttgctgaatatcgagctatgattctagggttgagatatgctcttagcaaa
ggttttacaagtatacgagttttgggcgattccaaactcgtttgcatgcaggttcaaggt
ctatggaaggtgaaaaatcagaacattagcaagttgtatgaagaagcaaagaaattgaag
gaaaaatttgtcggtttccagattgatcatgttttaagggacttgaactctgatgctgat
actcaagcaaacttagctgtggatcttgcagtcggtcaaattcaagaagtcgactca---
------------
>PhelipancheAegyptiaca
atgattggtttg---ttt---------catgcatgttgt------tcaactatattatca
aggagtggctatctt---gttacaaagagc---------cat------------ttt---
tatccttcgcggatagcaaaattcccaaattcaggtgttagaacagtaactttgggattg
tttttgacaagatttcagtcacagtgctattctacgaaaaaatctagtggtggtagttcg
cataagcaaaaagtcaat------actgaa------------cca------------gca
atgaag---gacaaggaagaa---ttttttgttgttcgcaaaggggatcttgttggtgtc
tacaaaagcttaagtgattgtcaagctcaagttggaacctcgatatccgatcctcctgtc
agtgtgttcaaaggttgcaacatgcctaaagacacagagaagtttctcgtctcttgtggg
cttaaaaatgccttgcacaccatcaaagcttctgatttg---gctgatggactttttgga
cctcttacatcatgtcct---atacag---------gtttctact---------------
tct---------agaggtgaaacttctagt---------gagcccgtgtcaaagaaa---
aggccacatgaagctttatggtcagattatggg---------------------------
------------------------------------------------------------
------------------------------------------------------aaatcc
tgtactcttgagtttgacggtgcttcaaaaggaaaccccgggcaagccggtgcaggagct
atactgcgttctgatgatggaagtttgatacttaggttgcgcgaaggcttgggcatagcg
accaataatgttgctgaataccgtgcgtttatattaggattgaaatatgcagttggaaga
ggttttacaagtgttcgagtccgaggtgactccaaacttgtatgcatgcagattcaggga
ctatggaaggttaaaaaccaaaatatctccaccttgtttgaagaggcaaggaaactgaag
gataaattcgtttcgttccaaattatacacattctgagggacttaaactccgaggctgat
gctcaggctaacttggctgtcgagcttgctgaaggacagattcaagaggagatggacaaa
------------
>OrobancheCumanamana
atgatcagtttg---ttt---------catgcatgttgt------tcaactatattatca
cggagtggctatctt---tttacaaagatc---------ccatcttgtgggtacttt---
tatccttcgcgaataacaagcgtcccaaattcgggtgatagaacagttaatttgggattg
tttttgacaagatgtcagtctcggtggtattcttcgaaaaaatctagtggtggtagttcg
cgtaagcgaaaagttgat------actgaa------------cca------------ata
atgaag---gacaaggaagag---ttttttgttgttcgcaaaggcgatattctcggtgtg
tataaaagcttcagtgattgtcaggctcaagttggaacctcgatatgtgatcctcctgtc
agtgtgttcaaaggttgcaacatgcccaaggacacagagaagtatctcgtctcttgtggg
cttaaaaatgccttacacaccatcagagcttctgatctg---actgaaggactctttggg
cctcttgtgtcatgtcct---gcacaggtt------tcttcttct---------------
tct---------agaggtgaaacgtctagt---------gaacccgtgtcaaagaag---
aggtctcatgaagcattatggacagattccggg---------------------------
------------------------------------------------------------
------------------------------------------------------cggtcg
tgtactctcgagtttgacggtgcctcaaaaggaaatcctgggcaagctggtgcaggagct
gtactgcgttctgatgatggaagtttgatccttaggttgcgtgaaggcctaggcgtagca
accaataacgttgctgaataccgtgcgtttattttaggattgaaatgtgcgatcggaaga
ggttttacaagtgttcgtgtccgcggtgactccaaacttgtatgcatgcagattcagggc
caatggaacgtcaaaaaccaaaatatttccaacttagttgaagaggcaaagaaattgaag
gataaatttgcttcttttcaagttatgcacgtcctaagagacctaaactctgaggctgat
aagcaggctaacttggctgttgagcttgctgaaggactggtccaagaggagatagataaa
------------
>ConopholisAmericanaamericana
atgattggtttg---ttt---------catgcttgttgt------tcaactatattatcg
aggaccggctgtttc---gttacaaggagc---------ccatcttgtgggtatttt---
tatccttggcggatagcacgcttccgaaattcaggtgttagaacagtaaatttgggattg
ttgttgacaagatttcaggcccagtgctattattcgaaaaaatctagtggcggtagttcg
cgaaagcgaaaagttgat------actgaa------------cca------------tta
atgaag---gacaaggaagaa---ttttttgttgttcgcaaaggcgatcttgtcggtatc
tacaaaagcttaagtgattgtcaggctcaagttggaacctcgatatgcgatcctcctgtc
agtgtgtacaaaggttgcaacatgcccaaggacacagagaagtatctcgtctcttctggg
cttaaaaatgctgtacataccatcagagcttctgatctg---actgaagggatttttggg
actcttacgtcgtgtcct---gtacag---------gtttcttct---------------
tct---------agaggtgaaacgtctagt---------gagcccgtgtcaaagaag---
aggtcacatgaagctttatggtcagattatggt---------------------------
------------------------------------------------------------
------------------------------------------------------cgagct
tgtactcttgagttcgatggcgcttcaaaaggaaatcctggacaagctggtgcgggagct
atactgcgttctgatgatggaagtttgattcttaggttgcgtgaaggcctaggcatagca
accaataatgttgctgaataccgtggctttatattgggattgaaatgtgctattggaaga
ggttttacaaatgttcgagtccgaggtgactcgaaacttgtatgcaatcagattgagggc
caatggaaggttaaaaatcaaaatatctccacattgtttgaagaggcaaagaaattgaag
gataaatttgtttcattcgaaattacacacattctgagggatttgaactctgatgctgat
gctcaagctaacttggctgtcaagctcgctgaaggacagattcaggaggatattgataaa
------------
>Phtheirospermum
------------------------------------------------------------
------nnnctttcc---gttacaaagagc---------ccgtcttgcaaatatttatcg
actccgtcatcgaaaacaagctttcaacagcctggtgctcgagcactaaatttggaattg
ctactgacaagatttgagtttaagtgctattcgtcgaaaaagtgtagtgtagttagttct
cgtaagcgaaaagttgat------cctaaa------------ata------------gca
atgaaggacgacaaggaagcc---tttttcgttgtccgaaaagacgatctcgtcggcgtt
tacaaaagcttaagtgattgtcaatctcaagttggaacctcgatatgcgaccctgcggtt
agtgtgtacaaaggtcactcaatgccgaaggacacagaaaagtatctaatctctagtggg
cttaagaatgctctttactgcgtcagagtttccaatcgc---actgaacagtttttcagc
catctcgaaccatgttct---ttccag---------ccttcttct---------------
tcttcttct---agaggtgaaacatctatc---------gagcccgtgaccaagaag---
agatcacaggaagctatatggtcagagtatggggaaacagttggacct------attttg
aca------ccaaac---aacgccttagcaaagcatttcaagttggaacctcataga---
------------------------gttgac------cataatcattcagtttgtcattct
tgtaccattgagtttgatggtgcttcgaaaggaaatcctggacaagctggggcaggagct
atactacgatccgacgacggaaaatttatttgtaggctgcgtgaagggttaggcattgcc
accaataattttgctgaatatcgtggctttatattagggttgaagcatgctcttcaaaaa
ggttttacgagtgttcgggttcgaggcgactccaaacttgtttgcatgcagattcaggga
ttatggaaggttaaaaaccaaaatatatccggattgtacgatgaggcaaagaaattgaag
gatatgtttggctcgttccaaattattcacattctaagggatttaaattctgaggccgat
gctcaggctaacctggccgttgatctt---------------------------------
------------
>CastillejaMiniata
------------------------------------------------------------
------------------------------------------------------------
------------------------------ttcggtgctataacactaaacttggaattt
ctactaacaagatttcggtttaagtggtattcgtcgaaaaggtctattgtagttcgttct
cgtaagnnnaaaatagaa---------------------------------------ata
atgaaggacgacaaggaagct---tttttcgttgtccgaaaaggcgatctcgtgggcgtt
tacaaaagcttaagtgattgtcaatctcaagctggaacttcgataagcgaccttccgatt
agtgtgtacaaaggtcactcaatgccgaaggacacagaaaaatatctaatctcaagtggg
cttaagaatgctctttattccgtcaaagcttcgaatatt---actacacagtttctgggc
actctcgtgccatgtgtt---ttccag---------ccttcttca---------------
tcttct---actagaggtgaaacatctatc---------gagcctgtgaacaagaag---
agatcacatgaagctatttggtcagcgtatggggagacagttggacct------aatttg
atg------ccaaac---gacgccttaacaaatcatttcaagttagaacctcataga---
------------------------gttgac------cagagccaatcagtttgtcgttcg
tgtaccattgagtttgatggtgcttcgaaaggaaatcctggacaagctggggcaggagca
atactacgatccgatgacgggaactttgtttgtaggttgcgtgaaggcttaggcattgcc
accaataattttgctgaatatcgtggctttatattagggatgaaacatgcgcatcacaaa
ggttttacaagtgttcgggttcgaggtgactccaaacttgtttgcatgcagattcaggga
ttatggaaggttaaaaaccaaaatatatccggcttgtatgatgaggcaaagaaactgaaa
gatatgtttagttcgttccaaattattcatattctgagggacatgaattctgaggctgat
gctcaggctaactttgctgttgatctt---------------------------------
------------
>Pedicularis
------------------------------------------------------------
------------------------------------------------------------
------------------------------------------------------------
nnnnnnacgagattttggtttaaatgttattcatcaaaaaggcccactgtagttagttct
cgtcagcctaaaata------------------------------------------gca
atgaaggacgacaaggaagca---tttttcgtagttcgaaaaggcgatcttgtgggcgtt
tacaaaagcttaagtgattgtcaatctcaagctggaacctcgataagcaatcttccgatt
agtgtgtacaaaggtcagtcaatgccgaaggacacagaaaagtatctaatctcaactggg
cttaagaatgctctttacaccgccaaagcttccaatctc---actgaacagttcttcggc
catctcgtgccatgtcct---ttccagcac------ccttcttct---------------
tct---------agaggcgaaacatctact---------gagcccgtgactaagaag---
agatcacaggaagctatttgctcagagtatggggcaatggttggacct------attcta
acg------ccaaac---gacacctcagcaaagcatttcaagttagaacctcatagc---
------------------------gttgac------cagaatcaatcagtttgtcgctcg
tgtaccattgagtttgatggtgcttcgaaaggaaatcctggacaagctggggcaggagct
attcttcgatccgatgatggaaatttcatttgtaggctgcgtgaaggcttaggcattgcg
accaataactttgctgaatatagtggctttatattagggttgaaacatgcgcatcggaaa
ggttttacgagtgttcgggttcgaggcgactctaaacttgtttgtatgcagattcaggga
ttatggaaagttaaaaaccaaaatatctccggcttgtacgatgaggcaaagaaattgaaa
gatatgtttagctcgttccaaattatgcacattctgagggatttaaactctgaggccgat
gctcaggctaacctggccgttgatctt---------------------------------
------------
>Euphrasiaarctica
------------------------------------------------------------
------------------------------------------------------------
------------------------------------nnnaggacagtcaatttgggttcg
ttgctcaccagaattcagtctcagtgctattctacaaaaaaatctagtggcgttagttcc
cgtaagcggaaagctgag------accaag------------cca------------gta
ataatgaaggacaaggaagaa---ttcttcgttgttcgcaaaggagatcttgtcggtgtc
tacaaaagcttaagtgattgtcaagctcaagttggaacctcgatatgtgacccgccagtg
agtgtgtacaaaggccactcaatgccaaaggacacagagaagtatcttatctcttgtggc
cttaagaatgctctatactgcatcagagcctccgatctc---acggaacactttttcggc
cctctcgtgccatgtcct---ttccagnnn---------nnntcg---------------
tct---------agaggtgaaacatctacc---------gagcccgtgaccaaaaag---
agaccacaggaagctatgtggtcggagtatnnnnnnnnn---------------------
------------------------------------------------------------
------------------------------------------------------------
------------------------------------------------------------
------------------------------------------------------------
------------------------------------------------------------
------------------------------------------------------------
------------------------------------------------------------
------------------------------------------------------------
------------------------------------------------------------
------------
>LindenbergiaPhilippensis
atgatcggtttg---ttt---------cgcgcatgttgc------tcatctttattatcg
aggactagccttttg---gtcacgaagaag---------ccaccttgcatatattta---
ttgccttcacccaaaacaggatttcaacatttgggtgctggagctgtgaat---------
---ttgggacgatttcgacttcagtgttattcctcaaaaaagtccggtggagttactgct
cgtaagcgaaaagttgat------cccaaa------------cca------------gtg
atgaaggacgacaaagaagca---ttttttgttgttcggaaaggagatcttgtgggtgtt
tataaaagcttaagtgattgtcaagcacaagttgggacctcgatatgtgatcctcctgtc
agtgtctacaaaggtcagaacatgccaaaggacacagagaagtatctcatctcttgtggt
cttaagaatgctctttactccattaaagcttctgacctt---actgaacagttttttggc
cctcttgtgtcgtgccct---ttccag---------ccttcttct---------------
tct---------agaggcgaaacatcgacc---------gagcccgggaccaagaaa---
agatcacaggaagctatgtggtcagagtatggggagactgttggacct------atgatg
acg------tcaaat---gatgctttaccaaaacatctcaagtcagaacctcataga---
------------------------gttgac------cagaatcaatcaaattgtagatct
tgtactatcgagtttgacggtgcttcgaaaggaaatcccggacaagctggggcaggagct
gttctacgatctgatgacggaattttgatttgtaggctgcgtgaaggcttagggattgct
accaataatttcgccgaatatcgtggctttatattagggttgaaacatgcacttcgaaaa
ggttttacaagtgttcgagttcgaggtgactctaaacttgtttgcatgcagattcaggga
ttatggagggtgaaaaaccagaatatatccagcttgtacgaagaggcaaagaaattgaag
gatatgtttggttcgttccaaattattcacattctacgggacttgaattccgaggcagat
gctttggctaacttagccgttgatcttgctgaggggcaagttgaagaggagaccaataaa
------------
>Alectravogelii
------------------------------------------------------------
------------------------------------------------------------
------------------------------------------------------------
------------------------------------------------------------
------------------------------------------------------------
------------------------------------------------------------
------------------------------------------atatgtgaccccccagtc
agtgtgttcaaaggtcaatcgatgccaaaagacacggagaagtatctcatgtcttgtgga
ctcaagaatgcactttactccatccgagcttctgaactt---actgaacatttttttggc
cctctcgagccttgccat---attgag---------ccttcttct---------------
tct---------agaggggaaacatctatc---------gagcccgtgaccaagaag---
agaccacaggaagctctgtggtcagattatgggggggctgctgagcct------atgttg
aca------ccaaat---gatgccttaacaaagcatttcaaattagaacctcagaga---
---------------------agagtggac------cagaatcaatcagtttgtcgatca
tgtactatcgagtttgatggtgcttcaaaaggaaacccaggacaagctggggcaggggct
atactaaaatccaatgatggaagttatatttgtaagctgtgggaaggcttaggcgttgcc
accaataattttgccgaataccgtggatttatactagggttgaaatatgcgcttcgggaa
ggtttcacgagcgttgtagttcgaggggactccaaacttgtttgcatgcagattcaggga
ttatggagggttaaaaaccaaaatatctcaagcttgtacgaggaggcaaagaaactgaag
gatgtgtttgattccttccaaattattcatgttttacgggacttgaattcagaggctgat
gctcttgctaacttgggcgttgagctcgcggagggacaaattcaagaggcgactgataaa
------------
>Escobedia
atgattggtttg---ttt---------cgtgcatgctgt------tcacctatatcattg
aggactagacttttc---gttaacaaaagt---------ctgtcttgcaaatattta---
ttgcctttgtccaaaactagctttcagcatctgggttatagaacaataaatttgggatta
ctactgaacaaatttcagtttcggtgctattcatccaaaaagtccagcggagttagttcc
cgcaaacggaagcttgat------ccgaaa------------cca------------ata
atgaaggacgacaaggaagca---ttttttgttgttcgtaaaggtgatctcgtgggtgtt
tataaaagcttaagtgactgtcaatctcaagttggaacctcgatatgtgaccccccagtc
agtgtgttcaaaggtcaatcgatgccaaaagacacggagaagtatctcttgtcttgtgga
ctcaagaatgcactatactccatccgagcttctgaactt---actgaacatttttttggc
cctcttgagccttgccat---atcgag---------ccttcttct---------------
tct---------agaggggaaacatctatc---------gagcccgtgaccaagaag---
aggccacaggaagctctgtggtcagattatggggaggctgctgaacct------atattg
aca------ccaaaa---gatgccttaacaaagcatttcaaattagagtctcataga---
---------------------agagtggat------cagaaacaatcagtttgtcgatca
tgtactatcgagtttgatggtgcttcaaaaggaaacccaggaaaagctggggcaggggct
atactaagatccgatgatggaagttatatttgtaagctgtgggaaggcttaggagttgcc
accaataattttgccgaatatcgtggctttatactggggttgaaatatgcgcttcgggaa
gggttcacaagcgttgtagttagaggggactccaaacttgtttgcatgcagattcaggga
ttatggagggtgaaaaaccaaaatatctcgggcttgtacgaggaggcgaagaaactgaag
gatatgtttggttctttccaaattattcatgttttacgggacttgaattcagaggctgat
gctcttgctaacttgggcgttgagctcgtg---ggtaaa---------------------
------------
>Aeginetiaindica
---------------------------------------------------nnnttattg
aggacgagacttttc---attaacaaaagt---------gtttctttcaaagatttt---
ttaccttcgtcgaaaacaagcttgcatcattatccttatgaaacaataagcttagaatca
cttctcaaaaagttccactttcggcactattcatccaaaaagtctagtggtgttagatct
tgcaaacgcaagcttgat------cccaaa------------ccg---------------
atgaaggacgacaaggaagca---tttttcgtcgtccgcaaaggcgatgttgtgggtgtt
tacaaaagcttaagtgattgtcaagctcaagttggaacatcgatatgtgattccccagtc
agtgtgtttaaaggtcagtcaatgccaaaggacacagagaagtatctcatgtcttgtgga
ctcaagaatgctctttattccatccgagcttctgaactt---accgaacattttttcggc
cctctcgtgccttgtcat---ctccag---------ccttcttct---------------
ata------------ggggaaacatctacc---------gagcccgggaccaagaag---
agatcacaagaagctttgtgttcagattatggagactcagcggagcct------ttgttg
atg------cttaat---gatgcccccaaaaagcatttcaaattagaacttcaaaga---
------------------------gtagac------cagaatcaatcagcttgtcagtca
tgtactatcgagtttgatggtgcttcgaaaggaaacccgggacaagctggggcaggtgct
atactaagatctgatgatggaaattatatttgtaggttgcgggagggcttaggcattgct
accaataattttgcggaataccgtggctttatactcgggttgaagtatgctatccgggga
ggtttcacgagtgttagagttcgaggggactctaaactcgtctgcatgcagattcaggga
ttatggaaggttaaaaaccaaaacatctcgagcttgtacgaggaggctaagaaactgaag
gacatgtttggttctttccaaattattcatgttctaagggacttgaattcagaagccgat
gcccttgctaacttgggcgtcgagctc---------------------------------
------------
>ChristisoniaKwangtungensis
---------------------------------------------------nnnttatcg
aagacgagacttttc---gtcaacaaaagt---------atttctttcaaatatttt---
tctccttcgtcgaaaacaagcttttatcatttttgttatgaaaca---aacttagaatca
ctgctcaacaagttccactttcggccctattcatccaaaaagtccagtggggttagctct
tgcaaacgtaagcttgac------cccaaa------------cca------------tta
atgaaggacgacaaggaagca---tttttcgtcgtccgcaagggtgatgttgtgggtgtt
tacaaaagcttaagtgattgtcaagctcaagttggaacatcgatatgtgattccccagtc
agtgtgtttaaaggtcaagcaatgccgaaggacacagagaagtatctcatgtcttgtgga
ctcaagaatgcgctttattccatccgagcttctgaactt---accgaacatttttttggc
cctctcgtgccttgtcat---ctccag---------ccttcttct---------------
tct---------ataggggaaacatctacc---------gagcccatgaccaagaag---
aggtcacaagaagctttgtgttcagattatggggactcagcggagcct------ctgttg
atg------cgtaat---gatgccccgacaaagcatttgaaattagaacttcagaga---
------------------------gtagat------cagaatcaatcatcttgt---tca
tgtactatcgagtttgatggtgcttctaaaggaaacccgggacaagctggagcaggtgct
atactaagatccgatgatggaagttatatttgtaggttgcgggagggcttaggcattgct
accaataattttgccgaataccgtggctttatactcgggttgaagtatgctctccgggga
ggtttcacgagtgttagagttcgaggggactcaaaactcgtctgcatgcagattcaggga
ttatggagggttaaaaaccaaaacatttcgagcttgttcgaggaggccaagaaactgaag
gacatgtttggttctttccaaattattcatgttctaagggacttgaactcagaggccgat
gcgcttgctaacttgggcgttgagctc---------------------------------
------------
>Ofasciculata
------------------------------------------------------------
------------------------------------------------------------
---------------------------------nnncaaaaaagt---ccggtgggggta
atattcgtaaga---gaaaaaaattgt---------------------------------
------------------------cctgaa------------cca------------cta
atgaaggacgagaaggaagca---tttttcgttgtccgcaaaggtgatcttgtgggtgtc
tacaaaggcttaagtgattgtcaagctcaagttggtacctcgatatgtgaccctcctgtc
agtgtgtacaaaggtcaagccatgccaaaggacacagagaagtatcttatgtcttgtggg
cttaaaaatgctctttattccatcagagcttcccgactt---actgaacagttctttggc
cctcttgctctatgccat---ttccag---------ccttcttct---------------
------------agaggcgaaacatctacg---------gagcccgtgcccaagaag---
aggccacaagaagctcggtggtcggattatggggaggcagttggacct------atgttg
acg------ccaaac---gatgccttagcaaagcatgtcaagttagaatctcataga---
---------------------ggagttgac------cagaatcagtcagtttgtcgatct
tgtaccattgagtttgatggggcttcgaaaggaaatccaggacaagctggggcaggagct
atactaagatccgatgacggaagttatgtttgtaggctgcgggaaggcttaggcattgcc
accaataattttgctgaatatcgtggatttatattagggttgaaatatgcacttcgcgaa
ggttttacgagtgttcgagttcgaggtgactccaaacttgtttgcatgcagattcaggga
ttatggagggttaaaaaccaaaatatcttaagcttgtacgacgaggcaaagaagttgaag
gatacgtttggttcgttccaaatcattcatgttctaagggatttaaattctgaggctgat
tccctagctaacttggccgttgatcttgccgacggacaaatccaagaggagatccgtaag
------------
>Epifagusvirginiana
------------------------------------------------------------
------------------------------------------------------------
------------------------------------------------------------
------------------------------------------------------------
------------------------------------------------------------
---------------------------------------nnnggcgatcttgtgggtgtt
tacaaaagcttaagtgattgtcaatctcaagttggaacttcgatatgtcaccctcctgtc
agtgtgtacaaaggtcaagccatgccgaaggacacagagaagtatcttatgtcttgtggg
cttaagaatgctctttactccattagagcttccgaactt---actgaacagttttttggc
cctctagtgccatgccat---tcccagcag------ccttcttct---------------
tct---------ggaggtgaaacatctacc---------gtgctcgtgaccaagaag---
aggtcccaggaagctctgtggtcaaattatggggaggcatttgggcct------atgttg
acg------tcaaat---gatgccttagcaaagcatttcaagttagaacctcataga---
---------------------ggagttgac------cagaaccaatcagtttgtcgatct
tgtactattgagttcgacggtgcttcgaaaggtaatccaggacaagctggggcaggagct
atactacgatctgatgacggaagttacatttgtaggctgcgggaaggcttaggcactgcc
accaataattttgctgaatatcgtggctttatattagggttgaaatatgcactgcgagaa
ggttttacaagtgttctagttcgaggcgactccaaacttgtttgccagcagattcaggga
ttgtggagggttaaaaaccaaagtatctccaacttgtacaacgaggcgnnn------aag
gatatgtttggttcattccaaattattcacgttctgagggacttaaattccgaggctgat
gctctggctaacttgggtgttgatcttgccgagggacaaattcaagaggagatcaataag
------------
>OleaEuropaea
------------------------------------------------------------
------------------------------------------------------------
------------------------------------------------------------
------------------------------------------------------------
------------------------------------------------------------
atgaag---gacggggaagca---ttctttgctgttcggaaaggtgacctcattggtgtt
tacaagaacttaaccgattgtcaggctcaagttggatcctcgatttgtgatcctcctgtc
agcgtgtataaaggttgctccatcccaaaaaatacagagaaatatcttctttcatgtggg
cttaaaaatgctctttattcaatcagagcttctgatcta---accgaagaactttttggc
actcttgcgccatgctct---gttcagcaa------cttgctgct---------------
tct---------agaggtgaaacatctagt---------gagcctataacaaaaaag---
aggtcacaggaagttatgtggtcagattatggg---------------------------
------------------------------------------------------------
------------------------------------------------------cactct
tgtactcttgagtttgatggtgcttcgaaaggaaatcctggacaatctggagctggagct
gtactacgatctgatgatggactttggatttgtaggttacgtgaaggtttaggcgtagca
accactagtgttgcggaatatcgaggtatcattttagggttgaaatatgcgcttggaaaa
gggtttacaaatattcgagttcgaggcgactccaaacttgtttgcatgcagattcagggt
ctgtggaaggtaaaaaatcaaaacatttccaacttgttcaatgaggcaactaaactcaag
gataggtttctttctttccagattgttcatgtccttagggacttgaactcggaggctgat
gctcaggcgaacttggctgttgatcttgctgaaggccaagttgaggaggagactgacgaa
------------
>SolanumTuberosum
------------------------------------------------------------
------------------------------------------------------------
------------------------------------------------------------
------------------------------------------------------------
------------------------------------------------------------
atgaaggaagagagagatggt---ttctttgttgttaagaaaggagatattgttggagtc
tacagaaacttgggtgactgccagactcaagtcggatcctcgatatgtgatcctccggtt
agtgtgtataaaggctactccatgccaaaggacacggaggaatatcttctatcttgtgga
cttaaaaatgcactttattctatcagagctgcagatctg---actgaaagtctctttggg
gctctagtaccatgccct---tttcagcat------caatcttct---------------
tcc---------aaaggtggagcgtct------------gagcatacgccgaagaag---
aggtctcaggaagcaatgtggtcagaatatgcggatgctgttggatca------gctgtt
act------tcaaat---gattccctaagaaagcatatcaagttagaacctcctaag---
---------------------ggtgaccag------caagctctatcatccagtcggtct
tgtactcttgaatttgatggtacttcaaaaggaaacccaggacaagctggtgcaggagct
gtagtgcgagctgacgatggaagtttgatctgtaggctgcgtgaaggtttaggaatagca
acaaccagtgttgctgaatatcgaggctttatcttgggtttgaaatatgcacatagcaaa
gggtttacaagtattcgtgctcagggtgactccaaacttgtttgtatgcagatccagggt
ctatggaaagttaagaatcaaaacatctctacgctatttcagcaggcaaaacaactgaag
gataggtttttttctttccgcatcattcatgttcttcgggaatcaaactgtgacgcggat
cagcaggcgaacttggctattgaacttcccgatggtcatgtccaggaggagatagagaaa
------------
>VacciniumCorymbosum
------------------------------------------------------------
------------------------------------------------------------
------------------------------------------------------------
------------atggaaaacaagtgctattccactggaaagggaagtggaagaaagtct
cgtacgaaaatattggat------cctata------------ccg------------gtc
atggaaccagagaaggatgcc---ttttttgttgtgcggaagggagatattgttggtgtt
tacaagagtcttagtgattgtcaggctcaagttggatcatcgatatgtgatcctccagtc
agtgtgtacaaagggtactgtctgcctagggacaccgaggaatatattcgctcttgtggg
ctaaagaatgctctttattccatcagagctgcagatcta---aaagcggatcttttcggt
gacctcattccttgccca---tttcagcaa------ccttcgtct---------------
tcc---------acaaatgaaacagctgac---------aaggat------aaaaag---
aggtcgcagggattgatgggagcagaatgggaa---------------------------
------------gca---aacaatccgagaaagcatatcaaactagagactggtgtc---
------------------------atgacc------caagttcaatcttccagtcgctct
tgtactattgcgtttgatggtgcctcgaaaggaaatcctggacaagccggtgcaggagtt
gtgctgcgagctgatgatggcaggatgatttgtaaattgcgtgaaggtttgggcatagca
acctgtaatgctgctgaatatcgagccttgattctagggatgaaatatgcactcatgaaa
gggtttacaaatatccgtgttctgggggactccaagctcgtttgtatgcagattcagggt
ttatggaaagtaagacacccaaacatgtccgacttgtacgaggaggcaaagaaactcaag
gatagatttctttctttcgaaatcagtcatgtgctgcgggattttaactcggaggctgat
gctgaagcaaactttgccgcttgtcttgctgatggtcaaatagaggagattgatggg---
------------
>TheobromaCacao
atgtacccaattcgtttcgtctccgattccagctgcttc------actgctatatttaga
aagactggtcatttc---attgaaactagt---------acgtgcaaccaatgccgt---
tttccctcatggaaaagaaattttcagcacgcgggtgttaagactgttgatttagagttt
ctgttgacacggtttcacgctcaatgctactctgctcgaaagagtagtagtgggaaaaaa
aggaccaagaaagtcgat------cctgaa------------ccg------------gtg
atggaaaatgagaaagatgca---ttctatgtggtgagaaagggagatgttgttggtgtt
tacaagagttttgctgattgccgggcccaagttggaccctcgatatgtgatcctcctgtc
agtgtgtacaaaggctactctttgacgaaggacaccaaggaatatctcgtctcatgtggg
cttaagaatgctctctacactgttagagctgcagatgtg---aaagaggatctttttggc
ttacttatgccgtgctct---tttcaagag------ccagcttct---------------
tca---------aagggtgaaacgtctcat---------atggatgcagccaaaaag---
agatcacaagatatgcttaaatcagagtatgggggagcacttggttca---------ata
gct------gtagct---gatcctgtcagcaagcatatcaagttggatccttatgct---
---------------------gaggttcaa------atagcatcctctaattgt---tcc
tgtattcttgagtttgatggtgcatcaaaaggaaatcctggaccagctggtgcagcagct
gtgttgagaactgatactggaaaagtgatttgcaaattgcgtgagggtttgggcatagca
acctgtaacgctgctgaatatcgcgccgtaattttagggttgaaacatgctcttagaaaa
ggttattcaagcatttgtgttcgaggtgactcgaagctcgtatgtatgcagatgcagggc
ttatggaaagtcaaacatgagcacatgtctgagttgtatgagcaggcaaagaaactgaaa
aataagtttctttcattccagatcaatcatgttttaagggaactgaacgctgaggctgat
gcccaagcaaacttggctgtcaatcttgctgaaggtcaaatccaggaggagttagca---
------------
>CitrusSinensis
------------------------------------------------------------
------------------------------------------------------------
------------------------------------------------------------
------------------------------------------------------------
------------------------------------------------------------
------------------------------------------------------------
------------------------------------------------------------
------------------------------------------------------------
------------------------------------------------------------
------------------------------------------------------------
------------------------------------------------------------
------------------------------------------------------------
------------------------------------------------------------
------------------------------------------------------------
------------------------------------------------------------
atgctacgagctgatgatggaagtttaatatacaat---cacaatggcgtgggcataaca
acaaataatgttgctaaatatggaagcttgattttgggattgaaatatgctcttcaaaaa
gggtttttcaatttccgtgttcgaggagattccaaacttgtccatatgcaggtt---tgt
tgctggttaatggaagaccaaacaatggctgaactatgtggggaggccaagaggctgaag
gataaatttctttcc---------------------------------------------
------------------------------------------------------------
------------
