# Supplementary material for: Altered Mitochondrial Respiration Is Associated With Loss of Nuclear‐Encoded OXPHOS Genes in Parasitic Broomrapes
Source: Ecol Evol. 2025 Jul 6;15(7):e71737. doi: 10.1002/ece3.71737 (PMC12230201; doi:10.1002/ece3.71737)
Supplement: Supplementary file 1 — Appendix S1. [file ECE3-15-e71737-s003.tgz › Orobanchaceae_O2K_Supplementary_v3/Data_S1/DataS1/RRR/OG0004383.filter.hyphy.tre]

('AmborellaTrichopoda_ERN19576.1':0.2995165132,'CinnamomumMicranthum_RWR85085.1':0.2115374159,((('OryzaSativa_LOC_Os04g54500.1':0.076146067,'SorghumBicolor_Sobic.006G233700.1':0.1053013051):0.0504315426,(('OryzaSativa_LOC_Os08g07840.1':0.0096251896,'OryzaSativa_LOC_Os08g07850.1':0.0285743526):0.0977188006,'SorghumBicolor_Sobic.007G060600.1':0.1428705552):0.0573269222):0.3231191333,((('AquilegiaCoerulea_PIA27500.1':9.993e-7,'AquilegiaCoerulea_PIA27501.1':9.993e-7):0.238194111,('AquilegiaCoerulea_PIA63950.1':9.993e-7,'AquilegiaCoerulea_PIA63951.1':9.993e-7):0.1541787326):0.1361311395,((((('Daucuscarota_DCAR_022553':0.2236799493,'HelianthusAnnuus_OTG26474.1':0.3597196025):0.0630277804,('CoffeaCanephora_Cc05_g13530':0.2082105134,((('HandroanthusImpetiginosus_PIN15369.1':0.0632831366,(('MimulusGuttatus_Migut.H01840.1.p':0.0149162656,'MimulusGuttatus_H1866.1':0.0032343077):0.1473110493,(((((((('Phtheirospermum_Pjv1_00021230':9.993e-7,'Phtheirospermum_GFP98123.1_19558':9.993e-7):0.0022057419,'Phtheirospermum_trinity.Trinity':0.0056701019):0.024743165,'CastillejaMiniata':0.0512061662):0.0094217562,('Pedicularis_TRINITY_DN8547_c0_g1_i13':9.993e-7,'Pedicularis':9.993e-7):0.0779870201):0.0587883929,'Euphrasiaarctica':0.1338369636):0.036930909,(((('StrigaAsiatica_SGA_v2.0_scaffold9G05063':0,'StrigaAsiatica_TRINITY_DN1031_c0_g1_i2':0):9.993e-7,'StrigaAsiatica_GER56591.1_32125':9.993e-7):0.0818740317,((('ChristisoniaKwangtungensis_TRINITY_DN17862_c2_g1_i7':9.993e-7,'ChristisoniaKwangtungensis':0.0000023573):0.0308389608,'Aeginetiaindica':0.0439878946):0.0816201426,(('Escobedia':9.993e-7,'Escobedia_TRINITY_DN16319_c0_g1_i4':9.993e-7):0.0241123897,'Alectravogelii':0.0251251952):0.0324704888):0.0126905434):0.0695193688,('ConopholisAmericanaamericana_2009955'{Foreground}:0.0527765542,('OrobancheCumanamana_GWHTBHPV047163'{Foreground}:0.066207518,('Ofasciculata_flower_buds'{Foreground}:0.0487687057,'PhelipancheAegyptiaca_GWHTBHPU011483'{Foreground}:0.0573494514){Foreground}:0.029769424){Foreground}:0.0093984845){Foreground}:0.0095558661):0.0097300231):0.0191345214,('LindenbergiaPhilippensis_13G066400.1':9.993e-7,'LindenbergiaPhilippensis':9.993e-7):0.0777289297):0.0167781375,'SesamumIndicum_SIN_1005007':0.0936504165):0.0059360799):0.0124079929):0.1014365256,'OleaEuropaea_Oeu042923.1':0.13874434):0.0537850342,(('IpomoeaNil_INIL03g17354.t1':0.0551104823,(('CuscutaAustralis_C035N0159E0.1':0.0314145992,'CuscutaAustralis_C035N0249E0.1':0.0370638057):0.0592859086,'CuscutaAustralis_C053N0057E0.1':0.1004989275):0.0661639103):0.1059791635,'SolanumTuberosum_PGSC0003DMT400036146':0.1872320138):0.0686906666):0.0168253578):0.0408731021):0.0229788401,('Actinidiaeriantha_DTZ79_12g10780':0.1719772945,'Actinidiaeriantha_DTZ79_19g07970':0.1568141423):0.0611494689):0.0333376377,'VitisVinifera_GSVIVT01014163001':0.1866287599):0.0093796464,(((((('ArabidopsisThaliana_AT1G50840.1':0.1635693415,'ArabidopsisThaliana_AT3G20540.2':0.1606667709):0.2356666448,('GossypiumRaimondii_KJB13645':0.0944982934,'TheobromaCacao_Thecc1EG030964t4':0.0518842053):0.1329655149):0.0311036691,'CitrusSinensis_orange1.1g001207m':0.2122957611):0.0139926084,('ManihotEsculenta_Manes.S026800.1.p':0.1956199157,('PopulusTrichocarpa_Potri.001G421300.1':0.0687964495,'PopulusTrichocarpa_Potri.011G136900.1':0.0569634315):0.1056991171):0.0582337156):0.0146667589,'PrunusPersica_Prupe.4G209500.1.p':0.2240103907):0.0131855695,('GlycineMax_Glyma.02G289700.1.p':0.0108350933,'GlycineMax_Glyma.14G025300.1.p':0.0178091145):0.2807804104):0.0284078132):0.0530327383):0.0345996339):0.0377396318):0;
