# Supplementary material for: Altered Mitochondrial Respiration Is Associated With Loss of Nuclear‐Encoded OXPHOS Genes in Parasitic Broomrapes
Source: Ecol Evol. 2025 Jul 6;15(7):e71737. doi: 10.1002/ece3.71737 (PMC12230201; doi:10.1002/ece3.71737)
Supplement: Supplementary file 1 — Appendix S1. [file ECE3-15-e71737-s003.tgz › Orobanchaceae_O2K_Supplementary_v3/Data_S1/DataS1/RRR/OG0001482_RECA3.filter.fas.treefile]

(CinnamomumMicranthum_RWR78339.1:0.2455088247,(((((Daucuscarota_D.carota_subsp._sativus_v3.0|DCAR_519412.mRNA:0.2506212123,HelianthusAnnuus_OTG11392.1:0.4503750119)87:0.0403418060,(((SolanumTuberosum_PGSC0003DMT400021038:0.0053209838,SolanumTuberosumtu_DM.10G028180.1:0.0040789822)100:0.2304903863,(CoffeaCanephora_Cc06_g18230:0.2357517665,((SesamumIndicum_SIN_1018654:0.0692592178,((((((ChristisoniaKwangtungensis_TRINITY_DN2616_c1_g1_i2:0.0391136735,Aeginetiaindica_TRINITY_DN13510_c0_g1_i2:0.0510804147)100:0.0712593062,((StrigaAsiatica_SGA_v2.0_scaffold105G30364:0.0017725278,StrigaAsiaticaasiatica_GER25832.1_1366.p1:0.0007800857)100:0.0769726012,(Alectravogelii_TRINITY_DN3036_c0_g2_i7:0.0322227281,Escobedia:0.0382876671)100:0.0373280814)94:0.0114726963)100:0.0646083144,(((((Phtheirospermum_Pjv1_00014187:0.0000013708,Phtheirospermumheirospermum_trinity.Trinity:0.0000031010)100:0.0203401324,Pedicularis_TRINITY_DN27756_c0_g1_i3:0.0581122627)95:0.0066892979,CastillejaMiniata_TRINITY_DN13074_c0_g1_i2:0.0465330159)100:0.0435856865,Euphrasiaarctica.genome:0.1265918135)87:0.0082213268,(Epifagusvirginiana_scaffold-URZI-2064535-Epifagus_virginiana-above_ground_tissues:0.0117249797,ConopholisAmericanaamericana_2024676Coopholis_americaa.p1:0.0243889221)100:0.0455942844)92:0.0066746222)98:0.0144871765,Lindenbergiaphilippensis_03G019800.1.p1:0.0785844584)100:0.0408090669,(MimulusGuttatus_Migut.J01711.1.p:0.0167699944,MimulusGuttatusulusguttatus_J1782.1:0.0206199467)100:0.1206874539)79:0.0113989974,(HandroanthusImpetiginosus_PIN20069.1:0.0042250711,HandroanthusImpetiginosus_PIN21030.1:0.0060293672)100:0.0661254818)87:0.0084979771)100:0.0889693912,OleaEuropaea_Oeu005373.1:0.2773200262)99:0.0664098375)92:0.0225576205)93:0.0196407427,(IpomoeaNil_INIL10g12497.t1:0.0750063641,CuscutaAustralis_C025N0303E0.1:0.1622646760)100:0.1723445133)99:0.0466309224)89:0.0278536803,(Actinidiaeriantha_DTZ79_02g10600:0.0939580566,(VacciniumCorymbosum_VaccDscaff21-processed-gene-337.7-mRNA-1:0.0121491287,VacciniumCorymbosum_VaccDscaff26-snap-gene-329.27-mRNA-1:0.0041305410)100:0.1600558832)100:0.0498648940)93:0.0322088781,(((PrunusPersica_Prupe.7G052200.1.p:0.2553542740,((((GossypiumRaimondii_KJB46271:0.0000038358,GossypiumRaimondii_KJB46270:0.0000013708)100:0.1443100624,TheobromaCacao_Thecc1EG028130t1:0.0578150098)100:0.1121521677,(CitrusSinensis_orange1.1g016151m:0.1938692806,(ArabidopsisThaliana_AT3G10140.1:0.3860207574,CuscutaAustraliscutaAustralispaya_182.28:0.1588665029)95:0.0327031114)82:0.0216775373)57:0.0139050328,((PopulusTrichocarpa_Potri.016G057700.1:0.0436472177,PopulusTrichocarpa_Potri.006G048000.1:0.0796977388)100:0.1158713695,ManihotEsculenta_Manes.09G011100.1.p:0.1676965867)87:0.0314921837)74:0.0180833598)51:0.0081115539,(GlycineMax_Glyma.19G134900.1.p:0.0008942369,GlycineMaxma_19G134900.1:0.0000013708)100:0.3334436095)95:0.0272395299,VitisVinifera_GSVIVT01005038001:0.1957756692)43:0.0044831340)95:0.1046473087,(((((AquilegiaCoerulea_PIA57290.1:0.0000000000,AquilegiaCoerulea_PIA57291.1:0.0000000000):0.0000000000,AquilegiaCoerulea_PIA57294.1:0.0000000000):0.0000013708,AquilegiaCoerulea_PIA57292.1:0.0000013708)100:0.0101942822,AquilegiaCoerulea_PIA57296.1:0.0020881060)100:0.0376938394,AquilegiaCoerulea_PIA53706.1:0.0307825527)100:0.2984085347)89:0.0785627556,(SorghumBicolor_Sobic.003G422300.1:0.1777689079,OryzaSativa_LOC_Os01g71690.2:0.1563850198)100:0.4634989572);
