# Supplementary material for: Altered Mitochondrial Respiration Is Associated With Loss of Nuclear‐Encoded OXPHOS Genes in Parasitic Broomrapes
Source: Ecol Evol. 2025 Jul 6;15(7):e71737. doi: 10.1002/ece3.71737 (PMC12230201; doi:10.1002/ece3.71737)
Supplement: Supplementary file 1 — Appendix S1. [file ECE3-15-e71737-s003.tgz › Orobanchaceae_O2K_Supplementary_v3/Data_S1/DataS1/RRR/OG0003987.filter.fas.treefile]

(PhelipancheAegyptiaca_GWHTBHPU025471:0.1017043415,(((((((((((((((((((((Ofasciculata_2096091-Orobanche_fasciculata-stem:0.1144333552,ConopholisAmericanaamericana_2096075Coopholis_americaa.p1:0.1255858507)100:0.0602472452,MimulusGuttatus_Migut.C00617.1.p:0.3188459514)99:0.0113220324,(HandroanthusImpetiginosus_PIN11234.1:0.1539243108,SesamumIndicum_SIN_1011675:0.1352139403)100:0.0262585328)100:0.1891395563,OleaEuropaea_Oeu009567.1:0.3190804352)100:0.2430401099,((CoffeaCanephora_Cc11_g07070:0.4353705069,SolanumTuberosum_PGSC0003DMT400020641:0.3660870244)86:0.0753210490,(IpomoeaNil_INIL14g41449.t1:0.1764135016,CuscutaAustralis_C039N0127E0.1:0.2281724258)100:0.2156293697)90:0.0513154595)75:0.0366740557,((((AquilegiaCoerulea_PIA52331.1:0.4653239000,((((ArabidopsisThaliana_AT1G47720.1:0.9694956454,(GossypiumRaimondii_KJB58402:0.2056246946,TheobromaCacao_Thecc1EG033915t1:0.1203792853)100:0.1983953247)87:0.0148384891,(ManihotEsculenta_Manes.18G034800.1.p:0.2996794638,(PopulusTrichocarpa_Potri.002G129200.1:0.5287545683,PopulusTrichocarpa_Potri.014G035600.1:0.0707690213)100:0.1718723178)100:0.1131657521)77:0.0144324419,CitrusSinensis_orange1.1g024247m:0.2694754221)93:0.0462764899,(((GlycineMax_Glyma.14G079700.1.p:0.0365927349,GlycineMax_Glyma.14G079900.1.p:0.0719245188)99:0.0652092632,GlycineMax_Glyma.17G245400.1.p:0.1342177478)100:0.4462515744,PrunusPersica_Prupe.1G389600.1.p:0.2051576135)88:0.0574410362)75:0.0283443415)92:0.0547519100,VitisVinifera_GSVIVT01009574001:0.3218430845)52:0.0348540176,(Daucuscarota_DCAR_020938:0.6316799795,(Actinidiaeriantha_DTZ79_21g03390:0.1310138012,VacciniumCorymbosum_VaccDscaff12-augustus-gene-82.32-mRNA-1:0.2421139692)100:0.0834370264)48:0.0113628653)48:0.0416738640,HelianthusAnnuus_OTG33660.1:0.5979519696)70:0.0330387061)83:0.0743707983,((AmborellaTrichopoda_ERN14417.1:0.7065727850,SorghumBicolor_Sobic.001G167800.1:0.9599904675)83:0.0816947138,CinnamomumMicranthum_RWR83167.1:0.4349560612)87:0.1729612483)100:0.9690676165,(GlycineMax_Glyma.02G142700.1.p:0.0473144271,GlycineMax_Glyma.10G031700.1.p:0.0442878990)100:0.2896636994)49:0.0753621365,((AmborellaTrichopoda_ERN01443.1:0.3286942196,CinnamomumMicranthum_RWR80959.1:0.1698178113)96:0.0572609246,(OryzaSativa_LOC_Os03g43420.1:0.1327048559,SorghumBicolor_Sobic.001G161400.1:0.1665906989)100:0.4098356029)96:0.0832815110)68:0.0250614206,VitisVinifera_GSVIVT01000719001:0.1570290045)68:0.0242232380,((CitrusSinensis_orange1.1g022388m:0.2196059192,(GossypiumRaimondii_KJB11139:0.1552636448,TheobromaCacao_Thecc1EG004215t1:0.0948612747)100:0.1600745538)96:0.0448303151,(ManihotEsculenta_Manes.05G084100.1.p:0.2150608154,(PopulusTrichocarpa_Potri.002G045100.1:0.0588593970,PopulusTrichocarpa_Potri.005G218100.1:0.0621571910)100:0.1317168849)98:0.0469515365)96:0.0360273365)69:0.0237639392,PrunusPersica_Prupe.8G232500.1.p:0.2416770605)99:0.0504216404,(Actinidiaeriantha_DTZ79_13g15080:0.2251848309,VacciniumCorymbosum_VaccDscaff22-augustus-gene-342.29-mRNA-1:0.3006132106)99:0.0595232459)97:0.0283607819,(Daucuscarota_DCAR_002687:0.2574048966,HelianthusAnnuus_OTG36369.1:0.2953922594)97:0.0785019984)100:0.0566145557,((IpomoeaNil_INIL08g13669.t1:0.1142544352,CuscutaAustralis_C034N0043E0.1:0.1268312705)100:0.1144076759,SolanumTuberosum_PGSC0003DMT400049767:0.2240652520)99:0.0523042723)100:0.0603551347,OleaEuropaea_Oeu002277.1:0.1816170174)100:0.0522763036,MimulusGuttatus_Migut.N02181.1.p:0.1431406364)70:0.0158477503,SesamumIndicum_SIN_1012885:0.1063301107)70:0.0020756021,HandroanthusImpetiginosus_PIN15893.1:0.1345376306)100:0.0322845472,LindenbergiaPhilippensis_2062990Lidebergia_philippesisflower.p1:0.0564571528)90:0.0138501542,(((((Phtheirospermum_Pjv1_00002024:0.0000013825,Phtheirospermum_trinity.Trinity:0.0000013825)100:0.0278053348,CastillejaMiniata:0.0458606053)98:0.0021694845,Pedicularis:0.0589955992)100:0.0398890591,((((StrigaAsiatica_SGA_v2.0_scaffold81G26059:0.0000041053,StrigaAsiatica_GER55386.1_30920.p1:0.0000039436)100:0.1317836656,(Aeginetiaindica:0.0589900388,ChristisoniaKwangtungensis:0.0330038656)100:0.0426169417)96:0.0058484414,(Alectravogelii:0.0288195144,Escobedia:0.0135144653)100:0.0468077114)100:0.0684259881,Euphrasiaarctica:0.0899537048)94:0.0130203302)93:0.0140716124,OrobancheCumanamana_GWHTBHPV052627.p1:0.1119812000)71:0.0037899273)78:0.0149015610,Epifagusvirginiana_2047441Epifagus_virgiiaabuds.p1:0.0331413862);
