# Supplementary material for: Altered Mitochondrial Respiration Is Associated With Loss of Nuclear‐Encoded OXPHOS Genes in Parasitic Broomrapes
Source: Ecol Evol. 2025 Jul 6;15(7):e71737. doi: 10.1002/ece3.71737 (PMC12230201; doi:10.1002/ece3.71737)
Supplement: Supplementary file 1 — Appendix S1. [file ECE3-15-e71737-s003.tgz › Orobanchaceae_O2K_Supplementary_v3/Data_S1/DataS1/RRR/OG0009989.filter.fas]

>AmborellaTrichopoda_ERN20688.1
ATGGGA------------------------------------------------GAGGTG
GTGAATTTGGTGTTCCCCTCTTGCTTTTTTACAGAAAGGCTTGCGACCCAA---------
------------------------------------------------------------
---------------------------------------TTGAAGAAGAAGAGTTTTAAA
TTGGGT------------TCATGCTCAGGATTTCACAATCAAAGCATTTCGCATTGTCCA
TGGAGAAAACATTGGTCAGGGGGCTTCATCAGAGCCACCCAAGATGGCGGAGCTCTGAAA
TCTGATGAAGAGAGTGAGAGA---------AAGGGAAATAATAGCAAAAGGAGGAAAAGG
GCCTTCTTTTTAGACGTGAATCCTCTTTGCTATAAAGGGAGTGAGCCAAGCCCCTCTTCC
TTTGCTCAGTGGATGCATTTGTTCTTCTCAGATGTCAGTCATCAAGACCCTGTCATCGCT
GTTCTTGATGGGGAAAACGGGAATGACTACCGAAGACAAATATTGCCATCCTATAAAGCA
CATAGGAGGAAGTTTTCCGGCTTATCGTCAATATATCAAAGATCTGGTCGAGCAACTGAT
TCTGACTCGCATTATGTTGCAGCATGTATCATGAATCTCCTTCAAATGTGCAATGTGCCA
GTGATCAAAATTAATGGTTCTGAAGCTGACGATGTGGTGGCTACGCTTGTTGATCAAGCC
CTACGAAGGGGATTGCGAGTTGTGGTTGCATCACCTGATAAAGATTTCAAGCAATTGATA
TCTGAGGATGTGCAAATTGTGATTCCCATGCCAGAATTTGGGCGTTGGTCATTCTATGCT
TTGAAGCATTACCTAGCTCAATACAATTGTGATCCAAGTGTTGACTTAAGCCTCCGTTGC
ATATTGGGTGATGAAGTTGATGGTGTGCCTGGACTTCAACATGTGGCTCCTGGATTTGGC
AGAAAGACAGCTCTGAAACTCCTAAAGAAACATGGCTCATTGGAAAACTTGCTCAATGCT
GCCTCAATTAGAACAGTTGGAAAACCATACGCACAAGAAGCTCTTACCAAGCATGCTGAT
TATCTCCGAAGAAATTTTCAGGTTCTTAGCTTAAGGAGA---TCTGCAGGAGGTGGGAAT
ACGGGTAAAACGAGCATCCAGGAACCTACAAAACATTCAAATGCTTGGACTGATTCGACC
CATTATTTGCATGATCATCTCTTTAAACCTGGCACCAAATCATTCCCAGTTCTATACAAT
TCTGCCCAG---TTCTACACCAATTCTGTGTGCTTGGTT---CTCAATGCGCTG
>CinnamomumMicranthum_RWR83117.1
ATGTGG------------AAAGTA------------------------------TCTTTT
TCTGCTACTAGCCCCTGTTGCTGCATCTCTCCTCCCATCCCCGCCTCCATC---------
------------------------------------------------------------
------------------------------------------------------------
------------------TCCTTCCATCCACCTAACTACAACACAACAACA---------
---------------------GAAGAACCAACTCAATCTTTCAAGAACAGGAGACCCCAA
AACACCCAAATCATCACCACC---------------------AAGAACCCCACAAAGAGG
GTCTTTTTCTTGGATGTGAATCCCCTCTGTTACAATGGAACGAAACCAAGCTTACCCTCC
TTCACTCATTGGGTCTCCCTCTTCTTCTCCCAAGTCAGCCTCCAAGACCCCGTCATCGCC
GTCCTCGACGGCGAAGGCGGTAGCGAGTTTCGCAGACAGATACTACCCTCATACAAAGCT
CACAGGAAGAAATTCATAAGGAACACCACTTGGGTTTCT---------------------
------TCCCACACAGCTTAT------ATCACTCACATCTTAGAGAATTGCAATGTCCCA
GTTATAAGAATCAAAGGGTGGGAAGCAGATGACGTGGTTGCTTCTCTGGTAGACCAAGTT
CTGAAATTGGGGTTCAGAGTTGTTGTGGGGTCGCCTGATAAGGATTTCAAACAGTTGATT
TCTGAGGATGTGCAGGTTGTAATGCCTGCACCCAAGTTGGGGCGTTGGTCGTTTTATACG
ATGAAGCATTATATGGGGCAATACAAGTGTGATCCGAGCTCTGATTTGAGTCTGAGGTGC
ATTTTGGGTGATGAGGTTGATGGGGTACCTGGAATTCAGCATTTGGCTCCTGGGTTTGGG
CGGAAGACGGCGTTGAAGCTGTTGAAGAAGCATGGATCATTGGAGAAGTTGCTAGAGGCT
GCAGCGGTTAGGACTGTGGGAAAACAATATGCACAGGATGCTCTTGTTGAGCATGCTGAT
TATTTGAGGAAGAATTACGAGGTGCTTAGGCTAAGGAAG---GATGTGGAT---------
---------GTTCATCTTGAGGAG------------------GAATGGTTAACTAAGAGA
GATAACTGTAATGATTCAGCTGTT---------TTATCC------------------AGC
CATACAAGG---AATGTT------------------------------------
>OryzaSativa_LOC_Os01g65400.2
ATGCCA---------------------------------------CCTCCCGCCAGCACG
GCGCCGGTAGCTCCGGTCGTCGCGTCGTCGTCATCGGCGGCGGCGGCGGCG---CCC---
------------------------------------------------------------
---------------------------------------CGTAGACCTCGCTCGCTCCGC
CTCCGCGTGACCCCGTACGCCTCCGTATCCTCGTCGTCCTCCCCTTCCACC---------
---------------TTCGCCGTCTCCATCCCACCGCCGCCTCCAGCGAGGCATTCCCGC
AAGCAGCTGGTGGGCAGGGAC---------GGCGCCCCCGCGAAGCCCGCGAAACCTCGG
GTGTTCTTCCTCGACGTCAACCCTCTCTGCTTCCGCGGATCCCAGCGCAGCCTCGGCGCC
TTCGCGCGCTGGCTCGCGCTCTTCTTCGCGCACGTCAGCCTCCGCGACCCCGTCGTCGCC
GTTTTGGACGGGGAGGGCGGGAACGAGTACCGGCGGCGGCTGCTACCGTCCTACAAGGCG
CACCGA---------------------------------------CCTCGTGGCCCTGGT
ACAGGCGCCGATTCGCGC---------GTTATCGATGTTCTTCGCGAGTGCAATGTTCCG
GTCGTCAGAGTCGATGGGTATGAGGCAGATGATGTAGTGGCTACCTTAACAGAGCAAGTT
TTACAGAAAGGTTTTAGAGTTGTCATTGGCTCACCAGATAAAGACTTCAAGCAGCTGATA
TCTGAAGATGTTCAGTTAGTTATGCCCATTCCTGAGATTGGCCGTTGGTCCTTTTATACG
CTGAGGCATTATGTTGCACAGTACAAGTGTGACCCAACCGCAGATTTGAGCCTCAGGTGC
TTCATAGGTGATGAAGCAGATGGTATTCCAGGAATACAGCACCTTGTTCCTGGTTTTGGT
CGGAAAACTGCAGTGAAACTTCTAAAGAAACATGGTTCATTGGAAAATTTGCTTAATACA
GCTGCAGTTAGAACTGTTGGCAAGGACTATGCCCAGGATGCTCTAGTTAAGCATGCAGAT
TACCTGCGGAAAAATTATGAAGTTCTCAGCTTGAAGAGG---GATGTAAAA---------
---------GTTCAGCTTGATGAC------------------AGATGGTTATCCACAAGG
GACTCTTGCAACGACAGCAGTGTT---------TTGTCTGACTTCATCCTTAAATTTAAC
GAAGGGCAG---AATATCAGG---------------------------------
>SorghumBicolor_Sobic.003G373300.1
ATGTTG------------CCACTG------------------------------CCCACC
GTGGGGGCGGGCGCCGCGTCGCCGGTCACCGCCGCAGGGGTAGCGGCACCC---------
------------------------------------------------------------
---------------------------------------CTCAGGTCTCGTCCGCTCCGC
CTCGTCGCGACTCGAGCCGCCACTACCCCTTCTTCTCCCTCTGCTTCCACC---------
---------------------TCGGCCATATCCAGCGCGTCACCAGCGGGGCATTCCCGC
AAGCACCTGTCGGTCAGGGAC---------GGCTCCCCGTCGAAGCCCACCAAGCCCCGG
GTGTTCTTCCTCGACGTCAATCCTTTATGCTTCCGCGGCTCCCAGCGCAGCCTCGGCGCC
TTCGCGCGCTGGCTGGCGCTCTTCTTCGCACACGTCAGCCTCCGTGACCCTGTCGTCGCT
GTTTTGGACGGGGAAGGAGGAAACGAGTACCGGAGGCGGTTGCTGCCTTCGTACAAGGCG
CATAGA---------------------------------------GCTCGCGGAGTCGGC
ACTGGCGCTGACACGCGC---------GTCGTTAACGTTCTCCGCGAATGCAATGTCCCG
GTTGTAAGAGTCGATGGATATGAGGCTGATGATGTGGTGGCTACCTTGACAGAACAGGTT
TTACAGAAAGGTTACAGAGTTGTCATTGCCTCACCAGATAAAGACTTCAAGCAGCTGATA
TCTGATGATGTTCAGCTAGTCATGCCCATTCCTGAGATTGGCCGATGGTCTTTCTATACA
TTAAGGCATTATGTCGCTCAATACAAGTGTGATCCAACTGCAGACTTAAGCCTTAGGTGC
TTCATGGGTGATGAAACAGATGGTGTTCCAGGAATCCAGCACTTGGTTCCAGGATTTGGT
CGAAAGACTGCAGTGAAACTACTGCAAAAACATGGTTCATTAGAAAACTTGCTAAACACA
GCTGCAACTAGAACTGTTGGCAAAGATTATGCCCAGGATGCTCTCACTAAGCATGCAGAT
TACTTACGGAAAAATTACGAAGTTCTTAGTCTGAAGAGG---GATGTAAGT---------
---------GTTCAGTTTGATGAT------------------AATTGGTTATCCACGAGG
AACACAAGCAATGACACCAATGTT---------CTAGCTGACTTCATT------CTT---
------------AAATTTAATGGCCAAGGCAGAAGC------------------
>AquilegiaCoerulea_PIA40975.1
ATGGCA------------GAAGTC------------------------------------
------TTGATGCAATCTCTTTCCTTTTCTCTTTCTGTTCCATGGCGAACC---------
------------------------------------------------------------
---------------------------------------------------------AAA
ACATCACCAACCACTTGTTGTTGTGCTTCTTTTAATCAAACAATTGGTGGG---------
------------------CAATTTTCATTATCTTCAAACAAGGACAATAACAATGGTGGT
AATATAACTACTAGAAATAAG------------------AAAAACACCAATACAGAAAGG
GTGTTTTTCTTAGATGTGAATCCTCTATGTTACAATGGTACTACTCCAAGTTTGGGGTCT
TTCTCTTATTGGATTTCACTCTTCTTCTCTCAAGTCAGTCACACTGACCCTGTCATTGCA
GTTTTTGATGGGGAAGGAGGGAATGAATACCGGAGAGGATTGTTACCTTCATATAAAGCT
CACAGGAGGAAATACTCAAGGCTGTTTCCGTCGTCACCTCGATATTCAAGGGGAAGTTTG
---------CACCATACA---------GTTACCAACTTCCTTCAGAAGTGTAATGTTCCA
GTTGTAGAAATTGAAGGCCATGAAGCTGATGATGTTGTAGCTACACTCGCTGAACAAGCT
CTACAAAGTGGACTGAAAGTAGTTATTGGATCACCTGACAAAGATTTTAAGCAGTTGATA
TCCGAAGATGTGCAAATTGTTATGCCCATGCCAGAATTAGGCCGGTGGTCATTTTATACT
TTGAAACACTACATAGATCAATACGCGTGTGATCCAAGCTCCGATCTAAGTCTTCGATGC
ATTCTGGGTGATGAGGTAGATGGTGTTCCTGGAATTCAACATGTTGCTCCTGGTTTTGGT
CGAAAGACTGCCCTGAAGCTCTTGAAGAAGCATGGATCTTTAGAAAATTTACTCAGTGCT
TCCAAAGTAAGAACAGTAGGCAAAGAATATGTGCAAGAAGCTCTTATTAAACATGGTGAT
TACCTGCGGAAGAATTATGAAGTTCTTAGGCTGAAGAAA---GATGTTGAT---------
---------GTTCATCTCAAGGAT------------------GAATGGTTAAGCAAGCGA
GAGACCTGCTATGATGCAGTTGCC---------TTATCCGACTTTGCCATATCGTTAGGA
CAACCGCAG---AAGCTCAAAGACCAAAAGCATCTCTTG---CCTCGT------
>AquilegiaCoerulea_PIA40976.1
ATGGCA------------GAAGTC------------------------------------
------TTGATGCAATCTCTTTCCTTTTCTCTTTCTGTTCCATGGCGAACC---------
------------------------------------------------------------
---------------------------------------------------------AAA
ACATCACCAACCACTTGTTGTTGTGCTTCTTTTAATCAAACAATTGGTGGG---------
------------------CAATTTTCATTATCTTCAAACAAGGACAATAACAATGGTGGT
AATATAACTACTAGAAATAAG------------------AAAAACACCAATACAGAAAGG
GTGTTTTTCTTAGATGTGAATCCTCTATGTTACAATGGTACTACTCCAAGTTTGGGGTCT
TTCTCTTATTGGATTTCACTCTTCTTCTCTCAAGTCAGTCACACTGACCCTGTCATTGCA
GTTTTTGATGGGGAAGGAGGGAATGAATACCGGAGAGGATTGTTACCTTCATATAAAGCT
CACAGGAGGAAATACTCAAGGCTGTTTCCGTCGTCACCTCGATATTCAAGGGGAAGTTTG
---------CACCATACA---------GTTACCAACTTCCTTCAGAAGTGTAATGTTCCA
GTTGTAGAAATTGAAGGCCATGAAGCTGATGATGTTGTAGCTACACTCGCTGAACAAGCT
CTACAAAGTGGACTGAAAGTAGTTATTGGATCACCTGACAAAGATTTTAAGCAGTTGATA
TCCGAAGATGTGCAAATTGTTATGCCCATGCCAGAATTAGGCCGGTGGTCATTTTATACT
TTGAAACACTACATAGATCAATACGCGTGTGATCCAAGCTCCGATCTAAGTCTTCGATGC
ATTCTGGGTGATGAGGTAGATGGTGTTCCTGGAATTCAACATGTTGCTCCTGGTTTTGGT
CGAAAGACTGCCCTGAAGCTCTTGAAGAAGCATGGATCTTTAGAAAATTTACTCAGTGCT
TCCAAAGTAAGAACAGTAGGCAAAGAATATGTGCAAGAAGCTCTTATTAAACATGGTGAT
TACCTGCGGAAGAATTATGAAGTTCTTAGGCTGAAGAAA---GATGTTGAT---------
---------GTTCATCTCAAGGAT------------------GAATGGTTAAGCAAGCGA
GAGACCTGCTATGATGCAGTTGCC---------TTATCCGACTTTGCCATATCGTTAGGA
CAACCGCAG---AAGCTCAAAGACCAAAAGCATCTCTTG---CCTCGT------
>Daucuscarota_DCAR_023098
------------------------------------------------------------
------------------------------------------------------------
------------------------------------------------------------
------------------------------------------------------------
------------------------------------------------------------
------------------------------------------------------------
------------------------------------------------------------
------------------------------------------------------------
------------------------------------------------------ATGCAG
GTTATTGATGGGGAAAGAGGCAATGAATATCGCAGACAAATATTACCTTCGTATAAAGCA
AATAGGCGGAAGTTTGTACAACCATTATCAGCTTTGCAAACTTGTGGAAAGAGTTCAACT
GGAAAG---CATCAACTT---------ATTACAGATGTTCTAAGGAACTGCAATGTGCCC
GTTGTTAGAATTGAATCCCATGAAGCAGATGATGTTGTAGCTACACTTGTAGGTCAAGTT
TTAGAAAGGGGATACCGTGTTGTTATTGCCTCTCCTGATAAAGATTTCAAGCAACTAATA
TCAGAAGATGTGCAAATTGTAATGCCTATTCCAGAGTTGGATAGATGGTCCTTTTACACT
CTAAAGCACTATGTTGCTCAGTATAACTGTGATCCGCACTCTGATCTGAGTCTCAGATGC
ATTATGGGCGATGAGGTTGATGGTGTTCCAGGAATTCAGCAGATGGTTCCTGGATTCGGT
CGGAAGACTGCCATAAAGCTTTTGAAGAAGCATGGTTCCTTGGAAAATTTACTCAGTGTT
GCTGCAGTAAGGACCATTGGCAAACCGTATGCTCAGGAAGCCCTTTTAAATTATGCAGAC
TACTTGCGAAAAAATTATGAAGTTCTTGCACTGAGGAGG---GATGTTAAT---------
---------GTGCATCTTCAGGAG------------------GAGTGGTTGTCTCATAGA
GATGTTAACAATGATGAAAAAAGT---------TTAGCCAACTTTATTGAGTTACTGGGT
GAAACTACTTGGAATATGAGCCGCCAAAGTAGATCTAGT---TGCAATGAA---
>HelianthusAnnuus_OTG28103.1
ATGATG---------GTAGACATC------------------------------TTCGAA
CTCCATACATCTATGGGTGTATGTATAGGTGCCCATAACCCCACCCTTCGC---------
------------------------------------------------------------
---------------------------------TTACCTCCTTCTTCCCGGTGCACGAAA
CTCGGAACCAAACCCAGTGCTGCAACTATCCCTTATTCTTACTCGACAAAA---------
------------------GGTCGAACACTTGGTGTGCAGGTTTTGCAGACCGAAACAAAA
CGAGATGAAAAC---GATAAT---------ATTATGATCAAGAAGAAGAACAAGAAAAGG
GTTTTCTTTTTGGATGTGAATCCAATTAGTTATAATGGTAGTACACCGAGTTTACATTCG
TTTGCTCACTGGATTTCGCTTTTTTTCTCTCAAGTTAGCCTTACTGACCCTGTTATTGCG
GTTTTTGATGGAGAAGGAGCGCATGAGCATAGGAGACGGATTTTGCCTTCATATAAAGCA
CACAGAAGAAAATTCATGCCATGGATATCTGCTACCCGAGAAGCAGCAAAGAGTCCAGTA
GGAAAATCGCATCGACTC---------ATTTCAGAAACACTTACTAAATGTAATGTGCCG
ATTGTGAAGGTTCCAGCTCAAGAAGCAGACGACGTTGTGGCAACACTGGTTGAACAAGTT
GTTGAAAAGGGATACCGTGCTGTTATTGCTTCTCCTGACAAAGATTTCAAGCAACTTATA
TGTGAAGACGTGCAGCTCGTTATGCCTCTTCCAGAATTGAAAAGATGGTCCTTTTATACG
TTGGACCACTACATAACTCAGTACAAGTGTGACCCGCTTTCTGATTTAAGTCTCAGGTGC
ATTGTGGGTGATGAAGCCGATGGTGTTCCCGGAATTCAGCATTTGGTACCTGGTTTTGGC
ATGAAAACCGCCTTGAAACTTTTGAAGAAACATGGTTCATTAGAAAATCTGCTCAATGCT
GCAGCTACAAGAACCGTTGGCAAACCGTATGTCCAAGATGCCCTTACAAAGCATGCTAGC
CACTTTCGAAGAAACTACGAGCTTCTTTCCTTGAGGAGG---GATGTTAAC---------
---------ATTAGGCTACAGGAA------------------GACTGGTTGCATAAGAGA
TGCACGGATAATGATTTGGAAACT---------ATGTCAAACTTTCGTGATTTGTTAGCA
GGAACTCAA---CGG---------------------------------------
>ArabidopsisThaliana_AT1G34380.2
ATGATA------------------------------------------------ACAGTA
GGATTTATTCAACCCAATTCTCTCTTCTCCTTCTCAACTAAATCCATCGAC---------
------------------------------------------------------------
------------------------------------------AAGACACAACCTTCACGA
ACGAAATGGGTCTCTTCCTCGTCCTCTTCCTTTTCTTCTCACTCTTCCGTT---------
---------------------GAGACATTTCATCGAACAGGTAATGTGCAAGTTCTTCAG
AAAGATGTTCTCTGTGGCAAC---------AATGAAGAAATTAGGAAGAAGAATAAAAGG
GTATTCTTCTTAGACGTTAGTCCACTTTGCTACGAAGGAAACAAACCCAGTTCGCAAGCT
TTTGGTCACTGGATTTCACTCTTCTTCTCTCAAGTCAGCCTCACTGATCCTGTCATAGCT
GTTATCGATGGAGAAGAAGGTAACCAACGACGCAGAGAATTGTTGCCTTCATATAAAGCT
CATAGGAAATCA---------------CCAAATCATGGGAGATACTCTAAG---------
---AGGCCACATCAGTTT---------GTTGATGAAGTTCTTAGAAAATGCAATGTGCCA
GTTGTTAGAATAGAAGGGCATGAAGCAGACGATGTAGTAGCTACGCTAATGGAACAAGCT
GTGCAAAGAGGATATCGTGCGGTTATTGCATCGCCTGATAAAGACTTTAAGCAGTTGATC
TCAGAAAATGTTCAGATTGTCATTCCATTGGCAGATCTCAGAAGATGGTCCTTTTATACT
TTGAAGCACTACCATGCTCAATATAATTGTGATCCACAGTCTGATTTGAGCTTTCGATGT
ATAATGGGTGATGAAGTTGATGGAGTTCCGGGGATTCAGCACATGGTCCCGGCGTTTGGA
AGGAAAACAGCGATGAAACTTGTGAGAAAACATGGTTCTCTGGAGAGTTTACTAAGCGCA
GCAGCTGTAAGAACCGTGGGGAGACCATATGCTCAAGAGGCCCTTACGAAATACGCAGAC
TACTTGAGAAGAAACTATCAAGTTCTTGCCTTGAATAGA---GATGTGAGG---------
---------GTACAGATTCAAAAT------------------GAATGGCTGATGGAGAGA
GATACAAGCAATGATTCAGAAGTA---------TTGTCAAGCTTCTTCTCAACATTGCAT
GGA---------------------------------------------------
>CitrusSinensis_orange1.1g020010m
ATGATGATAAACACGATTGAAGTT---------------------GCTGTGCCTATCCAC
GTCAACATCAAGCCTTGTCTCCCCATCAATCCATTTAAATCCATTTCGATC---------
------------------------------------------------------------
---------------------------------------ATCAAACCCGGAAAGAGAATG
ACGAAAACTGAAGTAGTGGAGGCA------------AAAACGACCGTTATC---------
------------------TCTGGGTCATTTGATCGAACAGTTGGCAGGCAATTGTTGGGG
AAAGCTGATTTTTGTGGAAAC---------GGTTTAGAGAAAACTAAAAGTAAGAAAAGG
GTCTTCTTCTTAGACGTTAATCCACTTTGTTATGAAGGAAGCAGGCCCAGTTTACAATCT
TTTGGTCGTTGGCTATCTCTTTTCTTTGATCAAGTTAGCCATGCGGACCCTGTTATTGCT
GTTTTTGATGGAGAAGGGGGTACTGAGCATCGTAGACAGTTATTACCTTCATATAAAGCT
CATAGGAGAAAATTTTTGAGACAATTAACGGCTTCTCAAAGATTCTCAAGGGGACGTGTT
GGGAGGTCACATCAGTTC---------ATTTTAGATGTTCTTGGAAAATGCAATGTGCCG
GTTGTTAAAATTGAAGGCCATGAAGCAGATGATGTCATAGCAACACTTGTAGGGCAAGTT
TTGCAGAAAGGTTACCGGGCTGTTGTTGCCTCTCCTGACAAAGATTTTAAGCAGCTGATT
TCTGAAGACGTGCAATTAGTTATGCCTCTGCAAGACTTGGATCGTTGGTCTTTTTATACA
CTAAAGCACTACATTGCTCAATATAATTGTGATCCGCACTCTGAATTGAGCCTTAGATGC
ATTGTGGGTGATGACGTTGATGGAGTCCCAGGAATCCAACATGTGGTTCCTGGATTTGGC
CGGAAGACTGCCCTAAAGCTTTTGAAAAAGCATGGGTCTTTGGAAAATTTGCTAAATGCT
GCGGCAGTGAGAACTGTGGGTAGGGACTATGCACAAGAAGCTCTTACAAAGCATGCTGAT
TACCTGCGAAGAAACTATGAAGTCCTTGCCTTGAGAAGG---------------------
---------TAT------------------------------------------------
------------------------------------------------------------
------------------------------------------------------
>CoffeaCanephora_Cc00_g04830
------------------------------------------------------------
------------------------------------------------------------
------------------------------------------------------------
------------------------------------------------------------
------------------------------------------------------------
------------------------------------------------------------
---------------------------------------------ATGAAGAAGAAGAGG
GTTTTTTTCTTGGATGTGAATGCTCTTTGTTACCAAGGGAACACTCGCAGTTTACACTCT
TTTGCTCATTGGATTTTCCTTTTCTTCTCCCAAGTCAGCCTTTCTGATCCTGTCATTGCT
GTTGTGGATGGAGAAAGAGGAAATGAGTACCGTAAACAGATCTTGCCTTCGTATAAGGCA
AATAGAAGGATATTTTCACAGCATTTTTCTTCATTAGGAAGATTTCCAAGGAATAGAATT
GGGAGATCACATAAGCTC---------GTCTTGAATGTTCTTCACGGTTGCAATGTGCCT
GTTGTGAAAATTGAGGCGCATGAAGCTGATGATGTTATAGCCACCCTAGTAGAACAAGTT
ATATCAAGAGGATACCAAGCTGTTGTTGCCTCTCCTGACAAAGATTTCAGGCAACTGTTA
TCACAAGATGTACAAATTGTACTGCCCATGCCAAAGTGCAATAGATGGTCATTTTATACC
CTGAACCACTACATAGCCCAGTACACTTGTGATCCGCAATCTGATTTAAGTCTGAGATGC
TTCTTGGGTGATGAAGTTGATGGTGTTCCTGGAATTCAACATTTTGTTCCAGGTTTTGGT
CGAAAGACTGCTTTAAAGCTCTTGAAAAAGCATGGGTCTCTTGAAAATCTACTAAGTGCT
GCAGCTGTAAGAACTGTAGGCAGAGCATATGCCCAAGATGCCCTTATGAAGTATGCTGAT
CATTTAAGAAAAAACTATCAAGTCCTTTCCCTGAAGAGG---GATGTTGAT---------
---------GTACAAATTGAGGAC------------------AAGTGGCTTTCTGGGAGA
AATTGTTGTAATGATTTGGTTGTA---------TTATCCAACTTTATCAACTTATTGAGG
GATACTGAG---AATCATGATGGGCAAAGTAAATATGAT---CCAAATGGT---
>GlycineMax_Glyma.02G074400.1.p
------------------------------------------------------------
------------------------------------------------------------
------------------------------------------------------------
------------------------------------------------------------
------------------------------------------------------------
------------------------------------------------------------
------------------------------------------------------------
------------------------------------------------------------
------------------------------------------------------------
------------------------------------------------------------
------------------------------------------------------------
------------------------------------------------------------
------------------------------------------------------------
------------------------------------------------------------
------------------------------------------------------------
ATGAAG------------------AATTGTGGTTGCAGAGATAAAATAAAA---CGATGT
ATTGTAGGTGATGAGGTTGATGGTGTTCCTGGTATCCAACATCTGGTCCCTAGTTTTGGT
CGGAAGACTGCTCTAAAACTTATTAAAAAGCATGGTTCATTGGAAACTTTATTAAATGCA
GCTGCAATAAGGACTGTAGGCAGACCATATGCGCACGATGCCCTTAAAAACCATGCTACC
TAC------------GGAGAAATTATGAAGTGCTTGCCT---------------------
------------------------------------------------------------
------------------------------------------------------------
------------------------------------------------------
>GlycineMax_Glyma.16G156300.1.p
ATGAAA---------------------------------------------ACGTTGGAA
ATGAGTCTATTAGCAGGTGCTTACGTTCAACCCCGCTTCCCTTGTAACTAC---------
------------------------------------------------------------
------------------------------------------------------------
------AACCCAACGCTTTCCGCATCTTGCAGAACCCAAAAGACAGCAACT---------
------------------TCACTAACCGTAACAACTCCCAAGAAAACAGAAAAGGCGTTA
TTCACTGAGTCATTCGATCAAACACGTGACGCGCAACCTCTCCCCGAAAAGAAGAAGAGG
GTGTTCTTCTTAGACGTTAACCCGCTCTGTTACGAAGGAAGCAAACCCAGCTTGCACTCT
CTCGGGCGGTGGCTCTCTCTGTTTCTCGAGCAAGTCAGCCATACCGACCCTGTCATTGCT
GTTATTGATGGAGAAAGGGGTAGTGAGCATCGCAGAAAGTTGCTACCTTCATATAAAGCA
CATAGGAGAAAATTCACGAGACACATATCATCTTTGCAAAGATTTTCAAGTGGCCATGTT
GGGAGGTCCCTCCAAGTT---------ATCAATGATGTTCTCGGAAAATGCAATGTGCCA
GTTATAAAAGTTGATGGCCATGAAGCTGATGATGTTGTTGCTACTCTTGCTGGACAAGTT
CTCAATAAAGGGTTTCGAGTGGTTATTGCCTCCCCTGATAAGGATTTTAAGCAACTAATA
TCTGATGATGTGCAAATAGTTATGCCTTTGCCAGAGTTACAAAGGTGGTCCTTCTACACC
TTGAGACACTACAGGGATCAGTACAATTGTGACCCAGAATCTGATCTGAGCCTTAGATGT
ATTGTAGGTGATGAAGTTGACGGTGTTCCTGGTATCCAACATCTGGTCCCTAGTTTTGGT
CGGAAGACTGCTCTAAAACTTATTAAAAAGCATGGTTCATTGGAAACTTTATTAAATGCA
GCTGCAATAAGGACTGTAGGCAGACCATATGCGCAGGATGCCCTTAAAAACCATGCTGAT
TACCTACGGAGAAATTATGAAGTTCTTGCCTTGAAAAGG---GATGTAAAT---------
---------GTCCAACTTATTGAG------------------GAGTGGTTGATTAAGAGA
GACAATCGCAATGATAAAATTGCA---------CTATCTGCCTTCTTTAAATATTTAGAA
GAAAGTAAG---GAGCTCACTAACAGTGGCAGGCCTAGCTTTTATAATGGT---
>HandroanthusImpetiginosus_PIN10901.1
ATGGCT------------------------------------------------TCCCAT
CTGCAAATCAGTAGAAAATCTTATTCTAATTTTTCTTGTATTTATGTGAAG---CCCTCT
GCGAAGCACAAT---------CTCCCGCATTTC------------ATTTCATTGCCAAAT
TCAAGAACT------------------------------CAAAAGGCAAAATCTTGGAAA
CTCATCAGAGCCCACTTTTCAGCAACACCTTGTAATCAATCAGCTGTTGAT---------
------------------GATGAAACCCTTTCGCCTTCATCACCAGAAAATGATGTTTTG
AGTGTTAATAGTGGTGATGAT---------TGCAGTAATAGGATTGCGAGAAGGAGGAGG
GTGTTTTTCTTGGATGTGAATCCATTGTGTTATAAAGGGAGCACGCCGAGTTTGCAGTCT
TTTGCTCATTGGGTTTCCCTTTTCTTTTCCCAAGTCAGCCACAATGACCCTGTTATAGCT
GTTCTTGATGGGGAAGGAGGCAATGAATACCGCAGGCAACTACTATCATCATATAAAGCG
AATAGAAGGAAAATGATGCCACAATTCCCTGATGTTGAAAGGTTTCCGAAGAGTTCTTTT
CGAAAATCGCATAAACTT---------GTCATTGATGTTCTTCAAAAATGCAATGTGCCG
GTTGTGAAGATTGAAGGGCATGAAGCGGATGACGTTGTCGCTACACTTGTACAGCAAGTT
CTGCTGAAGGGATATCGAGCTGTAATTGCTTCTCCTGACAAGGATTTCAAGCAACTGATA
GCAGAAGATGTTCAGATTGTTATGCCTGTGCCAGAATTGGGAAGATGGTCCTTTTACACC
ATAAAGCACTACATGGCCCAATATAATTGTGACCCAGAATCTGATCTGAGCTTAAGATGC
ATTTTGGGTGATGAAATAGATGGTGTCCCTGGCATCCAGCATCTTGTTCCTGGTTTTGGT
CGAAAAACCGCTCTAAAGCTATTAAAGAAACATGGATCTTTGGAAAATTTACTTAATGCT
GCAAGTGTGAGAACCATAGGCAGGCAATACGTACAAGAAGCCTTAACAAAATATGCTGAT
TTTCTGTGGAGGAATTATGAAGTTCTCTCTTTAAAGAGG---GACATTGAT---------
---------GTGCAGATTGAGGAG------------------CAATGGCTGTGTAGGAGA
GATGACCGGAATGATTCAGTAATC---------TTATCCGACTTTATGGAGCTTCTGAGT
AAAACGCAT---GATCTCAAATGGCAAAATAGACGCCAT---TCAAATGGC---
>CuscutaAustralis_Cucsa.088370.1_pacid=16956998_polypeptide=Cucsa.088370.1_locus=Cucsa.088370_ID=Cucsa.088370.1.v1.122_annot-version=v1.0
ATGGCC---------------------------------------GAGGCGAGCGCCAAC
ATTGGCGTTAATTTTCCGCCATTTTTGAACTCTTCATCGCCTACTTTCTTA---CCCTCA
AGAACTCTGAAA---------------------------------CCCGAATTCCCACTA
ACATCCAAA------------------------------CTCAAACCCAATACATGGAGA
ACGAAGCCGCTGAATCTAACTGCCTTTGCACCATCTTCTCGTCTTACTTCT---------
---------------------GCGGCTTTTACTCAAACGGATGACGGGAAGTTTCAGCCA
AGAATTGAAGCTGATAATTCA---------------------------AGGACGGGAAGG
GTTTTTTTCCTGGATGTAAATCCTTTATGCTACCAAGGTAGCAAACCTAGTTTGCGTAAT
TTTGGTCGCTGGGTTTCCATCTTCTTCGAGGAAGTTAGCCACAGTGATCCTGTTATTGCT
GTTTTTGATGGGGAAGGAGGTAGTGAGCATCGCAGGCTGTTGTTACCCTCATATAAAGCA
CATCGGATCAAATTCACGAGACCA---CCATCGTCAAAAAGATTTACAAAGGGAAATTTT
AGAACGTCATACCAAGTG---------ATAAGAGATGCTCTAAGAAGCTGTAATGTTCCA
GTTGTAAGGGTTGAGGGTCATGAAGCAGATGATGTTATTGCTACACTTGTGGAACAAGTT
TTGCAAAGAGGGGTTCGGGTGGTAGTAGCCTCCCCTGATAAAGATTTCAAGCAGTTGATT
TCAGAAGATATCCAACTTGTGATGCCTTTGCCGGAGCTCAACAGATGGTCCTTTTACACC
TTAAGGCACTACCTAGCTCAGTACAACTGTGACCCGTGCTCCGACTTGAGTCTTAGATGC
ATTATGGGTGATGAGGTAGATGGCGTTCCAGGAATCCAACATGTTGCTCCAGGATTTGGT
CGAAAAACAGCATTGAAGCTCTTGAAGAAACATGGTTCCTTGGAGAATCTACTCAGTGCT
GCTGCAATCAGAACTGTGGGCAAACCTTACGCACAAGATGCACTTACAAAGTATGCCGAA
TACCTGCGAACGAACTATAAAGTTCTAGCCTTAAGGAGA---GATGTTGAT---------
---------GTTCAATTTCAAGAT------------------GAGTGGTTAGTTGAAAGA
GACAGACGAAACGATTCAACCATT---------TTATCTAAGTTTGTAGAAAACAATGAC
AGAAACTTG---CTCGTTCAACCATCTAAACAGGTC------------------
>IpomoeaNil_INIL13g07670.t1
------------------------------------------------------------
------------------------------------------------------------
------------------------------------------------------------
------------------------------------------------------------
---------------------atgacttcaagattctcattcatattaaat---------
---------------gtgtactttccagtggaagccccattgtcgtcggaagaaagcggg
actagcagaggtgtaaattgt------------------aagaattcaaggaagaagagg
gtgttttttttggatgtcaatcctttgtgttacaatggatgcaacccttctttgcagtct
tttgctcattgggtctccctgtttttctcccaagtcagccatagcgaccctgttattgct
gttattgatggggaaagagctaatgagtaccgcaggaaactattgcccacatataaagca
cataggaagaagctcttgggt------tcaacttctaaaagatttaca------gcagtt
gaaagatcacataaactc---------gtcttggatgttcttaagaagtgcaatgtgcct
gttgttaaacttgagtctcacgaagcagatgatgttgtagctacacttgtgggacaagtc
ctacagaaggggcttcgagttgtaattgcttcaccagacaaagatttcaagcaactgata
tctgaagatgtccaaatcgtggttcctgtgccaaacttaaatcgatggtcattttacacc
ctcaaacactacagagctcagtataattgtgatccacaatctgacttgagtttgagatgc
attttgggtgatgaagttgatggggttcctggcattcagaacgttgttcctagttttggt
cgaaaaactgcactaaagctcttgcaaaagcatgggaatcttgaaaacttacttgctgct
gcagcggtaagaactgtgggtagagactatgtacaaaacgcccttacacagtatggtgat
tatctacgtagaaattatgaagtcctctctctgaagagt---gatgttgat---------
---------gttcgaattgatgac------------------aactggctatctgagaga
cacactggtaatgattcggtaatt---------ttatcaaatttcattgactttctgaaa
ggaaatcag---------------------------------acaggtctc---
>ManihotEsculenta_Manes.18G100000.1.p
ATGTTG---------------------------------------AAGATGGCAACCCAC
GTCCACGTAAAACCACCTTTCTCTACGACCCCATGTGTTTCCATTTCAACC---------
---------------------------------------------GGAAATCTGAGAATT
AAGACAACG---------------GGAACAAAAACAGTAAACTCATGTAAAACATGGAAG
CTTGTTGTTGCTGCTGCTGAGGCTTCCGCTTTATCTTCGTCTTCTTCTTCT---------
---------------------GGGTCTTTTAATCGAACAAGTGGTGGACAATTGTTTCGG
GGAAATGAAATTTGCAGAAAT---------AAAAAAGAGAGGAGTACAAGCAAGAAAAGG
GTGTTTTTCTTAGATGTGAACCCTCTTTGTTATGCTGGAAGCACACCGAGCTTGCACTCT
TTTGGTTACTGGATTTCTCTTTTATTCTCTCAAGTCAGCCTTAGCGACCCTGTTATTGCT
GTTCTTGATGGAGAAGGGGCTATCGAGCACCGCAGGCAGTTGTTACCTTCATATAAAGCA
CATAGGAGAAAATTCTACAGCCGATTATCAGCTTTTCACAAATTTTCAAAGGATTATGTT
CAAAGGTCT---CAAGTT---------GTCGTTGATGTTCTAACCAAATGCAATGTTCCA
GTTGTAAAAGTTGAAGGCCAGGAAGCAGATGATGTGGTGGCGACACTTGCAGGACAAATC
TTACAAAGAGGATACAGGGTGGTTATTGCCTCTCCAGATAAAGATTTCAAGCAATTGATT
TCTGAAGATGTCCAGATTGTTTTGCCTGTTATAGAGCTAAAACGGTGGTCCTTTTACACT
ATGAAGCACTATATTGCTCAATATAATTGTGATCCATGCTCTGATCTGAGTCTTAGATGT
ATTATGGGCGATGAGGTTGATGGTGTTCCTGGGATACAAAACATGGCTCCTGGGTTTGGT
CGCAAGACTGCTTTAAAGCTTTTGAAAAAACACGGTTCACTGCAAAATTTACTAAATGCA
GCAGCGGTAAGAACTGTGGGCAAACAATATGCACAGGATGCTCTCACAAAACATGCTGAT
TTTTTGCGCAGGAACTACGAGGTTCTGGCACTGAGGAGG---GATGTTGAT---------
---------GTTCATCTACAGGAG------------------GAATGGTTAACTGAAAGA
GATAGATGCAATGATTCCATTATC---------TTGTCTAACTTCTTCAAGATGTTGGAA
GAAAATAAA---ATACCCTTTCAGCAAAAGAGATCTCAT---TCT---------
>MimulusGuttatus_Migut.C01243.1.p
ATGGCG------------GAATTGCTGGAA------------------------------
------ATTAGTAAACTTTCTAATTTCAGCCCTTCCTTTCGTTACCTAAATTCCCCCACA
GCCCTCGCCCGT---------ATTCCAATTTTC------------ATTTCGGTACCAAAT
TCGAGGGCC------------------------------CAAAACGCAAAATCACGGAAA
TTCATCAAACCCAGACGCTCAGCAACATCTTGTAATCAAGCAGCTGTT------------
---------------------------------------------GAAAATGAGGTTTTG
AGTGTAAATGGTATTAGGGTT------------------------TCAAGAAATAGGAGG
GTTTTCTTCTTGGATGTGAATCCACTGTGTTATAAAGGGAGCACTCCCAATTTGCTTTCA
TTTGCTCATTGGATTTCCCTTTTCTTTTCCCAAGTCAGCCTCGATGATCCTGTCATAGCT
GTTATAGATGGGGAGAAAGGCAACGAGTACCGAAGAAAACTACTACCGTCGTACAAAGCG
AATAGACGAAAAATGCTGCATCGATTCCCTTCTGTGGAGAAATCTCCAGTGACTTCCGTC
GAACGATCGCATAAACTC---------GTCATAGATGTTCTTAACAAATGCAATGTCCCA
GTTGTGAAGATCGAAGGGCACGAAGCGGATGATGTTGTTGCGACACTTGTCCATCAAATT
CTACCGAAGGGTTATCGAGCTGTGATTGCTTCTCCGGACAAAGATTTCAAGCAACTTATA
TCGGAAGATGTTCAGATGGTTATACCGTTGCCCGAGTTAAATAGATGGTCGTTTTACACT
CTAAAGCACTACATAGCTCAGAACACTTGCGATCCGCAGTCCGATCTTAGCTTAAGATGC
ATATTGGGTGATGAAATAGATGGTGTACCCGGTATACAGCATTTTGCTCCGGGTTTCGGT
CGAAAGACTGCTTTAAAGCTCTTGAAAAAACACGGGTCTTTGGAAAATTTACTTAGTGCA
GCCAGTGTGAGATCTGTGGGCAAACAGTACGCACAAGAAGCCCTAACAAAATATGCCGAT
TTTTTACGTAAGAATTACGAAGTTCTTTCCTTAAAAAGG---GATGTTGAT---------
---------ATCCAGATTGAGGAG------------------CAGTGGCTATCTAAGAGA
GACGAACGAAACGATTCAGTAATT---------TTATCCAGCTTTGTCGACTTTCTGAGT
AAACCTCGG---GATCTTAAATGGCAGAATAAATCCCAT---TTAAATGGCTTG
>OleaEuropaea_Oeu021010.1
------------------------------------------------------------
------------------------------------------------------------
------------------------------------------------------------
------------------------------------------------------------
------------------------------------------------------------
------------------------------------------------------------
------------------------------------------------------------
---------ATGGAT------------------------TCCCAACTCCAAATTCAA---
TACGCACCT---------------TTTTCTCTCCCACCTCGAAATTCAAGAACCCAAAAG
GTTTTTGATGGGGAAAAGGGCAATGACTACCGCCGACAGTTGTTACCTTCATATAAAGCA
AATAGGAGGAAATTATCCCAGCAAGTTCCTGCATCACAGAGGTTTCCAAGGAGTAGTTTT
GGAAGATCACATAAACTT---------ACTCTCTATGTTCTACAGAAGTGCAATGTACCC
GTTGTTAAAATTGAAGGTCATGAAGCAGATGATGTAGTAGCAACGCTCGTTGAACAAGTT
CTACAAAGAGGATATCGAGTTGTCATTGCCTCTCCAGACAAAGATTTTAAGCAGCTAATA
TCGCAAGATGTTCAGATTGTTATGCCTGTGCCTGAATTGGATAGATGGTCTTTTTACACC
CTGAAGCACTACATTGCTCAATACAGTTGTGATCCACAGTCTGATTTAAGTTTACGTTGC
ATTTTGGGTGACGAAGTGGACGGTGTTCCTGGCATTCAGCATTTTGTTCCTGGTTTTGGT
CGGAAGACAGCTCTAAAGCTCTTGAAAAAGCATGGTTCCCTGGACAATTTACTTTGTGCA
GCTGCAGTAAGAACTGTGGGCAGACAATATGCACAAGAGGCTCTTACAAATTATGCTAAC
TTTCTGCGAAGAAATTATGAAGTTCTTTCTTTAAAGAAG---GACATTGAT---------
---------GTGCATGTTGAAGAG------------------CAGTGGTTGTCTCGGAGG
GATACACGCAATGATTCAGTTATT---------TTAGGCAACTTTGTGAATCTGCTGAGG
GAAAAGCAG---AACCTCTGTTGGCAGAATAGATCTCAT---TCGATGCAT---
>Phtheirospermum_Pjv1_00002501
------------------------------------------------------------
------------------------------------------------------------
------------------------------------------------------------
------------------------------------------------------------
------------------------------------------------------------
---------------------------------------ATGCCGAAAGACGATGTTCTG
AATGTAAACAGTAGCAGTAAT---------TGCTGTAATAAGACGTCGAGAAAAAATAAG
GTGTTTTTTTTGGATGTGAATCCATTGTGTTATAAAGGTATCACCCCAAGTTTACACTCT
TTTGCTCACTGGATTTCCCTTTTCTTTTTCGAAGTTAGCCTCAATGTCCCTATCATAGCT
GTTCTCGATGGGGATCGAGCTAATGATTATCGTAGGCAAATACTACCATCGTATAAAGCA
AATAAAAGGAAAACA------------TCAAGTGTAGAAAGGTTTTCAAGGAGTTCATTT
AGCAGATCACATAAACTC---------GTCGTCGATGTTCTTCAAAAATGTAATGTGCCG
ATCGTCAAGATTGAAGGTCATGAAGCCGATGATGTTGTCGCAACACTTGTACATCAAGTT
CTACCAACGGGATATCGAGCTGTAATTGCTTCACCAGACAAAGATTTCAAGCAACTGATA
TCCGAAGATGTTCAGATTGTTGCGCCTATCTCAGAATTACACAGATGGTCTTTTTACACC
CTAAAGCACTATATAACTCAGTACAATTGCGACCCACAATCTGATCTAAGCTTAAGGTGC
ATCTTGGGTGATGAGATAGATGGTGTGCCCGACGTTCAACATCTTGTTCCT---------
------------------------------------------------------------
---------ATTTCAGTCGAAAGACGGTTT------------------------------
------------------------------------------------------------
------------------------------------------------------------
------------------------------------------------------------
------------------------------------------------------
>PrunusPersica_Prupe.8G055700.1.p
ATGGTA------------GAAGTT---------------------GCAGTTCCTACCCGA
GTTCATATCACGCCCTTTCTTTCTGTAAGCTCATATCTTCCCATTTGTCGC---------
------------------------------------------------------------
------------------------------------------AAAATAGTGGTGACAAAA
GTAGCAAGGAAGATTTCTGGAGTTGTGGCATCTTCTTCTTCAACTTTTTCT---------
---------------------------------ACTTCTTCTGGTTTTGGGTCTAAACAA
AAGGTTGATGATGGGCAAGTC---------CTGTTACCAAAGAAGACAAGCAAAAAAAGG
GTGTTCTTTTTAGACGTTAATCCTCTTTGTTATGAAGGAAGCAAACCCAGCTTACAATCT
TTTGCTCATTGGGTCTCCTTGTTTTTCAATCAAGTTAGCCTCTCTGACCCTGTTATTGCT
GTCGTTGATGGGGAAAGAGGAAGTGAACACCGCAGACAGTTATTACCTTCATATAAAGCA
CATAGGTGGAAGTTCTTGAGACAG------------------TTTTCAAAGGGGCATGTT
GGAAGGTCACATGGAGTC---------ATCACAAATGTTCTTAGAAAATGCAATGTGCCA
GTCATAAAAATAGAAGGCCATGAAGCTGACGATGTTATAGCCACACTTGTGGGGCAAGTT
CTACAGTCAGGATATCGGGTGGTAATTGCATCTCCTGATAAAGATTTTAAGCAATTGCTT
TCAGAAGATGTTCAACTTGTCATTCCCCTGGAAGAGTTGGAACGCTGGTCCTTTTACACC
CTTAAGCACTACATGGCTCAGTATAATTGTGATCCGTGCTGTGATTTGAGCCTTAGGTGC
ATTGTTGGTGATCAGGCTGATGGTGTTCCTGGGATCCAACATCTGGCTCCCGGTTTTGGT
CAGAAGACTGCCCTAAAGCTCATAAAAAAGCATGGTTCATTGGAAAATCTACTAAAGACA
GCTGCAGTCAGAACTGTGGGCAGACAGTATGCTCAAGATGCTCTTACAAAACATGCTGAT
TACCTAAGGAGGAACTACGAGATTCTTTCCCTTAGGAGG---GATGTCGAT---------
---------ATTCGACTTAGAGAG------------------GAGTGGTTAGTTAAGAGA
GACACAAGCAACGATTCAAGAACG---------TTGTCTAACTTCTTTAAATTCTTGGAA
GAAACCCAA---AAGTTCAGTCATTATAATGTATCTGTC---TCAAATGGC---
>PopulusTrichocarpa_Potri.013G114400.1
ATGATG------------AAGATGGTAGAGATC------------GCCATGCCCACCAAT
CTCCACATCAAACCCACTCTCACTTTTAACCCTTCTGCTTCCATCTCAACA---------
------------------------------------------------------------
---------------------------------TGGAATCTAAGAAAGAAACCAAGGGAA
ACAACAAAAAGGAAACTTGGTGCTGTTTTTGCTTCCATTTCTTCTTCTCAT---------
---------------------------------GACACCATTGGTGAGGAATTGTGGCCA
AGGAGTGAACTTTGTGGGAGT---------AACAAGGAGAAGAGAGCAAGCAAGAAAAGG
GTATTCTTTTTGGACGTGAACCCACTTTGTTATGCAGGAAGTACACCTAGCTTGCATTCT
TTTGCTCACTGGATTTCTCTTTTCTTCTCTCAAGTTAGCCTCACTGACCCTGTTATTGCT
GTTCTTGATGGAGATGGAGGAAGTGAGCATCGTAGACAGTTGTTACCTTCGTATAAAGCA
CACAGGAGGAAATTCTCAAGAAAATCATCAGCACCGCAAAAATATCCT---------GTT
GAAAGGTCTCAT---GTT---------GTCATGGATGTTCTTACAAAATGCAATGTTCCA
GTTGTAAAAATTGAAGGTCATGAAGCAGATGATGTTGTTGCGACACTTGCAGGACAAGTT
CTACAAAACAGACATAAAGTGGTTATTGCCTCTCCTGATAAAGATTTCAAGCAGCTTATT
TCTGAAGATGTACAGATTGTTTTGCCTATTGCAGAGTTAAATAGATGGTCCTTCTACACC
CTAAAGCACTACATCTCTCAGTATAATTGTGATCCGTGCTCTGATCTGAGCTTTAGATGC
ATTATGGGTGATGAGGTTGATGGTGTACCTGGGATACAAAATGTGGCTCCTGGATTTGGT
CGAAAGACTGCTCTAAAGCTATTGAAAAAGCATGGTTCATTACAAAATTTACTAGATGCA
GCAGCAGTACGAACTGTGGGTAAAAAATACGCTCAAGATGCCTTAACAAAGCATTCTGAT
TACCTGCGAAGGAATTATGAAATTCTTGCACTGAGGAGGTGGGACGTTGAT---------
---------GTTCAGCTAAAAGAG------------------GAATGGTTGGTTGAAAGA
GACAGATGCAATGATTCAATTATT---------TTATCCAACTTCTTCAAGTTGTTGGAA
CAAAGCAAA---AGACCTACCTACCAAAGTGGTTCACATTCTAAAATTGAT---
>SesamumIndicum_SIN_1017154
ATGGCG------------GAATTGCTGGAAGCAGCCATCTCCGTTTCCATGGCTTCCAAT
CTGCAAACTAGTGAAAAATCTCATTTTAATTTTAGTTGTCATTATCTCAAT---CCTTCC
ACAACTCACCAT---------CTGCCCTTTTTC------------ATTTCACTGCCAAAT
TCAAGAACC------------------------------GGAAAGGCGAAATCTTGGAAA
CTCATCAAACCCCTCTCTTCAGCAACACCTTGTAATCAACCAGCTGTTGAT---------
------------------GATGACACCCTCTTGGGTTTACCATCAAAGAATGAAGTTTTG
AGTGGAAATAGTAGTAGTAAT---------TGCTATAACAAGATGTCAAGAAAGGGGAGG
GTGTTTTTCTTGGATGTGAATCCATTGTGCTATAAAGGAAGCAGTCCGAGTTTGCATGCT
TTTGCTCATTGGATTTCCCTTTTCTTTTCCCAAGTCAGCCTCAATGACCCCGTCATAGCT
GTTCTAGATGGGGAAGGAGGCAATGAGTACCGCAGGCAACTACTACCATCATATAAAGCG
AATAGACGGAAAATATTG---CAGTTCCCTACTGTTGAAAGGTTCCCAAAGAGTTCTTTT
GGAAGATCAAAAAAACTT---------GTT---GAAGTTCTTCAGAAATGCAATGTGCCA
GTCGTGAAGATCGAAGGGCATGAAGCGGATGATGTTGTTGCCACACTTGTAGAGCAAGTT
CTACTGAAGGGATATCGAGCTGTAATTGCTTCCCCTGACAAAGATTTCAAGCAACTGATA
TCAGAAGATGTTCAGATTGTTATACCTATGCCGGAATTGGATAGATGGTCCTTTTACACT
ATAAAGCACTATGTAGCTCAGTACAATTGCGACCCACAGTCTGATCTGAGCTTAAGATGC
ATGTTGGGTGATGAGATTGATGGTGTCCCTGGCATCCAGCATCTTGTTCCTGGTTTTGGT
CGAAAGACTGCTTTAAAGCTCTTGAAAAAGCATGGGTCTCTCGAAAATTTACTTAGTGCT
GCCAGTGTGAGATCAGTGGGCAGACAATATGCACAAGAAGCCCTAACAAAATATGCTGAT
TTTCTGCGGAGGAATTATGAAGTTCTTTCTTTAAAGAGG---GATGTAGCT---------
---------GTCCACATTGAGGAG------------------CATTGGCTGTCGAGGAGA
GATCAAAGTAATGATTCAGTAATC---------TTATCCAGCTTTTTGGACTTTCTTAGT
AAAACCCAG---GATGGCAGGCTTGAAAGCAGTGACATAGTGGAAAATGGT---
>SolanumTuberosum_PGSC0003DMT400023884
------------------------------------------------------------
------------------------------------------------------------
------------------------------------------------------------
------------------------------------------------------------
------------------------------------------------------------
------------------------------------------------------------
------------------------------------------------------------
------------------------------------------------------------
------------------------------------------------------------
------------------------------------------------------------
------------------------------------------------------------
------------------------------------------------------------
------------------------------------------------------------
------------------------------------------------------------
------------------------------------------------------------
------------------------------------------------------------
ATGCTGGGTGATGAGGTTGATGGTGTTCCTGGAATCCAGCATGTTGTTCCTGGTTTTGGT
CGAAAGACTGCTTTGAAGCTTTTGAAAAAGCATGGCACACTGGAGAATTTACTTAATGCT
GCTTCAGTAAGATCAGTGGGGAGGCAGTATGCACAAGATGCCCTTATCAAGTATGCTGAT
TATCTGCGCAGAAATTATGAAGTTCTCTCTCTGAAGAGG---------------------
------------------------------------------------------------
------------------------------------------------------------
------------------------------------------------------
>StrigaAsiatica_SGA_v2.0_scaffold118G32466
ATGGCG------------GAGCTACTGGAAGCAGCCATCTCCATTTCAATGACGTCGCAT
GTGCAAATTACTAAAAACCCACATTTTCAAAGCTCTCGCCTTTATCAGAAG---CCCTCA
AAAGCTTGTCGT---------CAGCCTCTGTTC------------AGCTCGCTTTCAAAT
TCAAGAACC------------------------------CTAAAGCAAAAATCTTCGAAG
CCCTTCAAACGCCTCTTTTCAGCAACGTACCGTGATCAATCGCCTCTGTCT---------
------------------GACGAAAACCCATTGCCTCCACTGTCGAAAAACGAACCTTTG
AGTGTCGAAAGTAGTAGTAAT---------TGCTGTAATCAGACATCGAAAAGCAAGAGG
GTGTTTTTCTTGGATGTGAATCCGTTGTGTTACAAAGGGAGCACACGGAGTTTGCACTCT
TTTGCTCATTGGATTTCACTTTTCTTTTCCGATGTCAGCCTAAATGACCCCGTCATAGCT
GTTCTTGATGGGGATAGATGTAATGACTTCAGAAGGCAACTGCTACCATCATATAAAGCC
AATAGAAGGAAAGTACTAAACAAACTACCTGGCGTGGAGAGATTTTCAAGAGGTTCTTTT
GGAAGATCACATAAACTT---------GTCGTTGATGTTCTCCGGAAATGTAATGTGCCA
GTTGTCAAGATTGAAGGTCATGAAGCTGATGATGTCATTGCGACACTCGTACATCAAGCT
TTAGTGAGGGGATATCGAGCTGTAATTGCTTCACCAGACAAAGATTTCAAGCAGCTTATA
TCAGAAGATGTACAAATTGTTGCACCTATATCAGAATTGAATAGATGGTCCTTTTACACA
CTGAAGCACTACATAGCTCAGTACAATTGCCACCCTCAATCCGATCTCAGCTTAAGATGC
ATTATGGGTGATGAAATTGATGGTGTTCCTGGAATACAGCATCTTGTTCCTGGTTTTGGT
CGAAAAACGGCTGTAAAGTTATTGTCCAAACACGGGTGTTTGGAGAATTTACTTGCTGCT
GCCAGCGTGAGAACTGTCGGCAAACAATATGCACAAGAAGCCCTTACGAAATATGCTGAT
TTTCTGCGTAGGAATTATGAAGTTCTTTCATTGAAGTGG---GATGTCGAT---------
---------ATCCAGATTGAGGAT------------------CAATGGCTGTCCAGGAGA
GATGAACAGAATGACTCTGTAATC---------TTATCCAGTTTTGTGGACTTTTTGAAT
AAAACCACG---GACCTCAATAGGCAAAATCGATCCATT---TCAAATGGC---
>VitisVinifera_GSVIVT01034499001
ATGTCA------------AAGTGTGGCTGTGAC------------GCAGTAGGCGGCCAT
GTTCTCATGACGCCTCGTCTCCACCCCACTCCGAGACCTTCTTCACTTTCT---------
---------------------------------------------CTTCCATGGAAGAAA
CTAAGAAGC------------------------------------------AAAACAAGA
CTAAAAATAACTGTAGCAGATGCGACAGGGAATAGCAGAGGTTCTTTTACT---------
---------------------TGGGCATTGAATCAAACAGTAGGTGGGTTGTTGTTGCCA
CGAAGGGAAAGCTGTGAAGAG------------------AAAGTAAGAAGCAAGAAAAGG
GTGTTCTTCTTGGATGTTAATCCTCTCTGTTATACTGGAAGCACCCCCAGCTTGCACTCC
TTTGGTCATTGGGTTTCTCTCTTTTTCCAACAAGTCAGCCTCAGTGACCCTGTTATTGCT
GTTATTGATGGAGAAAGATGTAACGAGTATCGCCAAAAGTTATTACCTTCATATAAAGCT
CATAGGAGGAAATTCTCAAAGCAATTACCTTCA---CAAAGATTTTCATCAGTTTCTGCT
GGAAGGTCACGTCAAGTT---------GTCAGAGACGTCCTCAGGAAATGCAATGTGCCA
GTTCTAAAAATTGAAGGCTGTGAAGCAGATGATGTTGTCGCTACACTTGTAGGTCAAGTT
TTACAAAGAGGATATCGAGTGGTTATCGCTTCTCCTGATAAAGATTTCAAGCAATTGATA
TCTGAAGAAGTGCAAATTGTTATGCCTATGCCAGAGTTCGGCAGATGGTCTTTTTACACC
CTTAAGCACTACATAGCACAATATAATTGTGATCCATGCTCGGATTTGAGTTTGCGATGC
ATCATGGGTGATGAAGTTGATGGTGTTCCTGGAATTCAACATGTGGCTCCTGGTTTTGGT
CGAAAGACTGCCCTAAAGCTCTTAAAAAAACATGGTTCACTGGAAAATTTGTTAAATGCA
GCAGCAGTAAGAACTGTAGGTAGACAGTATGCGCAAAATGCCCTTACAAAGTATGCTGAT
TTTCTGCGAAGGAATTATGAAATTCTTTCCTTGAGGAGG---GATGTCGAT---------
---------GTGCAGCTTGAAGAG------------------GAGTGGCTGTTTGACAGA
GATAGCCGGAATGATTCAGTTGTT---------TTATCAAACTTTTTCAAACTGTTGGGA
GAAACCCAG---AAACTCACCAACCAAAATACATCTCATTCTTCAGATGGT---
>Actinidiaeriantha_DTZ79_04g09240
ATGGTG------------------------------------------------------
GTCGCTATGGCCGCGCAGGTTCGCATCAATCCTCGTGCTTTCACTCCCACC---------
------------------------------------------------------------
------------------------------------------------------------
------------------ACCGCCAGTAGTGCCCCCACTACAACTGCATCA---------
------------------TCTCTGCCTTTCTTACCGACG------AATCAAAGCACACAC
AGGATAGAACCCAGTGAGAGC---------------GAAAGGAACAAGAAGAAGAAGAGG
GTGTTCTTCTTGGACGTCAATCCTCTCTGTTACAATGGAAGCACCCCCAGCTTACACTCC
TTTGCTCATTGGATTTCTCTTTTCTTCTCTCAAGTCAGCCTCACCGACCCTGTTATTGCT
GTTATTGACGGGGAAAGAGGTAATGAGAACCGCAGGCAATTACTACCTTCATACAAGGCA
CATAGGAGAAAATTCTCGAGGCAATATTCGGCATCACAAATATTTTTGAAAGGACCTGTT
TGGAGGTCCCATCATGTT---------GTCATTGATGTGCTCAAGAAATTAAATGTGCCG
GTTGTAAAAATTGAAGAGCATGAGGCTGATGATGTTGTGGCTACACTTGTCGATGAAGTT
TTACAGAGAGCATACAGAGTGGTCATTGCCTCTCCTGATAAAGATTTCAAGCAACTCATC
TCTGAGGATGTGCAAATTGTTATGCCCATTCTTGAGTTCAACCGTTGGTCATTTTACACT
CTAAAGCACTATATAGCACAGTACAATTGTTATCCATCTGCAGATTTGAGTCTTAGATGC
ATAATGGGTGATGAAGTTGATGGAGTTCCTGGGATTCAACATTTAGTTCCCGGTTTTGGT
CGAAAGACTGCACTAAAACTCTTGAAAAAGCACGGTTCACTGGAAAATTTACTGAATGCT
GCATCAGTAAGAACTGTGGGAAAACAATATGCACAAGATGCCCTTACAAAGTATGCCGAT
CACCTGCGAAGAAATTATGAAGTTCTTTCCTTGAGGAGG---GATGTCGAT---------
---------GTTAATCTTCAAGAG------------------GAATGGTTGTCTGAAAGA
GAAACCTGCAATGATTCGGCTATC---------TTATCTAACTTTTTTAAAATGTTAGAA
GAAACCCAG---AAGCTCAATCACCGCAATAGATCTCATTCTTCAAATGGT---
>GossypiumRaimondii_KJB60099
ATGGTC------------GACGTT---------------------ACAGTGGCAGCCTGG
ATTTCTCGCGCACCTTGTCTAACCCCAAACTCATTTAATTCAATTTCAAAT---------
---------------------------------------------GGGAAATCCAGAAAC
AAGACAACC------------------AAAGTTGTCCCAACAAGCACCAAAGCATGGAAG
ATT---AGAACCGCCGTTGCTGCTGCTTCTTGTTCGTCCTCAGTTTTTGGG---------
------------------------TCTTTTAATCAAACAGTTGGTGGACAAGTTTTGCGA
GAAGGAGAATGTCTTGAAAAA---------TATAAAAAAGAGGGCAAAGGCAAGAAAAGG
GTATTCTTTTTGGACGTTAATCCGCTTTGTTATGCTGGAAATAAACCAAGCTTACAGTCT
TTTGGTCACTGGGTTTCTCTTTTCTTCTCTCAAGTCTGCCTCACCGACCCTGTTATTGCC
GTTTTTGATGGTGACAACTGTAATGAGCTGCGAAGACGGTTATTACCTTCATATAAAGCG
CATAGGAGGAAATTCTTTCCACAATCAACAATTTCAAAAAAATATGTCAGGGGTCAAGTT
GGGAGATCACAGCAGCTC---------ATCATGGATGTTCTTAGAAAATGCAATGTGCCA
GTCCTAAAAGTTGAAGGAAATGAAGCAGATGATGTTGTGGCCACACTGGTGGAACAAGTT
TTAGAAAGAGGATATCACGTGGTTATTGCTTCTCCTGATAAGGATTTTAAGCAGCTGATT
TCTGAAAATGTTCAAATTGTTATGCCTCTGGTGGAGTTGAAGCGGTGGTCCTTTTATACT
CTGAAGCACTACATGGCTCAATATAATTGTGATCCACAGTCTGACTTGAGCCTTAGATGC
ATCATGGGTGACGAGGTTGATGGCGTTCCTGGGATTCAACATTTGGTTCCTGGTTTTGGT
CGGAGAACTGCCTTAAAGCTTTTAAAAAAGCATGGTTCACTGGAAAACTTACTAAATGCA
GCATCAGTGAGAACTGTTGGCAGACAGTATGCACAAGAGGCCCTCACAAAGTATGCTGAT
TATCTGTGGAGAAATTATGAAGTCCTAGCCTTGAGGAGG---GACGTTGAT---------
---------GTTCATCTTCAAGAA------------------GAATGGTTGCTTGAAAGG
GACACAAGTAACGATGCAAATGTT---------TTATCTAACTTTTTTAGACTGTTGGAA
GAAACTAAT---AAATCTACTCGTGAAAGTAGATCTAATTTCTCAAATGGT---
>GossypiumRaimondii_KJB60100
ATGGTC------------GACGTT---------------------ACAGTGGCAGCCTGG
ATTTCTCGCGCACCTTGTCTAACCCCAAACTCATTTAATTCAATTTCAAAT---------
---------------------------------------------GGGAAATCCAGAAAC
AAGACAACC------------------AAAGTTGTCCCAACAAGCACCAAAGCATGGAAG
ATT---AGAACCGCCGTTGCTGCTGCTTCTTGTTCGTCCTCAGTTTTTGGG---------
------------------------TCTTTTAATCAAACAGTTGGTGGACAAGTTTTGCGA
GAAGGAGAATGTCTTGAAAAA---------TATAAAAAAGAGGGCAAAGGCAAGAAAAGG
GTATTCTTTTTGGACGTTAATCCGCTTTGTTATGCTGGAAATAAACCAAGCTTACAGTCT
TTTGGTCACTGGGTTTCTCTTTTCTTCTCTCAAGTCTGCCTCACCGACCCTGTTATTGCC
GTTTTTGATGGTGACAACTGTAATGAGCTGCGAAGACGGTTATTACCTTCATATAAAGCG
CATAGGAGGAAATTCTTTCCACAATCAACAATTTCAAAAAAATATGTCAGGGGTCAAGTT
GGGAGATCACAGCAGCTC---------ATCATGGATGTTCTTAGAAAATGCAATGTGCCA
GTCCTAAAAGTTGAAGGAAATGAAGCAGATGATGTTGTGGCCACACTGGTGGAACAAGTT
TTAGAAAGAGGATATCACGTGGTTATTGCTTCTCCTGATAAGGATTTTAAGCAGCTGATT
TCTGAAAATGTTCAAATTGTTATGCCTCTGGTGGAGTTGAAGCGGTGGTCCTTTTATACT
CTGAAGCACTACATGGCTCAATATAATTGTGATCCACAGTCTGACTTGAGCCTTAGATGC
ATCATGGGTGACGAGGTTGATGGCGTTCCTGGGATTCAACATTTGGTTCCTGGTTTTGGT
CGGAGAACTGCCTTAAAGCTTTTAAAAAAGCATGGTTCACTGGAAAACTTACTAAATGCA
GCATCAGTGAGAACTGTTGGCAGACAGTATGCACAAGAGGCCCTCACAAAGTATGCTGAT
TATCTGTGGAGAAATTATGAAGTCCTAGCCTTGAGGAGG---GACGTTGAT---------
---------GTTCATCTTCAAGAA------------------GAATGGTTGCTTGAAAGG
GACACAAGTAACGATGCAAATGTT---------TTATCTAACTTTTTTAGACTGTTGGAA
GAAACTAAT---AAATCTACTCGTGAAAGTAGATCTAATTTCTCAAATGGT---
>GossypiumRaimondii_KJB60101
------------------------------------------------------------
------------------------------------------------------------
------------------------------------------------------------
------------------------------------------------------------
------------------------------------------------------------
------------------------------------------------------------
------------------------------------------------------------
------ATGTTAGACCTT------------------------------TCTTCTTCTTCT
TTT---------------CTCTTT---------------------------TTGTTGCAG
GTTTTTGATGGTGACAACTGTAATGAGCTGCGAAGACGGTTATTACCTTCATATAAAGCG
CATAGGAGGAAATTCTTTCCACAATCAACAATTTCAAAAAAATATGTCAGGGGTCAAGTT
GGGAGATCACAGCAGCTC---------ATCATGGATGTTCTTAGAAAATGCAATGTGCCA
GTCCTAAAAGTTGAAGGAAATGAAGCAGATGATGTTGTGGCCACACTGGTGGAACAAGTT
TTAGAAAGAGGATATCACGTGGTTATTGCTTCTCCTGATAAGGATTTTAAGCAGCTGATT
TCTGAAAATGTTCAAATTGTTATGCCTCTGGTGGAGTTGAAGCGGTGGTCCTTTTATACT
CTGAAGCACTACATGGCTCAATATAATTGTGATCCACAGTCTGACTTGAGCCTTAGATGC
ATCATGGGTGACGAGGTTGATGGCGTTCCTGGGATTCAACATTTGGTTCCTGGTTTTGGT
CGGAGAACTGCCTTAAAGCTTTTAAAAAAGCATGGTTCACTGGAAAACTTACTAAATGCA
GCATCAGTGAGAACTGTTGGCAGACAGTATGCACAAGAGGCCCTCACAAAGTATGCTGAT
TATCTGTGGAGAAATTATGAAGTCCTAGCCTTGAGGAGG---GACGTTGAT---------
---------GTTCATCTTCAAGAA------------------GAATGGTTGCTTGAAAGG
GACACAAGTAACGATGCAAATGTT---------TTATCTAACTTTTTTAGACTGTTGGAA
GAAACTAAT---AAATCTACTCGTGAAAGTAGATCTAATTTCTCAAATGGT---
>GossypiumRaimondii_KJB60102
ATGGTC------------GACGTT---------------------ACAGTGGCAGCCTGG
ATTTCTCGCGCACCTTGTCTAACCCCAAACTCATTTAATTCAATTTCAAAT---------
---------------------------------------------GGGAAATCCAGAAAC
AAGACAACC------------------AAAGTTGTCCCAACAAGCACCAAAGCATGGAAG
ATT---AGAACCGCCGTTGCTGCTGCTTCTTGTTCGTCCTCAGTTTTTGGG---------
------------------------TCTTTTAATCAAACAGTTGGTGGACAAGTTTTGCGA
GAAGGAGAATGTCTTGAAAAA---------TATAAAAAAGAGGGCAAAGGCAAGAAAAGG
GTATTCTTTTTGGACGTTAATCCGCTTTGTTATGCTGGAAATAAACCAAGCTTACAGTCT
TTTGGTCACTGGGTTTCTCTTTTCTTCTCTCAAGTCTGCCTCACCGACCCTGTTATTGCC
GTTTTTGATGGTGACAACTGTAATGAGCTGCGAAGACGGTTATTACCTTCATATAAAGCG
CATAGGAGGAAATTCTTTCCACAATCAACAATTTCAAAAAAATATGTCAGGGGTCAAGTT
GGGAGATCACAGCAGCTC---------ATCATGGATGTTCTTAGAAAATGCAATGTGCCA
GTCCTAAAAGTTGAAGGAAATGAAGCAGATGATGTTGTGGCCACACTGGTGGAACAAGTT
TTAGAAAGAGGATATCACGTGGTTATTGCTTCTCCTGATAAGGATTTTAAGCAGCTGATT
TCTGAAAATGTTCAAATTGTTATGCCTCTGGTGGAGTTGAAGCGGTGGTCCTTTTATACT
CTGAAGCACTACATGGCTCAATATAATTGTGATCCACAGTCTGACTTGAGCCTTAGATGC
ATCATGGGTGACGAGGTTGATGGCGTTCCTGGGATTCAACATTTGGTTCCTGGTTTTGGT
CGGAGAACTGCCTTAAAGCTTTTAAAAAAGCATGGTTCACTGGAAAACTTACTAAATGCA
GCATCAGTGAGAACTGTTGGCAGACAGTATGCACAAGAGGCCCTCACAAAGTATGCTGAT
TATCTGTGGAGAAATTATGAAGTCCTAGCCTTGAGGAGG---GACGTTGAT---------
---------GTTCATCTTCAAGAA------------------GAATGGTTGCTTGAAAGG
GACACAAGTAACGATGCAAATGTT---------TTATCTAACTTTTTTAGACTGTTGGAA
GAAACTAAT---AAATCTACTCGTGAAAGTAGATCTAATTTCTCAAATGGT---
>TheobromaCacao_Thecc1EG036730t1
ATGCCA------------------------------------------------GCCAGC
ATTTCCCTCATGCTTTGTCTACCCGCAAACCCGCTTCTTTCAATTTCAAAC---------
---------------------------------------------ACTAAGCTCAGAAGC
AAGACAACC------------------AAATTTATCACACTTAAGACCAATACATGGAAG
ATT------AGAGCCGTCATTGAATCTTCTTTCTCCTCCTCGGTTTTTGGG---------
------------------------TCTTTCCATCAAACAGTTGGTGGACAGGTTTTGCCA
GAAAGAGGATGTTCTGAAAAA---------GATATAGTAAAGAGCAAAAACAAGAAAAGG
GTATTTTTCTTGGATGTCAATCCGCTTCGTTATGTAGGAAGTAAGCCAAGTTTTCAGTCT
TTTCGCCACTGGGTTTCTCTTTTCTTCTCTCAAGTCAGCCTCACGGACCCCGTTATTGCT
GTTTTTGATGGTGAAAAGTGTAATGAGCGGCGGAGACAGTTATTACCTTCATATAAAGCA
CATAGGAGGAAATTCTTTAGACAACCAACAACTTCTAGAAAATTTGTCAGGAGTCAAGTT
GGGAGGTCACAGCAACTC---------ATAATGGATGTTCTCAGAAAATGCAATGTGCCA
GTCATAAAAATAGAAGGAAATGAAGCTGACGATGTTGTTGCCACACTGGTGGAACAAGTT
TTACAAAGAGGATACCGTGTGGTTATCGCTTCTCCTGATAAGGATTTTAAGCAGTTGATT
TCTGAAAATGTTCAAATTGTTTTGCCCCTGGTGGAGTTAGACCGGTGGTCCTTTTATACT
CTGAAGCACTACGTAGCTCAATATAATTGTGATCCACACTCTGACTTGAGCCTTAGATGC
ATCATGGGTGATGAGGTTGATGGTGTTCCTGGGATTCAACATTTGGTTCCTGGCTTTGGT
CGGAAAACTGCCTTAAAGCTTTTAAAAAAGCATGGCTCACTGGAAAACTTACTAAATGCA
GCTGCAGTGAGAACCGTTGGCAGACAGTATGCGCAAGAGGCCCTTACAAAGCATGCTGAT
TACCTGCGGAGGAATTATGAAGTTTTAGCCTTGAGGAGG---GACGTTGAT---------
---------GTTCATCTTCAAGAA------------------GAATGGTTGGTTGAAAGG
GATACATGCAATGATTCAAGTGTT---------TTATCTAAATTCTTCAGATCATTGGAA
GATACTAAT---AAGCCTACTCCTGAAAATAGATCTAGTTTCTCAAATGGT---
>VacciniumCorymbosum_VaccDscaff6-augustus-gene-192.20-mRNA-1
TTCATG------------GATGTCGTCGGGTTCTGCTTAACAACTGTGGTGGCGCGACAG
TTGGGTGAGGCAGCGGGTGCTTGGTGTGATAGTGCGATAGAACGAAGCAAACAACATCAA
CGCTTTTGTCAGCAATTG---TTGGACATGTTCGAAACTGCTGTTGTTTCCGCTCAGGTT
AGCACCACTGCTCCATGTCTTGCTACCTTACGAATCAATCAAAGCAGCAAATCCAACACA
CTGAAGCTATGGAAACTCAGTGCCACTACTGATTTATCTGGGACCTTGAATCAAACA---
---------------GTTGGTGGGCAATTGATGCAACCCAGCAATAACAATTCTCAAAAC
CACCGGGAACTGATGGAAAGC---GAAGTAATAAAGAAGGAGAGGAGTAGGAGGAGGAGG
GTTTTCTTCTTGGACGTTAATCCTCTCTGTTACAATGGTAGCACCCCCAGCTTACACTCG
TTTGCTCATTGGGTTTCCCTTTTCTTCTCTCAAGTCAGCCTCGCCGACCCTGTTATTTCT
GTTATAGACGGGGAAAGAGGCAATGAGTATCGAAGACAATTATTGCCTTCCTACAAGGCA
CAAAGGAGTAAA------------------------------TTTTCGAAAGGTCCTGTT
TGGAGGTCACATCGTGCT---------GTCATTGACGTGCTCCAGAAATTGAACGTGCCA
GTTGTGAAAGTTGAAGGGCATGAAGCAGATGATGTTGTGGCTACACTTGTTGATGAAGTT
TTACAAAGAGGGTATCGAGTGGTCATTGCCTCTCCTGACAAAGATTTCAAGCAACTCATC
TCTGAGGATGTGCAAATTGTTATGCCCATGCCTAAGTATGGCCATTGGTCATTTTACACC
CTAAAGCACTATAAAGCACAGTATGATTGTGATCCATCCTCTGATTTGAGTCTTAGATCC
ATAATGGGCGATGAAGTTGATGGAGTTCCTGGGATTCAACATTTAGTTCCCGGTTTTGGT
TTGAAGACTACACTCAAACTCTTGAGAAAACATGGTTCATTGGAAAACTTACTAAATGCG
GCAGCAGTAAGAACAGTGGGCAAACAATATGTTCAAGACACCCTAACAAAGCATGCTGAT
TACCTACGAAGGAATTATGAAGTACTTTCTTTAAAGAGG---GATGTTGAT---------
---------GTTCATCTTCAAGAG------------------GACTGGTTATCTGAGAGA
GAAACCTGCAATGACTCAGTTATC---------TTATCCGAATTCTTGAAACTATTGGAA
GAAACCCAG---AAGTGCAATCAGCGAAACATAACCAATTCTTCAAGTGGC---
>ConopholisAmericanaamericana_2011116Coopholis_americaa
atggcg------------gacctgctggaagcagtcatctccatttctatggcttcccat
ctgcaaattactaaaaattctcattttaatttttcctgccattatctgtat---ccctca
aatactcgccat---------ttgcctttctta------------agttcgcttccaaaa
tcaaaaacc------------------------------caaaagccaaaatcttggaaa
ctcgtcaaacccctcttttcaacaacatcctgtgatcaatcagctcttgat---------
------------------gatgaaacccttttgcctccaatgccgaaaaatgaagttttg
agtgtaaatagtagctgtaat------------------aagatgtcgagaaaaaatagg
gtgtttttattggatgtgaatccattgtgttataaagggagcagtccaagtttacactct
tttgctcattgggtttcccttttcttttccgaagtcagcatcagtgaccctgtgatagct
gttctcgatggggatagagctaatgagtaccgcaggcaattactgccatcatataaagcg
aatagaaggaaaatattgcaacaactcccgggcatggaaaggttttcaaggtgttcgttt
ggaaaatcacacaaactt---------gtcgtggatgttcttcggaaatgtaatgtgcca
gttgtgaagattgaagggcatgaagcggatgatgttgtggcaacacttgtacatcaagtt
ctactgaagggatatcgagctgtaattgcttcaccggacaaagatttcaagcaacttata
tcggaagatgtccagattgttgagcctatcccagagttggatagatggtccttttacact
ataaagcactacatagctcagtacaattgccatccacaatctgatctgagcttaagatgc
attttgggtgatgaagtagatggtgtccctggcatacagcatcttgttcctggttttggt
cgaaagacagctttaaagctcttgaaaaaacacgggtgtttggaaaatctacttagtgct
gcaagtgtgagatctgtgggcagacaatatgcacaagaagcccttacaaaatatgccgat
tttctgcggaggaattatgaagttctttctttaaagagg---gatgttgat---------
---------atccagattgaggag------------------cagtggctgtctaggaga
gacgaacgaaatgagactgtaatc---------ttatcaagcttcgtggaccttctgaat
aaaactcga---gacacctttaatggaaaaatcgatccctttcaaatggtaagc
>Epifagusvirginiana_2054917Epifagus_virgiiaabuds.p1
------------------------------------------------------------
------------------------------------------------------------
------------------------------------------------------------
------------------------------------------------------------
------------------------------------------------------------
------------------------------------------------------------
------------------------------------------------------------
------------------------------------------------------------
------------------------------------------------------------
------------------------------------------------------------
------------------------------------------------------------
------------------------------------------------------------
------------------------------------------------------------
---------------cgagccgtaattgcttcaccggacaaagatttcaagcaacttata
tcggaagatgtccagattgttgcgcctatcccagagttggatagatggtccttctacact
ataaagcactacatagctcagtacaattgcgatccacaatctgatctgagcttaagatgc
attttgggtgatgaagtagatggtgtccctggcatacagcatcttgttcctggttttggt
cgaaagacggctttaaagctcttgaaaaaacacgggtgtttggaaaatctacttggtgct
gccagcgtgagatctgtgggcagacaatatgcacaagaagcccttacaaaatatgccgat
tttctgcggaggaattatgaagttctttctttaaagagg---------------------
------------------------------------------------------------
------------------------------------------------------------
------------------------------------------------------
>Aeginetiaindica_TRINITY_DN186_c0_g1_i3
------------------------------------------------------------
------------------------------------------------------------
------------------------------------------------------------
------acc------------------------------caaaagctaaaatctcagaaa
cccgccaaacacataatttcagcagcatcctgcggccaatcacctctatcc---------
------------------ggcgaacccctttcgcctccattgccaattaacgaagctttc
tatgtgaatagtggcagtaat---------tgctgtgaccagacgtccaaaaagcagagg
gtgtttttcttggacgtgaatccgttgtgttataaagggagcacaccaagtgttcgcgct
tttgctcactgggtttcacttttcttttccgaagtcagcctaaatgaccccgtcatagct
gttcttgatggagatcgatgcaacgaatacagaagggaactactgccgtcgtataaagcc
aatcgaaggaaaatacatcacaaactccgcggtggcgaaaggttttcaagagattccttc
ggaagattgcataaactt---------gttgtcgattttctccgagaatcaagcgtgccg
gtcgtcgagattgaagggcacgaagcggatgacgtcatcgcgacgctcgtgcatcaagtt
ttgtcgaagggatatcgctctgtaattgcttcgccagacaaagattttaagcagcttata
tcggagcacgtgcagatcgttgcgcccctgccggaattgggtcgatggtccttttacacc
ctaaagcactacatggctcagtacaattgcaaccctcagtcggatctgagtttaaggtgc
attttgggtgatgaggttgatggtgttcccggaatccaacacctcgtccctggtttcggt
cgaaaaaccgctctaaagctcttgaaaaaacacgggtctttggagagtttgcttgccgct
gcccgtgtgagatcggtcggccgacgatatgcgcaagaagccctcaccaactatgccgat
tttctatgcaagaattaccaagttctctcattgaagagg---gatgttaat---------
---------gtccaaattgaagac------------------gagtggctatgcacaaga
gaccagaagaatgactccatcaac---------ttatccaagttcatggagtttgtgaat
aaaaaggac---aacctt------------------------------------
>Alectravogelii
------------------------------------------------------------
------------------------------------------------------------
------------------------------------------------------------
------------------------------------------------------------
------------------------------------------------------------
------------------------------------------------------------
---------------------------------------------------aacaagagg
gtgtttttcttggatgtgaatccattgtgttataatgggagcacacccagtttgaactct
tttgctaattgggcttcacttttcttttccgaagtcagcttaaatgaccctgtcatagct
gttcttgatggggatagaagtaatgagtacagaaggcaactattaccgtcatataaagcc
aatagaaggaaagtccttcacaaactccccggcttggaaaggttttcaagggattctttt
ggaagatcacataaaatt---------gtcgtggatgttctcaggaaatgtaatgtgcca
gttgtcaagattgaagggtatgaagcggatgatgtggttgcgacacttgtacatcaagtt
ctaaaaaagggatatcgagctgtaattgcttcacccgacaaagatttcaagcagctcata
tcggatcacgtgcagattgtcgcaccaattccaaaattgcaaagatggtccttttacacc
ctaaaacactacatagctcagtacaacgttgaccctcagtctgatctgagcttaagatgc
attttgggtgatgaggtcgatggtgttcctggcatccagcatcttgttcccggttttggt
cgaaaaacagctctaaaggat---------------------------------------
------------------------------------------------------------
------------------------------------------------------------
------------------------------------------cagtggctgtccaggaga
gatgaacataatgattctgtaatc---------ttatccagctttaaggactatgtaaac
aaaaccgag---gaccccaattcgcaaaatcgatccctt---tcaagcagcctg
>ChristisoniaKwangtungensis
atggcg------------gaactactgggagctgccatccctatttcaatggcttcgcat
ccccaaattactaaaaatcatcgtttcggttcttctttccatcatcgcaat---ccctcg
aaagcttatcgtcaactttttatc---------------------agctcactatataat
ttaggaaca------------------------------cagaagctaaaatctcagaaa
cccgtcgaacacataagaagc---------------caatcacttctatcc---------
------------------cgggaacccctttcgcatccattgccaattaatgaagttttg
aatgtgaatagtagcagcaat---------tgctctgatcagacgcccaaaaaccagagg
gtgtttttcttggacgtgaatccgttgtgttacaaagggagcacaccaagtgttcacgct
tttgctcactgggttgcacttctcttttccgaagtcagcctaaatgaccccgtcgtagct
gttcttgatggagatagatgcaatgagtacagaagggaactactgccttcgtataaagcc
aatagaaggaaaatacctcac---------------aaaaggttttcaagagattccttc
ggaagatcacatgaactt---------gttgtcgattttctccgaaaatctaatgtgccg
gtcgtcaagatcgaagggcacgaagcggatgatgtcatcgcgacgctcgtgcatcaagtc
ttgtcgaagggatatcgagctgtgattgcttcgccggacaaagatttcaaacagcttata
tcggagcacgtgcagatcgtcgcgcctatagcgcagttgggtcgatggtcgttttacacc
ctaaagcactacatagctcagtacaattgccaccctcagtcggatctgagtttaaggtgc
attttgggcgacgaggttgatggtgttccgggaatccaacatctggtccctggtttcggt
cgaaaaactgctctaaagctcttgaaaaaacacgggtcgttggataatttgcttgccact
gcccgtgtgagatcggtcggcagacgatatgcacaagaagccctcaccaagtatgccgat
tttctatgcaagaattaccaagttctttcattgaagagg---gatgttgat---------
---------gtccaaattgaggat------------------ggttggctgtgcagaaga
gatNNN------------------------------------------------------
------------------------------------------------------
>Escobedia_TRINITY_DN3926_c0_g1_i7
atggcg------------gagctactggaagcagctatctccatttcaaaggcttcgcat
ctccaaattactaaaaaacctcgtttcaattgctcttcccattatccgaag---ccctcg
aaggcttatcgc---------caaccctatctg------------atctcactttctaat
tcagtcacc------------------------------ccaaagcaaaattctgcgaaa
cctgtcaaacacaccttttcggcaacatcctgcaatcaatcacctctacgc---------
------------------ggagaaacccttttgcctcccctgtcaagtaatgaagttttg
actgtaaacagtagcagtaat---------ttctgtaatcagacgtcgaaaaacaagagg
gtgtttttcttggatgtgaatccattgtgttataatgggagcacacccagtttgcactct
ttttctcattgggcttcacttttcttttccgaagtcagcttaaatgaccctgtcatagct
gttcttgatggggatagatgtaatgagtacagaaggcaactattaccgtcatataaaacc
aatagaaggaaagttcttcacaaacaccccggcttggaaaggtcttcaagggattctttt
ggaagatcacataaaatt---------gtcgtggatgttctcaggaaatgtaatgtgcca
gttgtcaagattgaagggtatgaagcggatgatgttgttgcgacacttgtacatcaagtt
ctaaaaaagggatatcgagctgtagttgcttcacccgacaaagatttcaagcagctcata
tcggatcacgtgcagattgtcgcaccaattccaaaattgcatagatggtccttctacacc
ctaaagcactacatagctcagtacaactgtgaccctcagtctgatctgagcttaagatgc
attttgggtgatgaggttgatggtgttcctggcatccagcatcttgttcctggttttggt
cgaaaaacagctcttaagctcttaaaaaaacacggttgtttggagaatttactcagtgct
gccagcgtgagatcggtcggcagacactatgcacaagaagccctaacgaaatatgctgat
tttctgcgtgggaattatcaagttctttcattaaagagg---gatgttgat---------
---------attcagattgatgat------------------cagtggctgtccaggaga
gatgaacagaatgattctgtaatc---------ttatccagctttaaggactttgtatac
aaaaccgag---gaccccagttctcaaaatcgatctctt---tcaagtggtaag
>Euphrasiaarctica
------------------------------------------------------------
------------------------------------------------------------
------------------------------------------------------------
------------------------------------------------------------
------------------------------------------------------------
------------------NNNgaaacccttttgcgtccattgccaaaaatcaaagctttg
agtgtgaacagcagcggcgat---------agctgtaataagacgtcgaggaagaagagg
gtgtttttcttggatgtgaactcgttgtgttatgaagggagcactccgagcttgcactct
ttcgctcactggatttcactcttcttttccgaagttagcctcgacgacccggtcgtagct
gtnNNN------------------------------------------------------
------------------------------------------------------------
------------------------------------------------------------
gtcgtgaagattgaaggtcatgaagcggatgatgtagtcgcaacacttgtacatcaaatt
ctactgaagggatatcgggctgtgattgcttctccagacaaagatttcaagcagctgatt
tcagaagatgttcagatcgtggcacctatcccggaattggatagatggtccttttacact
ctaaagcactatatagcacagtacaactgcgacccgcaatctgacctgagcttaagatgc
atattgggcgatgaaatagatggtgtccccggcatacaacatcatgttcccggtttcggt
cgaaagacggctttaaagctcttgaaaaaacacggttgtttggaaaatctacttagtgct
gccagtgtgagatctgtgggtcgagagtatgcacaagaggccttaacaaagtatgctgat
tttctgcggttgaattatgaagttctttcgttaaagagg---------------------
------------------------------------------------------------
------------------------------------------------------------
------------------------------------------------------
>LindenbergiaPhilippensis_2009243Lidebergia_philippesisflower
------------------------------------------------------------
------------------------------------------------------------
------------------------------------------------------------
------------------------------------------------------------
------------------------------------------------------------
------------------------------------------------------------
------------------------------------------------------------
------------------------------------------------------------
------------------------------------------------------------
------------------------------------------------------------
------------------------------------------------------------
------------------------------------------------------gttcca
gtggtgaagattgaagggcatgaagcagatgatgttgttgcaacgcttgtacatcaagtt
ttactgaagggatatcgagctgtaattgcttctccagataaagatttcaagcaacttata
tcagaagatgttcagattgttgcgcctataccagaattggatagatggtctttttacact
ctaaagcactacataaatcagtataattgcgacccacgatctgatctgagcttaagatgc
attttgggtgatgaaatagacggtgtccctggtattcagcatcttgttcctggttttggt
cgaaagaccgctttaaagctcttgaaaaaacacgggtgtttggaaaatttacttaatgct
gcaagtgtgagatctgtgggcaaacagtatgcacaagaagctttaacaaaatatgctgat
tttctgcggaggaattatgaggttctttctttaaaaagg---gatgttgatatcgat---
---------atccagattgaggag------------------cagtggctgtctagtaga
gatgaacgaaatgattcagtaatt---------ttatccagcttcacggaccttctgagt
aaaacccga---tataccaaatggcaaaatcgaccccat---tcaaatggcttg
>MimulusGuttatus_C1174.1
atggcg------------gaattgctggaa------------------------------
------attagtaaactttctcatttcagtccttcctttcgttacctaaattcgcccaca
gccctcgcccgt---------attccagttttc------------atttcagtaccaaat
tcgagggcc------------------------------caaaaggcaaaatcacggaaa
ttcatcaaacccgtctgttcatcagcatcttgtaatcaaacagctgtt------------
---------------------------------------------gaaaatgagggtttg
agtgtaaatagtattagggtt------------------------tcaagaaataggagg
gtgttcttcttggatgtgaatccactgtgttataaagggagcactcccaatttgcattct
ttcgctcattggatttcccttttcttttcccaagtcagcctcgatgatcctgtcatagct
gttatagatggggagaaaggcaacgagtaccgaagaaaactactaccatcgtacaaagcg
aatagacgaaaaatgctgcatcggttcccttctgcggagaaatctccggtgacttccgtc
gaacaatcacataaactc---------gtcatagatgttcttaacaaatgcaatgtccca
gttgtgaagatcgaagggcacgaagcggacgatgttgttgcgacacttgtccatcaaatt
ctaccgaaggggtatcgagctgtgattgcttctccagacaaagatttcaagcaacttata
tcggaagatgttcagatggttataccgttgcctgagttaaatcgatggtcgttttacact
ctaaagcactacatagctcagaacacttgcgatccgcagtccgatcttagcttaagatgc
atattgggtgatgaaatagatggtgtacccggtatacagcattttgcgccgggtttcggt
cgaaaaactgctttaaagctcttgaaaaaacacgggtctttggaaaatttacttagtgca
gccagtgtgagatctgtgggcaaacagtacgcgcaagaagccctaacgaaatatgccgat
tttttacgtaagaattacgaagttctttccttaaaaagg---gatgttgat---------
---------atccagattgaggag------------------aagtggctatctaagaga
gacgaacgaaacgattccgtaatt---------ttatccagctttgtcgactttctgagt
aaacctcgg---gatcttaaatggcagaataaatcccat---ttaaatggcttg
>OrobancheCumanamana_GWHTBHPV050314
atggcg------------gacctgctgggcacagccatctccatctctatggcttcccat
ctgcaaattactaagtattctcattgtaatttctcctgccattatctgaat---ccctcg
gaagctcacggt---------tcaccttattta------------agttcatttccaaaa
tcaacaacc------------------------------ccaaagccaaaatcttggaaa
ctcatcaaaccccacttttcagcagcatctcgtgaccaatcagatcttgat---------
------------------gctgaaaaccttttgcctccgatgccgaaaactgaagttccg
agtgtaaaaagtagcagcaat---------tgctgtaataagatgtcgagaaaaaatagg
gtgtttttcttggatgtcaattcactgtgttataaagcgggcactccaagtttgcactct
tttgctcattggatttcccttttcttttcaaaagtcagcctcaatgaccctgttattgct
gttctcgatggggatagagctaatgagtaccgcaggaaattactaccatcatacaaagca
aatagaaggaaagtgtttcagagacatccgagcactgaaaggttttcaaggggctctttc
ggaacatcacatgaactt---------gtcatggatgttcttcggaaatgtaatgtacca
gttctgaagattgaattgcatgaagcggatgatgttatcgcgacactcgtacatcaagtt
ctgctgaagagatatcgagctgtaattgcttcaccagacaaagatttcaagcaacttata
tcagaagatgttcagattgtcgcaccgatccctgaactcaatagatggtccttttacacc
ctaaaggactacatagctcagtacaactgcgatccacgatccgatcttagcttaagatgc
atgttgggtgatgaagcggatggtgtccccggcatccagcatcttgcaccgggtttcggt
cggaagactgctctgaagctcttgaagaaacacgggtgtctggaaaatctacttagtgct
gccagcgtgagatcggtggggagacaatatgcacatgaagcacttactaaacatgctgat
tttcttcggaagaatcatcaagttctttctttaaagagg---gatgttgat---------
---------gttcaaattgaggag------------------cagtggctgtgtaggaga
gacgaacgaaatgattcggttatc---------ttatccagctttatggactttttgagt
aaaactcat---gggacctcaaatggcaaaatccagccgattgattcaaagcgg
>Ofasciculata_flower_buds.p1
------------------------------------------------------------
------------------------------------------------------------
------------------------------------------------------------
------------------------------------------------------------
------------------------------------------------------------
------------------------------------------------------------
------------------------------------------------------------
------------------------------------------------------------
------------------------------------------------------------
------------------------------------------------------------
------------------------------------------------------------
------------------------------------------------------------
------------------------------------------------------------
------------------------------------------------------------
---------------------------------------------------------act
ttaaagcactacatagctcagtacaattgtgacccacaatctgatctgagcttaagatgt
attttgggcgatgaagtagacgatgtcactggcatacaacatcttgttcctggttttggt
cgaaaaaccgctttgaagctcttgaaaaaacatgggtgtttggaaaatttacttaaggct
gccagtatgagatctgtgggcagacgatatgcgcaagaagcccttacgaaacatgctgat
tttctgcggaggaattatcaagttctttctttaaagagg---gatgttgat---------
---------gttcaaatcgaggag------------------cagtggctgtgtaggaga
gatgaacaaaatgattcagtaatc---------ttgtccagctttatggaccttctgact
aaaactcgg---gatctcaaa---------------------------------
>PhelipancheAegyptiaca_GWHTBHPU042634.p1
atggct------------gatctgctggaagcaaccatctccatgtctatgggttcccat
ctgcaaattactaaaagttctcattttaatttttctttccatcattatctgaagccctca
aaacccctacat---------ttgcccttttca------------agttcgttcccaaaa
tcaagaact------------------------------cgaaagccaaaatcttggaaa
cacgtcaaaccccagttctcagcaacatctcgtgatcaatcagctgtattt---------
------------------gatgaaacccttttgcctccaatgtcgaaaaatgaagtcttg
aatgtaaatagtagcggtaat---------tgctgcagtaaaatttcgaataaaaatagg
gtgtttttcttggatgtgaatccattgtgttataaagggagcacaccaagtttgcactct
tttgctcattggatttcccttttcttttcccgagttagccttaatgatcctgtcatagct
gtttttgatggggatagaggtaatgagtaccgcaggcaattactaccatcttataaagca
aataggaaaaaagcatatcggcaactccctagcgtggatagattttcaaggagttctttc
ggaagatcgcacaaacct---------gtcgtggattttcttcggaaatgtaatgtgcct
gttgtgaagatcgaagagcatgaagcggatgatgttattgcaacactcgtacatcaagtt
atactgaagggatatcgagctgtaattgcttcagcagacaaagatttcaagcaacttata
tcggaagatgttcagattgtcgcacctatccctgaactggaaagatggtctttttacact
ctaaagaattatatagcacagtacaattgcgacccacgatctgatttgagcttaaggtct
attttgggtgatgaagtagatggtgtccttggtatacagcatcttgtccctggttttggt
cgaaagacggctttaaagctcttgaaaaaacacgggtgtttggaagatttacttagtgct
gccagtgtgagatctgtcggcaaacaatatgcacaagaagcccttctgaattatgctgat
tttctgcggaagaattatgaagttctttctttaaagagg---gatgttgat---------
---------gttcaaattgaggag------------------cagtggttgtctagaaga
gacgaacaaaatgattcgaagatc---------ttaaccagctttatggactttctgagt
aaaactcgg---gattcaaacggcgtgttt------------gtgaactctaga
>Pedicularis
atggcg------------gacctgctcgaagcagccatctccatttctacggtttcccat
ctgagaatcactaacaattcccaatttagcatttctcaccataatttgaat---ccatca
aaaattcgccat------------------tttccatttttgttaagttcacttccaaat
tcaagaacc------------------------------caaagcgcaaaatcttttaaa
ctcgccaaacccatcttttcagcagcatcttgcgaccaatcagccttaagt---------
------------------gatgaaacccttttgcccccaatgccgaaaaacgatggtttg
agtgtaaatagtagcagtaat---------tgctgtaataatgcgtcgagaaaaaatagg
gtgtttttcttggatgtgaatccattgtgttataaagggagcactccaagtttacactct
tttgctcactggatctcactgttcttttccgaagttagcctcaatgaccctgtcatagct
gttctggatggggatcaagctaatgattaccgtagacaaatactaccatcgtataaagcg
aatagaaggaaaacatttcggaaaatcccaagcgtggaaaggttttcaaggagctcgttt
agcagatcacatgaactc---------gtcgttgatgttcttcagaagtgtaatgtgcca
gttgtgaagattgaaggtcatgaagctgatgatgttgttgcaacgcttgtacatcaagtt
ctaccgaagggatatcgagctgtaattgcatcaccagacaaagatttcaagcaactgata
tccgaagatgttcagattgttgcacctatcccagaattggatcgttggtctttttacacc
ctaaagcattatatagctcagtacaattgcgacccacaatccgatctaagcttaaggtgc
attttgggtgatgagatagatggtgtcccgggcatacagcatcttgttcctggttttggt
cgaaagacggctttaaagctcttgaaaaaacaccggtgtttggaaaatttacttagtgct
gcgagtgtgagatctgtgggcagagaatatgcacaagaagccttaacaaagtacgctgat
tttctgaggaggaattatgaagttctttctttaaagagc---gatattgat---------
---------attcaaattgaggat------------------cagtggctgtctaggaga
gacgaacaaaatgattcggtaatc---------ttatccagatttacggaatctctgagt
aaaactcag---gatctcaaatgggaaaatcggtcaaat---tcaaatggtttg
>Phtheirospermum_GFP80447.1_1882.p1
------------------------------------------------------------
------------------------------------------------------------
------------------------------------------------------------
------------------------------------------------------------
------------------------------------------------------------
---------------------------------------atgccgaaagacgatgttctg
aatgtaaacagtagcagtaat---------tgctgtaataagacgtcgagaaaaaataag
gtgttttttttggatgtgaatccattgtgttataaaggtatcaccccaagtttacactct
tttgctcactggatttcccttttctttttcgaagttagcctcaatgtccctatcatagct
gttctcgatggggatcgagctaatgattatcgtaggcaaatactaccatcgtataaagca
aataaaaggaaaaca------------tcaagtgtagaaaggttttcaaggagttcattt
agcagatcacataaactc---------gtcgtcgatgttcttcaaaaatgtaatgtgccg
atcgtcaagattgaaggtcatgaagccgatgatgttgtcgcaacacttgtacatcaagtt
ctaccaacgggatatcgagctgtaattgcttcaccagacaaagatttcaagcaactgata
tccgaagatgttcagattgttgcgcctatctcagaattacacagatggtctttttacacc
ctaaagcactatataactcagtacaattgcgacccacaatctgatctaagcttaaggtgc
atcttgggtgatgagatagatggtgtgcccgacgttcaacatcttgttcct---------
------------------------------------------------------------
---------atttcagtcgaaagacggttt------------------------------
------------------------------------------------------------
------------------------------------------------------------
------------------------------------------------------------
------------------------------------------------------
>StrigaAsiatica_GER27485.1_3019
atggcg------------gagctactggaagcagccatctccatttcaatgacgtcgcat
gtgcaaattactaaaaacccacattttcaaagctctcgcctttatcagaag---ccctca
aaagcttgtcgt---------cagcctctgttc------------agctcgctttcaaat
tcaagaacc------------------------------ctaaagcaaaaatcttcgaag
cccttcaaacgcctcttttcagcaacgtaccgtgatcaatcgcctctgtct---------
------------------gacgaaaacccattgcctccactgtcgaaaaacgaacctttg
agtgtcgaaagtagtagtaat---------tgctgtaatcagacatcgaaaagcaagagg
gtgtttttcttggatgtgaatccgttgtgttacaaagggagcacacggagtttgcactct
tttgctcattggatttcacttttcttttccgatgtcagcctaaatgaccccgtcatagct
gttcttgatggggatagatgtaatgacttcagaaggcaactgctaccatcatataaagcc
aatagaaggaaagtactaaacaaactacctggcgtggagagattttcaagaggttctttt
ggaagatcacataaactt---------gtcgttgatgttctccggaaatgtaatgtgcca
gttgtcaagattgaaggtcatgaagctgatgatgtcattgcgacactcgtacatcaagct
ttagtgaggggatatcgagctgtaattgcttcaccagacaaagatttcaagcagcttata
tcagaagatgtacaaattgttgcacctatatcagaattgaatagatggtccttttacaca
ctgaagcactacatagctcagtacaattgccaccctcaatccgatctcagcttaagatgc
attatgggtgatgaaattgatggtgttcctggaatacagcatcttgttcctggttttggt
cgaaaaacggctgtaaagttattgtccaaacacgggtgtttggagaatttacttgctgct
gccagcgtgagaactgtcggcaaacaatatgcacaagaagcccttacgaaatatgctgat
tttctgcgtaggaattatgaagttctttcattgaagtgg---gatgtcgat---------
---------atccagattgaggat------------------caatggctgtccaggaga
gatgaacagaatgactctgtaatc---------ttatccagttttgtggactttttgaat
aaaaccacg---gacctcaataggcaaaatcgatccatt---tcaaatggcctg
