# Supplementary material for: Altered Mitochondrial Respiration Is Associated With Loss of Nuclear‐Encoded OXPHOS Genes in Parasitic Broomrapes
Source: Ecol Evol. 2025 Jul 6;15(7):e71737. doi: 10.1002/ece3.71737 (PMC12230201; doi:10.1002/ece3.71737)
Supplement: Supplementary file 1 — Appendix S1. [file ECE3-15-e71737-s003.tgz › Orobanchaceae_O2K_Supplementary_v3/Data_S1/DataS1/RRR/OG0007649.trimmed.fas]

>AmborellaTrichopoda
acatcacgggttggaatt------tcgacagttagtggggatctagggatcaat------
ggttccttg------------tgcaaactttctgtgccctattgcattttcaagggaaaa
gctgcattaaaaatggatcctattggacccaaattcagtaagctaaat---cct------
gattctatgcgaatcgaaaggcggggctgtgtgctcttgacattctttccggcgattggt
gtacgtaaatatgactggcaaaagagacagatttttgctttatctgctacagaggttggg
tctgtgataagcttgggtcctactgactcctgtgaattcttccacgatccttccttgaag
aaaagtgatgaaggtcaagtgaggaagtctttgcatatcgcaccaaattcagacaactca
ggacatttttttaatttgcaggtgaccaatgccatccagaaaaccatggatcgcttgtca
gtgcctgtggccaaggccgagctctcggttatgcaatccgcttttagtttcatcctgcca
cacctgatgggatgggaccga---attgctaatccaatgatg------cgc---------
------------cttgctcca------gagaatctgccttcccca---------aatatc
gtg---agactg------ccc------------------------------------ccc
tcagaggttgaatgggacaga
>CinnamomumMicranthum
acatctctggcaagcatt------tcaactgctagagagaatcttgtgactggt------
gggaagtat---gaa------ggcagaccatttgttgactatcctatattcaagggaaaa
gctgcactctctatgtatcctgtgccaccaaagttcaataagatgaat---tct------
gggagcattcatcttgagaggaggggtgtggttatgttgacattttggcctgcgatcggt
caacgcaagtatgactggcaaaagaggcagcattttgctttgtctgctgtggagcttgga
tcattgataagcctaggtcctactgactcttgcgaattttttcatgacccttcaatgaat
acaagtcttgcaggtcaggtaagaaagacttttcaagtttcaccactctcggatgatggt
ggctattattttaatatgtctgttgtgaaccccaatcagaaaatcaatgagcgtttttct
gttcctgtatcaaaggcagaatttgcagtcatgcgcacatctttcagttacatcttgcca
cacatcatggggtgggactgt---ttcactagtcctcagcca------gaa---------
------------acaaccttg------aaggtgaatccaccaaag---------cagcct
ggg---ccactgctgtcccca------------------------------------gat
ttggaa------tggaatcgt
>OryzaSativa
actttccaacatgctctt------tcaaca------------tttgcagcagac------
gagaacaca---tct------ggtagaaaatttgcaagctacaccgtgttcaagggaaag
gctgcactttctatgcaacccatactgccaagcttcagcaaactggaa---tct------
ggaggatctcgtgtgaacaaaaatggatcggtgatgttgacttttttcccggctgtggga
caaaggaaatatgattattcaaagaaacagctctttgctctgtcacctactgaagtcgga
agcttgataagtcttgggcctgctgaatcttgtgaatttttccatgatccctccatgaaa
tcaagtcatgaaggccaagtgaaaaaatcgttgtcagtcactcctctcggcaatgacagt
ggatactttctgaatataactgttctgaacaacttgcagaagacaactgagcgactttca
ctcccaatctcaaaagctgagtttacagttatgcgcacagcattgagtttcgcattgccg
cacatcttgggctgggaccaggccttgactaatcaccagcca------------------
------------agtccatca------ccagctagcaagcccagg---------gtggag
cgc---ccacac------cca------------------------------------gat
tcagag------tgggaaagg
>SorghumBicolor
acattccaacaagctgtt------tcaacttcagcagcaaatatt------gat------
gataacttg---tct------agcaaaaagtatgcaagctatactgtgttcaagggaaag
gctgcactttctatacaacctatactgccaagtttcagcaaattagaa---tcc------
ggtggatctcgagtgagcagaaatggatcaatcatgttgaccttctttcctgctgttgga
ccaaggaagtatgactttacaaagaaacagctctttgctctgtcaccaaccgaggttgga
agcttgataagtcttgggcctgctgaatcctgtgaatttttccatgacccatccatgaaa
tcaagtaatgaaggaatggtgaaaaaatcgctgtcgatcactccacttggcagtgacagt
ggatactttgttaatataactgttgtgaacagcgtggagaagactaatgatcgtctttca
gtccctatcacaaaagctgagtttgctgtgatgcgcacaactctgagttttgcattgccg
cacatcatgggttgggatcaggctttaaccaatcaccaccca------------------
------------tctcctcca------gctatcagcaagcccagg---------gtagag
cgt---ccacac------ccg------------------------------------gat
tctgaa------tgggaaagg
>Daucuscarota
------------------------------------------------------------
------------------------------------------------------------
------------------------------------------------------------
---------------------------------atgttgtcattttcccccgctattggg
gaacgcaaatacgattgggaaaaaaagcagctctttgctttatcacccacggagatcggg
tcactgataagtttgggtcctgacgaagcttgtgagttttttcatgatccttcaatgaag
acaagcaatgctggccaagtgaggaagacattacaagtaaaaccgcatgcagatggtagt
ggt------------------gttgtgaacaatgtccagaaaatcagcgagcgagttaca
gtgcctgttactaaagctgaatttgcagtgatgcgtacagctttcagtgta---------
------------------------------------------------------------
------------------------------------------------------------
------------------------------------------------------------
---------------------
>HelianthusAnnuus
atgtcatctgctggcttt------tctactgccagacaaagttatggtgctgag------
gggagaact---tct------agccgtatatttgcagattattcaattttcaagggcaaa
gctgcactatctgccgcccctgttcttcctacttttagtaaaatggat---tct------
ggtcatacaaaagtagatcgacgtggcgtgattatgctgacattccgacctgctattggt
gaacgcaaatacgattcagaaaagaaacagctgtttgcattgtcagtgacagaagttggg
tccttcataagtttgggccctggagattcttgtgaattctaccatgatccatcgattcag
tcaagggatgcaggtcaagttaggaaaagcctatcagttaagccacatgcagat------
ggttatttcatttctttaagtgtgacaaacaatatctcgaaaattactgaacgctttacg
gttcctgtgactacagctgagtttgcggttatgcggtcagctttcagttttgctttgcct
cacatcatgggttgggcccac---agcaccaacccgcccaca------------------
------------gacagtgtc------ggcagggattttcccaag---------gtgcat
cca---cagcta------gca---------------------------------gcagcc
tcagag------tgggataga
>CoffeaCanephora
------------------------------------------------------------
------------------------------------------------------------
------------------------------------------------------------
------------------------------------------------------------
------------------------atgcattgttttgccttatctgcgacggaggttgga
tcgatgataaatatgggtcctcaagacactcgtgaattcttccatgaccctgctatgctg
tcaagcaatgctggtcaagtccggaagagcttatcaatcaagccgcatgctgatggtagt
ggctatttcttctcattgaatgttgttaacaatattctgaaaaccaatgagcgactcgtg
gttcctgtgactgctgctgaatttgcagttatgagaacagcttttagttttgctctgccg
cgcataatgggatgggaccaa---tacagtaaccagccactt------------------
------------gggaccgca------cataagagcccatcaaag---------gtgctt
cct---caccta------acg------------------------------------gac
tcggaa------tgggataaa
>Actinidiaeriantha
atgccccgggcaagcata------tctactattagagaaactttttctgctgat------
ggaaaattt---gtg------ggccaagtatctgcacctttttctgtttacaagggcaaa
gctgcactttctgcttcccct------------------------------tct------
ggtattcttaaagttgatcgcagtggcactattatgttgacattttggcctgctattggt
gaacgcaagtatgactgggaaaagaggcagaagtttgccttgtctgcgactgaggttggg
tccttgataagtctgggttccaaagattcttgtgaattctttcacgacccttcgatgtta
tcgagcaatgcaggacaggtaaggaagagcttatcagttaagcctcatgataat------
ggctacttcatctcattgggcgttgtcaacaatatcttaaaaaccaatgatcgcttcaca
gttcctgtcactactgccgagtttgcagtgatgcgtgcagctttcacttttgctttgccc
catctcatgggctgggaccga---tacaccaatctgctacct------------------
------------aagagcatg------caggaaagtccctcaaaa---------gttgca
tct---ccgctt------ttg------------------------------------aat
tcagaa------tgggacaga
>VacciniumCorymbosum
atgtcccgggcaggcatt------tcaacggctagagaaactttctccgctgac------
ggaaaattt---gca------ggcggaataattgcaccttatacagtttacaagggcaaa
gctgcactttctgctgcccctgttctcccaacattcagtaaaatggat---tcc------
ggaagtcttaaagttgatcgccgtggctctattatgttgacgttttggcctgctattgga
gaacgcaagtacgactgggaaaagaggcagaggtttgccttgtctgcgacggaggttggt
tctttaataagtttgggttccaaagattcttgtgaattctttcacgacccgtcaatgtta
tcaagtaatgcaggacaggttaggaagaacttatctgttaagcca------aacgatagt
gggtacttcatttcgctgactgtggtcaataacattcaacaaaccaatgatcgcttttcc
gttcctgtctccactgccgaatttgctgtgatgcgggcagctttcagttttgctttgccc
cacctcatgggatgggacagg---tacaccaaccagctgcca------------------
------------aaaaaaatg------tatgaaagtccattgaag------gtttcatct
cct---cttttg------ata------------------------------------gat
tgcgaa------tgggacaga
>IpomoeaNil
tcctcccaggcagggatg------cctattgcaaagaaatattttgaggctgat------
gggacattg---aga------aaaaaagtatttgccccctatactattttcaagggcaaa
gctgctctctctgttgaaccgagacttccaacattcagtaaattaaat---tca------
ggaggtttaaaggttgaacgcaaaggtgttattatgttgacattccttcctgccgttggt
gagcgcaaatatgattgggaaaagaagcaaatgtttgctctgtcggcaactgaagttgga
accgtactaaatttgggtcctagtgattcttgtgaattcttccatgatccttcaatgcta
caaagcaatgctggtgaagttagaaaaaccttgtcagttaaggcacttggtgatggcagt
ggttatttcatgtctcttagtgttgtcaacaacacccacaagacaaatgatcgcctaaca
gttccagttactggtgctgaattttctgtcatgcgaacagctttcaattttgctttgcct
cacatcatggggtgggaccag---tatacgaatcttcagcaa------------------
------------acgaacact------agtgagttgccttcagga---------aatgtt
gca---caattt------gcg------------------------------------aag
tcggaa------tgggaacga
>CuscutaAustralis
tcccatcaggctggaatg------gctactgcagctatatcatatggggctaat------
gggtcattg---aga------cgcaaagtatatgctccttatacaattttcaagggcaaa
gctgccctgtctgcctcacccatacctccaacattcactaaatcaaat---ttg------
ggaaatctagtggttgatcgcaaaggtgttatattgttgacattctctcctgctgttggt
gagcgcaagtatgactgggaaaagaagcaaatgtttgcactgtcagcaactgaggttgga
gctctcctgaatttaggtcctgatgaatcctgtgaattcttccatgatccttccatgaaa
caaagcaatgccggtgaagttagaaaaagcatgtcaatcaaggcacatagtgacaacagt
ggttatttcatgtctcttaatgttgtcaacaatgtcctcaagacaaatgatcgcctaact
gtgccagttacgagtgctgagtttgctgttatgcggactgctttcagttttgctttgcca
tatatcctgggatggaaccac---tatactgatgcgcaacaa------------------
------------acaagcacg------gatcagatgccttcggga---------aatgtg
gca---agattt------ccc------------------------------------gcg
tccgaa------tgggacaaa
>HandroanthusImpetiginosus
accactcagggtgggatg------tctactgctatgtccaatgtt---------------
ggg---cct---gat------gccaaaatatttgcaccttattcgattttcaagggcaaa
gccgcgctatctgccgaccctcgtctgccgacatttagtaaatcagaa---tct------
ggaggttacaaagtcgatcgtcgtggtgtcattatgttgacattctggcctgctattggt
gagcgcaaatatgattgggaaaagaggcagaaatttgcattgtcagcaacagaggttgga
tcgctgataagtttgggttcaaaagattcatgtgaattcttccatgacccatcgatgcta
tcaagtaatgctggtcaagttagaaagactttatcaattaaggcacatgctgatggtagt
gggtacttcatatctctgaatgttgtcaacaatatcctcaaaacaaatgatcggttcgtt
gttcctgtcactactgctgaatttgcagtcatgcgagcagctttcacttttgctttgcct
cacatcatgggttgggaccaa---tataccaatcagctacct------------------
------------tatcaagcc------agtcgaagttcacctaag---------acggtt
cct---gaactt------cag------------------------------------agc
gctgag------tgggataga
>MimulusGuttatus
accacgcaatctgggatt------tctact------------------------------
ggcaaatct---gct------gctaaagtatttgcaccttattcaatttacaagggcaaa
gctgcactctccgctgaccctcttctgccaatgtttactaaattggaa---tct------
ggaggttacaaagttgaacgccgtggttccattatgttaaccttctggcctgctattggt
gagcgcaaatatgattgggacaagaggcagaaatttgctctgtcagcaacagaggttggg
tccctgatcagtttgggttcaaaagactcgtgtgaattcttccatgacccgtcaatgcta
tcgagtaatgcaggtcaggtgagaaagagtttatcgattaaagcacatgctgatggtagt
ggttactttgtttctctgagtgttgtcaacaatatccttaaaacaaatgatcgatttgtt
gttcctgtcactactgccgaatttgcagtcatgcgaacagctttcacttttgctttgccg
cacctgataggttgggaccaa---tataccaatcaggttcca------cat---------
------------tacgcctct------aaaagttcacctactgctgct---gctgctctt
cct---caactt------ccc------------------------------------agc
tccgag------tgggataga
>Phtheirospermum
accactcagactgccatg------tccactgctatgccaaacttt---------------
gggaaacct---act------gctagaatatttgcaccttattcgatctacaagggcaaa
gctgcgctttctgctgaccctctactcccgatgtttactaaattggaa---tct------
ggagattacagagttgaacgtcgtggttcaatcatgttgacgttctggccagctattgct
gaacgcaaatatgattgggagaagaggcagaaatttgcattgtcagcaatagaggttggg
tccctcatcagtttgggttcaaaggattcttgtgaattcttccatgacccatcaatgcaa
tcgagtaatgcaggtcaaattagaaagagtttgtccatcaaagcacatgctgatggaagt
ggttacttcatttctctgactgttgccaacaatattctcaaaacaaatgatcggtttgtc
gttcctgtcactactgctgagtttgcagtcatgcgaacagctttcagttttgctttgcct
cacatcatgggttgggaccga---ttaaccaatgtgccgcca------caa---------
---tat------gccgctagt------aaaagttcacctgcaccg------gctgcggtt
cct---gatctt------cag------------------------------------agc
tctgag------tgggataga
>CastillejaMiniata
accacccaaacctccatg------tccactgctatgcctaacttt---------------
ggggaacct---aca------gctagaatatttgcaccttattcgatctacaagggnnnn
------------------------------------------------------------
------------------------------------------------------------
------------------------------------------------------------
------------------------gattcttgtgaattctttcatgacccatcaatgcag
tcgagtaatgcaggtcaagttagaaagagtttgtcaattaaagcacacgctgatggcagt
ggttacttcatttctctgactgttgccaacagtattttcaaaacaaatgatcggtttgtt
gttcctgtcactactgctgaatttgcagtcatgcgaacagcttttagttttgctttgcct
cacatcatgggttgggataga---ttaaccaatcagccgcca------caa---------
---tat------gctgccaga------aaaaactcacctgcgccg------gctgcggtt
cct---gatctt------cag------------------------------------agc
tctgag------tgggataga
>Pedicularis
accacccacactgccatg------tccactgctatgcctaacttt---------------
gggaaacct---aca------gctagaatatttgcaccttattcgatctacaagggcaaa
gctgcactttctgctgaccctcttctcccgatgtttacgaaattggaa---tct------
ggagattacagagttgaacgtcgtggctcaatcatgttgacgttctggccagctatcgct
gagcgcaaatatgattgggagaagaggcagaaatttgctctgtcagccatcgaggttggg
tccctcatcagtttgggttcaaaggattcttgtgaattctttcatgatccatcgatgcaa
tcgagcaatgcaggtcaaattagaaagagtttatcaattaaagcacatactgatggtagt
ggttacttcatttctctgactgttgccaacaatatcttcaaaacaaatgatcggtttgtc
gttcctgtaactactgctgagtttgcagtcatgcgaacagctttctcttttgctttgcct
cacatcatgggctgggaccgt---ttaaccaaccagccacca------caa---------
---ttt------gctaccacc------aaaagtccacctgcgccg------tctgcagtt
cct---gatctt------cag------------------------------------agc
tctgaa------tgggataga
>Euphrasiaarctica
------------------------------------------------nnngaa------
gggaaacctcctgct------gctagaatatttgcaccgtattcgatttacaagggcaaa
gctgcgctttccgctgacccttgtctccccgtgttcactaaattggaa---tcc------
ggagattacagagtcgagcgccgtggttccattttgttgacattctcgcctgctattggt
gagcgcaaatatgattgggagaagaaacagaaatttgcactgtcggcaatagaggtcggg
tccctcatcagtttgggttcaacggaatcttgtgaattcttccatgacccgtcaatgcaa
tcgagtaatgcaggtcaagtcagaaagaatctatcagttaaagcacatactgatggtagt
ggatacttcatttctctgagtgttgtgaacaatatcctcaaaacgaatgatcgttttgtt
gttcctgtcactacagctgaatttgcagtcatgagaacagctttc---tttgctttacct
cacatcatgggttgggatcga---tctatcaatcagaagccgcca---cag---------
---tacgccccttccagcaaa------cctacttcgcct---------------gcgatc
cct---gatctt------cag------------------------------------agc
tccgag------tgggatcga
>PhelipancheAegyptiaca
acctcccaggctgggatg------tcgactgctataccaaaattggggctggat------
gggaaacct---gca------gctagagtatttgcaccttattcggttttcaagggcaaa
gctgcgctttctgctgacccttgtctcccagtgtttactcaattggaa---act------
ggagattacagagtcgaacgcggtggttccatcatgttgacattctggcctgctattgct
gagcgcaaatatgactgggagaagaggcagagattttctctgtcagcagtagaggttggg
tccctgatcaatttgggttcaaaggattcttgtgaattcttccatgacccgtcaatgaaa
tcgagtaatgcaggtcaaattagaaagagtttatctgttaaagcacatgctgatggtagt
ggttacttcatttctctgagtgttgtcaacaatatcctcaaaacaaatgaccgtttttcg
gttcccgtcactagtgctgaatttgcagtcatgagaacagctttcagtttcgctttacct
cacatcatgggttgggaccga---gtaaccaatcatcatcag------cagcagcagcca
catcatgctggcgtcagcagt------aaaagttcatctgcggcc---------gtggtt
cct---gatctt------cag------------------------------------agc
tccgag------tgggataga
>Ofasciculata
accacccagactgggatg------tctactcctataccaagatttgggctggat------
gggaaatct---gct------gctagaatatttgcaccttattcgatttacaagggcaaa
gctgcgctttctgctgaccctcttctcccgatgtttactaaattggca---tct------
ggagattacagagttgaacgccgtggttcgatcatgttaacattctggcctgctattgct
gagcgtaaatatgattgggagaagaggcagaaatttgctctgtcagctacagaggttggg
tccctgatcagtttgggttcaaaggattcttgtgaattcttccatgacccgtcaatgcaa
tcaagtaatgcaggccaagttagaaagaatttatcagttaaagcacatgctgatggtagt
ggttatttcatctctctcaatgttgtcaacaatatccttaaaacaaatgatcgatttgtt
gttccagtcactactggtgaatttgcagtcatgcgaacagctttcacttttgctttacct
cacatcatgggttgggaccag---tataccaatcagcagcca------cat---------
---tat------gccgccagt------aaaaattcacctgcagcg---------gcggtt
cct---gagctt------cag------------------------------------agc
tctgag------tgggataga
>StrigaAsiatica
actactcagactgggatc------tcttctgctatgccgaaatttggacatgat------
gggaatcct---tct------gcaagaatatttgcaccttattcagtcttcaaaggaaaa
gctgcactttctgctgaccctcttctcccaatgtttactaaatcagaa---tct------
ggagactacagagttgaacgccgtggtatcattatgttgactttctggcctgctatcggt
gaacgcaaatatgattgggagaagaggcagagatttgctctgtcggcaacagaggttggt
tccctgatcagtttgggcgcaaatgattcttgtgaatttttccatgatccagcaatgaag
tccagtaatgcaggtcaaattaggaagagtttatctgtcaaagcccatgctgatgggagt
ggctacttcatgtctctgagtgttgtcaacaatatcctcaaaacaaatgatcggttttct
gttcctgtcactagtgctgaatttgcagtcatgcgaacagctttcacctttgctttgcct
cacataatgggttgggacaaa---ttaaccaatcagcagcca------gag---------
---ttt------tccgctagt------agaggttcgccagctgtg---------gcggtc
cct---gatctt------cag------------------------------------agc
tccgag------tgggataga
>Aeginetiaindica
------------------------------------------------------------
------ctg---act------gctagaacatttgctccttattctatcttcaagggaaaa
gctgcactttctgctgagcctcttctacccatatttactaaattggaa---tct------
ggagattacaatattgaacgtcgtggttccgttatgttgacattctggcctgctgttggc
gagcacaaatatgattgggaaaggaggcagaaatttgctctgtcgacaacagagattggg
tccctgatcagtttgggtgcaaaagattcttgtgaatttttccatgatccatcaattaat
tccagtaatgcaggtcaagttaggaagactttatcggttaaagcccatgctgatgggagt
ggttacttcttttcgctgagtgttgtcaacagtatcctcaaaacaggtgatcggttttct
gttcctatcactagtgctgaatttgcagtccttcgaacagctttcacttttgctttgcct
cacataatgggttgggaccag---ctaaccaatcaacagcta------------------
------------gagtttggt------gctagtagaggttcacta---------gctgtc
cct---gatcgt------cag------------------------------------agc
tctgag------tgggataga
>ChristisoniaKwangtungensis
accactcgtggaacagtgacccattcttctgctatgccaaaatttggtcatgat------
gtgagacct---act------gctagaatatttgcaccttattctgtcttcaaaggaaaa
gctgcactttctgctgagcctcttctacccatatttactaaattggaa---tct------
ggagactacaaaattgaacgccgtggttccattatgttgacattctggcctgctgttggc
gaacacaaatatgactgggaaaagaggcagaaatttgctctgtcgacaacagagattgga
tccctgatcagtttgggtgcaaaagattcttgtgaatttttccacgatccatcaatgaag
tccagtaatgcaggtcaagttaggaagactttattggttaaagcccatgctgatgggagt
ggttacttcctttctctgaatgttgtcaacaatatcctgaaaacaagtgatcggttttct
gttcctatcactactgctgaatttgcagtcattcaaacagctttcacatttgctttgcct
cacataatgggttgggaccaa---gtaaccaatcaacagcta------------------
------------gagtttggt------gctagtagaggttcagtg---------gctgtc
cct---aatctt------cag------------------------------------agc
tctgag------tgggataga
>Alectravogelii
accactcagactgggttc------tcttcggctatgccaaaatttgggcacggt------
gggaaacct---acg------gctagagtatttgcaccttattcaatcttcaagggcaaa
gctgccctttctgctgaccctcgtctgccaatgtttaccaaagtggaa---tct------
ggagactacagagttgaacgtcgtggttccattatgttgacattctggcctgctataggt
gaacggaaatatgattgggggaagaggcagagttttgctctgtcggcaacagaggttggg
tccttgatcagtttgggtgcaaatgattcttgtgaattctttcatgatccttcaatgaag
tcaagtaatgcaggtcaagttaggaagagtttatctgttaaagcccatgctgatgggagt
ggttacttcatctctctaagtgttgtcaacaatgtcctcaaaacaaatgatcggtttaca
gttcctgtcacttgcgctgaatttgcagtcatgcgaacagctttttcttttgctttgcct
cacattatgggttgggaccga---ttaaccaatcaacaacta------gag---------
---ttc------acggccagc------aaaagttcaccagtggcg---------gcagtt
gct---gatctt------cag------------------------------------agc
tccgag------tgggatcga
>Escobedia
agcactcagactgagttc------tcttcgtctatgccaaaatttgggcacaat------
ggtaaacct---atg------gctagaatatttgcaccttattcaatcttcaagggcaaa
gctgcgctttccgctgaccctcttctgccgatgtttaccaaagtagat---tct------
ggagactacagagttgaacgtcgtggttccattatgttgacattctggcctgctattggt
gaacgcaaatatgattgggggaagaggcagagctttgctctgtcggcaacagaggttggg
tccctgatcagtttgggtggaaatgattcttgtgaattctttcatgatccttcaatgaag
tcaagtaatgcaggtcaagttaggaagagtttatctgttaaagcgcatgctgatgggagt
ggttacttcatctctctgaatgttgtcaacaatgtcctcaaaacaaatgatcgttttacc
gttcctgtcacttgtgctgaatttgcggtcatgcgaacagcttttgcttttgctttgcct
cacataatgggttgggaccga---ttaaccagtcaacaacta------gag---------
---ttc------actgccagc------aaaagttctccagttgtg---------gcagtt
gct---gatctt------cag------------------------------------agc
tccgag------tgggatcga
>OrobancheCumana
accacacaggctgggacg------tccgctgctctgccaaaatttgggcttaat------
ggaaaacct---aca------gctaaaatatttgcaccttattcgatttacaagggcaaa
gcggcgctctctgctgaccctcttctcccgatgttcactaaattggaa---tct------
ggagattacagagttgaacgccgtggttccattatgttgacattctggcctgctattggt
gagcgcaaatatgactgggagaagaggcagaaatttgctctgtcagcaatagaggttggg
tccttgatcagtttgggttcaaaagattcttgtgaattcttccatgacccatcaatgcaa
tcgagtaatgcaggtcaaattagaaagagtttatcatttaaagcacatgctgatggtagt
ggttactttgtttctctgagtgttgtcaacaatatctataaaaccaatgatcggtttgtt
gttcctgtcaccactgctgaatttgcagtcatgcgaacagctttcacttttgctttacct
cacatcatgggttgggatcgg---ttaaccaatcagcagcagccacatcag---------
---gtg------tccgccagt------aaaagttcactggcacca------gcagctgtt
cct---gatctt------cag------------------------------------agc
actgag------tgggataga
>ConopholisAmericana
agcacccacactgggatg------tccactgctatgccaaaatttgggcttgat------
gggaaacct---aca------gctagaatatttgcaccatattcgatttacaagggcaaa
gctgcgctttctgctgaccctcttctcccgatgtttattaaattggaa---tct------
ggagattacagagttcaacgccgtggttcgattatgttgacattcttgcctgctattggt
gagcgcaaatatgattgggagaagaggcagaaatttgctctgtcagcaacggaggttggg
tccctgatcagtttgggttctaaggattcttgtgaattcttccatgacccatcaatgcaa
tcgagtaatgcaggtcaagttagaaagaatttatcaatcaaagcacatgctgatggtagt
ggttatttcatttctctgagtgttgtgaacaatatcctcaaaacaaatgatcggtttgtc
gtccctgtcactactgctgaatttgcagtcatgcgaacagctttcacttttgctttacct
cacatcataggttgggtccga---aataccaatcaggagcag------cag---------
------------cccgccagt------aaaagtagttcagctgtg---------gcggtt
cctcctgatctt------cag------------------------------------agc
tctgag------tgggataga
>Epifagusvirginiana
------------------------------------------------------------
------------------------------------------------------------
------------------------------------------------------------
------------------------------------ttgacattctggccttctattggt
gagcgcaaatatgattgggagaagaggcagaaatttgctctgtcagcaacggaggttggg
tccctgatcagtttgggttctaaggattcttgtgaattcttccatgacccatcaatgcaa
tcgagtaatgcaggtcaagttagaaagagtttatcaatcaaagcacatgctgatggtagt
ggttacttcatttctctgagtgttgtcaacaatattctcaaaacaaatgatcggtttgtc
gtccctgtcactactgctgaatttgcagtcatgcgaacagctttcacttttgctttacct
cacatcataggttgggaccga---tataccaatcagcagcag------cag------cca
---ctt------tatgctgcc------agtaaaacttcagctgtg---------gcggtt
cct---gatctc------cag------------------------------------agc
tctgag------tgggat---
>LindenbergiaPhilippensis
accacacagactgggtta------tctgctgctttgcccaaatttggccctgat------
gggaaacct---aca------gctagaatatttgctccttattccatttacaagggcaaa
gctgcactttctgctgacccacttctccccatgtttactagattggaa---tct------
ggagattacaaagttgaacgccgtggtgccattatgttgacattctggcctgccgttggc
gagcgcaaatatgattgggaaaagagacagaaatttgctctgtcagcaacagaggttggg
tccctgatcagtttgggttcaaaagagtcttgtgaattcttccatgacccatctatgcaa
tcgagtaatgcaggtcaagttagaaagaatttatcaattaaagcacatgctgatggtagt
ggttacttcatttctctgagtgttgtcaacaatttgctcaaaacaaatgagcggtttgtt
gttcccgtcactactgcagaatttgcagtcatgcgaacagctttcacatttgctttacct
cacctcatgggttgggatcga---tataccaatcaggctcca------------------
------------caatatgcc------actaaaagttcatctggg---------gcggtt
cct---gaactt------cag------------------------------------agc
tccgag------tgggataga
>OleaEuropaea
agtaccaaggctagcctg------tcaactgctggacaaaattttttgcctgac------
gggagatct---gca------gctaaaatatttgcaccctattcaatttacaaggggaaa
gctgcactttctgcctcccctattcttccaacatttagtaaattggaa---tct------
ggaggtatcagagttgatcgccgcggtgtcatattcttgactttctggcctgctattggt
gagcgcaagtatgattgggataagaaacagacttttgctttgtcggccacggaggttgga
tccctaattagtttgggtccaaaagattcctgtgaattcttccacgacccatcaatgctg
tcaagcaatgcaggacaagttagaaagagcttatcaattaaggcacatgacaatgctgga
ggctacttcatttctctgaatgttgtcaacaatatcctcaaaactaatgatcggtttgtt
gtccctgttactactgctgaatttgcagtcatgcgaacagctttcaactttgcattgcct
cacatcatgggttgggaccgg---tatactaatcagcctccc------------------
------------aaaagcata------gatgagaatccaccgagg---------cttgct
tcg---gaattt------atg------------------------------------gcg
actgag------tggaataga
>SolanumTuberosum
aacacttttgcgggcttt------tctactgttcgacagaatgttgtggctgat------
ggaaaacgg---gaa------ggtcgagtgtttgctccctactcagtatttaaaggcaaa
gcagcactttctgctgaacctaggctgcccacatttaatagactggat---tct------
ggaggtgttaaactcaatcgccgaggtgtcattatgttgacattctggccatctgttggt
gagcgcaaatatgactgggaaaagaggcagatggtttgcttatcagcaacagaggttgga
tcattgataagtatggggaccagagattcttctgaattctttcatgatccttcaatgctg
tctagtaatgctggtcaagttagaaagagtttgtcaattaagccaaatgctgatggcagt
ggttatttcatttcattgagtgttgtcaacaataatctcaaaaccaatgatcgttttact
gttcctgtcactactgccgaatttgctgttatgcgaacagctttcagtgta---------
------------------cga---tctactaatatg------------------------
------------------------------------------------------------
------tttctg------ttg---------------------------------------
---------------------
>ArabidopsisThaliana
gcaagctggtcaaattct------tcaacccctggacgtggattccctggtaaagatgcc
gcaaagcct---agt------ggtcgattgttcgcaccttattctatcttcaaaggaaaa
gctgctctctctgttgaacctgttcttcccagtttcactgaaatcgat---tcg------
ggaaatcttcggatagatcgtcgtggatccttaatgatgacttttatgcctgctattggt
gagcgtaagtacgactgggaaaagaaacagaaatttgctttgtcacctactgaagttgga
tccttaattagcatgggttccaaagacagctccgagtttttccatgacccttccatgaaa
tcaagtaatgctggtcaagtcaggaagtcactgtcagttaagccccacgcagatggtagc
ggctacttcatctcattgagcgttaacaatagcatcctcaaaaccaatgactattttgtg
gttcctgtcacaaaagctgaatttgcagtgatgaagacagcttttagttttgctcttcca
cacatcatgggttggaatcgg---ttaactggtcac------------------------
------------gttaatact------gaagctctgccgtcgagg---------aatgtt
tct---catcta------aag---------------------actgaaccacagttagag
ctggag------tgggataaa
>GlycineMax
acctattcagctgccatt------tctactgctacaaataactatgctgccaaa------
ggacacgct---tcc------gatcgaatatttgctccttatactgtttacaagggcaaa
gctgcattctcgttgattccttgtcttccaactttcactaagttggat---tct------
gggactgttgtagttgatcgacgcggttcaatcatgatgtctttcatgcattctattgga
gagcgcaaatatgactgggataaaagacagaaatttgctctctcggcaactgaagttggt
tctttgataaccatggacgctcaagattcctgtgatttctttcatgacccctcaatgtta
tcaagtaatgctggtcaagtaaggaagagcttatcaattaagcctcatgcaaat------
ggctactttgtgtctttgactgttgtcaacaacctgttaaacaccaaagactacttcagt
gttcccgtcacaactgctgagtttgctgtaatgaagacagcttgcacttttgcattgcca
cacattatgggttgggaccag---ataactaatcagcaatcc------------------
------------agaggcata------gatggccttcaagcaaag---------ggtgac
tct---aaagtt------tca------------------------------------gag
ttggaa------tgggaaaga
>PrunusPersica
acacatagcagcagcttt------tcaactgccagtaagagtttttctgttaaa------
ggaactagt---gct------cataatgtatttgcttcttttaatatcttcaaaggaaaa
gctgcactctctttgaatcctgttctcccaacattcaccaaattggaa---tct------
ggaaatcttgtagttagtcggcgtggtgttgtcatgttgaagttcactcctgccattggc
gagcgcaagtatgactgggaaaagaaccaggtatttgctttatcagcaacggaggttggc
tctctgataagcttgggtcccaaggattcttgtgaactctttcatgacccctcaatgaaa
tcaagtaatgctggtcaagtgaggaagagcttgtcaattaagtgtcatgcagatggcagt
ggctacttggtttctttggctgttgtgaacaacctcctcaaaaccaaagagaatttcata
gttcctgtcacagctgctgaatttgctgttatgaagactgcttgcagttttgtgctgccc
cacatcatgggttgggatagg---ttgatgagcaatatgccg------------------
------------acagttgta------ggagggcaacaatcaaaa---------gtggtt
cca---caactt------ttg------------------------------------gat
---gag------tgggataga
>GossypiumRaimondii
gaatcccgagctgccttt------tcaacttctctacaggatttcgctgctaca------
ggaaatgcc---aat------ggtcgtgtgtttgctccttatacgatatacaaggggaaa
gcttcactctctatttctcctgttctgccaactttcgttaagattgat---tccgacatt
ggtggccttaaagttaatcgccgtggttccatgatgttgacattctgccctgccattgga
gagcgcaagtacgattgggaacagagacagaaatttgctttgtcaccgacggaggttggg
tctttgataagcatgggtgctcatgatgcctctgaattctaccatgacccttcaatgaaa
tcaagcaatgctggccaagtaagcaagaagttatgtattaaggcatttgatagcggtaat
ggctacatgatttctttgactgttaccaacaacattctaaaatcaaacgagcagtttaac
atacctgttacaacagcggaattcgcggtcttgaagacagcatgcagttttgcattgcct
cacatcatgggttgggatcgg---ttgacgaatcagtcacct------------------
------------aaaggcatc------aaggggagtccttcaaag---------gtaaac
cca---aagcag------cat---------------------------------ttcgat
ttggag------tgggataga
>TheobromaCacao
gaatcccgagcggccatt------tcaacgtcgatacatgattttgcttccaaa------
ggaaattct---act------gctcgcgtgattgctccttatacagtatacaagggaaaa
gctgcattctctgttactcctcttctaccaactttcagtaaaatagat---tct------
ggtaaccttaaacttgatcgccgtggtgctatgatgttgactttctggcctgctgttggt
gagcgcaagtatgattgggaaaagagacagagatttgctttgtcaccaacagaggttggg
tctttgattagcatgggtgctcatgatgtgtctgaattcttccatgacccttcaatgcta
tcaagtaatgctggtcaagtaagcaagaagctatatattaaggcacttgacggtggtaat
ggctacatgatttctttgaccgtttccaacaacattctaaaatccaatgagcggtttaac
gttcctatcacaacagctgaatttgcagtattgaagacagcttgcagttttgcattgccc
cacatcattggctgggattgg---ttgaccaatcattcacgt------------------
------------aaaggcata------gaggggagttcatcaaag---------gtgaat
cca---aagctt------ttg------------------------------------gat
tcggag------tgggataga
>ManihotEsculenta
acattccaggctggcatt------tcaactgctaggcaggattttattgca---------
------------aac------gagcggatatatgctccttactctgttttcaagggaaaa
gctgcactctcagttcaacctgtaccgccaacttttactaagttggat---aca------
ggtaatgttaaagttgaacgccgcggtattatgatgttgacgttcatgcctgcaattggt
gagcgcaagtatgactatgaaaagcggcagcattttgctttgtcagcaacagaggttggt
tctttgattagcttgggtcccaaagattcttctgaattcttccacgatccttcaatgttg
tcaagtaatgctggacaagtgagaaagagcttatcaattaagccacaggcagatggcagt
ggttattttatgtcattaactgtagttaacaatattttaagaaccaatgagcggttcagt
gttcctcttacagctggtgaatttgcagttttgaagacagcttgcagttttgcgttgccc
catatcatgggttgggatcgg---ttgactgctaagctgccc------------------
------------agagaggcg------gtgggaattccacttaaa---------gcaaat
ctg---cgagag------cct------------------------------------ggt
ttagag------tgggccaag
>PopulusTrichocarpa
actttccaggctagcatt------tctactggt---------------------------
gggaagagt---tctattcaagatcgtgtatttgctccttattctgttttcaagggtaaa
gctgcgctctctgttgaacctgttcttccaactttctctaagtttggt---tct------
gggaatcttagagttgaccgacgtggttctatgatgttaactttcttgcctgctataggt
gagcgtaagtatgactatgaaaagagacagaagtttgctctatcagcaacagaagtggga
tctttgataagcacgggtcccaaagattcttgtgaattcttccatgatccctcaatgttg
tcaagcaatgctggccaagtgagaaagaacttatcaattaagccacacgcagatggtagt
ggctatttcgtttcattaagtgttgtcaacaacatcctgaaaactaccgaacgatttact
gttcctgtcacgactgctgaatttacagttctgaagacagcttgcagttttgcattgccc
cacatcatgggttgggatcgg---ttgactactccactgcct------------------
------------ggaacctta------gcatcaaagctgtcaaaa---------gtggat
cca---caaatg------cct------------------------------------gat
ttagaa------tgggataaa
>CitrusSinensis
atatcccaggctggaatg------tcaactactggtcatgatgttagtgctaag------
gggagttta---gga------ggtcgtatatttgctccttattatgtttataagggaaaa
gctgcattctctgttgatccggttctgccaactttcatgaaattggat---tct------
ggggatttaaaagttaagcgcaaaggtgtcattttgttgacctttgcacctgccattggc
gagcgcaagtatgattgggcaaagaagcagcattttgctttatcaccaacagaagttggg
tctttgctaaccatgggtcccagagattcttctgaattcttccatgatcctgcaatgcta
tcaagcaatgccggtcaaatgaggaagagcttatcgattaaggcaaatgcggat------
ggttttttcatatctttgaatgtcgccaacaacattttgaaaaccaatgagcgctttgtt
gttcctgtctcgactgcagaatttgctgtgatgaagactgcttgcagttttgcattgcct
catctcatgggttgggaccgg---ttgactaatcagctaccc------------------
------------agaagtagtactgacagttcgagttcatcaaag---------gtggat
caa---caattt------ttg------------------------------------aat
ttagag------tgggataaa
>VitisVinifera
acatctcgggttagcctt------tcaactgccacagaccattttgctgataaa------
ggaaattac---cca------gaccgagtatatgctccttattgtgtttacaagggcaaa
gcttcattgaccgtgtaccctgttctcccaaaattctctagattggat---tct------
ggaggtctgaaagttgatcgccatggtgtcatgatgctgcaattctcacctgctgtgggt
gagcgcaagtacgactgggagaagaagcagttctttgcattgtcagcggtagaggttggg
tctctattaagtttgagtcctggaggtggttgtgaatttttccatgatccttcaatgaaa
acaagtaatgctggtcaagtgaggaagagcttatcagttaagtctatg---gatggtggt
agctattttctttctctgtctgttgtgaacaatattcaaaaaaccaatgagcgccttgct
gttcctctcacagctgcagaatttgcagtgatgcagacagcttgcagttttgctcttccc
cacattttgggatgggatcgg---tacatgaatcaaaagcta------------------
------------ccaagaaca------gaa------------------------gcaact
cca---------------tca------------------------------------act
ttagaa------tgggacaga
>AquilegiaCoerulea
acaactcaggct------------------------------------------------
ggaactcgc---tcc------aaccagatatttgctgattatactgttttcaaggggaaa
gcagccctctctgtttatcctcttctgccaaagttcaatgagtccgaa---act------
agctcc---aaatacgataagaagggatgcatcttgttaaaattttggcctgctattggt
gagcggaagtatgattggcaaaagaggcagatgattgctttgtcaccaacagaagttggg
tctctgataagccttgaacctggcaagtcttgcgaattttttcacgatccttccatgaaa
tcaagtaatgcaggtcaagttagaaagagcttatctgttacaccacttggtgag---gat
ggctatatgttcaatttgaatgttgtcaataacatcctgaaaatcaatgagcggtttgca
gtccctgttaccaaggctgagtatacagtgatgcgcacagctttcagtttcatcctacca
cacatcatgggctggaatcaa---attacccaacaggtatca------------------
------------gcaagcagt------gatcagaatccaatgagg------caacaagag
atg---cggctg------agt---------------------------------cctgct
ttggaa------tggaataga
>SesamumIndicum
catcagcaacagaggttt------tcttcttatgagtctcctttcccctcacagcca---
gggcaattg---cca------ccaagagtttatgtgggctactctgtatataaggggaaa
gccgctcttactgtggagccacggcctccggagttctctcctttagat---tct------
ggggcatttaagctatcaaaggagggctttgttttactccagtttgctcctgcttctggt
gttcgtcaatatgattggggcaggaaacaggtattctcactatctgttactgaaattggg
aacataatcagccttggggcaagagattcttgtgaattttttcacgatccttttaaaggg
aaaagtgatgaaggtagagtgaggaaagtgttgaaggtggagcctttgcctgatggttct
ggccacttcttcaatctcagtgttcaaaacaagctcacgaatgtggacgagagcatctat
atccccatcacaaaggcagagtttgctgttcttgtttcatcatttaatttcgttatacca
aaaatt---ggatggttttat---cgggacagccccgttgct------------------
------------cgtgcatgt------cgt------------------------tctggc
gaa---catttg------aag------------------------------------tcg
ttttag---------------
