# Supplementary material for: Altered Mitochondrial Respiration Is Associated With Loss of Nuclear‐Encoded OXPHOS Genes in Parasitic Broomrapes
Source: Ecol Evol. 2025 Jul 6;15(7):e71737. doi: 10.1002/ece3.71737 (PMC12230201; doi:10.1002/ece3.71737)
Supplement: Supplementary file 1 — Appendix S1. [file ECE3-15-e71737-s003.tgz › Orobanchaceae_O2K_Supplementary_v3/Data_S1/DataS1/RRR/OG0001482_RECA3.filter.fas]

>CinnamomumMicranthum_RWR78339.1
atgatgggagcgtcttctggatgcctgcgcgtcctcaggagatcgttt------ctt------cccaaa---cctttgagaccgctgcagccgccgccgccggctggagcc---atttcttttgtgcgtgca---taccgtcgtcttttttcttctgaa------gttgaaactgcattggaatac---gaaagggatcaaccctattatgaggatggc---aaagtgatggagaaagatgctgcacttcaccttgctctctctcgtcttgctggcgatttcggtaaagaatctatgctatcgctgcaacgattttatggttcacgatatgcaccggttatctccacaggttctttgaagcttgatctgtctcttgggattggaggattaccaaagggacgagttgttgaaatttatgggagagaggcttcagggaaaacaacacttggccttcagattgtcaaggaagctcaaaagcttggaggttattgtgcatattttgatttagaaaatgctatggatccatctcttgcggaagccattggtgtaaacacagaagatcttcttcttgcccgtccaaattgtgctgaaaattcccttagtgcaatagatactctggtcaaaagtggatcagtagatgttatcgtggttgatagtgtggctgcccttctaccccaacatgaacttgatggtgaaataggtttt------accaaccttgaacaa------caatcacggctgatgacccatgcattgcgtaaaattcacatgtcattatgccggtccgaaacacttttgatatttattaatcaggtcagatcaaatttg---aga---aca---tttcaaggtctt---ggtaatgtaaatgaggtaacttgtggtggaaatgccttgaagttctatgcagcaatacgcatgagaattatgagaacaggcctgcttaagagtgaagacgaggttacaggtctcagtgtctcagtgcaagttatgaaaaacaaactggcacct---gcaactgcaatgaagaaa---gccgaactagagataggatttgggaagggcatttgccgtgaa---gctgaggttttggagattgcttctagtcatggagttatcccgaagaaaggaaatggttacctcatagatgggcaggttttcaaagataaggtggaagcccaacattatctagcacaaaataatgaaattacagaagaaattgtgagagtcctgagaaaccagttgctggggagcaga
>Daucuscarota_D.carota_subsp._sativus_v3.0|DCAR_519412.mRNA CDS
atggcagtcaagttaaatcaattcttacactctatgcgattgagccct---------------actcgcctcctctactcgtgcaacctacagaagtacagaattgatgcccttgtttccactgctaataca---cgcacctgctgctcttcttccgct------gttgaggctcta---gaattt---gaggcc---gatgaactacccaatgaagct---gaaacagcagaaaaagattctgcccttcgtacggctatttcccagcttgctggtgattttaccaaagaatccatgttatctctgcagcgcttttttaggacgaggcgcacatctgtggtatcaacaggctccctgaagcttgaccaagctcttggggttgggggattaccaaagggaaggatggttgaaattttcgggcaagaagcatcaggcaagacaacattggcccttcatgtaatcagggaagctcaaaagcttggaggctactgtgcatatctggatgtggaaaatgcattggacccttcacttgcagagtcaataggtgtaaacacagaaaatctacttatatcacagcctgattcagctgaaaatttgttgagtattgtacatacactgacaaaaagtggatctgtggatgtagtcgtggtagacagtgttgctgctcttgttccccaacgtgaaattgattgtatgataggtgaa------aattacgagaacata------caatcacgaataatgactcaagcactacggaaaattcaatattcattatgcaactccaagactcttatcatctttattaatcaggtgagatcagattta---agg---tcg---ggcaaaggattt---ggatgtactgatgagataacttgtggtgggaatgcattgcaattctattcgactatacggatgaagataaacagaaaaaaattgctcacaagcagggatgaggctactggtctagggatacgtgtccaagtggttaaaaacaaacttgcacct---gca------atgagaaca---gctgaattagatatccagtttggaagaggcatttgccctgaa---tctgaggtattggaaatgggctgtcaacatggagttatcttgaaagaaggaaatagctattttatagaaggaaatgttttgaacagtaaagcggaagctgaaagttatttatcacaaaacgaggaagttttgaatatagtagttaaaaccttaagagatcaattgttccatatagtg
>SolanumTuberosum_PGSC0003DMT400021038
---------------------------------------------------------------------------------------------------------------------------------atg---cgtagtgtttatgcatcttcagca---------------------gaaggt---gaactt---gatgaaatccaagatgacacc---aaaacatcagagaaagccagtgcactgcattcggccctctcgcagcttgaaggcgatttttgcaaagaatcaaggttgtccttgcagcgcttctttggtgctagacgtactcctgtaatacctacgggctcattgaggcttgatctagcacttgggcttggaggactacccaagggaagaattgttgaaatctacggacaagaagcatctgggaagacaacacttgcccttcatgtaattagagaggctcaaaagcttggaggttattgtgcatatctggatgtcgaaaatggaatgaacccctctcttgcagaagcaataggggtaaatgtagaaaatctccttatttcgcagccagattctgctgagaatttgctgagtattgtcaataccctgacaaaaagtggatccatggatgtaatcgtggttgatagtgtagcagctcttgttccccaacttgagcttgatgctacgttatgtgac------tcccctaaaggcttg------caatcaaagattatgacacaagcactacgtaaaattcattattcgttaggcaactctagcacactaattattttcattaatcaggtaagaagatctaac---aaaggatta---gttcaaggctcc---gggtgtatggatgaagtgacttgtggtggaaatgctttgcctttttatgctgccatacggcttagaacgattagaaaacaattgcttacgaccagggataagattactggtcttgggatctgcgtaaaggtggttaaaaataagctagctcct---gca------gcaacagaa---gctgaactgagcatgcagtacggcagaggcttttgtattgaa---cctgaggttttggaattggcttgtgaacatgaagtcattctgaaagaaggagggagctacttcatagatggacaggttttaaatagtagacaggacgctgaagattatctagcttcaaatggtgacattttagctaagatagttgaaactttaagagatcagctatttgtgaacaat
>SorghumBicolor_Sobic.003G422300.1
atgcgagggctcctctcctcttcctccgctctcctccgacgagccgccgcccagctc------tcgcgcgcggagtgcggtagcgcctcagcatccgcgcccagagagaca---ttttgttcgttttggtac---aaaggtcgttcgatgtcaaccaca------gttgatatgcagttagactac---gagagc---gatcccccgcttgacggtgca---aaagctatcgagaaggagtcgtcacttaatattgctgtctctcaactcgcaagtgactttgatagagaatccaatttatgtttggagcgattttcccgtacaaggaaagcatctgtagtctctactggttctcttaagcttgacctcgcgctcggtgttggaggattaccaaagggtagaatggtggagatatatgggaaagaagcatctgggaagacaacactagcacttcatgttgtcaaggaagctcaaaagaatggaggttattgtgcttatattgatgcagagaatgcctttaacccttcatttgctgaagctattggtgtagacagtgaaaggctcttgatagcccaacctgattctgctgaaaattctttaagcattgtaaacagtcttgtt---ggtggatctgttgctgttgttgttgtggatagtgtggcagcacttattcccaagtgtgaaattgaaggtgaaatatacaca------aattctgaagacatc------caatcccgtttgatgactcgggcgcttagaaaaattcagtacactctatgtcgctctgaaacacttattatttttgtgaatcaggttagaacaaagagg---acc---tca---aaaaattttcct---gggatctacaaggaggtgccttgcggtggtaatgcattagggttctattctgcagttagaatgaggacttcaagaagagaactgcgctatagtgaagacgaggctactggcataggtatatcagtgcagatcatcaagaataaattggctcca---gcgagc---ctgaaggaa---gccggcatcgacatcagatttggcaaagggatctgccatgaa---tcagaaatcctggaggtggcttcttccgtcggagttatcctgaaagatgggtgtgggtattggatcaacaatgtgttcctgacgggcaagttggaagctgagaagttcctacgtgagaacgctgcagtggcagatgagatctgcagtaccgtgagaaatgagctcttgcataggtga
>IpomoeaNil_INIL10g12497.t1
atgatggctcaatcc---------tttaagtttcttcgtctcaacact------tgt------tcaaatcctcgccttagctctttcctatccctcaaatcttggaatgga---attgcttggagaagggta---ttcaattctcaggcatcttctgca------ggttcggaatct---gagttt---gaatgt---gatgaggtcaccaatgatgcc---aaagttacagagaaaaacactgcattacgcttggctctttcacagcttgcatgtgactttggcaccgagtctatgttatcattgcaacgcttctttggtgctagacgtgcacccgtgatatcaactggctcacttaagcttgatcaagcactaggcattggaggattgccaaagggaagaattgttgaaatttacgggcgggaagcatcaggcaagacaactcttgcttttcatgtgatcaaagaggctcaaaaacttggaggttattgtgcataccttgatgtggagaacgcaatggaccccttgctcgcagaagcaataggcgtaaatacagacaatctccttatttcccagccagattctgctgaaaacctgctgagtgtagtggatactctgacaaagagtgcatctgttgatgttattgtagttgatagtgtggctgctcttattccgcaacttgagattgataggtgtatcggtgacggtgattcccagaaagatgca------caatccaaaataatgacacgagcactccggaaaattcattattcactctgcaattctaatactcttattatttttgttaaccaggtgagatcaaaagtg---caa---tca---tccaaagctttt---ggacgtgcagaggaggtaacttgtggcggaaacgcattgccattctatgctgctgtgagattgagaatgattagaaaagaactggtcaaggctaatgacaagattactgggcttagggtttctgtgcaagtagtgaaaaacaaactagctcct---gca------atggcaaat---gctgaattaagaatagagtttgggagaggcatttgcgatgaagttgaggaggcattggaactggcttgtgaacatggagtcattttacgagaaggaaacgggtatttcatagagggggaggttttaaacagcaaagaagaagctgaggcctatcttgctgaaaatgatggggctttagatcaagttataaaatccttaagagcccagttatttagaagaggg
>PrunusPersica_Prupe.7G052200.1.p
atggggttgctcttccgtcctctagcacaacgtcttggtctggctttc------ttc------aagcaacctcgcctctcttctctactctgctcggtccaccagagagga------------agaagatat---tcgacaacttgcgttgctgaatgt------gatggtctgctg---gatggt------------gatgat---aatgatgatgcc---aaagcaagagaaaaagatgctgcactgcgtttggctctctcacggctttctggcgatttcggtagagagtctatgttgtctttgcagcggttttttcgctcaagacgtccaccgatcatctccactggctccttgaagcttgatttagctcttgggattggaggattaccaaagggaagaatcgttgaaatttatgggcaagaagcatctgggaagaccacacttgcacttcacatcatcaaggaagctcaaaagcttggaggatattgtgcgtatcttgatatagagaatgcaatggatccttcacttgcagaatctatgggtgtaaacacagaaaaccttcttttttcacatcccagttcagctgagaatgtgctaaatgtggttgacactctgactaaaagtggttctttggatgtaattgtggttgatagtgtagccgccctggtcccccagtgcgaacttgatgttgtaattgatggt------gcataccgagatgca------cagtcaagaattataacccaagcattacgaaaaatacattcttcattatcccgttctcgaactcttatcgtttttgttaatcaggttagatcaagtcca---agc---aca---gggcaagatttt---ggacctatggatgaggttacttgtggtggaaatgccttgagattctatgcagcagtacgactgagaataaaaaggacacggttgcttaagactgaggataaggttacaggtcttgggatttctgtgcaagtggtgaaaaataaattagcacct---gcg------atgaagaag---gctgatctggggatacagtttgggagaggcttatgccttgaa---tctgaggtatttcagttggcttgtgagcatggtctcattgccaaagaaggaagcagttacctcataggacgaaaggtgtttagtactgaacatgcagctgaacagtatctggccaaaaatgatgcgctttttgacaaggcagttacaattttaaggaaaatgatgtttgaaagatag
>GlycineMax_Glyma.19G134900.1.p
atg---------------------tctcttttgcctcgtcttcatatc------tta------gctaggcctttactctcccccttctgccagaatggaggtagacaaata---atgagcaggattggcatg---actgcctgctctctttcttctgca------gctgaagcttca---gatttt---gaatgt---gatgcgatccatgatgatgtc---aaagcagcagagaaagataatgcactttgcttggctgtctcgcagcttgctagcgagtttagcaaggaatctatgttatctctgcagaagatttttggtgtacgccgtgctcatgtgatatctacaggctccttgaagcttgatctagctctgggaattggtggactaccaaagggcaggattgtggaaatttatggacgagaagcagctggtaagactacacttgcaattcaaattattaaagaagctcaaaagcttggagggtattgtgcatatcttgatgtagaaaatgcattggacttctcacttatggaatcgatgggcatagatactgaaaaccttcttatatcacatcctgattgtgctgaaaatttgttaagcatggttgatacattaacaaaaagtggtgctgtagatgtgattgtgattgacagtgttgctgccctcgtccccaaatgtgaacttgatcaattaggagttacc------actaatcgcgattta------caatcacgaatgatgactcaagcactgcggaagattcactattcattatctcattctcaaactctcattgttttcattaatcagattagattgagtcca---aaa---tca---gccaaggaatat---ggatctgtggaagaagtcacttgtggtggaaatgccttgagattctatgcagctgttcgtttgagactttcaagagtgagattgatcaaaactgaggataaggtagagggtgttatgatctgtgctcaagtggtaaaaaataaactagcacca---gca------gcaacgaaaagggctgaactgggtatcaagtttggaagaggcttttgccatgag---tcagatgtcttagatttggcttgtgaacatggaatctttgtgaaacatgagggaagctactttattgaaggtaacagttttgatagtagagaagcagctgaactgtttttggctcaaaatcatgctgtttgtgacaaggtggttaaggatatgagaagactttatttttaa------
>GlycineMaxma_19G134900.1
atg---------------------tctcttttgcctcgtcttcatatc------tta------gctaggcctttactctcccccttctgccagaatggaggtagacaaata---atgagcaggattggcatg---actgcctgctctctttcttctgca------gctgaagcttca---gatttt---gaatgt---gatgcgatccatgatgatgtc---aaagcagcagagaaagataatgcactttgcttggctgtctcgcagcttgctagcgagtttagcaaggaatctatgttatctctgcagaagatttttggtgtacgccgtgctcatgtgatatctacaggctccttgaagcttgatctagctctgggaattggtggactaccaaagggcaggattgtggaaatttatggacgagaagcagctggtaagactacacttgcaattcaaattattaaagaagctcaaaagcttggaggatattgtgcatatcttgatgtagaaaatgcattggacttctcacttatggaatcgatgggcatagatactgaaaaccttcttatatcacatcctgattgtgctgaaaatttgttaagcatggttgatacattaacaaaaagtggtgctgtagatgtgattgtgattgacagtgttgctgccctcgtccccaaatgtgaacttgatcaattaggagttacc------actaatcgcgattta------caatcacgaatgatgactcaagcactgcggaagattcactattcattatctcattctcaaactctcattgttttcattaatcagattagattgagtcca---aaa---tca---gccaaggaatat---ggatctgtggaagaagtcacttgtggtggaaatgccttgagattctatgcagctgttcgtttgagactttcaagagtgagattgatcaaaactgaggataaggtagagggtgttatgatctgtgctcaagtggtaaaaaataaactagcacca---gca------gcaacgaaaagggctgaactgggtatcaagtttggaagaggcttttgccatgag---tcagatgtcttagatttggcttgtgaacatggaatctttgtgaaacatgagggaagctactttattgaaggtaacagttttgatagtagagaagcagctgaactgtttttggctcaaaatcatgctgtttgtgacaaggtggttaaggatatgagaagactttatttt---------
>AquilegiaCoerulea_PIA57290.1
attatctcacgggtaaagccaatcggacggcttgtgacactggagttt------gac------acgttttatttgataagtggctatgtccccaattctggaactgatgcg---attaattccaagcacata---tactctcgaccactttcttctgta------gttgacatatca---gaatat---caatgt---gataaaccccatgacaatgag---aaagcaatggaaaaagatgctgcacttcgttttgctatttctcaggttgcaagtgagtttggcaaagagtccatgctctcattgcaacgtttttttgggttgcgatatagtccaattgtatctacaggctctttgaagcttgatttggctcttggagttggaggattaccaaagggacgaattgttgaaatttatggtccagagtcatcaggaaaaacaactcttgcttttcatattattaaggaagctcaaaagaatggaggttattgtgcatttcttgatgcagagaatgcattggatccgttacttgctgagtcttcaggagtaaacacagacaatcttcttattgcacgcccaaattcagctgaaaatttgttgagcatagctcatacactcgctagaagtggtgctgtagaagttatcgttgttgatagtgtagcagctcttgcttctcaacgtgaacttgatgttggtatagatggc------cactgtcgagaagta------caatctcgattaatgacccaagcacttagaaagatttcttccacattgtgccagtccaaaacacttcttgtatttctaaaccaggtcagaaca---------aga---ccc---cctaaaggtttt---gggcgtggaacggagatcacttgtggtggaaatgccttggaattctattcagcagttcgtatgaaaatcgcaagaaagggattgatccaaaaagaggatgagattgctggtctttcagtttgtgtacaaattgtgaaaaataaactggcacct---gta------atgacaaac---gctgatctggagattatctatggacggggatttgcctatgaa---gcagaggtattagagatggcttgtcaacaaggagtcatctcaaaacgagaaagtggttactgtatagaaggagagattctcaaagataagtatgaagctgaaaggtatctcgcagaatatcatgaaattcgagaaactgttgtaaaaattttaagaagccagttgtttgacaaaaga
>AquilegiaCoerulea_PIA57292.1
attatctcacgggtaaagccaatcggacggcttgtgacactggagttt------gac------acgttttatttgataagtggctatgtccccaattctggaactgatgcg---attaattccaagcacata---tactctcgaccactttcttctgta------gttgacatatca---gaatat---caatgt---gataaaccccatgacaatgag---aaagcaatggaaaaagatgctgcacttcgttttgctatttctcaggttgcaagtgagtttggcaaagagtccatgctctcattgcaacgtttttttgggttgcgatatagtccaattgtatctacaggctctttgaagcttgatttggctcttggagttggaggattaccaaagggacgaattgttgaaatttatggtccagagtcatcaggaaaaacaactcttgcttttcatattattaaggaagctcaaaagaatggaggttattgtgcatttcttgatgcagagaatgcattggatccgttacttgctgagtcttcaggagtaaacacagacaatcttcttattgcacgcccaaattcagctgaaaatttgttgagcatagctcatacactcgctagaagtggtgctgtagaagttatcgttgttgatagtgtagcagctcttgcttctcaacgtgaacttgatgttggtatagatggc------cactgtcgagaagta------caatctcgattaatgacccaagcacttagaaagatttcttccacattgtgccagtccaaaacacttcttgtatttctaaaccaggtcagaaca---------aga---ccc---cctaaaggtttt---gggcgtggaacggagatcacttgtggtggaaatgccttggaattctattcagcagttcgtatgaaaatcgcaagaaagggattgatccaaaaagaggatgagattgctggtctttcagtttgtgtacaaattgtgaaaaataaactggcacct---gta------atgacaaac---gctgatctggagattatctatggacggggatttgcctatgaa---gcagaggtattagagatggcttgtcaacaaggagtcatctcaaaacgagaaagtggttactgtatagaaggagagattctcaaagataagtatgaagctgaaaggtatctcgcagaatatcatgaaattcgagaaactgttgtaaaaattttaagaagccagttgtttgacaaaaga
>AquilegiaCoerulea_PIA57291.1
attatctcacgggtaaagccaatcggacggcttgtgacactggagttt------gac------acgttttatttgataagtggctatgtccccaattctggaactgatgcg---attaattccaagcacata---tactctcgaccactttcttctgta------gttgacatatca---gaatat---caatgt---gataaaccccatgacaatgag---aaagcaatggaaaaagatgctgcacttcgttttgctatttctcaggttgcaagtgagtttggcaaagagtccatgctctcattgcaacgtttttttgggttgcgatatagtccaattgtatctacaggctctttgaagcttgatttggctcttggagttggaggattaccaaagggacgaattgttgaaatttatggtccagagtcatcaggaaaaacaactcttgcttttcatattattaaggaagctcaaaagaatggaggttattgtgcatttcttgatgcagagaatgcattggatccgttacttgctgagtcttcaggagtaaacacagacaatcttcttattgcacgcccaaattcagctgaaaatttgttgagcatagctcatacactcgctagaagtggtgctgtagaagttatcgttgttgatagtgtagcagctcttgcttctcaacgtgaacttgatgttggtatagatggc------cactgtcgagaagta------caatctcgattaatgacccaagcacttagaaagatttcttccacattgtgccagtccaaaacacttcttgtatttctaaaccaggtcagaaca---------aga---ccc---cctaaaggtttt---gggcgtggaacggagatcacttgtggtggaaatgccttggaattctattcagcagttcgtatgaaaatcgcaagaaagggattgatccaaaaagaggatgagattgctggtctttcagtttgtgtacaaattgtgaaaaataaactggcacct---gta------atgacaaac---gctgatctggagattatctatggacggggatttgcctatgaa---gcagaggtattagagatggcttgtcaacaaggagtcatctcaaaacgagaaagtggttactgtatagaaggagagattctcaaagataagtatgaagctgaaaggtatctcgcagaatatcatgaaattcgagaaactgttgtaaaaattttaagaagccagttgtttgacaaaaga
>AquilegiaCoerulea_PIA57294.1
attatctcacgggtaaagccaatcggacggcttgtgacactggagttt------gac------acgttttatttgataagtggctatgtccccaattctggaactgatgcg---attaattccaagcacata---tactctcgaccactttcttctgta------gttgacatatca---gaatat---caatgt---gataaaccccatgacaatgag---aaagcaatggaaaaagatgctgcacttcgttttgctatttctcaggttgcaagtgagtttggcaaagagtccatgctctcattgcaacgtttttttgggttgcgatatagtccaattgtatctacaggctctttgaagcttgatttggctcttggagttggaggattaccaaagggacgaattgttgaaatttatggtccagagtcatcaggaaaaacaactcttgcttttcatattattaaggaagctcaaaagaatggaggttattgtgcatttcttgatgcagagaatgcattggatccgttacttgctgagtcttcaggagtaaacacagacaatcttcttattgcacgcccaaattcagctgaaaatttgttgagcatagctcatacactcgctagaagtggtgctgtagaagttatcgttgttgatagtgtagcagctcttgcttctcaacgtgaacttgatgttggtatagatggc------cactgtcgagaagta------caatctcgattaatgacccaagcacttagaaagatttcttccacattgtgccagtccaaaacacttcttgtatttctaaaccaggtcagaaca---------aga---ccc---cctaaaggtttt---gggcgtggaacggagatcacttgtggtggaaatgccttggaattctattcagcagttcgtatgaaaatcgcaagaaagggattgatccaaaaagaggatgagattgctggtctttcagtttgtgtacaaattgtgaaaaataaactggcacct---gta------atgacaaac---gctgatctggagattatctatggacggggatttgcctatgaa---gcagaggtattagagatggcttgtcaacaaggagtcatctcaaaacgagaaagtggttactgtatagaaggagagattctcaaagataagtatgaagctgaaaggtatctcgcagaatatcatgaaattcgagaaactgttgtaaaaattttaagaagccagttgtttgacaaaaga
>GossypiumRaimondii_KJB46271
atggcaatctct------------ttcaattctattgttcttaatgct------atg------tca------agatcgcctcgcttgttccctaagtttacaagagatgca---atcacttttgttggggct---tccacacgccatctttcttctgta------ggtgatgtctca---gagtac---caattt---gatgaatttcatgatgataac---aaagaaataaagaaggatggggctctgcgtgaggctctctcacaacttgctggggattttggcagagagtctatgttgtccttccagcgttttttcagatcacggcatactcctgtgatatctacgggctcattaaaacttgatctagcacttgggattggaggattaccaaagggcagaatggttgaaatttatgggcgagaagcatcaggcaagacaacattagcacttcatataatcaaagaagctcagaagcgtggagggtattgtgcatattttgatgtggagaatgctatggacccttcacttgcagaagcaataggtgtaaacacacaaaatcttcttatttcacttcctgattgtgctgagaatttgctttgtgctgttgacacactgaccaaaagtggatctgtagatgtgattgtggttgatagtgttgctgcccttgtccctcagtgtgaaattgatggttcaattggtgac------aataagcgtgatgta------caagcgcgaataatgactcaagcacttcgaaaaatttcttcttctttatgccgttctaatactcttattttatttcttaatcaggtcagatataattca---aaa---caa---ggtcaagctttt---gggcatatggatgagatcacttgtggaggaaatgcccttaaattttattccgcaatacggttgaggatgataagaactggattgctgaagaatgaggataaggtaactggcttaggtgtttgtgtgcaagtggtgaaaaacaagctggcacct---gta------atgcagaaa---gccgagctcgggatacaattcggcagagggttttgccgtgaa---tccgaagtcttggagttggcatgcgagtatggaatcatcaacaaagaaggaagcaactactacattgaaggtaggatttttagcggtaaacaagaagctgaacgatacttggctgaaaaagatggtgttcttgaaaatatagccatggatttaagaactatactattccagaggaaa
>GossypiumRaimondii_KJB46270
------------------------------------------------------------------------------------------------------------------------------------------------------------------------------------------------------------------------------------------------------------------------------------------------------atgttgtccttccagcgttttttcagatcacggcatactcctgtgatatctacgggctcattaaaacttgatctagcacttgggattggaggattaccaaagggcagaatggttgaaatttatgggcgagaagcatcaggcaagacaacattagcacttcatataatcaaagaagctcagaagcgtggagggtattgtgcatattttgatgtggagaatgctatggacccttcacttgcagaagcaataggtgtaaacacacaaaatcttcttatttcacttcctgattgtgctgagaatttgctttgtgctgttgacacactgaccaaaagtggatctgtagatgtgattgtggttgatagtgttgctgcccttgtccctcagtgtgaaattgatggttcaattggtgac------aataagcgtgatgta------caagcgcgaataatgactcaagcacttcgaaaaatttcttcttctttatgccgttctaatactcttattttatttcttaatcaggtcagatataattca---aaa---caa---ggtcaagctttt---gggcatatggatgagatcacttgtggaggaaatgcccttaaattttattccgcaatacggttgaggatgataagaactggattgctgaagaatgaggataaggtaactggcttaggtgtttgtgtgcaagtggtgaaaaacaagctggcacct---gta------atgcagaaa---gccgagctcgggatacaattcggcagagggttttgccgtgaa---tccgaagtcttggagttggcatgcgagtatggaatcatcaacaaagaaggaagcaactactacattgaaggtaggatttttagcggtaaacaagaagctgaacgatacttggctgaaaaagatggtgttcttgaaaatatagccatggatttaagaactatactattccagaggaaa
>SolanumTuberosumtu_DM.10G028180.1
atggtg------------------cttcaatttcttcgctctcgttgc------ctt------tctgctttccccttatcttctttcaaacct---------cagaatgga---atggcttggagaaggatg---cgtagtgtttatgcatcttcagca---------------------gaaggt---gaactt---gatgaaatccaagatgacacc---aaaacatcagagaaagccagtgcactgcattcggccctctcgcagcttgaaggcgatttttgcaaagaatcaaggttgtccttgcagcgcttctttggtgctagacgtactcctgtaatacctacgggctcattgaggcttgatctagcacttgggcttggaggactacccaagggaagaattgttgaaatctacggacaagaagcatctgggaagacaacacttgcccttcatgtaattagagaggctcaaaagcttggaggttattgtgcatatctggatgtcgaaaatggaatgaacccctctcttgcagaagcaataggggtaaatgtagaaaatctccttatttcgcagccagattctgctgagaatttgctgagtattgtcaataccctgacaaaaagtggatccatggatgtaatcgtggttgatagtgtagcagctcttgttccccaacttgagcttgatgctacgttatgtgac------tcccctaaaggcttg------caatcaaagattatgacacaagcactacgtaaaattcattattcgttaggcaactctagcacactaattattttcattaatcaggtaagatctaacaaa---gga---tta---gttcaaggctcc---gggtgtatggatgaagtgacttgtggtggaaatgctttgcctttttatgctgccatacggcttagaacgattagaaaacaattgcttacgaccagggataagattactggtcttgggatctgcgtaaaggtggttaaaaataagctagctcct---gca------gcaacagaa---gctgaactgagcatgcagtacggcagaggcttttgtattgaa---cctgaggttttggaattggcttgtgaacatgaagtcattctgaaagaaggagggagctacttcatagatggacaggttttaaatagtagacaggacgctgaagattatctagcttcaaatggtgacattttagctaagatagttgaaactttaagagatcagctatttgtgaacaat
>AquilegiaCoerulea_PIA57296.1
------------------------------------------------------------------------------------------------------------------------------------------------------------------------------------------------------------------------------------atggaaaaagatgctgcacttcgttttgctatttctcaggttgcaagtgagtttggcaaagagtccatgctctcattgcaacgtttttttgggttgcgatatactccaattgtatctacaggctctttgaagcttgatttggctcttggagttggaggattaccaaagggacgaattgttgaaatttatggtccagagtcatcaggaaaaacaactcttgcttttcatattattaaggaagctcaaaagaatggaggttattgtgcatttcttgatgcagagaatgcattggatccgttacttgctgagtctataggagtaaacatagacaatcttcttattgcacgcccaaattcagctgaaaatttgttgagcatagctcatacactcgctagaagtggtgctgtagaagttatcgttgttgatagtgtagcagctcttgcttctcaacgtgaacttgatgttggtatagatgac------cactgtcgagaagta------caatctcgattaatgacccaagcacttagaaagatttcttccacattgtgccagtccaaaacacttcttgtatttctaaaccaggtcagaaca---------aga---ccc---cctaaaggtttt---gggcgtggaacggagatcacttgtggtggaaatgccttggaattctattcagcagttcgtatgaaaatcgcaagaaagggattgatccagaaagaggatgagattgctggtctttcagtttgtgtacaaattgtgaaaaataaactggcacct---gta------atgacaaac---gctgatctggagattatctatggacggggatttgcctatgaa---gcagaggtattagagatggcttgtcaacaaggagtcatctcaaaacgagaaagtggttactgtatagaaggagagattctcaaagataagtatgaagctgaaaggtatctcgcagaatatcatgaaattcgagaaactgttgtaaaaattttaagaagccagttgtttgacaaaaga
>CoffeaCanephora_Cc06_g18230
atggtgcctttggcgcctcaaaatcaaaattttctccgactcagtgct------ttc------tctgcttctcggcttttctcagcactccccttgttcagtcagaatggg---ttttccgggagacaagtgatagatagtcggcacttctcttcagca------gctgaagctcca---gaattt---gagttt---gatgacatccctaatgatgcc---aaggcaacagagaaagatgctgctttacgtgtagctctatcacagcttgctggtgaatttgggaaggaatcaatgctgtctttgcagcgcttctttcgctctaggcgtgcaccagtgattcccacaggctcactgaggcttgacctagcccttgggattggtgggctaccaaagggaaggattgttgagatttttgggcaagaagcatctgggaagacaacgcttgcacttcatgttattaaggaggctcaaaaactaggaggttattgtgcatatctggatgtggaaaatgcaatgaatccttcccttgctgaatctatcggtgtaaatatagataatctcctcatttcacaaccagattctgcagagaatttgctcagtatggttgatacactgacaaaaagtgggtctatagctgtggttgttgttgacagcgtggctgctcttattccacagcttgaaattgacaatgtggaggttggc------tccactaaagacata------caatctcaaataatgacgcaagcactaagaaaaattcgttattcattgtccaattctcatactcttatcatatttgttaatcaggtgcgagcaaatctg---aag---tca---gcccaaggaaat---cgcccagcagatcaggtaacttgtggtgggaatgctttaccattttatgctgctgtgcgaatgaaactattcaggaaagctttgctaaagactcgggataaggctactggtcttgggatctgtgtgaaagtaattaagaataaactggctcct---gca------atgacaaat---gctgagctgacaataaaattcgggcaaggtatctgctgtgag---tctgagattttggaattggcttgtgagcatggaattattttgaacgaaggtggcagctattttatagaaggtaaaactttgaacaccaaagaggaagctgaagattttcttactgcaaattctagtgttttggatcacatagttaagaatttgaggtgtcaattatttgagaggaaa
>OryzaSativa_LOC_Os01g71690.2
atgcgagctctcgtagcctcctccgctctcctccggagatctgccgcc------cgt------gccaacctccccgtgtcctctcctctccgccgctttccccagaattgg---ataaacgacagattttgt---tggttcttatcaaaaagttgttcg------atgtcaacctca---gactat---gagact---gatcccccactcgatggtgta---aaagttctcgagaaagagtcgacactaagtgtcgctgtctctcaactcgcaagtgattttgatagagaatctaatttatgtttggagcggttctcccgcacaaggcgcacacctgtgatctccactggttctcttaagcttgatattgctcttggcattggtggattaccaaagggtagaatggttgaattatttggaaaagaggcctctgggaagacaacactcgcccttcatgttgtcaaggaagcgcaaaagaaaggaggctgctgtgcttatattgatgcagaaaatgcttttaacccttctgttgccgaagccattggtgtaaacgttgaaaagctcctgatagcccaacctgactctgctgaaaattctttgagcatagtgaacactcttgtt---ggtggatcaattgatgttgttgttgtcgatagtgttgcagcacttattcccagatgtgaacttgaaggtgaaatatatatg------aattctgaagatgtg------cagtcccgcttgatgactcgggcacttcgaaaaattcagcacacactaagtcgctctgaaacgctgattatttttgttaatcaggttagaacaaagttg---agc---tca---aatcagactcct---ggaatcttcaaggaggtagcttgtggcggcaatgcattaggattctatgctgcagtcagaatgaggacttcaagaagggaattacgctacaatgaggcccaggctactggcatcggtatatcagtgcagataatcaagaacaaattagctcca---gcaact---ctgaaggaa---gctggcattgacatcagatttgggaaggggatctgctacgaa---tcagagatcctggagctggcttcttcccttggggttattatgaaggatgattctgggtattggatcaatggtgagttccttccaaacaaggcagaagctgagaaattcctacgtgaaaatgctgctgtggcggatgaaatctgcggtaccatgaggagacaattctttgaaagtctt
>VitisVinifera_GSVIVT01005038001
atgatttttcttacaaatccatatgcacggtttctttttttcaatggt------ttcagaggatcttcatctctcctgtcgtcctcccttcagactggaaaaagagacgca---gtggcctgcatcgggatg---cacacacgctctctttcttcgtca------gttgagtttcta---gagatt---gaatgt---gatgaatatggtaatgatgta---aaagcagcagagaaagatactgcactacgtctagctatctcccgacttgcgggtgattttggcagagaatctatgttgtcactgcagcgcttttttgtctcacgacatgcaccagtgatatcaacaggatcattaaaactggatctagctcttggaattggaggattaccaaagggaagaatagtagaaatttatggccaagaagcatcgggcaagacaactcttgctcttcatattatcaaagaagctcaaaagcttggaggatattgtgcatatcttgatgtagagaatgcaatgaacccttcatttgcagaatccatgggtgtaaatgtagataatcttcttatttcacctccggattctgctgaaaatttgctgagtatggttaatacactgaccaaaagtggatcgatggatgtaattgtggttgatagcgtggctgctcttgttccccaacatgaacttgatgttgtgataggtggc------acctaccaagatgta------cagtcacaaattatggcccaagctctgcgaaaaattcattattcattatgccggtccgaaactctcatcatttttgttaatcaggttagatcaagtttg---aaa---tca---agtcatggcttt---ggacgcttggatgaggttacttgtgggggaaatgccttaagattttatgcagctgtgcggttgagagttatgagaactggattgctgaggactgaggacaaggttacaggccttggggtctgtgtgcaagtggtgaaaaataaactagcacat---gca------acgaaaaaa---gctgatctggggatacagtttggaagaggcatttgctttgaa---tctgaagtcttagaactagcctgtgaacatggagtcatatggaaagaaggaagcaaatatatcatagaaggggaagctttcaataataaacaggaagctgaacagtatatggctcaaaacagtggggttttagaaaggatagtctcattcctcagaagccatttgtttgagagggaa
>TheobromaCacao_Thecc1EG028130t1
atggtgatctct------------ttgccatctcttactctcaatgtt------gtg------tcaagatcacgattcttctctttactcccttctttccctagagaagca---atcacttgtattggggct---cccacctaccatttttcttctgca------gcggatttttca---gagtgt---gaattt---gatgaatttcatgatgataac---aaagaaacaaagaaggacactgcactacgtcaggctctctcgcagcttgctggtgactttggtagagagtctatgttgtccttgcagcgttttttcaactcaaggcgtgctcctgtgatatctacaggatcattaaagcttgatctagcacttggcattggaggattaccaaagggaagaatggttgaaatttatgggcgagaagcatctggcaagacaacattagcacttcatataatcaaagaagcacaaaagcttggaggctattgtgcatatcttgacgtggagaatgctttggacccttcatttgtggaatcaataggtgtaaacacaagaaatcttcttatttcacatcctgattctgctgagaatttgctgtgtatggttcatacacttaccaaaagtggatctgtagacgtaattgtggttgatagtgttgctgcccttgttcctcaatgtgaacttgatggttcaattggtgat------agtgggcgtgatgta------caagcacgaataatgacccaagcacttcgaaaaatttattcttctttatgctgttcccgaactcttattatatttcttaatcaggttagatataattca---aaa---tca---ggtcaagctttt---ggacacatggaagaggtcacttgtggtggaaatgccctgaaattttattctgcaatacggttgaggatgataagaactggattgctgaagagtgaggataagataactggtcttggggtttgtgtgcaagtgatgaaaaataagtttgcacct---gca------atgaagaaa---gctgaattgggaatccagtttggtaggggctttagctgtgaa---tctgaggtcctagaattggcatgtgagtatgaaatcatcagcaaagaaggaagtaacttcttaattgaaggggaggcatttggtgataaagagaaagctgaacaatacttggctgaaaatgatggtgttcttgaaaagatagtgatgattttaaggacaaaattatttgaaaggaaa
>CitrusSinensis_orange1.1g016151m
atggtacaattg------------ctgcagcctttccgtttcagttcc------ata------gcaccacgtcgtttcttctctctctttccttctttctctagagacgca---attacttgtattggaatg---aacatccatagtctttcttctgca------gctgaagttcca---gaattt---gat------gatgaaccgcatgatgatgcc---aaaataatgcagaaagataatgctctacgtctggcactctcacagcttgccaatgattttggtaaagagtctatgttatctttgaagcggttttttggctcaaggcgtgggcctgtaatatctacaggctctttaaagcttgatctagcacttggtattggaggattaccaaagggaagaattgtagaaatatatgggcgtgaagcatctggcaaaacaacactagcacttcatgttatcaaggaagctcaaaagcttggaggatactgtgcttatcttgatgtagagaatgcattagacccttcccttgctgaagcaatgggtatagacgcggaaaatcttctgattgctcaaccagattctgctgaaaatttgctgagtgtggttgatacactgaccaaaagtggatccattgatgtaattgtggttgatagtgttgctgccctcatccctaaatgtgaaattggtgttcccataaatggc------atgtacagtgatgca------caatcaagaataatgacacaagcacttcgaaaaattcattattcattgtgccagtcccatacccttatcattttcctcaatcaggtaaggtttagtgca---aaa---tca---ggtcagggttta---ggacgtatggatgaggtcacttctggtggaaatgctttgaaattttatgcagctcttcgtttaagaatgatgaggacgagattgttcaagattgcagataagataaccgggctggaggttagcgtccaagtggtgaaaaataaattggcacct---gca------atgaagaaa---gctgacctcatgatagagtttggcaaaggcttctactgtgtg---cccgaaatttttgaattggcatctgaacatggaatcattcagaaggaagaaaataagtacatcataaaacgggaggttttcaatgagagacatcaagctgaacagtatttgattgaaaataatgaggttctcaacaagataatcatgatcttgaggaaacatttgtttgaaaggcat
>HelianthusAnnuus_OTG11392.1
atgtcctcaaaactc---------cccttcgcactccgattcaccaat------gtt------ttccgatcacttcttctttcttcctgcaaacaacagcaacaacaggtt---ctcagtctcagccaccat---tgtactaataatacaagcacttattgtttctcatctgcagca---gatgca---gaagaa---gataaacttcatgatgacttg---aaagctgcagaaaagcatacagctcttcactcagccctatcagagcttgcaggagcttttgatggggagtctatggtgttcttgcagcgcttttttcgtgcaagagtgaaacctgtaatatccaccggttctttaaagctagatcttgctcttggcattggaggattaccaaagggaagaattgttgaaatttatgggcacgagggatcaggcaagacaacacttgctttaaatgtaatcagggaagctcagaagcttggaggttattgtgcatatctggatgtggagaacgcgctcgaccctaagctgcttgaaataattggtgtaaataccaaaagtcttctcatctcacagccaaattctgctgaaaatgtgctgagtattgttgatactctcacaaaaagtggagcagttgatgtgattgtcgtcgacagtgttgctgcacttatcccccaaagtgaaatcgcaggcttaataagtgac------aatattgttgagacg------caatcaaaaataatgacacaagcactccgcaagattcatttttcattatgtcggtcagagactcttattatatttataaaccaggtgagatcaaattta---aaa---tctcgtcaagagggactt---aaaaacgtaagcgaggtaacttgtggtggaaatgctttgccgttttactccgctgttcgtatgagaattgctagaaaaggattgctcaagtctctggaaaaggttacgggtcttggaatatgtgtagaggtgatgaagaacaaattagcacca---aca------atgagaaag---gcggaattggagattgaatttgggaaaggcatatctcgtgca---tccgagatcctagaattggcttgtgaacacggggttgttctaaaggaaggaaattgttactttatagatggagaggttttgaacagtaaaatacaagcagaaacttatttgattcaaaacgaacggatctgtgataagttggttaaatctctaagaagacagttgtttcgtgttgat
>AquilegiaCoerulea_PIA53706.1
atgttttac---------------tttaatggtgtcaaaaggtctttc------ttc------tcgactctc---ttcctttctctcaaacagaatggtaaaactgatgcg---attaattccaagcacata---tactctcgaccactttcttctgta------gttgacatatca---gaatat---caatgt---gataaaccccatgacaatgag---aaagcaatggaaaaagatgctgcacttcgttttgctatttctcaggttgcaagtgagtttggcaaagagtccatgctctcattgcaacgtttttttgggttgcgatatactccaattgtatctacaggctctttgaagcttgatttggctcttggagttggaggattaccaaagggacgaattgttgaaatttatggtccagagtcatcaggaaaaacaactcttgctcttcatattattaaggaagcccaaaagaatggaggttattgtgcatttcttgatgcagagaatgcattggatccgttacttgctgagtctataggagtaaacacagacaatcttcttattgcacgcccaaattcagctgaaaatttgttgagcatagctcatacactcgctagaagtggtgctgtagaagttatcgttgttgatagtgtagcagctcttgcttctcaacgtgaacttgatgttggtatagatggc------cactgtcgagaagta------caatctcgattaatgacccaagcacttagaaagatttcttccacattgtgccagtccaaaacacttcttgtatttctaaaccagttcaggtcagaa-ca---aga---ccc---cctaaaggtttt---gggcgtggaacggagatcacttgtggtggaaatgccttggaattctattcaacagttcgtatg-----------------------------------------------------------------------------------------------a------------------------------------------------------------------------------------------------------------------------------------------------------------------------------------------------------------------------------------------------
>PopulusTrichocarpa_Potri.016G057700.1
atggtactttca------------attcaatcacatcgtttcaattcc------ttc------gcaagatttcgactttcctctctcctcccttctctatatagaaatgca---accacttttactggaagc---aatgataatagtctttcttctgta------gtt------tca---gatttt---gaacct---gatgaactccatgatgatggc---gaagcaaaacagaaagataatgcacttcgtttggctctcacacagctagctggtgaatttggtagagagtctatgttgtcattgcagcggtttttcaactcacgaagggctcctgtaatatcaacaggctcgttgaagcttgatcttgcacttggcattggtggattaccgaagggaagaatggttgaaatctatgggaaagaagcttctggcaagacaactcttgcacttcatattatcaaggaagctcaaaaacttggaggatattgtgcatatcttgatgtagagaatgcaatggaccctttacttcctgaatcaatgggcataaacacagaaaatcttcttatttcacatccagattgtgctgaaaatttgctcagtgtagtcgatactctgactaaaagtggttctgtagatgttatcgtggtggatagtgttgctgcacttgtcccccaacgtgagattgatactgcggtaggaggc------acctttgaagatata------caatcacgattaatgacccaagcactacgaaagatcaattattcattatgccaatcacaaactctcattatttttcttaatcaggttagaaaaagttta---aaa---tca------------------gggcgtgcagaagaggtcacttgtggcggaaatgccttgaaattctattcagctgtgcgtttgagaatgatcagaacaagactgctcaagactgaggacaggataaccggtcttggggtgtgtgcacaagtggtgaaaaataaattggctcct---gct------atgacgaaa---gctgaacttgagatacagtttgggagaggcttttgctctgaa---tctgaggtcttagaattagcttgcgagcacagtctcatcaagaaagaaggaagcagctatgtcattggcagaaaggtatttggcaatgaacgtgtagctgaacaatacttaatggaaaatgaaggggttcatgatcaaatagttgcaaaattaagggaaaaattatttcagaggaag
>PopulusTrichocarpa_Potri.006G048000.1
atg---------------------gcactttcaattcgtttcaattct------ctg------gcaagatttcgcctttgcactctctctcagaatggaagaagacatgcg---gttacatttattggaagg---aatgatcacactctttcttctgta------gtt------tca---gatttt---gaacct---gatgaactccatgatgagggt---gaagcgaaacagaaagataatgcgcttcgtttggctctcacgcagcttgctggtgaatttggtagagagtctatgctgtcattgcagcggtttttcagctcacgaagagcttctattatatcaacaggctcgttgaagcttgatcttgcacttggaattggtggattaccgaagggaagaatggttgaaatctatgggcaagaagcttctggcaagacaactattgcacttcacattatcaaggaagctcaaaagcttggaggatattgtgcatttcttgatgtagagaatgcaatggatcattcacttgctaaatcaatgggcgtaaacacagaaaatcttcttatttcacgtccagattgtgctgaaaatttgctcagtgtagtcaacactctgactaaaagcgggtctgtagatgtgatcgtggttgatagtgttgccgcccttgttcctcaacgtgagattgatactgtggtgggaggc------tcctttgaagatata------caatcacgattaatgacccaagcacttaggaagatcaattattcattgtgccaatctcgaactcttattatttttcttaatcaggttagaacaagttta---aaa---tca------------------ggacgtgcagaagaggtcacctgtggtggaaatgccttgaaattctattcggcagtacgtttgagaatgatcagaacaggactgctcaagactggggacaaggttactggtcttggggtgtgtgcacaagtcgtgaaaaataaattggctcct---gct------atgacaaaa---gctgaaattgggatacagtttgggagaggcttttgctttgaa---tctgaagtcttggaattagcttgtgagcagagtctcatcaagaaggaaggaagtagctatgttattggcagagaggtatttagcaatgaacatgcagcagaacagtatttaattgaaaatgaaggggttcttgatcaaatagttgcaaaattaaggggaaaattacttcaaaggaag
>SesamumIndicum_SIN_1018654
------------------------------------------------------------------------------------------------------------------------------------------------------------------------------------------------------gatcatattccggatgattcc---aaggtgacagagaaagatactgcactgcgtatggctctatcgaacctttcaggggaatttggtaaagaatcaatgctgtcattgcagcgattctttggggctagaagagcccctgtgatatccaccggctcattgaggctggatcaggctcttggtattggtggactacctaaggggaggatggtagaaatttacgggcaggaagcatcagggaagacaacacttgcattacatgttattaaggaggctcaaaagcttggaggttactgtgcctatcttgatgtggagaatgcaatggacccttcacttgctgagtcaataggtgttaacactgaggatctccttatttcacagccagattctgctgaaaatttgctgagtgtggtggatacattgacaaaaagtggatcgatttctgttattgttgttgacagtgtagcagctcttgttcctcaatgtgaagttgacacttcacaatgtggt------tcctccagagatctt------caatcaaaaataatgacccaagcactacggaaaatacattattctctatgcaactccaatacacttattatttttatcaaccaggtaagaaaaaatttg---aaa---tta---gttgaaggctct---gtgcgtgtggatgaagtaacctgtggtggaaatgccttgaaattttatgctgctatacgtatgcgaattagcagaaagggattgctcaagacagaggataaggctaccggtcttgggatttctgtgcaagtagttaaaaacaaactcgcacct---tca------atggcaaaa---gctgaattaagtataagattcgggaaaggaatctgccgcaaa---tcagaggccttggatttggcctgtgaacatggtgtcatagtgaaagatggaagcaggtacttcatcaaaggaagagtcttgcatagtagagaggaagttttaaggtatctgggtgcaaatgatggggctttggatgatgtaatcagaaccttaaggtgtcatttgtttgagagagaa
>ChristisoniaKwangtungensis_TRINITY_DN2616_c1_g1_i2
atgattccttctgtgtctaaaccagtgatattttttcgattaagtttc------ctc------tcaacctatcgcgtctcctctctccttaattcacactccaagaattca---tatgcctggagaaggacg---cagagtactcatgcttcaccgtca------gctgaaatttca---gaatac---acatttgatgatcatattccggatgatact---aagataacagaaaaagatgcggcgttgcgtatggctttgtcaaagctttcaagcgaatttggtaaagaatcgatgctttcattgcaacgcttctttggtgctagacgagcgtctgtaatatcgacggggtcgttaaggctggatcagacccttggtattggtggattaccgaagggaaggatggttgaaatatatgggcaagaagcttctgggaagacaacattggcactgcatgttattaaggaggctcaaaagcttggagggtattgtgcgtacctcgacgtggagaacgcaatgtgcccttcacttgccgaagcaataggtgtcgacacggacaatctccttatctctcagccagattctgctgaaaacttattgagtgtcgtagatacattgacgaaaagtggatcgatttctgtaattgttgtcgacagtgtcgccgcacttgttcctcaacgtgaaatcgacacattgcaatacggc------tcctatcgagacttg------caagcgaagataatgacacaagcgctgcggaagatacattattctctatgcaactccgataccctaattattttcatcaatcaggtgaggaaaaagttg---aca---ttg---gtagaaggatct---gttcgtgccgatgaagtgacttgcggaggaaatgccttgaaattctacgctgctatacggatgcgaattagccggaaggaactggtaaaggcagaagataaggctacgggtctcgggatttgcgtgcaagtcgtaaaaaacaagttagcacct---tcc------atggctaga---gtcgagttagatatacgattcggaaaaggaatctcccgggaa---tcagaggccttggatctggcatgcgagtatggggtcgtagtgaaagatggcgacatgtatttcgtcaaggggagaatcttgcggagtcgggaggcggctttaaggtatctggcggcgaacggccgggctctagacgacattgtgaagactttaaggtgccatttgtttccg------
>StrigaAsiatica_SGA_v2.0_scaffold105G30364
atgattacgtctgtgtctaaattagtgagattttctcgattaagcttc------ttc------tcaacctttcgcgtcttgtctgttgtctcttcaccatcgaagaattta---tgtgcgtgtagaaggact---cagtgcacttatgcttcaccgact------gctgaaatctca---gaatat---gcgtttgacgatcatattccggatgacaca---aaggtgacagcgaaagatgccgcactgcgtatggctctgtcgaagctttcaggtgaatttggtaaagaatcgatgctttctttgcagcgattctttggtgccagacgggcctccgtagtaccgacgggctcgttgaggctggatcaggcccttggtgttggtggattgccaaagggaaggatggttgaaatttatggtcaggaagcatccgggaagacaacattggcacttcatgttattagggaggctcaaaaacttggaggttactgtgcctatcttgatgtggagaatgcaatgtgcccttcccttgctgaagcaataggtgtcaacacggacaatctccttatttcacagccagattctgctgaaaacttacttagtgtggtagatacattgacaaaaagtggatcgatttctgtaattgttgttgacagtgtagccgcacttgttccccaatgtgaagccgacacattggaatatggc------tcttatagagacttg------caatcgaaaataatgacacaagccctacggaaaatacattattctctatgcaattctgatactctcattattttcatcaaccaggtgagaaaaaagttg---aaa---gtg---gttgaaggatct---gttcatgcggaagaagtcacgtgtggaggaaatgccttgaaattttacgctgctatacggctgcgaattagcaggaaggaactgataaaggcagcagatagtgccacgggactcgggatttgtgtgcaagttgtgaaaaacaagttagctcct---cca------atggagaaa---gcagaattatgtatacgattcggaaaaggaattgctcgggca---tcagaggcattggatttggcctgcgagcatggggttatagtgaaagatggagaaagatattctataaaagggaaaatcatgcacagtcgagaggaagttttaaggtatctggcgctaaacgataaagctctagacgacattgtgaaaactttaaggtgtcatttgtttgagaggcaa
>Phtheirospermum_Pjv1_00014187
------------------------------------------------------------------------------------------------------------------------------------------------------------------------------------------------------------------------------------------------------------------------------------------------------atgctttctttacagcgattttttggtgctagacgggcctctgtaatatccacaggctcattgaggcttgatcaggcccttggtattggtggattaccaaagggaagaatggttgagatttatgggcaagaagcatccgggaagacgacattggcattgcatgtcattaaggaggctcaaaagcttggagggtactgtgcgtatctcgacgtggagaatgcaatgtgcccttcacttgccgaagcaataggggtcgacacggacaatctcctgatttcacagcctgattctgctgagaatttactaagtgtggtggatacattgacgaaaagtggatctattgctgtaattgttgtcgacagtgtagctgctctcgttcctcaatgtgaagtcgatgcgttggaatatggc------tccaatagagacatt------caatccataataatgacaaaagccctacgaaagatacattattctcaatgcaattccaatactcttattatttttattaaccaggtgagaaaaagtttg---aaa---tta---gtcgaagggtctgttgttcgtgcggatgaagtaacttgtggaggaaatgccttgaaattttatgctgccattcggatgcgaattagcagaaagggattggtgaaggtggaggataaggctactggtctcgggatttgcgtgcaagtggttaaaaataagttagcacct---tcg------atggcgaaa---gcggaattaagtataagatttggaaaaggaatatgccgcgaa---tcagaggccttggatttggcgtgcgaacatggcgtcatagtgaaagatggaggcagatattacataagagggaaaattatgcacagtcaagaagaagttttaaggtatctgtcggaaaacgatggggctctggatgatattgttagaaccttaaggtgtcatttgttcgagagacaa
>Phtheirospermumheirospermum_trinity.Trinity
atggttacttttgcatccaaaccagtgagtttttttcgatcgagtttc------ctc------tctacctttcgtgtctcgtctgccatcgcttcacagtccaagaattca---tatgtctggagaaggacg---cagagcacttatgcatcgccgccc------gtcgaagtttca---gaatat---acatacgatgatcatattccagatgatacc---aaggcaaatgagaaagataccgcattgcgtacggctctgtcgaacctttcaggggaatttggtaaagaatcaatgctttctttacagcgattttttggtgctagacgggcctctgtaatatccacaggctcattgaggcttgatcaggcccttggtattggtggattaccaaagggaagaatggttgagatttatgggcaagaagcatccgggaagacgacattggcattgcatgtcattaaggaggctcaaaagcttggagggtactgtgcgtatctcgacgtggagaatgcaatgtgcccttcacttgccgaagcaataggggtcgacacggacaatctcctgatttcacagcctgattctgctgagaatttactaagtgtggtggatacattgacgaaaagtggatctattgctgtaattgttgtcgacagtgtagctgctctcgttcctcaatgtgaagtcgatgcgttggaatatggc------tccaatagagacatt------caatccataataatgacaaaagccctacgaaagatacattattctcaatgcaattccaatactcttattatttttattaaccaggtgagaaaaagtttg---aaa---tta---gtcgaagggtctgttgttcgtgcggatgaagtaacttgtggaggaaatgccttgaaattttatgctgccattcggatgcgaattagcagaaagggattggtgaaggtggaggataaggctactggtctcgggatttgcgtgcaagtggttaaaaataagttagcacct---tcg------atggcgaaa---gcggaattaagtataagatttggaaaaggaatatgccgcgaa---tcagaggccttggatttggcgtgcgaacatggcgtcatagtgaaagatggaggcagatattacataagagggaaaattatgcacagtcaagaagaagttttaaggtatctgtcggaaaacgatggggctctggatgatattgttagaaccttaaggtgtcatttgttcgagagacaa
>Pedicularis_TRINITY_DN27756_c0_g1_i3
atggtttcttttgcatca------gtgagattttttcgatcgagtttc------ctc------tcttcctttcgtgtctcgtctgccatcgactcacagtccaagaattca---tatgtttggagaaggtat---ttgagcatttatgcatcgcccccc------gttgaagtttca---gaatat---acatacgatgaccatgttccagatgatgct---aaggcgaatgagaaagataccgcattgcgtacggccctgtcgaacctttcaggggattttggtaaagaatcgatgctgtcgttacaacgattttttggtgctagacgagcctccgtaatatccacaggctcgttgaggctggaccaggcccttggtattggtggattaccaaagggaagaatggttgagatttatgggcaagaagcatctgggaagacaacattggcattgcatgtgatcaaagaggctcagaagcttggagggtactgcgcgtatctcgatgtggagaatgcaatgtgcccttcgctcgccgaagcaataggggttgacacagacaatctcttgatttcacagcctgattctgctgagaatttactaagtgtggtggatacattgacgaaaagcggatctatttctgtaattgttgttgacagtgtagctgctctcattcctcaatgcgaagtcgatgcgttggaatatgga------tcgaataaagacata------caatcgatagtaatgacaaaagccctacgaaagatacattattctctatgcaattccaatactcttataatttttattaaccaggtaagaaaaagtttg---aaa---tta---gtcgaagggtctgttgttcgtgcggatgaagtaacttgtggaggaaatgccttgaaattttatgctgctattcggatgcggattagcagaaaaggattggtgaaggcagaggataaggcaactggtctcgggatttgcgtgcaagtagttaaaaacaagctagcacct---tca------atggcgaaa---gcggaattaagtataagatttggaaaaggaatttgccgggaa---tctgaggccttggatttggcgtgcgaacatggcgtcattgtgaatgatggaggcagatattacataggaggaaaaattttgcatagtcaagaagatgttttgaggtatctgtcagaaaacgacggggctctggatgatattgtcaaaaccttgaggtgtcatttgttcgagaga---
>CastillejaMiniata_TRINITY_DN13074_c0_g1_i2
---------------------------------------------------------------------------------------------------------------------------------------------------------------------------------------------------------------------------------------------------------------gctctgtcgaacctttcaggggaattttgtaaagaatcgatgttgtcgttacagcgattttttggtgctagacgggcctctgtaatatccacaggctcgttgaagctggatcaggcgcttggtattggtggattaccaaagggaagaatggttgagatttatgggcaagaagcatcggggaagacaacattggcattgcatgtcattaaggaggctcaaaagcttggaggctattgtgcctatctcgacgtggagaatgcaatgtgcccttcgcttgtcgaagcaataggagtcgacacagacaatctcctgatttcacagccggattctgctgagaatttacttagtgtggtggatacattgacgaaaagtggatctatttctgtaattgttgttgacagtgtagctgctcttgttcctcaatgtgaagtcgatgattttgaatatggc------tccaatagagaccta------caatcgataataatgacaaaagccctacgaaaaatacattattctcaatgcaattccaatactcttattatttttattaaccaggttagaaaaagtctg---aaa---tta---gtcgaagggtctgttgttcgtgctgaagaagtaacttgtggaggaaatgccttaaaattttatgctgccattcgaatgcgaattagccgaaagggattagtgaaggcagaggataaggctactggtctcgggatttgcgtgcaagtagttaaaaataagctagcgcct---tcg------atggcgaaa---gcggaattaagtataagatttgggaaaggaataagccgcgaa---ccagaggccttagaattggcgtgcgaacatggcgtcatagtgaaagatggagacagatattacataggagggaaaattatgcacagtcgagaggaaattttaaggtatctgtcggaaaacgatggggctctggatgatattatcagaaccttgaggtgccatttgttcgagagacaa
>Epifagusvirginiana_scaffold-URZI-2064535-Epifagus_virginiana-above_ground_tissues
------------------------------------------------------------------------------------------------------------------------------------------------------------------------------------------------------------------------------------------------------------------------------------------------------------------------------------------------------------------------------------------------------------------------------------------------------------------------------------------------------tactgtgcctatcttgatgtggagaatgcaatgtgcccttcgcttgccgaagcaataggtgtcgacacggacaatctccttatttcacagccagattctgctgaaaatttattaagtgtggtggatacattgacaaaaagtggatcagttgatgtaattgttgttgacagtgtagctgctctagttcctcaatgtgaagtcgatgcgttgcaatatggc------tcctatagagacata------caatcaaagataatgacacaagccctacggaagatacattattctcaatgcaattccaatacccttattatttttattaaccaggtaagaaaaagtttg---aaa---tta---gttgagggatct---gttcgtgcggatgaagtgacttgtggaggaaatgccttgaaattttatgctgccatacggatgcgaattagtaggaagggattggtgaaggtggatgataaggctaccggtcttgggatttgcgtgcaagtcgttaaaaataaactagcacct---tcg------atggcgaaa---gctgaattaagtataagatttggaaaagggatctgccgcgaa---tcagacgcattggatttggcgtgcgaacatggcgtcattgtgaaagatgggagcatttattacataaaagggaaagttatgcacagtcgggaagaagttttaagttatctggcggcaaacaacggggcactggatgatattgtcagaaccttaaggtgtcatttgtttgggaga---
>ConopholisAmericanaamericana_2024676Coopholis_americaa.p1
atgcttacttttgcgtctaaaccagtgagattctttcgattaagtttc------ttt------tcgacacacaagatctcttctatcctctccagacagtccaagaattca---tgtgcctggagaaggatg---cagagtacttatgcatcgccaacc------gttgaagtttca---gaatat---gcatatgacgatcatattccagatgatact---aaggtgacagagaaagataccgcattgcgtatggctctgtcgaagctttcggtggaatttggtaaagaatcaatgttgtcattgcagcgcttctttggtgctagacgaacttctgtaatatccacaggctcattgaagctggatcaggctcttggtattggtggattaccgaagggaaggatggtcgaaatctatgggcaggaagcatctgggaagacaacattggcactgcatgttattaaggaggctcagaagcttggagggtactgtgcctatcttgatgtggagaatgcaatgtgcccttcgcttgccgaagcaataggtgtcgacacggagaatctccttatttcacagccagattctgccgaaaatctactaagtgtggtggatacattgacaaaaagtggatcagttgatgtaattgttgttgacagtgtagctgctcttgttcctcaatgtgaagttgatgcgttgcaatatggc------tcctatagagacata------cagtcaaagataatgacacaagccctacgaaagatacattattctcaatgcaattccaatgcccttattatttttatcaaccaggtaagaaatagtttg---aaa---tta---gttgagggatgt---gttcgtgcggatgaagtgacttgtggaggaaatgccttgaaattttatgctgccatacgtatgcgaattagtaggaaggcattggtgaaagtggatgataaggctaccggtcttgggatttgcgtgcaagtcgttaaaaataaactagcacct---tcg------atggcgaaa---gctgaattaagtataagatttggaaaagggatctgccgcgaa---tcagacgcgttggatttggcgtgcgaacatggcgtcattgtgaaagatgggagcatttattacatagaagggaaaattatgcacagtcgggaggaagttttaaggtatcttgcggcaaacgatggggcactggatgatattgtcagaaccttaaggtgtcatttgtttgggaga---
>Lindenbergiaphilippensis_03G019800.1.p1
atggttacttttgcatctaacccagtgaacttattccgattaaatttc------ttc------tcgacctatcgcgtctcgtctatcctctcctcacagctcaaggattca---tttgcctggagaagggca---cagtgtacttatgcatcgcccact------gctgaagtttcg---gactat---atatatgatgatcacattccagatgatagc---aagatgacagagaaggatacggcattatggatggctctgtcgaagctttcgggggaatttggtaaagaatcaatgctttctttgcagcgcttttttggcgctagacgagcctctgtaatatccacaggctcgttgaggctggatcaggctattggtattggtggattaccaaagggaaggatggttgaaatttacgggcaagaagcatcggggaagacaacactggcactgcatgttattaaggaggcacaaaagcttggagggtactgtgcctatcttgatgtggagaatgcaatgtgcccttcacttgctgaagcaataggggtaaacacggacaatctccttatttcacagccagattctgctgaaaatttactaagtgtggtcgatacattgacaaaaagtggatcaattgctgtaattgttgttgatagtgtagctgctcttgttcctcaatgtgaagttgactcgttggaatatggc------tcgtatagagacctg------cagtcaaaaattatgacacaagccctacgaaaaatacattattctcaatgcaattccaacactcttattatttttattaaccaggtaaggaaaaatctg---aaa---tta---gtcgaaggctct---gtccatgcagatgaagtaacatgtggtggaaatgctttgaaattttatgctgccatacgtttgcgaattagcagaaagggattgataaaggctgaggataaggctactggtcttggtatttgtgtgcaagttattaaaaacaagctagcacct---cca------atggcaaaa---gcagaattaagtataaaatttggaaaaggaatttgccgcgaa---ccggaggcgttggatttggcttgcgaacatggcgtcatagtgaaagatggaaacaggtattacataaaagggaaaattatgcacagtcgagatgaagttttaaggtacttgtcagcaaatgatgaggctgttgatgatattatccggaccttaaggtgtcatttgtttgagagacaa
>HandroanthusImpetiginosus_PIN20069.1
atggtttcttttgtaactaaaccagttcaattttttcgattgagctcc------ttc------tcgtcctatcgcttctcatctatccttttctcaaaatcccggaatgtg---tttgcttgggaaaggatg---caaaccactcatgcatcgccagct------gttgaagttcca---gaatat---gcatatgatgatcatattccagatgattcc---aaggtgacagagaaggacactgcattgcgtatggctctctcaaagctttcaggggaatttggtaaagaatcgatgctgtcattgcagcggttttttggtgctagacgagcccctgtgatatccacaggctcattgagactcgatcaggctcttggtattggcggcttaccgaagggaaggatggttgaaatttatgggcaagaagcgtcaggaaagacaacactcgcacttcatgttattaaggaggctcagaagcttggaggttactgtgcctatcttgatgtggagaatgccctgaatcctttgcttgcagagtcaataggtgtaaatacagaaaatctccttatttcacagccagattctgctgaaaatttgctaagtgtcgtggatactttgacaaaaagtggatcaatttcagtaattgttgttgacagtgtagctgctcttgttcctcaatctgaaattgacgcgttgcaatgtggt------tcccacagagacctt------caatcaagaataatgacccaagcactacgaaaaatacattattctcaatgcaattccaacactcttattatttttattaatcaggtaagaaaaaatttg---aaa---tta---gttgaaggctct---gttcacgcggatgaagtaacctgtggtggaaatgcattgaaattctatgctgccatacggatgcgaattagcagaaaggcattgctgaagacggaggataaggctacaggtcttgggatttgcgtgcaagttgttaaaaataagctagcacct---tca------atggcaaaa---gctgaactaagcataagatttgggaaaggaatctcccaggaa---tcagaagccttagatttggcttgtgaacatggtgtcatagtgaaggatggaagccgttacttcataaaagggaaaattttgcacagtagagaggaagtcttgaggtatctggcagcaaatgatggggctctggatgatatagtcagaaccttaagctgtcatttgtttgagagacac
>HandroanthusImpetiginosus_PIN21030.1
atggtttcttttgtaactaaaccagttcaattttttcgattgagctcc------ttc------tcgtcctatcgcttctcatctctcctcttctcaaaatcccggaacgtg---tttgcttgggaaaggatg---caaaccactcatgcatcgccagct------gttgaagttcca---gaatat---gcatatgatgatcatattccagatgattcc---aaggtgacagagaaggacactgcattgcgtatggctctgtcaaagctttcaggggaatttggtaaagaatcgatgctgtcattgcagcggttttttggtgctagacgagcccctgtgatatccacgggctcattgagactcgatcaggctcttggtattggcggcttaccaaagggaaggatggttgaaatttatgggcaagaagcgtcaggaaagacaacactcgcacttcacgttattaaggaggctcagaagcttggaggttactgtgcctatcttgatgtggagaatgccctgagtcctttgcttgcagagtcaataggtgtaaatacagaaaatctccttatttcacagccagattctgctgaaaatttgctaagtgtcgtggatactttgacaaaaagtggatcaatttcagtaattgttgttgacagtgtagctgctcttgttcctcaatgtgaaattgacgcgttgcaatgtggt------tcccacagagacctt------caatcaagaataatgacccaagcactacgaaaaatacattattctcaatgcaattccaacactcttattatttttattaatcaggtaagaaaaaatttg---aaa---tta---gttgaaggctct---gttcacgcggatgaagtaacctgtggtggaaatgcattgaaattctatgctgccatacggatgcgaatcagcagaaaggcattgctgaagacggaggataaggctacaggtcttgggatttgcgtgcaagttgttaaaaataagctagcacct---tca------atggccaaa---gctgaactaagcataagatttgggaaaggaatctcccaggaa---tcagaagccttagatttggcttgtgaacatggtgtcatagtgaaggatggaagccattacttcataaaagggaaaattttgcacagtagagaggaagtcttgaggtatctggcagcaaatgatggggctctggatgatatagtcagaaccttaagctgtcatttgtttgagagacac
>Aeginetiaindica_TRINITY_DN13510_c0_g1_i2
atgattactttcgtgtctaaaccggtgagattttttcgattaagtttg------ctc------gcaaccgatcgcgtctcttctctcttcaattcacagtccaagaattca---tatgcctggagaatgacg---cagagtactcatgcttcaccgtca------gctgaaatttca---gaacat---gcatttgatgatcatattccggatgatact---aagataacagagaaagatgaggcattgcgtatggctttgtcaaatctttcaagcgaatttggtaaagaatcagcactttcattgcaacgcttctttggtgctagacgagcgtccgtaatatcaacgggatcgttaaggctggatcaggcccttggtattggtgggttaccaaagggaagaatggttgaaatatatgggcatgaagcctctgggaagacaacattggcactgcatgttattagggaggctcaaaagcttggagggtattgtgcgtatctcgatgtggagaatgctatgtgcccttcacttgccgaagcaataggtgtcgacacggacaatctccttatctcacagccagattccgccgaaaacttattgagtgtcgtagatacattgacaaaaagtggatcgatttccgtaattgttgtcaacagtgtagctgcacttgttccccaaagtgaagtcgacacgttgcaatacggc------tcctatcgagacttg------caagcaaaaataatgacgcaagcgctacggaaaatacattattctctatgcaactccgatactcttattattttcatcaatcaggtgcgaaacaagttg---aag---ctg---gtcgaaggatct---gttcgtgccgatgaagtcacttgcggaggaaacgccttgaaattctacgctgctatacggatgcgtataagccggaagggactgatacaggcagaagataaagctacgggtctcgggatttgcgtgcaagtcgtaaagaacaagttagcacct---tcg------atggctaga---gtcgagttagatatacgattcggacaaggaatctcccgggaa---tcggaggcgttggatgtagcgtgcgagaatggggtcgtcgtgaaagacggagacatgtattttattaaggggaaaatcatgcggagtcgagaggaggctttaaggtatctggcggccaacggccgggctttagaggaccttgtgaagactttaaggtgccacttgtttccg------
>StrigaAsiaticaasiatica_GER25832.1_1366.p1
atgattacgtctgtgtctaaattagtgagattttctcgattaagcttc------ttc------tcaacctttcgcgtcttgtctgttgtctcttcaccatcgaagaattta---tgtgcgtgtagaaggact---cagtgcacttatgcttcaccgact------gctgaaatctca---gaatat---gcgtttgacgatcatattccggatgacaca---aaggtgacagcgaaagatgccgcactgcgtatggctctgtcgaagctttcaggtgaatttggtaaagaatcgatgctttctttgcagcgattctttggtgccagacgggcctccgtagtaccgacgggctcgttgaggctggatcaggcccttggtgttggtggattgccaaagggaaggatggttgaaatttatggtcaggaagcatccgggaagacaacattggcacttcatgttattagggaggctcaaaaacttggagggtactgtgcctatcttgatgtggagaatgcaatgtgcccttcccttgctgaagcaataggtgtcaacacggacaatctccttatttcacagccagattctgctgaaaacttacttagtgtggtagatacattgacaaaaagtggatcgatttctgtaattgttgttgacagtgtagccgcacttgttccccaatgtgaagccgacacattggaatatggc------tcttatagagacttg------caatcgaaaataatgacacaagccctacggaaaatacattattctctatgcaattctgatactctcattattttcatcaaccaggtgagaaaaaagttg---aaa---gtg---gttgaaggatct---gttcatgcggaagaagtcacgtgtggaggaaatgccttgaaattttacgctgctatacggctgcgaattagcaggaaggaactgataaaggcagcagatgatgccacgggactcgggatttgtgtgcaagttgtgaaaaacaagttagctcct---cca------atggagaaa---gcagaattatgtatacgattcggaaaaggaattgctcgggca---tcagaggcattggatttggcctgcgagcatggggttatagtgaaagatggagaaagatattctataaaagggaaaatcatgcacagtcgagaggaagttttaaggtatctggcgctaaacgataaagctctagacgacattgtgaaaactttaaggtgtcatttgtttgagaggcaa
>Alectravogelii_TRINITY_DN3036_c0_g2_i7
atggttactctcgtatccaaatcagcaagactttcccgattaagtttc------ttc------cccacctgtcgcgtctcgtctgtcccctcttcacagnnncaa------------------------------------------------------------gctgagatatca---gaatat---gcattcgatgatcatattccggatgacact---aaggtgactgagaaagatgctgcattgcgtatggctttgtcaaagctctcaggcgaatttggtaaagaatccatgctttcgttgcagaggttctttggggctagacgagcctccgtaataccaacgggttcgttgaggctagatcaggctcttggtattggtggattaccaaagggaaggatggttgaaatttatgggcaggaagcatccgggaagacaacattggcactacatgttattagggaggctcaaaagcttggaggatactgtgcgtatctcgatgtggagaatgcaatgtgcccttccctagctgaagcaataggagtcaacacggacaatctcttaatttcacagccagattctgctgaaaatttactgagtgtggtagatacattgacaaaaagtggatcaatttctgtaattgttgttgacagtgtagctgcacttgttccccaaagcgaagccgacacattgcaatatggc------tcctatagagactta------caatcgaaaataatgacacaagccctacggaaaatacactattctctatgcaattccgatactctgattattttcatcaaccaggtgagaaaaaaattg---aaa---ttg---gtcgaaggatct---gttcatgcagatgaagtgacttgtggaggaaatgccttgaaattttacgctgctataaggatgcgaattagcaggaagagactgataaaggcggaggataaggctacgggtcttggtgtttgtgtgcaagtcgtgaaaaataagttagcacca---cca------ctggcgaaa---gctgagttaaatatacgatttggaaaaggaatctctcgtgaa---tcagaggccttggatctggcatctgaacatggaatcatagtgaaagacgaagacagatattccataaaagggaaaatcatgcacaat---gaggaagttttaaggtatctcgcggcaaacgacaaggctctagatgatattgtgaaaactttaaggtgtcatttgtttgagtggcaa
>Escobedia
atggttactttcgtatccaaattagcaacattttcccgattaagtttc------ttc------tccacctgtcgcttctcgtctgtcccctctttacagttcaagaattca---tatgcctgtagaaggacg---cagagcacttatgcatcggcgaca------gctgagatttca---gaatat---gcctttgatgatcatattccagatgacact---aaggtgactgagaaagatgctgctttgcgtatggctttgtcaaaactttcaggcgaatttggcaaagagtccatgctttctttgcagcgtttctttggtgctagacgaacatccgtaataccaacaggctcgttgagtctagaccaggcccttggtattggtggattaccaaagggaaggatggttgaaatttatgggcaggaagcatctgggaagacaacattggcactgcatgttgttagggaggctcaaaagattggaggatactgtgcatatcttgatgtggagaatgcaatgtgcccttccctagctgaagcaataggagtcaatacggacaatctcctaatttcacagccagattctgctgaaactttactgagtgtggtagatacattgacaaaaagtggatcaatttctgtaattgttgttgatagtgtagctgcacttgttccacaatgtgaagctgacacattgcaatatggc------tcctatagagactta------caatcgaaaataatgacacaagccctacggaaaatacactattctctatgcaattccggtactctgattattttcatcaaccaggtgagaaaaaagttg---aaa---ttg---gtcgaaggatct---gttcatgcagatgaagtgacttgtggaggaaatgccttgaaattttacgctgctataaggatgcgaattagcaggaagggactgataaaagcaggaagtgatgctacgggtcttgctgtttgtgtgcaagtcgtgaaaaataagttagcacct---cca------ctggcgaaa---gccgagttaaatatactatttggaaaaggaatctcccgagaa---tcagaggccttggatctggcttgtgagcatggaatcatagtgaaagacgaagacagatatttcataaaagggaaaatcatgcacagtcgggaggaagttttaaggtatttagcggcaaacgacaaggctctagatggcattgtgaaaactttaaggtgtcatttgttcgagaggcaa
>MimulusGuttatus_Migut.J01711.1.p
------------------------------------------------------------------------------------------------------------------------------------------------------------ttt------gttgaagttccg---gaatat---acgtatgatgatcatacttcagatgattcc---aaggtgacagaaaaagacaccgcattgcgtatggctctgtctaagatttcaggggagtttggcaaagaatcaatgctttctttgcatcgattctttggtgctagacgagcccctgtaatatcaaccggctcgttgaggctggatcaagctcttggtattggtggattaccgaagggaaggatggttgaaatttatggccaagaagcatcggggaagaccacacttgcgcttcatgttattaaagaggctcaaaagcttggaggttactgtgcatatcttgatgtggagaatgcaatgagcccttcgcttgcagaagcgataggtgtaaacatagacaatctccttatttcacagccagattctgccgagaatttgctaagtgtggtggataccttgacaaaaagtggatcgatttccgtaattgttgttgacagtgtagctgcacttgttcctcaaattgaagttgatgaattacaatgtggt------tcctcaagcacaagtggccaacaatcgagaataatgacacaagcactacgaaaaatacattattccctatgcaattccagtactcttattatttttatcaaccaggtaagaaataatttg---aaa---tta---gtcgaaggctct---gttcgtgcggatgaagtaacctgtggtggaaacgccttgaagttttacgctgccgtacggatgcgaatcagcagaaaaaagttgctcaagagagatgacatggcaacaggtctagatatttctgtgcaagttgttaaaaacaaactagcccct---tcg------atggcaaaa---gcggaattaagtttaatatttgggaaaggaatatggcgagaa---acagaggcgttagatttggcttgtgagcatggtgtaatagtgaaagacgggtgtcactatttcattggagggaaaatcttgcacagtcgagaagaagttttaaggtatctttcgaagaaggaaggtgctttggacaatatagtcaaaactttgaggtgtcatttgtttgagggacaa
>MimulusGuttatusulusguttatus_J1782.1
atggttccttttgcagctaaatcggttaatttatttcgattgaatcgg------ttt------tcgacctatcgtctctcatctctcctctcctcgaaaccacagaattca---tttgctggaagaagggcg---cagagcactcatgcatcgccaaca------gttcaagttccg---gaatat---acgtatgatgatcatacttcagatgattcc---gaagtgacagaaaaggacaccgcattgcgtatggctctgtctaagctttcaggggagtttggcaaagaatcaatgctttctttgcatcgattctttggtgctagacgagcccctgtaatatcaaccggctcgttgaggctggatcaagctcttggtattggtggattaccgaagggaaggatggttgaaatttatggccaagaagcatcggggaagaccacactcgcacttcatgttattaaagaggctcaaaagcttggaggttactgtgcctatcttgatgtggagaatgcaatgagcccttcgcttgccgaatcaatcggtgtaaacatcgacaatctccttatttcactgccagattctgccgagaatttgctaagcgtggtggataccttgacaaaaagtggatcgatttccgtaattgttgttgatagtgtagctgcacttgttcctcaaattgaagtcgatgaattacaatgtggt------tcctcaagcacaagtggtcaacaatcgagaataatgacacaagcactacgaaaaatacattattccctatgcaattccagtactcttattatttttattaaccaggtaagaaataatttg---aaa---tta---gtcgaaggctct---gttcgtgcggatgaagtaacctgtggtggaaacgccttgaagttttacgctgccgtacggatgcgaatcagcagaaagaaattgatcaagacagatgacaaggctacaggtctagatatttccgtgcaagtaattaaaaacaaactagctcct---tcg------atggcaaaa---gcggaattaagtttaatattcgggaaaggaatatggcgagaa---acagaggcgttagatttagcttgtgagcatggtgtaatagtgaaagacgggtgtcactatttcattggagggaaaatcttgcacagtcgagaagaagttttaaggtatctttcgaagaaggaaggtgctttggacaatatagtcaaaactttgaggtgtcatttgtttcagggacaa
>Euphrasiaarctica.genome
atgatcagttttgcaggtaaaccagtgaggttttctcgatcaagtttc------ttc------tcgatttatcgtgcctcttcaatcctatcttcacag---------------------------------------------------------------------gaagttctg---gaacat---gcatatgatgatcatattccagatgatagt---aaggcgatggagaaagataccgcattgcgaatggctttgtcgaatctttcaggggaattcagtaaagagtcgatgttgtcactgcagcgattctttggtgctagacgagcctctgtaatatccacaggatcgctgaagctcgatcaggcccttggtattggtggactaccaaagggaaggatggttgaaatctatggtccagaagcatctgggaagacgacactggcactgcatatcattaaggaggctcaaagacttgaagggtactgtgcctatcttgacgtggagaatgcattgtgtccttcgcttgctgaagcaataggtatcaacacagataatctccttatttcacagccggattctgctgagaatttactaagtgtggtggatacgttgactaaaagcggatcagtttctgttattgttgttgacagtgtannn---------------------------------------------------------------------------------------------------------------------------------------------------------gtaagaaagagtctg---aaa---tta---gtagaaggatct---gtacatgcagaagaagtgacttgtggaggaaatgccctaaaattttatgctgctatacggatgcgaattagcagaaaggcattggtgaaggcggaggataaggctactggacttgatatttgtgtgcaagttgtcaaaaacaagctggcacca---tcg------atggcgaaa---gcggaattaagtataaaattcggaaagggaatctgccgcgag---tcagatgctttggatttggcatgcgaacatggtctcatagagaaagatggaagctactattatataaaaggcaaaattatgcaaagtcgagaggaagctttaaggtatctggctgtaaacgacagggctctcgatgatattatcaaaaccttaaggtctcatttgttcaagaga---
>CuscutaAustralis_C025N0303E0.1
atggcggctcaatca---------tttaggcttcatcgtcttaccact------ttc------tcagaccttcaccttaggtcattgcaatccccaatgtctaggattggg---attgcttggagaaggatt---ttcaactcttattcgtctactgcaggc---gcagaaatttcc---gagttt---gaattt---gatgagatcggcaataatgcagccagagtttcagagaaagatactgccctacgctcagcgctcactcaacttgcctgcgacattggcacagaatcaatgttatccttgcaacgattcttcggtgctaggcgcgcccctgtcatatcaactggatcactcaagcttgatcaagctctagggatcggtggattaccaaagggtcgaattgttgaaatatttgggcgcgaagcatcgggcaagaccactcttgctcttcatgtgatcaaagaggctcaaaaactcggaggttattgtgcatatcttgatgtggagaatgcaatggatcccttgcttgcagaagcaataggtgtaaatacagataatcttctgatttcccagccagattctgcggaaaatcttctgagtgtagtggatactcttacaagaagtgcatctgtagatgtcattgttgttgatagtgtggctgctcttattcctcaacttgagattgattcttgcatcagggac------tcctacaaagatgta------caatccacaataatgacgcgagcactacgtaaaattcattattcgctctgcaattcgagcactcttattatttttgttaatcaggtgagatcgaaagtgcagcaa---tca---tctaaagccttt---gggcgtgtggaggaagtaacatgtggtggaaatgcattgccattttatgctgccgtgcgtttgagattgatcagaagagaattgttcaaagctaatgacacgattactggccttgggatctcagtccaagtggtgaaaaacaaactgactcacggggca------atgggaaac---gcggaactaagaatagagtttgggggaggcatttgcaacgggattgaggaggcattggaattggggtgtgaatatggtgtcattttacaacatggtaatgggttcttcattgaaggccaagttttgaacaccaaagaagaagcaaaagcctatctggccgaaaatggcgccgttttggatcaggtcatacattccttaagagctcagatgttcagtagatga
>OleaEuropaea_Oeu005373.1
------------------------------------------------------------------------------------------------------------------------------------------------------------------------------------------------------------------------------------------------------------------------------------------------------atgttgtcgcctcagcatttctttggtgctagacgtgcatctgtagtttccactggttcactgaggctggatcaagcacttggcatcggtgggttaccaaagggaagaatggttgaaatttatgggcaagaagcatctggcaagaccacgcttgctcttcatattatcaaggaggctcaaaagcttggaggttactgtgcatatcttgatgtggagaatgcaatgaaccctttatttgcagaatcaataggtgtaaatacagataatctgcttgtttcacagccagattctgctgaaaatttgctgagtatcgttgatacattgacaaaaagtggatcaattgatgtaattgtggttgacagtgtacctgctcttgttcctcaaattgaagtcgaagcttcaacttgtagc------ccccccacggaccta------caatctaaaataatgacccaagcactacgaaaaattcattattcgctctgtcgttcttgtactctgattatctttattaatcaggtaagaagaaatttg---aga---tca---gaccaaggctct---attcgtgctgaagaggtaacctgtggtgggaatgccttgagattttatgctgccatccgaatgcgaattatcagaaaaggattgctcaggaatgaggataag------------------------------gtaagacttcagagtctgccc---att------gtcaaatta---ccatcctgtacg---------------------------------tgtcaattgttg------------------------------------------tatttctttgtgagttaa---------------------------------------------------------------------------------------------------------
>ArabidopsisThaliana_AT3G10140.1
atg---------------------ggtcgactctcatgggccagtccg------att------cagagattccgtttcttctcttacttatctcagctgaatagaagcgtt---ttggcttgctctggctat---gaaaatcgttatctttcgtcttta------gttgaagcttca---gattgt---gaactt---gatgaagttccagatgataga---aaagtagcggagaaagacactgctctacatttagcattgtcacagctttcaggtgattttgataaagactctaagttgtcattgcagcggttttacagaaaaaggagagtttctgtgatatccacgggttccctcaaccttgatctagctcttggagttggaggattgccaaagggaagaatggttgaggtttacggaaaagaagcatctggaaagacaactctagctctgcatatcatcaaggaagctcaaaagcttggaggttattgcgcttatcttgatgcagagaatgccatggatccttctctagcagaatcaataggtgtgaacacagaagagcttctgatatcacgacctagttctgctgaaaagatgctaaatattgttgatgtgctgaccaagagtgggtcagtagacgtaattgtggtagacagtgttgctgctcttgcccctcaatgtgaacttgatgctcctgtaggagaa------agatacagagacaca------caatcaagaataatgacacaggcgctcagaaaaatccattactcagttggctattctcagacactgatcgtttttcttaatcaggtcagatcacatgtg---aaa---tct---aacatgcatttc---ccgcacgccgaagaagtgacttgtggaggaaacgcattaccgtttcatgcagctatacgtctcaaaatgataagaaccgggctaataaagactgccaataagataagtggtctcaatgtctgcgtccaagtggtgaagaataaactggcgccc---gga------aagaagaaa---tctgaattggggattcactttggtcatggtttctacgtggag---cgagaggtattagaattggcttgtgagcatggagttatcttaagagaaggaactagctatttcattgaaggcgaggtcattgaagggaaagacgcagctgagaagtatctggtggaaaataaagaggctctcgatactgtcgttgcaatcctgaggaaccagctcttcaagatgtga
>CuscutaAustraliscutaAustralispaya_182.28
cttttg------------------ctgcaatctcttcgtcttcgttta------ttt------ggaagaactcgtttcttctctcttgttccctattttcctagaggcaca---gtcacttgcatccggatg---aacatcaaacgtctttgttctcta------gtggaagtttca---gatttt---gactgt---gatgaactccatgacgacagt---aaagcaaccgagaaagatactgcactacgtttagctctatcacagctttctggtgagtttagtagagagtcaatgttgtcattgcaacggttcttcagatcacggcgtgctccagtaatatctacaggctcatcaaagcttgatttagctcttgggattgggggattacccaagggaagatttgttgaaatttatgggcaagaagcatctggaaagacgacactggcacttcaaataatcaaagaagctcaaaagcttggagttttt------------------------------------------------------------------------------------------------------------------------------------------------------------------------gttgctgcccttattccccaatgtgaacttgatcttccggtaggtggc------agtgttaaagatgta------cagccacgaatgatgacacaagcacttcgaaaaattcattacgcgctgtgccattctcagactcttataatttttcttaatcaggtcagattaaatgta---aag---cca---ggtaaacatttt---ggacatatggaagaggtcacatgtggtggaaatgcattgaaattctatgcggctgtacgcttgagaatgttacgtactggattgctcaagatgggggataagataaccggtctcagcgtttgcatacaagtggtgaaaaataagttggcgcca---gca------atgaagaaa---gcagagctagaactacagtatggtaggggtttttgccgtgcg---tctgaggtactggaattggcctgtgaacatggaatcatccttgaggaaggaagcagctatttcatagaaggggaggtgttcggtgataggcaagcagccaagcagtatctaatggaaaatgatgaggttcttgacaagataatcacggtcttgaggaacaaattatttggaacattg
>ManihotEsculenta_Manes.09G011100.1.p
atgacgctattc------------cttcactctcttcgtctcaattct------ttc------gcaagatttcgcctttgctctctcttccctcctctccctagagatgct---accacttgtgttgggagg---aaagcccgacttctatgttctgtt------gcaaatgtttca---gaattttttgaatgt---gatcaactccatgatgatata---gagtcaacagagaaagatgctgcccttcgtctggctctcactcaacttgctggtgaatttggtagagagtctatgttgtctttgcggcggtttttcagctcaaggcatgctcctgtgatacctactggctcattgaagcttgatctcgcacttggcattggtggattacctaagggaagaatggttgaaatctatgggcgagaagcttcagggaagacgacgcttgcacttcatattatcaaggaagctcaaaagcgtggtggatactgtgcatatcttgatgctgagaatgcattggacgcttcatttgtagaatcaatgggagtaaacacagataatcttcttatttctcctccagattcagctgaaagattgttgagtgtagttgatacactgaccaagagtggttctattgatgtgattgtggttgatagtgtagctgctcttgttccccaacatgagcttgatacttcgattata---------agcgtacaggacaca------cgatcaagaataattagccaagcacttcggaaaattcattattctttatgccagtctaaaacccttatcgtatttcttaatcaggttagatcaaatgtg---aag---tca---ggaaaaggtcta---ggatgtgtgggtgaggacacttgcgggggaaatgccttaaaattctattcagctgtacggttgagaatggtaaaaacaggattgctcaagactgaggataaggcaactggccttgcagtttctgttcaagtggtgaaaaataaattggcgcct---gca------atgaaaaaa---gctgatattgggatacagttcggcagaggctttcgaagtgaa---tctgagatcttggagttggcttgtgaacatgaagttatcatgaaagatggaaacacctaccttattgaaggagaggttatcagcgacaaacatgcagctgaaggatatctttctgaaaattatgaggttcttgatagaatagttgtggctttgagaagacaattgtttggaagatag
>Actinidiaeriantha_DTZ79_02g10600
atggtctcctccttcagacctctacttcggtcccttcgcttcagtgcc------ttc------gcaaaaactcacctctcctctgtcctctcctctttccatagggaagga---ttcacatggattaggact---cacggccgttatatgtcctctgca------gttgatattcca---gaattt---gcacat---gatgaactccaagatgatgct---agagcaatagaaaaagatactgccctacgattggctgtctcacagattgcgggtgattattgcaaagagtctatgctttctttgcagcgcttctttggttcacgacgtttacctgtgatatctacaggctcattgaagcttgatctagctcttggtattggaggattaccacagggaaggatagttgaaatttatggccaagaagcatcaggcaagacaacacttgcacttcatatcatcaaggaagctcaaaagcttggaggctattgtgcatatcttgatgtggagaattcattggacccttcactagcagaatccataggtgtaaacacagaaaacctccttatttctcagccagattctgctgaaaatttgctgtgcatggttgatacactgaccaaaagtggatcagtagatgtaattgtggttgatagtgttgctgctcttgttccccaactcgaaattgatgttgttataggtggc------aatcacaaggacata------caatcacaaataatgacccaagcactgcgaaaaattcattattcgttgtgccactctcagactctaattgtatttgttaatcaggtgagatcgaaagta---aca---tca---aagaaggacttt---ggacgggctgaggaggtaacttgtggtggaaatgcattgcgattctatgcagctatacgaatgaggatttcaagaacaggattgctcaagactgaggataaggttactggtcttagcatttgtgtgcaagtggtgaaaaataaactcgctcct---cca------atgaagaaa---gctgagctagggatacagtttgggagaggcatttgctgtgag---tctgagatcttgcacttggcttgtgaaaatggattaatcttgaaagaaggaaccaacttctttgtagaaggggaggttttgggaaatgtacaggaagccgaacgttatctggctgaaaatgatgaggttctggataagatagtgaagtctttaagaagtcatctgttcaagagacga
>VacciniumCorymbosum_VaccDscaff21-processed-gene-337.7-mRNA-1
atggcgtcctctttcagacccctgcttcactcccttcgcttcaatccc------ttc------accacaagacctctcctctcctccctccaccgccagaataaagatgca---atcacttgggttgggact---cgaacccgatttgcttcctctgca------gttgaggtttca---gaattt---gtccat---gatgaacttcataatgaagtc---aaagcagaggaaaaagatactgcacttcgcctggctctctcaaggctagcgagtgattttagcagagagtctatgttgtctttgcaacgtttttttagttcaaggcgtttgcctgtgatatctacgggatcattgaagcttgatatagctcttgggcttggaggactacccaagggtaggatagttgaaatttatgggcaagaagcatcaggcaagacaactcttgcccttcataccatcaaggaagctcagaaggttggaggctattgtgcatatcttgatgtggagaacgcaatggacccttccctagcagaagcaataggagtaaagacggaaaacctcctcatttctcaaccagactctgctgagaatttgctttgcatggttgatacactgaccaaaagtggatcagtagat------------------gttgctgctcttgttccacagcgtgagattgatgttctcattggtgac------aaatacaaggactta------caatcacaaataatgacccaagcgctacggagaattcgttcttcactatcccaatctcagactctaatcatatttgttaaccaggtgagatcaaacgta---aaa---tct---gtgaatggattt---ggaaatgcagaggaggtcacatgtggtgggaatgccttgccattccatgcggctgtaaggatgagaatttcaagaacgggattgctcaagactgaagataaggtaactggtgttgggatttgtgttcaagtggtgaaaaatacattgtctcct---cca------atgaaaaag---gctgaactagcgataaatttcggcagaggcattcgctgcgag---tctgaggtcttggatttggcttgcgaacatggagtcattgtggaagaaggaaacaacttcttaatagaaggggatgttgtcaaaaacaggaaggaagctgagcgctatttggccaaaaatgatgtggtctttgatagcatagtgaaatctttaagatggcggttattcggggaacaa
>VacciniumCorymbosum_VaccDscaff26-snap-gene-329.27-mRNA-1
atggcgtcctctttcagacccctgcttcactcccttcgcttcagtccc------ttc------accacaagacctctcctctcctccctccaccgccagaataaagatgca---atcacttgggttgggact---cgaacccgatttgcttcgtctgca------gttgaggtttca---gaattt---gtccat---gatgaacttcataatgaagtc---aaagcagaggaaaaagatactgcacttcgcctggctctctcaaggctagcgggtgattttagcagagagtctatgttgtctttgcaacgtttttttagttcaaggcgtttgcctgtgatatctacgggatcattgaagcttgatatagctcttgggcttggaggactacccaagggtaggatagttgaaatttatgggcaagaagcatcaggcaagacaactcttgcccttcataccatcaaggaagctcagaaggttggaggctattgtgcatatcttgatgtggagaatgcaatggacccttccctagcagaagcaatgggagtaaagacggaaaacctcctcatttctcaaccagactctgctgagaatttgctttgcatggttgatacactgaccaaaagtggatcagtagatgtaattgtggttgatagtgttgctgctcttgttccacagcgtgagattgatgttctcattggtgac------aaatacaaggactta------caatcacaaataatgacccaagcgctacggagaattcgttcttcactatcccaatctcagactctaatcatatttgttaaccaggtgagatcaaatgta---aaa---tct---gtgaagggattt---ggacatgcagaggaggttacttgtggtgggaatgccttgccattccatgcagctgtaaggatgagaatttcaagaacaggattgctcaagactgaagataaggtaactggtgttgggatttgtgttcaagtggtgaaaaatacattgtctcct---cca------atgaaaaag---gctgaactagcgataaatttcggtaaaggcattcgctgcgag---tctgaggtcttggatttggcttgcgaacatggagtcattgtggaagaaggaaacaacttcctcatagaaggggatgttgtcaaaaacaggaaggaagctgagcgctatttggccaaaaatgatgtggtctttgataacgtagtgaaatctttaagatggcggttatttggggaacaa
