# Supplementary material for: Altered Mitochondrial Respiration Is Associated With Loss of Nuclear‐Encoded OXPHOS Genes in Parasitic Broomrapes
Source: Ecol Evol. 2025 Jul 6;15(7):e71737. doi: 10.1002/ece3.71737 (PMC12230201; doi:10.1002/ece3.71737)
Supplement: Supplementary file 1 — Appendix S1. [file ECE3-15-e71737-s003.tgz › Orobanchaceae_O2K_Supplementary_v3/Data_S1/DataS1/RRR/OG0001482_RECA2.filter.hyphy.tre]

('AmborellaTrichopoda_ERN06347.1':0.14822032955,((((((((('HelianthusAnnuus_OTG29803.1':0.0821346296,'HelianthusAnnuus_OTG23091.1':0.0843639575)'100':0.2183887084,((((('IpomoeaNil_INIL02g16727.t1':0.0732731505,'CuscutaAustralis_C007N0254M0.1':0.1519435107)'100':0.0681336064,'IpomoeaNil_INIL11g40908.t1':0.1640583094)'100':0.0446640724,('SolanumTuberosum_PGSC0003DMT400060032':0.0000038174,'SolanumTuberosumtu_DM.05G026480.1':0.0000013507)'100':0.2220521147)'100':0.0515782108,'CoffeaCanephora_Cc06_g11530':0.1606652771)'56':0.0088944265,(('OleaEuropaea_Oeu017606.1':0.091854833,'OleaEuropaea_Oeu006023.1':0.0333208145)'100':0.101909942,(('SesamumIndicum_SIN_1007634':0.0719759318,(('MimulusGuttatus_Migut.L01503.1.p':0.0184605492,'MimulusGuttatusulusguttatus_L1317.1':0.0125046223)'100':0.101748921,(((((('PhelipancheAegyptiaca_GWHTBHPU034651'{Foreground}:0.0416072701,'Ofasciculata_flower_buds'{Foreground}:0.0683870734)'100'{Foreground}:0.0216312878,('Euphrasiaarctica.genome1':0.1313427179,(('Phtheirospermum_Pjv1_00012982':0.0000038332,'Phtheirospermumheirospermumjaponicum_GFP93209.1_14644':0.0000035357)'100':0.0544932455,('CastillejaMiniata_TRINITY_DN32470_c0_g1_i1':0.0881988628,'Pedicularis_TRINITY_DN37080_c0_g1_i1':0.0392962336)'64':0.0031247456)'99':0.0259893012)'__reroot_top_clade':0)'93':0.0057271085,'OrobancheCumanamana_GWHTBHPV014888'{Foreground}:0.0667672834)'50':0.0050526815,'Lindenbergiaphilippensis_12G069700.1':0.0746294906)'77':0.0080622604,'ConopholisAmericanaamericana_2001212'{Foreground}:0.0503643664)'77':0.0110466142,(((('ChristisoniaKwangtungensis_TRINITY_DN12890_c0_g1_i4':0.0332704471,'Aeginetiaindica_TRINITY_DN8483_c0_g1_i4':0.0421740649)'100':0.0524248543,('Alectravogelii_TRINITY_DN9208_c0_g1_i3':0.0481471414,'Escobedia_TRINITY_DN6377_c0_g1_i5':0.0520474675)'100':0.028136276)'96':0.0151797259,('StrigaAsiatica_SGA_v2.0_scaffold23G10029':0.0000013507,'StrigaAsiaticaasiatica_GER37122.1_12656':0.0000027658)'100':0.0957504373)'81':0.0179672522,'StrigaAsiatica_SGA_v2.0_scaffold21G09396':0.0842860906)'100':0.0728263313)'92':0.0171405836)'97':0.0097484263)'90':0.0292877017,(('HandroanthusImpetiginosus_PIM99364.1':0.0000013507,'HandroanthusImpetiginosus_PIN22974.1':0.0000013507)'100':0.0841114863,'MimulusGuttatus_Migut.J00582.1.p':0.1708605591)'99':0.0254782655)'100':0.0444569041)'100':0.049589896)'100':0.0253674329)'98':0.0264018649,(('Daucuscarota_DCAR_011966':0.0000013507,'Daucuscarota_D.carota_subsp._sativus_v3.0|DCAR_313526.mRNA':0.0000013507)'100':0.1818214042,'Daucuscarota_D.carota_subsp._sativus_v3.0|DCAR_728393.mRNA':0.2048288063)'99':0.0513260424)'91':0.0086579065,('VacciniumCorymbosum_VaccDscaff21-augustus-gene-10.21-mRNA-1':0.1472778387,('VacciniumCorymbosum_VaccDscaff13-augustus-gene-364.43-mRNA-1':0.1027807934,'Actinidiaeriantha_DTZ79_20g13050':0.0911805866)'100':0.047870999)'100':0.04407208)'91':0.0103753472,((((('CitrusSinensis_orange1.1g014268m':0.1601219175,((('GossypiumRaimondii_KJB83055':0.0000028243,'GossypiumRaimondii_KJB83056':0.0008308412)'100':0.076789823,'GossypiumRaimondii_KJB65191':0.0780677665)'100':0.0301724887,'TheobromaCacao_Thecc1EG037642t1':0.0380652573)'100':0.0874098728)'65':0.0166930368,((('ArabidopsisThaliana_AT3G32920.1':0.2641210849,'ArabidopsisThaliana_AT2G19490.1':0.0024669686)'100':0.317160075,'CuscutaAustraliscutaAustralispaya_61.12':0.1709908174)'68':0.0387389736,((('ManihotEsculenta_Manes.03G031100.1.p':0.1833366841,'ManihotEsculenta_Manes.03G035200.1.p':0.0165701465)'100':0.0489780893,'ManihotEsculenta_Manes.16G100900.1.p':0.0628578415)'100':0.0903794188,('PopulusTrichocarpa_Potri.006G148700.1':0.0366260071,'PopulusTrichocarpa_Potri.018G067900.1':0.0589318409)'100':0.1029472962)'100':0.045635871)'44':0.0067000023)'50':0.0062709301,'PrunusPersica_Prupe.7G207400.1.p':0.1618948997)'55':0.0098239939,(('GlycineMax_Glyma.15G170600.1.p':0.0276615683,'GlycineMax_Glyma.09G064300.1.p':0.0151659761)'100':0.1163638481,('GlycineMax_Glyma.13G105500.1.p':0.0998053333,('GlycineMax_Glyma.17G053900.1.p':0.0000013507,'GlycineMaxma_17G053900.1':0.0000038933)'100':0.0131213581)'100':0.0708161075)'100':0.1449619177)'98':0.0272332168,'VitisVinifera_GSVIVT01015188001':0.1007401213)'94':0.0100860418)'92':0.0670235041,'AquilegiaCoerulea_PIA41315.1':0.218423722)'100':0.0140547186,'Nel_NNU_01889-RA':0.1163708674)'57':0.0700039675,'CinnamomumMicranthum_RWR86904.1':0.1521873153)'97':0.0318378469,('OryzaSativa_LOC_Os11g19720.1':0.4200105612,('OryzaSativa_LOC_Os01g67510.1':0.1210504422,'SorghumBicolor_Sobic.003G391400.1':0.125453437)'100':0.2201403052)'99':0.068984763)'95':0.14822032955)'new_root';
