# Supplementary material for: Altered Mitochondrial Respiration Is Associated With Loss of Nuclear‐Encoded OXPHOS Genes in Parasitic Broomrapes
Source: Ecol Evol. 2025 Jul 6;15(7):e71737. doi: 10.1002/ece3.71737 (PMC12230201; doi:10.1002/ece3.71737)
Supplement: Supplementary file 1 — Appendix S1. [file ECE3-15-e71737-s003.tgz › Orobanchaceae_O2K_Supplementary_v3/Data_S1/DataS1/RRR/OG0005593.one2one.fas]

>AmborellaTrichopoda
atgcctgagcttccagaggtggaggcagcccgcagggccgtggaagagcattgcatcggc
aaaaggatcaaatctgccaaagttgcagacgacccaaaagtcattgaaggcgtctct---
---ccccccaac---tttgagaaatcattagtgggaaagaccattgttgctgcgcataga
aaggggaagcacttgtggctccagcttggttcccctcctttccccacctttcaatttggg
atgtctggagctgtatatattaagggtgtagctgtgacaaaatacaaaagagctgctgta
aatgatactgatgaatggccttccaaatactccaaagtatttattgaattagatgatggc
ttggagttgtctttcactgataagagacgttttgcaagagtgcgattgcttcaagatcct
acctctgtaccaccaatatctgagctaggtcccgacgcactccttgagcctatgacggct
gatgaatttgccaattctttgaataaaaagaagctcgggattaaggctcttttactagat
cagagttatatttctggcatcggcaattgggtcgcagatgaagtgctctatcaagcaaga
attcatcctcttcaacatgctacaagtttgtccaaggaaagttgtgtgacattgcataag
agcatcaatgaggttattcataaagcactggaagttggagccgacagtagtcagtttcct
aaaaattggctatttcattatcgt---gaaaagaaacccggcaaggcatttgtggatggg
aagagaattgagttcatcactgcaggcggc---------------aggacatcagcattc
gtgccagagttgcaaaagctaagt------------ggagctgcagctgagaaggtgaga
------aag---aaa---------------------------------------------
------------------------------------------------------------
------------------------------------------------------------
---------------------------actaca---aatccaaagaaagtaaatgag---
---------gatgat---------gaggac------aat---------------------
---------------------------------------aattcggag------agtggg
------------------------------------gaagagaga---------------
---gacactgaa---actgagcttaagaaa---gagaaagctacaaagagaggg------
------------------------------------------------------------
---------cgtcccaagccttct---gcaaaaggg---aaaacc---ata---------
accagccct------------------gctttcgaa---gaa---------tat------
---------caaccc------------aag------------aaaacc------------
------------------------------------------------------------
---att---------cgg---------------------------aggaccagaatggaa
caa---------------------gctagtgctgtt------------gaaatg------
---aagtctagt------aag------------------------agtgtcaaagctgta
aaa------------aaagatgtgagtgcaaagaagagaggaaaaaagtag
>CinnamomumMicranthum
atgccggagattacagaagtagaagcggctcgaagggctgtagaagaacactgcgtgggg
aagaagataaagaaagcaatagttgcagacgattcgaaggtcatcgatggcgtctct---
---ccctcccat---ttccagtcgtccctcgtcggaaagaccatcctctccgcccgcaga
aagggcaagaacatgtggctccaactcgactcccctcccttcccctccttccagttcgga
atggctggtgccatatacatcaagggggtggctgttactaaatataagcgatctgcagta
aatgatactgatgagtggccttccaaatattccaaagtatttattgaacttgatgatggc
ttggagttctcttttactgataagaggcgttttgctaaagtgcgcttgcttgaaaatcct
gaacttgtgcccccaatatcggagctgggtccagatgctctatttgagcccaagcaagaa
gatgaatttgttgactctttgacgaaaaagaagatcgcaatcaaagctctattacttgat
cagagtttcattgcaggcattggcaattggattgcggatgaagtgctttatcaggccaga
attcatccactgcaaactgctgcaagcttgcccaaggagaaatgcagagatttgcttaaa
tgcatcaatgaggtcattgagaaagcactggatgttggagcagatagtagccagtttcct
agtaactggatttttcattcccgc---gaaaagaaaccgggcaaggcatttgttgatggg
agaagagttgaattcatcactgccggtggc---------------aggacatcggccttt
gtgccagaactacaaaagttaact------------ggagtccaagcaggaaagttagca
------agt---aaa---------------------------------------------
------------------------------------------------------------
------------------------------------------------------------
---------------ccagcaaag---aaatcc---gataaaggagaatcaggaagt---
---------ggagaa---------gatgga------------------------------
---------------------------------------gatgaagat------gaagta
------------------------------------gaggaaggc---------------
---cagaatgca---aaggcaaatgaaaga---aagagatcaaaaaccaaccat------
------------------------ggtgctaac------aatgaaggccca---------
------ccaaagaaaacatcaaag---gtggcagca---aagaaa---caagtgaaggtg
gcagcaaaa------------------aagaaagtc---aaaaccagacatgac------
---------agtgat---------------------------gatgac------------
------------------------------------------------------------
---gat---------gac---------------------------gatgatgatgatgaa
ccc---------------------aaagaaagtcgt------------caagat------
---gacacaaaa------gaaagaaacaaaggagat---gaagacggtaagaagggagtc
aaaatc---------aatgaaatgagtgcacaggaaaagaagagggccagg
>OryzaSativa
atgccggagctgccggaggtggaggtggcgcgacgggcgctggaggagcactgcgtcggg
aagaggatcgtgcggtgctcggctgcagatgacaccaaggtcatcgacggcgtcgcc---
---ccgccgcgg---ctggaggcagcgcttgtcgggaggaccatctccgctgctcgccgc
aagggcaagaatctgtggcttgcgcttgattctccgcccttcccttccttccagttcgga
atggctggagctatttacatcaagggtgtggaactgagcaaatacaaaaggtctgcagtg
agcccgactgaggaatggcctttgaagtattccaagctgcttgttgtaatggatgatggt
ttggagttttccttcactgataagaggcgttttgcaaaaattcgctttcttgacaatcca
gaagctgtcccaccaatttctgagcttggaccagatgccttatttgaacctcttcatctt
gatgattttgtagagtcactaagtaggaaaaaagctccaataaaagcccttttgcttgat
cagagctttatatcaggaattggcaattggattgcagatgaagtgctttatcaggcaagg
attcatccaatgcaaacagcatcgatgatttctaaggagaaatgcaaggcactccatcag
tgcattatagaggtgattgaaaagtccttagaagttggttgcaacagcagtcagtatcca
gaaaactggatatttcactccagg---gagaagaaa------------------cccggg
aagaaaattgacttcattacagttggtggc---------------aggacttcagcatat
gtgccagagttgcagaagctggac------------gggattgatgcaacagcaagcaga
------gcg---aaa---------------------------------------------
------------------------------------------------------------
------------------------------------------------------------
---------------ataagcaaa---gaacag---agcaaatcaaataaagctgct---
---------cgtgaa---------------------------------------------
---------------------------------------gtggacgat------gatgag
------------------------------------gaagaggct---------------
---aaacctgcc---aagaggggaaggaag---caattagtgaaggcaacccatgagatc
caa------------------------------------gaggatgag------------
------gaagatacaaaagaatca---aagagagga---aggaag---caa---------
ccagcaaagacatcgaagggctcgtggaagaaagct---cat---------cat------
---------tcttct------------gag------------ggtagt------------
------------------------------------------------------------
---ggt---------gac---------------------------gacgacagtgatgat
gaagcagttgataaggtggtcgcggaacaagggaag------------aggagg------
---gatccaaag------caaccagcagaggcgaaa---agctcgtcagacaaaggagga
agt------------gctgccccagcaaagaggccacagaggaagaagcgg
>SorghumBicolor
atgccggagcttccggaagtggaggtggcgcggctggctctcgaggagcattgcgtcggg
aaaaggatcgtgcggtgcgccgccgcagacgacaccaaggtcatcgatggggtcgcc---
---cccgaacga---ttggaggcgtcgctggtcgggaggaccatcgccgccgcgcggcgc
aagggcaagaacatgtggctcgtgctcgactccccgccgcatcctacttttcagttcggc
atggccggggctattcacatcaaaggtgtggagcttagcaaatataaaaggtctgcagtg
aacccaactgaggagtggccttcaaagtactctaaactgttcgttgaaatggatgatggc
ttggagttttccttcactgataagaggcgttttgcaaagatacgactgcttgacaaccca
gaagctgcacctccaatttctgagcttggacctgatgccttatttgaaccaatcaagctt
gatgaatttgtgaaaacattaagtcaaaagaaagggccaataaaagcccttttacttgat
cagagttttatatcaggaattggcaactggatggcagatgaagtactttatctggcaagg
attcatcctgggcaaactgcatcgaagatatcaaaggacaaatgtgagatactccatcag
tgcattaaagaggttattgaggagtccataaaagttggtgctgatagcaaccagtttcca
gaaaactggatttttcattccagg---gagaagaaacctggcaaggcctttgtggatggg
aagaaaattgacttcattacagtaggtggt---------------aggacctcagcatat
gtgccagagttacagaagctggat------------gggacagattcggcagcaagcagg
------tct---aagccaggcaaagac------aaggagaatgatgacaatacaaagtca
gga---------------------------------------aaaggtagaaatgctcca
------------------------aaaccagcaaagggaagagtgaag------------
---------------gcggcaaaa---ggctca---tcaaacaaagctacaaatact---
---------agtgat---------gatggc------gac------------------aag
---------------------------------------gaggattat------gaagtg
------------------------------------gaagaggca---------------
---aaaccagca---aagcggggaaggaag---caaccagcaagggtatctaat------
---------acctca---------tctaaaaatgct---ggcagtatt------------
------catggtgatgaagctact---gatgaggta---gatgca---cgt---------
ccagcaaag------------------aggacaaag---aag---------caa------
---------atagaa------------aag------------accaca------------
------aagcgctcattgaag---------------------------------------
---gaa---------gcc---------------------------aatcatgaggacagt
gat---------------------gaagaagcacat------------gataag------
---atagaagcc------aaacctgggaatgcacca---------acagaggaaagcgca
agg------------aggccgcacatgaaagagcttgccaaagaaagt---
>Daucuscarota
atgccagagctcccagaggtagaagcggctcgaagagccatcgaagataattgcatcgga
aaaaagataatccgagctctgatcgccgacgattccaaagtgatcgacgccgtttct---
---ccttccgat---ttccaagcctctctcgtcggcaaaacaatcgtcgccgctcatcgc
aaaggcaaaaacatgtggctccagctcgattcacctccttttcctacctttcaattcggt
atggctggagctatatatattaaaggagttgctgttactaaatataagaggtctgctgtg
aatgacactgatgagtggccttccaaatattccaaggtttttatggaacttgatgatggt
ttggagttatcgttcactgataagaggcggtttgctaaagttcgcttactcgaaaatcca
gtctctgcgttacctatatctgagcttggtcctgatgcactctttgaacctatgacagca
gaagacttctttaaatctcttagcagtaaaaagactggaattaaagctcttctactggac
cagagttacatttcaggcattggcaattggattgctgatgaagtgttataccaagcaaga
attcatccactgcaaatcagtgcaagcatatcgaaagaaagttgcttcgcactgcaccag
tgcattaaagaggttattgaaaaagctgtcgaagttggggctgatagcagtcagtttcca
agtagttggatatttcattctcgt---gaaaaaaagcctggcaaagcttttgttgatgac
gaggatgtggatgatagtgacgacgccggt---------------ggtcctgaagaacaa
gttcaggaggatgcaaaacatgtg------------gagctgaaaggaaaaaacactacc
------aag---aaa---------------------------------------------
------------------------------------------------------------
------------------------------------------------------------
---------------ggcaaaaag---cctcct---gcaaaggaaaagaat---------
------------------------------------------------------------
---------------------------------------acagtaaat------gatagc
------------------------------------aggggagcc---------------
---gctgttgaa---gtgcgaagtagaggc---aagaatccttcaacaaaagga------
---------aaacat---------caggaagatgaa---aaggatgtt------------
------gtagaccagaaaaagaaa---acccgaggaggtaagaaa---ttg---------
cctgcaaaa------------------agaaagtcg---ctg---------gaa------
---------agtgat------------gacgagcat------gatgat------------
------------------------------------------------------------
---gat---------ggt---------------------------gttgatagggatgat
gac---------------------aaggaggatcaa------------gagatc------
---ataaaggaa------gaaaaaagcaaggcaaag---aaggaaaca------------
---------------ggcaaaacgggcaagcagccaaagaagagatcaaga
>HelianthusAnnuus
atgccggagcttccagaggtggaagcggctagaagagccattgcagagaactgtatcgga
aagaagatcatacgatctatcgttgccgacgatgctaaagtcatcgacggtgtttca---
---cgtgccgat---tttgaagcatctctcaccggaaaaacaatcgtcggagctcatcgt
aaggggaagaatatgtggattgagcttgattctcctccttttccgtcgtttcagttcgga
atggcgggtgctatatatatcaaaggtgtcgctgtaaccaagtataaaaggtctgcagtt
agcgatacagatgagtggccttccaaatattccaaggtttttatagaactagatgatggt
ttggagctatcgtttactgacaaaaggcgatttgcaaaagttcgcttactaaaaaatccg
gctactgtggccccgatatctgaacttggtccagatgccttattggagccaatgacagaa
gatgaactctttaaagcactgagcaagaagaagattgctataaaggctctcttactcgat
cagagctttatctcaggtgttggcaattggattgcggatgaagtgctatatcaggcaaaa
atccatccactacagagtgctgccaccattcccaaagaaggatgtgcagcactgcacaag
tcccttaaagaggtcatcaagcaagctgttgaagttggggctgatagtagtcagtatcct
agtaactggattttccattccaga---gaaaagaagcccgggaaggcttttgttgatgga
aagacgattgactttatcaaatctggaggc---------------aggacaaccgcatac
gtacctgaattacaaaagctaact------------ggagaccaagtggtcaaagcagcg
------gtc---aaaccacagaagaag------tccagcaataagaacaatgacgaagcc
gaa---------------------------------------agtgagggcgaagaaatt
gca---------------------aaaccgaaaggagggaag---aaaaca---accaaa
agt---------agagctaagaag---gctcct---gcaaaacgcaagcccgacaca---
---------agtgat---------gac---------------------------------
---------------------------------------aatgatgat------gacgtc
------------------------------------gacgatgag---------------
---------------------------------aaaaaacctgccacgaaaaataag---
---------tcaacg---------ggt---------------------------------
---------ggtaataagaagtca---actgcaaga---aag------------------
------aag------------------tcaaaggaa---agt---------gag------
---------agcgat------------gaa------------gatgac------------
------------------------------------------------------------
---ggt---------gat---------------------------ggtgatgaggatgaa
gtg---------------------aagggaaaagag------------gaggtt------
---------------------------------------------gctaagaaa------
---------------gtgcagactggtaggccgactaggaagagggcaaaa
>CoffeaCanephora
atgccggagcttccggaagtcgaagctgctcgaagagctatagaggagcactgcttaggc
aagaaaattgttaagtcaataatcgccgacgactccaaggtcgtcgatggggtatct---
---cataaggac---ttcgaagcctccctaaatgggaaaaccatcgtcgccgctcatcgc
aaggggaagaacatgtggctccaactcaattcccctccttttccctctttccagttcggg
atgactggtgcgatatatattaagggagttgcagttactaaatataaaaggtcttctgta
aaagacactgatgagtggccttcgaagtattccaagttctttgttgagttaaatgatggt
ttggaggtctcattcactgataagaggcgttttgcaagagttcgcttacttgacaatcct
gttgcagtaccaccaatatctgaacttggtccagatgcattgctggagcctatggctgta
gatgagttccataagttgttgagtaaaaagaatttaggcatcaaggctcttttacttgat
cagggttttatctcaggaattggcaactgggttgctgatgaagttctatatcaggctaaa
attcatcccctgcaaagtgcttccagcatgtccatagaagtctgtggaacattgctcaat
tgtattaatgaggtgattggaaaggctattgaagtcggggcagatagtaatcagtttccc
agtaattggatattccatttccgg---gaaaagaagcctggcaaggcttttgttgatggg
aagaaaattgagtttatcaatgctggtggc---------------aggacgacagcttac
gtgccagaacttcaaaaactcagg------------ggagcacaagctgcaaaagaagca
------agt---aaaccacagaaaagc------tcagctaaaaacaccaaaaattctaaa
aaaggtgtt------------ggtagtgatgataatgatgatgatgaaccagaaagggag
gaagatgcaaaaactagaaaatccaaagtgataggagggaaa---aaggct---gctaga
ggtaca---aatgcccctgtgaaa---gcgaag---cccaagaaaagtcccaatgtg---
---------gctgat---------gatgat------tcc------------------aat
---------------------------------------gatgataat------gatggt
---------------------------------gacgatggcgat---------------
---gaagatcca---aagaaaaatggaaat---aagaaacttactgcaagaagtatg---
---------cccaag---------ggaagctacaaa---gatgatagt------------
------ggaattgagttcaagaaa---gatacaggg---aaaaat---tct---------
gctaggaaa------------------agaaagcca---gtt---------gaa------
---------agtgat---------------------------gatgac------------
------------------------------------------------------------
---aaa---------aat---------------------------tacgatgggaatcag
------------------------------------------------------------
---aaaaatgga------aaagaaaccaaggctcag---aaggcacccaaggaaaaggtt
gatacc---------agtcagacaaggaggttgaccaggaagaaagta---
>IpomoeaNil
atgccggagcttccagaggtggaggcggctcggagagccgtggaggaacactgcacgggc
ttaaagataaaaaaatccataatcgccgacgatgttaaggtcatcgatggcgtgtct---
---tcccaggac---ttcgaggcttctattctggggaaaaccatcgtcgctgctcaccgc
aagggcaaacacatgtggattcagctcgattctcctccttttcctactttccagtttgga
atggcgggtgctgtgtatatcaagggagtagctgttacaaaatataaacgttctgctgtc
aatgatgaggatgagtggccttccagacattcgaagtttttcattgaactggaaaatggc
ttggagctttcattcactgatatgaggagatttgctcgagtccggttacttgaaaatcca
gttgctgtgcctcctatatcagagcttggacctgatgcattattgaagccaaagacgata
gaagagttccaaaaagctctaagcaagaaaaagattgcaattaagacccttttacttgac
cagagttttatatctggtattggtaactggattgcagatgaagtgctatatcaggcaaga
attcatccactgcagatcacttcaagcatgtccaaagaaagttgtgcagcactactcaaa
tgcataaatgaggttattgaaaaagctgtagaagttggagcagatagtgatcagttccct
ggtaattggatttaccattctcgg---gaaaagaag---gacaatgcttttattgatggg
aggaaaattgaattcttagttgccggtggc---------------aggacatcggcctac
gtacctgagctacaaaagctaagt------------ggacctcagcctgctaaagctagt
------aaa---aag---------------------------------------------
------------------------------------------------------------
------------------------------------------------------------
---------------caggacaaa---aaaccc---------------------------
------------------------------------------------------------
---------------------------------------aagggaaaa------gatact
------------------------------------actgctgct---------------
---gctgatgaa---gataaaccagcaaaa------------------------------
------------------------------------------------------------
---------------------------actactgca---aaaaga---aag---------
tctaataaa------------------cgcatt------------------gat------
---------gatgat------------gat------------gatgat------------
---------gcttcttctggt---------------------------------------
---ggg---------aat---------------------------gacgacgagaatgac
agc---------------------gacacagctcag------------aagcca------
---------------------------------------------tccaagaaaaaggca
gcg------------tccacccgaagcaggaagcagtccaagaaggcaaag
>CuscutaAustralis
atgccggagcttccagaggtagaggcggcacgaagagccgtggaggaccactgcataggc
ttaaagattgtgaaatcggcgatagcggacgaccccaaggtcattgacggcgtgtct---
---cccaaggac---ttcgaggcttcgctaatcggaaaatgcatcgtctccgctcatcgc
aagggaaaaaacatgtggattcagctcgatactcccccatttccatcttttcagttcgga
atgtctggtgctgtatacatcaagggagttgctgtttcaaaatacaaacggtcagctgtc
aaagatgaggatgagtggccttccaagtattcaaagtttttcattgaactggaaaatggc
ttggagctttcattcactgacaaaaggagatttgctcgagttcggttgcttgaaaatcca
gttgctgtgcctcctatatcagagcttggacctgatgccttgttggagccactgacagta
gatgagttccatcaagctcttagcaagaaaaagattggaataaaggcccttttacttgat
cagagttttatatctggcattggcaactggatggcagatgaagtgttatatcaggcaaga
attcatccgatgcagattacttcaagcatgtctagagaaagctgtgagctactactcaag
tgcataaatgaggttattgaaaaagctgttgaagtagaagctgacagtgagcggttccct
agtaattggatttaccattctcgc---gaaaagaag---ggcaaggcttttgttgatgga
aagaaaattgattttatagttgccggtggc---------------aggacaacagcctac
gtacctgagttacaaaagcaaagt------------ggacctcagtcttctaaagctagt
------aaa---aag---------------------------------------------
------------------------------------------------------------
------------------------------------------------------------
---------------caggaaaaa---tcacca------------aagggcgatgat---
---------gtcaaa---------gag---------------------------------
---------------------------------------acagaatct------gatgga
------------------------------------aatagtagt---------------
---tcagatatg---aaggagactagagct---aagaaacccgtaggaagaactaag---
---------------------------------------gaagagggg------------
------catggcaacagagatgaa---gctacgaaa---aagaaa---act---------
ggtgcaaag------------------agaaag---------------------------
---------tctggt------------tct------------gacgat------------
---------gtctcttttact---------------------------------------
---ggg---------agt---------------------------gataatgagaatgat
agc---------------------ggcacagctaag------------aagcca------
---tcaaaacga------acccaaactagagcggcc---gagacagccacgaaaaaggct
aca------------cccggccaaaacagaaagcagtccaagaaatcaaaa
>SolanumTuberosum
atgccagagcttccagaggtagaagcagctcgaagagccatcgaggacaactgcattggc
aagaaaattgtgaaagctatcatcgccgacgattccaaggtcatcgacggcgtgtct---
---cctgtggat---ttcaaagcatctcttgagggcaaaactatcgtagctgctaatcgc
aaagggaaaaacatgtggattgagctcgattcccctccttttcctactttccagttcgga
atggcgggtgctatatatatcaagggagttgcagttacaaaatataaacggtctgcggta
aaagatgatgatgagtggccttccaagtattcaaaggttttccttgagttgaatgatggt
ctggagctttcatttacggataagaggcggtttgccagggttcgctcattggaggatccg
gtttctgttcctccaatatctgagcttggtcctgatgcgctgttggagccgatgactgta
gacgagttctataaagctttgagtaagaagaagattggcattaaggctttactacttgac
cagagttttatttcaggaattggcaactggattgcagacgaagtgttatatcaggcaaga
atccatcctatgcagtctgcttcaagcatatccaaagaggactgtgcaacattgctgaag
tgcattaacgaggtcatcaaaaaagctgtggaagttggggcagatagtagtcagtatcct
actaattggattttccattcccgg---gaaaagaaacctggcaaggcctttgttgatggg
aagaaaatagaattcatcacggcaggtggc---------------aggacatcagccttt
gttccagagctacaaaagaatacg------------ggggccgaatctgcaaaagcagca
------ggt---aaa---cggcaacag------gtcaaagttccgaaaatcaagcataac
gat------------------------agtgatagtcaagatgaagagccagaaattgaa
------------------------gagacagcagctgggaagtcaaaggtg---aagcag
cgtgggacaaat---actaagaga---gcttct---actaacaagaagtcaaaggaa---
---------agcaac---------agtgac------------------------------
---------------------------------------gatgaaaat------gatagt
------------------------------------gatgaagct---------------
---ccaaagaaa---tatggaaaagcaaaa---caaaacaaaagctccaaggga------
---------------------------------------aaaggtggt------------
---------gatcaaaagaagaaa---actagagga---acaaat---acg---------
gctgcaaaa------------------agaaaacta---gag---------gaa------
---------agtgat------------gatggggaagacacggacgat------------
---------aatgatgctagt---------------------------------------
---ggg---------gat---------------------------gatgatgatagtgaa
caa---------------------gacaaggatcaa------------aagctt------
---tctagtaaa------acacaatcaaaggggaag---aagaccaccaagcaaatggct
gaacca---------aggcagaccaggaataagccgtccaagaagcagaaa
>HandroanthusImpetiginosus
atgccggagctcccggaggtggaggcggcgcgtcgagcgctagaggagcactgcgtgggg
aagaagatcaggagatccaccgtcgccaacgattctaaagtcatcgacggtgtctct---
---cccgaggat---tttgaggcggcgctcaatggaaaaactatagtcgccgctcaccgg
aagggaaagaacatgtggcttcagcttgattcccctccttttccctctttccaattcgga
atgactggagctgtgtatatcaagggagttgctgtcactaagtataaacggtctgctgtg
aaggatactgatgagtggccttcaaagtattccaagttatttgttgaactagacgatggt
ttggaattctcttttactgacaagaggcgatttgctaaagttcgtttgcttgacaatcct
gtttctgtgcccccaatctctgagcttggtcctgatgcattaaaggagcccatgacagag
gaagagttctacaactccttgagcaacaagaaaattggaattaaggctctcttacttgac
caggttttgatg------------------------------gtttta------------
---------------------------------------------------ctatgtaga
tgtgtg------------------------------------------------------
------tggatt------------------------------------------------
------------------------------------------------------------
------------------------------------------------------------
------------------------------------------------------------
------------------------------------------------------------
------------------------------------------------------------
------------------------------------------------------------
------------------------------------------------------------
------------------------------------------------------------
------------------------------------------------------------
------------------------------------------------------------
------------------------------------------------------------
------------------------------------------------------------
------------------------------------------------------------
------------------------------------------------------------
------------------------------------------------------------
------------------------------------------------------------
------------------------------------------------------------
------------------------------------------------------------
---------------------------------------------------
>MimulusGuttatus
atgccggagctgccggaggtggaggccgcgcgtcgggcgttagaggatcactgcgtgggg
aagaagatcaggaaatcgacggtcgccgatgattcaaaagtcatcgacggcgtctct---
---ccgaaggat---ttcgaggcggcgctcgtcggcaaaactattgtcgccgctcaccgc
aaggggaagaacatgtggcttcagcttgattcccctccttttccctctttccaattcgga
atggctggagctgtttatatcaagggggttgcagtcactaaatataagcggtcagccgtt
aaggatacagatgagtggccttccaagtattccaagttatttgttgaactagatgatggt
ttggagttctcttttactgacaagaggcggtttgctaaagttcgtttgcttgacaatcct
gtttctgtgcccccaatatctgagcttggtcctgatgcattgaaggagcctatgacagta
gatgggttgaacagttcattgagcaagaagaagattggaattaaggctcttttacttgac
cagagttttatctcgggcattggtaattggatggctgatgaagtgctatatcaagcaaaa
atccatccacagcaagctgcttcaagcttgtccaaagaaaactgtgcaaccttgctcaag
tgcattaacgaggtgactgaaaaggctatggaagttggggccgatagtagtcagttccct
aataattggattttccattcccgg---gataagaagcctggcaaggcttttgttgatggt
aaggaaattgaattcatcaatgctggtggc---------------aggactacagcatat
gtcccggagttgcaaaagctaacc------------ggcaatcaagttgtaaaagaagca
------tcc---aag---------------aaaactgctgctgacaaaagccacagtgtt
gaccag---------------------tcggaaaacgaagaagacgagcctaagaaagct
------------------------aaagtagtgaaaggaagg---aagacgattagtaga
gca------------gccacaaaa---ccttcc---tcgaagaacaagtccgatgca---
---------agtgtt---------gaagat------tct------------------gac
---------------------------------------aatgatgat------gacagc
------------------------aatggtgttgatgatgtaata---------------
---tcttcaaag---agaacaagaggagct---aagaaccctcctgcaaaaata------
---------------------------------------aaaaatggg------------
------gaggggcgaaagagtaaa---acgataagg---aaagtt---gct---------
cctgcgaag------------------agaaagatc---gag---------gaa------
---------agtgat------------ggt------------gatgac------------
------ctcagcaattcgagt---------------------------------------
---ggc---------agt---------------------------agcgataatgatgac
gat---------------------------------------------------------
------catgga------aaacgggcgaaggcttcagtagcagcgtcgaagaaaaaggtt
gca------------tccagtcggaatgcaaagccaaagaaaaaagcgaaa
>Phtheirospermum
atgccagagcttccggaggtggaggcggcgcgtcgggcgctggaggagcactgcgtgggt
aagaagatatggaaatcgacggtcgccgacgatactaaagtgatcgatggcgtctct---
---tcgaaagac---ttcgagacggcgctcgtcgggaaaactatagtggccgctcaccgc
aaggggaagaacatgtggcttcagctcgattcgcctccttttccctctttccaatttgga
atggctggagctgtgtatatcaagggagtagctgtcactaagtataagcggtctgctgtg
aaggacacagatgagtggccttccaagtactccaaattattcgttgaactagatgatggt
ttggaattctcttttactgacaagaggcggtttgctaaagttcgtttgctcgacaatcct
atttccgtgcctccaatctctgagcttgggcctgatgcattgacggaacccatgaaagtg
gacgagttccacaactcattgagcaagaagaaaattggaattaaggctcttttacttgac
cagagttttatgtcgggcatcggtaattggatggctgatgaagtgctatatcaagcaaga
gttcatccgctgcaaattgcttccagcttgtccaaagaaaactgtgcaaccttgctcaag
tgcattaatgaggtaattgaaaatgcaatggaagttggggccgacggtagtcagttccct
agtgattggattttccattctcgg---gaaaagaagcctgacaaggcttttgttgatggg
aagaaaattgaattcatcaatgctggcggc---------------aggacaacagcatat
gtccccgagttgcaaaagttaact------------ggcaaccaagctgtgaaagaggcg
------gct---aaaccatccaagcgc------acctctgctggtaaaggcgataatgat
gat------------------------gtatcaggggatgacgacgagactgagaaaccc
------------------------aaagccgtgaaagggaaa---aagact---agtcga
---------------gccaagaag---gggtcc---gcaaagaaaaagtccagtgca---
---------agtgct---------gaagat------gat------------------cct
---------------------------------------gatgatgaa------gatgac
---------------------------attgttgctgatgtatct---------------
---tcgaagaaa---acacgaggggctacg---aaggaccctcctgcaaagagcaaa---
---------ccaaag---------gggcgtaatgtgaaaaatgatgga------------
------gaaggtcaaaggagacga---attagagcc---aaaaat---gcg---------
gctgcaaag------------------aggaagcac---gag---------gaa------
---------agtgaa------------gat------------gatgac------------
------gtcagcaattcgagt---------------------------------------
---ggt---------ggt---------------------------gctgacgaggatgaa
cag---------------------gaagaggctcag------------gaggtg------
---aggaatgga------aaacaggccaaggctgca---gcaatgtctaagaaaagggcg
gcg---------------------------------aagaaaaaagcaaac
>CastillejaMiniata
atgccggagcttccggaggtggaggcggcgcgtcgggcggtggaggagcactgcgtgggt
aagaagatcatgaaatcgacggtcgccgacgatactaaagtcatcgatggcgtctct---
---tccaaagac---ttcgagacagctcttgtgggaaaaactatagttgccgctcatcgc
aaggggaagaacatgtggcttcagctcgattcgcctccctttccctcttttcaatttgga
atggctggagctgtgtatatcaagnnn---------------------------------
------------------------------------------------------------
---------------------------------------------------------cct
ttttccttgcctccaatctctgagcttgggcctgatgcattgacggaacccatgaaagtg
gatgagttccacaactcattgagcaagaagaaaattggaattaaggctcttttacttgac
cagagttttatgtcgggcatcggtaattggatggctgatgaagtgctatatcaagcaaga
attcatccactgcaaattgcttccagcttgtcccaagaaaactgtgcaaccctgctcaag
tgcattaatgaggtaattgaaaatgcaatggaagttggggccgatggcagtcaattccct
agtaattggcttttccattctcgg---gaaaagaagcctggcaaggcttttgttgatggg
aagaaaattgaattcatcaatgctggcggg---------------aggacaacggcatat
gtccccgagttgcagaagttaacc------------ggcaatcaagctgtgaaagaggcg
------gct---aaacaatctaagcgc------acccctgctggtaaaggcggtgatgat
gat------------------------gtatcaggggatgaggacgagactgagaaatcc
------------------------aaagccgtgaaagggaaa---aagact---agtcga
---------------gccaagaag---aagtcc---gcaaagaaaaagtcaaatgca---
---------agtgct---------gaagat------gat------------------ccc
ggagag---------------------------------gatgaggaa------gatgac
------------------agtgatgctgctgttgctgatgtatct---------------
---tcaaataaa---acacgaggggctaag---aaggaacctcctgcaaagagtaaa---
---------ccaaag---------------------------------------------
---------------------agg---tgtgatgtt---aaaact---gcg---------
gctgcaaag------------------aggaagcac---gag---------gaa------
---------agtgaa------------gaa------------gatgac------------
------gtcagcaattctagt---------------------------------------
---ggt---------gatggtgatgctgat---------------gctgacgaggataaa
cag---------------------gaagaggctcag------------gaggtg------
---aggaatggt------aaacgggccaaggctgca---gcaacgtctaagaaacgggtg
gct---------------------------------aggaaaaaagtaaac
>Pedicularis
atgccggagcttccggaggtggaggcagcgcgtcgggcggtggaggagcactgcgtgggt
aagaagatcaggaaatcgacggttgccgacgatactaaagtcatcgacggcgtctct---
---tcgaaagac---ttcgaggcggccctcgtcgggaaaactatagtggctgctcatcga
aaggggaagaacatgtggcttcagcttgactcgcctcctttcccctctttccaatttgga
atggctggagctgtttatatcaagggagaagctgtcactaagtacaagcggtctgctgtg
aaggacacagatgagtggccttccaagtactccaaattattcgttgaactagacgatggt
ttggaattctcttttacggacaagaggcggtttgctagagttcgtttgctcgacaatcct
atttctgtgcccccaatatcggagcttggtcccgatgcattgatagagcccaggacattg
gatgagttctacgactcattgagcaagaagaaaattggaattaaggctcttttacttgac
cagagttttatgtcgggcatcgggaattggatggctgatgaagtgctatatcaagcaaga
attcatcctgtgcaaattgcttccagcttgtccaaagaaaactgtgcaaccttgctcgag
tgcattaatgaggttattgaaaatgcaatggatgttggggccgacggtagtcagttccct
agtaattggattttccattctcgg---gaattgaagcctgacaaggcttttgttgatggg
aagaaaattgaattcatcaaaactggcggc---------------aggacaacggcatat
gtccctgagttgcaaaagttaacc------------ggcaatcaagctgtgaaagaggcg
gaggtgtcc---aaaccatctgtgcgc------aaaagtgctggcagaggcaataatagt
gat------------------------gggtcaggggatgaggacgagcctgagaaatcc
------------------------aaagccgtaaaagggaaa---aagact---agtcga
---------------gccaaaaagggccgcccc---gcaaaaaagaagtccagtgca---
---------agttct---------gaagat------gat------------------ccc
---------------------------------------gatgaagat------gacaat
------------------------gctgctgttactgatgaatca---------------
---tcagagaaa---acacgagaggctaca---aaggaccctccggaaaagagcaaa---
---------ccaaag---------gggcgtaatgtgaaaaacgatgga------------
------gaagatcaaaggagacaa---acgagagta---agaact---gca---------
cctgcaaag------------------aggaagcac---gag---------gaa------
---------agtgat---------------------------gatgat------------
------gtcagcaattcaagtggt------------------------------------
---ggt---------ggt---------------------------ggtgacgatgatgaa
gag---------------------gaagaggttcaa------------gaggtg------
---aggaatgga------aaacgggccaag------------------------------
---------------------------------------------------
>StrigaAsiatica
atgccggagcttccggaggtagaggccgcgcgtcgggctttggaggagcactgcgtgggg
aagaagataaagagatcaacggtagccgacgatcccaaagtcatcgacggcgtctcg---
---tcgagagct---ttcgagcaagcgctcgtcggcaaaactatagtcgccgctcaccga
aagggaaagaacatgtggcttcagctcgattcgcctcctttcccctcttttcagtttgga
atggcgggagctgtgtatatcaagggagttgcagtcactaaatacaagcggtctgctgtg
aaagatactgatgagtggccttccaagtattccaaattattcgttgaactagatgatggt
ttagaattttctttcacggacaagaggcggtttgcaaaagttcgtttgcttgacaatcct
atttctatacccccaatttcggagcttggtcctgatgcactgacggagcccatgacagta
gatggtttctgcaactcattgagcaagaagaaaattggaattaaggctcttttacttgac
cagagctttatgtcggggattggtaattggatggctgatgaagttctttatcaagcaaga
atccatccactgcaaattgcttccagcatatccaaagaaagctgtgcaaccttgctcaag
agcattaatgtggtaattgaaaagtcaattgaagttggggccgacagttgtcagttccca
ggcaattggattttccattctcgg---gaaaagaagcctggcaaggcttttgtagatggt
ttggctcttgaactg---------------------------------------------
------------------------------------------------------------
------------------------------------------------------------
------------------------------------------------------------
------------------------------------------------------------
------------------------------------------------------------
------------------------------------------------------------
------------------------------------------------------------
------------------------------------------------------------
------------------------------------------------------------
------------------------------------------------------------
------------------------------------------------------------
------------------------------------------------------------
------------------------------------------------------------
------------------------------------------------------------
------------------------------------------------------------
------------------------------------------------------------
------------------------------------------------------------
---------------------------------------------------
>Alectravogelii
atgccggagcttccggaggtggaggccgcgcgtcgggcagtggaggagcactgcgtgggg
aagaagatcaagggatcgacggtagccgacgatcctaaagtcatcgacggcgtctcg---
---tcgagaggt---ttcgaggaggcgctcgtcggaaaaactatagtcgcggctcaccga
aagggaaagaacatgtggcttcagctcgattcgcctcctttcccctctttccaattcggt
atggctggagctgtgtatatcaagggagttgcagtcactaaatacaagcggtctgctgtg
aaagatactgatgagtggccttccaagtattccaaattattcgttgaactagatgatggt
ttggaattctctttcactgacaagaggcggtttgctaaagttcgtttgcttgacaatcct
gtttctatgcccccaatctctgagcttggtcctgatgctttgacggaacccatgacagta
gaagggttctacagctcattgagcaagaagaaaattggaattaaggctcttttacttgac
cagagctttatgtcgggcattggtaattggatggcagatgaagttctttatcaagcaaga
atccatccactgcaaattgcttccagcatatccaaagaaagctgtgcaaccttgctcaag
tgcattaatgaggtgattgaaaaggcaattgaagttggggccgacagtagtcagttccca
agcaattggattttccattctcgg---gaaaagaagcctggcaaggcttttgtggatggg
aagaaaattgattttatcagtgctggcggc---------------aggacaacagcatat
gtcccggagttgcaaaaattaact------------ggcaatcaagccatgagagaggca
------gcc---aaaccttccaagccc------accactgccagtgaagacaacagtgat
gat------------------------gagtcagctgacaaggatgaacctaagaaaccc
------------------------aaagtcataaaagggaaaaagaaacct---agacgg
---------------gccaagaaa---gcccca---ttaaagaaagagtccactgga---
---------agcata---------gaagat------gat------------------tcc
---------------------------------------aatgatgat------gataat
gatgcagaagataatgacagtgatggtgctgctgttgatgtgtct---------------
---ataaagaca---tcaaaacgtgctaaa---aacaatcctcctaaaagcaac------
---------cccaag---------ggacataatgtg---aaggatgga------------
------ggaggtcaagggagacag---acaagggca---aaaaga---gct---------
cccgcaaag------------------agaaagctc---gaa---------gaa------
---------agtgat---------------------------gatgac------------
------------------------------------------------------------
------------------------------------------------------------
------------------------------------------------------------
------------------------------------------------------------
---------------------------------------------------
>Escobedia
atgccggagcttccggaggtggaggccgcgcgtcgggcagtggaggagcactgcgtgggg
aagaagatcaagagatctacggtagccgacgatcctaaagtcatcgacggcgtctcg---
---tcgagaggt---ttggaggaggcgctcgtcggaaaaactatagtcgcggctcaccga
aagggaaagaacatgtggcttcagctcgattcgcctcctttcccctctttccaattcggt
atggctggagctgtgtacatcaagggagttgcagtcactaaatacaagcggtctgctgtg
aaagatactgatgagtggccttccaagtattccaaattattcgttgaactagatgatggc
ttggaattctctttcactgacaagaggcggtttgctaaagttcgtttgcttgacaatcct
gtttctatgcctccaatctctgagcttggtcctgatgctttgacggaacccatgacagta
gaaggtttctacagctcattgaacaagaagaaaattggaattaaggctcttttacttgac
cagagctttatgtcgggcattggtaattggatggctgatgaagttctttatcaagcaaga
atccatccactgcaaattgcttccagcatatccaaagaaagctgtgcaactttgcttaag
tgcattaatgaggtgattgaaaaggcaattgaagttggggccggcagtagtcagttccca
agcaattggattttccattctcgg---gaaaagaagcctggcaaggcttttgtggatggg
aagaaaattgatttcatcaatgctggcggc---------------aggacaacagcatat
gtcccggagttgcaaacattaacc------------ggcaatcaagccatgagagaggca
------gcc---aaaccgtccaagccc---------actgccagtaaaggcaacaatgat
gat------------------------gagtcaggtgacaaggaagaaccgaagaaaccc
------------------------aaagtcgtgaaagggaaaaagaaagct---agccgg
---------------gccaagaaa---gcccca---ccaaagaaagagtcctctgaa---
---------agctta---------gaagac------gattccaatgatgatggtaatgga
---------------------------------------gaagatgat------gacagt
------------------------gatgctgctgctgatgtgtct---------------
---agaaagaca---tcaaaaggtgctaaa---aacaatccccctaaaagcaag------
---------cctaag---------ggacataatgtg---aaggatgga------------
---------ggtcaagggagacag---acaagggga---aaaaga---gct---------
tctgcaaag------------------agaaagctc---gaa---------gaa------
---------agtgat------------gat------------gatgat------------
gatgatctcagcaagtcgagt---------------------------------------
---ggc---------aatgtt------------------------agtgatgagaatgaa
gaa---------------------gacgaggctgag------------gggatg------
---aagaatcgg------aaaggacagattctggtg---------tccaagaaaagagct
gta------------tccaaccgaattgctaagtcaaagaataaagcaaag
>Aeginetiaindica
atgccggagcttccggaggtggaggccgcgcgtcgggctgttcaggagcactgcgtgggg
aagaagatcaagagatcgatggtagcggacgatcctaaagtcatcgacggcgtctca---
---ccgagaggt---ttcgaggaggcgctcgttggaaaaactatagttgcggctcaccgc
aagggaaagaacatgtggcttcagctcgattcacctcctttcccgtcattccaattcgga
atggctggagctgtatatatcaagggagttgcagtgactaaatacaagcggtctgctgtt
aaagacactgatgagtggccttccaagtattccaaattatctattgaactagatgatggt
tcggaattctctttcactgacaaacggcggtttgctaaagttcgtttgcttgacaatcct
gtttctgtgcccccaatctctgagcttggtcctgatgcattgttggacccaatgaaagta
gatgggttctacaactctttgagcaagaaaaaaattggaattaaggcgcttttacttgac
cagggctttatgtcgggcattggcaattggatggctgatgaagttctttatcaagcaaga
atccatccactacaaattgcttccagcatgaccgaagaaacttgtgcaaccttgctcaac
tgcattaatgaggttacgaaaactgccgttggagttgatgctgattgtctctgcttccct
gttgattggttgtttcattttcgg---------------------------gtcgacggg
aagaaaattgatttcatcaatgccggtggc---------------aggacaaccgcatat
gtcccggagttgcaaaagttaacc------------ggcggccaagccatgaaagaggca
------tcc---aaaccgtctaagcctaagcccacccccgccagtaaaagcaacagtgat
gatagc---------------------gagtcaggggacgtggtcgagtttaagaaaccc
------------------------aaagtcgtgaaaggaaagaagaaagct---agccga
---------------gccaagaaa---tcccct---ccaaagaaagaatccagcgaaatc
ctaaaagctggttcg---------aacgat------------------------------
---------------------------------------gatgatgaa------gatggc
---------------------------------agcgatggtgct---------------
---gctgaagtg---tctagaaagacatcg---aaagctgctcaaagcagttccaag---
------------------------gggtgtaatgcc---gaggatgga------------
------ggaggtcaagtgagagag---acgagggtg---aaacgt---gct---------
accacaaag------------------agaaagcaa---aac---------gaa------
---------agtgac---------------------------gatgac------------
------ctcagcaggtcgagt---------------------------------------
---ggc---------------------------------------gacgagagtgaagaa
gaa---------------------ggcaaggctgag------------gaggtg------
---aggaatggg------aaactggtg------------------aagaaaagggctgct
gct------------tccaatagaaatgtgaagtccaagataaaagcaaag
>ChristisoniaKwangtungensis
atgccggagcttccggaggtggaggccgcgcgtcgggctgttcaggagcactgcgtgggg
aagaagatcaagaggtcgatggtagccgacgatcctaaagtcatagacggcgtctcg---
---tcgagaggt---ttcgaggaggcgctcgtcgggaaaactatagtcgcggctaaccgc
aagggaaagaacatgtggattcagctcgattcgcctcctttcccgtcattccaattcgga
atggcgggagctgtatatatcaagggagttgcagtcactaaatacaagcggtctgctgtt
aaagacactgatgagtggccttccaagtattccaaattatttattgaactagatgatggt
ttggaattctctttcactgacaaaaggcggtttgctaaagttcgtttgcttgacaatcct
gtttctgtgcccccaatctctgagcttggtcctgatgcattgtcggaaccaatgaaagta
gatggtttctacaactctttgagcaagaaaaaaattggaattaaggcgcttttacttgac
cagggctttatgtcgggcattggcaattggatggctgatgaagttctttatcaagcaaga
atccatccactgcaagttgcttccagcatgtccaaagaaagctgtgcaaccttgctcaac
tgcattaatgaggtgattgaaaaggcagttggagttggggccgacagtagtcagttccca
agcgattggattttccattctcgg---gaaaagaagcctggcaaggcttttgttgatggt
aagaaaattgatttcatcaatgcgggcggc---------------cggacaaccgcatat
gtcccggagttgcaaaaattatct------------ggcaatcaagccatgaaacaggca
------gcc---agt------------------------------aaaaccaacagtgat
gatggt---------------------gagtcaggggacatggtcgagcgtaagaaaccc
------------------------aaagtggtgaaaggaaag---aggacaactagccga
---------------gccaagaaa---tcccct---ccaaagaaa---------------
------------------------------------------------------------
---------------------------------------gatgatgaa------gatggc
------------------------------------ggcattggt---------------
---gctgcggat---ggaggaggtcaaggg------------------------------
------------------------------------------------------------
------------------------------agagag---acgaga---gtg---------
accgcaaag------------------agaaagcagtacaag---------gaa------
---------agtgac---------------------------gatggc------------
------------------------------------------------------------
---aaa---------gag---------------------------agtgaagaagacaag
gct---------------------gaggaggtgagg------------------------
---agtaatggg------aaagtggtgaag------------------aagaaaagggct
gct------------------------------tccaagataaaagcaaag
>ConopholisAmericanaamericana
atgccggagcttccggaggtggaggcggcgcgtcgggcagtggaggagcattgcgttgga
aagaagataaagaaatcgacggtcgccgacgatcctaaagtcatcgacggcgtatct---
---tcgaaagtc---ttcgaggaggcgctcgtcggaaaaataattgtcgccgctcaccgc
aaggggaagaacatgtggcttcagctcgattcgcctccttttccctctttccaattcgga
atggctggagctgtgtatatcaagggagttgcagtcaccaaatacaagcggtcttccgtg
aaagatacagacgagtggccttccaagtattccaaattatttgttgaactagatgatggt
ttggaattctcttttactgataagaggcggtttgctaaagttcgtttgcttgacaatcct
gtttctgtgcccccactctctgagcttggtcctgatgcattgacagagcccatgacagta
gatgagttctacaattcattgagcaagaagaaaattggaattaaggctcttttacttgac
cagagttttatgtcgggcattggtaattggatggctgatgaagtgctatatctagctaga
atccatccactgcaaattgcttccagcatgtccaaggagatctgtgccaccttgctcaag
tgcattaatgaggtaattgaaaaggcaatggaagttggggccgacagtagtcagttccct
agaaattggattttccattcccgg---gaaaagaagcatggcaaggcttttgttgatggg
aagaaaattgaattcatcaatgctggtggc---------------aggacaacagcatat
gtcccagagttgcaaaagttaacc------------agcaatcaatctgtcaaagaggca
------gct---aaaccatctaagcgt------accactgctgataaagtcgacagtgat
gat------------------------gggtcaggggatgaggacgagcctaagaaacct
gat---------------------caaatcgcggaagggaag---aagact---atacga
gcg------------aaggagaag---acccct---gcaaagaaaaaatccagtgca---
---------agcgtt---------gaagat------------------------------
---------------------------------------gattctgct------gctgct
------------------------------------gatgcatct---------------
---tcaaagaca---acacgaggtgctaat---aagaatcctcctgtaaagagcaaa---
---------cccacg---------ggacgtaatgta---aacgatgggggg---------
------gaaggtcagaggagacaa---actagaggg---aaagct---gct---------
cttgcgaag------------------agaaagcac---aag---------gaa------
---------agtgat---------------------------gatgaa------------
------ctaagtgattcgagt---------------------------------------
---ggc---------ggt---------------------------ggtgatgaggatgaa
gaa---------------------aaggtagctcag------------gaggtg------
---aggaaggga------aaacgggcgaaggctgct---gtaacgtccaagaaaagagtt
gcg------------tctaatcgagacgggaagtcgaagaaaaaagcaaag
>Epifagusvirginiana
------------------------------------------------------------
------------------------------------------------------------
------------------------------------------------------------
------------------------------------------------------------
nnngctggagctgtgtatatcaagggagttgcagtcactaaatataagcggtcttccgtg
aaagatacagacgagtggccttccaagtactccaaattatttgttgaactagatgatggt
ttggaattctcttttactgacaagaggcggtttgctaaagttcgtttgcttgacaatcct
gtttctgtgcccccaatctctgagcttggtcctgatgca------gagcccatgacagta
gatgagttctacaactcattgagcaagaagaaaattggaattaaggctcttttacttgac
cagagatttatgtcgggcattggtaattggatggctgatgaagtgctatatcaagctaga
atccat------------------------------------------------------
------------------------------------------------------------
------------------------------------------------------------
------------------------------------------------------------
------------------------------------------------------------
------------------------------------------------------------
------------------------------------------------------------
------------------------------------------------------------
------------------------------------------------------------
------------------------------------------------------------
------------------------------------------------------------
------------------------------------------------------------
------------------------------------------------------------
------------------------------------------------------------
------------------------------------------------------------
------------------------------------------------------------
------------------------------------------------------------
------------------------------------------------------------
------------------------------------------------------------
------------------------------------------------------------
------------------------------------------------------------
---------------------------------------------------
>Ofasciculata
atgccggagctacctgaggtggaggcggcgcgtcgggcggtggaggagcactgcgtggga
aggaagattaaaagatcgacggtcgccgacgaccctaaagtcatcgatggcgtctct---
---tcgaaagac---ttcgaggcggcgctcgtcgggaaaacaatagtcgcagctcatcgc
aagggaaagaacatgtggcttcagctcgattcgcctccttttccttctttccaattcgga
atggctggagctgtatatatcaagggagttgcagtcactaaatacaagcggtctgccgtg
aaagatacagatgagtggccttccaagtactccaaattatttgttgaactggatgatggt
ttggaattctcttttaccgataaaaggcggtttgctaaagttcgtttacttgacagtcct
gtttctgcacccccaatctctgagctgggtcctgatgcactgatggagcctatgacagta
gataagttctacaactcattgagcaagaagaaaatcgggattaaggctcttttactcgac
cagagtttcatgtctggcgttgggaattggatggctgatgaagtgttatatcaagcaaga
atccacccgctgcaaattgcttccagcatgtccagagagagctgtgaaaccttgctcaag
tgcattaatgaggtaattgaaaaggcaattgaagttggggccgacagtagtcagttccct
agtcattgggttttccattcaagg---gaaaagaagcctggcaaggctcttgttgatggg
aagaaaattgaattcatcaatgctggtggc---------------aggacaacagcatat
gtccccgagttgcaaaagttgacc------------ggcaatcaagctgtgaaagaggca
------gct---agaccatctaagcgc------accacggctggtaaaggagatagtgat
gat------------------------gggtcaggggacgaggacgagtccaagaaacct
------------------------caacccacaaaagggaag---aaggct---agtcga
---------------gcgaagaag---gccccc---tcaaagaaaaagtcgagtgca---
---------agtgat---------ggagat------gat------------------cct
---------------------------------------gatgatgat------gaagaa
------------------gatgacaatgctgctgctgatgtagta---------------
---tcttcaaagggaacacgaggggctaat---aagaatcctcctgcgaaaagcaacaaa
ccc------aagggg---------ggacgtaatgta---aatgatggg------------
------gaaggtcagaggagacaa---actagaggg---aaaaat---gct---------
cccgcaaag------------------agaaagcaa---gag---------gaa------
---------agtgac------------aat------------gatgat------------
------ctcagtaattcgagt---------------------------------------
---ggc---------ggt---------------------------ggtgatgtggatgaa
gaa---------------------aatgaagctcgc------------gaggtg------
---gaaaatgga------aaacgggcaaaggctgtg---gcattgtctaagaaaagggtt
gcg------------tctaatcaaaatgggaaatcgaagaaaaaagcaaag
>PhelipancheAegyptiaca
atgccggagctaccagaggtggaggcggcacgtcgggcggtggaggagcactgcgtgggg
aagaagattaagaaatcgacggtcgccgacgatcctaaagtcatcgatggcgtctct---
---tcaaaagac---ttcgaggcggcgctcgtcggaaaaacaatagtcgcagctcatcgc
aagggaaagaacatgtggtttcagctcgattcgcctccttttccttctttccaatttggt
atggctggagctgtgtatatcaagggagttgcagtcacaaaatacaagcggtctgccgtg
aaagatacagatgagtggccttccaagtactccaaattattcattgaactagatgatggt
ttagagttctcttttactgacaagagacgctttgctaaagttcgtttgcttgagaatcct
gtttgtgtgcccccaatatctgagctgggtcctgatgcattgatggagcctatgacagta
gatgagttgtacaactcattgagcaagaagaagattgggattaaggctcttttacttgac
cagagtttcatgtctggcattggtaattggatggctgatgaagtgctatatcaagcaaga
gttcatccactacaaattgctgccaccatgtccaaagaaagatgtgaaaccttgctcaag
tgcattaatgaggtaattgaaaaggcagttgaagttggggccgacagtagtcagttccct
ggtaattggattttccattcgcgg---gaaaagaaacctggcaaggcttttgtggatggg
aagaaaattgaattcatcaatgctggtggc---------------aggactacagcatat
gtccccgagttgcaaaaattgacc------------ggcggtcaagctgtgaaagaggca
------ggt---aaaccatctaaacgc------accacagctggtaaaggagacggtgat
gat------------------------gtgtcaggggatgaggacgagtccgagaaacct
------------------------aaagccgtgaaagggaagaagaatgtt---agtcga
---------------gccaagaag---cccccg---tccaagaaaaaaatgagcgta---
---------agtgat---------gaagat------gatctc---------------gtt
---------------------------------------gatgatgaa------gatgcc
------------------------aaagctactgcggatgtagta---------------
---tctccaaagagaacacgaggggctaat---aagaatcctcctgcaaaaaac------
---------aacaaatcgcagggtggccgtaatgta---aatgatggg------------
------gaaggtcagaggacacaa---actaaaggg---aaaagt---gtg---------
ccggtaaag------------------agaaaccac---gaa---------gaa------
---------agtgat------------gat------------gatgat------------
---gatgtcagtaattcaagt---------------------------------------
---ggc---------gatggt------------------------gatgatgaggataaa
gaa---------------------aacgaagcccag------------gagatg------
---aaaatcttg------aaacaggcaaatgctgcg---ggatcgtccaagaaaagggtt
gcg------------tctaatcaaaatgggaaatcgaagaaaaaagccaag
>OrobancheCumanamana
atgccagagctaccggaggtggaggcggcgcgtcgggccttggaggatcactgcgttggg
aagaagattaagaaatcaaccgtcgccgacgaccctaaagtcatcgacggcgtctct---
---tcgaaagac---ttcgaggcggcgctcgtggggaaaacaatagtcgcagctnnn---
---------------------------------------------------------gga
atggccggagctgtgtatatcaagggagttgcaatcactaactacaaacggtctgccgtg
aaagatacagatgagtggccttccaagtattccaaattatttgttgaactagaagatggt
ttggagttctcttttactgacaagagacggtttgctaaagttcgtttgcttgaaaatcct
gtttctgtgcctccaatatctgagctgggtcctgatgcattgacggagcccatgacagta
gacgagttctacaactcattgagcaagaagaaaattgggattaaggctcttttacttgac
cagagttttatgtcgggcattggtaattggatggccgatgaagtgctatatcaagcaaga
atccatccgctgcaaattgcttccagtgtgtccaaggaaagctgtgcaaccttgctcaag
tgcattaatgaggtaattgaaaaggcgatggaagttggggccgacagtagccagttccct
aataattggatttttccttctcgg---gaaaagaagaatggcaaggcttttgttgatggg
aagaaaattgaattcatcaatgctggtggc---------------aggacgacagcatat
gtcccggagttgcaaaaattgacc------------ggcaatcaagctgcaggggatgag
------------------------------------------------------------
------------------------------------------gacgagactaagaaacct
------------------------aaagttgtgaaagggaag---aagact---agtcga
---------------gccaagaag---gcgggcccctcaaagaaaaaatccagtcca---
---------agcggt---------gaagatgtttctgat------------------gat
---------------------------------------gacgatgat------gatgga
------------------------------------gatgacagtatggatgctgccgat
gtatcttcaaag---agaaaaaaagcagct---aagaatcctcctgcaaaaagcaaa---
---------accaag---------ggccagaatgca---gacgatggg------------
------gaaggtcaaaagagacgg---gcaagaggg---aaaact---gtc---------
cctgcaaag------------------agaaagcag---gag---------aaa------
---------agcgat---------------------------gatgag------------
------ctcagtaattcaagtttcagt---------------------------------
---gat---------gat---------------------------ggggatcaagcagaa
gaa---------------------aaagagactggg------------gggatg------
---agaaatgga------aaacaggccaaggctgcc---gcatcc---------------
---------------tctaatcgaaatgggaagtcgaagaaaaaagcaaag
>Euphrasiaarctica
atgccggagcttccggaggtagaggcggcgcgtcgggcggtgcaggaacactgcgtgggg
aagaagatcaggaaatcgacgatcgccgacgatcctaaagtcatcgacggcgtctct---
---ccgaaggac---ttcgaggaggcgctcgtcggaaaaaccatagtcgccgctcaccga
aaggggaagaacatgtggcttcagcttgattcccctcctttcccctctttccaattcgga
atggctggagctgtgtatatcaagggagttgcagtcactaaatacaagcggtctgctgtg
aaagatactgatgagtggccttccaagtactccaaattatttgttgagctagatgatggt
ttggagttctcttttactgacaagaggcggtttgcgaaagttcgtttgcttgacaatcct
ttatctgtgcccccaatctcagagcttggtcctgatgcattgacggagcccatgaaagta
gaggatttctacaactcattgagcaagaagaagattggcattaaggctcttttacttgac
cagagttttatgtctggcattggtaattggatggctgatgaagtgctatatcaagcaaga
atccaccctctacaaatttcttctagcatatccatggaaatctgtgctaccttgctcaag
tgcattaacgaggtaactgaaaaggcaatggatgtgggggccgacagtagtcagttccct
actaattggattttccattctcgg---gaaaagaagtctgacaaggcttttgtt------
---------------------------------------------gctacaactgcatat
gtccccgagttgcaaaagttgacg------------ggcaatcaagctgtgaaagaggca
------gct---aaacctaaacccggc------agtgacgatggatcaggggaagaaaag
aat---------------------------------------gagcaacctgagaaactt
------------------------aaatctgcgaaagggaaa---aagtcc---agtcaa
---------------gccaagaag---gccccccctgccaagaaaaagtccagcagc---
---------ggaagt---------gatgat------gaa------------------tat
---------------------------------------gacaatgat------gatgtt
------------------------------------gatgtatca---------------
---gcttcaaag---agaactcaaggggct---aaaaaccctccggaaaagagcaaa---
---------cccaag---------ggacgtagtgaa---aacgaaggc------------
------gaaggtcagatgagacaa---actagaggg---aaaact---att---------
gcctcaaag------------------aaaaagcac---gag---------gga------
---------agtgat---------------------------gatgac------------
------cttagcaatcagagt---------------------------------------
---agc---------agt---------------------------ggtgatgatgat---
------------------------------------------------------------
------------------------------------------------------------
---------------------------------------------------
>LindenbergiaPhilippensis
atgccggagctaccggaggtggaggcggcgcgtcaggcggtggaggaccactgcgtcggg
aagaagatcacgagagcgacggtcgccgacgactctaaagtcatcgacggcgtctcg---
---ccgagagac---ttcgaggcggcgctcgccggaaaaaccattgtcgccgctcaccgg
aaggggaagaacatgtggcttcagctcgattctcctccttttccctctttccaattcgga
atggctggagctgtgtacatcaagggagttgctgtcactaaatataagcggtctgccgtg
aaggatacagatgagtggccttccaagtactccaaattatttattgagctagatgatggg
ttggaattctcttttactgacaagaggcggtttgctaaagttcgtttgcttgacaatcct
gtttctgtgcccccaatctctgagcttggacctgatgcattgaaggagccctggtcacta
gatgagttctacagctcattgagcaagaagaaaattggaattaaggctcttttacttgac
cagagttttatgtcgggcattggtaattggatggctgatgaagtgctgtatcaagcaaga
atccatccacagcaaattgcttccagcatatccaaagaaagctgtgcaaccttgctcaag
tgtattaatgaggtaattgaaaaggcaattgaagttggggccgacagtagtcagttccct
agtaattggattttccattcacgg---gaaaagaagcctggcaaggctttcgttgatggg
aagaaaattgaattcatcaatgctggtggc---------------aggacaacagcatat
gtcccagagttgcaaaagttgacc------------ggcaatcaagctgtgaaagaggca
------gcagctaaaccatccaaacgc------accaattctgttaaagaggacagtgat
aat------------------------gggtcaggggacgaggacgagagtaagaaacct
------------------------aaagctgttaaaggaaaa---aagacc---agtaaa
---------------gctaagaag---gccccc---tcaaagaaaaaatccaatgca---
---------agtgat---------gaagat------tcc---------------------
---------------------------------------gatgacaat------gaagac
------------------------------------gataatagt------gctgctgat
gtatcttcaaag---agaacacgagggact---aagaatcctcctgccaaaagc------
---------aacgaa------------------------aaagatgga------------
------caaggtcaaaagagacaa---actagaggg---agaaaa---gct---------
cctgcgaag------------------aggaagcac---gag---------gaa------
---------agtgaa---------------------------gatgaa------------
------cttagtaattcgagt---------------------------------------
---gct---------agt---------------------------ggtgatgatgaggac
gaa---------------------ggagaagacgcg------------aaggag------
---gtaaatggg------aaacggatgaaggcagga---gtttcgtctaagggcagggct
gca------------cctaatcgaaatgggaagccaaagaaaaaggcgaag
>SesamumIndicum
atgccggagcttccggaggtggaggcggcgcgtcgggcgctagaggagcactgcgttggg
aagaggatcaagaagtcgacggtcgccgacgactctaaagtcatagacggtgtctct---
---tcgaaggac---ttcgaggccgcgctcgtcgggaaaactatagtcgccgcccaccgt
aagggaaagaacatgtggcttcagctcgattcccctcctttcccctcttttcaattcgga
atggctggagctctgtatataaagggagttgctgtcactaaatataagcggtctgccgtg
aaggatacagatgagtggccttccaagtattctaaagtatttgtcgaactagatggtggg
ttggaattctctttcactgacaagaggcggtttgctaaagttcgtttgctcgacaatcct
gcttctgtgcccccaatctctgagcttggtcctgatgcattactggagcccatgacagta
gatcggttttacaattccttaacaaagaagaaaattggaatcaaagctcttttgcttgac
cagagctttatttcgggcattggtaattggatggctgatgaagtgttatatcaatctcga
acccatccacttcagactgcctccagcatgtccaaagaagcctgtgcagctttgctcaaa
tgcattaatgaggtaactgaaaaggctattgaagttggggccgatagtagtcagttccct
agtaattggatattccattccagg---gaaaagaagcctggcaaggcttttgttgatggg
aagaaaattgaattcatcactgctggtagc---------------aggacaacagcctat
gtcccagagttgcaaaagttgact------------ggcaatcaagctgtgaaagaagca
------ggt---aagccttctaaaaga------actgctgctggtaatagcaatgctgat
gat------------------------gaatcgggagatgaggacaagccgattgaacca
------------------------aaagctgtgggagggagg---aaaact---ggtaga
---------------actaggaag---ccatct---gcaatgaaaaagccgagcaca---
---------agtgtt---------tcagat------------------------------
---------------------------------------tctgacgat------gatgag
------------------------gaaaatagtgctgatgatgtg---------------
---acttctaag---agaaagcaaggggct---aagaaccctcctgcaagaagcaaa---
---------gcgaag---------ggactc---------aatgaaaac------------
------aaaggacaaaggagacaa---actaaagga---agaact---gca---------
cctgcaaag------------------agaaagcat---gaa---------gaa------
---------agtgac------------cat------------gacacc------------
---------attagttcaagc---------------------------------------
---ggg---------ggt---------------------------gataatgaggatcaa
cat---------------------gaagaggctgag------------gaggtg------
---atgaatgga------aaacggaggggagctggg---gcatcatctaagaagagggtt
gca------------atcagtcaaaataggaagcagaagcaaaatgctaag
>OleaEuropaea
atgccggagcttccggaggtggaggcggcgcgtcgtgccatagaggagcactgcgttggg
aagaaaattgtgaaatcggtggtcgccaatgattccaaagtcatcgacggcgtctct---
---ccgaaggac---ttcgaggcatcgctcaccgggaaaaccatcgtcgcttcccatcgc
aagggcaagaacatgtggcttcagctcgattccccacctttcccctccttccagttt---
------------------------------------------------------------
------------------------------------------------------------
------------------------------------------------------------
------------------------------------------------------------
------------------------------------------------------------
------------------------------------------------------------
------------------------------------------------------------
------------------------------------------------------------
------------------------------------------------------------
------------------------------------------------------------
------------------------------------------------------------
------------------------------------------------------------
------------------------------------------------------------
------------------------------------------------------------
------------------------------------------------------------
------------------------------------------------------------
------------------------------------------------------------
------------------------------------------------------------
------------------------------------------------------------
------------------------------------------------------------
------------------------------------------------------------
------------------------------------------------------------
------------------------------------------------------------
------------------------------------------------------------
------------------------------------------------------------
------------------------------------------------------------
------------------------------------------------------------
---------------------------------------------------
>ArabidopsisThaliana
atgccggagcttccagaggtcgaggcggcgaggagagcaatagaagaaaattgtcttgga
aaaaagattaagcgagtcattatcgccgacgacaacaaagtgatccatggaatctcg---
---ccgtccgat---ttccagacctcaatcctcggaaaaaccatcatctctgctcgtaga
aagggcaaaaacctctggctcgaattagattccccgccatttccttcttttcaattcggt
atggctggtgctatttatatcaaaggcgttgcagttactaagtataagaggtctgctgta
aaggactcagaggagtggccatctaagtattcaaagttcttcgtcgagcttgatgatggt
ctggagctttcatttactgataagaggagatttgccaaagttcgacttctagcaaatcct
acttctgtgagtccaatatcagagcttggtcctgatgcattgttggagcctatgacagtt
gatgaatttgcagaaagcttagctaaaaagaaaataaccataaaacctctcctacttgat
cagggatatatttcaggtattgggaattggatcgctgatgaagtgctgtaccaagccaga
atccacccgttgcagactgcttctagcctctccaaagagcaatgtgaagctttgcacaca
tccatcaaagaggtgatagaaaaagctgtggaagttgatgcagacagtagtcagtttcct
agttactggatttttcataatagg---gaaaagaagccaggaaaggcctttgttgatggg
aagaagattgatttcattactgctggtgga---------------aggacaacagcttat
gttccagaactgcagaaactttat------------gggaaagacgcagagaaagcagcc
------aaggttaga---------------------------------------------
------------------------------------------------------------
------------------------------------------------------------
---------------ccggctaaa---cgaggt---gtgaaacccaaagaa---------
------------------------------------------------------------
---------------------------------------gacgatgga------gatggg
------------------------------------gaagaagat---------------
---gaacaagaa---actgagaaagaagat---gagagtgctaaatcgaagaaa------
------------------------------------------------------------
---------ggacagaaacccagaggtggtcgtggt---aagaag---cct---------
gcatcgaag------------------acaaaaaca---gaa---------gag------
---------agcgac---------------------------gatgat------------
------------------------------------------------------------
---gga---------gat---------------------------gatagcgaggctgaa
gaa---------------------gaagttgtgaaa------------cccaaa------
---ggccgtggt------acaaagcctgcaataaag---aggaagtctgaagagaaagct
act------------agccaagctggtaagaagccaaaaggaagaaaaagt
>CitrusSinensis
atgccggagctaccagaggtggaggcggcgagaagggccatagaggagcattgcatcggt
aagaaaatcgtgaaatcgatcatcgccgacgacaacaaggtgatcgacggagtttct---
---gcgtcggat---ttcgaggcatcggttttgggcaaagccattttatctgctcatagg
aagggcaaaaacttgtggctccgcctcgattcccctcctttcccttcctttcagttcgga
atgaccggtgctatttacattaagggggttgctgttacacaatataagaggtcagctgta
aaggacactgatgaatggccttccaaatattcaaagttctttgttgaactagatgatggt
ttggaactgtctttcactgacaagaggcgatttgctaaagttcgcctgctcaatgatcca
acttctgtaccacctatatctgaacttggtcctgatgcattgctggagcccatgacggtt
gatgaatttactgattcattaagcaaaaagaaaattacaattaaggctctattacttgat
cagagttatatttcaggaattggcaattgggttgctgatgaagttttataccaagccaaa
attcatccattgcaaactgctgttagcttatccaaagaaagctgtgcaactttactcaag
tgcatcaaagaggtgattgaaaaagctcttgaagttggggcagatagtagtcaatttcca
agtaattggatttttcattcccgt---gaaaagaagcctggcaaggcttttgttgatggg
aagaaaatcgattttattactgctggtggc---------------aggacaacagcctat
gtaccagagctgcaaaaactaaat------------ggagtccaagctgcgaaagcagtg
------ggt---aaa---------------------------------------------
------------------------------------------------------------
------------------------------------------------------------
---------------ccgaggaag---caagct---cccaaaggagaagatagcaag---
------------------------gatgat------gac---------------------
---------------------------------------aaatacaat------agcggt
------------------------------------gatgagtca---------------
---gaaagtgat---ggagaggaaattgct---gaaaatgtcaaatcaaagaaa------
------------------------------------------------------------
---------aggcagaagcttgga---ggtcaagtt---aaacagccttcg---------
ccgaggaaa------------------agaaaatct---aaa---------gag------
---------agtgacacc------gaagac------------gatgac------------
ggcggtaatgatgatgatggt---------------------------------------
---ggt---------ggc---------------------------agtgatgacaatgct
gag---------------------gaagcaccgaaaacaaagtcaggaaaggtt------
---actaaaaat------aaacaagcaaaggcagtg---acgacgtcaaaggaaaaagtt
atc------------agtcaaaaaggtaagccgtcaaagaagaaagcaaag
>GossypiumRaimondii
atgccggagcttccagaggtagaggcagcaagaagagcgatagaagagaactgcttgggg
aagaagatcaagagagcgattatagccaatgactctaaagtcatcgaaggagtctcc---
---tccttggac---ttcgagtccgctctcttaggcaagaccatcgtctctgctcaccgg
aagggcaagaacctctggctccaccttgattcccctccttttccctctttccagttcggc
atggccggtgctatttatataaaaggcgttgctgttacaaaatataagaggtctgctgta
aaagacaatgatgaatggccttccaaatattcaaagttctttgttgaactagatgatggt
ttggagctatctttcactgataagaggcgatttgctagagtccgcttgctcaaagatcct
acatctgtgcctccaatatctgagcttggtcctgatgcactgtttgagcctatgacgatt
aatgaatttactgactccttgagcaagaagaagattggcattaaagctctattgcttgat
cagagttatatctcaggaattggcaattggattgcagatgaagtgctataccaagcaaga
attcatcctctgcagatttgttccagcctgtccaaagaaaactgtgcaactttacacaat
tgcatcaaggaggtcattgaaaaagcagttgaagttggggcagatagtagtcagttccct
agtaattggatatttcattctcgc---gaaaagaagcctggcaaggcttttgttgacggg
aagaaaattgattttatcaatgctggtggc---------------aggacatccgcatat
gtaccggacttgcagaaattg---------------------------------------
------------------------------------------------------------
------------------------------------------------------------
------------------------------------------------------------
------------------------------------------------------------
------------------------------------------------------------
------------------------------------------------------------
------------------------------------------------------------
------------------------------------------------------------
------------------------------------------------------------
------------------------------------------------------------
------------------------------------------------------------
------------------------------------------------------------
------------------------------------------------------------
------------------------------------------------------------
------------------------------------------------------------
------------------------------------------------------------
---------------------------------------------------
>TheobromaCacao
atgccggagcttccagaggtagaggcggcgagaagagcgatagaagagaactgtttggga
aagaagatcaagaaagctattattgcaaatgactctaaagtcatcgaaggagtctcc---
---gcctcggac---ttcgagtcctctctcttaggcaagaccatcgtctccgctcaccgg
aagggcaagaacctctggctccgcctcgattcccctccttttccttctttccagttcggg
atgactggtgctatttacataaaaggtgttgctgtcacacaatataagaggtctgctgta
aaggacaatgatgaatggccttccaaatattcaaagttctttgttgaactagaggatggt
ttggagctgtctttcacagataagaggcgatttgctagagttcgcttgctcaaagatcct
acttctgttcccccaatatctgagctgggtcctgatgcactgttccagcctatgacagtt
gatgaatttacagaatccttaaacaagaagaagattgccattaaagctctattgctggat
cagagttttatctctggaattggcaactggattgcagacgaagtgctataccaagcaagg
attcatccactgcagatttcctccagcttatccaaagaaaactgtgcaactttactccag
tgcatcaatgaggtcattgaaaaagcagttgaagttggggcagatagtagtcagttccct
agtaattggatatttcattctcgt---gaaaagaagcctggcaaggcttttgttgacggg
aagaaaattgactttatcaatgccggtggc---------------aggacatcagcatat
gtgccggagttgcagaagttgagt------------ggaaaacaagctacaaaagcagca
------ggt---aaa---------------------------------------------
------------------------------------------------------------
------------------------------------------------------------
---------------cctagaaag---caggct---tccaagaggaaaggcggtgag---
---------gatgag---------gataat------gat---------------------
---------------------------------------gaagatgac------atgggt
------------------------------------gatgaacct---------------
---acaagtgag---gaagaggaaactact---aaaggtgccaaatcgaaaaaa------
------------------------------------------------------------
---------aggggaaaccgtaga---ggtcgtggt---aaaaag---cct---------
ccaacgaag------------------agaaaatcc---gaa---------gag------
---------agtgat------------gat------------gacagtggtggtaacgaa
gatggtagtagcgacgatgat---------------------------------------
---gat---------aat---------------------------gatgatgaagatgcg
aaa---------------------aagaaacctaga------------aaggct------
---aaaactaataattacaaacaagcaaagactttg---aatgcatccaatcaagtagtt
agc------------aatcaaagtggtaaaaagccaaagaagaaagcaaag
>ManihotEsculenta
atgccggagctaccggaagtggaggccgccagaagggccatagaagagcactgcttaagc
aagaggatcaagagagctataatagccaatgatcctaaagtcattgatggagtctct---
---tccgcggat---ttcgaggctgctcttgtgggaaaaactctaatttctgctcttcgc
aagggcaagaacctttggttccagctcgattcccctccctttccttcctttcagttcggg
atggctggtgctatatatattaagggagttgctgttaccaaatataaaaggtctgctgtg
aatgacactgatgaatggccatccaaatattcaaagctatttattgaactagatgatggt
ctggagctctcttttacagataagaggcgatttgctaaagtccgcctgctgaatgatcca
gcttctgtgcctccaatttctgagcttggccctgatgccttattggagccaatggaagtc
gatgaaatttatgaatccttgcgcaagaagaaaattgctatcaaggctctgttacttgat
cagggttttatttcaggtattggcaactggattgcagatgaagtgctataccaagccaga
attcatccactacaaactgcttccagtttgtccaaagaaagttgtgcaacattacttaag
tgcatcaaggaggtcattgaaaaagcattagaagtaggggcagatagtagtcagttcccc
aataattggatttttcattccaga---gaaaagaagcctgggaaggcttttgttgatggg
aagaaaattgatttcatcaatgctggtggt---------------aggacaacggcctat
gtaccggagttgcaaaagctgagt------------ggagggcaagctgtgaaagtagca
------gca---aaa---------------------------------------------
------------------------------------------------------------
------------------------------------------------------------
---------------tcaaaaagg---cagact---ccaaagagaaaaaaaggtgag---
---------gatgat---------aatgat------gaa---------------------
---------------------------------------ggtgaagat------gatgcc
------------------------------------agtgaacca---------------
---ggaagtgac---aaagaggaagctgct---agaaaagctaaatcaaggagg------
------------------------------------------------------------
---------gagttgaagcctaga---ggtcatgtc---aagaag---cct---------
ccagcaaaa------------------caaaaatcc---gag---------gca------
---------acagat------------gacgtt---------gatgat------------
------gaagaaaatgacaattgtgctgctgcagatgacgatcatgatcatgatgactac
gatgat---------gaa---------------------------aatgacaaggatcaa
aag---------------------aagaaaccacgc------------agagtg------
---accaatgat------aaacaagctaaggcaaaa---acagaatccagtaagaaggtt
acc------------aatcaaaatactagaaagcctaagaagaaaatgaag
>PopulusTrichocarpa
atgccagagctaccggaggtagaggcggcgagaagggcgatagaggaacattgcataggg
aagaagataaagaaggccatcattgccgacgacagtaaagtcatcgatggagtctct---
---ccttctgat---tttgtggcagcacttgttggcaaaactattgtctctgctcttaga
aagggaaagaacttgtggctccaactcgactcccctcccttcccttcctttcagttcggg
atggctggggctgtatatattaaaggagttgcggttaccaaatataaaaggtctgcagta
aatgactctgatgagtggccttccaaatattcaaagttttttgtccaactagatgatggt
ctggagctttctttcactgacaagaggcgatttgctaaagtccgcttgcttgaagatcca
gcttctaagcccccgatatctgagttgggccccgatgcattactggagccgatgacagtt
gatgaacttcatggatccctaagcaagaagaaagttgcaattaaggctctattacttgat
cagagttttgtatctggaattggtaactggattgcagatgaagtgctataccaagctaga
attcatccactgcagattgcttccagcttatccagagaaagttctgcaactttacacaag
tgcatcaaggaggtgattgaaaaagcagtagaagttggggcagatagtagtcagttccca
aacaattggatttttcattctagg---gaaaagaagtctaagaagactttcattgatggg
aaggagattgattttattgttgctggtggt---------------aggacaacggcctat
gtaccggggttacagaagctaaat------------ggaaaccaagctgggaaagcagtg
------gga---aaa---------------------------------------------
------------------------------------------------------------
------------------------------------------------------------
---------------ccaaaagca---agaact---tcaaagaaaaaaagagatggg---
---------gatgat---------gatgac------aat------------------gac
---------------------------------------aacaatgaa------gatggt
---------------------------------ggcagcgaacca---------------
---acttccgag---gatgaaaaaattgca---agaaaggccaaatcaaagaga------
------------------------------------------------------------
---------gagttgaggcctaaa---ggtcctggg---aaaaag---cct---------
tcagctaaa------------------agaaaatcc---aaa---------gca------
---------agtgatactgacagtgaagaa------------gatgag------------
------ggtgctgccaccgcc---------------------------------------
---gcc---------gcc---------------------------gccgacgacgatcaa
aag---------------------aaaaaacctaga------------agagtg------
---accagcaga------aaacaagtcatggtaggt---aaagcacccaagaaattggtt
aac------------aatcaaaatactaacaaaccaaggaagaaagtgaag
>PrunusPersica
atgccagagctaccggaggtggaggcggcgcggagggccatagaggaaaactgtctgggg
aagaagataacgaaagcgctcatcgccgatgaccccaaagtcatcgacggagtttct---
---cgcgctgac---ttcgaggcgtcgctcttgggaaagaccatcgtctctgctcaccgc
aagggcaagaacttatggctccgcctcgactctcctcctttcccttccttccaattcggg
atggcgggtgctatatatattaaaggggtcgcggtcacgaaatataagaggtctgctgta
aaggacactgatgagtggccttccaagtattccaagttatttgttgaactggatgatggt
ctggagttctctttcactgacaagaggcgatttgctagagtccgcttgctcaaagatcca
gcatctgtgccccccatatctgagcttgggcctgatgctctcttggagcctatgacaggg
gatgaactttttgaatccttgagcaagaagaaaattgcaattaagactctattgcttgat
cagagttacatttcaggaattggaaattgggttgctgatgaagtactataccaagcaaga
attcatccagagcaaagtgctgccagcttgtcgaaagaaaattatggaaatttgcacaag
agcatcaaagaggttatcgaaaaatcacttgaagttggggcagatagtagtcaatttcca
agtaattggatttttcattcccgt---gaaaagaagcctggaaaggcttttgttgatggg
aggaaaattgactttatcacggttggtggc---------------aggactacagcgtat
gtaccagagcttcagaagttaagt------------ggacagcaagctgccagagcaggg
------agt---aaa---------------------------------------------
------------------------------------------------------------
------------------------------------------------------------
---------------------------caagct---aacaagagaaaagggcatggt---
---------gatggt---------------------------------------------
---------------------------------------gtcaaggat------gatgtt
------------------------------------aatgaagca---------------
---gcgagtgat------gaagaagttaat---ggaagtgtgcagtcaaagaaa------
------------------------------------------------------------
---------gggaggaagcctaga---ggtcaaggt---aataag---tca---------
tcagctaaa------------------agaaaatct---aaa---------gag------
---------agtgat------------gat------------gaagac------------
------aatgccaatgacagt---------------------------------------
---gag---------gatgatgacgatgatgacaatgatgatcatcatgatgaagatcaa
aag---------------------aataaaacaaga------------aaagtg------
---accaataat------aagcaatccaaggtggag---aagacatcaaagaaaacagtc
cag------------accagtcagaatagtaagaagaagaagaaagcaaaa
>GlycineMax
atgccggagcttccagaggtagaggcggcgaggagggccgttgagtataactgcgtcgga
aagaggataacaaagtgcgttgtcgccgatgattctaaggtgatccatggtgtctct---
---ccctccgac---ttccaagcttccgtcctcggcaagctcatcgtcgctgctcaccgt
aagggaaagaacatgtggcttcaacttgattctcctccttttccttccttccaattcggt
atggctggtgctatatacattaaaggagctgcagtaacaaactataaaaggtctgctgta
aaagacgaggatgagtggccctcaaaatattcaaaaattttcattgagttagatgatggt
ttggagttgtctttcactgacaaaaggcgatttgctaaagttcgtctgctcaaagatccg
acatcagtgcctcccatatccgagcttggtcctgatgcacttttcgaacctatgacactt
gagaagtttacggagtctttgcacaagaagaaaactgaaatcaaggctttattacttgat
caaagctttatttcaggtattggaaattgggtggcagatgaagtgttataccaagcaaga
attcatccgcggcaggtggcttctagcctgtctaatgaaagctgctcaaatttgagcaag
tgcattaaagaggtcattgaaaaagcaattgaagttggagcagaaagtagtcagtatccc
accaattggatatttcattcacgt---gaaaagaagcccggcaaggcttttgttgatggg
aaaaaaattgacttcatcacagctggtggc---------------aggacaactgcttac
gtgccagagttgcaaaagctaagt------------ggatctctagatgtaaaagaaact
------ggt---aagcct------------------------------------------
------------------------------------------------------------
------------------------------------------------------------
---------------aataaaagg---caagcc---tcaaagaaagtaagg---------
------------------------------------------------------------
---------------------------------------gtagatgat------gacact
------------------------------------gaaaaacca---------------
---acaaatggg---gaagtggacgatttg---ggaagtgtcaaatcaaagaag------
------------------------------------------------------------
---------gggacaaaggctgga---gctaaaggt---aggaag---cct---------
tcaaaaaag------------------aaaaagtca---ggg---------gga------
---------agtgat------------gaa------------gacaaa------------
------gatagtagtgatgtt---------------------------------------
---ggtactgattatgat---------------------------agtgatcaagttgaa
aag---------------------aagaatccaggc------------aacgtg------
---gctagtagg------aaacaagctgggggagag---aagcaatcaaacaggagagtt
caaagc---------aatcaaactagttggagtgctaaaaggaaagctaag
>VitisVinifera
atgcctgaacttccggaggtagaagccgcgagaagagccgtcgaagagcactgtgtgggc
aagaagatcacgaaagctgtgatcgctaatgactcaaaggtcatcgatggagtctct---
---ccttcagat---tttgaagcctctcttctcggtaaaaccattgtctctgcccacaga
aagggcaaaaacatgtggctccagctcgattcccctccttttccttccttccagttcgga
atggcgggtgctgtatatataaagggtgttgcagttacaaaatataagaggtctgctgtc
aaggatactgatgagtggccatccaaatattccaagttatttattgaactagatgatggt
ttggagctatctttcacagataaaaggcgatttgctaaagttcgcttgctcgaagatcca
gcttctgtgcccccaatatcagagcttggcccggatgccctattggagccaatgacaata
gatgaatttatcaaatccttgagcaagaagaagattgcaattaaggctttactacttgat
cagagttatattgcaggcattggcaattggttagctgatgaagtgctttaccatgcaaga
attcatccattgcaagtagcttctagcttaaccagagaaagctgtgaaactttgcatcag
tgcatcaaacaggttattgagaaagcaatggaagttggggcagatagtagtcagtttcct
agtaattggattttccattcccgc---gaaaagaagcctggcaaggcttttgtcgatggg
aagaaaattgatttcatcagtgccggtggc---------------aggacaacagcctat
gttccagagctgcaaaagcta---------------------------------------
------------------------------------------------------------
------------------------------------------------------------
------------------------------------------------------------
------------------------------------------------------------
------------------------------------------------------------
------------------------------------------------------------
------------------------------------------------------------
------------------------------------------------------------
------------------------------------------------------------
------------------------------------------------------------
------------------------------------------------------------
------------------------------------------------------------
------------------------------------------------------------
------------------------------------------------------------
------------------------------------------------------------
------------------------------------------------------------
---------------------------------------------------
>Actinidiaeriantha
atgaagtgttgtaccaagcaagaatccatc------------------cactgc------
------------------------------------aaattgctt---------------
------------------------------------------------------------
---------------------------------ccagcctttcca---------------
---------------------aag---------------------------aaagctgtc
ttgaattgcaca---------agtgcattaaagaggtta---------------------
------ttcaatatgcggtcgaag------------------------ttg---------
---atgctgactgca---------------------------------------------
------------------------------------------gccgctttcctcttgaat
ggctgtttcattttcggt---------------ggggaagaa------------------
---ggcccggacaagtta------------------------------------------
---------atggtcattgagaaagccgtcgacgttggggctgatggtagtcaatttcct
agtagttggatttttcattcccgc---gaaaagaagcccggaaaggcttttgttgatggt
ttggcttctgacctccaaaacaatctttcatggcatatcatatttgatactacagcatac
gtgccagagttacaaaagctgatc------------gggttctcagggccatacgcacca
------agt---aaa---------------------------------------------
------------------------------------------------------------
------------------------------------------------------------
---------------ctgggaaag---aaaact---gtcaagggaagaaaaaat------
------------------------gagaac------------------------------
---------------------------------------agtgatgat------gatccg
------------------------------------aatgcacca---------------
---ggaagcgag---gaagaagaaaaagct---aaaagtgtaaaatcaaaggga------
------------------------------------------------------------
---------gggaggagcacaaca---aggcatggg---cgtaagttgcct---------
cctgcaaaa------------------agaaagatc---agt---------gaa------
---------agtgac---------------------------gacgaa------------
------------aatgacgac---------------------------------------
---gac---------ggt---------------------------agcaatgatgacagt
gac---------------------gagacagatgag------------aaaact------
---agaacgact------aagaaacctccggcaaaa---aggaagtccaagaaagctatg
acgatgacaagtggggcaactacaacgagggtgaccagaagaaaaagg---
