# Supplementary material for: Altered Mitochondrial Respiration Is Associated With Loss of Nuclear‐Encoded OXPHOS Genes in Parasitic Broomrapes
Source: Ecol Evol. 2025 Jul 6;15(7):e71737. doi: 10.1002/ece3.71737 (PMC12230201; doi:10.1002/ece3.71737)
Supplement: Supplementary file 1 — Appendix S1. [file ECE3-15-e71737-s003.tgz › Orobanchaceae_O2K_Supplementary_v3/Data_S1/DataS1/RRR/OG0004058.trimmed.fas]

>Actinidiaeriantha
GATATAGTGTGTAATATGCTGAGGACTGTGATTGCAACGACCCCGGATGACTTGCTTCCA
GTTGTTTATCTTTTGGCGAACAAGATTGCTCCGGCGCACGAAGGAGTGGATCTGGGAATT
GGGGATGCT---TCG---ATTATCAAGGCGCTTGCAGAAGCTTGTGGGGAAAAAGAATCG
CAAATTAAGAGCAAATATCAGGTCTGTGGCAAC---------------------------
------------------------------------------------------------
------------------------------------------------------------
------------------------------------------------------------
------------------------------------------------------------
---------------------------------TCC------------------------
------------------------------------------------------------
------------------------------------------------------------
------------------------------------------------------------
---------------------------------------CAATATGATGGAGAACGTGCT
CAGATACATTACCTGGAG---AATGGTTCAGTGGAGATATACAGTCGAAATGCAGGCCAG
AATACTGGAAAGTTTCCAGATGATGTTGTTGCTATTTCA---------------------
------------------------------------------------------------
---------------AGCACC---------------------------------------
------------------------------------------------------------
---------------------------TTTTACAAGTCATTT---GAGGAAGAGCCTGGA
TTTTTTCAGTTTGCAACAGCTATAACATCAAATGACCTCGAAGAAGTACAAACGTCCCTT
GAATCTGCTGTTGATTTTTGTTCTGAGGGTTTGATTATTAAAACATTGAGTAAAGATGCC
ACATATGAGCCCTCAAAGAGGTCTCATAACTGGCTAAAACTGAAGAAAGACTACATGGAG
AGT------ATTGGTGACTCGTTAGATTTAGTTCCTATTGCTGCTTTTCATGGCTGGGGG
AAATGTACTGGTGTGGTAGGTG!!------------------------------------
------------------------------------------------------------
------------------------------------------------------------
---------------------------------------------------AAAGCTGCA
GACCTGACTATCAGTCCTGTTCTCCGTGCTGCCGTTGGCATCGTGGATCCTGA!------
------------------------------------------------------------
------------------------------------------------------------
------------------------------
>Aeginetiaindica
gaaattgtttgtaatatgataaggacggtgatcaagacaacgccggatgatttattggct
gtagtgtatcttttggccaataggattgcaccagcacatgagggcgtggagcttggtatt
ggggatact---acg---attatcaaggcacttgcggaggcttgtggggccaaagaagcg
catgttaagaagcaatacNNN---------------------------------------
---------------------------------------gaagcattaactgtttttaaa
gtttttgaaacatttcggattattgctaaggaatctggcaaggatagtcaagagaaaaaa
aagaatcacataaaggcgctgctagttgcagctacggattgtgaacctcaatatttgatt
cgtttgctccagacaaaattgcgtattggtttggcagaacaaacactcttggtagcactg
ggtcaggctgccatttattctaagaagcat---tcatcttcccctacaaaggttgatagc
ccacttgaagaagctgcaaagattgtgaaacaagtttattctgtaattccagtctatgat
aaaattattcctgctcttctatctggtggcgtgtggagtctcccaaagacatgtagcttt
gcacctggcattccgattggacctatgctagctaaaccaactaaaggtgtatctgaaatt
gtggaaaagtttcaagatatggaatttacctgtgaatacaagtatgatggagaacgtgct
cagatacattatatgaat---aatggttcagtcgagatatacagtagaaatgcagagagg
aatactgaaaagtttccagatgttgttgctactattgcaagattaagaaagtcttcagtg
acatcatttgttctagactgtgaacttgttgcatacgatcgagagaagaaaaaaattcaa
ccttttcagattctcagcacccgtgctcggaaaaatgttgtcatgagcgaaatcaaagtt
aatgtttgcatatatgcttttgacttgctatatctgaatgac---caacaactcctgcag
gagcaacttagtgttcgtagagagcgtctttacgagtcattt---caagaagaacttggt
tttctccagtttgccactgctattacatcaaatgatcttgaggaaatacaaaagtttctt
gatgatgctgttaattctagttgtgaggggttgatcatcaaaacattgaacaaagatgct
acatatgagcctgcaaagcgatctaataattggctaaaattgaaaaaggattatatggaa
agt------attggcgattctctagatttggttcctattgctgcatttcatggcaggggg
aaacgcactggtgtctatggcgcttttctccttgcctgttatgatgctgacaaagaggaa
ttccagagcatatgcaaaattggaactggattttctgaggcaatg---cttgaagaacgt
tcttctagcttacgctctaaagttattcccaaaccaaag---tcttattataggtatgca
gatacaatcaatccggatgtatggttcgaaccaactgaggtgtgggaagtaaaagctgct
gatctgaccattagtcctgttcatcgtgctgccactggtattgtggaccctgacaaggga
atttcacttcgattcccacgattgcttcgtgtccgtgaggataaaaatccagagcaggcc
tcctcatctgatatggttgccgatatgtacaatgcacagaagcacgcccaaaag------
gtcaaccgagatgaaaatgaggat---gat
>Alectravogelii
gagattgtgtgtaatatgctgaggacagtcattgagacaacaccggatgatttattggcc
gttgtgtaccttttggcaaataggattgctcctgcgcacgagggcttggagctcggtatt
ggggatgct---tcg---attatcaaggcacttgcagaggcttgtggggctaaagaagcg
catgttaagaagcaatacaaggatcttggagatttaggccttgttgcaaaggccagtcgg
tcttcacagcct------ttgatg------cgtaagccagaagcattaactgttactaaa
gttttcgaaacatttcggcttattgctaaggaatctggcaaggatagtcaagagaaaaaa
aagaatcacataaaggcactgctagttgcagctactgattgtgaacctcagtatttgatt
cgtttgctacagacaaaattgcgcatcggtttggcagaacaaacactcttggtagcactg
ggtcatgctgccgtttattctgagaatcat---tcgtctcctcctccaaagattgacagt
cctcttgaagaagctgcaaagattgtgaaacaaatttattctgtaattccagtgtatgat
aaaatagttcctgctcttctgtctgacggtgtgtggaatctctcaaatacatgtgccttt
gcgccgggtattccggttggacctatgctagctaaaccaactaaaggagtatctgaaatt
gtggaaaagtttcaagatatggagttcacctgtgaatacaagtatgatggagaacgtgct
cagatacactatatggag---aatggttcagtggagatatacagtagaaatgcagagagg
aacaccggaaagtttcctgatgttgttgctactattgcaagattaagaaagccttctgtg
acatcatttgttcttgactgtgaacttgttgcatacgaccgtgagaagcagaaaattcaa
cctttccaggttctcagcacacgtgctcggaaaaatgttgtcatgagcgaaatcaaagtt
aatgtttgcatatatgctttcgacatgctatatctgaatggc---caacagctattgcag
gagcaactcagtgttcgtagagagcatctttacaagtcattt---caagaagaaaatggt
tttctccagtttgccactgctattacttcaaatgaccttgaggaaatacaaaagtttctt
gatgatgctgttaattctagctctgaggggttgatcatcaaaacattgaacaaagatgct
acatatgagcctgcaaaacgatctaataattggcttaaattgaaaaaggattatatggaa
agt------attggcgattctctagatttggttcctattgctgcatttcatggcaggggg
aaacgcactggtgtctatggtgcttttctccttgcttgttatgatagcgacaaagaggaa
ttccagagcatatgcaaaattggaactggattttccgaggcaatg---cttgaagaacgt
tctgccagcttacgctccaaagttattcccaagccaaag---tcttattataggtatgga
gatacaatcagtccagatgtatggtttgaaccaactgaggtgtgggaggtcaaagctgct
gatctgaccattagtcctgttcatcgtgctgccattggtagtgtagaccctgacaaggga
atttcactacgatttccccgattacttcgtgtccgtgaagataaaaatccagagcaggcc
tcctcatctgatatggttgctgatatgtacaatgcacagaagcacgcccaaaaa------
gacaacggagatgaaaatgaggac---gat
>AmborellaTrichopoda
GAGATTCTTTGCAATGTTTTTAGAACTGTGATTGCTACGACCCCTGATGACCTAATTCAT
GTGGTTTATTTGGCTGCTAACAAGATTGCTCCTGCTCATGAAGGAGTGGAGCTTGGAATT
GGAGATGCT---TCC---ATCATCAAGGCTCTTGCTCTGTCTTATGGGATGAAGGATGAG
ACAGTCAAGAAACAGTTCAATAAATTGGGTGATTTAGGCCTTGTTGCGAAGTCAAATCGG
TCAACCCAACGA------TTGATG------GTGAAGGTCACTCCACTTACAGTGGTCAAG
GTTTTGGAGAAATTTCGTATCATTGCCAAGCAATCGGGTAAGCGAAGCCAAGATGCGAAG
CAAGGGACAATTCAAGAACTTCTTGTGTGTGCAACTGATTGTGAACCCCAATATTTGGTC
CGCTTACTCCAGACGAAGATGCGTATTGGATTGGCTGAGCAGACAGTATTAGTAGCACTG
GGACATGCAATGGTATATTCTGAAGTTCCA---CCAGTTCCATCCTCACAAATCCAGTCT
CGGCTTGAGGAGGCCTCGAAAATAGTTAAACAAGTCTACTCTGTGGCTCCGATATATGAC
AAAATTGTGTCTGCTCTTCTTTCTGCTGGTGTTAGGAAGCTCTCAGATACATGTTGCTTT
ACTTTGGGTGTACCTGTTGGGCCAATGTTAGCAAAGCCAACAAAAGGTGTATCAGAGATC
TTAGATAAGTTCCAGGATACTGAATTTACTTGTGAATACAAGTATGATGGTGAACGTGCC
CAGATACATTACTTGGAC---AATGGGTCTGTTGAGATATACAGCAGGAATGCTGAGAGA
AATACTGGAAAGTTCCCAGATGTCGTCGATTCGGTCTCAAGATTCAAGAAGCCTTCTGTT
ACATCTTTTGTGCTGGATTGCGAAGTTGTTGCTTATGATCGTCAGAAGCAGAAGATTTTG
CCGTTTCAGGTTCTCAGCGGTCGTGCTCGAAAAGGTGTTACTTTGAGTGAAATAAAAGTT
TCAGTTTGCATTTTTTCTTTTGATATTTTGTATCTCAATGGA---CGGCAACTCCTTCAG
GAACAACTTAAAGTTCGTAGAGAGCTTTTGTATGATTCATTT---CAAGAAGTTGAGGGT
GAATTTCAGTTTGCAACTGCAATAACATCAGATGATCTGGAAGAAATACAAAAGTTTCTT
GATAATGCTATCAACCAGAGTTGTGAAGGATTGATCATCAAGACATTAGATAGAGATGCA
ACATATGAGCCGGCAAAGAGGTCTAATAACTGGCTGAAATTGAAGAAGGATTATATGGAC
AGT------GTTGGGGATTCTCTTGATTTGGTTCCAATTGCTGCATTTCATGGTCGAGGA
AAACGTACAGGAGTTTATGGTGCATTCCTTCTCGCGTGCTATGATGAGCACAATGAAGAG
TATCAGAGCATATGCAAAATTGGCACTGGATTTTCTGAAGCAATG---CTCGAAGAGCGC
TCTGCCAGCCTTCGTGATAAAGTTATTTCTGCACCGAAG---TCTTACTATCGATATGGG
GATACATTGAATCCAGATGTATGGTTCGAACCAGCTGAGGTGTGGGAGGTCAAAGCTGCA
GATTTGAGTATTAGCCCTGTCCACCGTGCAGCCAGTGGTGTAATAGACCCAAACAAGGGC
ATATCTCTTCGATTCCCCCGTCTTTTACGGGTTCGTGAAGACAAGAATCCTGATCAAGCC
ACATGTTCTGAGCAGGTTGGTGAAATGTACCTCGCTCAAAAAATTAACCATTCA------
GGGAACCAAGATGAGGATGAAGAT---TGA
>AquilegiaCoerulea
GAGATTATGTGTAATGTGTTTCGAACTGTAATTGCTACTACACCGAGAGATTTGATTGCT
GTTGTTTATTTGTCGGCAAATAAGATTGCTCCTTCTCATGAGGGTATTGAGTTAGGAATT
GGAGATTCT---CAT---ATTGTTAGAGCGTTAGCTGGAGCTTATGGAAGCAAAGAAGGT
CAAATCAAAATCCAACTTGAGAAATTGGGAGATTTGGGTCTTGTTGCAAAAGCAAGTCGT
TCATCGCAGACT------GTCATG------TTCAAGCCTCCTCCCTTAACTGTTGTTAAG
GTTTTGGATACATTTCGCACCATTGCCAAGGAATCAGGAAAGGATAGTCAAGACAAGAAG
AGAAACCATATCAAAGGACTTCTTGTTGCTGCCACTGATTGTGAGCCTCAGTACATAATT
CGCTTACTACAGTCAAAGTTGCGAATTGGCTTGGCAGAGCAGACTCTCCTAGTCGCTTTG
GGGCATGCTGCTGTTTATTCTGAAAAGGAT---TCAGCTCATCCTTCGCAAATTCAGTCT
TCACTTGAAGAGGCCGCAAAAATGATCAAACAAGTTTACTCTGTGCTTCCTAACTATGAT
AAAATAGTGACGGCTCTACTAGATGGTGGTGTGTCAAATTTGTCAGACAGATGTGGCTTT
TCTTTAGGTGTCCCAATTGGACCAATGTTGGCCAAACCAACCAAGGGAGTGTCTGAGATT
CTTGATAAATTCCAGGACATGGAATTCACCTGTGAATATAAGTATGATGGAGAACGTGCT
CAGATACACTACATGGAG---GATGGGTCGGTTGAAATATACAGTCGTAATGCTGAACGC
AATACTGGAAAGTATCCTGATGTTGTTGATGCAGCTGCAAGGTTTAAGAAAGCCTCTGTA
AAATCATTTGTGCTGGATTGCGAAGTTGTCGCCTATGATCGTGAGAAACAGAAAATTTTG
CCTTTCCAGGTTCTTAGCACGCGTGCTCGTAAAGGTGTTATAATGAGCGACATTACAGTT
AAAGTATGCATCTACGCTTTTGATATATTGTATCTCAATGGC---CAGTCTTTACTTCAG
GAACAACTCAAAGTTCGCAGAGAGCTTCTTTATAACTCATTT---GAAGAAGTACCAGCA
GAGTTTCAGTTTGCTACAGCAATAACATCAAATGACCTTGAAGAAATACAGAAGTTTCTT
GATGCAGCAGTTAACAGCGGTTGCGAAGGTTTAATTATAAAAACATTAAATGGAGATGCT
ACATACGAGCCTTCAAAACGATCACTTAACTGGTTGAAGTTGAAAAAGGACTACATGGAC
AGT------GTCGGAGACTCGTTAGATTTAGTTCCTATTGCTGCATTCCATGGCCGTGGA
AAACGTACAGGTGTTTATGGGGCCTTTCTTCTTGCATGTTACGATGAGAAGAATGAAGAG
TACCAAAGCATATGCAAGATAGGCACTGGATTCTCTGAAGTTATG---CTTGAAGAACGT
TCTTCCAGTCTTCGTGCAAAAGTTATCTCCAAACCAAGG---GCATACTACCGGTACGCA
GAAACAATGAATCCAGATGTATGGTTTGAACCAACTGAGGTGTGGGAGGTGAAAGCTGCT
GATTTGAGTATTAGTCCAGTTCATCGTGCTGCAACCGGTATCGTTGATCCAAATAAGGGC
ATCTCTCTCCGGTTCCCACGTTTGCTCCGTGTCCGGGAAGATAAGAACCCTGAGCAAGCC
ACATCAGCTGACCAGGTTGCTGATATGTATCGGTCACAAAAGATCCACCATTCT------
AACAATCAAGACGAAGTTGATGAT---TGA
>ArabidopsisThaliana
GATATTCTGTGTAACATGTTGAGAACTGTTATTGCCACTACTCCTGAGGATTTGGTCGCT
ACTGTTTATCTTTCGGCGAATGAGATTGCCCCGGCTCATGAAGGTGTAGAATTGGGAATT
GGTGAGAGT---ACA---ATTATCAAGGCTATCTCTGAGGCTTTTGGTAGAACTGAGGAT
CATGTTAAGAAGCAGAATACGGAACTGGGAGACTTGGGACTTGTAGCAAAAGGAAGCCGT
TCGACTCAGACT------ATGATG------TTCAAGCCCGAACCATTGACTGTTGTCAAG
GTTTTCGATACGTTTCGACAAATTGCTAAGGAAAGTGGAAAAGATAGTAATGAAAAGAAG
AAGAATCGAATGAAGGCACTTCTTGTGGCGACAACAGACTGTGAACCTCTTTACTTAACA
CGATTACTTCAGGCAAAATTGCGGTTAGGGTTCTCAGGTCAGACTGTCTTAGCCGCATTG
GGACAAGCCGCTGTATATAATGAAGAGCAC---TCAAAGCCACCCCCAAATACCAAGTCT
CCTTTAGAAGAGGCTGCAAAGATTGTTAAACAAGTATTCACTGTACTTCCTGTCTATGAC
ATTATTGTTCCTGCTCTTCTAAGTGGCGGTGTGTGGAATCTTCCAAAAACTTGTAACTTT
ACATTGGGTGTTCCAATTGGACCCATGCTTGCAAAACCAACCAAAGGTGTAGCTGAGATA
CTGAATAAATTCCAGGACATCGTTTTCACATGTGAATACAAATATGATGGGGAACGTGCA
CAGATACATTTTATGGAG---GATGGTACATTTGAGATATACAGTCGAAATGCTGAAAGA
AACACTGGGAAGTACCCGGATGTTGCTCTTGCGTTATCAAGATTAAAGAAGCCTTCTGTG
AAATCTTTTATTCTGGATTGTGAAGTTGTTGCTTTCGACAGGGAGAAAAAGAAAATTCTT
CCGTTCCAGATTTTGAGCACTCGAGCCCGTAAAAATGTGAATGTCAATGATATCAAGGTT
GGCGTATGCATCTTTGCTTTTGACATGTTATATCTAAATGGC---CAACAACTTATCCAG
GAGAATCTTAAAATTCGCCGAGAGAAGCTATACGAATCATTT---GAGGAAGATCCTGGG
TATTTCCAGTTTGCAACTGCTGTAACATCTAACGATATCGATGAAATACAAAAGTTTCTT
GACGCTTCTGTTGATGTTGGCTGCGAAGGTTTAATCATTAAAACATTGGACTCAGATGCT
ACCTATGAGCCTGCAAAGCGATCAAATAATTGGCTAAAACTGAAGAAAGACTATATGGAC
AGC------ATTGGGGACTCTGTGGATCTTGTACCAATTGCTGCTTTCCATGGACGTGGA
AAACGCACAGGTGTCTATGGTGCATTTTTACTCGCTTGCTATGATGTTGATAAGGAAGAG
TTCCAGAGCATTTGTAAAATTGGTACTGGATTTTCTGATGCCATG---CTTGACGAGCGG
TCGTCCAGTCTTCGCTCTCAAGTGATTGCTACTCCAAAA---CAATACTACCGAGTTGGA
GACAGCCTCAATCCAGATGTTTGGTTTGAGCCCACTGAGGTCTGGGAAGTGAAAGCAGCT
GACTTAACAATTAGCCCTGTGCACCGTGCAGCTACTGGCATAGTGGATCCTGATAAGGGG
ATTTCTCTTCGTTTTCCTCGTCTACTTCGTGTACGGGAAGACAAGAAGCCCGAGGAAGCA
ACATCATCTGAGCAGATTGCTGATTTGTACCAAGCTCAGAAACACAATCATCCA------
AGTAATGAAGTCAAAGGTGACGAT---GAT
>CastillejaMiniata
------------------------------------------------------------
------------------------------------------------------------
------------------------------------------------------------
------------------------------------------------------------
------------------------------------------------------------
------------------------------------------------------------
------------------------------------------------------------
---------------------------------------caaaccctt------------
---------------------------aat---tcaaaccct------------------
------------------------------------------------------------
------------------------------gtgtggaatctcccaaagacatgtggcttt
gctcctggtattccagttggacccatgttagctaaaccaactaaaggagtatctgaaatt
gtagataagtttcaagatatggagtacacctgtgaatacaagtatgatggagaacgtgct
cagatacactatttggac---aacggctcagtggaaatatacagtagaaatgctgag---
------------------------------------------------------------
NNNtcatttgttcttgactgtgaacttgttgcatacgatcgcgagaagcagaaaatccaa
cctttccagattctcagcaagcgtgctcgaaaaaatgttgtcatgagtgaaatcaaagtt
aatgtttgcatctatgcttttgacatgctatatcttaatggc---gagcgactcttgcag
gagcaactcaatgttcgtagagagcatctttatcagtcattt---caagaagaacccggt
tttcttcagtttgccactgctattacatctaatgatcttgaggaaatacaaaaatttctt
gacgatgctgttaattcaagctctgagggtttgatcatcaaaacgttgaacaaagatgct
acttatgagcctgcaaaacgatctaataactggctcaaattaaaaaaggattatatggat
agt------attggtgattcactagatttggttcccgttgctgcatttcatggcaagggg
aaacgtactggtggctatggtgcctttctccttgcttgctatgatagtgacaaagaggag
tttcaaaccatatgtaaaattgggactgggttttctgactcgatg---cttgaagagaga
tctaatagtcttcgctctaaagttattcccaagccaaag---tcatattacaggtattca
gattcaaccagtccagatgtatggtttgaaccaactgaggtgtgggaggtcaaagctgct
gatctgactattagccctgtttatcgtgctgccattggtactgtggaccctgacaaggga
atttcactgaggtttccacgattacttcgtgtccgagaagataaaaatccggagcaagcc
tcatcatctgatatggttgcggatatgtataatgcacagagtcacaaccaaaaa------
gacaaccgagatgaaaatgaggat---gat
>ChristisoniaKwangtungensis
gaaattgtttgtaatatgataaggacggtgatcgagacaacgccagatgatttattggct
gtagtgtatcttttggccaataggattgcaccagcacacgagggcttggagcttggtatt
ggagatact---acg---attatcaaggcacttgcggaggcttgtggggccaaagaagcg
catgttaagaagcaatacaaggatcttggagatttaggcctcgttgcaaaggctagtcgg
tcttcacagcct------ctgatg------cataaaccagaagcattaactgtttctaaa
gtttttgaaacatttcggattattgctaaggaatcaggcaaggacagtcaagagaaaaaa
aagaatcacataaaggcgctgctagttgcagccactgattgtgaacctcaatatttgatt
cgtttgctccagacaaaattgcgtattggtttggcagaacaaacactcttggtagcactg
ggtcatgctgccgtttattctgagaagcac---tcatcttcccctgcaaaggttgatagc
ccacttgaagaagctgcaaagattatgaaacaagtttactctgttattccggtctatgat
aaaattgttcctgctcttctgtctggtggcgtgtggagtctcccaaagacatgtgacttt
gcacctggtattccgattggacctatgctagctaaaccaactaaaggtgtatctgaaatt
gtggaaaagtttcaagatatggagtttacctgtgaatacaagtatgatggagaacgtgct
cagatacattatatgaat---aatggttcagtcgagatatacagtagaaatgcagagagg
aatactgaaaagtttccagatgttgttgctactattgcaagattaagaaagtcttctgtg
acatcatttgttcttgactgtgaacttgttgcatacgaccgagagaagcaaaaaattcaa
ccttttcagattctcagcacccgtgctcggaaaaatgttgtcatgagcgaaatcaaagtt
aatgtttgcatatatgcttttgacttgctatatctgaatgac---caacaactcctgcag
gagcaacttagtgttcgtcgagagcatctttatgagtcattt---caagaagagcttggt
tttctccagtttgccactgctattacatcaaatgatcttgaggaaatacaaaaatttctt
gatgatgctgttaattctagctgtgaggggttgatcatcaaaacattgaacaaagatgct
acatatgagcctgcaaagcgatctaataattggctaaaattgaaaaaggattatatggaa
agt------attggcgattctctagatttggttcctattgctgcatttcatggcaagggg
aaacgtactggcgtctatggtgcctttctccttgcttgttatgatgttgacaaagaggaa
ttccagagcatatgcaaaattggaactggattttctgaggcaatg---ctcgaagaacgt
tcttctagcttacgctctaaagttattcccaaaccaaag---tcttattatagatatgca
gatacaatcagtccggatgtatggttcgaaccaactgaggtgtgggaggtaaaagctgct
gatctgaccattagtcctgttcatcgcgctgccactggtattgtggaccctgacaaggga
atttcacttcgattcccacgattacttcgtgtccgtgaggataaaaatccagagcaggcc
tcctcctctgatatggttgccgatatgtacaatgcacagaagcacgcccaaaag------
gacaagcgagatgaaaatgaggat---gat
>CinnamomumMicranthum
GATATCCAGTGCAATGTATTCCGGACGATTATGGCCACCACGCCTGAGGATTTGATTGCT
GCTGTTTATCTGTCAGTGCCCGCGATTGCCCCTTCGCATGAAGGAGTGGAGCTTGGGATT
GGGGAGGCC---GCG---CTTATAAAGGTGCTTGCAGAAGCTTATGGGGGGAATGAGGAG
CACATCAAGAACCAGAACAAGGGGTTGGGGGACTTAGGACTTGTTGCAAAAGCGAGCCGT
TCGTCGCAAAGG------TTGTTG------TTCAAGCCTTCTCCACTGACAATTGTTAGG
GTTTTGGATACGTTTCGTATCATTGCGAAGGAAACTGGAAAGGATAGTCAAGAGAAGAAA
AGAAACCACATCAAAGGACTTCTTGTTGCGGCAATTGATTGTGAACCTCTATATCTAATT
CGTCTACTGCAGTCCAAGATGCGAATTGGCTCGTCAAAGCAGACAGTGTTAGAAGCACTA
GGACAAGCTTCTGTATATTCAGAAAAGCAT---TCTAATACACCT---------------
CCTCTTGAAGAGGCTGCAAAGATCATCAAACAAGTGTATTCAGTACTTCCTATTTACGAT
AAAATTGTTTCTACCCTTCTTCATGATGGTATTTGGAAACTCCCAGAGAAATGTACCTTT
ACATTGGGCATGCCTGTTAGACCTATGTTAGCTAAGCCGGCTATTGGTGTGACTGAGATT
CTTGATAAATTCCAGGATACAGAATTCACTTGTGAATACAAATATGATGGTGTGCGTGCT
CAGGTACATTACATGGAT---GATGGGTCGGTTGAGATATACAGTCGAAATGCAGAACGT
TATACTGGAAAGTTCCCAGATGTTGTTAATTCAGTTTCAAGATGTAAGAAGCCCTTTGTT
AGATCCTTTGTGCTGGATTGCGAAGTTGTTGCTTATGATCACGAGAACCAAAAAATTCTG
TCATTCCAGATGCTCAGCACCCGTTCTCGCAAAGGTGTGATTTTAAGTGACATAAAGGTT
CAGGTCTGCATCTTTGCATTTGATATTTTATATATCAATGGT---CAACCATTGTTTCAG
GAGCAACTCAAAATTCGGCGAGAGCATCTTTATAACTCTTTT---GAGGAGTTACCAGGG
ACTTTTCAATTTGCAAAAGGGATAACATCGAATGACCTTGGGGAACTACATAAATTTCTT
GAGACTGCTGTCAACAATAGCTGTGAAGGATTGATTATCAAGACATTAATTAGGGATGCT
ACGTATGAACCTTCAAAGCGGTCACTTAATTGGTTGAAATTGAAGAAAGATTACATGGAC
AGC------ACTGGAGACTCGCTAGATTTGGTACCGATTGCTGCATTTCATGGTTGTGGG
AAACGTACAGGAGTTTATGGTGCTTTTCTTCTTGCTTGCTATGATGAACAGAATGAAGAA
TACCAAAGCATATGTAAAATGGGCACAGGCACCACTGAAAATATG---CTCGAGGAACTT
TCTGCTCGCCTTCGCGATCAAGTGATCGCCAAACCTAAG---CCATATTATCAATATGGA
GGTGCAAAGAATCCTGATGTCTGGTTTGAACCAAGTGAGGTTTGGGAGGTGAAACCAGCA
GGTTTAAGTATCAGTCCTGTTTATCGTGCTGCGGGTGGTGCGGTGGACCCAATTAAGGGT
ATTTCTCTTCGATTTCCACGCTTTCTTCGGGTCAGAGAAGACAAGGCTCCAGATGAAGCC
ACAACATCTGAGCAGGTTGCTGAGATGTATCGCTCTCAAAAAATCAACCATGCA------
AACAATCAAGAAAATGAAGAAGAT---GAC
>CitrusSinensis
GATATTGTGTGTAATATGTTGAGGACGGTTATGGAAACGACGCCGGAGGATTTGGTGCCG
GTTGTTTATTTGGCCGCCAATAAGATTGCACCAGCCCATGAGGGACTGGAGCTGGGAATT
GGGGATGCT---TCT---ATTATAAAGGCGCTTGCGGAGGCCTGTGGAAGGACCGAATCT
CACGTTAAGAAGCAATACCAGGAAATGGGAGATCTGGGTCTTGTTGCCAAGGCCAGTCGG
TCCTCTCAATCT------ATGATG------CGCAAGCCTGACCCATTAACCATTACCAAA
GTTTTTGATACATTTCGGCTCATTGCTAAGGAAGCTGGGAAGGATAGCCAAGAGAAGAAA
AAGAATCGAATCAAGGCTCTTCTTGTTGCAGCCACTGACTGTGAACCTCAATATTTGATT
CGTCTTCTCCAGTCAAAGTTGCGAATTGGATTAGCAGAGCAGACTCTCTTAGCTGCATTG
GGACAAGCTGCTGTTTATAATGAACAGCAT---TCTAAACCTCCTCCAAACATTCAATCC
CCTTTAGAGGAGGCTGCAAAGATTGTTAAGCAAGTTTTCTCGGTACTTCCTGTTTATGAA
AAGATTGTCCCTGCACTTCTTACTGATGGCGTATGGAATCTTTCAAATACATGCAGCTTT
ACGCCAGGCATCCCAATTGGACCTATGTTAGCAAAACCAACCAAAGGGGTCTCTGAGATT
GTAAACAAGTTCCAAGATATGGAATTCACATGTGAATACAAATATGATGGAGAGCGAGCC
CAAATACATTATTTGGAG---GATGGTTCTGTTGAGATATATAGTCGAAATGCTGAACGC
AACACTGGAAAATTTCCTGATGTTGTTCTTGCTGTTTCAAGATTAAAGAAGCCTTCTGTA
AGATCATTTGTTCTGGACTGTGAAATTGTTGCTTACGATCGGGAAAAACAGAAAATCTTG
CCCTTCCAGACCCTCAGTACTCGAGCTCGTAAAAATGTCTCTCTCAGTGACATCAAGGTT
GATGTCTGCATATATGCTTTTGACATTTTGTATCGCAATGGC---CAACCGCTTCTTCAG
GAACAACTGAGAGTTCGTAGAGAGCATCTTTATGATTCATTT---GAGGAAGAGCCTGGA
TTTTTTCAGTTTGCAACAACTTTAACATCAATTGATCTTGATGAAATACAAAAGTTTCTA
GATGCTGCTGTTGATGCAAGTTGTGAGGGTCTAATTATCAAAACAATGGATCGAGATGCT
ACATATGAGCCTTCAAAGCGATCGCTTAACTGGCTAAAATTAAAGAAAGATTACATTGAG
AGT------ATTGGAGACTCGCTGGATTTAGTACCCATTGCTGCATTTCATGGCCGTGGG
AAACGTACAGGTGTTTATGGTGCCTTTCTGTTGGCATGTTATGACAGCAATAATGAAGAA
TTTCAAAGCATATGTAAAATAGGCACTGGATTTTCTGAAGCGATG---CTTGAAGAACGT
TCTTCCAGTCTCCGTTCTAAAGTTATACCCAAACCAAGG---CCGTACTACCGGTTTGCT
GATACTATCAGTCCAGATGTATGGTTCGAGCCAACAGAGGTTTGGGAGGTGAAAGCTGCG
GACTTGACTATTAGCCCTGTTCATCGTGCTGCCATTGGTGTTGTGGATCCTGATAAGGGC
ATTTCTCTCCGGTTTCCTCGCCTAATTCGTGTTCGAGAAGACAAGACCCCAGAGCAGGCT
TCATCATCTGAGCAGGTGGCAGAGATGTATACTGCTCAAAAACTCAATCATCCA------
AACAATCAAGATGACAATGAAGAT---GAT
>CoffeaCanephora
GCAATTGTTTGTAACATGTTGAGGACTGTGATGGAAACGACGCCAGAGGATTTGGTGGCT
GTTGTTTACCTTTTGGCGAACCGGATTGCTCCAGCCCATGAAGGATTGGAGCTTGGGATT
GGGGATGCT---TCG---ATTATTAAGGCTCTGTCCGAGGCGTGCGGAACAAAAGAAGCA
CAAATTAAGAAGCAGTACAAGGAGCTTGGTGATCTAGGCCTTGTTGCAAAAGCAAGCCGT
TCGTCTCAGTCT------TTAATG------CGCAAACCAGAAGCACTAACTGTTGTTAAA
GTTTTTGATACATTTCGCCTTATTGCTAAGGAATCTGGTAAGGATAGTCAAGAGAAGAAA
AAGAATCATATCAAGGCACTACTGGTTGCTGCTACTGATTGTGAACCTCAGTACTTGATT
CGTCTGCTCCAGGCGAAACTGCGCATTGGTTTAGCTGAGCAAACTCTGTTAGCTGCTTTG
GGCCATGCTGCAGTTTATGCTGATAAGCAA---TCTTCAACTCCTGCAAATATAGATTCT
TCTTTAGAAGAGGCTGCTAAAATCGTGAAACAAGTTTACTCGGTAATTCCAGTCTATGAT
AAAATAATCCCTGCTCTTCTTGCTGATGGTGTATGGGATCTTCCCAAGACATGTAGCTTT
TCACCTGGTGTTCCTGTTGGACCTATGCTAGCAAAACCAACTAAGGGAGTTTCTGAAATA
TTGGATAAGTTTCAGGATATTGAATTCACCTGTGAATACAAGTATGATGGAGAACGTGCT
CAGATTCACTACATGGAG---GATGGTACAGTGGAGATATATAGTCGAAATGCAGAAAGA
AACACTGGAAAGTATCCTGATGTTGTGGATGCAATTTCAAGGTTTAAAAGGCCGTCTGTA
ACCTCATTTGTTCTTGATTGTGAAATTGTTGCATTTGATCGTGAGAAGAAAAAAATTCTC
CCCTTCCAGGTCCTCAGCACACGGGCTCGTAAAAATGTGGTCTTGAGTGAAATAAAGGTT
GGTGTTTGCATATATGCTTTTGATATCTTGTATATCAATGGC---CAACCTCTTCTACAA
GCACAGCTTGACAGTCGAAGGCAGCATCTTTACGAGTCATTT---GAGGAAGGACCTGGC
TTTTTTCAATTTGCTACAGCAGTAACATCAAATGATCTTGAGGAAATACAGAAGTTCCTT
GAAGCTGCTGTTGATGCCAGTTGTGAGGGGTTGATAATTAAGACATTGAAGAAAGATGCC
ACGTATGAGCCTTCCAAGCGGTCAAATAACTGGCTGAAGTTGAAAAAGGATTACATGGAT
AGT------ACGGGTGACTCACTGGATTTGGTTCCCATTGCTGCTTTCCATGGCCGGGGA
AAACGTACTGGTGTTTATGGAGCCTTTCTCCTTGCTTGTTATGATGTCAACAACGAAGAA
TTCCAGAGCATATGTAAAATTGGCACTGGATTTTCTGAAGCTGTG---CTTGAAGAGCGC
TCTGCCAGCTTGCGCTCTAAAGTTATTCCCAAGCCAAAG---TCTTATTACCGGTACTCA
GATACAATCAATCCAGATGTATGGTTTGAACCTATTGAGGTTTGGGAGGTAAAAGCTGCT
GATCTGACTATCAGTCCTGTTCATCGTGCTGCTACTGGTATTGTGGATTCAGACAAGGGA
ATTTCTCTTCGGTTTCCACGTTTACTACGGGTTCGAGAAGATAAGAATCCAGAGGATGCC
TCTTCTGCTGATATGGTGGCAGATATGTATAGAGCTCAGAAACACAATCAA---------
AGTAACCGCGATGATGATGAGCAA---TAA
>ConopholisAmericana
------------------------------------------------------------
------------------------------------------------------------
------------------------------------------------------------
------------------------------------------------------------
------------------------------------------------------------
------------------------------------------------------------
------------------------------------------------------------
------------------------------------------------------------
------------------------------------------------------------
------------------------------------------------------------
------------------------------------------------------------
------------------------------------------------------------
------------------------------------------------------------
---------------------------------------------------------AGG
AATACTGGAAAGTTTCCGGATGTTGTTGCTACTATCATAAGATTAAGAAAGCCTTCTGTA
ACATCATTTGTTCTTGATTGTGAACTTGTTGCATACGACCGTGAAAAACAGAAAATCCAA
TCTTTTCAGATTCTCAGCACGCGTGCTCGGAAAAATGTTGTCATGAGTGAAATCAAAGTT
AATGTTTGCATATACGCTTTTGACATGCTATATCTTAATGGC---CAAGAACTCTTGCAG
GAGCAACTTAGTATTCGTAGAGAGCATCTGTACAAGTCATTT---CAAGAAGAACCTGGT
TGTCTTCAGTTTGCCACTGCTATTACATCAAATGATCTCGAGGAAATACAAAAATTTCTC
GACGATGCTGTTAATTTTAGCTGTGAGGGTTTGATCATCAAAACATTGAACAAAGATGCT
ACTTATGAGCCTGCAAAACGATCT------------------------------------
------------------------------------------------------------
------------------------------------------------------------
------------------------------------------------------------
------------------------------------------------------------
------------------------------------------------------------
------------------------------------------------------------
------------------------------------------------------------
------------------------------------------------------------
------------------------------
>CuscutaAustralis
GAAATTGTAACCAATGCATTAAGGACAGTAATTCATACCACACCGGATGACTTGTTGCCA
GTGGTTTACCTTTTTGCAAACAAGATTGCACCTGCCCATGAGGGGCTGGAGCTTGGAATT
GGAGATGCA---TCA---ATTATTAAGGCCCTTGCTGAGGCTTGCGGGGCTAATGAAGCG
CACATCAAGAAGCAATACAAGGATCTGGGTGACTTGGGCCTTGTTGCAAAAGCGAGTCGA
TCATCTCAGTCT------TTGATG------CGTAAACCGGAAGCATTAACTGTTGCCAAA
GTTTTCAACACTTTTCGGATTATAGCTAAGGAATCTGGCAAGGATAGCCAAGAAAAGAAA
AAGAATCACATCAAGTCGTTACTAGTTGCAGCTACCGATTGTGAACCTCAATATTTAATC
CGACTGCTACAGACAAAGTTACGCATTGGGTTGGCGGAACAAACTCTTTTAGCTGCGCTG
GGCCATGCCGCTGCGCATTCAGAGAAGCAT---CCATCACCTCATGCAAATGTGAACTCT
CCTATGGAAGAGGCCGAGAAGATTGTCAAACAAGTTTATTCTGTGATCCCAGTATATGAT
AAAATTGTCCCTGCCCTACTTTCGGATGGCGTCTGGAACCTTCAAAAGACATGCTCTTTC
TCACCAGGTGTTCCAGTTGGACCTATGCTTGCTAAGCCAACAAAAGGAGTATCTGAAATT
GTTGATAAATTTCACGATATGGAGTTCACTTGTGAATACAAGTATGATGGTGAACGTGCT
CAGATTCATTACATGGAA---AATGGGTTAGTGGAGATATATAGCAGGAATGCAGAACGT
AATACTGGAAAGTTTCCTGATGTTGTCGCTGCTATTTCAAGATTAAAGAAGCCTTCCACA
ACTTCTTTTGTTCTTGACTGTGAATTAGTTGCATATGATCGTGAGAAGCAGAAAATTCTG
CCCTTTCAGATCCTTAGCACACGTGCTCGTAAGAATGTTGTTGCAAGTGATATAAAGGTG
AATGTTTGCATCTTTGCCTTTGATATCTTGTATCTTAACGGA---CAGCCACTTATCCAG
GAGCAGCTCAATGTTCGTAGAGAGCATCTGTATAGCTCCTTT---AAGGAAGAAGCTGCC
TTTTTCCAATTTGCCACAAATATTATATCGAATGATCTTGAGGAAATAACAAAGTTCCTT
GAAGCTTCTGTTAATGGCAGTTGTGAGGGATTAATCATCAAAACACTGAGCAAAGATGCT
ACGTATGAACCCTCTAAACGCTCAAATAACTGGCTAAAATTGAAAAAAGATTACATGGAG
AGC------ATTGGCGACTCCTTTGATTTGGTACCAATCGCTGCTTTTCATGGCCGGGGG
AAACGTACTGGTGTTTATGGTGCTTTCCTACTTGCTTGCTATGACAGTAACAATGAGGAG
TTCCAAAGCATTTGTAAAATCGGCACGGGTTTTTCTGAAACAATG---CTTGAAGAACGT
TCTACCAGTCTTCGTTCTAAAGTTATCCCGAAGCCAAAG---TCATATTACAGGTATGGA
GAAACTCTCAATCCAGATGTATGGTTTGAACCAACCGAGGTTTGGGAGGTAAAAGCCGCA
GACCTTACTATCAGCCCTGTTCACCGTGCAGCCAATGGTATTGTGGATCCTGAAAAGGGA
ATCTCTCTGCGATTTCCACGTCTGATTCGTATTCGAGAAGACAAGACTCCAGAACAGGCC
TCGTCAGCGGAGATGGTTGCAGATATGTATACTGCCCAGAAACACAATCAACAA------
AATAATCAGGTTGAAGATGAAGAC---TGA
>Daucuscarota
GAGATTGTGTGTAATATGTTGAGGACTGTGATACAGACGTCACCGGATGATTTGCTTCCG
GTTGTTTATCTTTTAGCGAATCGGATCGCACCTGCTCATGAAGGGTTGGAGCTTGGAATT
GGGGATGCG---AGT---ATTATTAAAGCGCTGGCTGAAGCTTGTGGATGCAATGAAGCT
CAGATTAGGAAGCAGTACAAAGATTTGGGAGATTTGGGATTGGTTGCAAAAGCCAGCCGC
TCATCACAGTCT------TTGATG------CGCAAACCTGAGGCATTAACAGTCACTAAG
GTCTTTAACACATTTCAGCTCATTGCCAAGGAATCTGGCAAGGATAGTCAAGAGAAGAAA
AAGAACCATATCAAGGCACTCCTTGTTGCTGCTACTGATTTTGAGCCTCTGTATATGATC
CGCTTACTGCAGACAAAATTACGAATTGGTTTGGCAGAGCAAACTCTATTGGCTGCTCTG
GGTCATGCTGCTTATTACAGTGAAAAGCGT---TTCAAACCTCCTGCAAATATAGATTCT
CCTTCAGAAGAGGCTGCAAAGATAGTTAAACAAGTTTACTCTGTGCTTCCCGTCTATGAC
AAAATAATCCCTGCCATCCTTACTGGTGGTGTATGGGATCTCCCGAAGGCATGCTGTTTT
ACACCCGGGATTCCTATTGGGCCTATGCTAGCAAAACCAACGAAAGGAGTGTCTGAGATT
TTGGATAAGTTTCAAGATATGGAATTCACATGCGAATACAAGTATGATGGAGAACGTGCT
CAGATACATTACTTGGAG---AATGGTTCAGTTGAGATTTACAGTCGAAATGCTGAAAGA
AATACGGGAAAGTTTCCAGATGTTGTTTCTGCTCTTTCAAGACTAAAGAAGTCATCTGTT
TCATCATTTGTTTTGGATTGCGAGCTTGTCGCTTATGACCGTGAGAAAAAGAAAATCTTA
CCTTTCCAGGTTTTAAGCACACGTGCCCGCAAAAATGTAATGATCAGTGACATCAAAGTT
GAAGTTTGCATTTTTGCATTTGATATTCTTTACCTGAATGGT---CAGACACTTCTACAG
GAGCAGCTTAATGTTCGTAAGGAACATCTGTATAAGTCATTT---GAGGAAGAACCCTGC
TATTTTCAGTTTGCTACAGCAATGACATCCACTGATCTTGAGGAAATACAGAAGTTTCTT
GAGGATTCTGTCGATGCAAGCTGCGAGGGACTGATTATCAAAACATTAAGTAGAGATGCT
ACATATGAACCTTCAAAGAGGTCAAATAACTGGCTCAAACTAAAGAAAGATTACATGGAA
AGT------ATTGGCGATTCACTTGATCTAGTACCTATTGCTGCTTTCCATGGACGAGGG
AAACGAACTGGTGTATATGGCGCTTTTCTGCTTGCTTGTTATGATAGCAGCAGCGAAGCA
TATCAAACCATTTGTAAAATCGGCACTGGATTTACTGAACAAGTG---CTTGAGGAGAGA
TCTACCAGTCTACGTTCTAAAGTGATCCCAAAGGCAAAG---TCCTACTATCGTTATGCA
GATAAGATTTCTCCAGATGTATGGTTTGAAACAACCGAGGTTTGGGAGGTCAAAGCTGCA
GATTTGACCATCAGTCCCGTCTATTGTGCTGCCATCGGGATTGTGGATTCTGAGAAGGGC
ATCTCTCTCCGATTTCCACGGCTGGTTCGTGTACGAGAAGACAAGGCTCCAGAGCAAGCT
TCATCATCGGAACAGGTAGCTGAAATGTATAAAGCTCAAAAGCACACCCAAAAG------
CACTACGAAGATGATGATAAGGAC---GAG
>Epifagusvirginiana
------------------------------------------------------------
------------------------------------------------------------
------------------------------------------------------------
------------------------------------------------------------
------------------------------------------------------------
------------------------------------------------------------
------------------------------------------------------------
------------------------------------------------------------
------------------------------------------------------------
---------AAGGCTGCAAAGATTGTCAAACAAGTTTATTATGTAATTCCAGTTTATTAT
AAAATAGTTCCTTCTCTTCTGTCTGGTGGTGTGTGGAATCTCACGAAGACATGTGGCTTT
GCACCTGGAATACCAGTTGGACCCATGTTAGCTAAACCAACTAAAGGA------------
---GATAAGTTTCAAGATATGGAGTTCACCAGTGAATACAAGTATGATGGAGAACGTGCT
CAGATACACTATATGGAG---AATGGCTCAGTGGAGATATACAGTAGAAATGCAGAGAGG
AATACTGGAAAGTTTCCGGATGTTGTTGCTACTATCACAAGATTAAGAAAGCCTTCTGTA
ACATCATTTGTTCTTGACTGTGAACTTGTTGCATACGACCGTGAAAAACAGAAAATCCAA
TCTTTCCAGATTCTCAGCACGCGTGCTCGGAAAAATGTTGTCATGAGTGAAATCAAAGTT
AATGTTTGCATATACGCTTTTGACATGCTATATCTTAATGGCGGCCAAGAACTCTTGCAG
GAGCAACTTAGTATTCGTAGAGAGCATCTGTACAAGTCATTT---CAAGAAGAACCTGGT
TTTCTTCAGTTTGCCACTGCTATTACATCAAATGATCTCGAGGAAATACAAAAATTTCTC
GACGATGCTGTTAATTTTAGCTGTGAGGGGTTGATCATCAAAACATTGAACAAAGATGCC
ACTTATGAGCCTGCAAAACGATCTAATAAC------------------------------
------------------------------------------------------------
------------------------------------------------------------
------------------------------------------------------------
------------------------------------------------------------
------------------------------------------------------------
------------------------------------------------------------
------------------------------------------------------------
------------------------------------------------------------
------------------------------
>Escobedia
gagattgtgtgtaatatgctgaggacagtcattgagacaacacctgatgatttattggcc
attgtgtaccttttggcaaataggattgctcctgcgcacgagggcttggagctcggtatt
ggggatgct---tcg---attatcaaagcacttgcagaggcttgtggggctaaagaagcg
catgttaagaagcaatacaaggatcttggagatttaggccttgttgcaaaggccagtcgg
tcttcacagcct------ttgatg------cgtaagccagaagcattaactgttactaaa
gttttcgaaacatttcggcttattgctaaggaatctggcaaggatagtcaagagaaaaaa
aagaatcacataaaggcactgctagttgcagctactgattgtgaacctcaatatttgatt
cgtttgctacagacaaaattgcgcatcggtttggcagaacaaacactcttggtagcactg
ggtcatgctgccatttattctgagaatcat---tcgtctcctcctccaaagattgatagt
cctctcgaagaagctgcaaagattgtgaaacaagtttattctgtaattccagtgtatgat
aaaatagttcctgctcttctgtctgatggtctgtggaatctctcaaaaacatgcggcttt
gcacctggtattccggttggacctatgttagctaaaccaactaaaggagtatctgaaatt
gtggaaaagtttcaagatatggagttcacctgtgaatacaagtatgatggagaacgtgct
cagatacactatatg------aatggttcagtggagatatacagtagaaatgcagagagg
aatactggaaagtttcctgatgttgttgctactattgcaagattaagaaagaagtctgtg
acatcatttgttcttgactgtgaacttgttgcatacgaccgtgagaagcagaaaattcaa
cctttccagattctcagcacacgtgctcggaaaaatgttgtgatgagcgaaatcaaagtt
aacgtttgcatatatgctttcgacatgctatatctgaatggc---cagcagctattgcag
gagcaactcagtgttcgtagagagcatctttacaagtcattt---caagaagaacatggt
tttctccagtttgccactgcaattacatcaaatgatcttgaggaaatacaaaagtttctt
gatgatgctgttaattctagctgtgaggggttgatcgtcaaaacattgaacaaagatgct
acatatgagcctgcaaaacgatctaataattggcttaaattgaaaaaggactatatggaa
agt------attggcgattctctagatttggttcctattgctgcatttcatggcaggggg
aaacgcactggtgtctatggtgcttttctccttgcttgttatgatagtgacaaagaggaa
ttccagagcatatgcaaaattggaactggattttccgaggcaatg---cttgaagaacgt
tctgtcagcttacgctctaaagttattcctaaaccaaag---tcttattataggtatgca
gatacaatcagtccagatgtatggtttgaaccaactgaggtgtgggaggtcaaagctgct
gatttgaccattagtcctgttcatcgtgctgccattggtattgtagaccctgacaaggga
atttcactacgatttccccgattacttcgtgtccgtgaagataaaaatccagagcaggcc
tcctcatctgatatggttgctgatatgtacaatgcacagaagcatgcccaaaaa------
gacaatggagatgaaaatgaggat---gat
>Euphrasiaarctica
gagattgtgtgtaatctgttgaggacagtgatagagactacaccagatgatcttttggct
gttgtgtatcttttggcaaataagatcgcaccggctcatgagggattggagctcggtatc
ggggatgca---tcg---attacgaaggcccttgcagcagcttgtggggctacagaggca
catgttaagaag------NNNgagcttggagatttaggtctcgtagcaaaggccactcgt
tcatcacagcct------ttgatg------cgaaaaccagaaccattgaccgtttccaaa
gtttttgatacatttcggcttattgctaaggaatctggcaaggatagtcaagagaaaaag
aagaatcagataaaggcactactagttgcagccactgattgtgaacctctatatttgatt
cgtttgctccagtcaaaattgcgtattggcttggcagaacagactcttttggtagcagta
ggccatgctgccgtatattctgagaagcat---tcagctcctcctgcaaaggttgataat
ccacttgaagaggctgcaaagattgtcaaacaagtttattctgtaattccagtctatgat
aaaatagttcctgcccttctatctgggggtgtatggaatctcccaaagaaatgtgacttt
caacctggtattccagttggacccatgttagctaaaccaacaaaaggagtatctgaaatc
gtggataagtttcaaaatttggagttcacctgtgaatacaagtacgatggagaacgtgct
cagatacactatatggag---gatggctcagtggagatatacagtagaaatgcagagagg
aatactggcaagtttcctgatgtagttgctacaatcacaagattaagaaagcctcctgta
acgtcttttgttcttgactgtgaaattgttgcattcgatcgtgagaaacagagaatccta
ccgttccagactctcagcacgcgtgctcggaaaaatgttgccatgagtgaaatcaaagtt
aacgtttgcatatttgcttttgacctgctataccttaatggc---caacaactcttgcag
gaacagctcagtgttcgtagagagcatctttaccagtcattt---caagaagaacccagt
ttccttcagttcgctactgctataacttctaatgatcttgaggaaattcaaaaatttctt
gatgacgctgttaattctagctcagaaggcttgatcatcaaaacattgaacaaagatgct
acttacgagcctgcaaaaagatctaataactgggtcaaactgaaaaaggattatatggaa
agt------attggtgattctctagatttggttcccattgctgcatatcatggcaaggga
aaacgcactggtttctatggtgcctttctccttgcttgttatgatagtgacaaagaggaa
ttccaaagcatatgtaaaattggaactggattttctgaagcaatg---ctcgaagaacgg
tctgctagtcttcgctctaaagccattcccaagccgaag---tcatattacaggtattcg
gattcaaccaatccagatatatggttcgaaccaactgaggtgtgggaggtcaaagctgct
gatctcactatcagccccgtttatcgtgctgccattggtactgtggaccctgataaggga
atttcactgcgtttcccacgtttactccgtatccgagaagataagaatcctgagcaggcc
tcctcgtctgatatggtggcggatatgtacaacgcgcaaaagcacaaccataaa------
gacagccgagatgcaaatgaggat---gat
>GlycineMax
GATATTGTTTGCAATCTTCTGAGGACTGTGATGTACTCCACGCCGGAGGATCTTGTTAAG
GTCGTTTACCTCTCCGCGAACCGGATTGCGCCCGCTCACGAAGGGATGGAATTGGGTATT
GGCGACGCT---TCC---ATCGTCAAGGCGCTTGCTGAGGCGTACGGAAGGACCGAGGTG
TGGATTAAGACTCAGTATCAGAAAAAAGGGGATTTGGGCTTGGTTGCTAAAGAGAGCCGT
TCCTCGCAGCCT------ATGATG------TTTAAGCCCGAAGCATTGACTATTACGAAG
GTTTTCAACACTTTTCGTCTTATTGCTAAGGAATCTGGGAAAGAAAGTCAAGAGAAGAAA
AAGAATCATATCAAGGCACTTCTTGTTGCTGCAACTGACTGTGAACCTCAATATCTAATC
CGTTTGCTACAGACAAAGTTGCGAATTGGCTATGCTGAGAAAACTCTCTTAGCTGCATTG
GGCCAAGCTGCAGTATACACTGAAGAACAC---TCTAAACCGCCTCCTGATATTCAGTCT
CCTTTAGAAGAGGCTTCAGAGATTGTTAAACAAGTCTATTCTGTACTTCCTGACTATGAC
AAAATAATATCTGCACTGCTTACAGAGGGTCTATGGATGCTTCCAAAGAAATGTAATTTT
ACTCCTGGTGTTCCAATTGGACCTATGCTATCAAAGGCAACAAAGGGTGTATCTGAAATT
CTAAATAAATTCCAGGATGTGGAGTTTACCTGTGAATACAAATATGACGGAGAGCGTGCC
CAGATACATTACCTGGAG---AATGGATCAGTTGAGATTTACAGTAGAAATGCAGAACGG
AATACTGGGAAGTTTCCTGATGTTGTTGCCGCTGTTTCAAGGTTAAAGAAACCAACTGTA
TCATCATTTATTCTTGATTGTGAAATTGTTGCATATGATCGTTCAACACAGAAGATCCGT
TCTTTCCAGATGCTTAGTACTCGGGCTCGCAAGAATGTAGAAATTGAAGATATAACGGTT
GGTGTTTGCATATTTGCTTTTGATTTGTTGTATCTTAATGGC---CAAGCACTTCTTCAG
GAAAACCTGAGAGTCCGTAGAGAGCATCTCTATGCCTCTTTT---GAGGAAGAACCCGGA
TTTCTTCAGTTTGCAACAACAATAACATCAAATGATGTTGAGGAAATACAGAATTTTCTT
GACCAAGCTGTTGGTGCTAGTTGTGAGGGATTAATTATTAAAACATTAAATGAGGATGCT
ACATATGAACCTTCCAAGCGATCACTCAACTGGCTAAAACTGAAGAAAGATTATATGGAC
AGT------ATAGGGGACTCACTAGATTTGGTACCTATTGCTGCTTTCCACGGTCGTGGG
AAACGTACAGGAGTTTATGGTGCCTTCCTCCTTGCTTGCTATGACAATGATAATGAAGAA
TTTCAAAGTATTTGCAAGATAGGAACGGGATTCTCTGAAGCTGTG---CTTGAAGAACGT
TCTTCTAGTCTTCGTTCTAAAGTGATTCCCAAACCAAAG---GCATACTATAGATTTGGA
GAAACAATAAATCCTGATGTCTGGTTTGAAGCCAGTGAGGTGTGGGAGGTGAAAGCTGCC
GACCTGACCATTAGCCCTGTTCACCGTGCTGCAGTGGGCATAGTAGATCCGAACAAGGGC
ATATCTCTACGATTTCCACGACTACTTCGAGTCAGGCCTGACAAAGCTCCTGAACAGGCC
TCATCATCTGAGCAGGTTGCTGAAATGTATAAGGCTCAAAAACACAATCACACG------
AACAACCAAAATGACGATGAAGAT---GAT
>GossypiumRaimondii
GATATAGTTTGCAATATGTTGAGGACTGTTATTGCTACCACGCCGGATGATTTGGTGGCG
ACGGTTTACTTGGCAGCAAATAAGGTTGCTCCGGCGCATGAGGGGTTAGAGCTGGGAATC
GGTGATGCA---TCC---ATTATCAAGGCCCTAGCTGAGGCCTGTGGGAGGACTGAATCA
CAGGTTAAGAGTCAGTACAAGGATAAAGGAGACCTGGGCCTTGTTGCTCAGGCTAGCCGT
TCATCTCAATCA------ATGATG------CGCAAGCCTGATCCATTGACTGTTATCAAA
GTGTTTGACACGTTTCGGCTAATTGCTAAGGAATCTGGAAAGGATAGTCAGGAGAAGAAA
AAGAATCGTATCAAATCACTTCTTGTTGCTGCAACTGACTGTGAACCTCAGTATTTGATT
CGTCTGCTTCAGACAAAGCTGCGGATTGGATTTTCAGAGCAGACTCTGTTAGCTGCATTA
GGACAGGCTGCTGTATATAATGAACAACAT---TCTAAACCACCTCCAAATGTTCAGTCT
CCTTTAGAGGAGGCTGCTAAGATTGTCAAACAAGTTTTTTCTATCCTTCCAGTCTATGAT
AAAATAGTCCCAGCACTCTTGACTGGTGGTGTATGGGATCTGCCTAAGAGTTGTGGCTTT
ACGCCGGGTGTTCCTGTTGGACCTATGCTAGCAAAACCAACCAAAGGTGTTGCTGAAATC
ATAAATAAATTCCAGGACATTGACTTCATATGTGAATATAAATATGATGGAGAGCGTGCG
CAGATACACTATATGGAG---AATGGTTCAGTTGAGATATACAGTCGAAATGCTGAGTGT
AACACTGGAAAGTTTCCTGATGTTGTTGCTGCAATTTCTAGATTTAAGAAGTCCTCTGTA
AAATCATTTGTTTTGGATTGTGAGCTTGTTGCTTATGATCGTGTTCAAAAGAAAATATTA
CCCTTTCAGATCCTTATTACAAGAGCACGGAAAAATGTGGTAGTGAGTGAAATCAAAGTT
GATGTGTGCATATTCGCTTTTGACATCTTATACCTTAACGGG---CAACCACTTCTTCAT
GAGCAACTTAAAGTTCGTAAGGAGAGGCTTTATGATTCATTT---GAGGAAGAACCTGGG
TTTTTTCAATTTGCAACAGCCTTAACATCAAATGATCTTGAGGAGATTCAAACATTCCTT
AATTCTGCTGTTTCTTCAAGTTGTGAGGGTTTAATTATCAAAACATTGGATAGAGATGCT
ACATATGAGCCATCGAAGCGGTCACTCAACTGGCTAAAATTGAAGAAAGACTACATGGAA
AGT------ATTGGCGACACATTAGATCTAGTACCTATTGCTGCTTTCCATGGCCGTGGG
AAACGAACTGGCTTCTATGGTGCTTTTCTCTTGGCATGTTATGATGAAAATAATGAAGAA
TTCCAGAGTATCTGTAAAATAGGTACTGGATTTTCTGAAGCAGAG---CTTGAGGAACGT
TCTGCCAGTCTCCGCTCTAAAGTGATTCCTGAACCAAAG---TCGTACTATCGTTGTTCT
GAGATGATGAAGCCGGATGTATGGTTTGAGACTACAGAGGTTTGGGAGGTAAAAGCTGCA
GACTTGACCATTAGCCCTGTTCATCGTGCTGCTATTGGGATTGTGGATCCTGATAAGGGC
ATATCTCTCCGATTTCCACGTTTAGTTCGTGTTCGAGAAGATAAGACACCAGAGCAAGCT
TCATCATCTGAGCAGGTTGCTGAGATGTATAATGCTCAAAAACACAATCAAACC------
AATAACGAAGACGATGGCGAGGAT---GAT
>HandroanthusImpetiginosus
------------------------------------------------------------
------------------------------------------------------------
------------------------------------------------------------
------------------------------------------------------------
---------------------ATG------CGTAAACCAGAACCGCTGACTGTTGCCAAA
GTTTTCAACACATTCCGGCTAATTGCCAAGGAATCTGGCAAAGATAGTCAAGATAAAAAG
AAGAATCACATAAAGGCACTATTAGTTGCAGCCACTGATTGTGAACCTCAATATTTGATT
CGTTTGCTCCAGACAAAATTGCGTATTGGTTTGGCAGAACAAACTCTCTTGACAGCACTT
GGGCATGCTGCCGTATATTCAGAGAAGCAT---TCATCCCCTCCTGCAAAGTTTGATAAT
CCCCTGGAAGAAGCTGCAAAAATTATCAAACAAGTTTATTCTGTAATTCCAGTATATGAT
AAAATAGTTCCTGCTCTTCTTTCTGGTGGCGTATGGAATCTCCCAAAGACATGTAGCTTT
TCACCTGGTATTCCCGTTGGACCCATGTTAGCTAAACCAACCAAAGGAGTATCTGAAATT
GTGGAAAAGTTTCAAGATATGGAGTTCACCTGTGAGTACAAGTATGATGGAGAACGTGCT
CAGATACACTATATGGAG---GATGGCTCAGTGGAGATATACAGTAGGAATGCAGAACGG
AACACTGGAAAGTTTCCAGATGTTGTTGCTGCTATCACAAGATTAAAAAAGCCTTCTGTA
ACATCATTTGTCCTTGACTGTGAACTTGTTGCATATGACCGCGAGAAACAGAAAATCCTG
CCTTTCCAGATTCTTAGTACGCGTGCTCGGAAAAATGTTATGATGAATGACATTAAAGTC
GATGTTTGCATATATGCTTTTGATATTCTTTATCTGAATGGC---GAACAACTCTTACAG
GAGCAACTCAATGTTCGTAGAGAGCACCTTTACCAGTCATTT---GAAGAAGAGCAAGGT
TTCTTCCAGTTTGCCACTTCTATAACATCAAATGATCTTGAGGAAATACAAAAGTTTCTT
GATGATGCTGTTAATGCTAGCTGTGAGGGTTTGATCATCAAAACATTGACCAAAGATGCT
ACTTATGAGCCTTCAAAACGGTCCCATAACTGGCTCAAATTGAAAAAGGATTATATGGAG
AGT------ATTGGTGATTCAGTCGATTTGGTTCCCATTGCTGCATTTCATGGAAGGGGT
AAACGCACTGGTGTCTATGGTGCCTTTCTCCTTGCTTGTTATGATAATGACAAAGAGGAA
TTCCAAAGCATATGTAAAATCGGAACTGGATTTTCTGAAGCAATG---CTTGAAGAACGT
TCTGCCAGTCTTCGCTCTAAAGTTATTCCCAAGCCAAAG---TCATATTACAGATATTCG
GATACAATCAGTCCAGATGTATGGTTTGAACCTGCTGAGGTTTGGGAGGTCAAAGCTGCT
GATCTCACAATTAGCCCTGTTCACCGTGCTGCCATTGGTATTGTGGATCCGGATAAGGGA
ATTTCACTGCGATTTCCACGATTACTTCGTGTCCGAGAAGATAAGAATCCAGAGCAGGCA
TCCTCATCTGATATGGTAGCTGATATGTATAACGCACAAAAGCACAATAAAAGA------
GACAACCAAGACGAAAATGAGGAC---GAC
>HelianthusAnnuus
GAAATGGTGTGTAACATGTTGAGGACTGTGGTTAGGACCACACCAGATGATTTGGTTGCG
GTCGTATACCTTTTAGCGAATAGAATCGCGCCGGCTCATGAGGGGCTGGAGCTCGGGATT
GGGGATGCT---TCT---CTTATTAAGGCACTTGCGGAAGCGTGTGGTGCGACTGAAGCA
CATATTAAAAAGCAATATAAGGAGCTTGGAGACTTGGGTCTTGTTGCTAAAGCGAGCCGG
TTGTCTCAACCT------TTGATG------CGGAAACCGCAACCGTTGACTGTGGCTAAA
GTTTTTGATACGTTTCGGGTTATTGCCAAGGAATCTGGAAAGGATAGTCAAGATAAGAAG
AAGAATCACATCAAGGGACTTCTTGTTGCAGCAACCGACTGCGAACCCCAATATTTAATC
CGTCTGCTTCAGACAAAATTGAGAATCGGTTTAGCAGAGCAAACTCTCTTGACAGCCCTG
GGTCACGCCATTTTCTATACTGAAAAACAC---CCATCACCACCAGCTCGCACCAATTCA
CCTCTAGAAGACGCTGCTAAGATTGTTAAACAAGTGTATTCGGTAATTCCGGTATATGAC
AAAATTGTCCCTGCTCTTCTTTCTGGGGGTGTTTGGGATTTGCCCGAAACGTGTTGTTTT
TCACCTGGTATTCCGGTTGGACCTATGCTAGCTAAGCCTACTAAAGGTGTATCTGAGATT
TTAGATAAATTTCAGAATATGGAGTTCACTTGTGAATATAAATATGACGGTGAACGGGCC
CAGATACATTATTTAGAG---GATGGCACGGTTCAAATATACAGCAGAAATGCTGAAAGA
AACACTGAGAAGTTTCCGGATGTTGTTGTTGCTGCTTCAAGAGTTAAAAAACCAAATGTA
ACATCATATGTTCTGGACTGTGAACTGGTTGCATACGATCGCAAGAAGCAGAAAATTCTA
CCATTTCAGATTTTAAGTACGCGTGCTCGCAAAAATGTTGTGATGAGTGAAATTAAGGTT
GATGTATGCATATATGCATTTGATTTGTTGTATCTGAATGGA---AAGCAGCTGTTGCAC
GAACAACTTAGTACTCGTAGAGAGCGGTTATATGAATCATTT---GAGGAAGAATGTGGG
TATTTTCAGTTGGCAACAGCCATAACATCCAACGATCTGGAGGAAATACAAGCATTTTTA
GATACTGCTGTGAATGCAAGTTGTGAGGGATTAATCATCAAAACATTAACTCAAGATGCT
ACATACGCGCCTGCAAAACGATCAAATAACTGGCTCAAGTTAAAGAAAGACTATATGGAT
ACT------ATTGGTGACTCGTTAGATTTAGTACCCATTGCTGCCTTTCACGGTCGAGGA
AAACGTGTCGGTGGATACGGAGCCTTTCTTCTCGCTTGTTATGATATTAACAAGGATGAA
TATCAAACCATTTGCAAGATTGGCACTGGATTTTCAGAAGCCATG---CTTGAAGAGCGG
TCCAAGAGTCTTAGTCTTAAAGTGATCCCAAAACCGAAGCAGTCATACTATCGATATTCA
GATACCATAAATCCAGATGTGTGGTTTGAGGCATCTGAGGTTTGGGAGGTTAAAGCTGCA
GACTTGACCATCAGCCCGGTTTATTGTGCTGCACTCGGTGCAGTTGATCCTAATAAGGGT
ATTTCACTACGATTTCCACGTTTACTTCGTGTTCGAGAAGACAAGGGCCCCGAGGAAGCT
TCATCTTCAGAAATGGTTGCTGACATGTATAATGCTCAGAAGCATACCCAAAAT------
AACAATCAAAATGATAATGAAGAT---GAA
>IpomoeaNil
gacattgtggccaatatgttaaggaccgtgattcacaccacccctgacgacttgttgccg
gcggtgtacctttctgcaaacaaaattgcacctgcccatgagggattggaacttggaatt
ggagatgca---tca---attattaaggcccttgccgaggcttgtggggctaaagaagca
cacattaagaagcaatataaggatcttggtgatttaggccttgttgcaaaagcaagtcga
tcatctcagtct------ttgatg------cgtaaaccagaaccattaactgtt------
------------------------gccaaagaatctggcaaggatagtcaagaaaagaaa
aagaattacatcaagtctctactagttgcagctactgattgtgaacctcagtatttgatc
cgactactacagacaaagttacgcatcggtttggcagaacaaactcttttagtggcactg
agccatgctacagtatactcagagaagcat---tcttcaccccctgcaagtgtgaattca
tctatagaagaggctgagaagattgtaaaacaagtttactctgtgattcctgtatatgat
aaaattgttcctgctcttctttctggtggtgtctgtaaccttcaaaagacatgctctttc
tcgcctggtgttccagttggacctatgctagctaaggcaactaaaggagtatctgaaatt
gttgacaagtttcaagataaggagttcacttgtgaatacaagtatgatggtgagcgcgct
cagattcattacatggaa---aatgggtcagtggagatatacagcagaaatgcagaacgt
aatactggaaagtttcctgatgttgttgctgctatttctagattaaaaaaaccttctata
acttcttttgttcttgactgcgaattagttgcatatgatcgtgagaaacagaaaatcctg
ccttttcaggtcctcagtacacgtgctcgtaaaaatgttgttgtgagtgacatcaaggtg
aatgtttgcatctatgcctttgatatcttgtatcttaatgga---caaccacttattcaa
gagcagctcaatgttcgtagagagcatctctatagttccttt---gaggaagaacctggc
tattttcaatttgccacgagtactacatcaaatgatctcgaggaaataacacaatttctt
gaagctgctgttaatggcagttgtgagggattgatcatcaaaacattgagtggagattcg
acatatgagccttcaaaacgatcacataactggctaaaattgaaaaaagattacatggaa
agt------attggagactccctcgatttggtaccaatagctgcttttcatggccgaggg
aaacgtactggtgtttatggagcttttctccttgcttgttatgatagtaacaatgaggaa
ttccaaagcatttgtaaaatcggcactggtttttctgaaacaatg---cttgaagaacgc
tctgccagccatcgttctaaagttatccccaagccaaag---tcatattacaggtatgca
gaaacactcgatccagatgtatggtttgaacccactgaggtttgggaggtgaaagctgcg
gaccttacaatcagccctgtgcaccgcgctgccattggtattgtggatcctgaaaaggga
atttctctgcgatttcctcgcttgattcgtattcgagaagacaagactccagaacaggcc
tcaacagcagagatggttgcagatatgtattctgctcagaaacacaatcaacaa------
aataatcaggatgtagatgaagag---tga
>LindenbergiaPhilippensis
gagattgtgtgtaatgtgttgaggacggtgatcgagacgacgccggatgatttgttggct
gttgtgtacctgttggcaaatagaattgcacctgcgcatgaggggttggagctcgggatt
ggagatgct---tcg---ataattaaggcgcttgcagaggcttgtggggccaaggaagca
catgttaagaagcagtacaaggagcttggtgatttaggtcttgtagcaaaagccagtcga
tcatcacagcct------ttgatg------cgtaaaccagaagcattaaccgttgctaaa
gttttttatacgtttcggcttattgctaaggaatctggcaaagatagtcaagagaaaaaa
aagaatcacataaaggcactacttgttgcagccactgattgtgaacctcaatatttgatt
cgtttgctccagacaaaattgcgtattggtttggcagaacaaactcttctggtagcattg
ggtcatgctgccgtaaattctgagaagcat---tcatcacctccctcaaaggttgctaat
cctcttgaagaggctgcaaaaattgtcaaacaagtttattctgtaattccagtatatgat
caaatcgttcctgctcttctgtctgctggtgtgtggaatcttccaaacacatgtagcttt
gcacctggtatacccgtaggaccgatgttagctaaaccaactaaaggagtatccgaaatt
gtggaaaagtttcaaaatatggagttcacctgtgaatacaagtatgatggagaacgtgct
cagatacactatatggag---aatggctccgtggagatatacagtagaaatgcagaaaga
aatactggaaagtttccggatgtcattgctactatctcaagattaagaaagccttttgta
acatcatttgttcttgactgtgagcttgttgcatacgaccgtgagaaacagaaaatccaa
cctttccagattctcagcacgcgtgctcggaaaaatgttgccttgaatgaaatcaaggtt
aacgtttgcatatttgcatttgacatcctatatcttaatggc---cagcaactcttgcag
gagcaactcagtgttcgtagagagcatctttacaagtcattt---caagaagaacatggt
tttttccagtttgccactgctattacatcaaatgatcttgaggaaatacaaaaatttctt
gatgatgctgttaattctagctctgaggggttgatcatcaaaacattgaacaaagatgct
acatatgagccttctaaacggtctaataactggctcaaattgaaaaaggattatatggaa
agt------attggtgattccttagatttggttccaattgctgcatttcatggcaggggg
aaacgaactggtgtttatggtgcctttctccttgcttgttatgacagtgacaaagacgaa
tttcaaagcatatgtaaaattggaactggattttctgaggtgatg---cttgaagaacgt
tctgccagtcttcgctctaaagttattcccaagcctaag---tcatattacaggtattcg
gattcaatcagtccagatgtgtggtttgaaccaactgaggtttgggagatcaaagctgct
gatctcactattagccctgtccatcgtgctgccattggaattgtggactctgacaaggga
atttcactacgtttcccacgattacttcgtgttcgagaagataaaaatcctgagcaggcc
tcctccgctgatatggtcgcagatatgtataatgcgcagaagcacaaccaaaag------
gacaaccaagaagataatgaggat---gat
>ManihotEsculenta
AATATGGTGTGCAATATGTTGAGAACTGTAATGGATACGACGCCTGACGATTTGCTAGCA
TTGGTATATCTTTTGGCTAACAAGATTGCTCCTGCGCATGAAGGAGTGGAGCTGGGAATT
GGAGAATCA---ATC---ATTATCAAAGCACTTGCAGAGGCGTTTGGGAGAACTGAGAAG
CAAGTCAAGAAGCAATTAGAGGGAACAGGAGATCTAGGCCTTGTTGCTCAAGCAAGCCGC
TCATCGCAATCC------ATGATG------CGCAAGCCTGATCCATTAACAGTTGCCAAA
GTTTTCAATACATTTCGGCTGATTGCCAAGGAATCTGGGAAGGATAGCCAAGATAAGAAA
AAGAATCATATTAAGGCACTTCTTGTTGCAGCCACTGACTGTGAACCTCTATATTTAATT
CGTCTGCTTCAGGGAAAGCTGCGAATTAGTTTGGCAGGACAGACTCTTTTGGCAGCACTG
GGACAAGCTGCTGTATTCAATGAAAACCAT---AGCACTCCACCTTCACACATCAATTCT
CCTTTGGAAGAGGCTGCAAAGATTGTTAAACAAGTCTACTCTGTACTTCCTGTGTATGAT
AAAATAGTTCCTGCTCTTCTTAGTGATGGTGTATGGAATCTTCCCAAGTCTTGTAGCTTT
ACTCCTGGTGTCCCCGTCGGACCAATGCTTGCAAAGTCAATAAAAAAGGTTTCTGAGATA
GCAGATAAGTTCCAGAATATGGAATTCACCTGTGAATACAAGTATGATGGTGAACGAGCC
CAGATACATTACCTGGAG---AATGGTACAGTCGAGATATACAGTCGAAATGCTGAGCGG
AATACTGGAAAATATCCTGATGTTATTGTTACGATTTCAAGATTAAAGAGGAAGCCTGTA
AAATCATTTGTCTTGGACTGTGAAATTGTTGCTTACAACAGAGAGGAAAAAAAAATTCTG
CCCTTTCAGATCCTTAGTACTCGGCCACGCAAAAATGTCACAATGAGTGACATCAAGGTT
AATGTTTGCATATTTGCATTTGATATCTTGTATCTTAATGGC---GAACCCCTTATTCAG
AAAGAACTAGAAGTTCGTAGACAGCGGCTTTATGACTCATTT---GAGGAAGAACCTGGA
TTTTTTCAGTTTGCAACAGCAGTAACATCAAATGATCTTGAGGAGATTCAAACTTTCCTT
AGTGCTGCTGTTGATGCAAGTTGTGAGGGTTTAATCATTAAAACATTGAAGAAAGATGCT
ACATATGAGCCTTCCAAGCGATCACTGAATTGGTTAAAATTGAAGAAAGATTACATGGAC
AAT------ATTGGAGATTCACTGGATCTAGTACCAATTGGGGCTTTCCATGGTCGTGGG
AAACGTACAGGTGTCTATGGTGCTTTTCTTCTTGCTTGTTACGACTTTGATAACGAAGAG
TACCAAAGCATATGCAAAATAGGAACTGGATTTTCTGAGCAATTG---CTTGAAGATCTA
TCTAATGGGCTTCGTTCTAAAGTGATTCCTAAGCCAAAG---CCATACTTTAGGCATGGA
GATAAAATTAATCCAGATGTGTGGTTCGAGCCTAGTGAGGTGTGGGAGGTGAAAGCTGCG
GACTTGACCATTAGCCCTGTTTACAGTGCTGCACTTGGCAAAGCAGAGAGAGACAAGGGT
GTTTCGCTGCGATTTCCACGACTAGTAAAAGTCCGGGCAGACAAGTCTCCAGAGCAAGCC
ACAACATCTGAGCAGGTTGCTGAGATGTATAACGCTCAGAAGCCTAATCAACCA------
AAAAATCAGGATGACAGTGAAGAT---GAT
>MimulusGuttatus
GACATTGTGTGTAATATGCTGAGGGCCGTGATCGAGACTACGCCGGACGATCTATTGGCC
GTTGTGTATCTATTGGCAAATAGGATTGCATCTGCGCACGAGGGTTTGGAGCTCGGTATC
GGGGATGCT---TCG---ATTGTCAAAGCACTTGCCGAGGCTTGTGGGACTAACGAAGCA
TATATTAAGAAGCAATACAAGGATCTTGGAGATCTGGGTCTTGTAGCAAAAGCGATTCGG
TCATCACAGCCT------TTGATG------CGTAAACCAGAAGCATTAACTGTTGTCAAA
GTGTTTGATACATTTCGGCTTATTGCTAAGGAATCCGGTAAATATAGTCAAGAGAAAAAA
AAGAATCAAATTAAGGCACTACTAGTAGCAGCTACCGATTGTGAACCTCAATATTTGATT
CGTTTGCTCCAGACAAAATTGCGTATCGGTTTGGCAGAACAAACTCTCTTGACGGCATTG
GGGCGTGCTGCATTATATTCTGAGAAACAT---TCATCTCCTCTAAAAAATGTTGCAGAT
CATCTGGAAGAAGCTGCAAAAATTGTCAAACAAGTGTATTCTGTAATTCCAGTATATGAT
GAAATTGTTCCTGCACTTCTTTCTGGTGGTGTGTGGAATCTCCCAAAAACATGTAGCTTT
TCACTTGGAATCCCGATCGGAGCTATGTTAGCCAAACCTATCAAACAAGTAGCTGATATT
ATTGACAATTTTAAACATATGGAGTTCACCTGTGAATATAAGTATGACGGAGAGCGTGCT
CAGATACACTATATGGAA---AGTGGCTCAGTGGAGATATACAGTCGAAATTCGGAGCGG
AATACTGGAAAGTTTCCTGATGTTGTTGCTGCTGTCAAAAGATTAAAAAGTCCGTGCGTA
ACATCATTTGTTCTTGACTGTGAACTTGTTGCATATGACCGTGAAAAACAGAAAATCCTC
CCTTTCCAGGTTCTCAGTACACGTGCTCGAAAAAATGTTGCCGTGGATGAAATCAAGGTC
AACGTTTGCATATTTGCTTTTGACATCCTATATGTTAACGGC---CAACAACTTCTGCAA
GAGCAGCTCTGTGATCGTAGAGAGCATCTTTACAAGTCATTT---CAGGAAGAAAATGGG
TTTTTCCAGTTTGCCACTGCTATAACATCAAATGATCGTGAGGAGATACAGAAATTTCTT
GATGCTGCTGTTAATTCTAGCTCGGAGGGGTTGATTATCAAAACTTTGAACAAAGATGCC
ACATACGAGCCTTCAAAGCGGTCTCATAACTGGCTTAAATTGAAAAAGGATTATATGGAT
AGT------ATTGGCGATTCACTAGATTTGGTTCCAATTGCTGCATTCCACGGCAAAGGG
AAGCGCACTGGTGTCTATGGCACCTTTCTCCTTGCTTGTTACGATAGTGAGAAAGAAGAA
TTCCAGAGCATATCTCAAATCGGAACCGGTTTTTCCGAAGCTATG---CTTGAAGAACGT
TCTGCCAGTCTTGGCTCTAAAGTTGTTCCCAAACCAAAG---TCGTATTACAGATATTCG
GATGCAATCAGTCCAGATGTATGGTTTGAACCAACCGAGGTCTGGGAGGTCAAAGCTGCT
GATCTCACAGTTAGCCCTGTTCACCGTGCTGCCATTGGTATTGTGGATCCTAACAAGGGA
ATCTCACTTCGATTTGCACGATTTCTTCGTGTCCGAGAAGATAAGAATCCGGAGCAGGCC
TCCTCGTCTGATATGGTTGCGGATATGTATAAAGCACAGAAGCACAATCAAAAAGAC---
GACAACCGAAATGAAGATGAGGATTATGAT
>Ofasciculata
gagattgtgtgtaacatgttaaggacggtgatcgagaccacaccggatgatttgttgcct
gtcgtgtaccttctggcgaataggattgcacctgcacatgagggtttggagcttggtatc
ggggatgct---tcg---attatcaaggcacttgcaggggcttgtggggctacagaagca
catgttaagaagcagtacaaggatcttggagatttaggccttgtagcaaaggccattcgt
tcatcacagcct------ttgatg------cgtaaaccagtagcattgtcagttaccaaa
gtctttgatacatttcggcttattgctaaggaatctggcaaggatagtcaagagaagaaa
aagaatcacataaaggcattgctagttgcagccactgattgtgaaccgcaatatttgatt
cgtttgctccagacaaaattgcgtattggtttggcagaacaaactctcttggtagcactg
ggtcatgctgccatatattctgagaagcat---tcatctcctcctgcaagggttgataat
cctcttgaagaagctgcaaagatcgtcaaacaagtgtattctgtaattccagtctatgat
aaaataattcctgctcttctgtctggtggtgtgtggaatctcccgaagacatgtgctttt
gcacctggtattccagttggaccaatgttagctaaaccaactaaaggagtttctgaaatt
gtggacaagtttcaagatatggaattcacctgtgagtacaagtatgatggagaacgggct
cagatacactatatggag---aatggctcagtggaaatatacagtagaaatgctgagagg
aatactggaaagtttccggatgttgttgctactatcacaagattaagaaagccttccata
acatcatttgttcttgactgtgaacttgttgcatacgaccgtgagaaacagaaaattcaa
cctttccaggttctcagcacgcgtgctcggaaaaatgttgtcatgagtgaaatcaaagtt
aacgtttgcatatatgcttttgacatgctatatcttaatggc---caacaactcttgcag
gagcaactcagtattcgtagagagcatctttacaagtctttt---caagaagagcctggt
tttcttcagtttgccactgctattacatcaaatgatctcgaggaaatacaaaaatttctt
gatgaatctgttaattctagctgtgaggggttgatcatcaaaacattgaacaaagatgct
acttatgagccctcaagacgatctaataattggctcaaattgaaaaaggattatatggaa
agt------attggcgattctctagatttggttcccattgctgcatttcatggcaggggg
aaacgcgctggtgtctttggtgcctttctccttgcttgttatgatagcgacaaagaggaa
tttcaaagcatttgtaaaattggaactggattttctgaagcaatg---cttgaagaacgt
tctgccagtcttcgctctaaagtgatttccaagccaaag---tcatattacaggtatgcg
gattcaaccagtccagatgtatggtttgaagcaactgaggtgtgggaggtgaaagctgct
gatcttactattagccctgtttatcgtgcagccattggtactgtagaccccgacaaggga
atttcactgcggtttccacgattacttcgtgtccgagaagataagaaccccgagcaggcc
acctcatctgatatggttgcggatatgtataacgcgcagaatcacaaccagaaa------
cacagccgagatgaaaatgaggac---gat
>OleaEuropaea
GAGATTGTGTGTAATATGCTGAGGACTGTGATTGAAATGACACCGGATGATTTGGTTGCA
GTCGTGTATCTTCTGGCAAATAGGATTGCTCCTGCGCATGAGGGGTTGGAGCTCGGGATT
GGAGACTCT---TCA---ATTATCAAGGCGCTTGCAGAGGCTTGTGGTACTAAAGAAGTG
CATATTAAGAAGCAATACAAG---------------------------------------
------------------GTGATG------AATTAA------------------------
------------------------------------------------------------
------------------------------------------------------------
------------------------------------------------------------
------------------------------------------------------------
------------------------------------------------------------
------------------------------------------------------------
------------------------------------------------------------
------------------------------------------------------------
------------------------------------------------------------
------------------------------------------------------------
------------------------------------------------------------
------------------------------------------------------------
------------------------------------------------------------
------------------------------------------------------------
------------------------------------------------------------
------------------------------------------------------------
------------------------------------------------------------
------------------------------------------------------------
------------------------------------------------------------
------------------------------------------------------------
------------------------------------------------------------
------------------------------------------------------------
------------------------------------------------------------
------------------------------------------------------------
------------------------------------------------------------
------------------------------
>OrobancheCumana
gatattctgtgtaacatgtttagaaccatcatcgtcaccactccggaagatttgctccct
acggtttatcttgccgcgaatgagatcgcccctgctcatgaaggggtgaaactgggactt
ggtaaaggctactcc---attgtcaaggcaatagccgaagcttttggtagacttaagtca
caggttgaccagcagtatacgttgctgggagacttggggcttgtagcccaagggtgccgt
tcgtctcagact------atgatt------ttcatgcccaaacccttgactgttgtcaag
gttgccgatacacttcggcaaatcgcaaatgaatctggaaaaggtagtgagcaaaagaaa
aagaatctaatgaaggcacttcttgtggcagcaacagactgtgaacctctctacttaact
cgattacttcaggaaaagttgcgcttaggattctcacgtctgactgttttagctgccttg
ggacaagctgctgtatataatgaagagcac---tctaagccacccaaaaatacccagaat
cctttagatgaggccgcgaagattgttaaagaagtattctctgtgcttcctgtctttgac
agtattgttggtgctcttctaactagtggtgtgtggaatcttcctaaaacctgcaatctt
acactgggtgttccagttagacccatgtgtgcaaccgcaactacaagtgtaggtgcggta
cttgataaattcgaggacactgttttcacatgcgaatacaaatatgatggtgaacgtgca
cagatacattatatggagaaggatcgtacattcgagatattcagtagaaatggtgaaaga
aacactgggaagtaccccgatgttgctgatgcgttattaagtttaaagaagtcccatgtg
aactcttttattctggactgcgaggttgttgccttcgacagggagaaaatgaaaatcgta
ccgttccagactttgagcactcgagcccgtaaaaatgtgaacatatgtgatatcaaggtt
ggcgtatgcatctatgcttttgacatgttatatcttaatggc---caaatacttatacag
gagaatctgaatactcgccgagagaagctatacgattcattt---tcggaagctcctgga
catttccagtttgcaactgctataacatccagcgatgtcggtgaaatacaagagtttctt
aaagcttctgttgacatcggctgtgaagggttaatgattaagacattgtactcagatgca
acctatgagcctgaaaagcgaacagataattggctaaaactgaagaaggactatatggac
agcagc---attggggattcggtggatcttgtaccaattgctgctttccatggacatggg
aaacgtacaggtttctttggtgcatttttactagcgtgctacgatgttgataaggacgaa
ttccagagcatttgtaaaattggtactggattttccaaagcggag---attcaagagctg
tcttccagtctttgctctaatgtgattgataatccaaaa---caatactaccgagttgat
gacagtNNNtcgacagatgtttggttcgagcccaccaaggtgtgggaagtgaaagcagcc
gacttgacaatc------------------------------------------------
------------------------------------------------------------
------------------------------------------------------------
------------------------------
>OryzaSativa
GAGATCCTATCGAATGTATTCCGCACGGTGATTGCCACAACACCAGAGGATCTCCTCGCG
ACAGTATACCTCTCAGCCAACCGGATTGCGCCGCCTCATGAAGGGACTGAACTTGGAATT
GGGGATGCA---TCA---ATTATCCGTGCACTTGCGGAGGCATACGGCCGCAGAGAGGAG
CATGTCAAGAAGAACCTAAAGGAGTTGGGCGATTTGGGGCTTGTTGCAAAAGCAAGCAGG
TTGTCACAGAAG------ATGATG------TACAAACCGAAACCACTGACGATCTCACAT
GTACTTGCAAAATTCCGGACAATTGCAAAGGAATCAGGCAAAGATAGTCAAGATAAGAAA
AGAAATCATATCAAAGGACTTCTCGTTGCCGCAACTGACTGTGAACCTCAATACATTACA
CGACTACTTCAGTCGAAGATGAGGATTGGGTTAGCAGAAAAAACCGTCCAGATGGCTCTT
GGGCAAGCTGCTGTGTATTCTGAAAAACAT------TCTCCACCGTCAAAAATCCAATCC
CCTTTTGAAGAGGCTGCAAAAATAATTAAACAAGTATATTCAGTTCTTCCAATATACGAT
AAAATTGTCCCAGCTATTCTAGAAGTTGGTGTTTGGAAACTTCCAGAGATATGCAGTTTT
TCTATTGGTGTTCCTGTTGGTCCTATGTTGGCAAAAGCAACAAAGTCTGTCTCAGAGATC
ATAGACAAATTTCAGGGTCTTGAGTACACTTGTGAGTACAAGTATGATGGTGAACGGGCT
CAGATACATTGCCTGGAA---GATGGATCAGTAGAGATCTATAGTCGTAATGCTGAGAGG
AACACTGGGAAGTATCCTGATGTTGTTGATGCGGTTTCTAGATTCCGGAAGCCTACAGTC
AAATCATTTGTCTTGGACTGTGAAATTGTTGCTTATGACCGTGAAAAGAAGAAAATATTA
CCTTTTCAGATACTTAGCACACGGGCCCGCAAGGGTGTTACCATAAGTGATATCAAAGTG
TCAGTCTGTACTTTTGGCTTTGATATTCTTTACATCAATGGC---AAGCCTCTTCTCCAG
GAACAACTGAAAGTTCGACGAGAGCATCTTTACAACTCCTTT---GAGGAAGTACCAGGT
GTTTTTCAATTGGCAACTTCAATTACATCAAATGACCTCGAGGAGATACAAAAATTTCTT
GACACAGCTGTCAACTCCAGTTGTGAAGGGTTGATTATCAAGACATTGGATAAGGATGCT
ACATATGAGCCAGCAAAACGATCGAACAATTGGTTGAAATTGAAGAAAGACTACATGGAC
AGC------ATTGGAGACTCTTTGGATTTGGTGCCAATTGCTGCCTTTCATGGGAGAGGA
AAACGTACAGGTGTATATGGATCATTCCTCCTGGCATGTTACGATGAGCAGAACGAAGAA
TACCAAACAATCTGCAACATAGGCACTGGATTTTCTGAGCAACAG---CTTGAGGAGCGT
TCTGTGAGCCTTCGAACTAAAGCAATACCAAAACCAAAG---GCATACTATAGGTTTGCT
GACACAATGGACCCAGATGTGTGGTTTGAGCCTTCAGAGGTTTGGGAGGTGAAAGCTGCT
GATTTGAGCATTAGTCCTGTGCATCGTGCTGCCAATGGTATAGTTGATCCGAACAAGGGC
ATCTCCCTAAGATTTCCTCGCTTGTTACGTGTTCGTGATGATAAAAATCCAGAACAGGCA
ACCACATCTGAGCAAGTTGCTGATATGTACCGTGCACAAAAGATATACCATGCG------
AACAACAATAACGATGATGAGGAT---GAT
>Pedicularis
gagattgtgtgtaacttgttgaggacggtgattgagacgacaccagatgatctgttggct
gtggtgtatctgctggcgaatcagattgcaccggcccatgagggtttggagcttggtatt
ggggatgcc---tcg---attattaaggcactgtcagtggcttgtggggccacagaagcg
catgttaagaagcaatataaggatcttggagatttaggcaatgtggcgaaatccattcga
tcatcgcagcct------ctgatg------cgtaagcctgaagcattaactgttgccaaa
gtttttgatacatttcggcttattgcaaaggaatctggcaaagatagtcaagacaaaaaa
aggaatcacataaaggcactgctagttgcagcaactgattgtgaacctctatatttgata
cgtttgcttcagacaaaattgcgtattggtttggcagaacaaactctcttggcagcattg
ggtcatgctgctgtatattctgagaagcac---tcatctcctcctgaaaaggttgccaat
cctcatgaagaagctgcaaaaatcatcaagcaagtttattctgtaattccagtctacgat
aaaataattcctgctcttctgtctgacggtgtgtggaatctcccaaagacatgtggcttt
gctcctggtattccaattggacccatgttagctaaaccaacaaaaggagtatctgaaatt
gtggataagtttcaagatatggagtacacctgtgaatacaagtatgatggagaacgtgct
cagatacactttttggag---aatggctctgtggagatatacagtagaaattcagagagg
aatactggaaagtatccggatgttattgctactatcacaagattacgaaagccttctata
acgtcatttgttcttgactgtgaacttgttgcatacgatcgcgagaaacagaaaatccaa
cctttccagattctcagcacgcgtgctaagaaaaatgttgtcatgaccgaaatcaaagtt
aatgtttgcatatatgcttttgacatgctatatcttaatggc---gaacgactcttgcat
gagcaactcagtgttcgtagagagcatctttacaagtcattt---gaagaagaacctggt
ttttttcaattcgccactgctattacatctaatgatcttgaggaaatacaaaaatttctt
gacgatgctgttaattctagttctgaagggttaatcatcaaaacgttgaacaaagatgct
acttatgagcctgcaaaacgatctaataactggctgaaattgaaaaaggattatatggat
agt------attggtgattcactagatttggttcccattgctgcatttcatggcaagggg
aaacgcactggaggttatggtgcctttctccttgcttgttatgatactgacaaagaggaa
ttccaaaccatatgtaaaattggaactgggttttctgacgtgatg---cttgaagagcga
tctaatagtcttcgctctaaagttattcccaagccaaag---tcatattacaggtattcg
gatacaaccagtccagatgcatggtttgaaccaactgaggtgtgggaggtaaaagctgct
gatctgactattagccctgtttatcgggctgcaatcggtactgtggaccctgacaaggga
atttcactgcgctttccacgattacttcgtgtcagagaggataagaatccagagcaggcc
tcctcatctgatatggttgcggatatgtacaatgcgcagagtcacaacaaaaat------
aacaatagagatgaaaatgaggat---gat
>PhelipancheAegyptiaca
gagattgtttgcaacatattaaggacggtgatcaagaccacaccggatgatttgttgcct
gtggtgtaccttttagcgaataggattgcaccagcacatgagggtttggagcttggtatt
ggggatgct---tcc---attatcaaggcacttgctggggcttgtggggctacagaagca
catgttaagaagcagtacaaggatcttggagatttaggccttgtagcaaaggccattcgt
tcatcacaacct------ttgatg------cgtaaacctttagcgttatcagttaccaaa
gtcttcgatacatttcggcttattgctaaggaatctggcaaggatagtcaagagaagaaa
aagaatcacataaaggcactgctagttgcagccactgattgtgaacctcaatatttgatt
cgtttgctccagacaaaattgcgtatcggtttggcagaacaaactctcttggtagcactg
ggtcatgctgccgtatattctcagaagcgt---tcatctcctcctgcaaaggttgataat
cctcttgaagaagctgcaaagatcgtcaaacaagtatattccgtaattcccgtctacgat
aaaataattcctgctcttgtgactggtggtgtgtgggatctcccaaagagatgtgctttt
gcacctggtattccagttggacccatgttagctaaaccaactaaaggagtatctgaaatt
gtggacaagtttcaagatatggagttcacttgtgagtacaagtatgatggagaacgtgct
cagatacactatatggag---aatggctcagtggaaatatacagcagaaatgcagagagg
aacactggaaagtttccggatgttgttgctactatcacaagattaagaaagccttccata
acatcatttgttcttgactgtgaacttgttgcatacgaccgcgagaaacataaaattcaa
cctttccagattctcagcacacgtgctcggaaaaatgttgtcatcagcgaaatcaaagtt
aatgtttgcatatatgcttttgacatactgtatcttaatggt---caacaactcttgcag
gagcaactcagtgttcgtagagagcatctttacaagtcattt---caagaagaacctggt
tttcttcagtttgccaccgctattacatcaaacgatcttgaggaaatacaaaaatttctt
gatgaatctgttaattgtagctgtgaggggttgatcatcaaaacattgaacaaagatgct
acttatgagccttcaaaacggtcgaataac------------------------------
agt------attggtgattctctagatctggttcccattgctgcatttcatggcaggggg
aaacgcgctggtgtctttggtgcctttctccttgcttgttacgatagcgacaaagaggaa
tttcaaagcatatgtaaaattggaactggattttctgaagcaatg---cttgaagaacgt
tctgccactcttcgctctaaagttatttccaagccaaag---tcatattacaggtattcg
gattcaaccagtccagatgtatggtttgaagcaacagaggtatgggaggtcaaagctgct
gatcttactattagccctgtttatcgtgctgccattggcactgtggacagtgacaaggga
atttcacttcggttcccacgattacttcgtgtccgagaagataagaacccagagcaggca
acctcatctgatatggtcgcagatatgtataacgctcagaatcacaaccaaaaa------
ggcaaccgagatggaaatgaggat---gat
>Phtheirospermum
GAGATTGTGTGTAATTTGTTGAGGACAGTGATCGAGACGACACCGGATGATCTGTTGGCT
GTTGTGTACCTGCTGGCGAATAGGATTGCACCTGCGCACGAGGGTTTGGAACTTGGTATT
GGGGATGCA---TCG---ATTATTAAGGCCCTTTCTGTGGCTTGTGGGGCTACAGAAGCG
CATGTTAAGAAGCAATACAAGGATCTTGGAGATTTAGGCAATGTAGCAAAATCCATTCGG
TCATCACAGCCT------TTGATG------CGTAAACCCGAAGCATTAACCGTTGCCAAA
GTTTTTGATACATTTCGGCTTATTGCTAAGGAATCTGGCAAAGATAGTCAAGACAAAAAA
AAGAATCACATAAAGGCACTGCTAGTTGCAGCCACTGATTGTGAACCTCAATACTTGATT
CGTTTGCTCCAGACAAAATTGCGTATTGGTTTGGCAGAACAAACTCTCTTGGCAGCACTG
GGTCATGCTGCTGTATATTCTGAAATGCAT---TCATCTCCTCCTGCAAAGGTTGCTAAT
CCTCATGAAGAAGCTGCAAAGATCGTCAAACAAGTTTATTCTGTAATTCCAGTCTACGAT
AAAATAATCCCTGCTCTTCTGTCTGACGGGGTGTGGAATCTCCCAAAGACATGTGGCTTC
GCTCCTGGTATTCCAGTTGGACCCATGTTAGCTAAACCAACTAAAGGAGTATCTGAAATT
GTGGATAAGTTTCAAGATATGGAGTACACCTGTGAATACAAGTATGATGGAGAACGTGCT
CAGATACACTATTTGGAG---AATGGCTCAGTGGAGATATACAGTAGAAATGCCGAGAGG
AATACTGGGAAGTTTCCGGATGTTGTTGCTACTATCACAAGATTACGAAAGCCTTCTGTA
ACGTCATTTGTTCTTGACTGTGAACTTGTTGCATACGATCGGGAGAAACAGAAAATCCAA
CCTTTCCAGATTCTCAGCACACGTGCTCGGAAAAACGTTGTCATGAGTGAGATCAAAGTT
AACGTTTGCATATATGCTTTTGACATGCTATATCTTAATGGC---GAACGACTCTTGCAG
GAGCAACTCAATGTTCGTAGAGAGCATCTTTACCATTCATTT---CAAGAAGAACCCGGT
TTTCTTCAGTTTGCAACTGCTATTACATCTAATGATCTTGAGGAAATACAAAAATTTCTT
GACGATGCTGTTAATTCAAGT---------------------------------------
------------------------------------------------------------
------------------------------------------------------------
------------------------------------------------------------
------------------------------------------------------------
------------------------------------------------------------
------------------------------------------------------------
------------------------------------------------------------
------------------------------------------------------------
------------------------------------------------------------
------------------------------
>PopulusTrichocarpa
GATATTGTTTGTAATATGTTGAGGACTGTAATGGATACTACTCCGGAGGATTTGGTGGCT
GTGGTTTATTTGTTAGCTAATAAGGTTGCCCCTGCGCATGAGGGAGTGGAACTTGGGATT
GGGGAAGCT---TTG---ATTATTAAGGCGCTGGCGGAGGCGTGTGGGAGGAAAGAGAAG
GAGGTTAAGAAGCAGTATAAGGACTTGGGAGATTTGGGCCTTGTTGCAAAAGCAAGTCGG
TCATCCCAATCT------ATGATG------CGCAAGCCTGATCCATTAACAATTACTAAA
GTTTTCAACACATTTCAACAGATTGCTAAGGAATCCGGGAAGGATAGTCAAGACAAGAAA
AAGAACCATATCAAGGCACTTCTTGTTGCAGCCACAGACTGCGAGCCTCTGTATCTAATT
CGTCTGCTTCAGACAAAGTTGAGAATTGGATTGGCAGAACAGACTCTTTTGGCTGCCCTG
GGACAAGCTGCTGTATATACTGAAGAGCAT---TCTACTCCTCCTCCACACATTCAGTCT
CCTTTAGAAGAGGCTGCAAAGATTGTTAAACAAGTTTACTCTGTGCTTCCTGTCTATGAT
AAAATAGTCCCTGCTCTTCTTAGTGATGGCGTATGGAATCTTCCCAAGACATGCAGCTTC
ACACCTGGTGTTCCAGTTGGACCTATGCTGGCAAAACCAACCAAAGGGGTTTCTGAGATA
GTAACTAAATTTCAGGATATGGAATTCTCCTGTGAATACAAGTATGATGGAGAACGTGCC
CAGATACATTACTTGGAG---AATGGTTCGGTTGAGATATATAGTCGAAATTCTGAGCGA
AATACTGGAAAATTTCCTGATGTTGTTGCTGTAATTTCCCGATTAAAGAGGCCCTCAGCA
AGCTCATTTATTCTGGATTGTGAACTAGTTGCGTATGATAGAGAAAAAAAGAAAATTCTC
CCCTTTCAGATCCTCAGCACCCGGGCCCGAAAAAATGTGGTGATGAGTGATATCAAGGTT
AATGTTTGCATATATGCCTTTGACATGTTGTATCTTAATGAC---CAACCACTTATTCAG
AAAGAACTGAAAGTTCGTAGAGAGCATCTTTACAGTTCATTC---GAGGAAGAACCTGGA
TTTTTTCAGTTTGCAACTGCAATAACATCAAATGATCTTGAAGAGATACAAAAATTCCTC
GACACTGCTGTTGATGCCAGTTGTGAGGGTTTAATCATCAAAACAATGAATAAGGATGCT
ACATATGAACCTTCAAGGCGATCACATAACTGGCTGAAATTGAAGAAAGATTATATGGAA
AGT------ATTGGAGACTCACTAGATCTAGTGCCTATTGGTGCTTTCCATGGTCGTGGA
AAACGTACAGGTGTCTATGGTGCTTTTCTCCTTGCTTGTTATAATAGCAACAACGAAGAA
TTCCAGAGCATATGTAAAATAGGCACTGGATTTTCTGAACAAGTG---CTTGAGGAACGT
TCTGCTAGTCTCCGTTCACAAGTGATTCCCAAACCAAAG---TCATACTATAGATTTGGA
GATACTATTAAACCAGATGTGTGGTTTGAACCCAAGGAGGTGTGGGAGGTGAAAGCAGCA
GACTTGACTATTAGCCCTGTTCATCGTGCTGCAATTGGTGAAGTTGATCCTAACAAGGGA
ATTTCACTAAGATTTCCACGTCTTGTTCGAGTTCGAGAAGACAAGTCTCCAGAGCAAGCC
TCATCATCAGAGCAGGTTGCTGAGATGTATAATGCCCAAAAGCATAATCATCAA------
AACAATCAAGATGACAATGATGAT---GAT
>PrunusPersica
GATATAGTGTGTAACCTGTTGAGGACTGTAATGCACACCACGCCTGAGGATTTGGTGCCC
GTGGTTTATCTGGCAGCAAATCGGATTGCGCCGGCGCATGAGGGATTGGAGCTTGGAATT
GGGGATGCT---TCG---ATTATCAAGGCGCTTGCAGAGGCTTGTGGGAGGACTGAAGCA
CATGTTAAGAAACAATACAAGGAATTGGGAGATTTGGGTCTTGTTGCAAAAGCAAGCCGT
TCATCTCAATCT------ATGATG------CGCAAGCCTGATTCGTTAACTGTCACCAAG
GTTTTCAGTACATTTCGTCAACTTGCTAAGGAATCTGGGAAGGATAGTCAGGAGAAGAAA
AAGAACCATATCAAGGCACTTCTTGTTGCTGCCACTGATTGTGAACCTCAATATCTGATC
CGTTTACTTCAGACAAAGTTGCGAATTGGGTTGGCAGAGCAGACTCTCTTAGCTGCATTG
GGACAAGCTGCAGTGCATGCTGAAAAACAT---TCTACACCACCTTCTCATATTCAGAGT
CCTATAGAAGAGGCTGCAAAGATTGTTAAGCAAGTGTACTCTCTACTTCCTGATTACGAT
AAAATCATCCCTGCCCTTTTAAGTGGTGGTGTGTGGAATCTTCCGAAGACATGTAGCTTT
ACTTTGGGTGTCCCAGTGGGACCTATGCTAGCAAAGCCAACTAAAGGTGTATCTGAGATT
GTACAGAAGTTTCAGGATACAGAATACACCTGTGAATACAAGTATGATGGAGAACGTGCC
CAGATACATTACATGGAT---GATGGTTCTGTTGAGATATACAGTCGAAATGCTGAACGA
AACACTGGAAAGTTCCCTGATGTTGTTGTTGCAGTGTCGAGGTTAAAGAAGTCATCTGTA
ACGTCATTTGTTTTGGATTGTGAATTGGTTGCTTATGACCGTGTAAAACAGAAAATTCTT
CCTTTCCAGGTACTCAGCACTAGAGCTCGTAAAAATGTGGCCATGAGTGATATTAAGGTC
GATGTCTGCATATTTGCTTTTGACATGTTGTATCTTAATGGA---CAACCACTAATTCAG
GAACAACTGAAAGTTCGTAGAGAGAGTCTTTATGACTCTTTT---GTGGAAGAAGCTGGA
TTTTTTCAGTTTGCCACAGCAATAACATCAAATGATATTGAAGAAATACAAAAGTTTCTT
GATGCTGCAGTTGATTCAAGTTCTGAGGGTTTAATTATCAAAACATTGAACAAAGATGCT
ACTTACGAGCCTTCAAAGCGGTCACTTAACTGGCTGAAATTGAAGAAAGATTATATGGAG
AGT------ATTGGGGACTCACTAGACTTGGTACCTATTGCTGCTTTCCATGGCCGGGGG
AAACGTACAGGTGTCTATGGTGCTTTCCTCCTTGCTTGTTATGATAGCAACAATGAAGAG
TTTCAAAGCATTTGTAAAATAGGCACTGGATTCTCTGAAGCAATG---CTTGAAGAACGT
TCTGCCAGTCTCCGTACTAAAGTGATACCCAAACCTAAG---TCATACTATCGTTATGCA
GAGACGATGAATCCTGATGTATGGTTTGATGCCTCTGAGGTTTGGGAAGTGAAAGCTGCG
GACTTGACTATTAGCCCTGTTCATCGCGCCGCAGTTGGCATAGTGGATCCTAATAAGGGT
ATTTCTCTTCGATTTCCACGTCTTGTTCGTGTTCGGGAAGATAAACCTCCAGAGCAAGCC
TCATCATCTGCGCAGGTTGCTGAGATGTATTCTGCTCAAGCTAACACTCGTTCG------
AACAATCAAGATGACAACGAAGAT---GAT
>SesamumIndicum
GAGATTGTGTGTAATATGCTGAGGACAGTGATCGAGACGACACCAGATGATTTATTGGCT
GTTGTGTACCTTTTGGCAAATAGGATTGCATCAGCTCATGATGGTTTGGAGCTTGGTATC
GGGGATGCT---TCG---ATCATCAAAGCTCTTGCAGAGGCTTGTGGTACTAAAGAAGCA
CATGTTAAGAAGCAATACAAGGAGCTTGGAGATTTAGGCCTTGTAGCAAAAGCCAGTCGT
TCATCACAGCCT------TTGATG------CGTAAACCGGAAGCATTAACTGTTGCCAAA
GTTTTTGATACATTTCGTCTTATTGCTAAGGAATCTGGCAAAGATAGTCAAGAGAAAAAG
AAGAATCACATAAAGGCACTATTAGTTGCAGCTAGTGATTGTGAACCTCAATATTTGATT
CGTTTGCTCCAGACAAAGCTGCGTATTGGTTTGGCAGAACAAACCCTCTTGGCAGCACTG
GGGCATGCTGCTGTATACTCGGAGAAGCAT---TCATCCCCTCCTGCAAAGGTTGATAAT
CCTCTAGAAGAAGCTGCAAAAATTGTCAAACAAGTCTATTCTGTAATTCCAGTCTATGAT
AAAATAGTTCCTGCTCTTCTTTCTGGCGGTGTGTGGAATCTCCCAAAGACATGTAGCTTT
TCACCTGGGATTCCTGTTGGTCCCATGTTAGCTAAACCAACCAAAGGGGTGTCTGAAATT
GTGGAGAAGTTTCAAGATATGGAGTTCACCTGTGAATACAAGTATGATGGAGAACGTGCT
CAGATACATTTTATGGAG---AATGGCTCAGTGGAGATATACAGTAGAAATGCAGAGAGG
AATACTGGAAAGTTTCCAGATGTTGTTGTTGCTGTCACAAGATTAAAAAAGCCTTCTGTC
ACATCATTTGTTCTTGACTGTGAACTTGTTGCATATGACCGTGAGAAACAGAAAATCCAA
CCTTTCCAGGTTCTTAGCACACGCGCTCGAAAAAATGTTCTGATGAATGAAATCAAAGTC
AACGTTTGCATTTATGCTTTTGACATCCTCTATCTTAATGGC---CAAGAACTCCTCCAG
GAGCAACTCAATGTTCGTAGAGAGCATCTTTACAACTCATTT---CAAGAAGAGCATGGT
TTTCTCCAGTTTGCCACTGCTATCACATCAAATGATCTGGAGGAAATACAAAAGTTTCTT
GATGATGCTGTTAATTCTAGCTGTGAGGGGTTGATCATCAAAACGTTGAAGAAAGATGCT
ACTTATGAGCCTTCGAAGCGGTCTAACAACTGGCTTAAATTGAAAAAGGATTACATGGAT
AGT------ATTGGTGATTCATTAGATTTAGTCCCCATTGCTGCATTCCATGGCAGGGGG
AAACGCACTGGTGTCTATGGTGCCTTTCTCCTTGCTTGTTATGATAGTGACAAAGAGGAA
TTCCAAAGCATATGTAAAATTGGAACTGGCTTTTCTGAAGCAATG---CTTGAAGAACGT
TCTGCCAGTCTTCGGTCAAAAGTTATTCCCAAACCAAAG---TCATATTACAGATATTCG
GATACAATCAGTCCAGATGTATGGTTTGAACCAACTGAGGTTTGGGAGGTCAAAGCTGCT
GATCTCACTATCAGCCCTGTTCACCGTGCCGCCGTTGGTATTGTGGATCCCGATAAGGGA
ATTTCTTTGCGATTTCCACGATTACTTCGTGTCCGAGAAGATAAGAATCCAGAGGAAGCC
TCCTCATCTGATATGGTAGCGGATATGTATAATGCGCAGAAGCACAATAATAAG------
GACACCAAAGATGAAAATGAGGAA---GAT
>SolanumTuberosum
GAAATTGTG---------------------------------------------------
------------------------------------------------------------
------------------------------------------------------------
------------------------------------------------------------
------------------------------------------------------------
------------------------------------------------------------
------------------------------------------------------------
------------------------------------------------------------
------------------------------------------------------------
------------------------------------------------------------
------------------------------------------------------------
------------------------------------------------------------
------------------------------------------------------------
------------------------------------------------------------
------------------------------------------------------------
------------------------------------------------------------
------------------------------------------------------------
------------------------------------------------------------
------------------------------------------------------------
------------------------------------------------------------
------------------------------------------------------------
------------------------------------------------------------
------------------------------------------------------------
------------------------------------------------------------
------------------------------------------------------------
------------------------------------------------------------
------------------------------------------------------------
------------------------------------------------------------
------------------------------------------------------------
------------------------------------------------------------
------------------------------
>SorghumBicolor
GAAATCCTATCAAACGTGTTTCGCACAGTGATGGCAACAACACCGGATGATCTCCTCGCA
ACTGTGTACCTCTCAGCCAACCGGATTGCGCCACCTCATGAGGGGATTGAGCTTGGGATT
GGGGATGCA---TCA---GTCATCCGTGCACTTGCAGAGGCATATGGACGCAAAGAGGAG
CACGTTAAGAAGGACCTTAAGGAATTGGGTGATTTGGGGCTTGTGGCAAAAGCAAGCAGG
TCATCGCAGAAG------ATGATG------TTTAAGCCAAAACCACTGACAATAGCTCGG
GTGCTTAGCACTTTTCGGGCAATTGCAAAGGAATCGGGCAAAGACAGTCAAGATAAAAAA
AGAAACCATATGAAGGGACTTCTTGTTGCTGCTACTGACTGTGAACCCCAGTACATCACA
CGCCTTCTTCAGTCAAAGATGAGGATTGGGCTGGCAGAGAAAACTGTCCAAATGGCTCTT
GGGCAAGCTGCTGTATATTCTGATAAAAAT---TCTTCGCCACCA---AAAGTTCAATCA
CCTTTCGAAGAGGCTGCAAAAATAATTAAACAAGCATATTCAGTTCTTCCAATATATGAT
AAAATTGTCCCAGCGATACTTGAAGTAGGAGTTTGGAAGCTTCCAGAGACATGCAAATTT
TCCATAGGTGTCCCTGTTGGCCCTATGTTAGCAAAAGCAACAAAATCTGTCTCAGAGATC
ATTGACAAGTTTCAGGGTCTTGAATACACTTGTGAGTACAAGTATGATGGTGAAAGGGCT
CAGATACATTGCATGGAG---GATGGTTCAGTAGAGATTTATAGTCGGAATGCTGAAAGA
AACACTGGAAAGTATCCAGATGTTGTTGATGCAGTTTCTAGATTTAGGAAGCCTACAGTC
AAATCATTTGTCTTGGACTGTGAAATTGTTGCCTATGATCGTGAAAAACAGAAAATTTTG
CCTTTTCAGATACTTAGCACAAGGGCTCGCAAGGGTGTTACCATAAATGACATCAAAGTT
TCAGTCTGTACTTTTGGCTTTGATATTCTTTACATAAACGGG---AAACCTCTTCTCCAG
GAACAACTCAAAATTCGTCGAGAGCATCTTTACAACTCCTTC---GAAGAAGTGCCAGGT
GTTTTTCAATTGGCTACTGCAATTACATCAAATGACCTGGAGGAGATACAGAAATTTCTT
GACACAGCTGTCAACTCCAGTTGTGAAGGGTTGATTATCAAGACATTGGATAAAGACGCT
ACATATGAGCCAGCGAAGCGATCAAACAATTGGTTGAAACTGAAGAAGGATTACATGGAT
AGC------ATTGGTGACTCTTTGGACTTAGTACCTATTGCTGCCTTCTATGGTAGAGGA
AAACGAACAGGTGTCTTTGGATCATTCCTCCTGGCATGCTATGATGAGCAGAATGAAGAG
TATCAAACAATATGCAACATAGGTACTGGATTTTCTGAGCAACAG---CTTGAAGAACGT
TCTGCGAGCCTTCGAAGTAAAGTGATAGAAAAACCAAAG---GCATACTATAGATTTGCT
GACACAATGGACCCTGATGTGTGGTTTGAGCCATCAGAGGTGTGGGAGGTCAAAGCTGCA
GATCTGAGCATAAGCCCTGTACATCGTGCTGCTAATGGTATAGTCGATCCCAATAAGGGT
ATCTCCCTAAGATTCCCTCGTCTGTTGAGATTACGTGACGATAAAAGCCCAGAACAAGCC
ACCACGTCTGACCAAGTCGCTGACATGTACCGGTCTCAAAAGATCAACCATGGT------
TATAACCAGGAGGATGAGGACGAT---GAC
>StrigaAsiatica
gagattgtgtgtaatatgctgaggacggtgatcgagacaacgccggatgatttactggcg
gttgtgtaccttctagcgaataggattgcacctgcgcatgagggcttggagcttggtatt
ggggatgct---tca---attatcaaggcacttgcggaggcttgtggggctaaagaagca
cacattaagaagcaatacaaggatcttggagatttaggcctcgttgcaaaggccagtcgg
tcgtcacagcct------ttgatg------cgtaaacctgaagcattaactgttactaaa
gttttcgaaacattccgtcttattgctaaggaatctggcaaggatagtcaagagaaaaaa
aagaatcacataaaggcactgctagttgcagctactgattgtgaacctcaatatttgatt
cgtttgctccagacaaaattgcgtattggtttggcagaacaaacactcttggtagcactg
ggccatgctgccgtttattctgagaagcat---tcatcttctcca---aaggttgatagt
ccttttgaagaagccgcaaagattgtcaaacaagtttattctgtaatcccagtctatgat
caaatagttccttctcttctgtctggtggcgtgtggaatctcccaaagacatgtagcttt
gcacctggtattccagttgggcctatgttagctaaaccaactaagggagtatctgaaatt
gtggaaaagtttcaagatatggagttcacctgtgaatacaagtatgatggagaacgcgct
cagatacactacatggag---aatggttcagtggagatatacagtagaaatgctgagagg
aatactggaaagtttccagatgttgttgccattattgaaagattaaaaaagccttctgtg
acgtcatttgttcttgactgtgaacttgttgcatacgaccgtgagaagcagaaaattcaa
cctttccagattctcagcactcgtgctcggaaaaatgttgtcatgagcgaaatcaaagtt
aatgtatgcatatattcttttgacatactgtatctaaatgga---caacaactcctgcag
gagcaactctgtgttcgtagagagcatctttatgagtcagtt---caagaagaacgtggt
tttctccagttcgccactgctattacatcaaatgatcttgaggaaatacaaaagtttctt
gatgatgctgttaattctagctgtgaggggttgatcatcaaaacattgaataaagatgct
acatatgagcctgcaaaacgatctaataattggctcaaattgaaaaaggattatatggaa
agt------attggcgattctctagacttggtccctattgctgcattccatggcaggggc
aaacgcactggtgtctatggtgcctttctccttgcttgttacgatagtgacaaagaggaa
ttccagagcatatgcaaaattggaactggattttctgaggtaatg---cttgaagaacgt
tctgccagcctacgctctaaagttattcccaagccaaag---tcttattataggtatgca
gatacaatcagtccagatgtatggtttgaaccaactgaggtgtgggaggtaaaagctgct
gatctgaccattagtccagttcatcgtgctgccaatggtattgtggaccctgacaaggga
atatcattacgatttccacgattacttcgtgtccgtgaagataaaaatccagagcaggcc
tcctcatccgatatggttgcggatatgtacaatgcacagaagcacgcccaaaaa------
gacaaccgggatgaaaatgaggat---gat
>TheobromaCacao
GATATTGTTTGTAATATGTTGAGGACTGTTATTGATACGACACCGGATGATTTGGTGGCG
GCGGTTTACTTGGCAGCAAATAAGGTTGCTCCGGCGCACGAGGGATTAGAGCTGGGAATT
GGGGATGCC---TCG---ATTATCAAGGCCCTCGCGGAGGCCTGTGGGAGGACTGAATCA
CAGGTTAAGAGTCAGTACAAGGATAAGGGAGACCTGGGCCTTGTTGCACAAGCTAGCCGT
TCATCTCAATCG------ATGATG------CGCAAGCCTGATCCATTAACTGTTGTCAAA
GTGTTTGACACCTTTCGTCTAATTGCTAAGGAATCTGGAAAGGATAGTCAGGAGAAGAAA
AAGAATCGTATCAAGGCACTTCTTGTTGCTGCAACTGACTGTGAACCTCAATATTTGATT
CGTCTACTTCAGACAAAGTTGCGGATTGGATTTTCAGAGCAGACTCTATTAGCTGCATTA
GGACAAGCTGCTGTACATAATGAACAACAT---TCTAAACCACCTCCTAACATTCAGTCT
CCTTTAGAAGAGGCTGCTAAGATTGTAAAACAAGTTTTTTCCATCCTTCCAGTCTATGAT
AAAGTAGTGCCTGCTCTTCTGACTGGTGGTATATGGAATCTTTCAAAGACTTGTAGCTTT
ACACTGGGTATCCCTGTGGGACCTATGCTAGCAAAACCAACCAAAGGGGTTGCAGAAATT
GTAAATAAATTCCAGGATATTGACTTTATATGTGAATATAAATATGATGGAGAACGTGCA
CAGATACATTATATGGAG---AATGGTATAGTTGAGATATACAGTCGAAATGCTGAGCGG
AACACTGGAAAGTTTCCAGACGTTGTAGCTGCCATTTCTAGATTCAAGAAGTCCTCTGTA
AAATCATTTGTTTTGGATTGTGAACTTGTTGCTTATGATCGGGTTCAAAAGAAAATTTTA
CCCTTTCAGATCCTTAGTACAAGAGCTCGCAAAAATGTGGTAGTGAGTGACATCAAAGTT
GATGTGTGCATATTTGCTTTTGACATCTTGTATCTTAATGGG---CAACCACTTCTTCAG
GAACAACTGAAAGTTCGTAAAGAGAGGCTTTATGACTCATTT---GAAGAAGAGGCTGGG
TTTTATCAGTTTGCAACAGCCTTAACATCAAACGAACTTGAGGAAATACAAGCATTTCTT
GATTCTGCTGTTTCTTTAAGTTGTGAGGGCTTAATTATCAAAACATTGGATAGAGATGCT
ACATATGAGCCATCAAAGCGGTCACTCAACTGGCTAAAATTGAAGAAAGACTACATGGAA
AGT------ATTGGAGACACATTAGATCTAGTTCCTATTGCTGCTTTCCATGGCCGTGGG
AAACGGACTGGCTTCTATGGTGCATTTCTCTTGGCATGTTATGATGACAGGAATGAAGAA
TTCCAGAGTATCTGTAAAATAGGCACGGGATTTACTGAATCAGAG---CTGGAAGAACGT
TCTGCCAGTCTCCGCACTAAAGTGATTCCTGAACCAAAG---TCATACTATCGTTATGGA
GAGATGATGAAACCAGATGTATGGTTTGAGGCTACTGAGGTTTGGGAGGTAAAAGCTGCA
GACTTGACCATTAGCCCTGTTCATCGTGCAGCAATTGGGATTGTGGATCCTGATAAGGGC
ATATCTCTCCGATTTCCTCGTTTAGTTCGTGTTCGAGAAGATAAGGCTCCAGAGCAAGCT
TCATCATCTGAGCAGGTTGCTGAGATGTACAATGCTCAAAAACACAATCAAGCT------
AACAATGAAGATGACGGTGATGAT---GAT
>VacciniumCorymbosum
GACATTGTGTGTAATTTGTTGAGGACTGTGATTCAGACTACTCCGAAAGATTTAGTTGCG
GTTGTTTATCTCTTGGCGAATAAGATTGCACCGGCACATGAAGGGGTGGAGCTTGGTATT
GGAGATGCT---TCG---ATTATTAAGGCACTTGCTGAAGCTTGTGGGGCTAAAGAATCT
CAAATTAAGAGCAAATATCAGGCATTGGGAGACTTGGGCCTTGTTGCAAAAGCTAGTCGT
TCGTCTCAAGGG------TTGATG------CGTAGACCGGAAGCATTGACAGTTGCCAAG
GTTTTTCAGACATTTGAGCATATTGCTAAGGAGTCTGGAAAGGATAGTCAAGAGAAGAAG
AAAAACCATATAAAGGGACTCGTCGTTGCAGCTACTGATTGCGAACCTCAATATCTTATT
CGCTTACTTCAGTCAAAATTGCGGATTGGTTTGGCAGAGCAAACCCTCTTAGCTGCACTG
GGGCAAGCTGCTGTATATGCTGAAAAACAT---TCTTCACCACCTGCTCATATTGATTCC
CCATTAGAAGAAGCTGCGAAGATCGTTAAGCAAGTATATTCTGTAATACCCGTGTATAAT
AAAATAGTCAATGCTCTTCTTGCTGGCGGCATCTGGACTCTTCCAAAGACATGTAGTTTC
ACACCAGGCGTCCCCATCGGACCTATGTTGGCAAAACCAACTAAAGGGGTGTCTGAGATC
TTGGATAAATTTCAGGATATGGAGTTCACATGTGAATATAAGTATGACGGAGAACGCGCT
CAGATACATTACCTAGAG---AATGGTTCAGTTGAGATATACAGTCGGAATGCTGAGCGG
AATACTGGAAAGTTTCCTGATGTTGTTGGTGAAGTCTCAAGATTAAAGAAGCCATCTGTA
TCATCATTTGTTTTGGATTGTGAAATCGTGGCATATGACCGTGAGAAGCAGAGAATCATG
CCCTTCCAGATACTCAGTACACGAGCTCGGAAAAATGTGGTGTTGAGCGACATAAAGGTT
GATGTATGCATTTTTGCTTTTGACATCTTGTATCTTAATGGC---CAACCCCTTATGCAG
GAGCAACTTAATGTTCGTAGAGAGCATCTGTATGAGTCATTT---GAGGAAAAACCCGGA
TATTTTCAGTTTGCAACTAATCTAACATCAAATGATCTCGAGGAAATACAGAAGTTCCTT
GAAGCTGCTGTTGAAACTTGTTCTGAGGGTCTGATTATCAAAACATTGAGTAAAGATGCT
ACGTATGAGCCCTCGAAAAGGTCGCATAACTGGCTAAAATTGAAGAAAGACTATATGGAG
AGC------ATTGGCGACTCCCTAGATTTAGTTCCTATTGCTGCTTTCCATGGCCGGGGG
AAACGTACTGGTGTTTATGGCGCCTTTCTTCTTGCTTGCTATGACAGCAGCAATGAAGAA
TTTCAAAGCATATGCAAAATTGGCACTGGATTTTCTGAATCTGTG---CTTGAGGAGCGT
TCTGCCAGCCTTCGTTCTAAAGTTATTCCCAAACCAAAG---GCATACTATCGCTATGGA
GATTCTATGAATCCAGATGTCTGGTTTGAACCCACTGAGGTATGGGAGGTGAAAGCTGCA
GACTTGACTATCAGTCCCGTTCATCGTGCTGCCATTGGCATTGTGGATTCTGACAAGGGC
ATCTCTCTCCGATTTCCACGTTTGCTTCGTGTCAGGGAAGATAAACATCCAGAGCAGGCC
TCATCATCTGATATGGTTGCTGAGATGTATAATGCCCAGAAAAACAACCAAAGG------
AATAATCAAGAGGAAAATGAGGAT---GAT
>VitisVinifera
GATATTGTGTGCAATATGTTGAGGACGGTGATGCACGCCACCCCGGACGATTTAGTAGCG
GTTGTCTATCTTTCAGCCAACAGGATTGCGCCGGCGCATGAGGGCTTGGAGCTTGGGATT
GGGGATGCG---TCA---ATTATTAAGGCACTTGCGGAAGCCTGTGGAAGAAAAGAAGAG
CAGATTAAGAGCCAGTACAAGGCATTGGGAGATTTGGGGCTTGTTGCAAAAGCATGCCGA
TCATCCCAGTCT------CTGATG------CGCAAGCCTGATCCATTAACCGTTGCCAAG
GTTTTTAATACATTTGGACTTATTGCCAAGGAATCTGGAAAGGATAGTCAAGAGAAGAAA
AAGAACCATATCAAGACACTTCTTGTTGCAGCCACCGACTGCGAGCCACAGTATTTAATT
CGTCTACTTCAGACGAAGTTGCGAATTGGTTTGGCAGAGCAAACTCTGTTAACTGCATTG
GGACAAGCTGCTGTATATAATGACAAAGAGTTGACACAACCACCTCCACATATCCAGTCG
CCTCTAGAGGAGGCTGCAAATATTGTTAAGCAATCGTACTCTGTACTTCCTGTTTATGAT
AAAATAGTCCCTGCTCTTCTTAGCGGTGGTGTATGGAATCTTCCAAAGACATGTAGCTTT
ATGCCAGGTGTCCCTGTTGGACCTATGCTAGCAAAACCAACCAAGGGGGTATCTGAAATC
ATTGATAAATTCCAGGATATGGAATTCACCTGTGAATACAAATATGATGGAGAACGTGCT
CAGATACACTACAAGGAG---GATGGGTCAGTTGAGATATATAGTCGCAATGCCGAACGA
AATACTGGAAAGTATCCTGATGTTGTTGTTGCAGTTTCAAGATTAAAGAAGTCATCTGTG
AGTTCATTTGTTTTGGATTGCGAACTAGTTGCCTATGACCGTCAAAAGGGGAAAATTTTG
CCATTCCAGGTCCTCAGCACCCGTGCTCGTAAAAATGTGGTTATGAGTGAAATCAAGGTT
GATGTTTGCATATTTGCTTTTGACATTTTGTATCGTAATGGC---CAACCACTTCTTCAA
GAGCAGCTCAAAATTCGTCGTGAGCATCTTTATGAGTCATTT---GAGGAAGAACCTGGA
TTTTTCCAGTTTGCAACAGCAATAACATCAAATGATCTTGAGGAAATACAAAAATTCCTT
GAAGCTGCTGTTGATACCAGTTGTGAAGGCTTGATCATTAAAACATTGAATGGAGATGCT
ACATATGAGCCTTCAAAGCGGTCACATAACTGGCTAAAATTGAAGAAAGATTACATGGAG
AAT------ATTGGTGACTCGCTTGATCTAGTACCTATAGCTGCTTTCCACGGTCGCGGG
AAACGTGCAGGTGTCTATGGTGCCTTCCTCCTTGCTTGTTATGACAGCAATAAAGAAGAA
TATCAAAGCATTTGTAAAATAGGCACTGGATTTTCTGAGGCAGTG---CTTGAAGAACGC
TCAGCCAGTCTTCGTTCTAAAGTGATTTCCAGACCAAAG---CCTTACTATCGGTATGCT
GATTCAATTGATCCAGATGTATGGTTTGAACCCACTGAGGTTTGGGAGGTGAAAGCTGCA
GACTTGACCATTAGCCCTGTTCATCGTGCTGCAGTTGGAATAGTGGATCCTAACAAGGGT
ATTTCTCTTCGGTTTCCACGTCTGGTTCGCATTCGAGATGATAAGAATCCAGAGCAAGCG
TCGTCATCTGACTTGGTTGCTGAGATGTATAATGGCCAAAAGCTCAATCACCAG------
TCCAATCAAGATGAAAATGAAGAA---GAC
