# Supplementary material for: Altered Mitochondrial Respiration Is Associated With Loss of Nuclear‐Encoded OXPHOS Genes in Parasitic Broomrapes
Source: Ecol Evol. 2025 Jul 6;15(7):e71737. doi: 10.1002/ece3.71737 (PMC12230201; doi:10.1002/ece3.71737)
Supplement: Supplementary file 1 — Appendix S1. [file ECE3-15-e71737-s003.tgz › Orobanchaceae_O2K_Supplementary_v3/Data_S1/DataS1/RRR/OG0008131.filter.fas.treefile]

[&r]('SolanumTuberosum S.tuberosum v6.1|Soltu.DM.12G016130.1 CDS':0.1728513667,((((((((((((('PopulusTrichocarpa Potri.016G036200.1':0.0446327562,'PopulusTrichocarpa Potri.006G039400.1':0.0580457446)100.0:0.0865499565,'ManihotEsculenta Manes.09G004300.1.p':0.1018395944)100.0:0.0471857211,(('ArabidopsisThaliana AT3G10270.1':0.1107508754,'ArabidopsisThaliana AT5G04130.1':0.1115878488)100.0:0.1848527052,('TheobromaCacao Thecc1EG024112t1':0.0411938777,(('GossypiumRaimondii KJB19156':1.3866E-6,'GossypiumRaimondii KJB19157':1.3866E-6)82.0:1.3866E-6,'GossypiumRaimondii KJB19158':0.003156106)100.0:0.0631084631)100.0:0.0822288807)98.0:0.0389175263)37.0:0.0046248472,'CitrusSinensis orange1.1g005028m':0.1456233569)53.0:0.010724768,(('GlycineMax Glyma.03G127300.1.p':0.0191084004,'GlycineMax Glyma.19G130000.1.p':0.0209910057)100.0:0.1807631582,'PrunusPersica Prupe.7G033800.1.p':0.1383460924)39.0:0.0131587734)83.0:0.0187697079,((('SorghumBicolor Sobic.003G125900.1':0.1097240907,'OryzaSativa LOC Os01g16290.1':0.102744754)100.0:0.2840063936,('CinnamomumMicranthum RWR86384.1':0.1360164968,'AmborellaTrichopoda ERN12269.1':0.3083087665)97.0:0.0174231359)99.0:0.0416787103,'AquilegiaCoerulea PIA60114.1':0.2320215024)100.0:0.050851614)91.0:0.0083661423,'VitisVinifera GSVIVT01033639001':0.1054188139)100.0:0.0296234593,(('VacciniumCorymbosum VaccDscaff21-snap-gene-326.34-mRNA-1':0.0029960006,'VacciniumCorymbosum VaccDscaff26-snap-gene-318.41-mRNA-1':0.0012934817)100.0:0.1049344701,'Actinidiaeriantha DTZ79 12g04360':0.0928864813)100.0:0.0626042478)92.0:0.0152593913,'Daucuscarota DCAR 020575':0.2250284025)80.0:0.0101107251,('HelianthusAnnuus OTG36494.1':0.0096132928,('HelianthusAnnuus OTF97251.1':0.0143536699,'HelianthusAnnuus OTG05102.1':0.3294935422)96.0:0.0424719014)100.0:0.3328794598)95.0:0.0180217491,'CoffeaCanephora Cc06 g19400':0.2285277092)80.0:0.0112621925,(('HandroanthusImpetiginosus PIN21500.1':0.0716569327,(((((('Epifagusvirginiana 2055134Epifagus virgiiaabuds':0.0204723665,'ConopholisAmericanaamericana 2010101Coopholis americaa.p1':0.0251465654)99.0:0.0201306789,('Ofasciculata 2027397stem.p1':0.0674837063,'OrobancheCumanamana GWHTBHPV024042.p1':0.0591795813)62.0:0.0036875173)97.0:0.0071144526,((('StrigaAsiatica SGA v2.0 scaffold69G23158':0.0574340565,(('ChristisoniaKwangtungensis merged Christisonia TRINITY DN10132 c0 g1 i1':2.6021E-6,ChristisoniaKwangtungensis:2.1108E-6)100.0:0.0321927437,(Aeginetiaindica:1.3866E-6,'Aeginetiaindica TRINITY DN14396 c0 g1 i2':2.9562E-6)100.0:0.0534734184)100.0:0.0850880832)92.0:0.0084812202,((Escobedia:2.329E-6,'Escobedia TRINITY DN18968 c0 g1 i8':2.6912E-6)100.0:0.0251349167,('Alectravogelii TRINITY DN58389 c0 g1 i1':2.8931E-6,Alectravogelii:2.0872E-6)100.0:0.0319922647)100.0:0.0299332965)92.0:0.0058596436,(('StrigaAsiatica SGA v2.0 scaffold105G30285':1.3866E-6,'StrigaAsiatica GER25778.1 1312.p1':1.3866E-6)99.0:9.186284E-4,'StrigaAsiatica SGA v2.0 scaffold3G01719':0.0031730572)100.0:0.0650727241)100.0:0.0627908321)73.0:0.003596341,(((Pedicularis:1.3866E-6,'Pedicularis TRINITY DN3840 c0 g1 i3':1.3866E-6)100.0:0.0515524533,((('Phtheirospermum Pjv1 00002633':1.3866E-6,'Phtheirospermum GFP80804.1 2239':1.3866E-6)80.0:1.3866E-6,'Phtheirospermum trinity.Trinity':1.3866E-6)100.0:0.0231687562,CastillejaMiniata:0.0427830019)97.0:0.0151864559)100.0:0.0372025197,Euphrasiaarctica:0.0925015398)99.0:0.0186710468)97.0:0.0060758629,(LindenbergiaPhilippensis:1.3866E-6,'LindenbergiaPhilippensis 03G025800.1.p1':2.8258E-6)100.0:0.0583958468)99.0:0.0165765967,('SesamumIndicum SIN 1018711':0.0711179604,('MimulusGuttatus Migut.J01650.1.p':0.0128862287,'MimulusGuttatus J1721.1':0.0079983964)100.0:0.0992158797)88.0:0.0076724631)93.0:0.0071531601)100.0:0.0933989561,'OleaEuropaea Oeu053358.4':0.0994818661)100.0:0.0564933617)92.0:0.0306066479,'SolanumTuberosum S.tuberosum v6.1|Soltu.DM.12G016140.1 CDS':0.10523915)67.0:0.0045277139,('IpomoeaNil INIL10g12557.t1':0.064339528,'CuscutaAustralis C025N0360E0.1':0.1262033104)100.0:0.1104604005);
