# Supplementary material for: Altered Mitochondrial Respiration Is Associated With Loss of Nuclear‐Encoded OXPHOS Genes in Parasitic Broomrapes
Source: Ecol Evol. 2025 Jul 6;15(7):e71737. doi: 10.1002/ece3.71737 (PMC12230201; doi:10.1002/ece3.71737)
Supplement: Supplementary file 1 — Appendix S1. [file ECE3-15-e71737-s003.tgz › Orobanchaceae_O2K_Supplementary_v3/Data_S1/DataS1/RRR/OG0006606.filter.fas.treefile]

(Epifagusvirginiana_URZI-2062714-Epifagus_virginiana-above_ground_tissues:0.0080900869,((((((((((((((((AmborellaTrichopoda_ERM97286.1:0.2717334913,CinnamomumMicranthum_RWR90322.1:0.1787928688)97:0.0400195646,(OryzaSativa_O.sativaKitaake_v3.1|OsKitaake03g387600.2_CDS:0.1115058489,SorghumBicolor_Sobic.001G040600.1:0.1194539087)100:0.3058110212)85:0.0288904651,(AquilegiaCoerulea_PIA47834.1:0.0000011442,AquilegiaCoerulea_PIA47835.1:0.0000011442)100:0.2515520339)79:0.0245311599,VitisVinifera_GSVIVT01027315001:0.3864466008)89:0.0343858978,(((ArabidopsisThaliana_AT3G10690.1:0.3445155682,(GossypiumRaimondii_KJB75042:0.0827562519,TheobromaCacao_Thecc1EG044582t1:0.0423453977)100:0.0767522344)81:0.0268321811,(CitrusSinensis_orange1.1g002290m:0.1989281458,(ManihotEsculenta_Manes.10G065200.1.p:0.1330043506,PopulusTrichocarpa_Potri.010G247000.1:0.1412374164)98:0.0394283261)41:0.0097351590)100:0.0400766909,((GlycineMax_Glyma.07G166000.1.p:0.0267900827,GlycineMax_Glyma.09G120200.1.p:0.0166636884)100:0.2008132400,PrunusPersica_Prupe.2G060900.1.p:0.1769583100)83:0.0217328886)100:0.0491223973)98:0.0515395441,((Actinidiaeriantha_DTZ79_11g02990:0.0010395430,Actinidiaeriantha_DTZ79_11g12160:0.0025483976)100:0.1130125904,VacciniumCorymbosum_VaccDscaff936-snap-gene-0.8-mRNA-1:0.1037321109)100:0.0499738647)67:0.0150184806,(Daucuscarota_DCAR_006625:0.2507426356,HelianthusAnnuus_OTF98529.1:0.2644559343)91:0.0254758010)99:0.0506335407,((((CoffeaCanephora_Cc00_g10680:0.0677975159,CoffeaCanephora_Cc10_g09250:0.5848808815)83:0.0216411492,CoffeaCanephora_Cc02_g32000:0.0060975201)84:0.0147826540,CoffeaCanephora_Cc10_g09260:0.1432266759)84:0.0257695843,CoffeaCanephora_Cc00_g10710:0.2463522595)100:0.1531916944)61:0.0114018466,(SolanumTuberosum_S.tuberosum_v6.1|Soltu.DM.01G036080.1_CDS:0.1769128085,(((IpomoeaNil_INIL10g13001.t1:0.0665238622,(CuscutaAustralis_C015N0109M0.1:0.0231364277,CuscutaAustralis_C015N0120G0.1:0.1448173937)98:0.1189152762)52:0.0021373196,CuscutaAustralis_C015N0110M0.1:0.1268466635)87:0.0605246276,(CuscutaAustralis_C015N0114G0.1:0.0000032660,CuscutaAustralis_C015N0116M0.1:0.1150113856)99:1.6861517580)59:0.0396890817)97:0.0565520176)100:0.0682290765,OleaEuropaea_Oeu013050.3:0.1053130228)100:0.0742744501,SesamumIndicum_SIN_1023651:0.0635537329)85:0.0074953791,(HandroanthusImpetiginosus_PIN09830.1:0.0001512162,HandroanthusImpetiginosus_PIN16287.1:0.0012138324)100:0.0668973477)99:0.0079592971,MimulusGuttatus_Migut.B01161.1.p:0.0884416978)100:0.0359819421,LindenbergiaPhilippensis_02G084500.1.p1:0.0568801186)98:0.0078971961,(((((Phtheirospermum_Pjv1_00012840:0.0000011442,Phtheirospermum_GFP93955.1_15390.p1:0.0000011442)100:0.0183446181,CastillejaMiniata:0.0331360284)99:0.0070086975,Pedicularis_TRINITY_DN3687_c0_g1_i3:0.0569705810)100:0.0176873951,Euphrasiaarctica:0.0920639830)100:0.0115125722,(((StrigaAsiatica_SGA_v2.0_scaffold164G38128:0.0863127884,(Aeginetiaindica:0.0317574927,ChristisoniaKwangtungensis:0.0184833957)100:0.0476355834)90:0.0031499993,(Alectravogelii:0.0263738268,Escobedia_TRINITY_DN10666_c0_g1_i3:0.0165190881)100:0.0279334551)49:0.0042103377,(StrigaAsiatica_SGA_v2.0_scaffold244G44358:0.0000011442,StrigaAsiatica_GER38099.1_13633.p1:0.0000011442)100:0.0557387900)100:0.0492813849)97:0.0034946917)96:0.0046250603,(OrobancheCumanamana_GWHTBHPV036198.p1:0.0531144195,(Ofasciculata_2098578Orobache_fasciculatastem.p1:0.0373715192,PhelipancheAegyptiaca_GWHTBHPU016213.p1:0.0580934099)99:0.0074561427)100:0.0063630709)100:0.0126920427,ConopholisAmericanaamericana_2000782Coopholis_americaa.p1:0.0242578096);
