# Supplementary material for: Altered Mitochondrial Respiration Is Associated With Loss of Nuclear‐Encoded OXPHOS Genes in Parasitic Broomrapes
Source: Ecol Evol. 2025 Jul 6;15(7):e71737. doi: 10.1002/ece3.71737 (PMC12230201; doi:10.1002/ece3.71737)
Supplement: Supplementary file 1 — Appendix S1. [file ECE3-15-e71737-s003.tgz › Orobanchaceae_O2K_Supplementary_v3/Data_S1/DataS1/RRR/OG0005338.one2one.fas]

>AmborellaTrichopoda
atgaatgttgactggaggaacttc------------------caaatcttatcgaatggg
ttaagttctcgc------------------------------------------------
------------------------------------------------ttg---------
---------------------------aagagtaagaactcaaca------gga------
------------------------------------------------------cct---
---------------------------------------------tacccc------tct
tgctctctcaggaatcatatt---tgcctc------------agttcaggatgcatcctt
gaccccaaaaggcttcaaatagcccttgaggtttccttcattgttccttatcactccttt
gatgtgacttctattccaagggtg---------tatgatagtctt---------------
---------------------------------acagttatgtgttgtgct---------
------------------tgggcgctt---------------------------------
------------------------------------gagtcttcaatatatgaacttgag
ggtggtaactttgtgatttgtccagatttagaagtcagaatattagtcgaatattgtgca
cttacacaagaattcgctgaaagaggcaaaggttcatccagg------------------
---------------gatttgtgcaacaaagaggaagaatgtactacacttccc------
------------------------------------------------------------
------------------------------------------------------------
---------------------------------agt---ggtggggatttgccaaaaatt
------gggaag---------------tctttggcttgtcaaactgtttca------gat
ccgtcctcagaagttgac---aga------acaaacttgaaggatgtggcaattaatacg
---agcctgttcaaagcg---agagataac---accctgaacactctgaatggtcgacta
atgctgattgatggaacagcagtcatgtacagatcatattacaaacttttatctaggttg
catcatggccatttagaacatgctgatggcaatggagattgggttctgaccatctttacg
gcgctaaccactgtgcttgacatgttggaattttctccatcgcatgtggcggtagtcttt
gaccatgatggc------------------------------------------------
---------ttgacttttcgtcacacactatatccttcatacaagggcaatcgcattcct
acacctgatactattgctcagggtcttcaatatttgaaagcttccatcaaggctatgtcc
attgaagtgattgagatccctggtgttgaagctgatgatgtaattggaactctggccatc
aatggtgtcgcggctggcttaaaggtgcgtgttgtctctccagacaaggacttctttcag
atcttatctccgtcactacgtcttcttcggattgctcctcgagggtctcagctggtatca
tttgggttggaggattttgctaaaagatatggggctctgaagccttcgcagtttgttgat
tatgtggcccttgttggggacagatccgacaatattccaggtgttgaaggaattggagat
gtaaatgctgctaagttgattcttaagtttggtacattggagaatttgttagattgtctt
gatcaagttgaggatgctcggatacaaaaggccttaatttctcatactgagcaagctgtt
------ttgagcaaaactttggcaact------ctgcgctct---gatttaccattctac
attgttccttacaatgtagctaaccttgcaattacaagaccagaggataatggagaaaaa
ttcaggaaccttttgagggcaatcagtgcatatgctgaaggcttttctgcagagcctgtc
atcggtagagcatcgtcgttatggaacaaaagt---------
>CinnamomumMicranthum
atggaatgt------------gtt------------------ctctctcttcttctccaa
atccacctctgcagattctcaagccaaatccagggaattgtgtttgcatctgcttttata
aactctttgggtcatgtggtgcctcctggaaatcttatcttaaacgtgtggttccatgat
---------------------------gatggcttg------------------------
------------------------------------------------------------
---------------------------------------------------------cta
ccaatattcacatcatcatgt---tcactcattctggcggaatcttca------------
------------------------------------------------------------
------------------atgctt---------aggagggaagtt---------------
---------------------------------ctcaatatttcagaggattggatacaa
catgtgctacaaccagctaaagattta---------------------------------
------------------------------------ttcgtatccaagatttacttccaa
------------------------------------------------------------
---------------------------------------gaa------------------
---gctacctttcagggttattgtaaattg---------tctagtggtttggag------
------------------------------------------------------------
------------------------------------------------------------
---------------------------------tca---aat------ttctcagaactt
------ggtcgtgct------------gcaatctctcaaagtactttggga---------
atgtcttctgaagctgaa---aga------acaatgctccaagacaagcctgctgattct
---tccaagtttaaaaaa---ggggttaat---gattctaattctttgggtggtcgagtt
atgctcatcgatggaacatcagttatgtatagagcttattacaagcttatagcgaggttg
aaccatggtcatttggagcatgctgatggcaatggagactgggttttaacaatttttaca
gctctgtccactattattgatgtgctggaatttaccccttctcatgtggtggtagtgttt
gaccatgatgggataccatttggtcgaagtactgccattcgatccaaagaatgttacatg
gcaaaaggtttgactttccgtcacaatttgtatccatcatacaagagcaaccgcgtccct
actcctgataccgttgttcaaggccttcagtatttgaaagcatccatcaaggccatgtcc
atccaagttattgaggtgccaggtgttgaggccgatgatgtaattggtaccttggccgta
aacagtgttgccgctgggtacaaggtgcgagttgtgtctcccgacaaagatttctttcag
atattgtccccttcattacggcttctacgtattgctccacgtggacctgagatggtttca
tttggaatagaagactttgccaaaaaatatggggctctgaaaccctctcaattcgttgat
ttggtttcacttgaaggagatagctctgataatattccaggagttggcggcattggacct
gtaaaagctctcaagttgatcactaaatttggttctttggagaatttgttgaagtgtgtt
gaccaagttgaggaggatcgcattaaagaggctctgatatcaaatgctgagcaggctctt
------ttaagcaagacccttgcaatt------ttacgtact---gatcttccattttac
atggttccactcaatacgaaagatcttgtgtttgagaaaccacaggataatggagaaaag
ttcataagccttttgagagccataggagcatatgcagaaggattttctcctgaacacatt
atcagaagagcagtgcatctatggaacaagctt---------
>AquilegiaCoerulea
atggcgtgc------------ttt------------------aggcccttctatcctcat
attcaatgc---------------------------------------------------
------------------------------------------------tgg---------
---------------------------agtggtctt------------------------
------------------------------------------------------------
------------------------------------------------------------
cattgttggaggggcattatg---tcagta------------agccaa------------
------------------------------------------------------------
------------------gcggtt---------gggtacaacatg---------------
---------------------------------ttctgtaaccaactacaa---------
------------------aggcggattcttccacttcct---------------------
------------------------------------actccttcaagcaccacatgtaag
------------------------------------------------------------
---------------------------------------aag------------------
---------------aatttctctgaactt---------tcttatggaatcaag------
------------------------------------------------------------
------------------------------------------------------------
---------------------------------tca---gac------tcatccggtatg
---ttttctgca---------------gctacttcccaaagtacaatagag---------
atgtcttctgaagttgaa---cga------gcaacgttccaagagaagcttgttgaatta
---gccaaatccaaagaa---ccagagatc---agttctaatgcttcgaatggtcgggtg
atgctcattgatggtacttcaatcatgtacagagcttattacaagcttctttcgaaattg
caccatggtcatttaacaaatgctgatggaaatggagactgggtattgaccatattttca
gctctatcccttatttttgatgtactggagtttgtcccttcacatgtggctgttgtgttt
gaccatgatggagttcctttcggttgt---actccaattccatccacaggaagctacaag
gccaaagggttgaatttccgtcacacattatatcctcaatacaaaagtcaacgtgatcct
acacctgatactgtagttcagggtcttcaatatttgaaagcatcaatcaaagctatgtct
gtgaaagtaattgaggttccaggtgttgaagccgatgatgtaatagggactttggctgca
actagtgttgcttctggttataaggttcgagttgtttctcctgacaaagatttctttcag
attatatctccatctcttcgtctgctgcgaattgcttctcgtggatctgagatggtctca
tttggaatggaggagttcgctgcaaggtatggaacccttaaaccgtctcagtttgttgat
atgatctctcttaccggtgacaaatgtgataatattcctggagttgagggtataggagat
gtacatgctttaaagttgattactaagtttggatctttagaaaacttattgcaatgcgtt
gatcaagttgaagaggaacggttaagaaaagcattgatatctaatgctgagatggccttg
------ttgagcaagaatttggcgatg------ttacgttca---gatcttccattctat
atggttccctttaccaccagtgatcttgctttcacaaggcctgaggatgatggggagaaa
ttctctagtctcttgagagctatcagtgcttatgctgaaggattttcggcagatcgcatc
atcagaagagcaaatcttctgtggaagaagctt---------
>Daucuscarota
atggcgtgc------------tac------------------------------------
------------------------------------------------------------
------------------------------------------------act---------
---------------------------caagctctg------------------------
------------------------------------------------------------
------------------------------------------------------------
------cttccagctggtttc---actaga------------tttatg------------
------------------------------------------------------------
------------------aattgc---------tgctgccgccgc---------------
------------------------------------------------------------
------------------cgccgcctt---------------------------------
------------------------------------ggccctcctaaattcatctttctt
cct---------------------------------------------------------
---------------------------------------aag------------------
---------------ggttactgtagtgtc---------tctaacatcctaaat------
------------------------------------------------------------
------------------------------------------------------------
---------------------------------actaagaat------ctacacggagat
------gctccc---------------ccaatttcttctactagcttggaa---------
gccacactcttgaattac---acc------caacgtcaacaagacacg------------
---------------------tcatccgtt---ggaatgacctctccaaatgctcgtgtt
atgcttattgatggcacatcagtcatttatagagcttactacaagcttcttgctaaactc
catcatggtcatctaactcatgctgatggaaacggagattgggttttgactatattcaca
gctttgtctctt---------------------------------------gttgtcttt
gaccatgatggaataccatatggtcat---gtccctgtctcatcaaaacaaagttttgtg
gctaaaggcttgaactttcgtcacactctttacccgccttacaagagtaaccgatctccg
acccctgatacggtagttcaagggcttcaatatttgaaagcttcacttaaagctatgtcc
gtcaaagtaattgaggtgcctggtgttgaagctgatgatgttataggaactttagcttca
aggagtgttagtgatgggtataaggtacgagttgtctccccggacaaagatttctttcaa
attctatctccttcgttacgcctattgcgaattgctcctcgtggattggagatgacttca
tttggcatagaggattttgctaaaaagtatggcacgctcaaacctgctcagtttgttgat
ataatttcgcttgtg------------------------ggagttgatggaattgggaat
gtgcatgctttgcagttgatcacgaaatttggtacgttggagaacttgttacaaaatgtt
gatcaagttgaagaggagagaatcagaaaggctttgatttcaaatgcggaagaggctatt
------cttagcaaaaatttggcattg------ttgcgttcg---gatctaccattttac
atggtcccttttgcaacaacagatctcaagtttaccaaaccagaggacaatggggagaaa
tttacgagcctgttgacagcgataagtgcctatgcagaaggattttcagcagataaagtc
attcgaagagctctttatttatggaagaagcttgagaagcaa
>Actinidiaeriantha
------------------------------------------------------------
------------------------------------------------------------
------------------------------------------------------------
------------------------------------------------------------
------------------------------------------------------------
------------------------------------------------------------
------------------------------------------------------------
------------------------------------------------------------
------------------------------------------------------------
------------------------------------------------------------
------------------------------------------------------------
------------------------------------------------------------
------------------------------------------------------------
------------------------------------------------------------
------------------------------------------------------------
------------------------------------------------------------
------------------------------------------------------------
------------------------------------------------------------
------------------------------------------------------------
------------------------------------------------------------
------------------------------------------------------------
------------------------------------------------------------
------------------------------------------------------------
------------------------------------------------------------
------------------------------------------------------------
---------ctaaattttcgccacactctctacccctcatacaagagcaatcgcccccca
acacctgataccgtagttcaaggacttcagtacttgaaagcatctattaaagctatgtcc
attaaagtaattgaggtgccgggggttgaagctgacgatgtcattggcacgttggccatt
aggagtgttaatgctgggttcaaggtacgagttgtctcacctgacaaagattttttccag
attatatctccttcattacgtcttctgcgaattgcacctcgtggattagagatggtctca
tttggaatggaggattttgctaagaagtatggagtgttgaaaccttatcagtttgttgat
gtaatctcacttgtgggcgacaaatgtgataacataccagac------------------
------------------------------------------------------------
------------------------------------------------------------
---------------------------------------------------------tat
cttgtc------------------------------------------------------
------------------------------------------------------------
------------------------------------------
>HelianthusAnnuus
atgagttgc------------tgt------------------caattctcgaatcatctt
cttaacagcatc------------------------------------------------
------------------------------------------------tgc---------
---------------------------agaacgatt------------------------
------------------------------------------------------------
------------------------------------------------------------
tatttcggtaggaggagcatt---tcaacg------------aattat------------
------------------------------------------------------------
------------------agagct---------agaacacttgtt---------------
------------------------------------------------------------
------------------------------------------------------------
------------------------------------tctccttcacgcaatcgatttacg
------------------------------------------------------------
---------------------------------------aag------------------
---------------ggttactgcaaattg---------tcgagttctttgaag------
------------------------------------------------------------
------------------------------------------------------------
---------------------------------tcg---gaa------ctatctggaact
------gctcct---------------gctttttctcggaaaaaattggga---------
---actgttgatggagaa---gca------ccaccacatgaaagtacctcctctgattct
---tcccagaaaacagat---aatttagta---aatactgatccttcaaatggtcgagtg
atgcttattgatggcacttctatcatttacagatcttattacaaacttcttgctaaatta
catcatgggcatttggctaatgcggatggcaatggagattgggtcttgactatatctaca
gctttgtcactcataattgatgttttggaatttactccatcacatgtggcggtggttttt
gatcatgatggattttgctttggtaat---atgcctcagtcgtccagacaaaaatttatg
gcaaaaggtcagacttttcggcacactctctacccctcatataagagcaaccgtccacct
actccagatacaatagtgcagggccttcaatacttgaaagcatccatcaaagccatgtcc
atcaaagtcattgaggttcctggtgttgaagctgatgatgttattgggaccttggctgta
cgcagtgtagatgctgggttcaaagtcagagttgtctctcctgacaaagactttttccag
atattatctccttcgttacgtcttcttcgaattgcacctcgtggttttgaaatggtttct
tttggaatggaggattttgctaagaaatatggaacactacaaccttctcagtttgtggat
gtaatgtcacttgtcggtgacagatctgacaacataccaggggttgatggaatcggggat
gtacatgctgtgcagttgatatcaagatttggttcattggagaatttgctgcaaaatatt
gatcaagttgatgaggaacgaattaaaaaggctttgatagcaaacaaggagcaggcctta
------ttgagcaaagaactggccctc------ttacgttct---gatcttcctcactac
atggtcccattttccaccagtgatcttgtatttagaaaaccagaggataatggggagaaa
tttacaaacctcttgacagcaattggtgcttatgctgaaggtttttcactcgattcggtt
attagaagggctttctatatgtggaagaagctcgagaagacc
>CoffeaCanephora
atggcttgc------------tat---------------------------caaaattca
actcatcaattc------------------------------------------------
------------------------------------------------tgg---------
---------------------------agagctctt------------------------
------------------------------------------------------------
------------------------------------------------------------
cattacttcggtaagcacttt---tcagca------------acccaa------------
------------------------------------------------------------
------------------agggct---------tacaaaagcttcaaa------------
---------------------------------ttttcaccagcaaaatct---------
------------------tttctcact---------------------------------
------------------------------------tattctacatccccagatttgcaa
------------------------------------------------------------
---------------------------------------aag------------------
---------------gattatagcaaactg---------tcttggagtttgagg------
------------------------------------------------------------
------------------------------------------------------------
---------------------------------tat---aat------ttttcggggatt
------gcttcgagtagtagtggtattactaatagcagtggtgatgttatt---------
aaagctgctggaaatgtg---caa------atgcaaagggaaagtgctgttctgggttct
---gatcagaatgaagat---aagttggtggaaaatgttgattcttccaagggcagagtg
atgcttatcgatggcacgtcagttatttatagagcgtattatcggcttcttgctaaacta
catcatggtcatctttcccatgctgatggtaatggagattgggtcttgactatttttacg
gctctgtctcttataattgatgtactggagttcgttccttcacatgtagcggtggttttc
gaccatgatggagttccatttggtcat---acgtctgtttcatcccaacaaaattttgtt
tcaaaaggccttaactttcgtcacaccctttatccgttgtacaaaagccatcgtcctcct
acacctgataccattgttcagggacttcaatatctgaaagcatccatcaaggctatgtct
gttaaagtgattgaggttccaggggttgaggctgatgatgtaattgggaccctggctttg
aggagtgttgatgctggattcaaggtgcgagtagtctccccagacaaagatttttttcaa
atcctatctccttcgttgcgccttttgcggattgctcctcgtggatttgagatggtttca
tatggcatggatgattttgctgaacaatatggatcgctgacgccttctcagtttgttgat
gttgttgcccttgttggtgataagtctgacaacataccaggagtggatgggattggagat
gttcgtgccgtgcaattaataacaaaatttggtacattggagaacttgttggaatgtgtt
gagcaagtcagtgaggagagaatcaggcaggccttgataatgaacactgaacaagctatc
------ctaagcaagaatctggcaatg------ctacgttgt---gacctgccatcgtat
atggttccttttgcaacaaatgacctcttgtttaagaggccagaggatgatggggagaaa
ttcacaagtctcttgacggcaataagtgcttatgcagaaggatcctcagcagattctatc
atcagaagaatgatttatttgtggaagaagcttgaaaagaag
>IpomoeaNil
atggcgtgc------------tct---------------------------------caa
atgcaagctttc------------------------------------------------
------------------------------------------------ttctgc------
---------------------------agaactctg------------------------
------------------------------------------------------------
------------------------------------------------------------
ttttcattcggaaggaacttc---tcagta------------attacc------------
------------------------------------------------------------
------------------ccgagg---------gctgtttctatt---------------
---------------------------------aacagttttaccactcccggt------
------------------ttcagaaat---------------------------------
------------------------------------cactctccagcagctaaattaaaa
------------------------------------------------------------
---------------------------------------agg------------------
---------------ggttattgtgcttta---------tcttctgctactaat------
------------------------------------------------------------
------------------------------------------------------------
---------------------------------agt---aat------------------
---------------------------------------------attggt---------
gttactactgaaagtgaa---aga------gttgttcaaagaaatgtgattttggattcc
gaagctcatcataaagtt---gggcaatta---acacctgactctgggaatggcagagta
atgctgattgatgggacatctattatataccgggcttattaccgacttcttgctaaattg
caccatggtcacctttcccatgctgatggcaatggagattgggtcttaactatatttaca
gccttgtcacttattattgacgtgcttgaatttattccatcacatttggtggtagttttt
gaccatgatggatttccatttggtcat---acacctgttacatccaaacaaaattttatt
gcaaaaggcctcaattttcgtcacactatgtaccctgcatacaaaagcaatcgccctcct
acacctgatactatcgttcaaggacttcagttcctgaaagcatccataaaagcaatgtcc
atcaaagtgattgaggtccccggggttgaagccgatgatgtaattgggacattggctgct
aggagtgttgatgctggttacaaggtccgagttgtctctccagacaaagacttctttcag
attctatccccttcattacgtcttttacgaattgctcctcgtggatttgagatggtctca
tttgggatggaggattttgctaaaaagtatggaggattgcatccatcccaatttgttgat
atgatctcgcttgtgggcgataaatctgataatataccaggagttcacgggattggtgat
gttaatgcttctcagctgatcttgaaatttggaacacttgaaaacttgctggattgtgtt
gaacaagttgaggatgagcgaatcagggaggcattaatatcaaatgccgaacaggctaga
------ttaagcaagaatctggcattg------ttacgctgt---gatcttccatcatac
atggtcccttttgccaccgacgatctggtatttagaaagccagaggacaatggggagaaa
tttacaagcctcttgacagctataagtgcttatgctgaaggattttcagcagattccata
atccgaagagcgttttatctgtggaagaagatggaaaggcaa
>CuscutaAustralis
atgcagact------------ttt------------------------------------
---------ttc------------------------------------------------
------------------------------------------------tgc---------
---------------------------agaactctg------------------------
------------------------------------------------------------
------------------------------------------------------------
tgttcaattgggagaagcttc---ccagtaatc---------gctccc------------
------------------------------------------------------------
------------------aggacg---------ggttat---------------------
------------------------------------------------------------
------------------gttaacaga---------------------------------
------------------------------------tacacctccaccgggttgttcatc
------------------------------------------------------------
---------------------------------------aat------------------
---------------------tgctctcaa---------tcaggaagttttaaa------
------------------------------------------------------------
------------------------------------------------------------
---------------------------------aag---ggt------tattgttctata
---------------------------tcatccaacagtactagttctggt---------
gttattactgaaagggaa---aga------aaaattcaaaataatgtattatcggattcc
---aatgttcatgataaatgtgggatagtt---gaatctcactccgggaatgggagagta
atgctaattgatgggacgtctgttatataccgagcttactaccggcttcttgctaaactg
caccatggtcacctttcccatgctgatggaaatggagattgggtcttaactatatttaca
gccttgtcacttattattgacgtgttggaatttgctccttcacatgtggtggttgttttt
gaccattatggatttccatttggtcat---gcatctgtgacacccaatcaaaatcttatt
gcaaaaggcattaattttcgtcacaacttataccctgcatacaaaagcaatcgccctcct
acacctgatactattgtgcaaggacttcagtttctgaaagcatccataaaagcaatgtca
atcaaagtgattgaggtccctggggtcgaagctgatgatgtaattgggacattggctgct
aggagtgtagatgctggttacaaggttagagttgtctctccagacaaagattttttccag
attctatccccttcattgcgtcttttgcgaattgctccccgtgggtttgagatggtttca
tttgggatggaagattttggtaagaagtacggaggattgcagcctccacaatttgttgat
gtaatctcacttgtgggtgataagtgtgataatatacctggggtctctgggattggagac
attaatgctacacagcttatcatgaaatttggtacacttgaaaacttgcttgattgtgtt
gaacaagttgaggatgagaaaatcagggaggcattaatatcaaatgctgaacttgccata
------ctaagtaagaatctggctttg------ttacgttgt---gatcttccatattac
atggtcccttttgcccccaacgatatgttattcaggaagccagtagacaatggggagaaa
tttacgagcctattgagagcgataagtgcttatgctgaagggttttccgcagattccatc
attcaaagagcattttgtctttggaagaagctggaaaggcaa
>SolanumTuberosum
------------------------------------------------------------
------------------------------------------------------------
------------------------------------------------------------
------------------------------------------------------------
------------------------------------------------------------
------------------------------------------------------------
------------------------------------------------------------
------------------------------------------------------------
------------------------------------------------------------
------------------------------------------------------------
------------------------------------------------------------
------------------------------------------------------------
------------------------------------------------------------
------------------------------------------------------------
------------------------------------------------------------
------------------------------------------------------------
------------------------------------------------------------
------------------------------------------------------------
------------------------------------------------------------
------------------------------------------------------------
------------------------------------------------------------
------------------------------------------------------------
------------------------------------------------------------
------------------------------------------------------------
------------------------------------------------------------
---------------------------atgtatccctcttacaagagtaatcgttctcca
acacctgatacaattgttcaaggacttcaatttttgaaagcttccctcaaggccatgtct
atcaaggtgattgaggtgccaggtgttgaagcagatgatgtaattggaaccttggctgtt
agaagtgttgatgctggattcaaggtacgagttgtttccccggataaagattttttccag
attctatctccatcattacgccttctacgaatagctcctcgtggatttgagatggtctca
tttggaatggaggagtttgctggaaaatatggaggactgaaaccttctcagtttgttgat
ttgacctcacttatgggtgataaatctgataacataccaggagttcacgggattggagat
gtacatgcaattcaacttattggaaaatttggtacactagaaaacttgttagaatgtgtt
gaacaagttgaggaggagcgaattaggaaggcattgctatccaatgcagagctagctaga
------cttagcaaggatctagcaata------ctacgatgt---gatcttccatcctac
atggttccttttgtccctgatgacttgatatttgagaaaccagaggatggtggggagaaa
tttactagcctcttaacagctattagtgcttatgcggaaggattttccgcagataacata
attagaagaactttgtatttgtggaagaaacttgagaagcaa
>HandroanthusImpetiginosus
atggcttgc------------tat------------------cacatcccgcataaacaa
attcatgccttt------------------------------------------------
------------------------------------------------tgg---------
---------------------------agagcattt------------------------
------------------------------------------------------------
------------------------------------------------------------
catggtggcgggaagaatcat---tcatta------------aataaa------------
------------------------------------------------------------
------------------aggttt---------tgccacgcgttg---------------
---------------------------------atcagtctcggatatcca---------
------------------aaaaggaca---------------------------------
------------------------------------aactcttcatctaccctgtttaaa
------------------------------------------------------------
---------------------------------------agggtagatgtctct------
---ttttta---aatgacctgggcaaaggg---------ttttgtggtttaaat------
------------------------------------------------------------
------------------------------------------------------------
---------------------------------tct---gga------ttttgtaactac
---------------------------tcactctcttcgagtggtatcggt---------
---acctcccaaaatgca---caa------acacagcgtgaaaacgcccttttagattct
---cccatacatgaagat---ggatcagcc---actatcagtccgtcaaatggaagagta
atgcttattgatggcacttcaatcatatatagagcgtattacaagcttcttgcaaaattg
caccatggtcatctttcacatgctgatggcaatggagattgggtcttaactattttcagt
gcattatctctgataatcgacgtcttggaattcatcccttcacatgtagcggtggttttt
gaccatgacggggttccttatggtcat---gcttctctttcttccaaacaaagttttgtt
gcaaaaggcatgaattttcgacacaccctatatccctcttacaaaagcaatcgtcctcca
accccagataccattgttcagggacttcagtacttgaaagcatccatcaaggcaatgtcc
attaaagtaattgaggtcccaggtgttgaagctgatgatgtaatcggaacccttgctgtt
agaagtgtcaatgccgggttcaaggtaagagttgtctccccagacaaagattttttccag
atcctgtctccttcgttgcgtcttttgcggattgctcctcgtggctttgagatgtcctcc
tttgggatggaagattttgctgagaaatatggaaccctgaagccatctcaatttgttgac
gtaatctcacttgtgggagacaaatctgacaacataccaggagttgaaggaattgggaat
gtccatgctattcaactgataacaaagtttggcacattggaaaacttattgcagtgtgtt
gagcaagtggaagaggagagaattaaaaaggctttgatatcaaatgctgagcaggctatt
------ctaagcaagaatcttgctatg------ttacgttct---gatcttccattctac
atggttccatttgccaccgaagatctgacatttgtcaaaccagaggacaacggggagaaa
ttcacgagcctcttgactgccatcagtgcttacgcggaaggcttttctgcagattccata
attagaagggccttttatttgtggaagaagcttggaagccaa
>MimulusGuttatus
atggcttgc------------ttc------------------cacatacca------caa
attcatggcgtt------------------------------------------------
------------------------------------------------tgg---------
---------------------------agaggaatt------------------------
------------------------------------------------------------
---------------------------------------------------------tat
tgttgtgtggggaagaatctc---tcagta------------aataaa------------
------------------------------------------------------------
------------------aggata---------tgtcacaagttg---------------
---------------------------------attactgtcggaaacccg---------
------------------aggaggaca---------------------------------
------------------------------------tactcttcatctaccctgttaaaa
------------------------------------------------------------
---------------------------------------aag------------------
---------------gatttctgccaaggg---------tgtcgtagtttgaat------
------------------------------------------------------------
------------------------------------------------------------
---------------------------------tct---gga------ttttgtgaggtt
------ggaggc---------------cgtagcttctcaaggggtattagt---------
gcatctgctcaaaatgca---cac------acacttagtgagagtacactttccgattcc
---gacacacgtgacgat---gtatcaacc---agcattagtccatcaaatggcagagta
atgcttattgatggcacttctatcatatatagagcatattacaagcttcttgcaaaattg
caccatggtcatctcaagcatgctgatggcaatggagattgggtcctaactattttcagt
gcattgtctctgatacttgacgtgttggagtttatcccttcacacgtagcggtcgtcttt
gaccatgatggtgttccatatggtcat---gcatctgtttcatcaaaacaaagttttatt
gcaaaaggcatgaattttcggcacaccctatatccctcttacaaaagcaatcggcctcca
accccagataccatcgttcagggacttcagtacttgaaagcatccatcaaggcaatgtcc
atcaaagtaattgaggta------------------------------------------
---------------------------cgtgttgtctccccggacaaagattttttccag
attctatctccttcactgcgcctactgcggattgctcctcgtggctttgagatgtcctct
tttgggatggaagattttgctgaaaaatatggaaccttgaagccatctcaatttgttgac
ataatctcactcgtcggagataaatctgataatataccaggagttgatgggatcggaaac
gttcacgctattcaacttattacaaagtttggctcgttggaaaacttattgcagtgtgtt
gagcaagttgatgaggaacgaatcaaaaaggcattggtttcaaatgccgagcaggctatt
------ttaagcaagaatcttgctatg------ttacgttcc---gatcttccatcctac
atggttccatttaccaccaaagatctggtttttgtcaaacccgaggacaatggggagaag
ttcagaagcctcttaacagccataagtgcttatgcagaaggattttctccagatactata
attagaagggcctcttctttatggaaaaagctcgaaaaccaa
>Phtheirospermum
------------------------------------------------------------
------------------------------------------------------------
------------------------------------------------------------
------------------------------------------------------------
------------------------------------------------------------
------------------------------------------------------------
------------------------------------------------------------
------------------------------------------------------------
------------------------------------------------------------
------------------------------------------------------------
------------------------------------------------------------
------------------------------------------------------------
------------------------------------------------------------
---------------------------------------cag------------------
---------------ggtctatgcaaaggg---------tgccatagtttggat------
------------------------------------------------------------
------------------------------------------------------------
---------------------------------tat---ggg------tttcgtaacatt
------gtgcgc---------------cctatcgcttctagttcgatcagt---------
tcgtctgctcagactgta---cga------gcacttaaccaaagtacgttttcggatttt
---gccgtacgtgaagac---gagccatct---accataactccatcaaatggcagagta
atgcttatcgacggcacttcgatcatatatagagcatattacaaacttattgcaaaattg
catcatggtcatctttctcatgctgatggcaatggagattgggtgctaactattttcagc
gcattgtctctgataattgatgtcttggaatttctcccttcccatgttgcggtggttttt
gaccatgatggggtaccatatggtcat---gcatctttttcatccaaacaaagttttgtt
gcaaaaggcctaaatttccgccacacactatatccgtcttataaaagcaatcggcctcca
accccggatacaatcgttcaggggcttcagtacttgaaagcatccatcaaggcaatgtcc
atcaaagtaattgaggta------------------------------------------
---------------------------cgagttgtctctccggacaaagacttttttcaa
attctatctccttcattgcgtttgctgcggattgctcctcgtggatttgaaatgtcctca
tttgggatggaagactttgctaagaaatatggaaccttgaagccatctcaatttgttgat
gtaatctcactcgtgggagacaaatctgacaatataccaggagttgaaggaattggggat
gtgcatgctgttcaactgattactaaatttggcacattggaaaatttgttgcagtgcgtt
gagcaagttaatgaggagcgcatcaaaaaggcattgatttcaaatgctgagcaggccatt
------ctaagcaagaatcttgctatg------ttgcgttct---gatcttccatcgtac
atggttccatttgccaccaatgacctgacttttataaaaccagaggacaatggcgagaaa
ttcaccagcctcttgactgccattagtgcttatgcagaagggttttctgcggattctata
attagaagggctttctatttgtggaagaagctcgaaaacaaa
>CastillejaMiniata
------------------------------------------------------------
------------------------------------------------------------
------------------------------------------------------------
------------------------------------------------------------
------------------------------------------------------------
------------------------------------------------------------
------------------------------------------------------------
------------------------------------------------------------
------------------------------------------------------------
------------------------------------------------------------
------------------------------------------------------------
------------------------------------------------------------
------------------------------------------------------------
------------------------------------------------------------
---------------ggtttgtgcagaggg---------tgtcatagtttggat------
------------------------------------------------------------
------------------------------------------------------------
---------------------------------tct---ggg------tttcgtaacgtt
------gtgcgc---------------cctatttcttatagttcaatcagt---------
tcgtctgctcaaactgca---caa------gcacttaaccaaagtacgctttcggatttt
---tccgtaagtgaagat---gagccatct---acgataactccatcaaatggcagagta
atgcttatcgacggcacttcgatcatatat------------------------aaactg
caccatggtcatctttctcacgctgatggcaatggagattgggtgctaacaattttcagc
gcattgtctctaataattgatgtcttggaatttctcccttcccatgttgcggtggttttc
gaccatgatggggtaccatatggtcat---gcttctttttcatccaaacaaagttttgtt
gcaaaaggcctaaatttccgccacaccctatatccgtcatataaaagcaatcggcctcca
accccggatacgattgttcaggggcttcagtacttgaaagcatccatcaaggctatgtcc
atcaaagtaattgaggtccctggcgttgaagctgatgatgtgattgggacactggctatc
agaagcgtaaatggtgggttcaaggtacgtgttgtctctacggacaaatacttatttcaa
attctatctccttcattgcgtttgttgcggattgctcctcgtggatttgagatgtcctct
tttgggatggaagactttgctaagaaatatggaaccttaaagccatctcaatttgtagat
gtaatctcacttgtgggagacaaatctgacaatataccaggagttgaaggaattggggat
gtgcatgctgttcaactgattactaaatttggcacattggaaaacttgttgcagtgtgtt
gagcaagttaatgaggagcgaatcaaaaagacattgattgcaaatgctgagcaggctatt
------ctaagcaagaatcttgctatg------ttgcgttct---gatcttccatcgtac
atggttccatttaccaccaatgacctgacttttatcaaaccagaggacaatggcgagaaa
ttcacaagcctcttgaatgcgattagtgcttatgcagaagggttttctgcggattctata
attagaagggccttctatttgtggaagaagctcgaannn---
>Pedicularis
atggcttgc------------tatcaatat------------cacataccacaccaacaa
attaatgctctt------------------------------------------------
------------------------------------------------tgg---------
---------------------------aggacatta------------------------
------------------------------------------------------------
---------------------------------------------------------ttt
tcctgtggcaagttgaattgt---tcagcc------------aacaag------------
------------------------------------------------------------
------------------agatta---------tttcataagacg---------------
---------------------------------agtacaatcggataccaa---------
------------------aggaggaca---------------------------------
------------------------------------tat---tcatccatcatctataaa
------------------------------------------------------------
---------------------------------------aag------------------
---------------ggtgtatgcaaaggg---------cgtcatagtttggat------
------------------------------------------------------------
------------------------------------------------------------
---------------------------------tct---ggg------tttcgtaacgtt
------gtgcgt---------------cctatctcttcttgctcgatcagt---------
tcgtcagctcagtctgca---cga------acactaaaccaaagtacgctttcggattat
---gccgaacatgatgat---gtgccaaca---actataactccttcagatggcagagta
atgcttatcgacggcacttcaatcatatatagagcatattacaaacttattgcaaaattg
caccatggtcatctttctcatgctgatggcaatggagattgggtccttactatattcagc
gcattgtctctgataattgatgtcttggaatttctcccttcccatgttgcggtggttttt
gaccatgatggggtaccatatggtcat---gcttcttattcatccaaacaaagttttgtt
gcaaaaggcctaaatttccgtcacaccctatatccgtcttataaaagcaatcggcctcca
accccggatacaattgttcaggggcttcagtatttgaaagcatccatcaaggcaatgtcc
atcaaagtaattgaggtcccaggtgtggaagctgatgatgtgattgggacactggctatc
agaagcgtcagtgatgggttcaaggtacgagttgtctccccggacaaagacttctttcaa
attctatctccttcattgcgcttattgcggattgctcctcgtggatttgagatgtcttct
tttgggatggaagactttgctaagaaatatggcaccttgatgccgtctcaatttgttgat
gtaatctcactcgtgggagacaaatctgacaacataccaggagttgatggaattggggac
gtgcatgctgttcaattgattacaaaatttggcacattggaaaatttgttgcagtgtgtt
gagcaagttactgaggagcgaatcaaaaaggcattgatttcaaatgctgagcaggctatt
------ctaagcaagaatcttgctatg------ttgcgttct---gatcttccatcgtac
atggttccgtttgccacgaacgacttggctttttacaaaccagaggacaatggcgagaaa
ttcacaagcctcttgaccgcgataagtgcttatgcagaagggttttctgcggattctata
attaggagggccttttatctatggaagaagctcgaaagcaaa
>Euphrasiaarctica
------------------------------------------------------------
------------------------------------------------------------
------------------------------------------------------------
------------------------------------------------------------
------------------------------------------------------------
------------------------------------------------------------
------------------------------------------------------------
------------------------------------------------------------
------------------------------------------------------------
------------------------------------------------------------
------------------------------------------------------------
------------------------------------------------------------
------------------------------------------------------------
------------------------------------------------------------
---------------------------------------------nnnttgaat------
------------------------------------------------------------
------------------------------------------------------------
---------------------------------tct---gat------ttttgcaatgtt
------ttgcgc---------------cccaacccttctgttgcaatcagc---------
acatctgcccaacttgcg---cga------gcactcgatcaaagtgcgctttcggattcc
---gccgcacgtgaagac---gggccaacg---accgttaccccgtcgaatggcagagta
atgcttatcgatggcacttcaatcatatacagagcatattacaaacttattgctaaattg
caccatggtcatcttacgcatgctgatggcaatggagattgggtcctaactattttcagt
gcattgtctctgnnn---------------------------------------------
---------ggggtaccatatggtcat---gcttctctttcatccaaacaaagttttgtt
gcaaaaggtctaaatttccgccacaccctatatccgtcttataaaagcaatcggcctcca
accccggatacaatagttcaggggcttcagtacttgaaagcatctatcaaagcaatgtcc
atcaaagtaatcgaggtcccaggcgttgaagctgatgatgtaattggtaccctggctgtc
agaagcgtcaatgatggcttcaaggtacgagttgtctctccagacaaagacttttttcaa
attatatctccttcattgcgtttattgcggatcgctcctcgtggatttgagatgtcctct
tttgggatggaagattttgctaagaaatatggaaccttgaagccatctcaatttgttgat
ataatctcacttgtgggagacagatctgacaatataccaggagttgatgggattggggat
gttcatgctattcaactgattacgaaatttggggcattg---------------------
------------------------------------atttcaaatgctgagcaggctatt
------ctaagcaaaaatctt---atg------ttgcgttct---gatcttccattctac
atggttccatttgccaccaatgacctgatttttatccaaccagaggacaacggagagaaa
ttcaaaaacctcttgactgcaattagtgcttacgcggatgggttttctggggattatatc
attagaagagcattcaatctatggaagaagcttggaagccaa
>OrobancheCumanamana
atggcttgc------------cat------------------cacataccacaccgacaa
attcgtgcctct------------------------------------------------
------------------------------------------------tgg---------
---------------------------aggacattc------------------------
------------------------------------------------------------
---------------------------------------------------------tat
tcttgttggaagtggaattct---tcactc------------agtaag------------
------------------------------------------------------------
------------------agactc---------ttctacacgttg---------------
---------------------------------agtgctcttggacagccaagcagg---
------------------agaaggaca---------------------------------
------------------------------------tactcttcattcattacgtataaa
------------------------------------------------------------
---------------------------------------aatgtagacgttcacccgtgt
cgactgtcgcgtactgatttctgcaaaggg---------tgtcatagtctgaat------
------------------------------------------------------------
------------------------------------------------------------
---------------------------------tct---gga------ttttgtaatgtt
------gtgcgc---------------cctatctcttctagtgtaatcagt---------
acatctgctcaaattgca---caa------gaaattaaccaaagtacacttctggattct
---gccgtatgcgaagat---ggaccaacg---accacaactccgtcaaatggcagagta
atgcttattgatggcacttcaatcatatatcgagcatattacaaacttatcgcaaagttg
caccatggtcatctttcgcatgctgatggcaatggagattgggtactaacaattttcagt
gcattgtctctgataattgatgtcttggaatttctcccttcacatgtagcggtggttttc
gatcatgatggaggaccatatggtcat---gcttctctttcatccaaacaaagttttgtt
gccaaaggcctaaatttccgccataccctatatccctcctataaaagcaatcggcctcca
accccagatacagtagttcaggcgcttcagtatttgaaagcatccatcaaggcaatgtcc
atcaaagtaattgaggtcccaggcgttgaagctgatgacgtaattgggaccttggctgtc
agaagcgttagtgatgggttcaaggtacgagttgtctcccccgacaaggacttttttcaa
attctatctccttcgcttcgtctattgcggattgctcctcgtggctttgagatgtcttct
tttgggatggaagattttgggaagaaatatggaacattgaagccatctcaatttgttgat
gtaatctcacttgtaggagacaaatctgacaatataccaggagttgatgggattggggat
gtgaatgctgttcaactgattacaaaatttggcacattagaaaatttattgcagtgtgtt
gagcaagttgatgaggagcgaatcaaaaaggcactgatttcaaatgctgagcaggctatt
------ctgagcaagaatcttgctatg------ctgcgttct---gatcttccattctac
atggttccatttactacaaatgacctgaattttatcaaaccagaggacaatggtgagaaa
ttcacaagcctcttgactgccattagtgcttatgccgaaggattttctgcggattctata
attagaagggcttcctatttgtggaagaagctcggaagcaaa
>Ofasciculata
atgtattgc------------tat------------------catttaccacaccaacaa
attcatgccttt------------------------------------------------
------------------------------------------------tgg---------
---------------------------aggacattt------------------------
------------------------------------------------------------
---------------------------------------------------------tat
tcctgtgggaagttgaattgt---tcagtc------------agcaag------------
------------------------------------------------------------
------------------agactc---------tcttacaagttg---------------
---------------------------------agtgctattggacaccca---------
------------------atgaggaca---------------------------------
------------------------------------tactcttcatccattctgcataaa
------------------------------------------------------------
---------------------------------------aag------------------
---------------gatctctgcaaaggg---------tgtcatagtttgaat------
------------------------------------------------------------
------------------------------------------------------------
---------------------------------tct---gga------ttttggaatgtt
------gtgcgc---------------cctatctcttctagtgtaatcggt---------
acatcggctcaaattgca---caa------gcc------caaagtacactttcccattct
---gccatatgtgaagat---gtaccaaca---accataaatccgtcaaatggcagagtg
atgcttattgacggcacttcaatcatatatagagcatattacaaactgcttgcaaaattg
caccatggtcatctttcgcatgctgatggaaatggagattgggttttaactattttcagt
gcattgtctctgataattgatgtcttggaatttctcccttcccatgtagtggtggtcttt
gatcatgatggggtaccatatggtcat---gcttctctttcatccaaacaaagttttgtt
gcgaaaggcctaaatttccgccacaccctatacccctcgtataaaagcaaccggcctcca
acaccggatacaatcgttcagggtcttcagtacttgaaagcatctatcaaggcaatgtcc
atcaaagtaattgaggtcccaggcgttgaagctgatgatgtaattgggaccttggctgtc
agaagcgtcaatgacgggttcaaggtacgagttgtctccccagataaggacttttttcaa
atcctatctccttcgttgcgtttattgcggattgctcctcgtggctttgagatgtcctct
ttcgggctggaagattttgctaagaaatatggaaccttaaagccatctcaatttgttgac
gtaatctccctcgtgggagacaaatctgacaatataccaggagttgatgggattggggat
gtgcatgctgttcaactgattacaaaatttggcacattggaaaatttgttgcagtgtgtt
gagcaagttaatgaggatcgtatcaaaaaggcactgatttcaaatgctgcgcaggctatt
------ctaagcaagaatcttgctatg------ttgcgttct---gatcttccattctac
atggttccatttaccaccaatgacctgacttttatcaaaccggaggacaatggtgagaaa
ttcacaagcctcttgactgccattagtgcttatgcagaaggattttctgcggattctata
attagaagggccttgtatttgtggaagaagctcggaaacgaa
>PhelipancheAegyptiaca
atggcttgc------------tat------------------catttaccgcaccaacaa
attcatgccttt------------------------------------------------
------------------------------------------------tgg---------
---------------------------aggacattt------------------------
------------------------------------------------------------
---------------------------------------------------------tat
tcttgtgggaagtcgaattgt---acagtc------------agtaag------------
------------------------------------------------------------
------------------atactc---------tcttacaagttg---------------
---------------------------------agtgctattggacaccat---------
------------------acgaggaca---------------------------------
------------------------------------tactcttcatccattatgtataaa
------------------------------------------------------------
---------------------------------------aag------------------
---------------gatttctgcaaaggg---------tgtcgtagtttggag------
------------------------------------------------------------
------------------------------------------------------------
---------------------------------tct---gga------ttttgtgatgtt
------gtgcgc---------------cctatctcttctagtgtaattagt---------
acatgtgctcaaattcca---cac------gca------caaagtagactgtcggatcct
---gccatatgtgaagat---gtatcgaca---accataagtccgtcagatggcagagta
atgcttattgacggcacttcgattatatatagagcatattacaaactccttgcaaaattg
caccatggtcatctttcgcatgctgatgggaatggagattgggtcctaactattttcagt
gcgttgtctctgataattgatgtcttggaattcctcccctcccatgtagcggtggttttt
gatcatgatggggtaccatatggtcat---gcttctctatcatccaaacaaaattttgtt
gcgaaaggcctaaatttccgccacaccctatatccctcgtataaaagcaatcgacctcca
acaccggatacagtcgttcaggggcttcagtacttgaaagcatccataaaggcaatgtcc
atcaaagtaattgaggttccaggcgttgaagctgatgacgtaattgggacgttggctatc
agaagtgtcaatgatggcttcaaggtacgagttgtctccccagacaaggacttttttcaa
attctatctccttcgttgcgtttattgcggattgctcctcgtggctttgagatgtcctct
ttcgggatggaagattttgcgaagaaatatggaaccttaaagccatctcaatttgttgat
gtaatctcacttgtgggagacaaatctgacaatataccaggagttgatgggattggggat
gtgcatgctgttcaactgatcacagaatttggcacattggaaaatttgttgcagtgtgtt
gagcaagttaatggggagcgtattaaaaagtcactgatttcaaatgctgaacaggctatt
------ctaagcaagaatctggctatg------ttgcgttct---gatcttccattctac
atggttccatttaccaccaacgacctgacttttatcaaaccagaggacaatggcgagaaa
tttacaagcctcttgactgccatttctgcttatgcagaaggattttcggcagattctata
attagaagagcctcatttttgtggaagaagctcggaaacaaa
>ConopholisAmericanaamericana
atggcttgc------------tat------------------catataccacaccaacaa
attcatgccttt------------------------------------------------
------------------------------------------------tgg---------
---------------------------aggacattt------------------------
------------------------------------------------------------
---------------------------------------------------------tat
tcttgcgggaggtcggattgt---tcagtt------------agtaag------------
------------------------------------------------------------
------------------agattc---------ttttacaatttg---------------
---------------------------------agtactcttggataccca---------
------------------tgcaggaca---------------------------------
------------------------------------tactcttcatccatccagtataaa
------------------------------------------------------------
---------------------------------------aag------------------
---------------gatttctgcaaaggg---------tgtcatagtttgaat------
------------------------------------------------------------
------------------------------------------------------------
---------------------------------tat---gga------ttttgtaatgtt
------gtgcgc---------------cctatctcttctagtgtaatcagt---------
acttctgctcaaattgca---caa------gcacttaaccaaagtacagttacagattct
---gccatacatgaagat---ggaccaaca---accataactccatcaaatggcagagta
atgcttattgatggcacttcaatcgtatacagggcatattacaaacttcttgcaaaactg
caccatggtcatctttcgcatgctgatggcaacggagattgggtcctaacaatcttcagt
gcattgtctctgataattgatgtcttggaatttctcccttcccatgtagcggtggttttt
gaccatgatggggtaccatatggtcat---gcttctctttcatccaaacaaagttttgtt
gcgaaaggtctaaatttccgccacaccctatatccctcttataaaagcaatcggcctcca
accccggatacaatcgttcaggggcttcagtacttgaaagcatccatcaaggcaatgtcc
atcaaagtaattgaggtcccaggcgttgaagctgatgatgtaattgggaccctggctgtg
agaagtgtcaatggtgggttcaaggtacgagttgtctccccagacaaagacttttttcaa
attctatctccttcgttgcgtttattgcggattgctcctcgtggctttgagatgtcctct
tttgggatgggagattttgctaagaaatatggaaccttgaagccatctcaatttgttgat
gtaatctcactcgtgggagacaaatctgacaatataccaggagttgaaggaattggggat
gtgcatgctattcaactgattacaaaatttggcacattggaaaatttgttgcagtgtgtt
gagcaagttgatggggagcgaatcaaaaaggcattgatttcaaatgctgagcaggctatt
------ctaagcaagaatcttgctatg------ttgcgtttt---gatcttccattctac
atggttccatttacaaccaatgacttgacttttatcaaaccagaggacaatggtgaaaaa
ttcacaagccttttgactgccattagcgcttatgcagaaggattttctgcagattttata
attagaagggccttctatctgtggaagaagctcggaagcaaa
>Epifagusvirginiana
------------------------------------------------------------
------------------------------------------------------------
------------------------------------------------------------
------------------------------------------------------------
------------------------------------------------------------
------------------------------------------------------------
------------------------------------------------------------
------------------------------------------------------------
------------------------------------------------------------
------------------------------------------------------------
------------------------------------------------------------
------------------------------------------------------------
------------------------------------------------------------
------------------------------------------------------------
------------------------------------------------------------
------------------------------------------------------------
------------------------------------------------------------
------------------------------------------------------------
------------------------------------------------------------
------------attgca---caa------gcacttaaccaaagtacagttgcggattct
---gccatatgtgaagat---ggaccaaca---actataactccatcaaatggcagagta
atgcttattgatggcacttcaatcatatatagagcatattacaaacttcttgcaaaactg
caccatggtcatctttcgcatgctgatggcaacggagattgggtcctaacaattttcagt
gcattgtctttgataattgatgtcttggaatttctcccttcccatgtagcggtggttttt
gaccatgatggggtaccatatggccat---gcttctctttcatccaaacaaagttttgtt
gcgaaaggcctaaatttccgccacaccctatatccctcttataaaagtaatcggcctcca
accccggatacaatcgttcaggggcttcagtacttgaaagcatcaatcaaggcaatgtcc
atcaaagtaattgaggtcccaggcgttgaagctgatgatgtaattgggaccctggctgtg
agaagtgtcaatggtgggttcaaggtacgagttgtctccccagacaaagacttttttcaa
attctatctcctccgttgcgtttattgcggattgctcctcga------------------
------------------------------------------------------------
------------------------------------------------------------
------------------------------------------------------------
------------------------------------------------------------
------------------------------------------------------------
------------------------------------------------------------
------------------------------------------------------------
------------------------------------------
>StrigaAsiatica
atggcttgt------------tat------------------catatatctcaccaaaaa
gttcaagcctgt------------------------------------------------
------------------------------------------------tgg---------
---------------------------aggacattg------------------------
------------------------------------------------------------
------------------------------------------------------------
------------------------------------------------------------
------------------------------------------------------------
------------------------------------------------------------
------------------------------------------------------------
------------------------------------------------------------
------------------------------------tattcaagctgg------------
------------------------------------------------------------
---------------------------------------aaa------------------
---------------------ccaaatggt---------nnnagtcacttgatt------
------------------------------------------------------------
------------------------------------------------------------
---------------------------------tct---gga------gtttgtggtgtc
------gtgcgc---------------cctttctcttctactgctatcagt---------
acatctgctcaaagtgca---caa------gcaattgacgagagcacgatatcgaattct
---gctacaagtgatgat---gtgcagaca---accattactccgtcaaatggcagagta
atgcttatagatggcacttcaatcatatatagagcatattacaaacttcttgcaaaattg
caccatggtcatctttcacatgctgatggaaatggagattgggtcctcactattttcagt
gcattgtctctgataattgatgtcttggaatttctcccttcacatgtagcggtggttttt
gaccatgatggggtaccatatggtcat---gcttctctttcaaccaaacaaagttttgta
gcgaaaggcctgaatttccgccacaccctatatcccgcttataagagcaaccggcctcca
acccccgatacaatcgtgcagggccttcagtacttgaaagcatccattaaggctatgtcc
atcaaagtaattgaggtcccaggtgttgaagctgatgatgtaattgggaccctggccgtg
agaagtgtcaatgatggattcaaggtacgagttgtctccccagacaaagacttcttccaa
attctatctccttcgttgcgtttattgcggattgctcctcgtggatttgagatgacctct
ttcgggatggaagattttgctatgaaatatggagacttggcgccatctcaatttgttgat
gtaatctcacttgttggagacaaatctgacaatataccaggagttgacaagataggggat
gtgcatgctgttgaactgattacaaaatttgggacgttggaaaatctgttggattgtgtt
gagcaagttgatgaggagcgaattaaaaaggcactgatttcaaactccgagcaggcaatt
------ctaagcaaaaatcttgctatg------ctgcgttct---gatcttcccttctat
atggttccatttaccaccaatgacctgggttttgtcaaaccagaggacaatggtgagaaa
ttcacgagccttttgactgccatcagtgcttatgctgaaggattttcagcagatcgtata
attagaagggccttctatttgtggaagaagctcgaaagaaaa
>Aeginetiaindica
atggcttgt------------tat------------------catgtagcacaccaacaa
attcaagcctgt------------------------------------------------
------------------------------------------------tgg---------
---------------------------aggccattg------------------------
------------------------------------------------------------
---------------------------------------------------------tat
cttagctggaaaaataatcat---tcagtc------------aggaac------------
------------------------------------------------------------
------------------agattc---------ttctatagtttg---------------
---------------------------------agcacttcagaatatcca---------
------------------aggagaaaa---------------------------------
------------------------------------ttttcttcatccatcctgtgtaaa
------------------------------------------------------------
---------------------------------------aag------------------
---------------ggtttctgtgaaagg---------gctcgttgtttgaat------
------------------------------------------------------------
------------------------------------------------------------
---------------------------------act---gaa------gtttctggattt
cgtagtgtgcgc---------------cctatctcttctgatataaccact---------
acatatgctcaaatttca---caa------gcaaccaaccagagtacattttcaagttct
---gctatatgcgaggat---gggccaaca---gatataaatccatcaaatagcagagta
atgcttattgatggcacttcaatcatatatagagcatattacaaacttcttgctaaattg
caccatggtcatctttcacatgctgatggaaatggagattgggtcctcactattttcagt
gcattgtctctgataattgacgtcttggaatttctcccttcacatgtagcggtggttttt
gaccatgatggggtaccatatggtcgt---acttctctatcaaccaaacaaaattttgtt
ggaaaaggattgaatttccgccacaatctatatcccgcttataagagcaaccggcctcca
accccagatacaattgtgcagggtcttcagtacttgaaagcatctatcaaggccatgtcc
atcaaagtgattgaggtcccaggagttgaagctgatgatgtaattgggaccctgggcgtg
agaagcgtcaatgatggattcaaggtacgagttgtatccccagacaaagattttttccaa
attctatctccttctttgcgtttattgcggatcgctcctcgtggatttgagatgtcctcc
tttgggatggaagattttgccaagaaatatgggaacttgaagccatctcaatttgttgat
gtagtctcacttgttggagacaaatctgacaacataccaggagttgatgggataggggtt
gttcatgctgttcaactgattacaaaatttgggacattggaaaatttgttgcagtgtgtt
gagcaagttgttgaggagcgaatcaaaaaggcactgattttacatgctgagcaagctgtc
------ctaagcaagaatctggctatg------ttgcggtct---gatcttccattctat
ttggttccattcaccaccaatgatctggcttttgccaaaccacaggatggcggtgagaag
ttcacgagccttttgactgccatcagtgcttatgcagaaggattctcagcagatcatata
attcgaaggacccttcatctttggaagaagctcgaatcaaaa
>ChristisoniaKwangtungensis
atggcttgt------------tat------------------catatagcacaccaacaa
attcaagcctgt------------------------------------------------
------------------------------------------------tgg---------
---------------------------agggcattg------------------------
------------------------------------------------------------
---------------------------------------------------------tat
cgtagctggaaaaataatcat---tcgggt------------------------------
------------------------------------------------------------
------------------------------------------------------------
------------------------------------------------------------
------------------------------------------------------------
------------------------------------------------------------
------------------------------------------------------------
------------------------------------------------------------
------------------ttctgcgacagg---------cgttgtagtttcaatactgga
------------------------------------------------------------
------------------------------------------------------------
------------------------------gtttct---gga------tttcgtagtgtt
------gtgcgc---------------cctatatcttctgatgtaaccagt---------
acatatgctcaaatttca---caa------gcaaccaaccgaagtacattttcgaattct
---gctatgtgcgaggat---gggccaaaa---gttataaatccatcagatagcagagta
atgcttattgatggcacttcaatcatatatagagcatattacaaacttcttgcaaaattg
caccatggtcatcttacacatgctgatggaaatggagattgggtcctcactattttcagt
gcattgtctctgataattgatgtcttggaatttctcccttcgcatgtagcggtggttttt
gaccatgatggggtaccatatggttat---gcttctctatcaagcaaacaaaattttgtt
ggaaaaggattgaatttccgccacaacctatatcctgcttataagagcaaccggcctcca
actccagatacaattgtgcagggtcttcagtacttgaaagcatctatcaaggccatgtcc
atcaaagtaattgaggtcccaggagttgaagctgatgatgtaattgggaccttgggcgtg
agaagcgtcaatgatggattcaaggtacgagttgtatccccagacaaagattttttccaa
attctatctccttctttgcgtttattgcggattgctcctcgtggatttgagatgtcctcc
tttgggatggaagattttgccaagaaatatggaaacttgaagccatctcaatttgttgat
gtagtctcacttgtcggagacaaatctgacaacataccaggagttgatgggataggggat
gtgcatgctgttcaactgattacaaaatttgggacattggaaaacttgttgcagtgcgtg
gagcaagttgttgagcagcgaatcaaaaaggcactgattttacatggtgagcaagctgtc
------ctaagcaagaatctggctatg------ttgcgttct---gatcttcccttctat
ttggttccatttaccaccaatgacctggcttttgccaaaccacaggacggcggtgagaag
ttcacgagccttttgactgccataagtgcttatgcagaaggattctcagcagatcatata
attcgaaggacccttcatctttggaagaaactcgaaacaaaa
>Alectravogelii
atggcttgc------------tat------------------catatatcacaccaacaa
attcaagcctgt------------------------------------------------
------------------------------------------------tgg---------
---------------------------agaacattt------------------------
------------------------------------------------------------
---------------------------------------------------------tgt
tttgggtggaaaaagaatcat---cctgtt------------agtaag------------
------------------------------------------------------------
------------------agattc---------ttatgtgatttg---------------
---------------------------------agtacttttgggtgccca---------
------------------aggaggaaa---------------------------------
------------------------------------atctcttcgtccatcttctgtaaa
------------------------------------------------------------
---------------------------------------aag------------------
---------------gatatctgccgaagg---------cgtcgtagtttaaca------
------------------------------------------------------------
------------------------------------------------------------
---------------------------------aat---gga------gtttctggattt
------------------------------tgtagtgttgatgtaatcagt---------
acatcttcacaaactgca---caa------gcaatcaaccagactaccatttcggattct
---gaaacacatgaggat---gtgccggct---gccataaatccatcgaatggcagagta
atgcttattgatggcacttcaatcatatatagagcttattacaaacttctcgcaaaattg
caccatggtcatctttcacatgctgatggaaatggggattgggtcctcactattttcagt
gcactgtctctgataattgatgtcttggaatttctcccttcacatgtagcggtggttttt
gaccatgatggggtaccgtatggtcat---gcttctctttcaacgaaacaaagtgtaatt
gcaaaagggttgaatttccgccacaacctatatccggcttataaaagcaaccggcctcca
acccccgatacaattgtgcagggtcttcagtacttgaaagcatccatcaaggccatgtcc
atcaaagtaattgaggtcccaggggttgaagctgatgatgtaattgggaccctggccgtg
agaagcgtcgatggtggattcaaggtacgagttgtctcccctgacaaagactttttccaa
attctatctccttcattgcgtttattgcggattgctcctcgtggatttgagatgtcctcc
tttggtatggaagattttgccaataaatatggaaacttgaagccttctcaatttgttgat
gtaatctcacttgttggagacaaatctgacaatataccaggagttgacgggataggggat
gtgcatgctgttcaattgattacaaaattcgggacattggaaaatttattgcgctgtgtt
gagcaagttgaaggggagcgaataaaaaaggcacttatttcaaatgctgagcaggctatc
------ctaagcaagaatcttnnn------------------------------------
------------------------------------------------------------
------------------------------------------------------------
------------------------------------------
>Escobedia
atggcttgt------------tat------------------catatatcacaccaacaa
attcaagcctgt------------------------------------------------
------------------------------------------------tgg---------
---------------------------aggacattt------------------------
------------------------------------------------------------
---------------------------------------------------------tgt
tttgggtggaaaaagaatgac---acagtc------------agtaag------------
------------------------------------------------------------
------------------aaactc---------ttctgtaatttg---------------
---------------------------------agtacttttgggtaccca---------
------------------aggaggaaa---------------------------------
------------------------------------ttctcttcgttcatcttctgtaaa
------------------------------------------------------------
---------------------------------------aag------------------
---------------gatatctgccgaagg---------cgttgtagtttgaataatgga
------------------------------------------------------------
------------------------------------------------------------
------------------------------gtttct---gga------ttttgtagtgtt
------gtgcgc---------------cctatcttttctgatgtcaccagt---------
acatcttctcaaattgca---caa------gcaatcaaccagagtaccgtttcggattct
---gatattagtgaggat---gggtcggct---gccataaatccatcaaatggcagagta
atgcttattgatggcacttcgatcatatatagagcttattacaaacttcttgcaaaattg
caccatggtcatctttcacatgctgacggaaatggagattgggtcctcactattttcagt
gcactgtcactgataattgatgtcttggaatttctcccttcacatgtagcggtggttttt
gaccatgatggggtaccttatggtcat---gcttctctttcaacgaaacaaagtttagtt
gcaaaagggttgaatttccgccacaacctatatccggcttataaaagcaaccggcctcca
acccctgatacaattgtgcagggtcttcagtacttgaaagcatccatcaaagccatgtcc
atcaaagtaattgaggtcccaggcgttgaagctgatgatgtaattgggaccctggccgtg
agaagcgtcgatggtggattcaaggtacgagttgtctcccctgacaaagactttttccaa
attctatctccttcattgcgtttattgcggattgctcctcgtggatttgagatgtcctcc
tttggtatggaagattttgccaataaatatggaaacttgaagccttctcaatttgtggat
gtaatctcacttgttggagacaaatctgacaatataccaggagttgacgggataggggac
gtgcatgctgttcaattgattacaaaatttgggacgttggaaaatttgttgcgctgtgtg
gagcaagttgaaggagaacgaatcaaaaaggcacttatttcaaatgctgagcaggctatc
------ctaagcaagaatcttgctatg------ctgcgttct---gatctcccattctat
atggttccgtttacaaccaacgacctggcttttgtcaaaccggaggatgatggtgagaaa
ttcaagagcctcttgactgccgtcggtgcttatgcggaaggattttccgcagatcacata
attcgaagggccttctatctttggaagaagctcgaaagaaaa
>LindenbergiaPhilippensis
atggcttgc------------tat------------------catatacaaccgcaacaa
attcacgcctta------------------------------------------------
------------------------------------------------tgg---------
---------------------------aggggattt------------------------
------------------------------------------------------------
------------------------------------------------------------
tattcctgtgggaagaattat---tcagtc------------agtaag------------
------------------------------------------------------------
------------------aggcta---------aattacaaattg---------------
---------------------------------agtactgttggatgccca---------
------------------aggaggaca---------------------------------
------------------------------------tacacttcatccattgtgcataaa
------------------------------------------------------------
---------------------------------------atg------------------
---------------gatttgtgcaaaggg---------tgtcttagtttgaat------
------------------------------------------------------------
------------------------------------------------------------
---------------------------------tct---gga------tttcgtaatgtt
------gtgcgc---------------cctatctcgtctagtgtattcagc---------
agatcggctcaaattgca---gaa------gcagttaatcagagtaccctttcggattcg
---gccgtacgtgaagat---ggaccatcc---accataactccatcaaatggcagagtc
atgcttattgatggcacttcaatcatatatagagcatattacaaacttcttgcaaaattg
caccatggtcatcttacgcatgctgatggcaatggagattgggtcttaactattttcagt
gcattgtctctgataattgatgtcttggaatttcttccttcacacgtagcggtggttttt
gaccatgatggggtaccatatggtcat---gcttctctttcatccaaacaaagttttgtt
gggaaaggcctaaatttccgccacaccctgtacccctcttacaaaagcaatcggcctccc
acaccggatactatcgttcaggggcttcagtacttgaaagcatccatcaaggcaatgtca
atcaaagtaattgaggtcccaggagttgaggctgatgatgtcatagggaccctggcatcc
agaagcgtcaatggtgggttcaaggtacgagttgtctccccagacaaagacttttttcaa
attctatctccttcactacgtctattgcggattgctcctcgtggctttgagatgtcctct
tttgggattgaagattttgctaagaaatatgggtccttgaagccatctcagtttgttgat
gtaatctcacttgtgggagacaaatctgacaatattccaggagttgatggaataggggat
gtgcatgctgtacaactgattacaaaatttggcacattggaaaacttgttgcagtgtgtt
gagcaagttaatgaggaacgaatcaaaaaggcattgatttcaaatgctgagcaggctatt
------ctgagcaagaatcttgctatg------ttacgttct---gatcttccattctac
atggttccctttaccaccaatgacctgacgtttatcaaaccagaggacaatggtgagaaa
ttcacaagcctgttgacagccattagtgcttatgcagaaggattttctgcagattctata
attagaagggctttctatctgtggaagaagctcgaaagccaa
>SesamumIndicum
atgaca---------------tac------------------------------------
------------------------------------------------------------
------------------------------------------------------------
------------------------------------------------------------
------------------------------------------------------------
------------------------------------------------------------
------------------------tct---------------------------------
------------------------------------------------------------
------------------------------------------------------------
------------------------------------------------------------
------------------------------------------------------------
------------------------------------------tcatcctacccattgaaa
------------------------------------------------------------
---------------------------------------aag------------------
---------------gatttccgcagagga---------tgttgtagtttgaat------
------------------------------------------------------------
------------------------------------------------------------
---------------------------------tct---gga------ttgtgtaaggtt
------gtccgc---------------catatttcttctagtggtatcagc---------
acatcttctcaaaatgca---caa------acagttagccaaagcacactttttgattcc
---gccatacatgaagag---ggatcagcc---accagcagtccgtcaaatggcagagta
atgcttattgatggcacttcaatcatatatagagcatattacaagcttcttgcaaaattg
caccatggtcatctttcacatgctgatggcaatggagattgggtcctaaccatttttagt
gcattatctctg------------------------------------------------
------------------------------------------------------------
------------------------------------------------------------
------------------------------------------------------------
------------gaa---------------------------------------------
---------------------aaggaaaaatgtcaaaacccgtcaaag------------
------------------------------------------------------------
------------------------------------------------------------
------------------------------aatgttaaaggtgtagag------------
---------------------aatgagttctcc------------------aactgtatt
---------------------------------------------------------att
------cttagcaaggcaattgaaatgcatcatttgcatgtg---aacacttccttc---
------------------------------------------------------------
------------------------------------------------------------
------------------------------------------
>OleaEuropaea
atggcgtgc------------tac------------------------------------
------tccttt------------------------------------------------
------------------------------------------------cag---------
---------------------------cgaactctt------------------------
------------------------------------------------------------
------------------------------------------------------------
tattgttttgcaaacagtttt---ttggcg------------actcga------------
------------------------------------------------------------
------------------agagct---------tctaacgagctg---------------
---------------------------------attagtttcgcaagacca---------
------------------cgtaccagc---------------------------------
------------------------------------tattcttcaaatgtgctgtttaaa
------------------------------------------------------------
---------------------------------------aat------------------
---------------agatttggtagagtg---------tgttgtagtttgagt------
------------------------------------------------------------
------------------------------------------------------------
---------------------------------tct---ggt------tggtgtaaagtt
------gtacgg---------------agagtttcttcatatggtataagt---------
acatctgctgaaagtgca------------acactagctcaagatgcaatttttgattca
---gctgaccgaggagat---ggattagcg---aaccacagttcttcaaatggtagagtt
atgcttattgatggaacatcaatcatttatagggcgtactacaagcttcttgctaaattg
caccatggccacctctcagatgctgatggaaatggggattgggtcctaaccatttttaca
gccctgtctcttataattgatgtcttggaattcatcccttcgcatgtggcggtgattttt
gatcacaatggagttccatacggtcac---acttctctttcatccaaacaaagttatgtt
gcaaaaggcctaaattttcgtcacacccttttcccttcatacaaaagcaatcggcctccc
acaccagataccatcattcagggactccagtacttgaaagcatccatcaaggcgatgtct
attaaagtgattgaggtgccaggtgtcgaagctgatgatgtaattgggaccttggctgtt
aagagtgtcaatgcagggttcaaggtgcgagttgtctccccagacaaggatttttttcag
attctgtctccttcattgcgtctattaaggattgctcctcgtggactcgagatggtctcc
tttggcatggaagattttgctaagaaatatggaacgctagaaccttctcagtttgttgat
gtgatgtcacttgtgggagacaaagctgataatataccaggagttgaaggtattggaaat
gtccatgcagtgcaattgattacaaagtttggtacattggaaaacctgctgcagtgtgtt
gaacaagttgatgaggagcgaatcaggaaggccttgacgtcaaatgctgagcaggctctc
------ctaagcaagaatctggccatg------ctacggtct---gatcttccattctac
atggttccattttccaccgaagatctgacttttatgaaaccagaggataatggggaaaaa
ttcacaagccttttgacagctatcagtgcttatgcagaaggattttctccagataccatc
attagaaaggctttttatttgtggaagaagcttgaaagacag
>ArabidopsisThaliana
gtcatgacg------------ctg------------------catctgtatcat---cac
tcccgttttcta------------------------------------------------
------------------------------------------------tgg---------
---------------------------aggaatctc------------------------
------------------------------------------------------------
------------------------------------------------------------
---tgttttcctcggagtgttggaaacttg------------tgtaat------------
------------------------------------------------------------
------------------cggaac---------tgttctctcatc---------------
------------------------------------------------------------
------------------------------------------------------------
------------------------------------tctccttcccttgcacgctctgcg
------------------------------------------------------------
---------------------------------------aag------------------
---------------tactattgcagttcc---------gtagctgtt------------
------------------------------------------------------------
------------------------------------------------------------
---------------------------------tct---gaa------ttctcaaatgaa
---------------------------------gcagctagtggcagcaca---------
ttgacttctataagtgaa---gat------gttacgccacagtcgataaaatatcctttc
---aagtcagaagaaaga---gtagctagt---actgctgcttcttcaaatggcagagtg
atgcttattgatgggacatcgattatatacagggcttattataagcttttagcaaggttg
aatcatggtcatctggctcatgctgatggaaatgcggactgggttttaacaatattttca
tctctttctcttctgattgatgttttgaaatttctcccatcccatgtggcggtggtgttc
gaccatgatggagttccttatggcact---acttctaattcatctacaggttatcgttct
gcaaaaggcatgaacttccgtcatactctctacccagcatataaaagtaatcgtcctccc
acacctgataccatagtacaaggacttcaatatctcaaagcgtccatcaaggcaatgtct
ataaaagttatagaggtgccaggtgtagaagctgatgatgttattggaacactggctatg
cgaagcattagtgccggtttcaaagtccgagttgtctctccagacaaagacttctttcag
attctttctccctcgttgcgtcttcttcgactaacaccacgcggatcagagatggcttct
tttggaatggaagattttgctaaaaagtttggaaatttggaaccagcacaatttgttgat
atcatcgcccttgctggagacaagtctgataatattccaggagttgatggtattgggaat
gtgcacgcagtggaactgatatctagatttggcacgttggagaatctgttgcagtctgtg
gatgagatcaaagaaggaaaaataaaggagtctctaatagctagtgcggatcaagccatt
------cttagcaagaaattggcactg------ttacggtct---gatctcccagattac
atagtaccgttcgacacgaaagatcttacttttaagaaaccagaggacaatggtgagaaa
ttgagtagcctgttaatcgcgattgcggattacgcagaaggattttcagctgatccagtc
atcagaagagctttcaggttgtgggaaaaactggaagcagtg
>GlycineMax
atggcgtgttgctataag---tac------------------cataacctatttctccac
tctcatttcttg------------------------------------------------
------------------------------------------------ttg---------
---------------------------agaaagctt------------------------
------------------------------------------------------------
------------------------------------------------ccgttcccgagc
cacgtctacgccacgagtttc---tctcgc------------aatctt------------
------------------------------------------------------------
------------------cgaacc---------ccgtggctgctt---------------
------------------------------------------------------------
------------------------------------------------------------
------------------------------------cgttcttcgcgcgcgccactctct
------------------------------------------------------------
---------------------------------------aag------------------
---------------ggctattgtagtgct---------acttcagaatcgccg------
------------------------------------------------------------
------------------------------------------------------------
---------------------------------gga---gct------gttcccgcgact
---------ccg---------------ccaaccgccgcggcgacgttggtt---------
cccggcgccggaatcgga---acc------gct------cgggcgatgcagttaggttct
---gctgtcaatgcggaa---cgcgtgacg---aacagcgatcctttgaacggcagagtg
atgatcattgacggtacttcgattattcaccgcgcgtactacaagcttttagcaaagttg
caccatggccatctaacacatgctgatggaaatggagattgggttttaatgatgtttacg
gcactatcgcttataattgatgttttggaatttatcccttcccatgtggtggtagtgttt
gaccatgatggaattcctattggtcat---acatataattcatcaaaagaaagttttact
gcaaaaggccagaattttcggcacaatctataccctgcatacaagagcaaccgtcctcca
actcctgataccattgttcagggacttcaatacttcaaagcatccatcaaggctatgtcc
ataaaaatcatcgaggttccaggtgtagaggcagatgatgtgattggaacattagcctta
aggagtgttgatgctgggtacaaggtacgagttgtctcccccgacaaagatttttttcag
attttatctccttcgctgcgtctccttcgaattgctccacgtggtgatcagatggtttca
tttggagttgaggattttgaagagagatatggaggtctgaaaccatcccagtttgcagat
atgatcgcacttactggtgatagatctgataatattccaggagttcatggaattggagat
gttcatgctgtgcaattaatcagtagatttggcacattggagaggttgttggattctgtg
gatcaaattaaagaggatcgcattaaaaaggccttgatcgaaaatgctgagcaggcagtc
------ttgagcaaggaactggcattg------ttgcgttct---gatcttccattgtac
atggtaccgctcgctataagagatctctcgtttaataaaccagaggacaatggtagcaaa
ttcaacagccttttaacagctatcagtgcatacgcagaagggttttcagctgatcctatc
atcaggagaacagttcatttgtggggaaagttggattcaaga
>PrunusPersica
atggcctct------------tct------------------cactcatcgctgcttcac
attcattccttt------------------------------------------------
------------------------------------------------------------
------------------------------tccctt------------------------
------------------------------------------------------------
------------------------------------------------------------
---------cggagaagcttc---agatta------------tttgcc------------
------------------------------------------------------------
------------------agaagc---------ttctcaagcatt---------------
---------------------------------cagagtccaaagaaactt---------
------------------gattcactc---------------------------------
------------------------------------cgcttttctccaattaaatcccca
------------------------------------------------------------
---------------------------------------aag------------------
---------------ggctactgtaacata---------tcctgtagttttaat------
------------------------------------------------------------
------------------------------------------------------------
---------------------------------tcg---gct------ttaccgggagtt
------gttcgt---------------------gagaatggggatgctgca---------
ttttactctaaaagtgag---caa------gtactatgcggagatatgccgctaggttca
---gtcaagcaagaagag---aaaacagtg---aacagtaacccttcagatggtagagtc
atgctcatcgatggcacatcaatcatttatagagcgtactataaacttttagcaaagttg
caccatggccatctgtcacatgctgatggaaacggagattgggtgctaaccatcttttca
gcactttctcttataattgatgtgctgaagtttaccccttcccatgtggcggtggtgttt
gaccatgatggagtttcatttggtcaa---acttgtatttcatccaaagaaaatgttaaa
ggaaaagggctgaattttcgtcatactttataccctgcatacaagagcaatcgcccccct
acacctgataccattgtccaaggccttcaatacttgaaagcttccattaaggctatgtcc
attaaggtgattgaggtgccaggtgtggaagctgatgatgtgattggaacgttggctgtt
aggagtgttgatactgggtacaaggtacgggttgtctccccagacaaagactttttccag
atcctatctccttcattacgtcttttacgaattgctccacgtggctttgatatggtttca
tttggcatggaagaatttgctataaaatatggaagccttcaaccttctcagtttgttgat
gtgatctcacttgttggtgacaaatgcgataatattccaggagttgatggaatcggaaac
gttcatgctgtgcaactcatcactaaatttggcacattggagaatcttttgcactgtgtt
gatcaagttgaagaggaacgaatcagaaagatcttgataacaagtgctgatcaggctgtc
------ttgagcaagaacttggcacta------ttacgttct---gatcttccattctac
atggtacctttcaccacaaatgatctggcatttcaaaagcctgaggacaatggggagaaa
ttcacgagcctcttaacggctataagtgcatatgcggaaggattttcagctgatccaatc
atcaggagagcattttacttatggaacaaactaggaaaaaca
>GossypiumRaimondii
------------------------------------------------------------
------------------------------------------------------------
------------------------------------------------------------
------------------------------------------------------------
------------------------------------------------------------
------------------------------------------------------------
------------------------------------------------------------
------------------------------------------------------------
------------------------------------------------------------
------------------------------------------------------------
------------------------------------------------------------
------------------------------------------------------------
------------------------------------------------------------
------------------------------------------------------------
------------------------------------------------------------
------------------------------------------------------------
------------------------------------------------------------
------------------------------------------------------------
------------------------------------------------------------
------------------------------------------------------------
------------------------------------------------------------
atgcttattgatggcacatcagtcatttatagggcctactacaaacttctagcaaaactg
caccatgggtacctatcacatgctgatggcaacggtgactgggttttaactatatttaca
gctttatcacttataattgatgttctggaatttgttccttcacatgtagcggtggtgttt
gaccatgatggaattccatttggtcat---acatctatttcttcaaaagaaaatgtcatg
ggaaaaggtttaaattttcgtcatactctgtttccttcatacaagagcaaccgccctcct
acaccggataccatagtgcagggacttcaatatttgaaggcatccatcaaagctatgtcc
attaaggtgatagaggtacctggtgtagaagctgatgatgtgattgggacactggctgca
aggagtgttgatgaagggtttaaggttcgagttgtctccccagacaaggatttctttcag
atcctatgtccttcattacgcctactacgaattgcaccacgtggctatgagatggtttca
tttggaatggaggatttctcaaaaagatatggagatctgaaaccttctcagtttgttgat
gtagtctctcttgtgggtgatagatgtgataatatcccaggagttgatggaattgggaat
gtccatgctgttcaacttatcactaagtttggcacattggagaatttactgaagtgtgtt
gatgaagttgaagtggaccacatcaggaaggccttgatagcaaatgctgatcaagccgtc
------ttaagcaaaaacttggcaatg------ctgagatgt---gatcttccattctat
atggtaccattttccaccagagatctcacatttaataaacccgaggacaatggggagaaa
ttcacgagccttttgaatgccataagtgcatatgcagaaggattctcagctgatccaatt
atcagaagagcgttctatttgtggaagaagctcgaaccacct
>TheobromaCacao
atggcgtgt------------ttt------------------cagtctttgaattttcag
actcattcctta------------------------------------------------
------------------------------------------------tgg---------
---------------------------agaagtctt------------------------
------------------------------------------------------------
------------------------------------------------------------
cattgctttcaaagaaacttc---tcaagg------------actcag------------
------------------------------------------------------------
------------------agggtt---------ggaaataacttg---------------
---------------------------------cccagttttaagaaattc---------
------------------tatgtgatt---------------------------------
------------------------------------cgtcctccaccctgtcaaaccatt
------------------------------------------------------------
---------------------------------------aag------------------
---------------gggtattgtagttta---------tcttataccttaaac------
------------------------------------------------------------
------------------------------------------------------------
---------------------------------act------------ttacctggtgct
------cgtcat---------------gcaacttctcatgggaatgcagtg---------
atttcttcaaaaaaggaa---caa------ctattgcaccaagaggcagctcttgacaca
---tccaaccttcaagaa---agagtggtg---aatgctaattactcaaataatagagta
atgcttattgatggcacatctgtcatttacagggcttactataaacttctagcgaaactg
caccacggatatctatcacatgctgatggcaatggagattgggttttaactatatttact
gctttatctcttataattgatgttctggaatttgttccttcgcatgtggcggtggtgttt
gaccatgatggaattccatttggtcat---acttctatttcttcaaaagaaaatgtcatg
gcaaaaggtttaaattttcgtcatactctgtacccttcatacaagagcaatcgccctcct
acacccgataccatagtgcagggacttcaatatttgaaggcatccatcaaagctatgtcc
attaaggtgattgaggtacctggggtagaagctgatgacgtgattgggacactggctgca
aggagtgttgatgcagggtttaaggttcgagttgtctccccagacaaagatttctttcaa
atcctatcaccttcattacgtctactacgaattgcacctcgtggctatgagatggtttca
tttggactcgaggatttctccaaaagatacggagatctgaaaccttcccagtttgttgat
atggtcgctcttatgggtgacagatgtgataatattccaggagttgatggtattggaaat
gtccatgctgtgcagttgatcagtaaatttggcacattggagaatttactgcagtgtgtt
gatcaagttgaagtggaccacatcaggaaggccttgaaaggaaatgctgatcaagctctc
------ttaagcaagaacctggcaatg------ctgcgatgt---gatcttccattctat
atggcaccatttgccaccacagatctcacatttaagaaaccagaggacaatggtgagaaa
ttcacaagccttttgactgccattagcgcctatgcagaaggattctcagctgacccaata
atcagaagagctttctatttgtggaagaagcttgaagcatgc
>ManihotEsculenta
atgcaatgc------------tatcaattcatggcatacaatcagtacttgaatctccct
gttcattccttg------------------------------------------------
------------------------------------------------tgg---------
---------------------------aggagcttt------------------------
------------------------------------------------------------
------------------------------------------------------------
aattacttgggggaaaatttt---acaaga------------actcag------------
------------------------------------------------------------
------------------agactt---------agcaacttcttc---------------
---------------------------------tccaatctcaagacagtt---------
------------------gtccgaatt---------------------------------
------------------------------------catccctcttccattttatcaacc
------------------------------------------------------------
---------------------------------------aag------------------
---------------gccttttctagttta------------tctaatacaagt------
------------------------------------------------------------
------------------------------------------------------------
---------------------------------tca---gct------ttacctcaagtt
------gtttgt---------------tcaacttctacaagtaattcacta---------
agctcttccaaaactgag---caggagcacacaccatatcaagaagcagtcttggattct
---gtcaagtgtgaagaa---ggagcagta---aatgctagttcttcaaatggcagagta
atgctcatagatggcacgtcagtcatttacagagcttactacaagcttttagcaaagttg
caccatggtcatttatcacatgcggatggcaatgcggattgggtgttaactatattttcg
gcactatcacttgtaattgatgtcctggaatttatcccttcccatgtagcggtggtgttt
gatcatgatggagttccatttgatcat---acttgtgttgcattcaaagaaaatgccatg
gcaaaaggtttgaactttcgtcatactttatatccttcatacaaaagcaatcgcccccct
acacctgataccatagttcaggggcttcaatacttgaaagcatctataaaggctatgtct
attaaggtgattgaggtaccaggggtagaagcagatgatgtgattggaacattggcggta
aggagtgttgatgaggggttcaaggtacgagttgtttctccagataaagatttttttcag
attctctctccttcattacgccttctacgaattgcacctcgtggccttgatatggtttca
tttggagtggaagattttgcaaacttgtatggagaattgaaaccttctcagtttgctgat
gtaatggctctcatgggtgacaaatctgataacattccaggagttgaaggaattggaacc
gtccatgctgtgcaactgatcactaaatttggcacattagagaatttgctacaatgtgtt
gatcaagtagaaggggaacgcattagagaggccttgcaagcaaatgctgatcaggctatc
------ttaagcaagaacttggcgctg------ctacgttca---gatcttccgttctac
atggtcccatttgccattggggatctcacatttaagaagcctgaggacaatggagagaag
tttacgagccttctgaatgctatcggtgcttatgctgaaggattttcagcagatccaatc
atcagaagagctttctatttatggaagaagcttgaagcacag
>PopulusTrichocarpa
atggct---------------tac------------------tactacaagtcattgaat
ctccaccacatg------------------------------------------------
------------------------------------------------tgg---------
---------------------------aaaggaggg------------------------
------------------------------------------------------------
---------------------------------------------------------ttt
cactgtgtgggaggaaatttt---gcagca------------gcgagt------------
------------------------------------------------------------
------------------cggattgttggc---tttaataacctt---------------
---------------------------------tccaattttaagagaaaggttttt---
------------------ctgtctcgt---------------------------------
------------------------------------ccttcatcagctgttctatcaaac
------------------------------------------------------------
---------------------------------------aag------------------
---------------ggctactgtagttta---------tctcaagttgtttct------
------------------------------------------------------------
------------------------------------------------------------
------------------------------------------------------------
---------------------------gcaattcctcaaagtaatgtacta---------
acctcttccaaaagtgaaaacgag------gtggtccaccaagatttggtc---------
---aagcgtgaagaaaat---gccgcggag---gctattaatccttcaaatggaagagta
atgcttatagatggtacatcggtcatttatagagcttacttcaagcttttagcaaaggtg
catcatggtcatctaacacatgcagatggcaatggagattgggttttaactatattttct
gcgctatcttttataattgatgtcctgggattcatgccttcccatgcagtggtggtgttt
gatcatgatggagtaccgtatggaaaa---tctagtgtttcacccaacaaaactgtcatg
gaaaaaggcttgaattttcgccacactttatattctttatacaagagcaaccgccctcct
acgcctgatactgtcatccagggacttccatatttgaaagctgctatcaaagctatgtcc
gttaaggtgattgaggtacctggggtagaagcagatgatgtcattggaacattggctgta
aatagtgtcaaggatgggtttaaggtacgagttgtttccccggacaaagacttttttcag
attctttctccttcattacgtcttctacggattgcaccacgtggccttgagatggtttca
tttggaatggaggattttgctgaaaaatatggaggattgaaaccttctcagtttgttgat
gtaatggctcttatgggtgacaaatctgataatattccaggagttgaaggaattggagtt
gtccatgctgtggaactgatctctagattcggcacattggagaatttgttgaaatgtgtt
gatcaagtagaaggggagagcattagaaaggccttgagacagaatgctaatcaggcagta
------ctaagcaaggagctggcaaag------ttgcgttgt---gagcttccagagtac
atggttccatttgctaccacagatttgatttttaagaaacctgaggacaatggtgagaaa
tttacaaacctcttgactgccgtcagctcttatgctgaaggcttttcagctgacatgatc
atcagaagagcttccaagttgtgggaaaagcttgaagcaagg
>VitisVinifera
atggcatgc------------tat------------------aggtcttcacaccatcac
attcgcttctta------------------------------------------------
------------------------------------------------tgg---------
---------------------------ggaaatctt------------------------
------------------------------------------------------------
------------------------------------------------------------
aattgctggagaagtagcttt---tcgagg------------actcag------------
------------------------------------------------------------
------------------aaaatt---------ggaaacaactca---------------
---------------------------------tgctgtctccagaggcga---------
------------------aatctcatt---------------------------------
------------------------------------cattctccatccattctgtctaga
------------------------------------------------------------
---------------------------------------aag------------------
---------------ggttgttgtacacta---------tccaatagtttggat------
------------------------------------------------------------
------------------------------------------------------------
---------------------------------tca---agc------atacatgaagtt
------gctcat---------------acaatatcttatggcaatacgaca---------
atttcttccaaaagtgaa---aga------aaactatgccaaggtgcatttgttgattct
---gtcgatcataaagag---agaaaaatg---gatattagttcttcaaacggtagagta
atgctaattgatggcacatcaatcatctatagagcatattacaagcttctcgcaaagttg
caccatggttatctatcacatgctgatggcaatggagactgggttttaaccatttttgcg
gctctatctcttattgttgatgttctggattttatcccttcacatgtagcggtggtattt
gatcataatggaattccgtttggtcac---acttctatttcatccaaagaaagtattatg
gcgaaaggtctgaattttcgtcacactctgtacccctcatacaagagcaaccgtccacct
acacctgatacaattgtccagggacttcaatacttgaaagcttccatcaaggctatgtct
ataaaagtgattgaggtaccgggtgttgaagcagatgatgtaattggaactttgtctgta
aggagtgttgatgctggatacaaggtaagagttgtctccccagataaagatttttttcag
attctatctccttcactacgtcttctacgaattgctcctcgtggatttgagatgacctca
tttggaatggaggattttgctaagagatatggaaatctggagccttctcagtttgtagat
gtaatctcacttgttggtgacaaaagcgataatattccaggtgttgaaggaattggaaat
gttcatgctgtgcaattgatcactaaatttggtacattggagaatttgttgcaatgtgtt
gatcaagttcaagaggaacgtatcagaaaggccttgatatcaggtgctgatcaggctgtt
------ctaagcaagaacctggcattg------cttcggtgt---gatcttccattctac
atggttccattcaccactgaagatctcatatttacaaaaccagaggacaatggggaaaaa
ttcacgagcctcttgaatgccatcagcgcttatgcagaggggttttctgcagatccgatt
atccgaagagctttttatttgtggaagaagcttgaaaaacag
>OryzaSativa
atggcgtgt------------tgc------------------------------------
---------tgc------------------------------------------------
------------------------------------------------ctc---------
---------------------------cgtgccagc------------------------
------------------------------------------------------------
------------------------------------------------------------
------------------------acggcg------------ccccgc------------
------------------------------------------------------------
------------------ttcctc---------ctcttccgcgcc---------------
---------------------------------gccgcg---------------------
------------------cggcgagcc---------------------------------
------------------------------------ccattgccggtcgcggtttccagg
------------------------------------------------------------
---------------------------------------aag------------------
---------------ggtttctcggaacag---------tccgtattgccaatc------
------------------------------------------------------------
------------------------------------------------------------
---------------------------------aca---gac------atgatcgagaat
------tttcaa---------------ggaccatccatggagaacattcca---------
cgaattccattatatgat---gat------agcttgccctcaagcttgttgacaacttct
---ccgaatcctagtgat---agtgtagct---catgctgacccttcaaagagtagaata
atgcttgttgatggaacctcagtaatgtacagatcctactacaagatattggcacagctg
cagcatggtcaattggagcatgctgatggaaatggagactgggttttaactatatttaaa
gctctgtcactggttctagatatgctggagttcattccatctcatgcagcggtggtgttt
gaccatgatggagtcccttatggtcattatactgccatgccatccaaagaatgtcacatg
gcaaaaggaatgacttttcgtcacatgttatacccttcctacaagagcaaccgcatcccg
acaccagacaccattgtccagggcatgcaatacttgaaggcatctattaaagcgatgtca
atcaaagtgattgaggttcctggtgtcgaagctgatgatgttattggcacactagctgtc
agcagtgtatctgcaggctacaaggtacggattgtctcccctgataaagacttcttccaa
attctttcaccttctttacgtttgctgaggattgctcctcgtggttctgggatggtttca
tttggagttgaagactttgtcaagagatatggagcactgaaaccatcacagtttgttgac
gttgttgcgctttctggagataaagccgacaatataccaggagttgaagggattggagat
attaatgcggtaaaactgataactaagtttggttccttggagaatctgttgaaatctgtg
gatgaagttgaggaagaacgaattaaacaggctttgatatctcaatctgaacaagcaatg
------ctttgcaaaagcctggccaca------ttacgttct---gaccttccatcctat
atggttccttttaagacatcggatcttgtgtttcagaagccaaaggatgatggagccaaa
ttcataaaactcttgcgagctttggaagcatatgcagaaggctcgtcagcagacctaatc
ataagaagagccgcctatctttggaacaaacttaactca---
>SorghumBicolor
atggcctgc------------tgc---------------------------ttcctccgc
gtcgctgcggcg------------------------------------------------
------------------------------------------------ccc---------
---------------------------cgcctcctc------------------------
------------------------------------------------------------
------------------------------------------------------------
------------------------ctctac------------cgcgcc------------
------------------------------------------------------------
------------------gccgct---------tcgcggcagctc---------------
------------------------------------------------------------
------------------------------------------------------------
------------------------------------ccgtcgccactcaccgtattcagg
------------------------------------------------------------
---------------------------------------aag------------------
---------------ggtttttcggagcag---------tcagttctgccagtc------
------------------------------------------------------------
------------------------------------------------------------
---------------------------------aca---gac------tcgtctgagtgt
------tttcaa---------------ggaccatcagtgcagaatactcca---------
cggattccactgtatgat---gac------agcatatcctcaagcatattagacacattg
---tcgaatccgactgag---gttgtccct---catgctgatccttcaaagagcagaata
atgctagttgacggaacgtcggttatgtacagatcctactacaagatattagcacagctg
cagcacggccagttggagcatgctgatggaaatggggattgggttttaactatattcaaa
gctctatccctgcttcttgacatgctggagttcattccatctcatgctgcggttgtgttt
gatcacgatggagttccatatggtcattatactgccatgccatccaaagaatgtcacatg
gcaaaaggaatgacctttcgtcatatgttgtaccctgcttacaagagcaaccgcactcca
acacccgacacagttgtccagggcatgcaatacttgaaggcatccattaaggcgatgtca
ataaaagtaattgaggttccaggcgttgaagctgatgatgttattggcaccctggccgta
aacagtgtttcagctggttacaaggtacggattgtctctcctgataaagacttcttccaa
attttgtcaccttctttgcgtctgctcaggattgctccacgtggatcagggatggtttca
tttggagttgaagacttcgtcaagcgatatggagcactgaaaccctcacagtttgttgat
gttgttgcactttcaggagacaaagctgacaatatacctggagttgaggggattggagat
attaatgcagtaaagctgataaccaagttcggttccttggagaatctactgaaatccgtg
gatgaagttgaggatgatcggattaaacaggctttgatttctcactcggaacaggcaatc
------ctttgcaaaagcctggccacg------ttgcgttct---gatcttccttcttat
atggttcctttcaagacagccgaccttgcatataagaagccacaggatgatggagtcaaa
ttcataaaactcttacgagcattggaagcatatgcagaaggctcctcagcagacccaatc
atcagaagagcaacctatctttggaacaaactaaaa------
>CitrusSinensis
------------------------------------------------------------
------------------------------------------------------------
------------------------------------------------------------
------------------------------------------------------------
------------------------------------------------------------
------------------------------------------------------------
------------------------------------------------------------
------------------------------------------------------------
------------------------------------------------------------
------------------------------------------------------------
------------------------------------------------------------
------------------------------------------------------------
------------------------------------------------------------
------------------------------------------------------------
------------------------------------------------------------
------------------------------------------------------------
------------------------------------------------------------
---------------------------------atg---ggt------------------
------------------------------------------------------------
---------------------gag------tcatat------------------------
------------------------------------------------------------
------------------gggctcttatggagaggcttt------ctatcatataatata
agacat------------------gat---------------------acatatatgact
gacattacgttg------gacgtgcatgactta---------------------------
------------------tatggagct---------------------------------
---tgtggcatgaattttcgtcatactctgtacccttcatacaagaacaaccgtccccct
acacctgatactatagttcaggggcttcaatatttgaaagcatccatcaaggctatgtcc
attaaggtgattgaggta---aatgtcatgtacgaagatgcttatggt------------
------------------------------------------------------------
------------------------------------------------------------
------------------------------------------------------------
------------------------------------------------------------
------------------------------------------------------------
------------------------------------------------------------
------------------------------------------------------------
------------------------------------------------------------
------------------------------------------------------------
------------------------------------------
