# Supplementary material for: Altered Mitochondrial Respiration Is Associated With Loss of Nuclear‐Encoded OXPHOS Genes in Parasitic Broomrapes
Source: Ecol Evol. 2025 Jul 6;15(7):e71737. doi: 10.1002/ece3.71737 (PMC12230201; doi:10.1002/ece3.71737)
Supplement: Supplementary file 1 — Appendix S1. [file ECE3-15-e71737-s003.tgz › Orobanchaceae_O2K_Supplementary_v3/Data_S1/DataS1/RRR/OG0003987.trimmed.fas]

>AmborellaTrichopoda
GTTGAGGAAGCCCTGAAATTCCAGCGCCCCACTGTGATAAAA---------TGCGAG---
---AAAGGGCTTCGGAATTCGGCTAATTTTATAGGAACCATTGGC---GTTCCTGTCCAG
------AAGTCACCTTCG---GGG------AAA------GGCGTCTTCACTAAAATTGGA
GTCGAATGCTCTGGAAAATCCATGATATGGATTCTTCTAGAGATGAGAGCTAAACTGGCA
GAAATAGCATTACAGCATTTGCAGCCTTTGGACCTTGTATATGTCTCTGGTCATCTAACT
TCTTCCCCCAAGGATGATGCTCAG------GGTCTTTCCCAGAGATCATATAAG---GTC
CTTGTAAATGATCTAAACTTTGTTAAGCGTGACATT------CAAGAT---GAAATCTAC
------------------------CGCAAAGACATGAATTTAGAG---------CTGAAA
ATAGAG---------AGTAAAATGAAGGATCAAGACAAGGAT---------AGAGAACGA
CTGCATTTA------TGGCAATTTTTTTTGGCTGACCCCTCAGAATGGTGGGATAACAGG
GGATGCAAGAAGTATAGGAATGGTGCAGATTTTGTACACAAGAACACTCGTGAAAAATTG
AGAATCATG---CCTAATGACCCACCCTGGGTGAGATCTCAGTTGCAGCGTCTGGACCTC
CAAAAAGCTGAGTTT---GAGATAAACCAGAGAACCAATGATTCAGCCTTTTCTGATTGG
AACATCTGA------
>CinnamomumMicranthum
TCCTCCAAAGCTCTCAAATGCCGGCCACCGCCCACAGTACCG---CAATATTGGATT---
---CCGTCT---CGGAATTCTGTTACTTTCATTGGCTCTGTGCTC---TTTCCTGTGAAG
---AAATACTCCAGTTGC---AGT------GTCGAC---AGTGTTTGGACGATGCTAGAG
GTTGAATCCCCTGGCAAATCAACCTTCAAGGTTTTACTTGAAATGAGGGGTGAGATGGCG
GAAATCTCGTTGCAGCATTTGATGGAAAATGACTTTGTTTATGTTTCTGGTCGTTTAAAT
TCTTACACGAAGGTTGATTCAAGT------GGTAGGGACATGCTATTTTACAAG---GTA
ATTGTGAAGGAATTCAACTATGTTAAACATAATAAT------CAATGT---CGAACGTTC
------------------------CAGAAACCTGAGGCCTTAAAG---------CTAAAA
TCAGTT---------TCCACATCTAGTGCATTGGATAGTCAAATGGTGGAGACGGTCCGC
CTCCATTTG------TGGCAGGTTTTTTTTGCCAGCCCACATGAATGGTGGGACAACAGA
GGGAGGAAGCTATATCCCAGTTCTCCAGATTTTAAGCATAAAGATACTGGCGAGTGCCTG
TGGATCATG---CCGAATGATCCTCCTTGGGTTACAAAACAGCTTCAATTGCTTGACTCG
ACAATGACAGAAAGAGGGCAAGGTGGTCTTGGTAGTGCACGGTCTCGCTTGTCCATATGG
GAATATGAGGAATAG
>Ofasciculata
GGAGTTTCGGCTCTCAAACTCCAGCGTCCGACCACCATCAAA---------TACGAG---
---GAGAGTTTGCACAACTCTGTGAGCTTAATTGGTGGAATAGAA---CGCCCTTTCACA
------CAATGCAACTCC---TAT------AGATTC---GGCGTCCACACGGTCCTTAGA
ATTAACGCTCTGCGTGGCAATAAATCCAGCGTAATGCTCAAATTTTGGGGTGAAATGGCA
GAGATGTCTGTTCAGCATCTGAAGCTTAATGATTTAGTTTATGTGTGGGGTCGTCTAGGA
TCGTACATGAAGGTGGATGAATAT------GGGAAGTCAATGCACTTGTATGAG---GTA
GTTGTTAAAGAGGTAAATTTTGTTAGTCAAAATGGC------CAAGCG---CGCCTTGTC
------------------------------------AAGTTGGAA---------CCAGAA
GTTTCA---------TATGAG---GATATCAAGCAGAAACGT---------AGAGACCGT
CTCCATTTG------TGGCAAATTCTCTTCGCCAGCCCATACGAGTGGTGGGATAATAGA
AACCGTAAATCAAACCCAAAAACTCCTGATTTTAAGCACAAGGATACTGGTGAGGTACTT
TGGCTCAGT---GACAATGATCCTCCATGGGTCCATAAACAACTCCAATTGCACAATTCG
AGATTAAGCCCAGGTGAGCACAGAAATGCTCGGACACATCTGTCTCCTTTGGTTTATGAG
---------------
>ConopholisAmericana
gaagtttcggctctcaaactccagcggccgaccaccatcaaa---------tatgag---
---gagagtttgcacaactccgtgagattaattggcgtgatagat---------ctctct
ttcagagaatgcaactct---gcg------ggattc---ggcgtccacacggcccttcga
gttaacgcacctcgtgaccctattttttgggtaatgctcaaattttggggtgaaatggcg
gagatgtccgtccagcatctgaggcttaatgatttagtgtatgtttcgggtcgtctgaga
tcgtacgtgaaggtagatgagaat------gggaattcgccgcgctattgtgag---gta
gttgttacagaggtaaattttgttagtcgaaatggt------ctgggg---ccagcctac
------------------------gagagccttgtcaagttggaa---------ccagaa
gtttca---------tatgag---gatatcaaacagaagcgt---------agagaccga
ctccatttg------tggcaaatattcttcgccaacccatatgagtggtgggataataga
aaccgtaaatcaaacccaaaatctcctgactttagtcacaaagatactggtgaggcgctc
tggatcaaa---gacaatgatccttcgtgggtccatagacaactccaattgcatgattcg
agattatacaaacgaaacccaggtgaacacagaaatgcttggtcacatctatccattgat
attgctaccaaaatg
>HandroanthusImpetiginosus
GAGGACTCGGCGCTCAAGCTCCAGCGACCCACCACAGTCAAA---------TATCAG---
---GAAAGCTTGCACAACTACGTGAGCTTAATCGGTACGATAGAA---CTCCCCTTG---
---AAAGCATGCAACTCT---GCC------GAACTC---GGCTTCCACACTTTCCTTATT
GTTAAAGCATCCAGCAACCCTTATTTCAGAGTAATGCTCAAATTTTGGCATGTAATGGCG
GAAATGTCGGTCCACCATCTGAAGCCGGACGATTTAATTTATGTTTCGGGTCGTCTAGGA
TCGTACAGGAAGGTGAATGAACAT------GGGAAGTCGGTGCATAATTATGAG---GTA
GATGTTACAGAGATCAATTTTGTAGCTCAACATGGT------CCTCTG---CCAGCATGC
------------------------CAAAACCCTATGAAGTGGAAA---------ACAAAA
GTTTCA---------GCTGAG---GATTGGATGCAGAAGCGT---------ATAGCCCGA
CACCATTTA------TGGCATGTGTTCTTCGCCAACCCGAATGAATGGTGGGATAATAGA
AACTGTAAAAAGCACCCAAATTCTCCCGACTTCAAGCACAAGGATACTGGTGAGAAGCTC
TGGCTCTAC---GACACTGATCCTCCATGGATCAAGCAACAACTCCAATTGATTGATTCA
AGATTGAGCAAACAAAACCACAGACATGCTTCGTCACATCTCTCCCCTTTGGTTTATGAT
GATACAAAAGGAAAT
>SesamumIndicum
GACGGCGAAGCTCTGGAGTTCCAGCGGCCTACCACCGTCAGA---------TATGAG---
---GACATTTTTCCCAACACTGTGAGCTTAATTGGTAGAATAGTA---TACCCTCTG---
---AAAGCATGCAAGTCC---CCT------GGATTC---GGCTTCTACACTATGCTTAAA
GTTAAGGCATCGAGTGGCGCTTATTTTAGCATAATGCTCAAATTTTGGAACGACATGGCG
GAAATATCGGTGCAGCATCTGAAGCTGAATGATTTAATTTATGTTTCGGGACGTCTAGGA
TCGTACATGAAGGTGGATGAAAAT------GGGAAATCGATTCATAAGTGCGAG---GTA
ATTGTTACAGAGATAAATTTTGTTGCTCAACATGGT------CTAGGG---CCAGCTTAC
------------------------CAGAACCTCGCGAAGATAGAA---------CATGCA
GTTTCA---------GCTGAG---GATATCATGCAGAAGCAT---------AGAGACCGA
CTTCATTTG------TGGCAAATATTCTTTGCCAACCCATGTGAGTGGTGGGATAAGAGA
AACTGTAAATTGAGCCCAAAGGCTCCAGACTTTAAGCACAAAGATACCGGTGAGGCTCTC
TGGCTCCAA---GACAAAGATCCTCCATGGATCAAACAACAACTCCAATTGCTTGATTCA
AGATTCAGCAAACGAGAACGCAGAAATGCTTGGTCACATCTGTCCCCTTTGGTCTACTAT
GACACATGA------
>MimulusGuttatus
------------------------------------------------------------
---AAAAATTTTCAGATCACAATTGATCAGATTTTAATTTCTGAA---TTCCCTCTC---
---AAAGAATGCAAATCC---CCC------AAATTC---GGCGTCCACACTCTGCTTAAA
GTTAAAGCATCCACAGGCGCTCATTTTAGGGTAATGCTCAAATTTTGGGACGAATTGGCG
GAAATGTCGGTCCAGCATCTGAAGCCGTGCGATTTAGTTTACATTTCGGGTCGTCTAGGG
TCGTACATGAAGGTGGACGAGAAT------GGGAAATCGATACCGTTTTATCAG---GTA
GATGTTACAGAGGTAAATTTTGTTGCTCAACATGGT------CTGCAA---CCAGCCGGC
------------------------CAAAGCCTTGTCAAGTTTGAA---------CCACAA
GTTTCG---------ACCGAA---GAGAGAATACAAAATCGT---------AGAAGCCGA
CTTCATCTG------TGGCAAATATTCTTTGCGAACCCATCTGAATGGTGGGACCGAAGA
AGCCGTAAAACAAATCCAAGAGCACCCGATTTTAAGCACAAGGATACAGGTGAGTCACTT
TGGCTCAAC---GAAAGTGACCCTCCATGGATTAGTAAGCAACTCCAATTGCATGATTCG
AGATCGAGGGAACTAAGCCAAGGTGAAAACCGAAATGCTTGGTCACATCTTTCCTATGAT
---ACACAAGATACA
>OleaEuropaea
GATGAGCCGGCCCTCAAGTACCAGCGACCCATCACTGTTCAA---------TACGAT---
---GAAAGCTTGCGCAACTCTGTCAGCTTCATTGGTACTATAGAC---TACCCTATCAAA
AACTGCAATACCACCAAT---GGA------CATTTT---GGCGTGTATACAATGCTCAAT
GTCAAAGCTTCCCCTGGCCTGGACTTGAGGGTACTGCTGAAAATGTGGCATGAAATGGCT
GAAATATCGGTACAGCATCTCAAGCCAAACGATTTAATTTATGTTTCAGGTCATCTAGGA
TGGTATACCAAGGTGGACGAATAT------GGGAGGTGTATTCGTTGTCATGAG---GTG
CAGGTTAAGGAGATAAATTTTGTTGCCCAAAGTGGT------TTGGCT---CCTGCTTGC
------------------------AAGAAATCAAAAAAATTGGAA---------TCAGGA
GATTCG---------ACAGTA---GATTATGCACAGAAGAAA---------CGAGACAGA
CTCCATTTA------TGGCAAGTTTTCTTTACCAACCCTAATGAATGGTGGGATAATAGG
AAGAGTAAACCTCGCCCAAATCATCCAGACTTTAAGCACAAGGATACCGGTGAGGTCCTT
TGGCTCCAG---GACAATGATCCTCCATGGATCAAAAAACAAGTCCAACTATACGATGCT
AGATTGAGGGAACAAAGTCCAGAAAACATATTAGTC------------------CCCTTT
GGTTTATGA------
>CoffeaCanephora
GATTCTGAGGCCCTCAAGTTCCAGCGCCCGTCCACCATAATA---------TACGGCGGG
TATTCTCAACCCGCTAATTCTGTTAGCTTGATTGGAACAATTCAG---CTTCCGTTAAAA
---AGAATTCAAAAATTT---GAT------CGATTT---GGGGTTTATACGATGCTCAAC
GTCCAGGCCTGCCCTAAATCTACTTTTAGGATTATGTTGAAAATGTGGGATGAGATGGCA
GAGATGTCGATGCATCATGTAAAACCGAACGATTTTGTATACATTTGGGGCAATTTAGGA
TCATACATGAAGGCTGACAAAAAT------GGTAATCCCAGGATGTTTTATAAG---GTT
ACTGCTAAGGAATTAAATTATGTAGCACAGCAGAGA------GAAAAA---ACAGTGCAT
------------------------CAACAGGTTGAGAAAGTAGAT---------GTACAA
GGTGAA------------------GATTATGAAGAGAGACTA---------AGAAACCGG
CTTCATTTA------TGGCAAGTATTCTTTGCAAACCCATATGAGTGGAAGGATTTCCGG
AATAGCAAGGCAAAACCTAATCATCCAGATTTCAAGAACATGTCTACTGATGAAGCTCTC
TGGCTTAGG---GCCAGTGATCCACCGTGGATCAAAAAGCAACTCGAATTTGTTGATTCT
GCATCGGCAGGACTAAATTTAGGAGGACATATGAGTTCCACATCTTTCAGGTCCGGAGAT
GGAACAGGAGAACCT
>AquilegiaCoerulea
TGTGAAGAAAAGCTTCAATTTCAAAGACCAGATACAATTGAAGTGGATTATTGGAAA---
---TATTGGTTGAAGAATTCTGTTAGTTTTATTGGTTTAGTTGTT---TCCCCTCTAAAA
CCTATGACAAGTATACAT---GGG------TCT------GGTTTTCATACTTGGCTTGAA
GTAAAAAATTCTCGTGATTCATCATTTAGGATTTTATTAATGATGTGGAGGAAGATGGCA
GAAATTTCATCCAAGCACTTAAAAGAAGATGATTATATTTATGTTGCAGGCAGATTAGGT
TCGTACACAAAAGTTGATGAGAAT------GGACACTCCAAAATATTCCACAAG---GTA
AATGTTGATGAACTGAATTATGTTGCGCGCAATGCT------AGATCC---CAAAATGAC
------------------------TATAAACCTGAGAAAACAGAA---------CCAACA
GAGGGC---------ACCGTTTCTCCGTATTTGGCAAAAAAG---------GTGGATCAC
CTTTACCTG------TGGCAGGTTTTCTTTGTAAGTCCACATGAATGGTGGGACAATAGG
AAAAATAAAAAAAATCCCAGGTCTCCAGATTTTAAGCACAAAGACACTGGTGAAACCCTG
TGGTTGAGT---CCAACAGATCCTCCTTGGGTAAGACGACAACTCCAATTGCATGACTCC
AGAATGGAAGAACAAGGGTATCGGGATGGTCGATCCCGTGTGTCCACGTGGAAGTACGAT
GAATAG---------
>ArabidopsisThaliana
GATGGAGAAGCGCGTTTGTTCAAGAAACCACTATCTACCAAG---------CTTAAA---
---TTCAATCTTGTGAACTCCGTGAGTCTTATGGGTTTCGTTGAT---CGATCTATTCAA
GTCATGAACACCGGACCT---GAT------AGGTTC---GGTGTTTTCACTATTCTTAGA
GTCAAAGACCCTCTCAATCCAAGCTTTAGGATATCACTTAGAATGTGGGACGCAATGGCA
CGGACTTGTATTGCGCATCTGAAGCTAAATGATCATATACTTGTCTCAGGCCGTCTTGAG
TCTTACAGCAAGAGCTCCAGCGATGTATATAGTGGCTTAAATCTCGATTATCAG---GTT
AAAGTGGCAGAAGTGAATTATGTGGCGGCTCCACCA------AGTCAC---GTCTTAGAT
------------------------TCTCAGATATCCAAAAACCCA---------AAAACG
AAAACA---------GAGGAT---GATATTGAAGAATCCAAG---------AAAGATGAG
ATATACTTG------TGGCAAGTCTTCTTTTCGAATCCATACGATTGGTGGGACAACAGG
AGAAATAAGAAGAACCCAAAGCAACCCGACTTTAAGCATAAAGATACAGGTGAAGCTCTC
TGGCTTTGC---TCAGATTTACCGGACTGGATTACTAGACGACTTGAATTGTTCGACCAG
AAA---AACCGCTTTTACGATGAAGAAAAAACACGT------------------CGTGAC
CGTCTTTCTGACTAT
>CitrusSinensis
GCTAAGCGAGCGCTCAAGTTTCAGCGTCCAACGACGATAAAG---------TGGCAA---
---CCTCAGTTAGAGAACTCTGTTAACTTTATCGGAACAGTGGTT---CGCCCCCTTGAA
------------AGAAGC---AAT------GTATTT---GGCGTTTACACACTCCTTCAC
GTCAAAAACTCCCATTCCGATGGATTTGATATACTGCTGGCAGTGGGAGGCGACATGGCA
CAATTGTGTCAAAAACATCTGAAGCCGAATGATTTCATTTATGTTACAGGTCAACTACAC
TCTTACTCAAAGGTGGATAAGAAT------GGAAAGCTCTGCCTGTGTTACAAG---GTG
GTTGTGGAAGATTTCAATTATGTTAGAGAATGTGGT------CAAGGA---CTCGCCTTC
------------------------AAGAAATCTGTGGAATCAAAA---------TCAAGA
GGAGGA---------GAA------GCTGGCATGGAAAAGTAT---------GAAAACCGA
TTTTACTTG------TGGCATGTGTACTTTGCCAACCCCTATGAATGGTGGGATAACAGA
AAAAATAAGTTATACCCAGGAGCGCCAGATTTTAAGCACAAGAGTACTGGTGAAGCTCTG
TGGCTGGAT---CCAAAAGATCCCCCATGGGTTAAAAAACAACTGCAACGGATTGATTCA
ATGATGGAAGAACGAGGCTCTAGGGATTCCCTTTCTCGTGTCTCCACATGGGTTTATGAT
GAATAG---------
>GossypiumRaimondii
GATGAAAAAGCTCTTAAATTCCAGCGGCCGACGACTGTGGAA---------GTGGAG---
---CCTCCATCGCGGAACCGCATCAGCTTAATAGGAACAGTGGGC---GAGCCTCTCAAC
GTTATGAATACCAGGAGC---GAT------TACTTT---GGGGTTCAGACTCGCCTCAAT
GTCAAAAACCCCTATGATTCTAGATTCAAGATTAGACTGCAGATGTGGAGCGAGATGGGG
AAAATTTGTATGGAACATGTTAAGCCTGGGGATTTTATTTATGTTTCAGGGGTTTTGGGG
TCTTTCTCTGTCGCTACTCTAGAT------AAGCAACTCATAATCTATTACAAG---GTA
ACTGTGACAGAGTTGAGTTTTGTTACTCACCACGGT------GAAAGA---TCGACCACC
------------------------CGAGAATGCAAGGAATTAGAA---------TCAGAA
CAAGAT---------GTAGGTGAAGCTGGAATGGGGAGTTAT---------GATAGCCAA
CTCTACTTG------TGGCAAGTATTTTTTACCAACCCGTTTGAATGGTGGGACAATAGG
AAAAGTAAGAAAAACCCTCGACAGCCAGATTTCAAGCACAAAGATACTGGTGAAGCTCTC
TGGCTGAAT---CCCAACGATCCTCCTTGGATTAAAAAGCAACTCCAGCTGCTTGATTCA
AAATTGGAAGGTTTAGGTGACCGAGAAAGTCGCCGTAGGATATCTGAATGGGAGTATGAT
GAGTAG---------
>TheobromaCacao
GATGAAGAAGCGCTTAAATTCCAGCGGCCGACGACGGTAGTA---------GTGCAG---
---CCTTGGTTGCGGAACCATGTCAGCTTCATTGGAACCGTGGAT---CGTCCTCTGAGA
GTTATGAACACTAAGACC---GAT------AACTTT---GGGGTTCACACCTTGCTCAAT
GTCAAAAACCCCCATGACTCCAAATTCAAGATATTACTATTTATGTGGAACGATATGGGT
AAAATGTGTGTGAAACATGTGAAGCCTGGTGACTTTATTTATGTTTCCGGGCATTTAGTG
TCCTTCTCTAAGGTTAATGAAGAT------GGGCAACTCGTTATATGTTACCAG---GTA
AATGTAAAAGAGTTGAATTTTGTTGCACAACATGGT------CAAAGA---TCAACCTCC
------------------------CAAAAATACAAGGAACTACAA---------TCAGAA
CAAGTA---------AAAGATGTAGCTGGTATGGAGAGGTAC---------GAAAGGCAA
CTTTACTTG------TGGCAAGTATTTTTTACCAACCCATTTGAATGGTGGGACAATAGG
AAAAGTAAGAAAAATCCACGGCAGCCAGATTTTAAGCACAAAGATACTGGTGAAGCTCTC
TGGCTGAGT---CCCAATGATCCTCCTTGGATCAAAAAGCAACTTCAACTGCTTGATTCA
AATTTGGAAGAAAAGGGGGAGCAGCTGATAGTAGTGGAGGTTCACTACAGGACAGCTACA
AACTTTTATGATTTT
>ManihotEsculenta
GAAGACGACGCTCTCCAGCACCAGCGGCCGACCACCATAAGG---------TGGCAA---
---CCTCAGCTGGAGAATTCTGTCAGCTTTATTGGACGCGTTGGT---GGGCCCCTGGAG
ATTTACAAGACAAAAGGC---GAC------GATTTT---GGGGCTTATACCTTTATCCAT
GTGGGATACCCTGGTCGTTCAACGTTTAGAATGCAAGTGGAGATGTGGGATGATATGGCA
AAAGTGGGAAATCAACATCTGAAGAAAAACGATACTGTGTATGTTTCGGGACGTTTAGGG
TCTTACAAGAAGGCCGATGGGAAT------GGAAACCTCATATCATTTTACAAG---ATA
ATTGTAAAAGATTTGTACTATGTTGCACCGTGTGAT------CAAGGC---CCAATTTCC
------------------------CAAAACCCCGAGGAACTGCAA---------TCAAAG
GCCGGC---------CAGAAGTCTAGTGGCTTGGGAAATTGC---------GCAAACCAT
CTGTACTTG------TGGCAATTGTTCTTTTGCAAGCCATATGAATGGTGGGATAAGAGG
AAAAATAAACAAAATTCATCTTCACCAGATTTTAAGCACAAGAATACTGGTGAAAATCTT
TGGCTGAGG---CCGGATGATCCCCCATGGGTCAAAAGACAACTGCAATTGCTTGACTTG
GAAATTGCAAAACAAAGGAGGGACAATAGGCAAAATAAGAAAAACTCACGGTCACCAGAT
TTTAAGCACAAGTTC
>PopulusTrichocarpa
GAAGACGAGACTATCTCAACCCAGCGGCCGTCCACCGTAGAA---------TGGAAA---
---CCGAGCTTGGTGAATTTGGTTAGATTTATCGGTACAGTGGAT---CGGTCCCCGGTA
ATCTACAAAACTAAAGGC---GGT------GGATTT---GGTTGTTACACTCTACTCTAC
GCAAGAGATCCACATGATTCGTGGTTCAGGATTCTAGTGGAGACGTGGTGTGAAATGGCG
AAAATGTGCATTCAACATGTAAAGCCAAACGATATTATCTATGTTTCGGGTCATTTAGAA
TCTTACCTCAGTTTTGACCGGACT------GGAAATCCAAGTTCCAGTTACAAG---ATA
ATTGCAAATGAATTGTGTTACATTGCACAACATAAT------CAACGG---TCAGACTGC
------------------------CAAAGCCTTGAGGAACCAGAG---------TCAGAG
ACCTGC---------CTAAAATTCTGTGAAGAGGAAAGGCAC---------AAAAACCAC
CTTTACTTG------TGGCAAGTGTTCTTCGCCAGCCCGCATGAATGGTGGGATAACAGG
AAAAATAAGAAAAACTCAGCGTCTCCAGATTTTAAGCACAAGGATACTGGTGAAGCTCTT
TGGTTGAGT---CCTAATGATCCCCCTTGGGTAAAAAGACAAATCCAATTGCTTGATTTA
AACATGGCTCAGCACCAAGAGAGAGGTGCAGGTTCTCGTGTCTCTCATTGGGTGTATGAT
GACTGA---------
>GlycineMax
------------------------------------------------------------
------------------------------------------------------------
------------------------------------------------------------
------------------------------------------ATGTGGCACAATGTGGCA
GAGCTTGCTACGGAACACCTGAAAGCAACTGATTTTATTCATGTTTCAGGTTCTTTGGGG
TCTTTCACGAAACCCGATGCCAAT------GGAATCCTTCAATTGAATTATAAG------
------------------------------------------AAAATT------------
------------------------------------------------------------
------------------------------------------------------------
---------------------TTGTTTTCTTCCAATCCAAATGAGTGGTGGGATCAAAGA
AAGCGCAAGCGAAATCCAAAACAGCCTGATTTTAAGCACAAGGATACGGGTGAAGCCCAG
TGGCTAAGG---GAGTATGATCCTCCATGGGTTAAAAAACAACTCCAATTGTTTGACTCA
AAGATTGCAGGAGGATCTGCAGGTCATCATTGTTCTCGTGTCATCAATTGGGTTTACGAT
GAGTAG---------
>PrunusPersica
GACGACCGAGCACTCAAGTTCCAGCGTCCAACGACAATCCCT---------TGGCAA---
---GAGAATCTGGGCAACTCTGCTAGCTTTATCGGCACTGTGATT---CACCCCCTTCGG
GTCGTAAACAACAACGACCGTGGT------CCGTTT---GGCGTTCACACTGTTCTTTGC
GTCAAAAACTCCCCTCAATCTAATTTTAGGATACTACTGATGATGTGGGGCGAGATGGCA
GAATTGTCTTTCAAACATTTGAAACAGAATGATTTTATTTATGTCTCAGGTTGTTTAGGT
TCTTACACAAAGGCGGATCAGAAT------GGGGATTCCAGACTGCATCACCAG---TTA
GTAGTGCAGGAGTTGAATTATGTAGCACAACATGGA------CAAGGA---TCAAGCTCC
------------------------AAAACTTATGAGGAACCACAA---------TCTGAT
GGAGGT---------GGA------GCTGTTTCAGAGAAGTAT---------AAGGATCGC
CTTCACTTG------TGGCAAGTGTTTTTTGCCAATCCGTATGAATGGTGGGATAACAGG
GAAGACAAGTTGAATCCAAGGCAACCAGATTTTAAGCACAAGGATACTGGTGAAGCTCTC
TGGCTGTCG---CCAGGTGATCCTCCATGGATTAAAAGACAACTCGAATTGCTTGACACG
AGAATGGCACAACAAGGGCACGGCCAAAAACGTTTCCGTGTCTCCAAGTGGGAGTATGAT
GAGTAG---------
>VitisVinifera
GACTTAAGCACCCTCAAGTTCCAGCGTCCCACCACCATTAAA---------TGGTGC---
---GACCGGTTCCACAACTCCGTCAGTTTTATTGGTTCAGTGGAC---CGTCCCCTGGAA
AGACGCTATACGATAAAC---GGC------GATCTG---TATGTTTACACCGTGCTCCAT
GTCAAACCTTTCCGGGAAGCAGATGTTAGGATATTCCTGCAGATGTGGGATAGGATGGCA
GAAATATCTTTCAAGCATCTCAAACAAAATGATTTGATTCATGTCTCAGGTCATTTAGGA
TTTTACACAAAGGCCGATGACAAC------GGACAACTCAGACCATATCACAAG---GTG
ATCGTAAAGGAATTAAATTATGTTACACAATTTGGA------CAGCCA---CCAACATAC
------------------------AAGAAAATTGAGAATTTAGAA---------TCAGAA
GGTGGA------------------ACAGGTTTGATAAAACCG---------AAAAGCCGC
CTTTACTTG------TGGCAAGTGTTCTTCTACAACCCTGATGAATGGTGGGATAACAGA
AAACGTAAGAAAAAACCTAGTCAACCAGATTTCGAACACAAGCATACAGGTGAGGCTCTT
TGGCTCCAT---AAAGGAGATCCTGTATGGGTCAGAAAACAACTGCAACTGCACGATTCG
AGAATGGCAGAACTG---GACCAAGTGCGACCTACTGGTATTCGCGCCGTGTCTCCCATG
CAATTGTAA------
>HelianthusAnnuus
---ACAGGAACTCTCCGAACACAACGCCCTACCACCATTCCC---------TGGCAG---
---AAAGACCTCCAAAATTCCGCCACTTTTATCGGTACACTCATT---TCCCCTCTCAAA
ACATTCACTACTTCCCAC---GGT------GTTCTC---GGTGTTCATACTCAGCTCAAA
GTCGACCCTCCGTCTGGATCCTTCCTTAGGATATATTTGGACATGTGGGAAGATATGGCA
GAGTTAGCGACCCAACATCTAAAACCCAACGACTATATATATGTTTCAGGGCATTTACAG
TCATTCACAAAAGCTTTGGACAAC------GGAAACATCATAATGTACCCCAAG---GTT
CTTGTGAAAGAAATAAACTTTGTTGCAAATAGCAAT------CAAAGG---AGTAACAAT
------------------------------------------------------ATAGAC
GATGGA---------GAA------TCGGCTTTAGAAAAACGA---------AGAAAACGA
CTTCATTTA------TGGCAAGTGTTCTTTGCCAACCCGTATGAGTGGCAGGATTTACGG
AAGCGTAAGGTCAACCCAAGTCAACCTGACTTTAGGCACAAGGGTAGCGGTGAAGCGCTT
TGGCTTAGG---CCAAATGATCCTCCATGGGTTACAAGACAACTTCAACTACAGGATTCT
AGAATGGGTGACATCGGTCTTCGCTCTTCAAGAACA------------TTATCTAGCTTT
CAGTTATAA------
>Actinidiaeriantha
GATCCGGCGGCCCTCAAATCCCAGCGTCCGTCCACCATCAAA---------TGGCAA---
---GAACAGTTGCGAAACTCCGTCAGCTTCATCGGAACAGTCGAC---CGTCCTGTCAAA
AAAGTTAACGCCGTCCAT---GGA---------TTT---GGTGTTTACACCTTGATCAAC
GTGAAAGCCTCCCCCAAATCCTTCTTCAAGGTTTTACTGAAGATGTGGGATGAGATGGCA
GATATATCTATCAAACATCTGAAACCAAATGATTGTATTTATGTTTCAGGTCATTTAGGA
TCATACACAAAAGTTGATGATAAT------GGAAAGCTTCATACAGCTTACGAG---GTA
ATTGTGAAGGAAATAAATCATGTTGTGCAATGTGGT------CAAGGC---CCAACCTGC
------------------------AAGAAGGCTAATCAATCAGAT---------TCAGGA
GAAGGT---------GAA------ACTGGTTTGGAAAAATAC---------AAAAATCGC
CTTCACTTG------TGGCAAGTGTTCTTCACAAACCCATTGGAGTGGTGGGACAATAGA
AGACGAAAGCCAAATCCAAATCATCCAGATTTTAAGCACAAGGATACTGGTGAAGCTCTC
TGGATCCAT---TCCAGTGATCCTCCATGGGTTAAAAAACAACTTCAACTGTACGATTCT
AGGGTGGCAGCACAAGGCCTCAGACAAGATGTGCGTTCTCGTTCTAGTTTGTCGCCGGAT
ACATTGGGAAACTTC
>VacciniumCorymbosum
GATGTGGCAACCCTCAAGTTCCAGCGTCCTTCAATAATCGAA---------TGGAGC---
---AAACAGTTGTGTAACTCCGTTAGCTTCATCGGAACAGTCGAC---CGTCCTCCCAAG
ATGGTTAATTCCGTCCAT------------CGATTG---GGTGCTTACACGTTGATCAAC
GTCAAAACCTCCCCTGACTCCTTTCTCAAGATTTTGTTGATGATGTGGAATGAGATGGCA
GAAATATCCATCAAACATCTGAAACCAAATGATTGTGTTTATGTTTCTGGCTATTTGCAA
TTATACACGAAAATTGATGAGAAC------AAAAAGCTCAAAACATCTTACCAG---GTA
GTTGTGGAGGAAATGAATTATGTTGTGCAATGTGGT------CAAGGC---CTGAACAAC
------------------------AAGAAATCCGAGCTATCAGAT---------TCTGGG
GAAGGT---------TCAGGTGAAACTAATTTGGAAAAATAC---------AAGGAGCGC
CTGCACTTG------TGGCAAATTTTCTTTACCAATCCATCTGGGTGGCTGGATTACAGA
AGACGAAAGCCAAAACCAAATCATCCTGATTTTAAAAACAAAGATACTGGCGAAGCTCTT
TGGATCAGT---CGCTATGATCCTCCATGGATTAAGAGACAACTCCAACTGTACGATTCT
AGGTTGGCAGAACAACGAGGGGTCAGCTCTCGCTCTAGTTTGTCACCTTTGGTTTACAAT
GAC------------
>Daucuscarota
GATGACGGGGCCCTCAAATATAAGCGACCGTCCACTATAAAG---------TATCAA---
---GAAGAATTAAGTAACTCAGTGAGTCTGATTGGAGTTGTGACT---CGTCCTATTTGC
CCTGTCAAAAGCAAGAGC---GGAGGGGGTGATTTA---GGTGCTTACACTGTTCTCAAA
GTTAACAACACATTGTCCTCTCATACTTGGATCTTACTCAGTATGTGGGGCAAGATGGCA
CAAATATGCATCACTCATCTCAAATTGGATGATCTTGTCTATGTTTCAGGTCATCTGGGA
TCATATTCCAAAGCTGATAAGAAC------GGGATTCCAAATACAAGCTACAAG---GTT
AATGTAATGAATATAAATTACGTACAATCTCACAGA------CAAGCT---CCGGTATGT
------------------------GAGAGAGCTAAACAATCCAGA---------GTAGAA
GATTTA---------GCTGTA---ACTAGCTTGGATAGATAC---------AATGACCGA
CTGCACTTG------TGGCAAGTTTATTTTGCCAATCCACTTGAGTGGTTTGATAATAGA
AATAGTAAGAAGAGTCCTCACCATCCAGATTTCAGACACAAGGATACTGGTGAAGTTTTA
TGGCTGAAG---CACAATGATCCTCCATGGATCCGGAAACAACTAGAGCTGCAGGATTCT
AGATTGGCAGGA---CGGCAAATAAGTGTAAGTTCTGATTTGACTTCACTGGTATATGAT
GATTTTGCATAG---
>IpomoeaNil
gacgccgacaccctcaagttccagcagccatccaccgtcaaa---------atcaaa---
---ccctatatccacaactctgtcagcttaatcggaacggtcgac---tgccctttcagg
agattaaacaccgccgac---ggt------tcgctg---ggtgtccaaacgtggctaagt
gtctcaacgacccccgtgagccctttcaagattaagctgaaaatgtggggtgacatagct
gaactttcaatggtgcatctgaaatggaatgatttgatttatgtttggggttacttaaag
tcgctcgtaaaggctggtcaggaa------ggaaatccaatggtgtttcatgag---cta
attgtgaaggaaataaatttcgttgctagacatgat------aaggct---tcaacctgc
------------------------caggaaagcaagaaaatagaa---------tcatgg
gatgaa------------------gataggctggagaagtcc---------aatagccgg
cttcatttg------tggcaagtgttcttcagcaacccatctgaatggtgggacaatagg
aagaacaaggtgaatcataagggtccagattttaagcacaagtactctggtgaagcactg
tggctcaaa---cagcacgatccaccgtggattagaagacaacttgagttgctggattct
agacccgtggttaaagatacaggaaattcacaattg------tctccattgaaatatgac
gatggatatgattag
>CuscutaAustralis
GGAATCGACACCCTCAAGTTCCAGAAGCCATCCACCATAACT---------CGCGCC---
---CCCAAAATCTACAATTCCGTCAGCTTCATCGGAACGGCCGAT---TTTCCTCTCACG
CGATTCAACACTCACGGC---GGCGCC---TCGTTT---GGCCTGCATACTTTTCTCAAT
GTCTCAACCTCTTCTGCCTGTCCTTTCAAGATTAAGCTGAAGATGTGGGGTGATGTGGCT
GAACTTTCTTTGAAGCATCTAAGACAGAACGATTTGATTTATGTTTCGGGTAACTTAACA
TCATATGTTATGACTGGTCATGAA------GGAAATCCGAGGTTGTTTCACGAG---GTA
ATCGTTAAAGAAATTAATTTTGTTGCTGGACATAGT------AAGGCT---CCTACCTGC
------------------------CGGGAGGGCAAGAAAGCGGAA---------TTAAGC
GATGAA------------------GATAGAGCAGAGATGAAC---------AGAAGACGG
CTTCATTTA------TGGCAAGTGTTCTTCAGCAGCCCATATGAGTGGTGGGACAACAGG
GAGAAGAAGTTAAATTCAAAAGCTCCAGATTTTAAGCACAAGAACACCGGTGAAGCGCTA
TGGCTCAAG---CAGGACGATCCGTCGTGGATTAGAAGACAGCTTGAATTGCTTGATTCA
------ACACCGGTTAGAAAAGACTCAGGAAATTCACAGGTTTCTCCATTGACATATGAT
ATTTAG---------
>SolanumTuberosum
GATAGTGAAACCCTCAAATTCCAACGCCCGTCAACCATAAAA---------CAATAC---
---CAGCTTCTCCATAACTCCGTCAGTCTCATAGGAAAAATTGAT---TACCCGTTCAAA
AGAGTTAACACTAAAAAC---GGC------TCTTTT---GGGGTTCATACTTTACTCAGT
GTCTCCGGTTCTTCTCAATCCTCTTTTAAAGTTATGTTGAAGATGTGGGATGAAATGGCG
GAAGTGTCAATGGAGCATTTGAAATCAAACGACTTGGTATATGTTTGGGGTCATTTGGGA
TCATACACCAAGACTGATGAGAAT------GGTAAACAGAAGATGAGATACCAG---GTA
GATGTGAACGAAATAAATTTCGTGACTCCAGATGTT------CAAGCC---TTAGCAACC
------------------------CCAGAATTTCAGAAGAAAGAA---------TCAAGA
GGTGAA------------------GATGAATTGGAGAACTAC---------AGGAACCGG
ATCCAATTG------TGGCAAATTTTCTTCGCTAGCCCTTTTGAATGGATGGACTTCAGG
AAGAGTAAAGTCAATCCTAAATACCCAGACTTTAAGAACAGAGATACTGGTGAAGTTCTC
TGGCTCAGG---ACAGATGATCCACCATGGATAAAAAGACAGTTGGATATCCTAGATTCA
AGATTT------------------------------------------------------
---------------
>SorghumBicolor
GAGCCGGAGTCGATG---CTGCGGCGCCCCTCTTCCGTCAGG---------AAGAAG---
---GGGCTCACCTGGAACTCGTGCAGCCTCATCGGTCGCCTCGAC---GCATCGGTGAGG
CCGTTCGACGGTAGCTCC---GAT------GAACACCCCAGGGCGTACACCTTCCTCCGC
GTCACCCCCTCGTCGCCCGCGAAGTTAACAGTGACACTGGAGTTGAAAGGTGAGCTGGCA
AATGTTAGCCTAAAGCATCTGAAGCGCAATGACCTTGTTTATGTATCTGGTCGTCTGGGC
TCTTATCATAAAGTCAGTCCAAGT------GGTGAACGGTATATTTTCTATAAG---ATT
TTTGTCAGTGAACTGAACTATGTTCTTGATCAAAAT------AAGCCT---CAGAATGAC
------------------------TCAGACTCAACAAGTCCACCA---------TCAATG
CCATCT---------GTCACCCCTCAAAAAGAGAATGAGTGT---------ATAGGCCGG
CTTCGCTTG------TGGCAGGTCTTCTTTGCCAACCCTTATGAATGGTGGGACAACCGA
CAATCCAAACCATGGCCCACCTACGCTGATTTCAAGCACAAGGACACTCGTGAGAAAATA
TGGCTTCGT---CCAGACGACCCTCCCTGGGTACGAAAGCAGCTTGAATTACATGACCTG
GAAGTAGCAGAGAATGGTCACAGGGGCAACAGTCGAGCCCAAGATTTTGACTACTCTGAT
GATGAAGCACAGCAT
>OryzaSativa
GGCGGCCACACGACGACGACGCCGCGGCCGACGGAGATCCCG---------TGGAGC---
---AGGGAGCTCTGCAACTCCGTTCGGCTCATCGGGACGGTGGGC---ACCGAGGTGGAG
CTGCGGCAGCTGCCCAGC---GGC------GGCTCC---GTCGCGCGGGGGCGCCTCGCC
ATCTGGAAGTCGGCCACCGAGACCACATGGGTGACTCTAGCATTTTGGGATGACCTAGCG
GTTGTGGCTTCTGAGCATGTGAAGAAGGGTGACCGAATATTTGTTTCTGGACGCCTTGTG
TCGGACACTGTTGATGAGGGCCCT------GAGAAACGACAGGTTTATTATAAG---GTT
GTGGTTCAACAGTTCAATTTCATTGAG---TCCTTT------CAGCAA---GTGCAGTTA
------------------------TATGAGCCAGAGGCAGGCCTG---------GATACC
TTAGGT---------GGAAAGCATCATGTTGACTCATCCTCC---------CGTTCAACT
GAACAGTTG------TGGCAAGCCTTCTTTGCTAATCCTTTTGACTGGTGGGATAACAGG
ACAAATAAGAAGAACCCGAGGTATCCAGACTTCAAGCACAAACACACCGGTGAAGCATTG
TGGGTTGATGGGAGGAACAATCCAAATTGGGTTATCTCCCAGTTGGCAATTCTGGACTCG
AGAATGGGTTCTCTT---CAAGGCAATGATAGGAAACCAGTTGCCTTTATGTATGCTGAT
GACTTCATGACACCT
>LindenbergiaPhilippensis
atagtccctggcccgcagtaccctcggcccccggagattcag---------tggaag---
---aaggagctttgcaattcggtgcagcttatcggcgtagtcggg---gctccggttcaa
atcaaacaccttccgtca---ggg------aagatt---gtggcttggtctcgcctcgcc
gtgaagaaatcccaaactgatacgatttggattaacttgactttctgggatgaattggct
caagttgcttttcagcatgtcgaaaaaggtcaccaagtttatgtctctggccgcctagtt
tcagatacagttgaaaatgatgat------gggaagcagcagacctactataag---gta
gttgttcagcaattgaattttatagaaaggggccta------gcatct---gttccattg
------------------------tacaatggggactctaattct---------atgaca
ccaggc---------cgcaagcaatatgccgcaaattctact---------gggtccact
gaagaactc------tggcaagccttctttgctaatccattggaatggtgggataatagg
aagaacaagaggagcccaaattatccagacttcaaacacaaagatactggcgaagcattg
tgggtcgaaggcaggtataatccatcatgggtgaaatcacaacttgatgtactcgactcg
aagatggaatcatatcatgagcaaaattctagcacgcatcaaaatttcatgtctgtggat
agtcttgggcccttt
>Phtheirospermum
atcgcgcgcggcccgcagtaccctaggccggcggagatccag---------tggaag---
---aaagagctgtgcaatttggtgcagcttatcggcgtaattggg---gctcccgttcaa
atcaagcatcttccttcc---ggg------aaggtt---gtggcttggtctcggctagcc
gtgaagaaatcccaaactgacacactttggataaacttgactttctgggatgaattggct
caagttgcttttcagcatgtagaaaaaggtcaacaagtatacgtctctggtcgccttgtt
tcggatactgttgaaaatgatgac------gggaagcagcagacctattttaag---gta
gttgttcagcaattgaatttcatagaaaggggcatc------tcatct---attccactg
------------------------tacaatggggactctaattctaattct---gtgaca
ccaggc---------agcaaaaagtaccctgcaaattctact---------ggttccacc
gaagaactt------tggcaagcattttttgctaatccattggaatggtgggataatagg
aagaacaagaggagcccgaattatccagacttcaagcacaaagatactggcgaagcatta
tgggtggaaggtaggtataatccatcatgggtaaagtcacaacttgctgtgctcgactcg
aagatggaatcatttcatgatcccaattctggcaagcttgggaattttatgtctgtggat
agtcttgggcccttt
>Pedicularis
attgctcgcggcccacagtaccctaggccggcggagattcag---------tggaag---
---aaggagctgtgcaattcggtgcagctaatcggcgtaattggg---gctccggttcaa
atcaaacacctcccttcc---ggg------aaggtt---gtggcttggtctcggctagcc
gttaagaaatcccaaactgatacactttggataaacttgactttctgggatgaattggct
caagttgcttttcatcatgtagaaaaaggtcagcaagtgtatgtctctggtcgccttgtt
tcagatgttgttgaaaatgatgac------gggaagcagcaaacatattataag---gta
actgttcagcaattgaatttcatagaaaggggcatc------tcatct---attccactg
------------------------tataatggggactctaattctaaccct---gccaca
ccaggc---------accaaaaagtaccctgcaaattctact---------ggctccatt
gaagaactt------tggcaagcatatttcgctaacccaatggaatggtgggataatagg
aagaacaagaggagtccgaattatccagacttcaagcacaaagatactggcgaagcatta
tgggttgaaggcaggtataatccatcatgggtaaaatcgcaacttgctgtgctcgactcg
aagatggaatcatttcatgatcataattctggcaagcttgggggttttatgtctgtagat
agccttgggcccttt
>CastillejaMiniata
attgcgcgcggcccgcagtaccctagaccggcggagattcag---------tggaag---
---aaagagctgtgcaattcggtgcagcttatcggcgtaattggt---gtgcccgttcaa
atcaagcacctcccttcc---ggg------aaggtt---gtggcgtgggctcgtctagcc
gtgaagaaatcccaaactgacacactttggataaacttgactttctgggatgaattggct
cgagttgcttttcagcatgtagaaaaaggtcagcaagtatatgtctctggtcgccttgtt
tcagatactttcgaaaatgatgac------gggaagcagcagacctattttaag------
------------------------------------------------------------
------------------------------------------------------------
------------------------------------------------------------
------------------------------------------------------------
------------------------------------------------------------
------------------------------------------------------------
------------------------------------------------------------
---------------
>StrigaAsiatica
tcatcccgcagcatgcagcaccctaagccggcggagattcag---------tggaat---
---aaggagctctgcaacacggtgcagtttattggtgtaattgcg---gctccggttcag
attaagcatttcccttca---ggg------aaagtt---gttgctaattctcgtcttacc
gtgaagacaaacaaaactgatacagttcggataaacttgaatttctggaatgagttggcc
caagttgcttttcagcatgtcgaaataggtcaccaagtatatgtcgctggtcgcctagtt
gcagacacagttcaagatgataat------gggatgtcacagacctactataag---gta
attgtaaaggaattgaattttattgaaaggagccaaatcaaatcgtcc---actccatta
------------------------tactatggggattccaactct---------gcgaga
caaggc---------aaaaagcaataccctacaaattcaact---------ggttcatta
gaagaactc------tggcaagcattctttgctaatccaacggaatggtgggataatagg
aagaacaagaaaaacccgaactatccagatttcaagcacaaagataccggtgaatcgttg
tgggttgatggtaggtataatccatcatgggtaaaatcacaacttgatgtgctcgactcc
aagatggaatcatttcgggagcaaaacttgagcgcgtatcaaaatttcatgtctgtggat
aatcttgggcccttc
>Aeginetiaindica
---tcccacggtatgcagtacgctaagccggccgatattcag---------tggaag---
---aaggagctctgcaatacagtgcagcttattggtgtcattggg---gctccaattcag
atcaaacatctctcttcg---ggg------aaggtt---ttggcatggtctcgtttggcc
gttagaaaatcccaaactgatacgatgtggataaacttgaccttctgggatgaattggct
caagttgcttttcagcatgtgggaaaaggtcatcaagtatatgtcgccggttgcctagct
tcacgcacagttgaaagcgatgcc------ggacaacaacaaacctactataag---gta
gttgttcagcgattgaattttattgaaaagggccac------tcaccc---gttccatta
------------------------tacaatggggattctaattct---------gcgacc
cgaggc---------aaaaagcaataccctgcaaatacaact---------ggttcgatc
gaagcactc------tggcaagcattttttgctaatccaggggaatggtgggataatagg
aagaacaagagaagctccaagtatccagatttcaagcacagagatacgggtgaagcattg
tgggttgatgggaggtataacccatcatgggtaaaatcacaacttgatgtgctcgacacc
aagatggaatcatttggtgaccaaaac---------tatcgaaacttcatgtctgtagat
agtcttgggcccttt
>ChristisoniaKwangtungensis
---tcccacggtccgcagtaccctaagccggcggagattcag---------tggaag---
---aaggagctctgcaatacggtgcagcttattggtatcatcggg---gctccaattcag
atcaagcatctctcttcg---ggg------aagatt---ttggcttggtctcgtctggcc
gtgaaaaaatcccaaactgatacgctgtggataaatgtgaccttctgggatgaattggct
caagttgcttttcatcatgtggaaaaaggtcatcaagtatatgtcgccggctacctagct
tcacacatagttgaaaacgatgca------ggaaaacagcagacctactataag---gta
gttgttcagcagttgaattttattgaaaagggctac------tcgcct---attccatta
------------------------tacaatggggattctaattct---------gcgacc
caaagc---------aaaaggcaataccctgcaaatacaaat---------ggttcgacg
gaagaactc------tggcaagcattttttgctaatccaatggaatggtgggataatagg
aagaacaagagaagcccgaactatccagatttcaagcataaagataccggggaagcattg
tgggttgatggaaggtataatccatcatgggtaaaatcacaacttgatgtgctcgacacc
aagatggaatcatttcgtgaccaaaactcgggcacgcatcgaaatttcatgtctgtggat
agtcttgggaccttt
>Alectravogelii
---tcccgtggcgctcagtaccctaggccggccgagattcaa---------tggaag---
---aaggaactgtgcaatacggtgcagcttattggcgtaatcggg---gctccagttcag
gtcaagcatctttcgtcg---ggg------aaggtt---cttgcttggactcgtttagcc
gttaagaaatcccaaacggatacattgtggataaacttgactttttgggatgaattggct
caagttgctgttcagcatgtggaaaagggtcatcaagtatatgtcgctggtcgtctagtt
tcagacacagttgaaaatgatgac------gggaagcagcagacctactataag---gta
gttgttcagcaattgaatttcattgaaaggagccac------tcgtcg---gttccatta
------------------------tataatggggattcatattct---------gtgaca
caaggc---------aaaaagcaatatcctgcaaatacaact---------ggttcaacg
gaggaactc------tggcaagcattttttgctaatccaacggaatggtgggataatagg
aagaacaagagaagcccaaactatccagatttcaagcacaaagacaccggcgacgcgttg
tgggttgaaggcaggtataatccatcatgggtaaagtcacaacttgatgtgctcgaattg
aagatggaatcatttcgtgagcaaaactcgagcacttctcgaaattttatgtctgtggat
agtcttgggcccttt
>Escobedia
---tcccgcggccctcagtaccctaggccggccgagattcag---------tggaag---
---aaggaactctgcaatacggtgcagcttattggtgtaatcggg---gctccagttcag
gtcaagcatctttcatcg---ggg------aaggtt---ctggcttggactcgtctagcc
gttaagaaatcccaaacggatacattgtggataaacttgactttttgggatgaattggcc
caagttgctgttcagcatgtggaaaaaggtcatcaagtatatgtcgctggtcgtctagtt
tcagacacagttgaaaatgatgac------gggaagcagcaaacctactataag---gta
gttgttcagcaattgaattttattgaaaggagccac------tcgtcg---gttccatta
------------------------tataatggggagtcaaatttt---------gtgaca
caaggc---------aaaaagcaataccctgcaaatacaact---------ggttcaacg
ggggaactc------tggcaagcattttttgctaatccaatggaatggtgggataatagg
aagaacaagagaagcccaaactatccagatttcaagcacaaagacaccggcgaagcattg
tgggttgaaggcagttataatccatcgtgggtaaagtcacaacttgatgtgctcgacctc
aagatggaatcatttcgtgagcaaagctcgagcacttctcgaaattttatgtctgtggat
agtcttgggcccttt
>Euphrasiaarctica
---gcgcgcggaccgcagtatccgaggccgacggagatacag---------tggaag---
---aaagagctctgcaattcggtgcagctgattggggcaattggg---acccccgttcag
atcaagcacctcccttcc---gga------aaggtc---ttggcttggtcacgtcttgcc
gttaagaaatcccaaaccgataccctttgg------------------------------
------------------------------------------------------------
---------------------------------------------------------gta
gttgttcagcaattgaatttcatagaaaggagcccc------gcgtct---attccatta
------------------------tacaatggggaccctaattct---------gtgaca
ccaggc---------aaaaagcagtatcctgcaaattctact---------ggaaccact
gaagaactc------tggcaagcattttttgctaatccgttggaatggtgggataatagg
aagaataagaggagcccaaactatccagacttcaaacacaaagataccggagaggcattg
tgggtcgagggcaggtataatccatcgtgggtaaaatcccaacttgatgtactcgactcg
aagatggaatcatatcacgaccaaaatttgagcacacgtggaaattttatgtctgtggat
agtcttgggcctttt
>OrobancheCumana
atgtcgcgcagcccgcagcaccctaagccggcggagattcag---------tggaag---
---aaagagatctgcaattcggtgcagcttattggcgtaattggg---gctcccgttgaa
atgaaacatcttccttct---ggc------aagatt---ctggcatggtctcgtctcgcc
gtcaagaaatcccaaaatgacacattttggataaacttgactttctgggatgaattggct
caagttgctgtccaacatgtagaaaaaggtcaccaagtatatgtctctggtcgcctagtc
tcggatactgttgaaaatgatgat------gggaagcagcagacctactataag---gta
gttgttcagcaattaaatttcatagaaaggggcgtc------ccggct---gttccatta
------------------------tacgatggggattctaattct---------gcgacg
ccatgc---------agaaagcagtacgccacaaactctacg---------ggttctact
gaacaactc------tggcaagccttctttgctaatcctttggagtggtgggataatagg
aagaacaagaggaacccaaagtatccagacttcaagcacaaagacaccggcgaagcatta
tgggtcgaaggaaggtataacccatcatgggtaaaatcacaacttgctttgctcgactca
aagatggaattgtcccacgagcgaaattctagcacgcctcaaaattttatgtccatagag
agtctcgggcccttc
>PhelipancheAegyptiaca
ATGCCGCGGGCGCCGCAGTTCCCTAAACCGACGGAGATCCAG---------TGGAAG---
---AAAGAGCTCTGCAATTCGGTGCAGTTTATCGGCATAATTGGG---ACTCCCGTTCAA
ATCAAACATCTACCTTCC---GGA------AAGGTT---TTGGCTTGGTCCCGCATCGCC
GTGAAGAAATCCCAAACTGACACAATGTGGTTAAACTTGACTTTCTGGGATGAATTGGCT
CATGTTGCTTTTCAGCATGTAGAAAAAGGTCAGCAAGTATTCGTCTCTGGTCGCCTGGTT
TCAGATACGGTTGAAAACGATGAC------GGGAAAAAACAGACGTATTATAAG---GTA
TCTGTTCAACAATTGAATTTCATCGAGAGGGACTTG------TCGTCT---ATTCCGTTG
------------------------TACGATGGGGACTCTGATTCT---------GTGACA
CCGGGA---------AGAAAGCAAGCTGCTGCAAATTCTACT---------GGTTCCACG
GAACAACTA------TGGCAAGCCTTCTTTGCTAATCCATTGGAATGGTGGGATAATAGA
AAGAACAAGAGGAGCCCAAATTCTCCGGACTTCAAACATAAAGATACGGGAGAGGCATTA
TGGGTCGAAGGACGGCATAATCCATCATGGGTAAACTCACAACTTGCTGTGCTCGACTCA
AAGATGGAATCGTTTCATGCCCACAATTCTAGTACGCATCAAAACTTTATGTCTGTGGAT
AATCTTGGACCCTTT
>Epifagusvirginiana
------------------------------------------------------------
------------------------------------------------------------
------------------------------------------------------------
------------------------------------------------------------
------------------------------------------------------------
------------------------------gggaagcagcagacctattataag---gtt
gttgttcagcaattgaatctcatagaaagggtcttc------tcgtct---gttccattg
------------------------tacaacggggactcaaattct---------gtgaca
ccaggc---------agaaagcaatatgctgcaaattctact---------ggttccacg
gaagaactc------tggcaagctttctttgctaatccaatggaatggtgggataatagg
aagaacaagaggagcccaaattatccggacttcaaacacaaagataccggcgaagcattg
tgggtcgaaggcagg---------------------------------------------
------------------------------------------------------------
---------------
