# Supplementary material for: Altered Mitochondrial Respiration Is Associated With Loss of Nuclear‐Encoded OXPHOS Genes in Parasitic Broomrapes
Source: Ecol Evol. 2025 Jul 6;15(7):e71737. doi: 10.1002/ece3.71737 (PMC12230201; doi:10.1002/ece3.71737)
Supplement: Supplementary file 1 — Appendix S1. [file ECE3-15-e71737-s003.tgz › Orobanchaceae_O2K_Supplementary_v3/Data_S1/DataS1/RRR/OG0009232.filter.hyphy.tre]

('AmborellaTrichopoda_ERN19161.1':0.2731096596,(((((((((((((((('OrobancheCumanamana_GWHTBHPV038703.p1'{Foreground}:0.1152105486,('PhelipancheAegyptiaca_GWHTBHPU017061'{Foreground}:0.0741239491,'Ofasciculata_2101401-Orobanche_fasciculata-flower_buds'{Foreground}:0.060360409)'__reroot_top_clade':0)'100'{Foreground}:0.0117461082,((('Phtheirospermum_Pjv1_00011763':0.0000010661,'Phtheirospermum_GFP89120.1_10555.p1':0.0000010661)'100':0.0837070901,('CastillejaMiniata_TRINITY_DN9551_c0_g1_i3':0.0905551722,'Pedicularis_TRINITY_DN3933_c0_g1_i2':0.0903704498)'95':0.0039827758)'100':0.0428177875,'Euphrasiaarctica':0.1303543091)'59':0.025253312)'86':0.0056936064,'ConopholisAmericanaamericana_2095414Coopholis_americaa.p1'{Foreground}:0.0563002272)'54':0.0038899344,(('StrigaAsiatica_SGA_v2.0_scaffold168G38579':0.0000010661,'StrigaAsiatica_GER32467.1_8001.p1':0.0000010661)'100':0.0830015009,(('Aeginetiaindica':0.071909372,'ChristisoniaKwangtungensis':0.0419348017)'100':0.1173737783,('Alectravogelii_TRINITY_DN11921_c0_g1_i2':0.0599358373,'Escobedia':0.0444459484)'100':0.0533927114)'99':0.0101584719)'100':0.0915563515)'51':0.0167237371,'LindenbergiaPhilippensis_06G122000.1.p1':0.1441629021)'58':0.0433799512,('MimulusGuttatus_Migut.M01623.1.p':0.0168834014,'MimulusGuttatus_M1688.1':0.0346679479)'100':0.1957971673)'100':0.004504722,('SesamumIndicum_Sesame21737.t1':0.0933142495,'HandroanthusImpetiginosus_PIN17321.1':0.1369572684)'74':0.0073462674)'54':0.1528534038,'OleaEuropaea_Oeu005464.1':0.2111688546)'100':0.0606885406,(('IpomoeaNil_INIL03g17245.t1':0.098977681,'CuscutaAustralis_C017N0087E0.1':0.2821571699)'100':0.1505337398,'SolanumTuberosum_PGSC0003DMT400056996':0.359830416)'95':0.0672667266)'99':0.0301054442,('CoffeaCanephora_Cc05_g15360':0.1044205482,'CoffeaCanephora_Cc05_g15380':0.5510801112)'100':0.2970368409)'89':0.0859191667,('Actinidiaeriantha_DTZ79_23g07090':0.1097322253,(('VacciniumCorymbosum_VaccDscaff1-augustus-gene-454.30-mRNA-1':0.0030702506,'VacciniumCorymbosum_VaccDscaff8-augustus-gene-15.23-mRNA-1':0.0010885497)'99':0.0092280574,('VacciniumCorymbosum_VaccDscaff5-augustus-gene-410.15-mRNA-1':0.002079957,'VacciniumCorymbosum_VaccDscaff83-augustus-gene-1.24-mRNA-1':0.0000010661)'100':0.0241145691)'100':0.1571403825)'100':0.1251680094)'99':0.0200079635,((('ArabidopsisThaliana_AT3G13226.1':0.6935872056,((('GlycineMax_Glyma.02G302700.1.p':0.061302635,'GlycineMax_Glyma.14G011300.1.p':0.055165592)'100':0.4157375219,('PrunusPersica_Prupe.6G029100.1.p':0.0190818205,('PrunusPersica_Prupe.6G029900.1.p':0.5210150359,'PrunusPersica_Prupe.6G082900.1.p':0.0023531396)'100':0.1044787443)'100':0.2273703558)'59':0.0511923418,(('ManihotEsculenta_Manes.01G004100.1.p':0.2044224222,'PopulusTrichocarpa_Potri.001G467400.1':0.2134805013)'97':0.0765508752,(('GossypiumRaimondii_KJB63084':0.0000031424,'GossypiumRaimondii_KJB63086':0.0000027368)'100':0.1007032944,'TheobromaCacao_Thecc1EG030575t1':0.0817711621)'100':0.1877485797)'42':0.0248078444)'31':0.0045855588)'24':0.0145922738,'CitrusSinensis_orange1.1g017157m':0.2437262754)'68':0.061603872,'VitisVinifera_GSVIVT01014751001':0.2548165445)'55':0.0167711549)'41':0.0287646444,('Daucuscarota_DCAR_013261':0.594121662,('HelianthusAnnuus_OTF94380.1':0.4591848144,'HelianthusAnnuus_OTF95886.1':0.0082469745)'100':0.4436798132)'79':0.0571310004)'30':0.0997391562,('AquilegiaCoerulea_PIA58914.1':0.0000010661,'AquilegiaCoerulea_PIA58915.1':0.0000010661)'100':0.6027807859)'81':0.1005641187,('OryzaSativa_LOC_Os04g57230.1':0.284609987,'SorghumBicolor_Sobic.006G258000.1':0.2453989217)'100':0.6034370461)'91':0.0522424952,'CinnamomumMicranthum_RWR76145.1':0.3342669983)'99':0.2731096596)'new_root';
