# Supplementary material for: Altered Mitochondrial Respiration Is Associated With Loss of Nuclear‐Encoded OXPHOS Genes in Parasitic Broomrapes
Source: Ecol Evol. 2025 Jul 6;15(7):e71737. doi: 10.1002/ece3.71737 (PMC12230201; doi:10.1002/ece3.71737)
Supplement: Supplementary file 1 — Appendix S1. [file ECE3-15-e71737-s003.tgz › Orobanchaceae_O2K_Supplementary_v3/Data_S1/DataS1/RRR/OG0005829.one2one.fas]

>AmborellaTrichopoda
atgtttggg---------------------------------------------------
------------------------------------accaga------tacttgttgaca
tcttcatatatt------------------------------------------------
------------tgtcgaatggccctc---------------acatcatct---------
------tgc---------------------------------------------------
------------------------------------------aggggattgcaatataat
ccagtattttccataccattttcatcaatttgtggaaat---------------------
---------catgcaaatatccgctataaa------------------------------
------------------tttagaaaacccggggag------aaaagcaacagtgtctca
gatcaatccaagaatttgcagcttaaaattgagaaa------------------------
------------------gatcctcaccctgtcagaagtatcaccgatcggcatcattcg
---ggtcgc---------------------gctgccaactcaattctccagtttcaaaac
tctgaaagtaacatgaagcaaaag------aaaaccagcccattgaatgcctttgatggt
------gaggtgaaagctcggatcagt---ttactttcaggggaaggtgggttaagcagg
ttgaactcaaaacctgaagca------cag------------------------------
gagctggctcagttgaatagtggt------cctggtact---------------tctgaa
cgtgtggttgccaacccgaaaacg---agg---------------------aagaaagtt
---tcaaagaccagtaaagct---------------attacccaacccatggaagcctct
gaaactgat---------------------gtccaggtcaatgtagacagtatgaatgga
agc------------------------------------------------aaagttctt
agttcttcaggcaagaagagtgta------------------------------------
------------------------------------------------------------
------------------------------------------------------------
---aaatctgtgactgaa------agtgtctccaagaatggaact---------------
------------------------------------------------------gatgtc
tctagtgtagaagcattgcccaacaag---------------------------------
------------------aaacggcaatcggggaggaagaagtccaatctccaacttggt
agtgtcaataaccaatcc------------agtgtaatcgatggg---------------
------------------------------ggcaatataaagaaaacttcacaa------
---ggaaaaaaagctgtagttgagaaaaatgcagtatttgatgcccctgcttcatca---
gaaaccaca---------gcttcaaaagctcaatca---tctaagaaaaagata------
---------gaaaatccagttgtcaagaaaaaccagaagaaagaggtccctgtt------
---cgtaaaatttcaggccaaaagaattccgta------cacgaacagttaagttcaaca
gccactcagtta---------------------------gaagat---------acccct
tcaattgattatcctttatgtgagagaacacaaaagtcaacttctaaggatggcactaag
catcac------------------------------------------aagagaaatttt
gtgtccttttatcctcctactgataaatctgtccttgtggtggagtcagtcacaaaagca
aagaccatacaaaattaccttggggatatgtttgaagtcttgccaagccacggtcacgta
agagacttggctggcagatctggatctgttcgacctgaagatgactttagtatggtgtgg
gaggttccctcgtcagcatggacgcatattaagagcattaaggtagcgctaaatggg---
---------------gcgaggaat---------------------ctcatccttgcatcg
------------gatcctgatcgtgaaggagaggcaattgcgtggcatattgctgaaatg
ttgcaacagcaagatgcattacattctaacctcagagtcgcaagagttgtctttcacgaa
ataactgagtcatccatcaagagggccttgcagaatcctagagacataagcatggatctt
gtgaatgcttatctggcacgccgttctcttgattatttgattggatttagcatttcacca
ctcttatggaggaaacttcctggttgccagtcagctgggcgtgttcaatctgcagctctt
gccctcatatgtgacagagaaactgaaattgaagattttaaagctcgggagtattggacc
attcaagctgaatctcgaagtggggtcttgggtaac------------tcatcattttct
gctcagccaacccttgttgattctacaaaggtcgataagtttctagttaattctcaaatg
gaggctgaaagaattgctgaaaagattagatcctcaagttttgaagtggtg---gatgtt
aaaagaagccaatattctagaagccctccagtgccatatataacatcaactcttcagcag
gatgcttccaataaattgagattcagtgcttcttatactatgaagcttgctcagaagctg
tatgagggggttaagttatcagacaaggaagcaactggacttataacatatatgcgaact
gatggtctacatgtttcggctgaagctgtccagcatatacgttcattggtagtagagagg
tatggacaagattttgtatcaaaa---agcactcaaaagaactacaagaaggtgaagaat
gcccaagaggcccatgaagctatcaggcccactgacattctatgtttacca---------
------tcaaagctgctaggggttcttgacgaggattcacataagctgtacactcttatt
tggtgccaaacaatggcatgccaaatggaaccaacaatttttgatagggtacaagttgat
ctcaaaagtatgggaggagacactgtacttcgatccagcagttctaaagttgctttgctt
ggacataaagttgtttataaggacagtgaagctgcagatattgggcatgatgaggat---
gaaggg---------------------------------------aaaactaggaatgaa
---gattttgaacttctttctgtgctcaagccaggggatttggtgcaaattgctaatgtc
gagaccacacaacacttcacagaagcacccccaagatattctgaaggatccttggttaaa
aaattggaggaacttgggattggaagaccttctacatatgcatct---atattgaaagtg
ttgcaggacagaaattatgttacaataaaaagccgtcggatgtttccggagttccgtggg
cgtatggtttcagctttcctatgtcactacttctcggaggtcactgattacagtttcaca
gctgatatggaaactgagttggataatgtctctgccggcctgactgaatggaggggcctt
cttaaagattattggactcgtttcagctcttattgtgaccgtgttggaaatgtaactgtt
catcaggtggagagaatgatggaggaaacatttgagaatatattgttctcttcccttcct
gataataacaggacctgtcccagttgttttgctggccggttgatctttaaagtaagcaag
catggggcgggctattttatcggttgtgatcaacatccaaaatgctcgtacattgctaga
atgatattcagt------gaagaggat------gacggtcttgaaaatgagaaacca---
---gatgagtgc------tacaagccaaaagtgcttggttttacccctcattctaatgaa
aagatattgttgaaggacggtccttatggcttctacatccagttgggtgaggataggacg
ggttatagaccgaaaagggccagtttgagccagtttaaggat---gtcgagtccatcacc
ttggaggatgct---------------------------------------------ctt
gagttgctaaaataccctgtgactttg---ggt---gatcatcccaaagataattatcca
gttgttctgagaatctcaaag---tttggattcgctattaggcaccgacataacattgta
ccagtacccaag---------aatgtggagcctcagacaattactatggatatggctatt
aagtatttatcgagtaaaaatgtgaagtatatcggccgaccc------------------
agaggcattacgaag------agcaagagccag------------caa------gccctg
gaggatgtcttctga---------
>CinnamomumMicranthum
------------------------------------------------------------
------------------------------------------------------------
------------------------------------------------------------
------------------------------------------------------------
------------------------------------------------------------
------------------------------------------------------------
------------------------------------------------------------
------------------------------------------------------------
------------------------------------------------------------
------------------------------------------------------------
------------------------------------------------------------
------------------------------------------------------------
------------------------------------------------------------
------------------------------------------------------------
------------------------------------------------------------
------------------------------------------------------------
------------------------------------------------------------
------------------------------------------------------------
------------------------------------------------------------
------------------------------------------------------------
------------------------------------------------------------
------------------------------------------------------------
------------------------------------------------------------
------------------------------------------------------------
------------------------------------------------------------
------------------------------------------------------------
------------------------------------------------------------
------------------------------------------------------------
------------------------------------------------------------
------------------------------------------------------------
------------------------------------------------------------
------------------------------------------------------------
------------------------------------------------------------
------------------------------------------------------------
------------------------------------------------------------
------------------------------------------------------------
------------------------------------------------------------
------------------------------------------------------------
------------------------------------------------------------
------------------------------------------------------------
------------------------------------------------------------
------------------------------------------------------------
------------------------------------------------------------
------------------------------------------------------------
------------------------------------------------------------
------------------------------------------------------------
------------------------------------------------------------
------------------------------------------------------------
------------------------------------------------------------
------------------------------------------------------------
------------------------------------------------------------
------------------------------------------------------------
------------------------------------------------------------
------------------------------------------------------------
------------------------------------------------------------
------------------------------------------------------------
------------------------------------------------------------
------------------------------------------------------------
------------------------------------------------------------
------------------------------------------------------------
------------------------------------------------------------
------------------------------------------------------------
------------------------------------------------------------
------------------------------------------------------------
atgcaggaaaggaactatgtggtggtaaaaagccgagtactgtttcctgaatttcgtggt
cgcatggtatcagcatttctttcagaccatttttcggaggtgacagattatagtttcact
gccgatatggagaatgagcttgacaatgtatctgctgggacaactgaatggaaaggcctc
ttgaaagattattgggcaagatttagcatgtattgcaaagatgcgggtaaggtcgaaatt
cggcaggttgagaaaatgttgggggaaagatatggaaagtttttgtttgcttcacttcct
aataaagacaggatatgcccgagttgctcacaaggcactttggtctttaaagttagtcgg
tttggtgcaggttattttattggttgtgatcagcatccaaaatgcaagtacattgctaag
acaatgtatagc------gaagatgat------gacgttgttgatcctcaaaaacca---
---gaaagctcc------tttaagcctaagttattaggtgttaatcccggttctaatgaa
aagatatatttgaagaatggtccttatggattctatattcaattgggagatgataggaag
ggatactcgccaaagagagcctctatttcccagatcagaatgtgtttgtgcccacttcaa
cttgaaccaggcccaaatccacttgaatctgacccaaaccaagcccaaggtggtcaccta
agcctggctgactatgtcattcatgtggctggg---aaaacaccagaggatcaacaacca
gttgttttaaaagtctcgaaa---tttggattttcgattaaacatcgacggaccattgca
ccagttcctaag---------aatgtaaatcctgagaatgtcacactggaaaaggcacta
aagcttttattgagtaaagatgcgaagagatgtggccgaccc------------------
aaaggc------aaa------ccaagagttgag------------gaa------gcaatg
gaggccatgttttctcaatga---
>AquilegiaCoerulea
atggggttt---cagcttcatagattctttgtttcaactaatttacacagaaag------
------------------------------------ttgtct---------acatcatca
tcatcatcatct------------------------------------------------
------------cgtcttccaacaaca---------------atgttgcat---------
------tgc---------------------------------------------------
------------------------------------------aggacactccaaaattac
ccaagcacttgcttacagcttgttccattt------agcaat------------------
---------ggtgggaagttttctaaatct------------------------------
gctcagcttagg------tttagaaaatcaggggac------acttgc---------gac
ggtcagttgaaaagtcacagagttaaggttgaacga------------------------
------------------gattcttgtctggtgagaagcagtcttggtgataaccgtctt
---agctat---------------------gctgttacttttccgactacattacgactt
ccattttcttttcccatgaaattcagt---aattcatctagttatagtcgtcttgaaagt
aataaaagactcaaatttgcatctgaa---gaacgctttgggagaaggttcttttcagtt
aag---gcttcagagagttct------caggttgagcaaaaaacaatgaaaataagtggt
aataatacgactgttggagacgtg------aatggtgga---------------gtgaat
aat------tctcccgttaagctt---tct---------------------gatagattt
---cggaagttgggaaagtca---------------tct------------gttactcga
agcagcagt---------------------tctgatagagaggttgcagtttcgagtcaa
gctgtt---------------------------------------------gagaagggt
gcttctgttgcgtccaaatcagtt------------------------------------
------------------------------------------------------------
------------------------------cggaaaactgcgcccaagccaaagaat---
---ggaaagaaggatgtg------aagttgaaatcaacttctccc---------------
---acatcacctaagagtggaggcaccaaccaaaaacccgaagcgcaggtggaaaagaaa
cagttaggaaacaagaaagaaaaagcc------ctttctggtactactactcctcttggt
gaagctaagataaatggttctaaacaagattctcacacaaaaaaaaataatgtgacaaag
attgatggttctaaacaa------------gttgctcgtacaaaaaag------------
------------------------------gataatgtgactaaagttaatggt------
---tctaaacaagcttctcacacaaaggct------aatatgaccgaaagtgctggc---
gaaccttcacaggcttcacaaatagcgggagagaca---cctttgtccacattg------
---------gacaattctaatttattgcatgaaaagtccaagacgact------------
---gttgggaagcctactagcaagaagaaacct------cacagaaaagttaccgtccat
atgaagccagat---------------------------aaagctcctgcc---aagcct
aaaattaaccct---------------------------gtgcccgtcgaggttaaaaag
atgcct---------------------------ttg------------aagaaagggttg
agatcattatatccccccacaggcaaatctgttgtggtggtggaatctcttacaaaggca
aaggtcattcagggatatcttgggaatatgtatgaagtcctgcctagttatggccacgtg
agagatttagctggaagatcaggatctgtgaggcctgatgatgatttcagtatggtatgg
gaggttccatctgctgcctggacccatctcaagagtattaaagtcgctctaaatgga---
---------------gcagaaaat---------------------cttatccttgcatct
------------gaccctgatcgggaaggggaagcaattgcatggcacattactgagatg
ctgcaacagcaggacgccttacctgacgatattaatgtttccagggttgtctttcatgaa
attactgagtcatccattaaaagtgctctgcaggctcctagaaacattgacgcagacttg
gttcatgcttatcttgcacggcgtgctcttgactatttgataggattcagtatttcaccg
cttttgtggagaaaattacctgcttgtcagtcagcaggacgtgtccaatctgcagcgttg
gccctcatatgtgatcgcgaaatggaaatcgatgaatttaagccacaggaatattggact
gtcgacgttgggtttaacaaaaatgagcctggatcctcaacgaaggtctattctttccca
tcacacttaacccatctcgctttcaaaaagttggagcaactttcaattagctgtagtgag
gaagcaaatgctattgagcagaagatgacctcatccacttttgaagtatta---acagca
aagagaagcaaatcacggagaaatcctccgacaccatatattacatcaactcttcaacaa
gatgctgcaagcaaattaaattttaccgcctcgtacactatgaagcttgctcaaaagcta
tatgagggagttaaacttgcaaatgaggaagcaacagggttgattacatacatgcgtaca
gatggtcttcacgtttccgatgctgctgcaaatgatatacattccttggtcattgaaagg
tatgggaaagattttgcgtcagag---agcattcgcaaatactttaagaaagtcaagaac
gctcaagaagcacatgaagctattaggccaaccagcataaggaggttacca---------
------tcaatgctaactggagtacttgatgaagactcgctaaagttgtatgctctcata
tggtctcgagcaatggcatgccaaatggttccaactataattgatcagatccaagttgat
attggtggtgctggaaatttcttcggtctccgatctgtatgttcaagagtcgagttttat
ggatttcaagcagtttataaggatgcggaagctgcagccattggctataatgagaag---
gaaggg---------------------------------------gatgctcgtgaggag
---gcttttgaagttctgtgtaaattgaagacaggggattcattgcatcttagtaaagtg
gagctcaagcaacactcaactcaacctccttcacgctattctgaggcgtcgttggtaaaa
aagctggaagaacttgggattggaagaccttctacttacgcaagc---actataaaagtt
ttgcaggacagacattatgtaacggttaaaaatcgggcattgcacccagaatttcgtggt
cgtatggtttcagcttttctctcccaccatttttctgaagtgacagactacagttttact
gctgatatggaaaccgagcttgataatgtatctgctgggacaactgagtggaagggactt
ctcaaggattattggacacgatttaaatcttactgtgaccttgctggaaaggttgacatt
cggcaggtggagaaaatgttggagaaaacatttgggaatttcatatttgcttcccttcca
aatcaaagcagaacctgcccaagttgttcaacaggcaccctggtcttcaaagttagtagg
tttggtgcaggctatttcatcggttgtgaccagcatccagaatgcaaatatattgctaga
aggatttctggg------gaagatgatactactgatgatgatattcctgaaaaaata---
---gagtttggt------tctgagccaaaggagctggggcttcatcctgtttctaatgaa
aagattctcttgaagcatggtccatatggattttatattcaacatggtgaagacagaagg
ggacactcacccaaaagagcctccgtttcccagattaaggat---gtgagcgcaatctcc
ttggaggatgct---------------------------------------------ctt
gatttgcttcagtaccctgtattattg---ggt---aaccatccggatgacggggtgcca
gtttacataaaaatagcaagt---agaggattttcgattcgacatcgacgtacaattgct
ccagtgccaaag---------aatttgaatccaaagaagatcactttagaaaaagcactg
aagttactattaagtaaagatgcaaagcaatgtggtcggccc------------------
aagggt------aaa------ataaagtcgcaa------------gag------gccgtt
gaggccacttaa------------
>Daucuscarota
------------------------------------------------------------
------------------------------------------------------------
------------------------------------------------------------
------------------------------------------atgttacag---------
------aac---------------------------------------------------
------------------------------------------agggctttacagtactgc
actggcttacattttcggcattcttcattt------gga---------------------
---------ggaagattggatagttttgtt------------------------------
---gacctcaat------ttgaataaaaatagggta------tcttgt------------
------------gtatctttagtt------------------------------------
---------------------gattatcccagggcaattaggctcgagtctcgggtaatt
---tctcgt---------------------agttgtgtaagccgtgttgaggagcctagg
ggggtttctggtattgtcaggtcggtt---ggggtgtttggtaatggattggtacctaga
------------------------------ggtgctgttgcaaaaaggtttttttgtcat
ata---tctgaaggggggaca------gga------------------------------
aaa---------------------------ggtggtaacttttgttttaaagatgaaaag
aaa------tcatcttttgatgtt---ttt---------------------aataaacac
---aagaagcgtgcaaaggggaaccaaatcgcagggtat------------agttcttct
agctctaga---------------------atagcagctagtgaggatgttgattctgtc
act------------------------------------------------tcgagtata
attgaggaagttaagaaggatgtg------------------------------------
------------------------------------------------------------
------------------------------------------aatgggagcacggct---
---aaatcaaaaccaaag------aagcaatctggaagcagaatacgt------ccaaag
aaatcttcggat------------------------------------------gctact
gccagtgaggcagttgagcctaaagtt---------------------------------
------------------tcaaaaggtacagctactcgcaaaaagaatactaaagtcgca
cagagtgaacaagtttctctagagttggagggtgttgcagttcagccc------------
------------------------------aaagtttcaaaaactacatctcaa------
---aaaaagaaggccagggtcgcacaaatt------aatcagctttctgcagagccg---
gagaaaagc------------acaactgatgccgtg---acagaaaaattgctc------
---------gatagttctgttcccacaccccagcaaaataaaaagaaa------------
------------gtaaagagaaagccaaagcca------aaaagcaaagctgttccttca
ccaaaggctgag---------------------------gagccgagtgtt---tcatct
gctattgattta---------ccacagaaagaaacttcacagacaagtgtgaaaacaaag
cctcgt---------------------------aaa------------caaagagtaata
aaacaattatatcctcccactggcaaatccgtgctggtagttgaatctgtcacaaaggca
aaagtcatccaaggataccttggtgacatgtttgaagttatccctagttatggtcatgtc
agggacttggctgcaaggtcaggatctgtgcggcctgacgaagactttagtatggtatgg
gaggttccatctgctgcatggacacatttgaaaagtatcaaggtcgcattgagtggt---
---------------gcgaaaaat---------------------ctcatccttgcatca
------------gaccctgatcgtgaaggggaggctattgcttggcacatcattgagatg
ttggaacaacaagatgctttacatgatgatattaatttagcgagggttgtcttcaacgaa
ataactgaagcttctattaaaagtgccctgttggctcctagggatatagatgcaaatttg
gttaattcttatcttgcacgacgtgcccttgattatttaattgggtttaacatttcacca
gtattgtggaggaagttacctggttgcaggtcagctggtcgtgtccaatctgctgctctt
tccttaatatgcgatagagaaatggaaatagacgggtttaaaccacaagaatattggaca
gttgatgtagtgtttaaagaaggcggatcaagttcacctgttgatagtaactcaatttca
tcatacttgacccatttccagtccaagaaattaagcaagctttcaattagctctcaaaca
aaagcaattgatattcaaggagaaattgaggcttcaaagtttgaagtgagt---aactct
aagagaagcaaaatgcggaaaaatcctcccccgccatatattacgtcatcacttcagcaa
gatgctgcaaataaactaaattttcctgcaacatacacaatgaagcttgcacaaaaattg
tatgaaggagttcaattacctgatggagtctctgcggggttgataacatatataagaaca
gatggcttacacatatctgatgaagcttgtaaagatatctgctctttggttagagagagg
tatggagagagttttgcatcagat---ggtgctcgcaagtattttaagaaggtgaaaaac
gcacaagaagcccatgaagcaataaggccaactaatatccttagaatgccc---------
------tcaactctggctggagtgcttgatgaagattccttgaagctttacaccctgata
tggtctcgtactttggcatgccaaatggaacctgctatctatgatcagatacaagttgat
attggaaatgctagccggtccatcatattcagatcttcatgctccagaacagagttttca
gggtaccaagccgcctttgaggatgttgagactagagctatcagaaatcgggataat---
gaagtg---------------------------------------aatgatcgttctgat
---gtttctgatgtcctcagtaatctaaaggctggggatccactgtgtctgggtaaagtt
gatctcaaacagcatcatactcaacctccaccacggttctccgaaggttcattggttaaa
actctggaggagcttggaattggtagaccttctacatatgcaagt---acgatgaaagtt
ctgcaggacagaaattatatcacagtaaaaagtagaatattatatccagagttccgtggt
agaatgttatcagcgtttctttctaatcacttctccgaggtaacagattatagtttcaca
gctgatatggagactgagcttgataatgtttctgctggattaactgaatggaaaggcctc
cttggagattattggacaaggtttagtaagtattgcgagtctaccagtaatgtacatatt
catgaagtggagaagatgttggagagaacatttggggattttttgtttacctcacttccg
aataaaagtaggacatgcccaagttgcagggagggcactttaattttcaaagtcagtagg
tttggagtcggctattttataggttgtgatcaacatccacgatgcaagtacattgccaaa
acaatacatggtggtgatgatgatgat------gatgatgaagttggttctgagaat---
---cacaatttg------gaagaacccaaggttttaggtgtaaaacctggtactgatgaa
aagattcttttgaaaaatggtccatatggttactatgttcaacttggtgttgacagaaag
ggttatttgcctaaacgagcttctgtcaatcaagtaaaagat---acatcatctattacc
cttgaggacgcc---------------------------------------------ctt
gaaatgctgcgatatcctgtgacattg---gga---gaacatccagaagatggccatccc
gttatactaaagcttgcaaga---ttcggattttctataaaacatcgacgtacagtatct
cctgtacccaag---------aacgtgaagccggatgacataagtcttgaaaaagctctg
cagatcttgcttagtaaagatgccaagagatctggccggcca------------------
aagaac------aaa------ccgaagtacgaa------------gaaatagatgctatt
gaggtgatgtga------------
>HelianthusAnnuus
------------------------------------------------------------
------------------------------------------------------------
------------------------------------------------------------
------------------------------------------------atg---------
------agc---------------------------------------------------
------------------------------------------agggcgttgcatagtttg
tcaggcacgcgtttatgctgttcatctgga------ggt---------------------
---------aagcatacatgtgagagactt------------------------------
tttgaggttgat------tttaaaagggtcaccgta------tcttacatttttaacggt
ggacgtgctaaagcttcaaacttcaagcctctgaaa------------------------
------------------ccctattttcatttgggaagccacattaatcggtcttattca
------------------------------gccttccctattcaaccactatttcgaagt
agctcccgagataacatgttaccactg---aattcaattagttatagtctaaccaacggt
ggattcggaacttttgcaccctataaa---ggtgttctttccatgcggcgtttctcgact
------ccaagagcaatatta---------------------------------------
ccgaaaattgctgtcggc------------gatggagaa---------------aaaagg
gcgaaaagtacgtcttttctcgca---ttc---------------------aacaaacat
---tggacgcaatctaagaaa---------------ttg------------aagaagcgc
gtaggaaat---------------------gaaggaaaaccaaat---------------
---------------------------------------------------gttaaatct
agtttaaaagctgttgaaaatgat------------------------------------
------------------------------------------------------------
------------------------------------------gagatagttacgtta---
---aaagatccaccggtt------gaagatggcaagaaagaactcggt------------
------------------------------------------------------gaaggt
caatcggctaacattaaaccgaaaaaa---------------------------------
------------------aagcggcaacccaaaactaaaacaagtccagaaaagtctact
gtcactgtcacttctgag------------gaaccgacttccata---------------
------------------------------gcaagttctagaagtgcttctcgg------
---tcaaagaagtcaaagtcatccaaaagt------gacttggagactgctgcttca---
gaggttagc------------gcaaatggaaaaccc---gctgttgaagtgaat------
---------ttggaagaggaacaatccaaaggggcagcaaagaagaag------------
---------------actagtaagagaaagccc------aaaactcagcccaaatcttct
ttaacgtcaaacgaggctgtgcaaatatcacacgtcaccgagtcaccttta---agttca
aaaattaacacaagtattacacatgtcaccgagtcaccttcaagttcaaaaaccaacaca
agtgtt---------------------------aag------------aataagatgtta
aagcccttgtatcctcccactggtaaatctgttgttgtggtggaatccatgacaaaagca
aaggtgattcaggggtatcttggggatatgtacgaagttcttcctagttacggtcatgta
cgggatttggccgccaggtcaggttccgttcgacccgatgatgacttcagcatggtttgg
gaggttccgtctgccgcatggactcatcttaagagcattaaggtcgcattaaccgga---
---------------actgaaaat---------------------cttatccttgcgtcc
------------gatcccgatcgcgagggtgaggctatcgcttggcatatcatcgagatg
ttacaacaacaaaacgctttacccgaaagtattaacgttgcgcgagttgttttcaatgag
ataaccgaatcctcgattaaacaagccttacaggctccacgagacatcgatttcaactta
gttcatgcgtatcttgcccgtcgtgcactcgattatttaatcgggttcaacatttcaccg
ttgttatggagaaaattaccaggttgccagtccgcgggtcgggtacagtccgttgcttta
gctcttatatgtgacagagagactgaaatcgataaatttgaaccgcaagaatattggacg
attgaaggcgattttaactacggaaagggttctaga---------aacttctcctgcccg
tcacacctgacacattacgattccaaaaagttaaaccaaatgtcgatcacttcttgttca
gaagcaagtgatatcgaaaacatgattaacgcttccgaattcgaaatcgtt---ggatcg
agcaaaaagaactacaagaaaacatcttcacctccgtacattacatccaccctgcaacaa
gattcggcaagcaaactacattttccgtcatcatacaccatgaaactcgctcaaaagcta
tacgagggggtaaaattgccagacggcaaatccgcagggttgattacgtacatgagaacc
gacggactgcacatgtccgatgaagctgttgaacaaattaggtcatttgttaaagaaaga
tacgggcaaagttacatcccgaat---aacgcgcggaagttttttaaaaaggttaaaaac
gctcaagaagcccatgaagctattcggcctacagatataaaacgacttccg---------
------tcaacgctttctggaattctcgatgaagatagcttaaagctgtatgctttaata
tgggctcgtgcggtttcatgtcagatggaaccttcggttaccgaacaaatacaagtcgat
atcgggaatgctaaccggtcgattatttttcgggccacgagctcaagaaaagattttcta
ggctttcaagcggtatataaggacgttgaaactaagataattaaaaacgatgaagat---
caagac---------------------------------------gacgagcgtaacacg
---tcatttgacgcgcttaatggtttaaaaaccggcgatcaaacgagtctcgggaaatta
gaacttaaagagcatcatacacaacatccacctcggtattcggagggtagtttggtaaaa
aagatggaagagctcggtataggtagaccgtctacatacgctacc---acgattaaagtt
ttgaaagatagaaattacgtaacgttaaaaagccgagtactttatcctgaatttcgtggg
cgtatggtttcggcttttttgtttcatcatttttctgaagttacggattacagttttacc
gctgatatggaaaccgaacttgataatgtttcggggggtatgaccgaatggagaggtttg
cttagagattattggacacgatttagcaagtactgtgaacgtgctagtagtgttcatatt
catcaagtggagaaaatgttggaaaaaacgtttggtgaatttttgtttgcgtctcttccg
gatcaaagtagaacgtgtcctagttgtaaagagggtacgttaattttcaaagttagtcga
tttggtgcgggttatttcattggttgtgatcaacatcctcactgcaagtatattgctaag
acgttatacggt------gaggatgac---aacgacgattcaagcccagaaaatggg---
---agagctgta------gaagaaccgaagcttcttgggttgcatcccgactctggtgaa
aagattctattaaaggatggtccgtacggtcactatgttcagcttggtgaagacaaaaaa
ggacacttgcctaaacgagcttctgtttcccagattccagat---atcagctccattaca
gtggaaatggca---------------------------------------------ctt
cagttgcttcgttaccccatcactttg---gga---aaacatccggatgatggtcaacca
gtggtattgaagcttgcaaga---catggattatcggtaaaacatagacgtacacaagca
ccagtaccaaag---------aacacgaatccagatgagataacgcttgagaaagctatg
aagtttttgacgggtaaagatgcaaagcaaactgggcggcca------------------
aagaag------aac---------aaagagaag------------gaa------gcagtt
gaggttttgtag------------
>CoffeaCanephora
atggctctg---------------------gtt---------------------------
------------------------------------caacta---------ctcttttca
actgctacttct------------------------------------------------
------------agctgccgctccatt---------------atgttgcag---------
------aat---------------------------------------------------
------------------------------------------aggactttgcataatatc
tcagggacatgcttactaggttcaccattc------aaaggg------------------
---------gctgatcaatttgcccagtta------------------------------
------------------ccccaaaaacttagggtg------tgctctgcattcacaaga
tatcaacccaaagttttaaggattaagtctgagcga------------------------
------------------aaatcttgtgctctcaaaagccattcttatgggctttggccg
---ttctct---------------------gcctcaattcaacagcccaatatgagagta
gcatcattaagtggtgcaattcagatg---aatgtaataagttataggtcaatagttggt
---------tttgaaagtcagtgctatgcatttgtcactggcaagaggtctttttccgag
gtc---tctggagccttaaca------cat------------------------------
aaaaatgatgcagtgggtatgcgaggt---ggtggaagt---------------ggtagc
aat------tcaaccttaaaagta---cac---------------------aacaagtac
---tggaaaaggaaaaaggca---------------ttt------------tctgctcat
aggaggaat---------------------gcgatctccaatattggacctggaagaggc
aat------------------------------------------------tctagttat
aaagcatctgatactaaagcccct------------------------------------
------------------------------------------------------------
------------------------------------------ggtacggtcagttca---
---aaagatggcattccc------atggacaagatgaaggatgtggagttggacacttca
cattcttctgataccagt------------------------------------ggaagt
tgtaattccaatggtgttagcaaagtg---------------------------------
---------------------aagcaggcaaggagcaagaaaagcaaaaatcatggttct
gataatactgctgcttgt------------gatgaggcaaaccatctt------------
------------------------------aaagaccctgaaaaagtttctcaa------
---gccaagaagcctaaacctaagaaaaaa------aaccaatctcctgtagcttct---
cagattaat------------acaactcaaagtact---tctacagaaatactc------
---------gaaaatgatgtcttgaccaaggattccaaacctaagcct------------
------actaagtcatctaggaagaaaaagact------gataaaggggttgctgccctt
tcaaaatctgat---------------------------gaatcacccgct---gattca
tctagcagcgag------gtatcacagagccacaaatcacagatgagtggcaaaagtagt
ttgcgg---------------------------ggc------------aaa------ttt
cctcaattatatccacctgttgctaaatcagttgtggtggtggagtctgtcacgaaggca
aaggttattcaagggtacctgggcgacatgtttgaagtcctaccaagttacggtcatgtt
agggacttggctgcaaggtcaggatctgttagaccagatgataacttcagtatggtatgg
gaggttccatcgccggcctggactcatcttaagagtatcaaggttgcactaagtgga---
---------------gccaaaaat---------------------cttattcttgcatcg
------------gatcctgatcgtgaaggagaggctatagcttggcacataattgagatg
ttgcagcaacaagataccttacgcaatgatatcactgtggcaagggttgtttttaatgaa
ataacagagtcgtccatcaaaaatgcccttcaagctccaagagagattgatgtaagtttg
gtacatgcttatcttgcacgtcgtgcattggactacttgattgggttcaacatttcacca
ttgctttggaggaaattgcctagttgccagtcagctggtcgggttcagtcagctgccttg
tctcttatatgtgacagggaaacagaaattgacaaatttaagccacaggagtactggaca
attgaggttgagttcaacaagaaggacacaagttca---acagatactctcagcttctcc
tcaaatttatcccactttagtggcaaaaagttaagcaaggtatctattggttcttacact
gaggcaagggatattgaacagaagattaactcatccaagtttgaagttatt---gcctgt
aaggaaagcaaaagtcaaagaaatgctcccagcccgtacataacttccacacttcagcaa
gaagcagcaaacaaattaaatttttctgcttcatatactatgaaacttgcacaaaagctg
tatgagggggtgcagttagctgatggtgaagcagtaggattgatcacttacacgaggaca
gatggatcacacatttctgatgatgctgtaaaagaccttcagtcgtttgtaacagaaagg
tatggacaaaattttgcatcaaaa---agtgctcgcaaatattttaagaaggtgaagaat
gctcaagaggcccatgaagctattagaccaactaatatcaggaggctacct---------
------tcagtgcttgctggggtcctggatgatgattctgtgaagttatacaaacttatt
tggtctagaaccattgccagccaaatggaacctgctattattgatcaggtacaacttgat
gttgcgaatactgatcgatccattatgcttagatcttcgtgctcaagagttgaatttcta
ggctaccaaactgtgtttgaggatgtggaatccaagacagtaagtttgaatgagaat---
gaagta---------------------------------------aataatcgtggtgag
---cttttcaaggttctgagtactttgaaatctggggattctttgaatttgggtaaggta
gaacttgagcaacactatacacaaccaccaccacgctactctgagggggcattgataaaa
aagatggaagagcttggcattggaagaccttctacttatgcaata---acgattaaggtg
ttgaaagatagaaattacgtaacagtaaaaagcagggttatgcatccagaatttcgaggg
cggatggtgtctgcttttctttcccattatttttctgaggtcacagattacagtttcact
gctgacatggagactgaacttgataatgtttcagctggattgactgaatggaaaggcctt
ctaaaagattattggacaaggtttagcaagtactgtacacatgctattaatgtccatatt
catcaggtggagaagatgctggagaaggaattttcagattttttgtttgcttctctccca
gatggaagtaggagatgccctagttgtttggagggaaatctaatcttcaaggtcagcaga
tttggggcaggctactttataggttgtgatcagcatccaagatgcaagtatattgccaag
acattatgtcgc------gaagacgat------gaagagatccctagtgacaacaataac
aacaaaaatatg------gaggagccaaagttgctgggcctaaatcctggtaccaatgag
aaggttcttctgaagagtggtccatatggaaactatgttcagcttggtgaagacagggaa
ggtttcttgcctaaacgagcttccctgaacaaagtaaaagat---ttggattgcgttacc
ttggaagtcgct---------------------------------------------ctt
gagttgctgcgctatccagtgaccttg---ggg---aaacatccagatgacggccggcct
gtgactttatttcctggaaagaagaaaagttttgtcattagacatgggaggacattcgct
cctgttcccaag---------aacattaagtctgaagatgttaccttagagcaagcgatg
gagtttcttaagggacctaatacaacaagagttgggcggcca------------------
gttgtc------aag------aagaagctggag------------gaa------accatt
gaggcaatatattag---------
>IpomoeaNil
atggcgcta---------------------------------------------------
------------------------------------gttcaa---------caactattc
accaacgccact------------------------------------------------
------------agtagctgcctctcc---------------attattatg---------
------aac---------------------------------------------------
------------------------------------------aaggcatttcagaattat
tccgcagctcatttacaatgtccagcgttt------ggaagt------------------
---------atcaggaaaatggagacactg------------------------------
------------------catcggcaagcaaggata------tgtttg------------
------------gtgtccagg---------------------------------------
---------------------gcaatcccgcgaagagcttttgccataaagtctgaccaa
---aaattg---------------------tttttcactgccctgccaaaccttagaatg
gttttacccagtaatgaagcttccatc---aattctgtttcattgggtagattaggttcc
---------------------------------------------cggtccttttctcat
tcc---cctaaagtggcagta------tca------------------------------
tacagggtt---------------------aatggccat---------------------
---------------------------------------------------agtcctcat
---gaggttaacaataaggat---------------gtg------------aatctagaa
atatcaagt---------------------ttgcctgctagtgataaggaatcatccata
act---------------------------------------------------------
------------------------------------------------------------
------------------------------------------------------------
------------------------------------------------------------
------------------------------------------------------------
------------------------------------------------------------
---------------aaagggaaagtg---------------------------------
------------------aagcgaaaattgagaagcaaaaagaataatggtgaatctgct
------------------------------------------------------------
------------------------------gatggtaatgaggaggttccacaa------
------cagaggacgcggactacaaaaaag------agacaatctcctgccacttca---
gagattagt------------tctaccgtcaattca---tctacagaagtgtct------
---------gatggtaatgtcttggcaaagcaacaatccatccagtcc------------
---aagaaaaacaatcgcagaaagggaaagtca------aataaggatgccaatgttctt
gaaggatcagac---------------------------aaggcaatggat---ttttca
tctagtaacttg---------caacaaaaccaaagtttaaacatgggcagcaaaaccaag
cctcag---------------------------gtt------------caaaaaacattg
ccaaaattatatccacccaccaataaatccgttttagtggttgagtctgtcactaaagca
aaaattattcaaggatatcttggggacatgtttgaagtcctgcctagttatggccatatc
agggacttggctgccaggtcagggtctgtgcgacccgatgatgacttcagtatggtgtgg
gaagttcctccagctgcatggacccaccttactgctatcaaagttgcattaagtggc---
---------------tccaagaat---------------------attgttcttgcttca
------------gatcctgaccgtgagggagaagctattgcttggcacattatagagatg
ttgcagcaacaggatgctttacatgatgatattacagtggctagggttgttttcaatgaa
ataactgaatcatccataaaaaatgccctccaggctccaagagagattgatgggaattta
gtaaatgcttatcttgcacgacgtgcccttgattacttgcttggattcaacatctctcca
ttgctatggaggaaacttcctggctgccaatcagctggtcgggtgcaatctgctgctatt
gctctaatatgtgatagggaaatggaaattgacaaatttgtgccccaggaatactggaca
gttcaagttgaattcagtaaaagggacaattcaagttcagctaacaatgtctatttctca
tcacatttgacacattttgattctcaaaagctaaatcagctttcaatacgttccaacaca
gaggcaaagggcattgaacagaagatcaattcatccgtgtttgaagttctt---agttct
aagagatccaaaaggcagaaaaacccgcctcctccacatataacatcaacactccagcaa
gatgctgctaacagactgggtttcacatcaacttatacaatgaggctagcacagaagttg
tatgaaggtgtccagttgtctgatgggaaggcaacagggttaataacttatataagaact
gatggattacatatttcagatgaagctgcaaaaggcattcaatcctttgttagggaacga
tatggacagaattttgcatctatg---agtcctcgtacatactttaggaaggtgaagaat
gctcaagaggcccatgaagctattagacccactgatatttgtaggcttcct---------
------tcgatgcttcttggggtaatagatgatgattccttgaagttatacacactcata
tggtcacgtgcattggcatgccaaatggaacctgctgtcatagatcagatacaactcgat
attgggaaatcagatcaatctattattttccgttctgcatgctcaaaggttgagtttcaa
ggttatgaggctgtttatgaggaccaagaaactaattcaatacagaaggatgagaat---
ggggag---------------------------------------gattaccgtactgaa
---atgtttgaggttcttagtaatttgaactcaaaggatccagtgtttctaggtaaaact
gagctaaagcaacatcatactcagcctccaccacgctactctgaggggagcttggttaag
aagatggaggaacttggtattggaagaccttctacctatgcatcc---acaatcaaagtg
ttaatggatagaaattacgtgacagtaaaaagcagggtactacatcctgaatttcgaggc
cgtatggtgtcagcatttctttcacattatttttctgaagtggcagattatagtttcaca
gccgatatggagactgaactcgataatgtgtctgctggattgactgaatggaaaggcctg
ttaaaagattattggtcaagatttaataaatattgtgaacatgtaaaaaatgttcacatc
catcaggtggagaagatgttggagaaaacatatggtgactttttgtttgcatctcttcca
cacggatctaggacatgccctagatgtcaggaaggaactttaatatttaaagtcagcaga
tttggtgcaggctattttataggatgtgatcaacacccaaagtgcaagtacattgcaaag
acattgtatggt------gagcaggat------gaagacactgcatcagaagacaatacg
---aataatatg------gatgagccaactttgctgggtgtccatccatcttcaaatgaa
aaggttctccttaagaatggtccatatggatactatgttcagctcggagaagatagttct
ggtcacatccccaagcgagcatcactatcccaagtaaaggat---gtgagctcagtaacc
ttggatgatgcc---------------------------------------------ctg
gagttgctgcgctaccctgtgactttg---gga---aaacatccagatgatggccaagat
gttctaataaaaattgcaaag---tttgggtttactatcagacataggcgcacaattgct
ccggtaccgaag---------aacttgaatcccaaagatgtaactctggaaaaagctttg
aagcttttgttaagtaagaatgtgaggaagtgtgggcgaccc------------------
aagacc------aaa------ggaaaggttgtc------------gaa------gctgat
gagggaaaggatgtgagctcagta
>CuscutaAustralis
tgggaaatg---gaaaagaaacgtggggtgggg---------------------------
------------------------------------ttgtcg---------gttctagaa
gtagaagcactc------------------------------------------------
------------tgtagtaatgttttg---------------atgatgaga---------
------aacatcctgccacaagtcaagaatggtcttcacaggcaatatggtcacaagcaa
ctattcactactgccgtgagtaattctctcaccataatgttcaaggcagttcagaactgt
tcatcaattcatttacagtatcctgctttt------ggaagt------------------
---------attaaaagagttgacacactc------------------------------
------------------cctcggcaagcaaggaca------tgtttg------------
------------gctaccagg---------------------------------------
---------------------ggaattccctgtagagtttatgccataaaatttgagcca
---aagtgg---------------------ctctgtactttactgccaaaatttggaagg
gggttacagtataatcaagcttccata---gatgtcctcagtgctggttcattgggcaga
------------------------------------ttggggtcccggtccttctctagt
atc---cctagaaaagcactc------tca------------------------------
gacagagaa---------------------aatggccac---------------attcct
cat------ggtgttaataaggaa---gtg---------------------aatgttgag
------------------------------------att------------caaagttta
cctgctagc---------------------------------------------------
------------------------------------------------------------
------------------------------------------------------------
------------------------------------------------------------
------------------------------------------------------------
------------------------------------------------------------
------------------------------------------------------aatgaa
caatcgtccgtaacaaaagggaaattg---------------------------------
------------------aagcaacgatcaagaagtaaaaagtgtgacaataaatctact
------------------------------------------------------------
------------------------------gatgctaaggatgatgttcctcaa------
---caaaagaagagacaaactgcaaaaaag------aagcaatctcctgccatttca---
gagattagt------------tcaactgtcatttcg---------gaagtatct------
---------gatgagaaggtattaggaaagcagcaacctacatcttcc------------
---aagaaaagaaaccgcagaatgggaaagtca------aatacaggagccactggtatt
gtgaaatcagac---------------------------aaatcacaaaat---tcttct
tcaacaaataacttgcaacaatatcaaagtttaaacatcaacagcgaaattgaggctcaa
cctcag---------------------------gtt------------cagaaagtgtgg
ccaacactatatccacctaccagtaagtctgtattggtggttgagtctgtcacaaaagca
aaaattattcagggatatcttggggacatgtttgaagttctgcctagttatggccatatc
agggacttggctgccaggtcaggatctgtgcgacctgatgatgacttcagcatggtgtgg
gaggttcctccagctgcatggactcgccttcttgctatcaaaggtgcattaagtgga---
---------------gccaagagt---------------------attgttcttgcttct
------------gatcctgaccgcgaaggagaagctattgcttggcacattaaagagatg
ttgcagcaacagtatgctttacgtgatgatattacggtggcaagggttgttttcaatgaa
ataacagaatcatccatcaaaagtgccctccagtgtccaagggagattgatgtgaattta
gtaaatgcttatcttgcacggcgagctcttgattacttgataggattcaacatctctcca
ttgttatggaggaaacttcctgcatgccaatcggctgggcgggttcagtctgctgctctt
gcactaatatgtgatagggaaatggaaattgacaaatttgagcctcaggaatactggtca
gttcaagtttcctttagtaaaaaggacaacccaggc---tcagctaacaactatttctca
tcacacctgacacattacgactctcaaaagctaaatcagcattccattcattctcactca
gaggcaacggaaatagaacagaagatcgcttcatctgtatttgaagttctt---agttct
aagagatctaaaaagcagagaaacccgcctcctccatatataacttcaacactccagcaa
gaagctgctaacaggttgggtttcacatccacatatacgatgaggctagcacaaaagctc
tatgagggtttcgagctgtctgatggtcaggcaacaggactgataacttatatcagaact
gatggattacatatttcagaggaggctgcaaaggacatacagtcctttgttagaggacga
tatggacataattttgcatccaca---aatcctcgtacgtattttaggaaggttaaaaat
gctcaagaggcccatgaagctgttagacccactgatatttgtaggcttcct---------
------tcaatgctgtctggggtaatagatgatgattccttaaagttatacacacttatc
tggtcccgtgcattggcatgccaaatggaacctgctaccatagatcagatagtacttgat
attgggaaatctgatcaatctattatttttcgttctacatgctcggaagtggagtttcaa
ggctaccaggctgtttatgaggaccaagaaacaatttcaatacgtaaagatgaaaat---
ggggacaaagacactagtttaatacgtacggatgaaaatggagatgataaccggactaaa
---atatttgaggttctaagtgatttgaagtcgggggacacactgtttcactgcaaaaca
gaaattaatcaacatcatactcagcatccaccacgctactctgagggcagtttagtcaag
aagatggaggaacttggtattggaagaccttcttcttatgcatcc---acaatcaaagta
ttaatggataggaaatatgtgactgcaaaaagcaggatactatatcctgaatttcgggga
cgtatggtgtcagcatttctttcacattatttttcagaagtggcagattattcttttacc
gctgatatggaaaccgaacttgataacgtgtctgctggattgactgaatggaaaggtctg
ttgaaagattattggtctagatttagcaagtactgtgaacatgctggtaaagtgcacatc
catcacgtggagaagatgttggaaaaaacatatggagactttttatttgcatctcttcca
caccattctaggacatgccctagatgtgaggaaggaactttatcatttaaagtcagcagg
tttggtgcaggctattttataggctgtgatcaacaccctaagtgcaagtacattgcaaag
acattgtatggt------gagcaggaa------gatgaaactacatcagatgataat---
---aaaagtata------gatgaacagatattgctgggtgtccatccatcttcaaatgaa
aaggttttcgttaagaatggtccgtatggatactatgttcaacttggagaagacagggca
ggacacactcccaagcgatcgtcactggcccaagtaaaggat---atcacatccgtaacc
ttggaacacgcc---------------------------------------------ctg
gatatgctgcgctatccacttactttg---ggg---aagcatccagatgatggacgagac
attatcatgagagtttcagta---gaaggatataaaatcagacataagcgcacgattgct
tcattacccaag---------agcatgaaccccaaggatgtaaacatggaagtggccatg
aaactgttatcaggaaacaatgtgaagatacttggacgaaag------------------
aaggcc------tta------gaaaaggctgag------------gtc------atcatg
tag---------------------
>SolanumTuberosum
------------------------------------------------------------
------------------------------------------------------------
------------------------------------------------------------
------------atgtcccgtaagtcc---------------aggatatgt---------
------tgt---------------------------------------------------
------------------------------------------------------------
------------------------------------------------------------
------------------------------------------------------------
------------------gggattagagccaggcaa------ccaagg------------
------------aatttaagagtcgtgtctctacag------------------------
------------------aaaattcatcctatcagaagctatacaaatgagccaggatct
---tcttct---------------------gcatttagtatccttcagctatcgaaggag
ggatttccgagtacgccaatgcctatt------atcttcagtttcaggccattcggagga
---------ataggttcacggtcatat---aacacaaatggaaaaatgcatttttcccgt
gat---gcaagagcaatagca------gat------------------------------
aaaggctctggtggagcaaaagtttttagtgatggaaat---------------aaa---
---------acattctttaaaaat---tta---------------------aagaatcac
---tcagagcggtcaaatgaa---------------ttg------------gctgttcat
agaagaaat---------------------gctatgtcggacaaggtgagtgaaaaaggc
act------------------------------------------------ccaagctct
aaagtatcagctagtaagaatgtt------------------------------------
------------------------------------------------------------
------------------------------------------gatctggtcatttcc---
---aaggacacccctgta------aagattgatgagaaggatgtc---------aacctg
gacatttcaggtatacctcttggtaataat------------------------gggaaa
ccaacatccacggggaacgagaaagca---------------------------------
------------------aagaagcagtcaagaagcaaaaagaataaaaatgttgcttct
gctacagtagatcag---------------------------------------------
------------------------------ccaaaagtttctaagactccccga------
---gcaaagaagtctagccctgctaaagat------gaggaatctccagcagtatca---
gagattagt------------ttgcccgttcattct---tccagagtagggcct------
---------gctgataatgtctcaatgaaggttgacttggcccaagtg------------
---aaaagaacctctcccaggaaaaggaaattc------accaagggaagcaattctctt
gcagaactgaat---------------------------ggggcaactgca---ttgtca
tctgatagtaag------------------------------------------------
------------------------------------------------------------
---------------------------------ttagtaccagacaagagttcagatgcg
agagttattcaagggtacctcggtgacatgtttgaagtcctgtccagttatggtcatgtc
agggacttggctgcaaggtctggatctgtccgaccagatgatgacttcagcatggtatgg
gaggtcccttctgctgcctggactcatctcaaaagcataaaggttgcgctaagtgga---
---------------------------------------------gatgttacagcaaca
------------------------------------------------------------
------------ggatgcgtgcgtgatgatattaatgtgacaagggttgttttcaatgaa
attactgaatcatccatcaaagcttccctccagtctccaagggagattgacgcaaattta
gtgcatgcttatcttgcaaggcgtgctcttgattacctgattgggttcaacatttctcca
cttctgtggaggaaattacctggttgtcaatctgctggtcgggttcagtctgctgcccta
tcacttatatgtgacagagaaatggaaattgacggattcaaaccacaggagtattggaca
gtcctggttgaatttaagaagaacaaaaacctagat---ttaaccaataactttttgtca
tcccacttgaccttttttgataccaagaaattaaga------------------------
------------------------------------------------------------
------------------------------------------------------------
------------------------------------------------------------
---------------------------------------ttgataacttacatcagaaca
gatggattgcacatttcagatgaagctaccaaggacattcaatcctatatcagtgaaagg
tatggacagaattttgcatcaaag---aatggtcgcaactacttcaagaaggtgaagaat
gctcaagaggcccatgaagctattagacccactgatatccgaaggctaccc---------
------tcaaagcttgttggggtgctggatgatgatgcacttaagctatacaaacttata
tggtcccgtaccatggcattccagatggaacctgctaccatcgaacagatacaa------
------------------------------------------------------------
---------------------gatgtagaaactcactcaacgagagataatgagaat---
gggagg---------------------------------------gatgatcgttctgaa
---gtatttgaggctcttaggaatttaaccgctggggatccaatgtatttgggtaaagtg
aaacttgagcaacaccagactcaccctccaccacgatactctgaggggtctttggtcaaa
aagctggaggagctcggcattggaagaccttctacttatgcagcagccacaataaaagcg
ttaaaggacaggaattatgtcattgccaaagggagaacactgtatcctgaatttcgtggg
cgtatggtatcggcatttctctctcattactttactgaagtaacagattatagcttcact
gccgatatggagacggaacttgataatgtctctgctggtttgactgaatggaagggcctt
ttgagagattactggactagatttagcaagtattgtgaacatactggtaatgtgcacatt
catcaggtggagaagatgttggagaaagcatttggtgattttctgtttgcatctcttcct
aatgaaagtaggacatgcccaatctgtcttcagggaactttaatcttcaaagtgagcagt
tttgatatcgattgg---------------------------------tatattgccaag
acattttatggt------gaagaggat------gaagatatcacctctgaagacactaaa
---agaaatgtt------gagccgccgaaattgctgggtgtccatccttcttcaaatgag
aagattcttatgaagaatggtccgtatggatactatgttcagcttgggaca---------
---------------------------------agaaaggat------------------
------------------------------------------------------------
---------acgttcccaagc---------ggg---------------------------
------------------------cttcgcttt---------cacaggaga---------
------ccgaag------------------caggaaaaaacatctatcaaggatgaatac
tctagcgttttctcccaattcatgtta---------------------------------
---------------------aaagacttgtat------------gac------tttgtg
ccttaa------------------
>HandroanthusImpetiginosus
atggattta---caaatcaagcatgcagtagta---------------------------
------------------------------------gtgaag---------gttatcggc
atgacatggtct------------------------------------------------
------------cgcggccaagtcacc---------------cagttgcag---------
------aat---------------------------------------------------
------------------------------------------cgggcattgcaaaattac
tctagtatctgtttaaggtgttcatctgca------aat---------------------
---------gctcagaagtccatacatttt------------------------------
------------------tcccagagagttaggata------ccacgt------------
------------gctctcagaatcaattcagagagg------------------------
------------------acaattgatccattaagaaatcacgctaatgccactgactgc
---ttttct---------------------gccttccgagtgaggtcaccttttggatgt
gggccttccaactctggaatgcccgtg---aatgtttcctattacggtttaataagtggg
---------ctgtgctcaagttattat------ggtagtatcagcaggtcattttcccag
att---ccaagggctggtacc------cga------------------------------
aaccgtattgttatgacagaaggt------gagggcagt---------------aggaaa
aat------gattcatttaaaaca---ttt---------------------actaagcgt
---cggaagtggccaaaggct---------------ttt------------gccgctcaa
aaaggagat---------------------gcagcatctatggaggaaatggcaagcacc
agt------------------------------------------------tcggaaggg
aaagcagcagttctggaagatgtc------------------------------------
------------------------------------------------------------
------------------------------------------aaattgtcctcctta---
---aatggccaaagtgtt------aaggat------------------------------
------------------------------------------------------------
---------gagggcaaaaagaaagca---------------------------------
------------------aagcagcaatctaaaagcaagaaaaaacaaaatccaacatcc
agtactagtgcttctact------------gatgtagcggacatgcca------------
------------------------------agtagctctgggaaaatttctcaa------
---gcaaaggatactaagaataagaaaagc------acacgatcgcctacatcttca---
aagattaat------------tcaacttcaagaact---ctaatagaagtggtt------
---------gatagcaatatttcaacaaagaatgccccagacaaagca------------
---accaagagctcagctaaaaagggaaaatct------aatgcaaaagcccattcactt
ctgaaatctaac---------------------------gaggaacttaca---gtacaa
tcagaagacaag------atatcacaggctcaacattcaagcctgatcagcaaacctaag
tctcga---------------------------ggt------------caaaagacttgg
ccccaattatatccacctattggtaaatctgttatagtggtggagtctgtcacgaaagca
aaagttattcaaggataccttggtgaaatgtatgaggtcctacccagttatggccatgtc
agagatttggctgcgagatcaggatctgtgcgacctgatgatgacttcagtatggtgtgg
gaagttccatctgctgcctggtctcatcttaagagtattaaggttgctctgagcgga---
---------------gcagaaaat---------------------cttattcttgcctca
------------gaccctgatcgcgaaggagaggcaattgcttggcacataattgagatg
ttgcagcaacaggatgctttgcgtgaagatgttgctgttgcaagagttgtctttaatgaa
ataactgaatcagccattaaaagtgctcttcagtctccacgggagatcgatgctgatttg
gtgcatgcttatcttgcccgacgtgctcttgattacttgattgggttcagtgtttctcct
ttattatggaggaaattacctggttgccagtctgctggacgtgtccaatctgctgcttta
ggccttataagtgatagggaaaaggaaattgatgaattcaaagctcaggagtactggact
gttgacgttcagttccagaagactgattcaagttca---gccaacaacatttctctccca
tcacatttgacccattttgattccaaaaggttgaatcaattgtcaatttgctctaatgcg
gaggcaaaaaatattgaagaaaagataaatcagtccaagtttgaagttatt---ggctct
aaaacgaacaaatttcggagaaatccacccacgccatatataacatcaacgcttcagcaa
gacgctgcaaacaagttgaactttacagcatcaaatacaatgagaatcgctcagaaactg
tatgagggagtccaattatcagatggccaggctacaggattaataacttacatgagaact
gatggattgcacttatcagatgaagctgcaagggatatccaatccttcgtcgtggagaaa
tatggaccgaattttgcaaccaag---agtacacgtaagtattttaaaaaggtgaaaaat
gctcaggaggcccatgaagccattagacccacggatatccggagactacca---------
------tcaatgcttgttggggtactggatgaagactccctgaagttatatactcttatt
tggtctcgcaccatggcatgccaaatggaacctgcggtcattgatcagatacaatgtgac
attgggaatgctgctcagtccattatgcttcgttctacatgctcaagggtgggatttcta
ggctttcaggctgtttatgaggatgctgaaagcatcagaataaaaaatgatgaggat---
gatgag---------------------------------------aaccaacgtagtgaa
---gtatttgagactttgagtagtttaaaaagtggccagccattgtgcttgactaagata
ggacttgatcaacactatacacagcctccacctcgctactctgagggatcgttagtaaaa
aagctggaggaacttggcataggaagaccttctacatacgcaacc---actattaaggtg
ctaaaagatagaaattacataacagtgaaaggcaggacactgtatccagaatttcgtggt
cgcatggtgtcagcatttctcgctcattatttctctgaggtgacagattatagtttcact
gctgatatggagactgaacttgataatgtttcagctggaatgactgaatggaaaggtctt
ttgaaagattattggactagatttagcaagtattgcgagggtgctagcaatgtccatatc
catcaggtggagaagatgttggagaaaacatttggccatttcttattttcttcttttcgt
gatggaaatagaacttgcccaagttgtctggaaggaacattggttttcaaagttagcagg
tttggcgcaggatactttattggctgtgatcaacacccaaggtgcaagtatattgctaaa
acactgtacggc------gaagatgat------gaagaaatcaatcctgaaaaacag---
---aataatgtg------caagagccgaagttgcttggtctaagtccgggaacaaatgag
aaggttcttttaaagtgtggcccatatggatactatgtgcagctgggcgaagacagaaag
gggcacttacctaagcgagcctcagtgtctcaaataaaggat---gtagattccatcaca
ttggagcaggcg---------------------------------------------ctt
gacttgctgcagtatccgatcactttg---gga---aaccacccagatgacaaccaacca
gtgatcttaaagcttgcgagg---gttggattttccgttagacacaggcgcacaattgct
tctgtgcccaag---------aatatgaagcctaatgagataaccttggagaaagccttg
aaactcctacagagtaaagatgtaaggaggtgtggacgaccg------------------
aagcgc------aaa------gctgcggttgaa------------gaa------cctatg
gaggccatctaa------------
>MimulusGuttatus
atggatttg---caaatcaagcatgcgatggta---------------------------
------------------------------------gttaag---------gttatcggc
atgacgtggtca------------------------------------------------
------------cacggccaagtcttt---------------cagttgcag---------
------aat---------------------------------------------------
------------------------------------------cgatcgttgagaaattat
cgtcgggtctgtttaaggtgttcgtctttg------aat---------------------
---------gctgagaaatccgttaatttt------------------------------
------aatttt------cctccgagtgttaggcta------tcttgt------------
------------gctctcagaaacaagccagaaaag------------------------
------------------aagattcatccactaagaagtttcgctaatacgcatccctct
---ttttct---------------------gcgtttaaa---------------------
------------------gtacccgta---aatgcttctcattacgggatgttaagtgga
---------atgtgctcgaattattac------agtagtagtagcagagcattttcgcag
atg---ccaaatgcaagtgcc------caa------------------------------
aataatattgttacgaaagaaagt------gggggcagt---------------gagaag
aac------agtttattcaaaata---ttt---------------------aataagcag
---aggaagtggccaaagggt---------------ctt------------gctgcccac
aaaggaaat---------------------gcagctccgactgaggaattgccaagcagc
agc------------------------------------------------tccgatggt
aaagcagcagcttttgatgatgtc------------------------------------
------------------------------------------------------------
------------------------------------------attttgtccccttta---
---aacggtcaaattgtt------aaggatagtgagaaatcttta---------------
---gtcggcaaa------------------------------------------aatata
caaacaccaaaaggcaaagagaaagcg---------------------------------
------------------aagcctcaatctaggagcaagaaaaagcaaactcaaagtgct
gttgctgat---------------------gacacatcggacatgcca------------
------------------------------attaaccccgtaaagatttctcaa------
---gcaaaggagactaagaataacaaaagc------aagaaaactcctatttcgtta---
gaggttaat------------tcgacttcaagtaca------acagaagtggtt------
---------gatagtaatattccaatcaagattgtcaagaagaaagca------------
---------------actaaaaaggggaaagca------aatacaaaatcacgttctcct
ctgaaatctaac---------------------------gaggaacttatt---gtacaa
tcagatgtcaaa---------gtaccgagccaagagtcacacgtggtcgttaaaactaag
tctcaa---------------------------ggc------------ccaaaggtttgg
aatcaattatatccacctattgctaaatctgtggtagtggtggaatctgctacaaaggct
aaagtgattcaaggatatcttggtgaaatgtacgaggttgtagcaagttatggccatgtt
agagatttggctgcaagatcaggatctgtacgacctgacgatgatttcagtatggtgtgg
gaagtcccatccgctgcgtggtctcatcttaagagtattaaggttgcactttgtgga---
---------------gcagaaaat---------------------cttattcttgcctca
------------gaccctgatcgtgaaggagaggcaattgcttggcacatactcgaaatg
ttgcagcaacaggatgctttgcgcgatgatgttactgttgcaagagttgttttcaacgaa
ataaccgaatcatccattaaaactgctctgcagtccccacgagagatcgatgcagacttg
gtgcatgcttatctcgcacggcgtgcacttgattatctgattggtttcaatgtttctcct
ttattatggaggaaattacctggttgccagtccgctgggcgtgtccaatcagctgcttta
gctcttatatgtgatagagaaaaagaaatcgacgaattcaaagctcaggagtattggtca
atcgatgttcaattccagaagaacgattcaaattca---gccaagaacacttctatcgcc
tcacatttaacccatttcgattccaaaaagctgagtcagttgtcgattagctctagtaca
gaggcaaaagatattgaagaaaagattaacatgtccaagtttgaggtcacc---ggttct
aaaactagcaaaagtcggagaaatccaccaatgccgtacataacgtcaactcttcagcaa
gatgctgcaaacaaattgaattttgcagcgtcacatacaatgaaagttgcacagaagctt
tacgagggagtccaattatccgacggcaagtctactggactaataacttacatgagaact
gacggcttgcacttatcagacgaagcaagtaaggatatccaatcctttatcgtggagaag
tatggccaggattttgcagcaaag---agtaaacgcaaatattttaagaaggtgaaaaat
gctcaggaggctcatgaagccattagacccaccgatatccgaagacttcca---------
------tcaatgcttgctgcggtgctcgatgaagagtccctcaagttgtacactctcata
tggtgtcgtacgactgcatgtcagatggaacctgctgtaattgagcatatacaatgtgat
attggcaatgctaaccagtccattgttttccgttcaacatgctcgagagtggaatttaaa
ggctttcaagcggcttatgaagaccaagaaacattcagagacagaaatatcgaggat---
gaagag---------------------------------------aatcaccgcagtgaa
---acatacgaggttttgagttctttgaaatgtgggcagccattgtgcgtgactgaagta
gaactcgatcaacattctacgcagcatccacctcgatactccgagggatcgttagtgaag
aagctggaggaacttggcataggaagaccttctacttatgcaacc---actattaaggtg
ctaaaagacagaaattacataacagttaaaagcaggacactgtatccagaatttcgtggg
cggatggtttcggctttcctctctcactatttttctgaggtgacggattatagtttcact
gctgatatggagaccgaactcgataatgtttcggctggattaactgaatggaaaggcctt
ttaaaagattattggactagatttagcaagtactgcgagtgcgctggcagtgtgcatatc
catcaggtggagaagatgttggagaaaacatttggcaatttcttgttcgcgtcgcttcgc
gatggaaataaaacttgcccaagttgtggagaaggaacattggttttcaaagttagcagg
ttcggtgcagggtactttattggctgtgatcaacacccaaagtgcaagtacattgctaaa
acactctacggc------gaagatgat------gaagaaatcactcctgaaaatcagaag
---aacaacgtg------caggagccgaagctgcttggtctaaatccaggatcaaacgag
aaggttcttctgaagtgtggcccatacggacactatgtgcagcttggtgaagataggaag
gggcacttacctaagcgagcctcggcgaaacaaataaagaat---gcagactccatcaca
ttggaagatgcc---------------------------------------------ttg
gaattactcaagtatccattgaccttg---gga---aaccatccagacgatgaccaaccg
gtagttttaaagcttgccaac---gtcggatataccattagacacagacgcacaattgct
tcagtacccaag---------aatatgaagccaaatgacgtaaccttagagaaagctttg
gagctactaaagggtgacgatgtaaggaggtgtggacgcccc------------------
aaacgc------aaa------gctgtggttaaa------------gag------gctgtc
tga---------------------
>Phtheirospermum
atggattta---caaatcaagcatgcagtagta---------------------------
------------------------------------gtgaag---------gttatcggc
atgacatggtct------------------------------------------------
------------cgtggccaagtctca---------------cagttgcgg---------
------aac---------------------------------------------------
------------------------------------------cgggcattcaaaagttat
tctcggatctgcttaaagtattcatctaca------aat---------------------
---------gctgagaaatcacaacatttt------------------------------
------------------cctccgagaattaagatt------ccatgc------------
------------gctctcagaatcaaggccgaaagc------------------------
------------------aagaatcatccactaacaagtcgtgcgctttactcttccccc
------------------------------cccttcagagtaaggtcacctttcggatgt
gatctttccagctccgcaatgcccgtc---agtgttccatggtacgggttactaagtggg
---------gtccgctcaccttatcat------tgtagtagtagcaggtcgttttcccag
atc---ccaagggtcggtacc------cga------------------------------
aataatgttgtcatgacggaa---------ggtggcgac---------------gagagg
aat------gattttttcaaaaca---tttaat------------------aataagcat
---cggaaggggcaaaaggct---------------ttt------------ggagctcgc
aaaggaaac---------------------gcaacatccgccgatgagttggcaagcagc
------------------------------------------------------------
------------------------------------------------------------
------------------------------------------------------------
------------------------------------------------------------
------------------------------------------------------------
------------------------------------------------------------
------------------------------------------------------------
------------------------------------------------------------
------------------------------------------------------------
------------------------------agctccggagtcaaagctggcgaa------
---attgctagggataataatgccaagggc------aaagagaaa---------------
ataaacaat------------ttgccttcaagtact---ctggcagcagtggtt------
---------gat---------acgacgaagaatgttccgaagaaggca------------
---accaggtgcttgactaaaaagggaaaatct------aatagtaaaaccgtttccctt
tcgaaacctaac---------------------------gaagaatctact---ggacag
tcagatgacaca------------cttggccaaatttcatgcctgaacaataaaactaag
cccaga---------------------------ggc------------caaaaagcttgg
cgtcaattatatccacctatagctaaatctgttgtagtggttgagtccgccacgaaggca
aaagtcattcaaggatatcttggtgatatgtatgaggttctgcccagttatggccatgtc
agggacttggctgcgagatcaggatctgtgcggcctgatgatgatttcagtatggtgtgg
gaagtaccttctcctgcctggtctcatcttaagagtattaaggttgcactgagcgggtat
gta------------gcatctcgtcgaaccacttctccttgtataactgttttgtgttcc
cacttgcctttggaccctgaccgtgaaggagaggctatcgcttggcacatcattgagatg
ctgcagcaacaggacgctttgcgtgaagacatttcagttgccagagtcgtcttcaacgaa
ataaccgaatcatctattaaaaacgccctccagtcaccacgagacatcgattccgacttg
gtgaatgcttatcttgcacgtcgtgctcttgattatttaattggtttcaatgtgtcccct
ttattatggaggaaattacctggttgccagtccgctggacgtgtccaatctgctgcttta
gctcttatatgcgaccgggaaaaagaaatcgatgaatttaaaccccaggagtactggtcc
gtcgacgctcagttccagacgaaaaataaaaactcc---gcaaaaggaatttatctcttg
tcacatctgacccatttcgattccaaaaagctgaatcagctgtcaattagctccaacgcg
gaggcaaaagacgctgaagaaaagattaatcagtccaactttgtagtcctc---ggctct
aaaacaagtaaaactcgaagaaacccacccacgccgtacataacatcgacacttcagcaa
gacgctgcgaacaaattgaacttcgcagcatcgcatacgatgaaagttgctcagaaactg
tacgagggattccagttatcggacggtaaatccacggggctaataacttacatgagaacc
gatgggttacatttatcagacgatgccgcaaaggatatccaatcctttgtcactgagaag
tacgggccgagtttcgcctcaaag---acgacacgcaagtattttaaaaaggtgaaaaat
gctcaggaggcccacgaagccattaggcccaccgatatccgaagacaaccg---------
------tcgatgctcgttggggtgctcgatgcggactgtttcaagttgtatactctcata
tggtcccgtacgatggcttgccaaatggagcccgcagtcattgagcagatacagtgcgat
attgcgaatgctaatcagtccattgttttccggtccacgtgttcgagggtggagtttcta
ggctttcaggctgtttacgaggacgtcaaagcc---------caaaacgacgaagag---
---------------------------------------------taccatcgcagcgaa
---gtgtttgggattttgagcaatttaaaaagtggcgagccgttgaccttgaccaaagtt
gaccttgatcaacaccatactcagcctccgccacgttactctgaggggtcgcttgtgaag
aagcttgaggagcttggtataggaagaccctctacttatgcaacc---actatcaaggtg
ctgaaggatagaaactacataacgatgaaaaacagggcgttgtgcccagagtttcgtggc
cgcatggtgtcggcgtttctgtctcattatttttctgaggtgacggattatagtttcacc
gctgacatggagactgagcttgataatgtatctgctgggatgactgaatggaagggtctt
ttgaaagattattggactagatttagcaagtattgcgagtgtgctggcaacgttcatatc
catcaggtggagaagatgttggagaaaacgtttggatatttcttattttctgcacttcct
gatgggaataaaacttgcccgagctgtctgcaagggatgttggttttcaaagtaagcagg
tttggtgcgggatattttattggctgcgatcaacacccgaagtgcaagtatattgctaaa
acgctctacggt------gaagacgag------gaagataacactcctgaacaccaaaag
---aacaatgtg------caggagccaaagttgcttggtctccatccgggatctagtgag
aaggtctttttaaagagtggcccgtatggatactatgtgcagcttggtgaagacagaaag
gggcatttacctaagcgagcctctgcttctcga---------------------------
------------------------------------------------------------
------------------------------gga---aaacatccagatgatggccaacca
gtagtattaaagcttgcgaaa---gttggattttccattagacataggcgcacaattggt
cctgtgccaaag---------aatatgaagcccgaggaaataaccttggagaaagctttg
gaactactacagggtgaagatgtaaagaggtgtggacgacca------------------
aagcgt------aac------aaaaatgttgaa------------gaa------gctatt
aagactaag---------------
>CastillejaMiniata
------------------------------------------------------------
------------------------------------------------------------
------------------------------------------------------------
------------------------------------------------------------
------------------------------------------------------------
------------------------------------------------------------
------------------------------------------------------------
------------------------------------------------------------
------------------------------------------------------------
------------------------------------------------------------
------------------------------------------------------------
------------------------------------------------------------
------------------------------------------------------------
------------------------------------------------------------
------------------------------------------------------------
------------------------------------------------------------
------------------------------------------------------------
------------------------------------------------------------
------------------------------------------------------------
------------------------------------------------------------
------------------------------------------------------------
------------------------------------------------------------
------------------------------------------------------------
------------------------------------------------------------
------------------------------------------------------------
------------------------------------------------------------
------------------------------------------------------------
------------------------------------------------------------
------------------------------------------------------------
------------------------------------------------------------
------------------------------------------------------------
------------------------------------------------------------
------------------------------------------------------------
------------------------------------------------------------
------------------------------------------------------------
------------------------------------------------------------
------------------------------------------------------------
------------------------------------------------------------
------------------------------------------------------------
------------------------------------------------------------
------------------------------------------------------------
------------------------------------------------------------
------------------------------------------------------------
------------------------------------------------------------
------------------------------------------------------------
------------------------------------------------------------
------------------------------------------------------------
------------------------------------------------------------
------------------------------------------------------------
------------------------------------------------------------
------------------------------------------------------------
------------------------------------------------------------
------------------------------------------------------------
------------------------------------------------------------
------------------------------------------------------------
------------------------------------------------------------
------------------------------------------------------------
------------------------------------------------------------
------------------------------------------------------------
------------------------------------------------------------
------------------------------------------------------------
------------------------------------------------------------
------------------------------------------------------------
------------------------------------------------------------
------------------------------------------------------------
------------------------------------------------------------
------------------------------------------------------------
------------------------------------------------------------
------------------------------------------------------------
------------------------------------------------------------
------------------------------------------------------------
------------------atggaatca------caaatc---------------------
---aagcatgct------gtcgtggtgaaggttatagga---------------------
------------aggactgggtcccgtgggcaggtgactcaggtg---------------
------------------------gcatctcgaataaaggac---atcaactccatcacg
ttagaagatgcc---------------------------------------------ctc
gacctactgcagtatccagtgaccttg---gga---aaacatccagatgatggccaacca
gtagaattgaagcttgcgaaa---gttggtttttccattagacacaggcgcacaattggt
cctgtgccaaag---------aatatgaagcctgaagatataaccctggagaaagctttg
gaactactacagggtaaagatgtaaagaggagtggacgacca------------------
aagcgt------aac------aaagttgttgaa------------gaa------gctatt
aaggct------------------
>Pedicularis
atggattta---caaatcaagcacgcagtagta---------------------------
------------------------------------gtgaag---------gttatcggc
atgacatggtct------------------------------------------------
------------cgtggccaagtcaca---------------cagttgcgg---------
------aac---------------------------------------------------
------------------------------------------cgggcattcaaaagttat
tctcggatctgcttaaagtattcatcttca------aat---------------------
---------accgag---------------------------------------------
------------------acatcgagaattaagatg------ccatgc------------
------------gctctcagaatcaaggccgaaagc------------------------
------------------aagaattatccactaacaagtcatgtaaacgcgccttactct
---tatacc---------------------cctttcagagtaaggtcacctttcggtcgc
gagcttcccagcgctggaatgctcgtc---agtgttccatggtacgggttactaagtggg
---------gtccgctcaccttatcat---------tgtagtagtaggtcattttcccag
atc---ccaagggccggtacc------cga------------------------------
aataatgttgttatgacggacagtggcggcgaaggcacc---------------gagacg
aat------gatttattcaaaaca---tttact------------------aataagaac
---cggaagggacaaaaggct---------------ttt------------ggtgctcgg
aaaggaaat---------------------gcagcatccgctgacgagttggcaaac---
---------------------------------------------------agcagcagc
tctgaagtcaaagatggtgaaatt------------------------------------
------------------------------------------------------------
------------------------------------------------------------
------------------------------------------------------------
------------------------------------------------------------
------------gtgaaagagaaagtg---------------------------------
------------------aagcaacaatctaaaagcaaaacaaaacaaaacccattgccc
agtgcgagtgctgcttct------------------------------------------
------------------------------accaattctggaaaaacttctgaa------
---gcaaaggagattaagaaaaataacaagaacaataaacaatctcccattttatca---
gagataaac---------aatttggcttcaagtagt---ccggcaacagtggtt------
---------gat---------acgatgaagaatgttccgaagaaggca------------
---acaagaagctcaactaaaaagggaaaatct------aacaataaaaccagttctctt
ccgaaacctaac---------------------------aaaggacctaca---gaacag
tcagatgacaaa---gtatcaccacttggccaaatttcatgcctgaacaataaaactaag
cccgga---------------------------ggc------------caaaaagcttgg
cgtcaattgtatccacctatagctaaatcggtggtagtggttgagtccgccacgaaggca
aaagtcattcaaggataccttggtgatatgtatgaggttctgcccagttatggccatgtc
agggacttggccgcgagatcaggatctgtgcggcctgatgatgattttagtatggtgtgg
gaagtaccttctcctgcctggtctcatcttaagagtattaaggtcgcactgagcgga---
---------------gcagaaaat---------------------cttattcttgcctca
------------gaccctgaccgtgaaggagaggctatcgcttggcacatcattgagatg
ctgcagcaacaggacgctttgcgtgaagatatttcagttgccagagttgtcttcaacgaa
ataaccgaatcatccataaaaaatgccctccagtcaccgcgtgagattgatgctgacttg
gtgcacgcttatttggcacggcgtgctctggattacttgattggtttcaacgtgtctcct
ttattatggaggaaattacccggttgccagtccgcaggacgtgtccaatctgctgcttta
gctcttatatgcgatcgggaaaaagaaatcgacgaatttaaaccccaggagtactggtcc
gtcgatgcccagttccagatgaaagataataactcc---ccaagaggaatt---ctatcg
tctcatctgacccatttcgattccaaaaagctgaatcagctgtcgatcagctccaacgag
gaggcaaaagacgctgaagaaaagattaataagtcaaactttcaagtcctc---ggctct
aaaaccagtaaaactcggagaaaccctcccacgccgtacataacatcaacactgcagcaa
gacgcagcaaacaaattgaactttgcagcatcgcatacgatgaaagttgctcagaagctg
tacgagggattccagttatcggacggtaaatccacagggctaataacttacatgagaacc
gatggactacacttatcggatgaagccgccaaggatatccaatcctttgttgcagaaaag
tacgggccaagtttcgcagcaaag---acgacacgcaagtattttaaaaaagtgaaaaac
gctcaggaggcccacgaagctattaggcccaccgatatccgaagacaaccg---------
------gcgatgctcgttggggtgctcgatgcggactgtctcaagttatatactctcata
tggtcccgtgcgatggcttgccaaatggagcctgcagtcattgagcagatacaatgcgat
atcgcaaatgctaaccagtccattattttccggtccacttgttcgagggtggagtttcta
ggctttcaggctgtttacgaggatgttgagaccgccaaagcccaaaacgaagaagag---
---------------------------------------------taccatcgcaatgaa
---gtttttgggattttgagttccttaaaaagtggtgagacgttgaccttgaccaaagtc
gaactagatcaacaccatactcagcctccgccacgttactctgaggggtcgttagtgaag
aagctcgaggagcttggtataggaagaccctctacgtatgcatcc---actatcaaggtg
ctgaaggatagaaactacataacaatgaaaaacagggcattgtgcccagaatttcgtggc
cgcatggtgtcggcgtttctatctcattatttttccgaggtgacggattatagtttcacc
gctgacatggagactgagcttgataatgtatctgctgggataactgaatggaaaggtctt
ttgaaagattattggactaggtttagcaagtattgcgagtgtgcaggcaacgttcatatt
catcaggtggagaagatgttggagaagacgtttggatatttcttattttctgcacttcct
gatgggaataaaacttgcccgagctgtttgcaagggacattggttttcaaagtgagcagg
tttggtgcgggatattttatcggctgcgatgaacacccgaagtgcaaatatattgctaaa
acactttacggc------gaagacgaa------gaagacaacactcctgaacaccaaaag
---aacaatgtg------caagagccaaagttgcttggtctgcatccgggatccagtgag
aaggtctttttaaagaatggcccatatggatactatgtgcagcttggtgaagacagaaag
ggtcatttacctaagcgagcatcagcgtctcgaataaaggat---acagactccatcaca
ttagaagatgct---------------------------------------------ctc
gacttattgcagtatccagtgaccttg---gga---aaacaccccgatgatggccagcca
gtagtattaaagcttgcgaaa---gttggattttccattagacacaggcgcacaattggt
cctgtgcctaag---------aatatgaagcccggagaaataaccttggagaaagctttg
gaactactacagagtgacgacgtaaagaggtgtggacgacca------------------
aagcgt------aac------aaaaaggttgaa------------gaa------gctatc
aaggct------------------
>StrigaAsiatica
atggattta---caaatcaagcatgcagttata---------------------------
---------------------------------------------------------ggc
atgacatggttt------------------------------------------------
------------tgtggccaagtcact---------------cagttgcag---------
------agc---------------------------------------------------
------------------------------------------cgggcatttaaaagatat
ccccagatctgcttaaagtatgcatctccg------aat---------------------
---------gttcagaaattgcaaaataat------------------------------
------------------ctcctgagagctgggata------tcattt------------
------------cctctcagaatcaag---------------------------------
---------------------aatcatccgccgaggagtcctgttgatgggcctcgctca
---ttttct---------------------gccttcagattcgggccgccccttggatgt
gaacttcccagcacccgaatgcccatg---aatatttcatgttacgggttggtgagtggg
---------cttcgaccaagtcatcat---ttttgtactggtactaggtcattttcccag
att---ccgagagctggtacc------cgg------------------------------
aaaaatgttgttatgacggaaggtggtgccggaggcagt---------------caaagg
aacgtt---gagttcttcaaaaaa---ttc---------------------aaaaagcat
---cgcaaggggcagaaggcc---------------ttg------------ggcgcccac
aaaggaaat---------------------gcagtgtccacagaggagttggtaagtggc
act------------------------------------------------tctgaagta
aaagcatcagcaccgaaaaatatt------------------------------------
------------------------------------------------------------
---------------------------------------gccgatatgccctcatca---
---agtaaagaaaatgtt------gagggtagcttgaagtccacc---------------
---ataagcaac------------------------------------------agtggt
cgaatgcccaagggcaaagagaaagtg---------------------------------
------------------aaacatcaatctaaaagcaagaaaaaacagaaacaatcatcg
agcgtgtgtgcttctgtt------------gatttagcagacactcct------------
------------------------------agtagctcagtgaaaaactctcaa------
---gcaaaacagattatgaataacaaacgt------aaaccatcttctgtttcatca---
gagaataat------------ttgacttcaagttct---ccaaccaaggaggtt------
---------tccagcaatatcacgacaaataacattcccagaaaggcg------------
---------------aggaaaaagggacaatgt------aacgagaaaacgagttctgta
ccgaaatccaac---------------------------aatgagactaaa---cgacag
tctggtgatggcaaggtggtttcaattggccaaagttcacccccgagcaataagagtaaa
cctgga---------------------------cgc------------aaaaaagtttgg
cgccagttatacccgccaattggtaaatcagtcgttgtggttgagtccgtcacgaaagcc
aaagtcattcaaggataccttggtgatatgtacgaggtccttcctagttatggtcatgtc
agagacttggctgctagatcaggttcagtgcggcctgatgatgactttagtatggtgtgg
gaagtcccttctcctgcctggtctcatcttaagagtattaaggttgcactaagcgga---
---------------gcagaaaat---------------------cttattctagcttcg
------------gaccctgatcgcgaaggagaggccattgcctggcacatcatagaaatg
ttgcatcaacaggatgctctgcgtgaaggtgtgcaagtagcaagagttgtctttaatgaa
ataactgagtcgtccattaaaaatgcactccaggcacctcgtgagatcgatgttgacttg
gtgcacgcttatcttgcgaggcgtgctctcgattatctcatcggtttcaatgtgtctcct
ctgctatggaggaaattgccaggctgccagtctgctggccgcgtccagtctgccgcctta
gccctcctatgcgaaagggaaaaagaaatcgatgagttcaaacccaaggagtactggacg
gttgatgctgagttccagaagaaagatcaaagccag---acaaacaaaatctccctctcg
gcacatttgacccatttcggttctcagaagctgagccagctgtcaattggctctaatgag
gaggcagaaaatattcataaaaaggtcaaccaatccgagtttgtagtcctc---agcacc
aaaaccagtaaaatccaaagaaacccacccacgccatacataacgtcgaccctccagcaa
gatgcggccaacagattgaacttttcggcatcacacacaatgaaagtcgctcagaagctt
tacgagggtgtccagctgtcagatggaaagtccgtggggctcataacctacatgaggact
gacgggttgcacttatccgatgaggctgcaaaggacatccaatcgtttgtggctgagaaa
tatggggctgattttgccgccaag---actagacgcaggtttttcaagaaggtgaagaat
gctcaggaggcccacgaggccatccgtcccaccaatatccggaggctgcca---------
------tctacgctcgttggggcccttgacgtggatgcccttaagctgtacactctcata
tgggcccgcacgatggcttgccagatggagcctgccgtcatcaaacagttgcagtgtgat
tttgcaaacaccaaccactccattattttccggtccactcgctcgaaggtggattttctg
ggctttcaggctgtttacgaggatgttgagtctgtaaaagttcagaatgacgaagat---
gacgacaag------------------------------------taccatcgtagtgaa
---gtcttcgatattttgagcgggttaaagagtggagatctgctgtgcctgactaaagtt
gaactgggtaaacaccaaacgcagccgccgccacgttacacggaggggtcattggtgaaa
aagctcgaggaactcggcatagggaggccctccacatatgccacc---actatcaaggtt
ctgaaagataggaattacataacaatgaaaagccggaccctgtgcccggagtttcgtggc
cgaatggtgtcggcgttcctctctcattatttttcggaggtgacggattacagcttcacc
gccgacatggagagtgagctcgataatgtctcggccggaataaccgagtggaggggcctt
ctgagtgattattggaccagatttagtaagtactgtgagatcaccagcaaagttcatatc
cacgaggtggagaagatgctggggaagacgtttggcagtttcttgttttcctcactacct
gatgggaatagaacctgccctagctgccaggtggggacattagttttcaaagtgagcaag
tttggtgagggttattttattggctgcgatcagcacccaagatgcaagtatattgctaaa
acgctctatggt------gatgatgat------gaagatgctactcctgagaagcaaaat
---aacaatgtg------caggaaccaaagttgctcggtctgaatccagggtccaatgag
aaggttttcttgaagactggcccatatggatcctatgtgcagcttggtgaaaacatgaag
ggacatgcaccaaagcgagcttcggcatcgtggatcaaggat---gtcagctccatcact
ttagaagatgcc---------------------------------------------ctc
gagttacttaagtatccactaaccttg---gga---aaccatccgcatgatggccatccg
gtaatattaaagcttgcaaaa---gtaggtttttcaattagacatcggcgctcaattgct
cccgtgccaaag---------aatacgaagcctggggaaataaccatggagaaagctttg
gaactactacaaggtaaggacgtgaggcactgtggacgacca------------------
aagcgt------aag---------aaggttgaa------------gag------accatt
gaagccatg---------------
>Aeginetiaindica
------------------------------------------------------------
------------------------------------------------------------
------------------------------------------------------------
------------------------------------------------------------
------------------------------------------------------------
------------------------------------------------------------
------------------------------------------------------------
------------------------------------------------------------
------------------------------------------------------------
------------------------------------------------------------
------------------------------------------------------------
------------------------------------------------------------
------------------------------------------------------------
------------------------------------------------------------
------------------------------------------------------------
------------------------------------------------------------
------------------------------------------------------------
------------------------------------------------------------
------------------------------------------------------------
------------------------------------------------------------
------------------------------------------------------------
------------------------------------------------------------
------------------------------------------------------------
------------------------------------------------------------
------------------------------------------------------------
------------------------------------------------------------
------------------------------------------------------------
------------------------------------------------------------
------------------------------------------------------------
------------------------------------------------------------
------------------------------------------------------------
------------------------------------------------------------
------------------------------------------------------------
------------------------------------------------------------
------------------------------------------------------------
------------------------------------------------------------
---------------------------------nnngtggttgaatctgtcacgaaggca
aaaatcattcaaggataccttggtgatatgtacgaggtccttcctagttatggccatgta
agagacttggccgctagatcaggctcggtgcggcctgatgatgacttcagtatggtgtgg
gaagtcccttcttctgcttggtctcatctcaagagtattaaggttgcactgaccggt---
---------------gtggaaaat---------------------cttattctagcctcg
------------gaccctgatcgcgaaggagaggccattgcctggcacattgtcgagatg
ttgcagcaacaggatgctctgcgcggagacattacgatagcaagagttgtctttaatgaa
ataaccgagtcgtccatcaaaaacgctctccagacacctcgtgatattgatgttgacttg
gtgcatgcctacctcgcacggcgtgccctcgattatctcattgggttcaatgcgtctcct
ctgctatggagaaaattgcctggctgccagtcggctggccgcgtccagtctgccgcctta
gccctcatatgcgacagggagaaggaaatcgatgagttcaagccccaggagtactggacg
gtcgttgctcagttccagaagaatgatagaaaccaa---gcaaaaaatatgtctctctcg
gcccatttgacccattttgattcccagaagctgagccaactgtcgatcggctctagtgag
gaggcggcaaacattcaaaacaagatgaacctgtccaattttgcagtgctc---agcact
aaaacgagtaaaattcggagaaacccaccaacaccgtacataacgtcgaccctccagcaa
gatgcggccaacagattgaatttttccacttctcacacgatgaaagtcgcgcagaagctt
tacgagggcgtccagctgtcagatggaaaagccacagggctcataacgtacgcgaggacc
gacgggctgcagttatca---nnngctgcaaaggacatacaatcgtttgtggctgaaaag
tacgggccggagtttgcttccaag---agcacgcgaaggtttttcaagaaggtgaaaaat
gctcaggaggcccatgaggccatccgccccactgatatccggaggcggcca---------
------tcgatgctcgctggggccctcgacgaggactccttgaagctgtacactatcata
tgggaacgcacgatggggtgccagatggagcctgccgtcatcggccaggtacagtgcgat
------------nnncagtccattattttccggtcctccagttcgagggtggtgtttcca
ggctttcaggctgtttatgaggttgctgaatccatcaaatccgaaaaggatgaagacgtc
gacaag---------------------------------------catcactgtggtgaa
---ctgttcgatgttttgagcaacttaaaaagtggggacgctttgggcttaactaaagtc
gaactggataaacaccacacgcagcccccaccccgctacaccgaagggtcgttggtgaaa
aagttcgaggaactcggcatagggaggccctccacgtacgcgact---accatcaaggtt
ctgaaagataggaactacataacgatgaaaagtcggactctttacccagaatttcggggc
cgaatggtgtcggcatttctcactcattatttttcagaggtgatggattacagtttcacc
gccgacatggagagcgagctcgataatgtctcggccgggacaactgagtggaagggcctt
ctgagagattactggaccagatttagcaagtactgtgagagtgccagcaaggtccatatc
caccaggtggagaagatgttggagaagtcgtttgagagtttcttgttttcctcgctgccc
aatgggaataaaacctgcccgagctgtctggacggggtgttggttttcaaagtgagccgg
tttggtgcaggatattttatcggctgcaatcagcacccaaagtgcaagtatattgcgaaa
acgctgtatggg------gaagatgac------gaggattcgactcctgagcagcaaaag
---tctaccgtg------gaggagccaaagttgcttggtctgcatccagggtccaatgag
aaggtttttttgaagagcggcccatacggaccctatgtgcagctaggtgaagacagaaag
gggcatttaccaaagcgagcttcggcaactcatatcaagcat---gtcaagtccatcact
ttagaagatgcc---------------------------------------------ctt
gagttactgaagtatccagtaacattg---gga---agccatccagatgatggccaacca
gtgataataaagcttgcaaaa---gttggtttttcgattagacaccggcacacaatcgct
cccgtacctaag---------gctatgaatcccaaggaaataacattggagaaggcattg
aagctactaaaaggtaatcacgtgaggaagtttggacgacca------------------
aagcgt------aac------aagatggttgaa------------gag------------
------------------------
>ChristisoniaKwangtungensis
atgaattta---caaatcaagcatgcagtagca---------------------------
------------------------------------gtgaag---------gctatcggc
atgacatggtct------------------------------------------------
------------tgtggccaaatcact---------------cagttgcag---------
------agc---------------------------------------------------
------------------------------------------cgggcatttaaaagctat
tccttgatcagtttaaagtattcatctccg------aat---------------------
---------cctcaaaagttgcaacaagtt------------------------------
------------------ttacctagagttgggata------tcatgt------------
------------cctctcagaatcaag---------------------------------
---------------------aatcatcccccaagcagtcttgctgatgggcctcgctcg
---ttttct---------------------accttcggattcaggtttccctttggatgt
gagcttcccaactcccgaataatcatg---aatgcttcatgttacgggttgctgagtgga
---------ccccacccaactcatcat---tttagtactggtaccaggtcgttttcccag
att---cctagagcaggtact------cgt------------------------------
aatcatgttgttatgacggaatgtgatgccgagggcagt---------------caggcg
aatatt---gatattttcaaaaaa---tcc---------------------aaaaagcat
---cgcaaggagaagaaagcc---------------tgt------------gtcgatcgc
aaagaaaat---------------------------------------------------
------------------------------------------------------------
------------------------------------------------------------
------------------------------------------------------------
------------------------------------------------------------
------------------------------------------------------------
------------------------------------------------------------
------------------------------------------------------------
------------------------------------------------------------
------------------------------------------------------------
------------------------------------------------------------
------------------------------------------------------------
gcnattatt------------tcgacttcaaattct---tcaaccgaggaggtt------
---------tccagcaatatcaaaacaaagaatatccccaaaaaggcg------------
---------------aggaaaaagcgacaatcc------aatgagaaagcaagttttgtt
ctgaattccaat---------------------------gaagaacctata---cagcag
ccaggtgatggcaaggtggtttcaattggccaaagttcagtccagaggaataaaaataag
catgga---------------------------ggc------------caaagagattgg
ccccagctatacccgcctatcgctaaatctgtcgtcgtggttgaatctctcactaaagca
aaaatcattcaaggataccttggtgatatgtacgaggtccttcctagttatggccatgta
agagacttggccgctagatcaggatcggtgcgacctgacgatgacttcagtatggtgtgg
gaggtcccttctcctgcttggtctcacctcaaaagtattaaggttgcactgagcggt---
---------------gtgcaaaat---------------------cttattcttgcctcg
------------gaccctgatcgcgaaggagaggccattgcctggcacattgtcgagatg
ctgcagcaacagggtgctctgtgtggagacattacgatagcaagagttgtctttaacgaa
ataaccgagtcctccattaaaaacgcgctccagacacctcgtgagattgatgctcatttg
gtgcacgcctatctcgcacggcgtgccctcgactatctcatagggttcaatgtgtctcct
ctgctatggaggaaattgcccggctgccagtcggctggccgcgtccagtctgccgcctta
gccctcatatccgacagggaaatggaaatcgacgagttcaagccccacgagtactggacg
gtcgatgctcagttccaa---------------------gcgaaaaatatctcgctctcg
gcgcatttgacccatttcgactcccagaagctgagccagctgtcgatcggctccaacggg
gaggcgaccgacgttcaaaacaagatcaacctgtccgattttgcagtcctc---accact
aaaactagtaaaatccggagaaacccacccacgccgtacataacgtcgaccctccaacaa
gacgcagccaacagattgaactttccggcttctcacacgatgaaagtcgcgcagaagctt
tacgagggtgtccagctgtcggatggagaagccaccgggctcattacgtacacaaggacc
gacgggctgcaattatccgacaccgccgcgaaggacatccaatcgttcgtggccgaaaag
tacgggccggagtttgcttccaag---agcacgcgcaggtttttcaagaaggtgaaaaat
gctcaggaggcccacgaggccatccgtcccactgatatccggaagcttccg---------
------tcgatgctcgccggggccctcgacgaggactccctgaagctgtacactatcata
tgggaacgcacgatggggtgccagatggagcccgccgtcattgggcaggtacagtgtgat
tttgcgaacaccgaacagtccgttatttttcgctcctcccgttcgagggtggtgtttccg
ggcttccaggctgtttacgaggatgctgaatccatcaag---------------------
---------------------------------------------tccgaaaaggatgaa
---gtgtttgatgttttgagcagcttaaaaagtggggacccgttgggcttaacgaaagtc
gaactggatcaacaccacacccagcccccgccccgttacacggaggggtcactggtgaag
aagttcgaggagctcggcatagggaggccctccacgtatgctacg---acgatcaaggtt
ctgaaagataggaactacataacgacgaaaagtcggaccctgcaccctgaatttcgcggc
cgaatggtgtcggcatttctcgctcactatttttcggaggtgacggattacagtttcacc
gccgacatggagagcgagctcgataatgtctcggccggaacaaccgagtggaagggcctt
ctgagagattactggatcaggttcagcaagtactgcgagagtgccaacggcgtgcatatc
caccaggtggagaagatgttggagaagtcgttcaagagtttcttgtcttccttgctgccc
gatgggaataaaacctgcccgagctgtctggacggggtgctggttttcaaagtgagccgg
tttggtgcagggtattttatcggctgcaatcagcatccaaagtgcaagtatattgcgaaa
acgctctatggc------gaagatgat------gaggattctactcctgagcagcaaaag
---tccagtatg------gaggaaccaaagttgcttggtctgcatccagggtccaacgag
aaggttttcttgaagagcggcccgtacggaaactatgtgcagctaggggaagacagaaag
gggcatttaccaaagcgagcttctgcaactcatatcaagaat---gtcaacaccatcact
ttagaagatgcc---------------------------------------------ctt
gagttactgaagtatccagtgacattg---gga---agccatccagatgatgaccaacca
gtgatactaaagcttgcaaaa---gttggtttttcgattagacaccggcacacaatcgct
cccgtgcctaag---------agtatgaatcccaaggaaataacattggagaaggcattg
aagctactaaaaggtaatcacgtgaggaagtttggacgacca------------------
aagcgt------aac------aagaaggttgaa------------gag------------
------------------------
>Alectravogelii
atggattta---caaatcaagaatgcagtagta---------------------------
------------------------------------gtgaag---------gttatcggc
atgacatggtct------------------------------------------------
------------cgtggccaagtcaca---------------cagttgcag---------
------agt---------------------------------------------------
------------------------------------------cggagatttaaaagcaat
tcccggatctgcttaaagtattcatctcta------aat---------------------
---------gctcagatattgcaacatgtt------------------------------
------------------ctccccaaagttggggta------tcatgt------------
------------cctcttggaattaat---------------------------------
---------------------aatcatctgtcgaggagtcttgttgatgggtcttgcttg
---ttttct---------------------gccttcagattgaggtcgccctttggatgt
gggcttcccagcccccgaatgcccnnn---------------------------------
------------------actcatcat---tttagtaatggtaccaggtcattttctcag
att---ccaagagctgatatt------cag------------------------------
aatcatgttctgacggatggtggtgct---gggggcagt---------------cagagg
aacatt---gaatttttcaaaaaa---ttc---------------------aaaaagcat
---ggcaaggggcataaggct---------------ttt------------ggcgctcac
aaaggaaat---------------------gcaatcactacagaggagttggcaacaggc
act------------------------------------------------tccaaaggt
gaagcagtagcaccgaaaaatatt------------------------------------
------------------------------------------------------------
---------------------------------------gctaatttgtcctcgtcc---
---agtaacaaaaatgtt------gaggatagtgtgaagtcgaca---------------
---gtgagcaac------------------------------------------agtgga
ctaatgcccaagggcaaagagaaagtg---------------------------------
------------------aaacgtcaatctataagccaaaaaaagctgaataaatcatcc
agcacttctgcttctgtt------------gaggcagcagacagtcct------------
------------------------------agtagcttagtcaaagactctcta------
---gctgtagagattaggaacaacaaaaat------aaattaactcctgtttcatcg---
gagattaat------------ttaacttcatgttct---ccaaccgaaaaggtt------
---------gccagaaatatcacaacgaaaaatatgcctgcaaaggca------------
---------------aggaaaaagagacaacct------aaagagaaagcaagttcggct
ctgaaatccaaa---------------------------gaacctaaacgg---cagtca
ggtgatgacaag---gtggtttcaattgaccagagttcgtttctgagcaataaaaataag
actgga---------------------------ggc------------caaaaagcttgg
cgacagttatacccgccgattgtgaaatctgttgttgtggttgagtctgttacaaaagca
aaagtgattcaaggataccttggtgatatgtatgaggtacttcctagttatggcnnn---
---------------------------------------gatgacttcagtatggtgtgg
gaagtcccttctcctgcctggtctcatctgaagagtattaaggttgctctgagcgga---
---------------gcagaaaat---------------------cttattctagcctcg
------------gaccctgatcgcgaaggagaggccattgcctggcacatcatcgaaatg
ttgcagcaacaggatgccctgcgtgatgatgttacaatcgcaagagtcgtctttaatgaa
ataaccgagtcgtccattaaaaatgccctccagtcaccacgtgagattgatgttgacttg
gttcacgcatacctcgcaaggcgtgcccttgattatctcatcgggttcaacgtgtcccct
ctgctatggaggaaattacctggctgtcagtcggctggccgtgtccagtctgccgcctta
gccctcatatgcgacagggaaaaagaaatagacgagttcaaaccccaggagtactggacg
gtn---------------------------------------------------------
------------------------------------------------------------
------------------------------------------------------------
------------------------------------------------------------
------------------------------------------------------------
---------------------------------------------nnntacaggaggact
tacgggcttcacttatcggatgatgcagcaaaggacatccattcgtttgtggctgaaaag
tatgggccggattttgctgcaaag---agcacgcgcaggtttttcaagaaagtgaagaat
gctcaggaggcccacgaggccatccggcccaccaatatcaagaggcttccg---------
------tcgactcttttgggggtcctcgatgtcgattccttgaagctatacactctcata
tggacccgcacgatggtgtgccagatggcgcccgccgtcattggacaagtacagtgtgat
tttgtgaattctgatcggtctattgttttccggtctgctcgctcgagggtggagtttctg
ggctttcaggctgtgtacttagatgctgaatccatcaataatgaaaacgatgaagat---
gatgacaag------------------------------------tatcaccggaatgaa
---gtgtttgatgttttgagcagcttaaaaagtggggaccagctgtgcctaagtaaagtc
gaactggataaacaccacacacaacccccagcccgttacacggaaggatctttggtgaaa
aagctcgaggaacttggcattgggaggccctccacatatgccacc---actatcaaggtt
ctgaaagataggaactatgtaatgatgaaaagccggactctgtgcccagagtttcgcggc
cgaatggtgtcagcgtttctctctcattatttttcggaggtgacggattacagcttcact
gccgacatggagagcgagctcgataatgtctctgctggaataaccgagtggagaggcctt
ttgagggattattggaccagatttagcaagtattgtgagagtgccggcagtgttcacatc
caccaggtggagaagatgttagagaaaacgtttggcagtttcttgttttcctcactgccc
gaggggaataaaatctgcccaagctgcatgttggggactttggtttttaaagtgagcagg
tttggtgcgggatattttattggctgcgatcagcacccaaagtgcaagtacattgctaaa
acgctgtatggc------gaagatgag------gaggacgctactcctgagcaccaaaag
---aacaatatg------caggagccaaagttgcttgggctgaatccagggtccaatgag
aaggttttcttgaagactggcccatatggatactatgtgcagctcggtgaagacagaaag
ggacatctaccaaagcgagcttcagcatctggaatcaaggat---gttgactccatcact
ttagaagttgcc---------------------------------------------ctc
gagttactgaagtatccagtgaccttg---ggt---agccatccggatgatggccaacca
gtaatattaaagctttcaaaa---ggtggtttttcgattagacaccggcgctcaattgct
cccatgcccaag---------actatgaagcctgaggaagtaaacatggagaaagctttg
aagctactacagggtaatgacgtgaggaggtgtggacgacca------------------
aagggc------aac------aaa------------------------------------
------------------------
>Escobedia
atggattta---caaatcaagaatgcagtagta---------------------------
------------------------------------gtgaag---------gtaatcggc
attgcatggtct------------------------------------------------
------------cgtggccaagtcact---------------cagttgcag---------
------agt---------------------------------------------------
------------------------------------------cgggcatttaagagcaat
tctcggatctgcttaaagtattcatctcca------aat---------------------
---------gctcagatattgcaacatgtt------------------------------
------------------ctcccgagagttgggata------tcatgt------------
------------ccccttggaatcaag---------------------------------
---------------------aatcatctgccgaggagtcttgttgatgggccttgcttg
---ttttct---------------------gccttcnnn---agatcgccctttggatgt
ggggttcccagcccccgaatgcccatg---aatgtttcgtgtcacggtttactgagtggg
---------ctccgcccaactcatcat---tttcgtaatggttccaggtcattttctcag
att---ccaagagctgatacc------cag------------------------------
aatcatgttctaacagatggtggtgct---ggaggcagt---------------cagagg
aacatt---gaatttttcaaaaaa---ttc---------------------aaaaagcat
---cgcaaggggcataaggct---------------ttt------------ggcgctcac
aaaggtaat---------------------gcaatctctacagaggagttggcgacaggc
act------------------------------------------------tccaaaggt
aaagcagcagcaccggaaaatatt------------------------------------
------------------------------------------------------------
---------------------------------------gctaatttgtcctcgtta---
---agtgacaaaaatgtt------aaggatagcgtgaagtcgaca---------------
---gtaagcaac------------------------------------------agtgga
ctgatgcccaagggcaaggagaaagtg---------------------------------
------------------aaacgtcaacctacaagcaaaaaaaagctgaataaatcatcc
agcgcttctgcttctgtt------------gatgcagcagacactcct------------
------------------------------agtagcctagtcaaaaaccctcta------
---gcagaagagattaggaacaacaaaaat------aaactttcgcctgtttcatca---
gagattaat------------ttaacttcatgttct---ccaaccgaagaggtt------
---------gccagcaatatcacaataaaaaatatacccaaaaaggcg------------
---------------aggaaaaagagacaacct------aacgagaaagctagttctgtt
ctgaaatccaaa---------------------------gaacctaaatgg---ctatca
ggtgatgacaag---gtggtctcaattgatcaaagttcgttcctgagaaataaaaataag
actgga---------------------------ggc------------caaaaggcttgg
cgacagttatacccgcccattgcgaaatctgttgttgtggttgagtctgctactaaagca
aaagtcattcaaggataccttggtcatatgtatgaggtacttcctagttatggccatgtc
agagacttggccgctagatcaggatcagtgcggcctgatgatgacttcagtatggtgtgg
gaagtcccttctcctgcctggtctcatcttaagagtattaaggttgcactgagcgga---
---------------gcagaaaat---------------------cttattctagcctcg
------------gaccctgatcgcgaaggagaggccattgcctggcacatcatcgaaatg
ttacagcaacaggatgccctgcatgatgacgttacggtcgcaagagtcgtctttaatgaa
ataactgagtcgtccattaaaaacgccctccaggcaccccgtgagattgatgttgacttg
gtgcatgcatatcttgcacggcgtgcccttgattatctcatcgggttcaacgtgtctcct
ctgctgtggaggaaattacctggctgtcagtcggctggccgtgtgcagtctgctgcctta
gccctcatgtgcgacagggaaaaagaaatagacgagttcaaaccccaggagtactggacg
gtcgatactcagttccaaaggaaagatcaaagtcag---gggcataaaatctccctctcg
gcgcatttgactcatttcaattcccaaaagctgagccagttgtcgatcggctctaatgag
gaggcgaaagatattcaaaaaaaggtcaatctgtctgattttgtggtcctt---gctacc
aaaaccagtaaaatccagagaaacccgcttgcaccgtacataacatcgaccctacagcaa
gatgcagccaacagattgaatttttctgcttcgcacacgatgaaagttgcacagaagctt
tacgagggtgtccagttgtcggatggaaaggccacggggctaataacctacatgaggact
gatgggctgcacttatcggacgatgccgcaaaggacatccattcgtttgtggctgaaaag
tatgggccggattttgctgcgaac---agcacacgtaggtttttcaagaaggtgaagaat
gctcaggaggcccacgaggccatccggcccaccaatatcaggaggctaccg---------
------tcgacgcttttgaggatcctcgatgtggattccttgaagctatacactctcata
tggacccgcacgatggtgtgccagatggcgcctgccgtcattggacaagtacagtgtgat
tttgcgaatgctgatcggtctattattttccggtctgctagttcgagggtggagtttctg
ggctttcaggctgttgacttagatgctgagtccatcaatgctgaaaactatgaagac---
gacgacaag------------------------------------tatcaccggtgtgaa
---gtgtttgatgttttgagcctcttaaaaagtggggacccgctgtgcctgactgaagtc
gaactggataaacaccacacgcagcccccggcccgttacacggaaggatctttggtgaaa
aagctcgaggaacttggcatagggaggccctctacatatgccacc---actatcaaggtt
ctgaaagataggaactacgtaatgatgaaaagccggactctgtgcccagagtttcgcggc
cgaatggtgtcggcatttctctctcattatttttccgaggtgatggactacagcttcact
gctgacatggagagcgagctcgataatgtctcggccggaataaccgagtggagaggcctt
ttgagggattattggaccagatttagcaagtattgtgagagtgccggcaacgttcatatc
catcaggtggagaagatgttagagaagacgtttggcagttttttgttttcctcactgccc
gatgggaataaaacctgcccaagctgcatggcggggactttggttttcaaagtgagcagg
tttggtgcgggatattttattggctgcgatcagcacccaaagtgcaagtatattgctaaa
acgctctatggc------gaagatgat------gaggatgctactcctgagcaccaaaag
---agcaatatg------caggagccaaagttgcttggtctgaatccagggtccaatgag
aaggttttcttaaagactggcccatatggatactatgtgcagctcggtgaagacagaaag
ggacatttaccaaagcgatcttcagtatctggaatcaaggat---gtatactccatcact
ttaaaagatgcc---------------------------------------------cta
gagttactgaagtatccagtgaccttg---------nnncatccggacgatggccagcca
gtaatattaagggttgcaaaa---ggtggtttttcgattagacaccggcgctcaattgct
cccatacccaag---------aatatgaagcccgaggaagtaaccatggagaaagctttg
aaactactacagagtaatgacgtgaggcggtgtggacgacca------------------
aaaggc------aac------aaaaaggccacc------------aag------gctatg
aagact------------------
>Euphrasiaarctica
------------------------------------------------------------
------------------------------------------------------------
------------------------------------------------------------
------------------------------------------cagttgcgg---------
------agc---------------------------------------------------
------------------------------------------cggtcatttaaaagttat
tcccggatctgcttaaggtattcctctcca------aat---------------------
---------gccgagaaatctcaacatctt------------------------------
------------------tcttcgagtgtaaggatg------ccgtgt------------
------------gctctcagaataaat---------------------------------
---------------------aatcatccattaaggagtcatgctgttgccccttactct
---tttccc---------------------gccttcacagttgggtcaccttttgggtgt
catatttcgagatcccgaatgcctgtg---aatgtttcttattacgagtcactaagtggc
---------ctccactcgccttatcat------tatggcggtagcaagtcattttcctat
atc---ccaaggtcaggtact------cgg------------------------------
actgctgttgttatgacgaaaggg------gacggaggc---------------actgat
ggcacc---gatttttgcaaaaca---tttaat------------------agtaagcat
aaccggaagggacaaaaggca---------------ttt------------ggggcccgc
aaaggaaac---------------------gcggcatccacagaggagttgtcc------
---------------------------------------------------agcgaaggc
aaagtaacggctccgaaagatgac------------------------------------
------------------------------------------------------------
---------------------------------------aatttgctgtccacttca---
---agtggtgaaattgtt------aaggaaactgtgaac---------------------
------------------------------------------------------agtaaa
cagacacccaaggacaaagagaaagcg---------------------------------
------------------aagcagcaatccaaaagcaagaaaaaacaaattcatccgtcc
agtgtgtgtgctactatt------------gaccta------------------------
------------------------------gcagactcaggaaaaacttctcaa------
---gcaaaggagactaagaacaacaagaat------aaaccatctcctgcttcatca---
gaggtt---------------nnnacatcaggtact---ccaacagaagtgcct------
---------gacatcaatgtaaagacaaagaaccttccaaagaagcca------------
---accaggagctcggctaaaaaggaaagatctaatattaataataaagccacttctctt
ttgaaatctaaa---------------------------gaagaacctgca---ggaaat
tcggatgacaag---ttggtaacgcttggccaaagttcaatcctgagtaaaaaaactaag
cctgtt---------------------------ggc------------caaaagacttgg
tgtcaactatatccacctgtcactaaatccgtagtggtggttgagtctgccacaaaggcg
aaggtcattcagggataccttggtgatatgtatgaggtcctacccagttatggtcatgtc
agggacttggccgcgagatcaggatctgtgaggccggatgatgatttcagtatggtgtgg
gaagtcccttctcctgcctggtctcatcttaagagtattaaggttgctctgagcggn---
---------------gcagaaaat---------------------cttattcttgcctct
------------gaccccgaccgtgaaggagaggccattgcttggcacatctacgagatg
cttcagcaacaggacgctttgcgtgaaggcgtcaccgtcgcaagagttgttttcaatgaa
ataacagaatcatccattaaaaatgctctcctttcgccacgtgatattgatgctgattta
gtgcatgcttatctcgctaggcgtgccctcgactatttgattgggttcaacgtatccccc
ctactgtggaggaagcttcctggttgccagtcggctggacgtgttcagtccgctgcttta
gccctcatatgcgaccgtgaaaaagaaatcgaggaattcaaaccccaagagtactggtcc
gtggatgccttttttcagagagaaacc------------gtgcaaggagtttcgctcaca
tcccatctaacacattttgattcccaaaagctgagccagctctcgattagctctgatgca
gaggcaaaagatattgaagaaaagattcgtatgtctaaatttgtagttttt---gcatct
aaaacctctaaagttaggagaaatccacccaccccgttaataacatcctcactccagcaa
gaagctgctaccaaactgaactttgctgcttcacacaccatgaaagtcgcgcaaaagctt
tacgagggggtccagttatcagacggaaagtccacaggtctcataacttacatgagaacc
gatgggcttcacatatcggatgaagccgctaaggatatccgatcctttgtcacggaaaag
tacggtgtggatttcgcagcaaag---agcacgcgcaagtattttaaaaaggtgaagaat
gcacaggaggcccacgaagccattaggcccaccgatatccggagactacca---------
------tcagtgcttgctggggttctggattcagactccctaaagttgtatactctcata
tggtcccgtacaatggcatgccaaatggagccagcagtcattgatcagatacagtgtgat
attgcaaatgctaatcagtctattattttacgttcaacttgttcacgtgttgggtttcta
gggttccaggctgtttacggggatgcggaagccatcaaacccaaaaatggc---------
---------------------------------------------ctgaccaatagtgaa
---gtgtttgatgttttgagtaaattgaaaagtggggaccagatgggcctcgccgaagta
gaactggagcaacaccacacgcagcctccagctcgttattctgaagggtctttggtgaaa
aagcttgaagaactcggtattgggagaccttccacatacgcaacc---actataaaagtg
cttaaggatagaaactacataacaatgaaaaatagggcattgtgcccagaattccgtgga
cgcatggtgtcagcatttctctctcattatttctcggaggtgacagactacagtttcnnn
------------------------------------------------------------
------------------------------------------------------------
------------------------------------------------------------
------------------------------------------------------------
------------------------------------------------tatattgcgaaa
acattgtatggg------gaagaggaa------gaagacgtcgcgcctgaataccaaagg
---actaatgtg------caggaaccgaagttgcttggtctaaatccaggatccaatgag
aaggtttttttaaagaatggtccgtatgggcactatgtgcagcttggtgaagataggaag
gggcatttacctaagcgagcctctgcgtcn---ataaaggat---gcagactctatcaca
ttagaagatgcc---------------------------------------------ctc
gacttacttcagtatccagtgaccgtg---gga---aagcatccagatgatgggcaacca
atagtattaaagcttgcgagg---gttgggttttccattagacataggcgcacaattgct
actgtccccaag---------aatgtgaagcccggagatataaccttggaaaaagcattg
gaactactacagggtgatgatgtaaaaaggtgtggacgaccg------------------
aagcgt------aac------aagaaggttgag------------gag------gct---
------------------------
>ConopholisAmericanaamericana
------------------------------------------------------------
------------------------------------------------------------
------------------------------------------------------------
------------------------------------------------------------
------------------------------------------------------------
------------------------------------------------------------
------------------------------------------------------------
------------------------------------------------------------
------------------------------------------------------------
------------------------------------------------------------
------------------------------------------------------------
------------------------------------------------------------
------------------------------------------------------------
------------------------------------------------------------
------------------------------------------------------------
------------------------------------------------------------
------------------------------------------------------------
------------------------------------------------------------
------------------------------------------------------------
------------------------------------------------------------
------------------------------------------------------------
------------------------------------------------------------
------------------------------------------------------------
------------------------------------------------------------
------------------------------------------------------------
------------------------------------------------------------
------------------------------------------------------------
------------------------------------------------------------
------------------------------------------------------------
------------------------------------------------------------
------------------------------------------------------------
------------------------------------------------------------
------------------------------------------------------------
------------------------------------------------------------
------------------------------------------------------------
------------------------------------------------------------
------------------------------------------------------------
------------------------------------------------------------
------------------------------------------------------------
---------------------------------agtattagggttgcactgagtgga---
---------------gcagaaaat---------------------cttattcttgcctca
------------gaccctgatcgtgaaggagaggctattgcttggcacatcattgagatg
ttgcagcaacaggatgctttgcgtgatgatgttacggttgccagagttgtcttcaacgaa
ataaccgaatcatctattaaaaatgccctccgggccccacgagagattgatgccgatttg
gtacatgcttatcttgcacggcgtgcccttgattacttgattgggttcaatgtgtctcct
ttattatggaggaaattacccggttgccagtcggctggacgtgttcaatctgctgcttta
gctcttatatgtgatcgggaaaaagaaatcgatggatttaaaccccaggaatactggacc
gtcgacggtcagttccagaagaaannntcgtcgagc---------gaactttctctctca
tcacatttgacccatttcgattttnnn---------------------------------
------------------------------------------------------------
------------------------------------------------------------
------------------------------------------------------------
------------------------------------------------------------
------------------------------------------------------------
------------------------------------------------------------
------------------------------------------------------------
------------------------------------------------------------
------------------------------------------------------------
------------------------------------------------------------
------------------------------------------------------------
------------------------------------------------------------
------------------------------------------------------------
------------------------------------------------------------
------------------------------------------------------------
------------------------------------------------------------
------------------------------------------------------------
------------------------------------------------------------
------------------------------------------------------------
------------------------------------------------------------
------------------------------------------------------------
------------------------------------------------------------
------------------------------------------------------------
------------------------------------------------------------
------------------------------------------------------------
------------------------------------------------------------
------------------------------------------------------------
------------------------------------------------------------
------------------------------------------------------------
------------------------------------------------------------
------------------------------------------------------------
------------------------------------------------------------
------------------------
>Epifagusvirginiana
------------------------------------------------------------
------------------------------------------------------------
------------------------------------------------------------
------------------------------------------------------------
------------------------------------------------------------
------------------------------------------------------------
------------------------------------------------------------
------------------------------------------------------------
------------------------------------------------------------
------------------------------------------------------------
------------------------------------------------------------
------------------------------------------------------------
------------------------------------------------------------
------------------------------------------------------------
------------------------------------------------------------
------------------------------------------------------------
------------------------------------------------------------
------------------------------------------------------------
------------------------------------------------------------
------------------------------------------------------------
------------------------------------------------------------
------------------------------------------------------------
------------------------------------------------------------
------------------------------------------------------------
------------------------------------------------------------
------------------------------------------------------------
------------------------------------------------------------
------------------------------------------------------------
------------------------------------------------------------
------------------------------------------------------------
------------------------------------------------------------
------------------------------------------------------------
------------------------------------------------------------
------------------------------------------------------------
------------------------------------------------------------
------------------------------------------------------------
------------------------------------------------------------
------------------------------------------------------------
------------------------------------------------------------
------------------------------------------------------------
------------------------------------------------------------
------------------------------------------------------------
------------------------------------------------------------
------------------------------------------------------------
------------------------------------------------------------
------------------------------------------------------------
------------------------------------------------------------
------------------------------------------------------------
------------------------------------------------------------
------------------------------------------------------------
------------------------------------------------------------
------------------------------------------------------------
------------------------------------------------------------
------------------------------------------------------------
------------------------------------------------------------
------------------------------------------------------------
------------------------------------------------------------
------------------------------------------------------------
------------------------------------------------------------
------------------------------------------------------------
------------------------------------------------------------
------------------------------------------------------------
------------------------------------------------------------
------------------------------------------------------------
------------------------------------------------------------
------------------------------------------------------------
------------------------------------------------------------
---------------------tttagcacgtattgtgagtgtgctggcaatgttcatatc
catcaggtggagaagatgttggagaaaacatttggcgatttcttgttttcttcacttcct
gatggaaataaaacttgcccgagctgtctgcaagggtcgttggttttcaaagtaagcagg
tttggtcccgggtattttattggctgtgatgaacacccaaagtgcaagtatattgctaaa
acactctacggc------gaagatgat------gaagaaatcactcctgagcaccaaaag
---aacattgtg------caggaacccaagttgcttggtctaaatccaggatcagatgag
aagatttatttaaagaatggcccatatgggtactatgtgcagcgtggtgaagacagaaag
ggacatttacctaagcgagcctcggcatctcgaataaaggat---atagactccatcaca
ttggaagatgcc---------------------------------------------ctc
gacttactgcagtatcctgtgagcttg---gga---aaccaccca---------------
------------------------------------------------------------
------------------------------------------------------------
------------------------------------------------------------
------------------------------------------------------------
------------------------
>OrobancheCumanamana
atggatttg---caaatgaagcatgcagtagta---------------------------
------------------------------------atgaag---------gttatgggc
atggcgtggtct------------------------------------------------
------------cgcggccaagttact---------------cagttgcgt---------
------aac---------------------------------------------------
------------------------------------------cgggcatttaaaagctgt
tcgcagttctgcttaaagtattcacctaca------aat---------------------
---------gctgagaaatcacaacatttt------------------------------
------------------cctccaagaattaggatg------ccctgt------------
------------gctctcagaattaagttagaaagc------------------------
------------------aagaatcacccactaaggagccatgcagatgcaccttacttt
---ttttct---------------------gccttgagattcaggtcgccttttggaagt
gagtttctcaactccagaatgccagtg---aacgtttcatgttatgggttactaagtggg
---------cttcgcccgacttatcat---tgcagtggtagtaccagatccttttcccag
atc---ccaagagttggtaca------cag------------------------------
aataatgttgttatgacgggagga------agcggaaat---------------gagagg
aac------gattttttaaaaaga---tctaataataataatgataataataataagcat
---cgcagggggcaaaaggca---------------ttt------------ggcgctcgc
aaagtaaat---------------------gcaacatcaactgatgggttgggt------
---------------------------------------------------tctgaaggt
aaagcagcagctgtgggaaatgtc------------------------------------
------------------------------------------------------------
---------------------------------------aattcgtcccctttaatt---
---ggtcaacaaattgtt------aaggataac---------------------------
------------------------------------------------------agtaga
caaacacctaagggcaaagagaaagtg---------------------------------
------------------aagcagcaacctaatagcaagaaaaaacagaatcaatcatcc
agtgggtgtgcttcttca------------------------------------------
------------------------------gttgactccgggaaagtttcatca------
---ccaaaggagattagaaataacaaacaa------------tctcctgtttcatca---
gagattaat------------ttgacttcaaatact---ccaacaggagttgtt------
---------gacagcagtgttacggcaaagaatgttccgaagaacgca------------
---------------actaaaaagaaaaaaatt------aatagtagaggcagttcaatt
ttgaaatctagcaga------------------------gaacctagtaca---ggacaa
tcggatgacaag---gcggtgtcacttggccaaaacactttcctgaacaataaaacgaag
cccgga---------------------------ggc------------caaaaggcttgg
cgtcaattatatccacctattgctaaatctgtcgtagtggttgagtctgccacgaaagca
aaagtcattcaaggataccttggtgatatgtatgaggtcctacccagttatggccatgtc
agagacttggctgcgagatcaggatctgtgaggcctgatgatgacttcagtatggtgtgg
gaagtcccttctgctgcctggtctcatttgaagagtattaaggttgcactcagcgga---
---------------gcagaaaat---------------------cttattctcgcctcg
------------gaccctgatcgtgaaggagaggctatcgcttggcacatcatcgagatg
ttgcagcaacaggatgctttgcgtgaagatattgcagttgctagagtcgtcttcaacgaa
ataaccgagtcatccataaaaaaggccctccagtccccacgtcagatagatgctgatttg
gtgcatgcttatctcgcacggcgtgctcttgactacttgattgggttcagtgtgtctcct
ttattatggaggaaattacccggttgccagtcggctggacgtgtccaatccgctgcttta
gctcttatatgtgatcgggaaaaagaaatcgatgaatttaaacctcaggagtactggacc
gttgacgttcacttccggaagaaagatcacgaaatt---------------tctctatcg
tcacatttaacccattttaatttcaagaagctgagtcagttgtcggttagctcccatgtg
gaggcgaaagatattgaaggaaaaatatatttgtccgagtatgaggttatc---agctct
aaaacaagcaagttccggaaaaacccacccaccccgtatataacatccacacttcagcaa
gatgccgcgaacaaattaaatttcgtgacatcacacactatgaaagttgcacagaagctc
tatgagggagtccaattatcggatggtaagactacagggctaataacatacatgagaacc
gatggattacacatatcagatgaagccgctaagaatatccgatcctttgtggcaaacaag
tacggaccagattttgctgcaaag---agtacacgcaagtattctaagaaagtgaaaaat
gctcaggaggctcacgaagcaattagaccaactgatattcgaagactacct---------
------tcggctcttgttagggtgcttgatgaagactcactcaagttatataccctgata
tggtctcgtacaatggcgtgccaaatggagccttctgttactgagcaaattcaatgcgat
atcgcgaattctaatcggtccattatttttcggtctaattgttcgagggtggagtttcta
ggttttcaggcagtttataaggatgccgagagtgtcaaaattcaaaacgacgaagat---
gacaagaaatat---------------------------------catcatcgtagtgaa
---gtgtgtgatgttttgagtaaattaaaaagtgggcagctcttaagtttgactaaagta
gagcttgatcaacaccatacgcagcctccaccacgttactctgaagggtcattagtaaaa
aagctcgaggaacttggtataggaagaccttctacttatgcgagc---actattaaggtg
ctgaaagatagaaattacataacaatgaaaaacagggcattatgcccggagtttcgtggt
cggatggtgtcggcatttctctctcattatttctctgaggtgactaactatagtttcaca
gctgatatggagactgaacttgataatgtctccggtggaataactgaatggaaaggtctt
ttgagagattactggactaggtttagcaagtattgtgagtgtgctggcaatgttcatatc
catcaggtggagaagatgttggagaagacctttggtgctttcttgtttgcttcgcttcct
gatggaaataaaacttgcccgagctgcctacaggggacattggtttttaaagtaagcagg
tttggtgcagggtattttattggctgtgatcaacacccaaagtgcaagtatattgctaaa
acactctacggt------gaagatgaa------gaagatgcaactcctgaataccaaaag
---accaatata------caggagcccaagttgcttggtctttatcccgtatctaacgag
aaggttcttttaaagagtggcccatatgggtcctatgtgcagcttggtgaagacaggaag
gggcatttacctaagcgagtctcggcatctcaaataaaggat---gtaaactccatcaca
tatgaagatgcc---------------------------------------------ctc
gacttgctgcagtatcccatgaccttg---gga---gaacacccagaagacggccatcca
atagttttaaagctttcaaaa---gtcggattttccattagacacaggtcaacaattgct
ccggtacccaag---------aatatgaagcctgatgaaataagcttggagaaagcattg
aaactgctacagggtagtgatgtaaagatgtctggacgaccc------------------
aagcga------aag---------aaggttgga------------gag------gctatc
cgggctaag---------------
>Ofasciculata
atggatttg---caaatcaagcatgcagtagta---------------------------
------------------------------------gtgaaa---------gttatgggc
atgacatggtct------------------------------------------------
------------cgcacccaagttact---------------cagttgcgg---------
------aac---------------------------------------------------
------------------------------------------catgcgtttaaaagtttt
tctcggatctgcttaatgtatnnn------------aat---------------------
---------gccgagaaatctcaacatttt------------------------------
------------------attccgagagttaggata------ccatgt------------
------------gctctcagaatcaagtacgaaagc------------------------
------------------aggaaccatccactaaggagtcatgctgatgcaccttactcg
tctttttct---------------------gcgttgagggtttggtcaccttttggaagt
gagcttcccaatttccgaattcccgtc---aacgtctcatgttatgggttacttagtggg
---------ctccgcccaacttatcat---tgtagtagtggtaccaggtcattttcccat
atc---cagagagcaggtacc------cga------------------------------
agtaatgttgttctgacggagggt------ggaggaagt---------------gagagg
aat------gatctttccaaaata---tttactaat---------------aataagcat
---aggaaggggcaaaaggct---------------ttt------------ggtgctcgg
aatggaaac---------------------acaacatcaacggat---------------
---------------------------------------------------tctaaaggc
aagtcagcagctctggaaaatgtc------------------------------------
------------------------------------------------------------
------------------------------------aatttgtcgccccctttgagt---
---ggccaacaagttgtc------aaggataac---------------------------
------------------------------------------------------agtaca
caaacacccaagggcaaagagaaagtg---------------------------------
------------------aagcagcaatcaaaaagcaagaaaaaacaaaataaatcatcc
aatgctacgatt------------------gatgcggcagatgtgcct------------
------------------------------agtagctccgggaaaatttctcaa------
---gcaaaggagattaggaataacaataac------aaaatatcttctgtttcatca---
gagattaat------------ttgacttcaagtact---ctgacagaagtggtt------
---------gataacaataccaccacaaagaacattctgaagaaggca------------
------------gctaaaaagaaaaaaacaaat------aataataaagccacttctctt
ctgaaatctaac---------------------------gaagaacctaca---ggagga
cagtcagataaaaaggtaacctcactgggccaaaattcaagtctgaacagtaaaacgaag
cccaga---------------------------gga------------caaaagggttgg
cgtcaattatatccacctattgctaaatctgtcgtggtggttgagtctgccacgaaggcg
aaagtgattcaaggataccttggtgatatgtatgaggtcttaccgagttatggccatgtc
agggatttggctgctagatcaggatctgtgagacctgatgatgatttcagtatggtgtgg
gaagtcccttctgctgcttggtctcatcttaagagcatcaaggttgcactcaacgga---
---------------gcagaaaat---------------------cttattctggcctcg
------------gaccccgatcgcgaaggagaggctatcgcctggcacatcattgagatg
ttgcagcaacaggatgctttacgtgaagatgtcacggttgccagggtcgtcttcaacgaa
ataaccgaatcagccattaaaaatgcccttcggaccccacgagagatcgatgctgatttg
gtgcatgcttacctcgcacgacgtgcccttgattacttgattggtttcagcgtttcacct
ttattatggagaaaattacccggttgccagtcggcaggacgtgtccagtccgctgcttta
gctcttatttgcgatcgtgaaaaagaaatcgacaaattcaaaccccaggagtactggacc
gtcgacgttcagttccagaagaaagatcacaaaatt---------------tctctatca
tcacatttgaccaattttgattccaagaagctgagtcagctgtcaattggttctaatgtc
gaggcgaaaaatatcgaagaaaagattactctttcagaatttgaagttctc---agctct
aaaaccagtaaatctcggagaaatcccccgacgccgtatataacatcatcacttcagcaa
gatgccgcaagcaaattgaattttgcaacatcatatactatgaaagttgcacagaagctt
tacgaaggagtccaattattggatggtaaggctacagggcttataacttacatgagaacc
gatggattgcacttatcagatgaggcagctagggatatccaatcttttgtaggaaacaag
tacggactggatttcgccgcaaag---agtacacgcaagtattttaagaaggtaaaaaat
gctcaggaggctcatgaagccattagacccactgatattcgaagattacca---------
------tcgatgcttgttagggtgctagatgaagactcactcaagttatatactcttata
tggtctcgtacaatggcatgccaaatggaacctgctgtcactgaacaaatacaatgcgat
atcgcgaatgctgataagtccattatttttcgttctaattgttcgagggtggagtttcta
gggtttcaggctgtttatgaggatgccgaaagcatcaaaatccaaaacgatgaagat---
cacaagaaatgt---------------------------------caccatcgtagtgaa
---gtgtttgagattttgagtaatttaaaaactgggcagccattaagtttgataaagata
gagctagatcaacaccatacacagccgccaccacgttattcggaggggttgttagtaaaa
aagctcgaggaactaggaataggaagaccttctacttatgcgacc---actattaaggtt
ctaaaagatagaaattacattactatgaaaaacagggctttaatcccggaatttcgcggt
cgcatggtgtcagcatttttatctcattatttttctgaggtgacggattatagtttcact
gctgatatggagactgaacttgataatgtttctggtgggataactgaatggagaggtctt
ttgagagattattggactagatttagcaagtattgtgagtgtgctggcaatgttcatatc
catcaggtcgagaagatgttggaaaaaacgtttggtgattttttgttctcttcgctgcct
gatgggaataaaacttgcccgagctgtctgcaagggaccatggttttcaaagtgagcagg
tttggtgcggggtattttattggctgtgatcaacacccaaagtgcaagtatattgctaag
acactctacggc------gaagaggat------gaagatttaactcctgaacaccaaaag
---aacattgtg------aaggagccgaagttgcttggcctgaatccgggatccaatgag
aaggtgtttttaaagaatggcccatatgggtactatgtgcaacgtggtgaagacaggaag
gggcatttacctaagcgagcctcggcatctcgaataaaggat---gcagactccatcaca
ttggaagatgcc---------------------------------------------ctc
gacttactgcagtatcctgtgaccttg---gga---aaacacccagatgacgggcaaccg
gtagttctaaatcttgcaaga---gttggattttccattaaacacaggcgcacaattgct
cctgtacccaag---------aacatgaagcccggtgaaataagcttcgagaaagctttg
gaactattacagggtggagatgtaaaaaggtgtggacgaccc------------------
aagcgt------aat------aagaaggttgaa------------gag------gctgtt
caggcgaag---------------
>PhelipancheAegyptiaca
atggatttg---caaatcaaacatgcagtggta---------------------------
------------------------------------gtgaag---------gttatgggc
atgacgtggtct------------------------------------------------
------------tgcgcccaagttact---------------cagtttcga---------
------aac---------------------------------------------------
------------------------------------------cgtgcttttaaaagttat
tctcggatctgcttcaagtattcaactgta------aat---------------------
---------gccgagaaatcgcaacatttt------------------------------
------------------cctccgagagttaggata------ccatgt------------
------------gctctcagtatcaagtacgaaaga------------------------
------------------aacaatccgccactaaggagccatgctgatgcgccttactcg
tctttttct---------------------gccttgaggatcaggtcgccttttggaagt
gagcttccctatttcggaatgcccgtg---aaggtttcatgttacgggctactaagtggg
---------gtccgcccgacttgtcat---ggtactagtggtaccaggtcattttcacat
atc---ccaagagcgggtacc------cga------------------------------
aataatgttgtcatgacggaaggt------ggaggaagc---------------gagagg
att------gactttttcaaaaca---tttaataataatact---------aataagcaa
---aggaaggggcaaaaggct---------------ttt------------ggtgctcgg
aaaggaaat---------------------gcaacatcaacggat---------------
---------------------------------------------------tttgaaggc
aaagtagcaactctggaaaatgtc------------------------------------
------------------------------------------------------------
------------------------------------------aatatggcgtcctctcta
agtggcgaacaaattgtg------aagaataac---------------------------
------------------------------------------------------agtaga
caaacacccaggcgcaaagagaaagtg---------------------------------
------------------aagcagcaatccaaaagcaagaaaaaacaaaatcaaccatcc
aatgtttcgattgatgct------------------------------------------
------------------------------gcagactcccgcaaaagttctcaa------
---gcaaaggagattaggaataccgaaaac------aaaatatcttctgtttcatca---
gagattaat------------ttgacttcaagtact---ccaatagaagtggtt------
---------gatagcaaaaccacaacaatgaactttccgaataaggca------------
---------------gctaaaaagaaaaaaatagataataataataaagccagttctctt
ctgaaacctgac---------------------------gaagtaactacaggaggacga
tcagatgacaag---gtaacttcactttgccaaaatttaagtatgaacagcaaaatgaag
cctgta---------------------------ggc------------caaaaggcttgg
cgccaattatatccacctattgctaaatctgttgtggtggttgagtctgccacgaaggcg
aaagtgattcaaggataccttggtgatatgtatgaggtcctacccagttatggccatgtc
agggatttggctgcgagatcaggatctgtgaggcctgatgatgattttagtatggtgtgg
gaagtcccttctgctgcctggtctcatcttaagagcattaaggttgcactcagcgga---
---------------gcagaaaat---------------------cttattctggcctcg
------------gaccccgatcgtgaaggagaggctatcgcctggcacatcattgagatg
ttgaaacaacaggatgctttgcatgaagatgttacggttgcgagagtcgtcttcaacgaa
ataaccgaatcgtccattaaaaatgccctccaggccccacgagagattgatgcagatttg
gtgcacgcttacctcgcacggcgcgcccttgattacctgattggtttcaatgtgtctcct
ttattatggagaaaattacccggttgtcagtcggcaggacgtgtccagtctgctgcttta
gctcttatatgtgatcgtgagaaagaaatcgacaaattcaaaccccaggagtactggacc
gtcgacgttcagttccaaaagaaggatcacgaaatt---------------tctctgtca
tcacatttgacccatttcaattccaagaagctgattcagctgtcagttggctctaacgtg
gaggccaaagatatagaagaaaagattcatctttctgaatttgaagttctt---ggctct
aagactagtaaatttcggagaaatcccccgacgccgtatataacatcaacccttcagcaa
gatgccgcaaataaattgaatttttcagcgtcacatactatgaaagttgcacagaagctt
tatgaaggagtccagttatcggaaggtaaggctacagggcttataacttacatgagaacc
gacggattgcacttatcagatgaggcaactaaggatatccaatcctttgtgacagacaag
tacggggcagatttcgccgcgaag---agtactcgtaagtattttaaaaaggttaaaaat
gctcaggagtctcatgaagccattagacccactgatattcgaagactacca---------
------tcaatgcttgtttgggtgctggatgaagactcactcaagttatataccctaata
tggtctcgtacaatggcatgccaaatggaacctgctgtcacggaacaaatacaatgcgat
atcacgaatgctgataagtccattatttttcggtctaattgttcgagggtggagtttcta
gggtttcaggctgtttatgaggatgccgaaagcatcaaaatccaaaacaatgaagat---
cacaagaaatat---------------------------------gatcaacgtaatgat
---gtgtttgagattttgagtaatttaagaactggacagccgttaagtttgactcaagta
cagcttgatcaacaccatacacagcctccaccacgttattctgagggttcgttagtaaaa
aagctcgaggaactgggaattggaagaccttctacatatgccacc---actattaaggtt
ctaaaagatagaaattacattactatgaaaaacaaggcattgtgccctgaatttcgcggt
cgcatggtgtcagcatttttatctcattatttttccgaggtgacggattatagtttcact
gcagatatggaaactgaacttgataatgtttctggtggaataactgaatggaaaggactt
ctgagagattattggactagatttagcaagtattgtgagtgtgctggccatgttcatatc
catcaggtggagaagatgttggaaaaaacgtttggcgattctttgttttcttcgctgcct
gatgggaataaaacctgtccgagctgtctgcaagggaccttgggttttaaagtaagcaag
tttggcgcgggatatttcatcggctgtgatcaacacccaaagtgcaagtatattgctaaa
acattatatgga------gaagatgat------gaggaaatcacctctgaacaccaaaag
---aacaatgcc------caggagccgaagttgcttggtctaaatccaggatccaatgag
aaggtttttttaaagaatggcccttatgggtactatgtgcagcgtggtgaagacagaaag
gggcatatacctaagcgagcttcggcatctcaaataaaaaat---gcagactccatcaca
ctggaagatgct---------------------------------------------ctt
gacttgctgcagtatcctgtgaccttg---gga---aaacatccagatgatggggaacca
gtagttctaaagcttgcaaga---gtcggattttccattaggcacaggcgcaatattgct
aacgtatccaag---------aacatgaagccgaatgaaataagcttggagaaagctttg
gaactactacagggtgacgatgtgaagaggtctggacgaccc------------------
aagcgt------aat------aagagggttgaa------------gag------tctgtt
caagctaag---------------
>LindenbergiaPhilippensis
atggattta---catatcaagcatgcagcagta---------------------------
------------------------------------gtgaag---------gttatcggc
atgacatggtcc------------------------------------------------
------------cgcggccaagtcact---------------cagttgaag---------
------aac---------------------------------------------------
------------------------------------------cgggcatatagaggctat
cctcggatctgttttaagtgttcatctaca------aaa---------------------
---------gctgataaattggaacatttt------------------------------
------------------ccttcgagacttagggtg------ccatgt------------
------------gctctcacaatcaagtttgaaagg------------------------
------------------aagattcatccactaaggtgtcacgctgaggcaccttattct
---ttttct---------------------gcgttcaatgtcaggtcaccttttggaagt
gagctttcgaactcccgaatgcccatg---aatgtttcgaattacgggttactaagtggg
---------ctccaatcaacttattat------ggtagtattagcaggtcattttcccaa
atc---ccaagggcgggtacc------cga------------------------------
agtcgtgttgttgtgactgaaggt------ggcggcact---------------gagaag
aat------gatttatttaaaata---ttt---------------------aatgagcgt
---tggaaggggcataaggct---------------ttt------------gccgctcgc
aaaggaaat---------------------gcaaaagccaaggaggat------------
---------------------------------------------------gcgggaggc
aaagcagcagctctaaaagatgtc------------------------------------
------------------------------------------------------------
------------------------------------------aacttaccttcttca---
---ggtgaccaaaatgtt------aaggataaggtgaactccctt---------------
---gccagcaac------------------------------------------attacg
caaacaactaaaggcaaagagaaagtg---------------------------------
------------------aagcagcattctaaaagcaaggaaagacaaaatcaatcaacc
agttcgagttctcctgtt------------gattcagct---------------------
------------------------------aatagctcaggaaagatttctcaa------
---gcaaaggagaataataataacaaaggc------aaacaacctcctatttcatca---
gagattaat------------ttgacgtcaagtagt---ccaaatgaagtt---------
---------ggtagcaatattacaacaaagaacattcagaagaaggca------------
---acgagaagctcaactaagaagggaaaatct------gatagtaaatctagttctcct
ctgaagtctaac---------------------------gaaaaacctaca---ggacag
tcagatgacaag------gcatcactcggccaaagttcatgcctgaacaataaaaccaag
tctgga---------------------------ggc------------caaaaggcttgg
cctcagttatatccacctattgctaaatctgttgtagtggttgagtctgccacgaaggca
aaggtcattcaaggataccttggtgaaatgtacgaggtcctaccgagttatggccatgtc
agggatttggctgcgagatcaggatctgtgcgacctgatgatgactttagcatggtgtgg
gaagtaccatctactgcctggtctcatcttaagagtattaaggttgccctgagtgga---
---------------gcagaaaat---------------------cttattcttgcctca
------------gaccctgatcgtgaaggagaagctattgcttggcacataattgagatg
ttgctgcagcaggatgctttgcatgaagatgtcactgttgcgagagttgtctttactgaa
ataactgaatcgtctattaaaaatgctctccagacacctcgagagatcgatgctgacttg
gtgcatgcttaccttgcacggcgtgctctggattacttgattggtttcaacgtgtctcct
ttattatggaggaaattacccggttgccagtctgctggacgtgtccaatctgctgcttta
gctcttatatgtgaccgtgaaaaagaaatcgatgaatttaaagcccaggagtactggact
gttgacgctcacctccagaagaaagatcaaaattca---cccaaggaaatatctatctca
tcacatttgacccattttgattccaaaaggctgaaccagttgtcaattagctctcaggtg
gaggcaaaagatattgaagaaaagattcatctgtccaattttgaagttgtt---ggctct
aaaaccagcaaaattcggagaaatccacctactccgtatataacatcatcacttcagcaa
gatgctgcgaacaaattgaacttttcagcatcagatacaatgaaaattgcacagaagctt
tatgagggagtccaattatcggatggtaaggctacagggcttataacttacatgagaact
gatggattacacttgtcagatgaagctgcaaaggatatacaatcctttgttacagagaac
tatggtccgaatttcgccgcaaag---actactcgcaagtattttaaaaaggtgaaaaat
gctcaggaggctcatgaagccattagaccaactaatatccgaagactacca---------
------tcaacgcttgttggggtgctagacgaagattccttgaagttgtatacccttata
tggtctcgtacgatggcttgccaaatggaacctgcggtcattgagcatatacaatgtgat
attgcaaattccaatcagtctgttatttttcggtcttcgtgctcaagagtgggatttcta
ggctttcaggctgtttataaggatgttgaaaccatcaaattccaaaatgatgaagat---
gacaag---------------------------------------aaccatcgtggtgaa
---gtatttgagatattaagtaatttaaaaagtggccagtcattgtgcttgactaaagta
gaactagatcaacaccatactcagcctccaccccgctactctgaggcgtcgttagtaaaa
aagctggaggaacttggtataggaaggccttctacatatgcaacc---actatcaaggtt
ctaaaagatagaaattacataacaatgaaaaaaaggacattatgtccagaatttcgtggt
cgcatggtgtcagcttttctctctcattacttttctgaggtgacggattatagttttaca
gctgatatggagactgaactcgataatgtttctgctggaacaaccgaatggaaaggcctt
ctgaaagattattggactagatttagcaagtattgtgagaatgctggcaacgttcatatc
catcaggtggagaagatgttggaaaaaacatttggcaatttcttgttttcttctcttcct
aatggaaataaatcttgcccaagttgtttgcaaggggcgttggttttcaaagtaagcagg
tttggtgcgggatattttattggctgtgatcaacacccgaagtgcaagtatattgctaaa
acactctatggt------gaagatgaa------gaagacattactcccgaacaccagaag
---aacaatgtg------caggagccgaaggttctcggtctaaatccaggaaccaatgag
aaggttcttttaaagaatggcccatatggagcctatgtgcagctcggtgaagaccgaaag
gggcatttacctaagcgagcctcggcatctcgaataaaggat---gttgactcaatcaca
ttggaagttgcc---------------------------------------------ctc
gacttactgcagtatccagtgaccttg---ggg---aagcacccagatgatggccaaccc
gtaattttaaagcttgcgaaa---gttggattttccattaggcacaggcgaacaattgct
ccggtacccaag---------aatatgaagcccgaagaaataactatggagaaagctttg
gaactattgcagagtaaagacgtaaggaggtgtggtcgacca------------------
aagcga------aac------aagaaagtcgaa------------gag------gctatt
gaggctgctatg------------
>SesamumIndicum
atggattta---caaatcaagcatgcagtagta---------------------------
------------------------------------gtgaag---------gttattggc
ataacatgctct------------------------------------------------
------------cgtggccaagtcact---------------------cag---------
------aat---------------------------------------------------
------------------------------------------tgggcactaaaaaggtgt
cccaggatctgtgtaaagtgttcatttcca------aat---------------------
---------gctgagaaatccaaa------------------------------------
------------------tctcagagactaaggaca------tcatgt------------
------------gctcttgcaactaagtcggaaagg------------------------
------------------aagattcattcactaatgagtcatgccgatgcacctcactct
---ttttct---------------------gcatttagaacctggacaccttttggatgt
gagctttacaacaccagaatgcccatg---aacttctccaattatgggttaattggtgga
---------ctgtgttcaacttactat------ggtagtattaccagatcattttcccag
atc---ccaagagctggtacc------cga------------------------------
aatcatattgtttggacggaaggt------gagggcaat---------------gagagg
aac---------------tattct---ttt---------------------aataagcgg
---cgaaagtggccaaaggca---------------tat------------gctgctcaa
aat---------------------------------gaaatggaggaattggccaacaga
agt------------------------------------------------tctgaaggc
aaggcagctggagcaggggatgtc------------------------------------
------------------------------------------------------------
------------------------------------------aatatgtcctctttg---
---aatggaaagaatctt------gaggataatgagaattcctta---------------
---gtcagcaga------------------------------------------agtaca
caaaccaaagaaggcaaaaagaaagtg---------------------------------
------------------aagcagcaatctggaagcaagaaaaaacagaatcaatcatcc
agttctatagcacctagt------------gaggcattagacatgcca------------
------------------------------aatagctctggaaaactttctcta------
---gcaaaggagagcaagaataacagaagt------aaaaaatctcctgcatcgtca---
gagattaat------------tcaaattcaagtact---ctaacagaagtcgtt------
---------gatagcaatatttcaacaaagaatgtccaaaagaagacg------------
---acaaggagctcaactaaaaagggaaaatct------aatacaaaagcctgttctcct
ctgaaatctaat---------------------------gaggaagataca---ctacaa
tcggatggcaag------gtatcaccagagcaaaatttgcaattggtcaataaaaccaag
tctcaa---------------------------ggt------------cagaagtcttgg
cgtcagttttacccgcctacatctaaatctgtcgtggtggtggagtccgtcacaaaggca
aaagtcattcaaggataccttggtgaaatgtttgaggtcctacccagttatggccatgtc
agagatttagctgcaagatcaggatcggtgagacctgatgatgacttcagtatggtgtgg
gaagtcccatctgctgcgtggtctcatcttaagagtattaaggttgcattgagtggc---
---------------gcagaaaat---------------------cttattcttgcctca
------------gaccctgatcgcgaaggagaggctattgcttggcacatcattgagatg
ttgaagcaacaggatgctttgcgtgaagatgtcactgttgcaagagtcgtttttaatgag
ataactgaatcctctattaaaagtgccctccaagctccacgagagattgatgcagatttg
gtgcatgcttatcttgcacggcgtgctcttgattacttaattggattcaatgtttctcct
ttactatggaggaaattacctggttgccagtctgctggacgtgtccagtctgctgcatta
gctcttatatgtgatagggaaaaggaaattgatgaattcaaagcgcaggagtattggaca
attgatgttctgttccagaagaaagatcagaattca---gccaataacatttctctctcg
tcgcatttgacccattttgattccaaaagactgcatcagttgtcaattagctctaatgtg
gaggcaaaagatattgaagaaaagatcaatctgtccaagtttcaagtcatt---agctct
aaaactagcaaatctcggagaaatcctcccacgccttatataacatcaacacttcagcaa
gatgctgcaaataaattgaactttgccgcatcatatacaatgaaagttgcacagaagcta
tatgagggagtccaattatcggatggcaaggctacaggactgataacttatatgagaact
gatggattacacttatcagatgaagcagcaaaggatatccaatccttcgtcatggaaaag
tatggactgaattttgcagcaaag---agcacacgcaagtattttaaaaaggtgaaaaat
gctcaggaggcccatgaagctatcagacccactgatatacgcagactacca---------
------tcgatgcttgttggggtgctcgatgaagactccttgaagttatatactcttata
tggtctcgtacaatggcatgtcaaatggaacctgccatcattgagcagatacaatgtgat
attggtaatgctaatcagtccattatgttccgctcgacgtgctcgaaggtggactttcta
ggtttccaggctgtttatgaggatgctgaaaccttcagaatcagaagtaatgaggat---
gacgag---------------------------------------catcagcgaagggaa
---gtatttgagattttgagcaatttgaaaggtggcgatccattattcttgactaaagtt
gaacctggtcaacactatacacagcctccacctcgctactctgaggggtcgttagtaaaa
aatctggaggaacttggcataggaagaccttctacgtacgcaacc---actattaaggtg
ctgaaagatagaaattacataacaacacaaaacagaacactatatccagaatttcgtggt
cgcatggtgtcagcatttctctctagttatttcaatgaggtgacagactatagtttcact
gctgatatggagactgaactcgataatgtttctgctggcattactgaatggaaaggcctt
ctaaaagattactggactagatttagtaagtattgtgagtgtgctagcaagctccacata
catcaggtggagaagatgttggagaaaacatttggtggttttatattttcttctcttcct
gatggaaatagaacttgccccagttgtctggcgggaaaattggtcttcaaagttagcagg
tttggtgcaggatactttattggatgtgatcaacacccaaagtgcaagtatattgctaga
actctttacggt------gaagatgat------gaagaagtcgatcctgaacaccaaaag
---aacaatgtg------caggagccaaagttgcttggtctaaatccagggtcaaatgaa
aaggttcttttaaagagcggcccatatggatactatgtgcagcttggtgaagacagaaag
gggcacttacctaagagagcctcagtttctcaaataaagaat---gtagactcaatcaca
ttggaacaagcc---------------------------------------------ctt
gacttactgcagtatccagtgaccttg---gga---aaccacccagatgatggccaacca
gtgattttaaagcttgcgaag---gtcggattttccgttagacacaggcgcacaatcgca
tctgtacccaag---------aatatgaaacctaacgaggtcaccttagagaaagctttg
caactactacagagtaaagatgtgaggaggtgtggtcgaccg------------------
aagcgc------aaa------gttgtggttgaa------------gag------gctgtt
aaggctatgtaa------------
>OleaEuropaea
atggcatcc---------------------------------------------------
------------------------------------gtacagcaa---tttctatccacc
gccgctgcctct------------------------------------------------
------------actagctgccgcctc---------------tttgtcatg---------
------aac---------------------------------------------------
------------------------------------------aggacagttaagaatcac
ccagcgacttgtttaccgtgttcaccattt------tcaagt------------------
---------gctgaaaaacttaaatatttt------------------------------
------------------cctcaaaaagctaggata------tgtctcataaccccaaat
atccaaccgaaagttcttagagtcaaatcagaaaaa------------------------
------------------aaatttcaacttttgggaagtggtgccaatgtgccttgtcct
---ttttct---------------------gccttcagaatcaagccccaatttggatat
gggtcgtacaatactgcaatgccctta---tctgtttcaaactgtgggataaaaagtggt
---------ccgagttccacttatttt------gttagtggtagaagatccttttctgag
gtt---tcgaggacggaattgaac---cag------------------------------
aataacgatggtggggcaaaaaag------agtggcagt---------------gggaag
aat------ttttacttcaaaata---ctt---------------------gctaagaat
---cggaagcggccaaaccaa---------------ata------------agggcaata
gacaatgag------------------------------------gaattagcaaggagc
agt------------------------------------------------tttgaaggt
aaggcagcagctgttgaagatagt------------------------------------
------------------------------------------------------------
------------------------------------------------gtatccatt---
---gccagtgaacaactt------ctttccagaagtacgagttta---------------
---tcaaacaaa------------------------------------------aataac
atgcaaacacatggtaagggtaaatcg---------------------------------
------------------aagcaccgatcaagaagcaataaaaaccaaaatcaatcttcc
aaggtcggtgtgcctact------------gatgcagcagatcagcca------------
------------------------------cttgactttgaaaaagtttctcag------
---cccaagaagactagaacgcgcattaat------atgcaatcttctgtatcttca---
gagattgat------------tcaactgcaagtgct---gcttcagaagtaaag------
---------ggtggtggcatttcaacgaaagatgttctaaagaagatg------------
---gggaagaactcccagagaaaagtgaaatct------gttaaagaagtcgttagtgtt
atcaaatcagat---------------------------gaggaagtgaca---gggtca
tctggtgacaac---gaggtctcacagagaccgcagtcacacgtgatcaacaaaactaag
tctcgc---------------------------gga------------cggaaggcttgg
ccacaattatacccgccaaccagtaaatcggtcatgatcgtggagtctgctacaaaggca
aaagtgattcaagggtaccttggaaacatgtttgaggtactacctagttatggccatgtc
agggatttggctgcgagatctggatccgtgcgacctgatgatgacttcagcatggtgtgg
gaagttccatccgctgcctggactcatcttaagggtatcaaggttgcactgagtgga---
---------------gctgaaaat---------------------ctcattctggcctca
------------gaccctgaccgtgaaggagaggccattgcttggcacattatagagatg
ttgcagcagcaggatgttttgcgtgatgatatcaatgtggcaagagttgtctttaatgag
attacagaatcatctattagaagtgccctccagactccaagagagatcgatgcaaacttg
gtgcatgcttatcttgcgcgacgtgctcttgattacctgattggattcaatatttcacca
ttgttatggaggaaattacctggttgtcagtctgctggaagagtccaatctgctgcttta
gctcttatttgtgacagggaaaaggaaatcgatgaatttaaagcacaggagtattggaca
attgtagttgagttccacaaaaaagatctaaattca---gccaacagcatttctcttaca
tcacatttgacccattatgattccagaaagctaaatcagctttcaattagatcttttttg
gaggcaaaggatattgaaaaaaaaattaaaatgtccatgtttgaagttatc---aactct
aaaactagcaaaagtcagagaaatcctccccctccgtacataacatcaacgcttcagcaa
gatgctgcaaacaaattcaattttcctgcatcgtatacgatgaaagttgcacagaagctg
tacgagggagtccaattatcaaatgacaaagcaacgggattaataacttacatgagaaca
gatgggctacacatatcggatgaagtggcaaaggatgtccagtccttgattgtggaaaaa
tatgggaagaattttgcatcaaag---agtacacgcaagtattttaaaaaggtaaaaaat
gctcaggaggcgcatgaagccattagacccactgatatcagaagactaccc---------
------tcaaggcttgttggagtacttgatgaagattccctcaagttatatactcttata
tggtctcgaacgatggcatgccaaatggaacctgcgatcattgagcaaatacaacttgat
attgggaatgctgatcagtccattgtgtttcgatctacatgctcaagggtcagttttctc
ggccaccgggctgtcaatgaggatgcggaaaccagcagaataagatgtgatgagaat---
gaagag---------------------------------------aaatttccaagtggg
---atgtatgaaaatttgactaggttgaagtctcgccagccattgtgtttgggtaaagta
gacctagatcaacactacacacagcctccaccacgctactctgaggggtcattggtccga
aagctggaggagcttggcattggaagaccttctacttatgcgatc---acaattaaagtg
cttaaagatagaaattatgtgacacctaaaagcaggatattacatccagaatttcgtggt
cgaatggtgtcagcatttctctcgcactatttttcagaggtaacagattatagtttcacc
gccgatatggagtctgaacttgataatgtttctgctggaatgactgaatggaaaggcctt
ctgaaagattactggactagatttagcaagtattgtgagcagacaagcaacgttcatatt
catcaggtggagaagatgttggagaaaacatttggcgatttcttatttgcatctcttcct
agtggaagtagaacatgccctagttgtttggaaggaactttaattttcaaagtcagcagg
tttggttctggatatttcattggttgtgatcaacatcccaagtgcaagtacattgctaag
acactctatggt------gaggatgat------gaagaagtcgatcaggaaaaaaataaa
---aacaatgta------gaggagccaaagttactaggtcttaatcctggttccaatgag
aaggttcttttgaagaagggtccatatggattttatgttcagctcggtgaagacagaaag
ggatatttacctaagagagcctcagtttcccaaataaagaac---gtggattcgattacc
ttggaagatgcc---------------------------------------------ctt
gagttattgcggtatcctgtgaccttg---ggg---aaccatccggatgatgaccagcca
gtagtactaaagcttgcaaag---gttggattttctattagacacaggcgcactattgct
tctgtgcccaag---------aacatggcacctaaggaggtaactttggagaatgctttg
gagcttttaaagagtaaagatgttaggaggtgtggacgacca------------------
aagcgc------gaa------gtaaaaattgaa------------gaa------gctgtt
gaggcaatataa------------
>Actinidiaeriantha
atggcgatt---------------------------------------------------
------------------------------------gctcac---------ctgttt---
------------------------------------------------------------
------------cagcggaatgtcatc---------------atgttgcag---------
------aat---------------------------------------------------
------------------------------------------agggtaatgcagaattac
aattgttcctacttgcgaagttcagcactt------tgtatt------------------
---------ggtgataagtacgataaatgc------------------------------
ttcaatgtgaaa------tttataaagctcaggaca------tcttgcgtgataaaagac
aatcaaccaagggctttcaggcttgtgtctggaaaa------------------------
------------------aattgtcatagttttagcagcttctttgatgggtctatgttg
---agtttg------------------------------------cctcagcttaaagtt
gggcattctaacactgtattgcctttg---aatgtttttggttatcga------------
---------ttgagaccaccttattat---ggtgcctatgctaagagaccttattctcaa
att---ccaagggcaatagtg------aat------------------------------
gaaaacggtaatggtcatgttaaa------gatggaata---------------aaaaat
gggaaaacttcagcatttgagctt---ttc---------------------aataagcat
---tggaagcaggcaaagtta---------------ttg------------gctgctcag
aagagaaaaaacaaaggtggggtgcgagttgcagcttccaagcaggctttgggtgcaaat
gct------------------------------------------------gccaacgct
ataaattcaccttttatagatact------------------------------------
------------------------------------------------------------
------------------------------------------ggcattgtgaactca---
---agagagcagctactt------ggggatggcacggaagatgtgagtttg---ggacca
tctgtttcaagttcacatgttggcgac---------------------------aaaacc
aaaggctccaaagctaaagggaaaccg---------------------------------
------------------aagccgcagtccagaaacaagaaaagtaaagaacaatgttct
ggaactattgctgcttct------------gatgcagcagctcagcca------------
------------------------------ggaggttctgaaagagtttctcaa------
---gcaataaaatcaaacgcgaccaaaaat------atccagtctttacctgctgca---
aagactaat------------aatactgtgaagaca---cccccggaagtgctt------
---------gatagttctgtttcaacaaaggtgcagtttgataggata------------
---actggggaatcttgtagaaaaggaaaatct------acgaaagaagttaatgctgta
gtcaatgcccac---------------------------gatacactgcag---gtatca
tctgggaatgag------ttggcacagaaacaaaaaaccatctcaagaggcaaatctaag
cctcaa---------------------------gga------------cgaggaaaactg
cagccattgtatcctcctatggggaaatctgttgtggttgtggagtctgtcacaaaggca
aaagtaattcaggggtaccttggcgacatgtttgaagtcctacctagctatggtcatgtt
agagacttggctgctaggtcaggatccgtgcggcctgatgatgacttcagcatggtgtgg
gaggttccgtccgctgcctggactcatcttaagagtatgaaggttgctctaagcgga---
---------------gcagaaagt---------------------cttattcttgcatca
------------gatcctgatcgtgaaggagaggctatagcttggcacatcattgagatg
ttgcggcaacaagatgccttacgtgaaggtattactgttgcgagggttgtatttaatgaa
ataaccgagtcttccatcaaaagtgccttgcagaatccacgagacattgatgtaaacttg
gttcatgcttatcttgcacgacgggctcttgattacttgatcggatttaacatttcacca
ttgttatggaggaaattacccggttgcccatcagctggacgagtccaatctgctgctttg
tctcttatatgcgacagagaaatggaaatcgatgaatttaaacctcaagagtattggaca
gttgaagttgagtttaacaaaagggaactgggcaaa------------------------
---cagaggccaagaagaaacgcgaaagagattaat------------------------
---------------------------tcatcagcagactttgaagtggtt---gtatct
aagaggaccaaaagcaggaaaaatcctccaactccttttataacatcaacacttcagcaa
gatgctgcaaataaattacattttccagcaacatatactatgaaattggcacagaaattg
tatgagggggttcaattgtcagattgcaaggcaacagggttgataacatacacgagaaca
gatggattgcatatttctgatgaagctgcaaaggacatccgagcattggttattgaaaga
tatggacataattttgcatcagag---agtgctcgtaaatattttaagaaggtgaagaat
gctcaagaggcccatgaagcaattagacccacagatatccggagattacca---------
------tcaatgcttgttggaatccttgataaagattctttgaagttatatgctcttatt
tgggctcgttcagttgcttgccaaatggaacccactaaaattgatcagatacaggttgat
attggaaatggtgatcattccattgctcttcgatcaacttgctcggaagttgagtttctg
ggataccaggcagtctaccaggatctggaagcaaaagatattagatttaatgaaaat---
gatgga---------------------------------------aatgatagaaatgaa
---gctttcaaagttctcagtaatctgaagcaaggggattcgttgtgtcttggcaaagtg
gaacttgggcaacaccatacacagcctcctccacgctattctgaaggatcattggttaaa
aagctggaggagcttggcataggaagaccttcaacatatgcttct---acactgaaagtt
ttacaggatagaaattatgtgacagtaaaaagcagaattttgtatccagaatttcgtggt
cgtatggtctcagcatttctctcacaccatttcaccgaggttacagattatagttttacc
gctgacatggaaacagagctcgacaatgtttctgccgggtcgactgaatggaaaggccta
ctcagagattattggactaggttcagcagctactgtaatcatgttgctaaagttcatatt
catcaggtggagaagatgttggagaaaacctttgggaatttcttgtttgcttctctcccc
tctaaaagcaggacatgcccaagttgttcggaaggcacattgattttcaaagttagtagg
tttggtgctggttattttatcggctgtgatcaacacccaaattgcaagtatattgctaag
acattatatggt------ggtgatgaa------gaagacaatactcctcaaaacaac---
---aactcagtg------gaggagccaaaattgttaggtcttcatcccggatcaaatgag
aagattcttttgaagaatggtccttatgggctctatatccagcttggcgaggacaggaac
gcgtgctcgcctaaaagagtctctgtttcccacgtgaaggat---gtagactccattacc
gtggaagatgct---------------------------------------------att
gagttgctgcgctatcccgtgacgttg---gga---aatcatcctgaggatggtcagcca
attgtattgcggcttggtagg---tatggattttctattaaacaccggagcaatatcgcc
cctgtacctaag---------aacacgaagccaaatgacgtaaccctagagaaagcatta
aagtttttgttgagtaaagacgtaaaacgaagtggccggccg------------------
aagaga------aag------ccaaagcttgag------------gaa------gccgtc
gaggctatataa------------
>VacciniumCorymbosum
gttaatttc---cagatgaaggtgttggtggtctttgaaccactt-cttctaaaacctta
atggcgatgattgctcacctctttcaaagaagcttacttgcc---------gccaccaca
cggctaccctcc------------------------------------------------
------------gccgccgcagccacttgttttttcacggcgaagtcgaag---------
------aac---------------------------------------------------
------------------------------------------agggtgatgcagaatcac
aattgctcttacttgccaagttcagcattt------tgtaac------------------
---------ggcattacctatgaaaaatac------------------------------
ttcaagctgaaa------tttagacagctaggggta------tcttgcatcataaaagac
aatcaaccaagggttctcagacttgcgtctgtacaa------------------------
------------------aattttcatcctgttagaagc---ttaggcgttaatgaatct
---aagagg---------------------gcctttaccagtcagtcggtaatcaagggt
gggtattctaatattgtggtgcctttg---gatagtttttgttatgagtctagattgcct
------------------------tattgtgttgcttatgcaaagaggcctttttgcaac
att---ccaagagcaataacg------gat------------------------------
aaaaatgatagtgctggtgttggtgatgaaaggagtaat---------------gagaaa
act------tcagctgtcaaggtt---ttc---------------------aataagcat
---tggaagcgggcaaagtca---------------ttg------------gccgctcgc
gaaaggaac---------------------gaagcacagcagaagaatgct---------
---------------------------------------------------tctaactct
gtcaattcacagttaaaaggcact------------------------------------
------------------------------------------------------------
------------------------------------------gatatggtcaaatca---
---ggagagcagctagct------gtgaatggagtggaaggtgcaagtacg---ggacca
tctgtttcaaattcacttgttggcaat---------------------------gaaaac
aaattatccgaagataaagcaaaacgc---------------------------------
------------------aagcacaagtcaagaagcaagaaaaacaaaggacaaagtttt
ggcactaatgctgctgct------------gattcagcaactaaggcc------------
------------------------------gaaggttctgaaaaggtttctcaa------
---gcgaagatacccagcacggcgaacaag------aaccagtctttacctgctaca---
gagaagaat------------tctactgcgaacagaaaacccctggaggtgctt------
---------gatatttctgtttcaaaaaagcaacagtctggaaggata------------
---gctgtgaaatctcatatggaggggaaatca------actaatgaggctaaagttaca
tctgaaaaagag---------------------------gcggcaaatatt---aaaaaa
aatcactcaagt------------------------------------ggcaaagccaag
gctcag---------------------------gga------------caaaggagaatg
cagccattgtatcctccttgtgggaaatctgttgtgattgtggagtctgtcacaaaggca
aaagtaattcagggctaccttggtgacatgtttgaagttgtaccaagccatggtcatgtt
agagacttggctgcaaggtcggggtctgtgcgtcctgatgatgacttcagtatgctatgg
gaggttccatctgctgcctggactcatcttaagagtatcaaggttgctctaagcgga---
---------------gcagaaaat---------------------cttattcttgcatca
------------gatcctgatcgtgaaggagaggctattgcttggcacatcattgagatg
ttgaagcaacaagatgctttacgtgaaggtatcactgtagctagggttgtcttcaatgaa
ataactgagtcgtccatcaaaagtgcattgcaggctccgcgtggaattgatgtaaacttg
gttcatgcttatcttgctcggcgggctcttgattacttggttggattcaacatttcaccc
ttgttatggaagaaattgcctggttgccagtcagctgggcgagtccaatctgctgctttg
tctcttatatgtgacagggaaatggaaatcgaccactttaagctgaaggagtattggtct
gttgcagttcagtttgataaaagtggagaggattcaataaccaccaaaaattctttttca
tcatgtttgacccactttgattctacaaagttaaaccaacactcaattagttctcagaca
gaagcgaaggacatggaacagaagataagttcatcaaaatttgaagtggtt---gcatct
aagagaaacaaaattaggaaaaatcctccaaaaccgtatataacatcaacatttcaacag
gatgctgcaaacaaattacactttacggcaacgtattcgatgaaactggcacagcaactg
tatgaggggattcagttatcagatgacaaggcagcaggattgataacataccccagaacg
gatggattccacatttccgacgaagctatgaaggacattcgtgccttggctattgaaaga
tatggacaggacttcacatcaaag---actcctcttaaatattttaagaaggtaaagaat
gctcaagaggctcatgaggtgattaggcccacagatatccggagattacct---------
------tcgacgcttgttggaatacttgatgaagattctttgaagttatatgctctcatt
tgggctcgtacagtggcatgccaaatggaacccacaaacatttgtcagataaaagttgat
attggaaatgctgatcagtccattgctcttcgatcaacgtgctcaacagttgagtttctt
gggtacgaagcagtctacaaggatttggaagctaaagcaataaaatacggtgaagat---
gatgga---------------------------------------aatgatcacgatgat
---gctttcaaagttctcagtaatctgaagccaaaggatatgttgagtgtttctgaagtg
gaactcatgcagcaccatacgcagcctcctccgcgctactcggagggattattggtgaaa
aagctggaggagcttggcataggaagaccttcaacatatgcaaat---acattaaaagtt
ctacaagatagaaaatatgtgacagtaaaaaaccaactactgttccctgacttccgtggt
cgaatggtgtcgacatttctctcccaccatttttccgaggtcacagattacagttttaca
gctgatatggaagcagagctcgacaacgtttctgccggatcgactgaatggaaaggacta
cttggtgattattggaagaggttcagaaggtactgtgatcgtgctgctaacatccatatt
catcaggtggagaagacgatggaaaaaacatttggagatttgttgtttgattctctcccc
tataaaagcaggacatgcccaatgtgttcagaaggcaaattgactttcaaaatcggaagg
tttggtgctgcatattttataggctgtgatcaacacccaaggtgcaagtttattgctaag
acaatgcatggt------gatgatgag------gaagacgatactcctcaaaatgag---
---aaaacagta------gagccaccaaaattgttaggtgttcatcccagctcaaatgag
aagattctcttgaagaatggtccttatggattctacatccagcttggcgaggacaggaag
gggtactcacctaaaagagcttcggtgccccaggtgaaaaat---atagattctgttacc
ctcgaagatgct---------------------------------------------att
gacttgctgcgctatcctgtgacattg---gga---caccatcctgacgataatcatccg
gttgtgataaaacttgcacgg---gtgggattttctgttagacatcgaagcaccttcgca
ctactacccaag---------aacatgaacgtaaatgatataaccctagaaaaagcatta
aagcttttgttgggtaaagatgtgaaacaatgcggccgaccc------------------
aggaaa------aaa------ccaaagcttgag------------gaa------gctgtt
gtggctatg-tgagcagcgcatac
>ArabidopsisThaliana
atgcagaga---accatctcacttgcggctgctaagtct---------------------
------------------------------------tcttct---------tcgacttca
gttctgtctctt------------------------------------------------
------------catcctctcatggct---------------aagttgcag---------
------tgc---------------------------------------------------
------------------------------------------agggcgattcaaaatttc
ccagcttcctct------------------------------------------------
---------tcctcttcagtagttcgggtc------------------------------
------------------gatagagtgtatagaaat------gtatcc------------
------------cagcttcagtttaaaagagaaaat------------------------
---------------------tcaagttgtcttaagttagcttgtgcacttccttcgcat
---ctaagt---------------------cttctcggt---------------tctctt
agttatgcaacacattggagcagctcc---acttcaagggcctttggatatagtttcaga
---------------------------------ccgtttgcgaggagatatttttctcaa
gtc---gctagtactgagatt------aag------------------------------
gatagcattgttggtggtgttgaaaagtttggtgggaat---------------aaa---
---------ataggtttcaagaaa---ttc---------------------aataagaag
---tggaagaagcatagggtt---------------ttg------------gcttccaca
aaagctgaa---------------------gtggtggcttctactgaaccagttattgga
gatgttaacagtggcatcaaggcgaaactatcaactgcagcttcacctgctagcaatgct
aagcaagcctctactgtcaaaacaaaacggcagccaaagagcaagaaattcgaagataaa
tcttctccaacggtatcggttttggagaccgtctctgtagacgagagtttgcaaagcttt
cccaagcctagacattcgggttccggaaatcggaagtcttcatctgctgagtacagt---
---tctcagaaggaggtggtaaaaaaaaccaatgtggaggggccc---------------
---aaaagttctactccatcgaattccatgtcagaacaacagcattggacctcaacaaaa
gcaagcaatgcaccaaaacaggagcaggataacattgttggtggtgatgagaaggctggt
gggaataaagtaggtttcaagaaatttaacaagaaccgaaagaagcataatgtgttggct
tcctcagaagctgaagtg------------gtgacttctactgaaccagttattggagat
ggtagcagtggcatcaaggcggaactatccacggcagcctcacctgctagcaat------
---ggtaatcaagccactactgtcaaatca------aaacggcgccccaagaacaag---
aaagtcgaa------------gataaatcttcttca---gtggtaccagttttggaggcg
gtctctctagatgagagtccgataagcgttcccaagccaaaacattctggttctggaaat
cggaagtcttcatctgctaagaaggaggtggca------aaaaatcaccctgtggaagag
cccaaaagtcct---------------------------gctccatcaaat---tccaag
tcggaacaacagcatttgaagtcaactaaagcaagtaaggcaccaaaacaaaagctggtt
cctcaacacatgaaaaacagcatagaacatcgaggt------------caaaatgcatct
aaaccgctttatccgccaagtggaaaatctgttattgtcgttgagtcaatgacaaaagca
aagattattcagggttatcttggtgacatgtatgaggttttgccaagttatggtcatatc
agggacctggccacaaggtctggttcagtgaggccagatgacgattttagcatggtttgg
gaggttccatcttccgcctggactcatattaagagcattaaggttgcattaaatgga---
---------------gctgaaaat---------------------ctgattcttgcatcg
------------gacccagatcgtgaaggagaggcaattgcctggcacattatagagatg
ttgcagcagcagggtgccttacatgaaagtatgacagtagcaagggttgtattccatgag
ataactgaatcagcaataaaaagtgcacttcaatctccacgagaaatcgacggggacttg
gtgcatgcttatcttgcacggcgtgctcttgattatctcatcggattcaatatttcacca
ctactatggaggaaacttccgggttgcccgtcagctgggcgggtccagtctgctgctttg
gctcttgtatgtgatagagaaagtgaaattgatggatttaagcctcaggagtactggact
gtaggaatcaaagtgaaagggaaagataattcagcc---------------accttttct
gctcacttgaccagtttaaattcaaaaagattaaatcagctttctatcagctctgaagca
aatgcacaggacattgagcaaaggatcaaatcagaaggttttctagtgaag---ggcact
aaaacaagtactacacggaagaatccgccaactccgtacataacatcaacccttcagcag
gatgctgctaacaaattacatttttcaacagcacataccatgaagctcgctcaaaaatta
tatgagggtgtccaactgtccgatggtaaatcagctggtcttataacatacatgcggaca
gatggtttacatatagctgatgaagctatcaaagatatacagtccttggtggcagaaagg
tatgggaagaattttacatcagat---agtcctcgtaaatattttaaaaaggttaagaac
gctcaggaggcccatgaagctattagacctactgatatacgtagattaccg---------
------tcaacgattgctagcctgcttgatgcggattctctaaaattatataccttgata
tggtcacgagctgtggcatgtcaaatggagcctgcttccattgcgcagatacaacttgat
attggcaatgcctctgaatccatcatcttcagatcatcatgctcaaaagttgaattcctt
gggtaccaggcagtttacgaggatcctgaagctaaggcaatcaaaaataacgataat---
gatcagagt------------------------------------agtgagcgtgaggaa
---acttttaaaactctcagttcgttgaaggatggagatttgctacagattggtgaagtg
gagctcaagcagcaccatactcagcacccaccacgctattctgagggctctctggttaaa
aagctcgaggagctcgggataggtagaccctcgacatatgcatct---atatttagggtt
ttacagcacagaaagtacgtaacaataaagaatcgagtcctgtatccggaattccgtgct
aggatggtttcagcttttcttacccactactttactgagatcacagactatagtttcact
gcggatatggagactgagcttgataacgtttctggtggtgtaactgaatggaaaggtctc
ctaagagactactggacacgattcagcgcatattgtaaacgtgttgaaaatgtccaacgc
tcacaggtggaaaaaatgttggaaaagaaatatgaggacgttctgttttctttgcttcct
tatcccagtaggacatgcccgagttgtatggaaggcaccttaagtttcaaagcaagtaag
tttggtgcggggtatttcatcggttgtgatcagcacccttcatgcaagttcattgctaaa
acgctttatgga------gaggatgaa------gatgaagatgatcctccaaagaat---
---aactgcgta------gaagagcccaaattgctgggtcttcatcccaataccagtgag
aaggttattctaaagtgtggaccctatgggcattatgtacagctcggtgaagataaaaaa
gggcacacaccaaaacgagcaaatgcggcccatataaaggat---gtgaactccattacg
cttgaaagtgct---------------------------------------------ctc
gaattattacgctatcctttgacactg---gga---acccaccctgaagatggacagcct
gtggtcttgaagcttagtaaa---tctggatttactattaaacatcgccgcaatatggct
actgttccaaag---------aacacggaaccaggtgaggttactttagagagagcaatg
aagctcttgtctggcaaaaatgtgagaaaaagtggcagacctcctaagagtatactgcct
gaggaa------gag------aaaggagatgaa------------gaa------gttgtg
gtagcgatataa------------
>GlycineMax
atgatt------caacttcacagaaccttcttc---------------------------
------------------------------------tccacc---------accacctcc
tccgttccttcc------------------------------------------------
------------tcataccctctctct---cttggccacttcatgttgcag---------
------ttc---------------------------------------------------
------------------------------------------agggcgctccaggctcca
ccaattgctctcgcgccgcacgccacgtca------tcc---------------------
------------------------------------------------------------
------------------ctcatcggcgccaccgtc------caatgc------------
------------cgaacgcgtctt------------------------------------
---------------------ctcttccctcgaagggttaccgcgaaatgccacgcgacg
---tcgttt---------------------------------------------------
------agcaatttccgtttcccgttt---gctttgaactccacgacgtcgtttgggggc
---------------------------------agcgttttctcgagggggtttgcg---
------acgcgcgcggcggag---------------------------------------
------------------------------aacggtaag---------------------
---------------------------------------------------cagaagaaa
---cgggcgagggctgctgtc---------------gtt------------cgcggaaag
gagaaggac---------------------gaaggtgtgata------------------
---------------------------------------------------aatgacgcc
gcgccgaaagagtttgacaatgtg------------------------------------
------------------------------------------------------------
------------------------------------------------------------
------------------------------------------------------------
------------------------------------------------------------
---------------------accgct---------------------------------
------------------tctgagggaagtttgggtgagaagaagaagaataagaaggga
tcgtcacccgtcgccgct------------------------------------------
------------------------------agtggcaaagaagatgagaagagt------
---gtgaagaagaaaacggcgaagaagaag------accacgacgactttgcggagc---
aagaaggtg------------gctgccagcagcacc---caagaggatggtgct------
---------------------------gctgaagcttctaaaaaatct------------
---tacaaagggaagaagaagaaggattcgaag------aagagtttgaccgagagtgct
attgaagaaatg---------------------------ccggagaattct---gcttct
gcaaaggacgag---ttgaagaagaaaaatgggaattctagtgtgattgaagaggtgaaa
ccccca---------------------------tgg------------aattttacgtac
aagccattgtatcctcccactagaaagtctgtggtggttgtggagtctgttacaaaggcg
aaggttattaagagataccttggtgatatgtatgaagtcttgccaagctatggtcatgtg
agagacttggctgcaaggtctggatcagtgagacctgatgatgattttagtatggtgtgg
gaggttccgccgcctgcctggactcatttgaagagcatcaaggttgcactgagcaga---
---------------gcagaaaac---------------------cttattcttgcatcg
------------gatccagatcgtgagggagaagctattgcttggcacatcattgagatg
ttacaacaacagggtgctctacacgataatatttccttagcaagagtagtctttcacgaa
ataactgaaaaatccataaaaggtgccctacaaacaccacgagagattgacgtaaatttg
gttcaagcttaccttgctcggcgggctcttgattacttgattgggtttaacatttcacca
ttactatggaggaagttaccaggttgccaatcagctggaagagttcaatctgctgcactt
tctcttatatgtgatagagaaatggaaattgatgaatttaaaccgaaggagtattggact
gtggaggttcaaatgaaaaagaaagagctgagatca---aacaagaaccttacttttcct
gctcacttgacccattttgattcaaaaaagttgaataagttttcaattacttctgatacc
gaggcaagagatattcgaagcaatataaactcagctgattttcatgttgtt---agcttg
aaaaaaaacaaaagtcgaagaaatcctccaacaccttatataacatcgacacttcagcaa
gatgctgcaaacaagttgcatttcactgcaagtcacacaatgaagcttgcacagaagctc
tacgagggagttgaactgtctgacagtgtagcagtgggtctgataacatatatcagaact
gatggactccatatttctgatgaagctgtagctagtatacgctcgctgatcattgaaagg
tatggacaagattttgtctcacaa---agtgcaccaaagtattataaaaaggtgaaaaat
gcacaagaggcccatgaagccattagaccaactgacatacgcaagttgcca---------
------tcaatgctttctgcgatacttgatgaagaatccttgaagctctacacacttatt
tggtcacgaacagtttcatgtcaaatggaacctgctgtctttgagcagatacaacttgat
attggaaatcttgatgagtctattatattacagtcttccatctcaagggttgagtttcct
ggatatcgagcagtttttacggacattgttagtgaagctgttcaagataaaggcagt---
gatgaa---------------------------------------tccagccatgatcaa
---acatttggagtactaaattccttgaagacaggggattcattacacgtggttcaaact
gaacctaatcagcaccatacacagccgccaccacggtactctgaagcatcattggttaag
aagcttgaggagcttgggattggaaggccatcaacatatgcatcc---acgataaaagtt
ttgcaggatagaaactatgtgacagtaaaaagtcgagttctgtctccagaatttcgtggt
cgcatggtttcagcttttctgtcgaaccatttttcagaggtcacggactacagttttact
gccgatatggaaaccgagcttgataatgtttctgctggattaactgaatggaaaggcctc
cttagagactattggacacgatttaaatcatattgtgagcgtacttccaatgttcatatt
catcaggtagagaagatgttggaaaagaaatttggcgattatttatttgcttctctccca
gatcagagtcgggtgtgtccaagctgtatggaaggcacacttatttttaaagtaagtaga
tttggtgctgggtactttataggctgtgatcaacatccgaggtgcaagtacattgctaaa
acattatatggt------accgaggag------gaagaggatgcatctcagccaaac---
---actagaata------gaggaaccaaaactccttggtgttaccagtggttcaaatgaa
aaggttcttttgaaaagtggtccttacggagtctatgttcagctcggagaagataggaag
ggatacatacctagaagagcttctgtctctcatatcaaggat---gtggattctatcact
cttaaagatgca---------------------------------------------ctt
gaggtgctacaatacccattgacattg---ggt---aaccatcctaaggatggacagcct
gtcatattaaggcttgcaaga---gctgggttttgtgttagacatcggcgaacaattgct
tctattcctaag---------aatgtgaagccaagtgatgtcaccctggaaaaagccctt
gaatatttatctggtgatgatgtgagacgatctggtcgtccaaaa---------------
aaaggc------aaa------tctaaagttgaa---------gttgaa------gttatt
gaagcgttttaa------------
>PrunusPersica
atggcgatgattcattttcaaaggaccttatca---------------------------
------------------------------------ttgacc---------gcccccact
tcatctgcttcttcattcgtttgctcaaacacgttagcttcttcagctctgcgactc---
------------cgccgctccatggcc---------------aagttgcag---------
------tac---------------------------------------------------
------------------------------------------agggcatttgagacttac
ccatgcgtttgcttgccatcttccccgatt------ttgact------------------
---------gcaagtaaatacagaaattat------------------------------
tctcagcttaag------ttaaaaaaatctggaggt------tcttgc------------
------------atgatcatgataaaccctgcaaag------------------------
---------gttggacctagttttcattctttcagaagaagtggtgatgggtctgaacgt
------------------------------gccttctctaatttaaaacctggttccctg
aattctttgggtcctggtaatgttatc---agtcccgggtctttcggaagtgtagctaat
---------------------tatagcattggaggttttgccaagaggtttttttctcaa
gtt---ccacatgtgacaagc---------------------------------------
aaattagagagtgttggtgcccaa------aatggcaag---------------tattct
gtaagtacatcttttttcaaacag---ctc---------------------agtaaacgg
---aggaaaagggaaaaggca---------------ttg------------gcggctcaa
agcaaaaac---------------------gaagctaccatttcaagcatctccaaagat
---------------------------------------------------gttgatgta
gaagcttcaactgaacggcagatt------------------------------------
------------------------------------------------------------
------------------------------------------ggaagtgagaaggga---
---gatggaaaactggga------tctttcctttcaaattcgctt---------------
---ataatcaat------------------------------------------gataac
catgtccctaaagtcaaagga---------------------------------------
------------------aaaaagaggtcgaaaagcaagaaaactaaagaacaaatttct
gctgctaatgccccagca------------gaagctgctgcgaca---------------
------------------------------caaagttctaaaggtacttctcaa------
---acaaagaaatctggtagtaccaaaagt---ggcaaaaaatctgcacaggattca---
gagttgaat------------ttcacgggaaaagtg---cctgtagaaattagt------
---------gatggttct---tcaataaaaccccagccaaagaagaaa------------
---agtgggaactctagtagaaagggaaagtct------ataacttcagat---------
------------------------------------------------------tccaag
tcaccccagaaa------------------catataccacaaaaaatgggcaaagtgaaa
cctcaa---------------------------gga------------aaaatgacactg
aagcagctgtaccccgcgactgggagaactgtcgtggttgtggagtctgctacaaaggca
aaggttattcagggttatcttggtgatatgtttgaagtgctgcctagctatggtcatgta
agggacttggctgctaggtcaggatctgtaaggcctgatgatgattttagtatggtgtgg
gaagttccatctgctgcctggactcatcttaagagcataaaggttgcactaactgga---
---------------gcagaaaat---------------------cttattcttgcatca
------------gatcccgatcgtgaaggagaggctattgcttggcacattattgagatg
ctgcaacaacaggatgctttacgtgaagatattaatgtagcaagggttgtctttcatgaa
atcactgagacctctatcaaaagtgctctgcaagctccaagagaaatcgatgaaaacttg
gtccatgcttaccttgcccgacgtgctcttgattacttgattggatttaacatttcacca
ctgttatggaggaaactaccaggttgccagtctgcagggcgagtccaatctgctgcactg
gctcttctatgtgacagagaaatggaaattgatgaatttaaacagcaggaatattggact
gctgagattgaattgaaccaaaaagaaccaggttcatcagtaaatgccccagacttctca
gcgcacttgacccattttgattccaaaaagttaaatcaattttctattgactctcatacc
aaggcaaaagaaattgaacagcagattaattcacaaaattttcaagtggtc---agctct
aagaaaaacaaaatgcggaagaatcctcccacaccgtatataacatcaacacttcaacag
gatgcggcaaacaaattacatttcagtgcagcatatacaatgaagcttgcacagaaactt
tatgagggggttcaattatcagatggtaaggcagcgggtttgatcacatacatgagaaca
gatggactacacatttctgatgaagcctgtaaggatgtgcgctccttggtaattcaaagg
tatggacagaattttgcatcagaa---agtccacgcaaattttttaaaaaggtgaagaat
gctcaagaggcccatgaagcgattagaccaactgatgttcgaagattgcca---------
------tccttgttccgtgggatgcttgatgaagattcattgaagttgtacactcttatt
tggtgtcggacagtggcatgtcaaatggagcctgctacaattgagcagatacaacttgat
attggaaatgcgggcgagtccattgttttccgatcttcatgctcaagggttgagttcctt
ggatatcaggcagtctttgaggacgtggaagctcaggcagtcaagtataaagaaaat---
gaaggg---------------------------------------aacagtcgtaatgaa
---ggttttggacttcttaattccttgaagcgtggggatccattatacgttggtaaagtg
gaactcaaggaacaccacactcaacctcctgcacgctactctgaggcatcgttggttaag
aaattggaggaacttgggattggaagaccttcaacttatgcaagc---acattgaaagtt
ttacaggatagaaactatgtgacagtgaaaagccgtgtgttacatccagaatttcgtggt
cgtatggtgtcagcatttctcggccaccatttttccgaggttacagattatagttttact
gctgatatggagactgagcttgataatgtctctgctggcttaactgaatggaagggcctc
cttagagattattggacccgattcagcgcttattgtgaccgtaccagtactgttcatatt
catcaggtggagaagatgatggaaaaaaaatttggagacttcttgtttgcttctcttccc
gatcaaagcaggacatgcccatgttgtatggaaggcaatttgattttcaaagtgagtcgg
ttcggtgcaggctattttattggttgtgatcaacacccaaagtgcaagtacattgctaag
acattatatggt------gatgatgaa------gaagaagagagtactccgaagaac---
---agcagtatg------gaggaaccaaaagtgctaggtcttagtccaggttccaatgaa
aaggttcttttgaaaaatggtccatatggatcctatgtacaacttggtgaagacaggaag
ggaaactcacctaaaagagcctctgtatcccatataaaggat---gtaggttcaattacc
cttgaagatgct---------------------------------------------ctg
gagttaatgcgctatcctgtgacattg---ggt---aaccatccagaggatgggcaaccg
gtgattataaaggtggcaagg---gttgggtttgcagttagacatcggcgcacaattgct
tctgttcctaaggtctacaagaataagaagcccagtgaaatcaccctggaagatgctttg
gagcttttgtcaagcagtaatgtaagacgatccggtcgacct------------------
aagagc------aaa------ccaaaggttgaa------------gaagaagtcatgttg
gaagccgtgtag------------
>CitrusSinensis
atgagattg---gcgatgaggaggagcttattttcattaccattagcgactgcaaccaca
------------------------------------acctca---------actttacct
acttcaagttca------------------------------------------------
------------actcgttcagctgtg---------------gtcctccgccctttcatg
gccacccac---------------------------------------------------
------------------------------------------agggcattttggaatcac
cagggcattcaactaccaccgtatccgctg------att---------------------
---------ggctctggcctcaga------------------------------------
------------------ttcagaaagggcagggtt------acttct------------
------------gctatcacaattagctatccaaag------------------------
---------gttgcatgcgatttttttctttttagtggccgtactgattgttcgaaaggt
------------------------------gctcttagtatccattcccacttaaaacct
agaagtagtttctgttatatgcctttggataatggtatcagatttagttcacttaattgc
------------------------------gaaccattttctaagaggtgcttttctcaa
cta---tcaaggggaaaaattggaattgag------------------------------
aaaataggtgttagtgatgcaaga------agcggcagc---------------------
---------ggcggaggcaagagctggttc---------------------aataaacat
---aggaagcggaataatgca---------------gtg------------tctgctcga
ggtaagagt---------------------aatgctactagtagcagtatctca------
---------------------------------------------------gtctctgag
gacgttaatgcggtgaattcaaca------------------------------------
------------------------------------------------------------
------------------------------------------agtgaacagctggtc---
---ggagatggagtggag------ggagcaaaactgggatcatct---------------
---gttagcaac------------------------------------------actaaa
caaaactctaaacctcgtgcgagacaa---------------------------------
------------------cagcagcagtcaagaagcaagaaaaagaaggaacaactttct
gctactgttgcttcagaa------------caggcttctgtggga---------------
------------------------------aaaagttgtaaaagtgtctctcaa------
---gctaagagttcgaagtgcaaaagtgag------caatgtgcagacctgacttca---
gagaagact------------tcaccagggaacaca---cttgagcaaccgcta------
---------gctagttctgctttgacaaaacagcagtccaagaagaac------------
---agtggaaactgtggtagaaagaagaaatct------gcaaaggcaactaaggcatcc
ctgcag------------------------------------------------agacaa
acatcggaagag------------------------------------atggttatagtt
cctcgg---------------------------gga------------caaaatacacag
aatccgctatatcctccaagtgggaaatctgttgtggtggtcgagtcagttacaaaggca
aaggttattcagggataccttggtgatatgtatgaagtcttacccagctatgggcatgtg
agggacttggcagcaaggtccggatctgtgcggccggatgatgatttcagtatggtgtgg
gaggttccatctgctgcttggacacatcttaaaagcatcaaggttgctctgagtgga---
---------------gcagaaaat---------------------cttattcttgcatca
------------gatcctgatcgtgaaggagaggcaattgcgtggcacattgttgagatg
ctgcaacaacaggatgctttacatgaaaatattactgtagcaagggttgtttttcatgaa
ataactgaggcttcaatcaaagttgctctgcaagctgcaagagaaattgatgcaaacttg
gttcaagcttaccttgcccgaagggctcttgattatttgattggatttaacatctcacca
ttattatggaggaaattgccaggttgccagtctgctggacgagtccaatctgccgccctg
tctcttatatgtgacagagagatggagattgatgaattcaaaccacaggagtattggact
gttgaggctgtgttggacaaaaaagaatcacattct---ttggataccttttcttttcca
gcacacttgacccattttcaatccaaaaggttaaatcagctctcaattggttctcataca
gaggcaaaggatattgaacagaaaattaattcagcgaattttcaagtgatcaaaaactct
aaaagaagcatggtacggaaaaatccc---acaccgtatataacatcaacccttcagcaa
gatgctgctaacaaattgaatttttcagcaacatacactatgaagcttgcacaaaaactt
tatgagggggttcagttaccagatgggacggcagcaggtctgataacatacatgagaaca
gatggactacatatctctgatgaggctgctaaagaaatacgctccttgatatttgaaagg
tatgggtcacatcatgccccagaggaaggtcctcgcaaatattttaagaaggtgaagaat
gctcaagaggcccatgaagctattagacccactgatattcggaggttacct---------
------gcaatgctctctggattacttgatgaagattgtttgaagttatattcacttatt
tggtcccggacaatggcatgtcaaatgcaacccgctacagttgggcagatacaagtggac
attggcaatgctgatgagtccattgttttccggtcttcttgctctagagtcgagtttctt
ggattccaagcagcttacgaggatgttgatgctggagcaatcagatataaggagaat---
gaagaa---------------------------------------aatgatcggcatgaa
---gcctttgcaattctcaattcattgaagacaggggatccactgtatcttggagaagtg
gaacttaagcagcatcatacccagcctccagcacgctattcagagggttcattggttaaa
aagctcgaagaacttgggattggtagaccttcaacttatgcatcc---acattgaaagtt
ttacaggacagaaattatgtaacagtgaaaagccgcatattgtatcctgaatttcgtggc
cgaatggtgtcagcatttctctctcactatttctcagaggtgacagactacagctttacc
gctgatatggagactgagcttgataatgtttctgctggcttgactgaatggaaaggcctg
cttgtagattattggtcaagattcagttcatattgtacctgtgctcaatctctccatata
catcaggtggagaagatgttggagaaaacatttggggattccttgtttgcttctctcccc
aataaagacaggagttgtccagtctgtggggaaggcactttgattttcaaagtaagtagg
tttggtgcaggctatttcataggatgcaatcaacatccaagatgcaattatattgctaag
acgttatatggt------gacgatgat------gaagaagatactcttcaaaggaac---
---actaatgtg------gacgagccaaaattgattggtcatcatccggcttcaaaagaa
aaggttcttcttaaaagtggtccttatggattctatgtacagcttggtgaagacaggaca
ggatatttgcctaaaagggcttctgtttcccatattaaggat---gtggactcaattact
ctcgaagatgct---------------------------------------------ttg
gagttgctgcgttaccctgtgaatctg---ggg---aaccacccaaaggatggtcaaccc
ataatgttaaggcttgcgagg---gctggattttctgttcgacatcggcgcactattgcc
tctgttcccaag---------aacatgaagccgaatgacgtcactcttgagaaggcgttg
gagtttctgtcgggtaaagatgtaagacggtgtggccgacct------------------
aagggc------aaa------ccaaagcgtgag------------gaa------gctttg
gaggccatgtag------------
>GossypiumRaimondii
------------------------------------------------------------
------------------------------------------------------------
------------------------------------------------------------
------------------------------------------------------------
------------------------------------------------------------
------------------------------------------------------------
------------------------------------------------------------
------------------------------------------------------------
------------------------------------------------------------
------------------------------------------------------------
------------------------------------------------------------
------------------------------------------------------------
------------------------------------------------------------
------------------------------------------------------------
------------------------------------------------------------
------------------------------------------------------------
------------------------------------------------------------
------------------------------------------------------------
------------------------------------------------------------
------------------------------------------------------------
------------------------------------------------------------
------------------------------------------------------------
------------------------------------------------------------
------------------------------------------------------------
------------------------------------------------------------
------------------------------------------------------------
------------------------------------------------------------
------------------------------------------------------------
------------------------------------------------------------
------------------------------------------------------------
------------------------------------------------------------
------------------------------------------------------------
------------------------------------------------------------
------------------------------------------------------------
------------------------------------------------------------
------------------------------------------------------------
------------------------------------------------------------
------------------------------------------------------------
------------------------------------------------------------
------------------------------------------------------------
------------------------------------------------------------
------------------------------------------------------------
------------------------------------------------------------
------------------------------------------------------------
------------------------------------------------------------
------------------------------------------------------------
------------------------------------------------------------
------------------------------------------------------------
------------------------------------------------------------
------------------------------------------------------------
------------------------------------------------------------
------------------------------------------------------------
------------------------------------------------------------
------------atttctgatgaagctgtcaaggacattcgctccttggttatggaaaga
tatgggtcccgttttaccccagaa---aacgcatgtaagtattataagaaggtcaagaat
gctcaagaagcacatgaagcaattagacccaccaatattcggaggttacca---------
------tctatgcttgttggagcacttgatgaagattcattgaagttatacactcttatt
tggtcaagaacaatggcttgtcaaatggaaccttcaatcctagagcagatacaacttgaa
actgggaattgtgatgagtccatcattttccgatcttcatgctcaagagtagtgttcctt
ggttatcagtctgcttatcaggatgtggaatctgaaacaatcagatttaaggataat---
gaagcc---------------------------------------agccataatgctgtg
---gcttttggcattcttagttccttgaagaagggggatcaattatctattggtgaagta
gaaatcaagcagcatcatactcaggcaccaccgcggtattctgaaggatctttggttaag
aaactggaggagcttggaattggtagaccttcgacatatgcctca---acattgaaagtt
ttacaggatagaagttatgtgacagtaaaaagtcgtgtactgtatcctgaatttcgcggt
cgcatggtctcagcatttctctctcaccatttttctgaggtcactgattacagttttaca
gctgatatggagacagaacttgacaatgtttctgcaggcttaactgaatggaaagggctc
cttagggactactggacacgtttcagctcatattgtagtcgtgctgaaaacgttcacatt
catcaggtggagaagatgttggaaaagacatttggggatttcttgtttgcttctctccct
aataaaagcaggacatgtccaagttgcatggggggaacgttaattttcaaagtaagtagg
tttggtgcaggctattttatagggtgtaaccaacatccaaaatgcaaatatattgctaag
acattatatggt------gatgaggag------gaagaagagagccctcaaaagagc---
---aacactgtc------gaggagccaaaactgttaggtcttaatccagggtccaatgag
aaggttttgttaaagaatggcccttatggatactatgtgcagcttggagaagacaggact
ggttatttacctaagcggtcctctgtttctcatataaagaat---gtggataccatcacc
ctcgaagatgct---------------------------------------------gtt
gagctgctgcgctaccctgtaactttg---gga---gaacaccctaaggatgggcaccct
gtgatattgaagcttgcaaag---gttggattctcggttcgccatcgacgcaccacagct
tctgttcccaag---------agtatgaagccgaaagatgtcaccctagagaaagcgttg
gatcttttgtcaagtaaagatgtaagaagatctgggcgacct------------------
aggaac------aaa------ccaaaggttgaa------------gaa------gctata
gagagcagtaatgctgttaactag
>TheobromaCacao
atgcag------------------------------------------------------
------------------------------------aggtgc---------ttgttgtct
tcttctactact------------------------------------------------
------------tcttgtgcagcactg---------------cgtcttcaccca------
---gtgatg---------------------------------------------------
------------------------------------------cccaagttggagacagtc
gagattatttctttaagaccatctcacctt------aaa---------------------
------------------------------------------------------------
------------------tttaagaaactcagacca------ccttca------------
------------aggctcatgcctagctacccaaaa------------------------
------------------cttggtcaacacttgaatcttttcgcaactcttcacagtacc
---tctaca---------------------tatgctttgctacccaaccacttaacttat
gcactacctcgtaatagaaatataatctctacatgtgcttctttcaattgtatcagatca
---------------tcctcagcttgt---gtgcctctttccataaagtttttttctcaa
ttc---cctcgattggcaacc---------------------------------------
aagaatgatagtatgggtgtcaga------gatggaagg---------------agtagt
ggc------ttcagcttcagaggg---ttc---------------------aataggcat
---tggaagaagccaaaggga---------------gtg------------gctgctctc
aatgggatc---------------------aagggtgcacctttccgatcacctacttca
act------------------------------------------------tcactgctt
agcaattgtaagctggactctact------------------------------------
------------------------------------------------------------
------------------------------------------tcaacttcacttctt---
---aacaatgctaatcca------ggctctacttcaacttcaccg---------------
---cttaccaat------------------------------------------gctaag
ccagaatctaaagttagtctgcaaaag---------------------------------
------------------aaaaagcagtcaagaagcaagaaaaacaaggaaccgatttct
accactgttgtttcagat------------gaagcacctgtggtg---------------
------------------------------aatggctctaaaacagcttctcca------
---gtagggatctctaataatagcaaaaat---ggccagcatcacacgccggcttca---
gagggaaat------------tcaactggaaactta---cccactgaagcccat------
---------gatggttctgcttcaacaaaactgcggtccaaaaagaaa------------
---agtaggagctccagtagaaaaagacaacct---------------------------
---------------------------------------atgaaagcagtt---aatgag
gcagctcagaaa------------------------------cagacaccacaacatata
tctcag---------------------------gga------------caaaggccatta
aagcagctatatcctcccactgggaagtctgttatggtggttgagtctgtcacaaaggca
aaggtgattcagggataccttggtgatacgtttgaagtcttgcctagctatggtcatgtt
agggacctggctgctcggtcaggatctgtgcgacctgatgatgactttagcatggtgtgg
gaggtccctagtgctgcatggacgcatcttaagagcattaaggttgcactaagtgga---
---------------gcagaaaat---------------------cttgttcttgcatca
------------gacccagaccgtgaaggagaggctattgcttggcacatctttgagatg
ttgcaacaacaggatgctttaggtgaaaaacttaatgtagcaagagttgtctttcatgaa
ataactgaggcatccatcaaaagtgctctgcaagtaccacgagaaattgatgttaacttg
gttcatgcttatctcgctagacgcgctcttgattatctgattgggtttaacatttcacca
cttttatggagaaaactacctggttgccagtcggctggacgagtgcaatcagctgccctg
tctcttatttgtgacagagaaatggaaattgatgagtttaagccacaggagtattggact
attgaggttcagttgaaaattgaagaatcaaatgttccagtaaaagatacttctttccct
gcacacttgactcattataattcaaagaagttaggccaattctcaatcagctcagataca
ggggcgaaggacattgaacagaagattaatttggaaaaccttcgagtgatc---agctct
aaaagaaacacaatgcgaagaaaccctcccaccccctatataacatcaacacttcagcag
gatgctgctaacaaattaaattttcctgcaacatatacaatgaagcttgctcagagactt
tatgaggggattcaattgtcagatggtaaggcagccggtctgataacatacagcagaaca
gacggactacatatttctgatgacgctgttaaagacattcgctccttggttatggaaaga
catggaacaagttttaccccagaa---agtgcacgcaagtattttaagaaggtgaagaat
gctcaagaggctcatgaagcaattagacccaccaatattcggaggttacca---------
------tcaatgcttgctggagtacttgatgaagattcattgaagttgtacactcttatt
tggtcaaggactatggcttgtcaaatggaacctgcaaccatagagcagatacaacttgaa
attgggaatagtgatgagtccatcattttccgatctgcatgctcaagagtagagtttctt
ggatatcagtctgcttatcaggatgttgaagctgaaacaatcaaatttaaaaataat---
gaggca---------------------------------------aatgagcatgctgag
---gcttttggaattcttagttccttgaagaaaggggatcaattgtatcttggtgaagta
gagctcaagcagcatcatactcagcctccagcacgctattctgaaggatcattggttaag
aaactggaggagcttgggattggaagaccttcaacatatgcatct---acattgaaagtt
ttgcaggatagaaactatgtgacagtgaaaaatcgtgtactatatcctgaatttcggggt
cgcatggtatcagcatttctctcacaccatttttccgaggtcactgactacagttttact
gctgatatggagacagagcttgacaatgtttctgctggcctaactgaatggaaaggccta
ctcagggactattggacacgtttcagctcatattgtagccatgttgagaatgttcatatt
catcaggtggaaaagatgttggaaaagacatttggagatttcttgtttgcttctctccct
aataaaaataggatgtgtccaagttgcatggatggaacattaattttcaaagtaagtagg
tttggtgcaggctattttatagggtgtaatcaacatccaaagtgcaagtatattgctaag
acattatatggt------gatgaggag------gaagaagagagccctcaaaagggc---
---aactctgtt------gaggagccaaaattgttaggtcttaatccagggtccaatgaa
aaggttttcttaaagaatggcccttatggatactatgtgcagcttggtgaagacaggatg
ggttatttacctaagcgatcctctgtttctcatataaagaat---gtggactctatcacc
cttgaagatgct---------------------------------------------ctc
gagttgctacgataccctgtgacattg---gga---aaacatcctaaggatgggcaccct
gtgatattgaagcttgcaaag---gtcggattttcagttcgccatcgacgcaccattgct
tctgttcctaag---------agtatgaagccgaaagatgtcaccctagagaaagcattg
gagcttttgtcaagtaaagatgtgagacgatctgggcgacca------------------
aaaaac------aaa------ccaaaggttgaa------------gaa------gctatt
gagtcctggtag------------
>ManihotEsculenta
------------------------------------------------------------
------------------------------------------------------------
------------------------------------------------------------
------------------------------------------------------------
------------------------------------------------------------
------------------------------------------------------------
------------------------------------------------------------
------------------------------------------------------------
------------------------------------------------------------
------------------------------------------------------------
------------------------------------------------------------
------------------------------------------------------------
------------------------------------------------------------
------------------------------------------------------------
------------------------------------------------------------
------------------------------------------------------------
------------------------------------------------------------
------------------------------------------------------------
------------------------------------------------------------
------------------------------------------------------------
------------------------------------------------------------
------------------------------------------------------------
------------------------------------------------------------
------------------------------------------------------------
------------------------------------------------------------
------------------------------------------------------------
------------------------------------------------------------
------------------------------------------------------------
------------------------------------------------------------
------------------------------------------------------------
------------------------------------------------------------
------------------------------------------------------------
------------------------------------------------------------
------------------------------------------------------------
------------------------------------------------------------
------------------------------------------------------------
------------------------------------------------------------
------------------------------------------------------------
------------------------------------------------------------
------------------------------------------------------------
------------------------------------------------------------
------------------------------------------------------------
------------------------------------------------------------
------------------------------------------------------------
------------------------------------------------------------
------------------------------------------------------------
------------------------------------------------------------
------------------------------------------------------------
------------------------------------------------------------
------------------------------------------------------------
------------------------------------------------------------
------------------------------------------------------------
------------------------------------------------------------
------------------------------------------------------------
------------------------------------------------------------
------------------------------------------------------------
------------------------------------------------------------
------------------------------------------------------------
------------------------------------------------------------
------------------------------------------------------------
------------------------------------------------------------
------------------------------------------------------------
---------------------atgcctccc------------------------------
------------------------aaacca------------------------------
---------------------------------------------------tttcgc---
------------------------------------------------------------
---------------cagcttgataatgtttctgctggcttaactgaatggaaagggctt
ctcagagactattggacccgatttagttcatactgcaatcgtgctgaaagcatccatatt
catcaggtggagaagatgctagagaaagcatttggggattttttgtttggttcgctccct
gataacagcagagcatgccctagttgtctggagggcactttaatcttcaaagtaagtagg
tatggtgcaggctatttcataggttgtgatcaacacccaaagtgcaagtatattgctaaa
actttatatggt------gatgaagaa------gaagaagaagaaacacctcaaaac---
---aagtctatg------gaagaaccaaggttgctgggtgttcatccagtttctaatgag
aaggttctcttgaagaatggtccgtatggattctatgtacagcttggtgaagacaggaag
gatttcacaccaaaaagagcctctgtttctcatataaaggac---gtagatagtattaca
ttggatggtgca---------------------------------------------ctg
cagttactgcgttatcctgtgacattg---ggt---aaccatccaaaggatggacatcct
gtgatcttaaagcttgcaaag---gttggatttgctgttagacatcggcgaacaattgct
tcagttcccaag---------agtatgaagccagatgacatcaccttggagaaagcactg
gagcttttatcaggtgataatgtgaggcatatcggtcgacct------------------
aagggg------aaa------ccgaaggttaag------------caa------gtcatg
gaggttttgtag------------
>PopulusTrichocarpa
atgagg------gagatgaagagctttttatca---------------------------
------------------------------------ctctct---------acttcttca
tctgctacagttttccatttt---------------------------------------
------------cgtcctctcatggct---------------aagttacaa---------
------tgt---------------------------------------------------
------------------------------------------cggacttttcagaattat
ccagcatctcacttgccaattggtactact------------------------------
---------tgtcgtaattacatgcaatgc------------------------------
tcacagattaaa------ttaaaaaaagatagactc------tctttc------------
------------attatctccatc------------------------------------
---------------------aaccattctcagagtctcaccaatggagggtccatgtcc
---atgtct------------------------------------------------tcg
gccattaattcccacttaagccctggg---agccttttaaattattggtcttttaacaat
ggtaatacactgacttctcttgaaagt---ggtgtatttgctaagaggcttttttcaaca
gcc---tcaagagggtcaaat------aat------------------------------
aagaatcaaaat------------------gtgggtgga---------------------
---------------------------ttt---------------------agtaaacat
---tggaaaaagccaaaggca---------------tcgggt---------gctgctcat
gataaagat---------------------gaaactaacacaaactctcgtatctcggct
tct------------------------------------------------aaagatgtt
gatgctgttacttcaaccgaaaca------------------------------------
------------------------------------------------------------
---------------------------------------------------gctgtt---
---ggagatgcaaagctg------ggttcagcagtttcaagaacg---------------
------------------------------------------------------agaaac
aaaaaatccaaagttaatgaaacagag---------------------------------
------------------aagaaggaatccaaaagcaagaaaaacaagggagaagcttct
ttcactgctgtttcagaa------------aaagctgctggggca---------------
------------------------------aaatctatgacaacgacttcccaa------
---ttaaagaagtctcttcctagcaaaagt------ggccaggttgctgcacgagct---
---------------------tcacagaaaaaagca---actgaggaaatgccc------
---------------aatggttcaacaaaacaacagtccaacaagaaa------------
---aacggtaactctagtataaagagaacaact------aaaaaggcagtt---------
------------------------------------------------------aatgga
tcagcagagaaa------------------cagaaaccccaaaagataggcaaattgcaa
cctttt---------------------------gca------------caagggaaactg
aagtcactatatccttcagcagggaaatgtgttgtggtggttgaatctgtaacaaaggcc
aaggtgattcaggggtatcttggtgatatgtatgaagttttgcctagctatggtcatgta
agggacttggctgcaaggtctggatctgtccgacctgatgatgattttagtattgtgtgg
gaggttccttctgctgcctggactcatcttaatagcattaaggttgcactaagcgga---
---------------gcaaaaatt---------------------cttatccttgcatca
------------gatcctgatcgtgaaggagaggctattgcttggcatattgttgagatg
ttgcaacaacaggatgccttacgccaagatcttacggtagcaagagttgtctttcatgaa
ataacagagacatccataaaaaatgctttgcaagcaccaagaggaattgacgtaaactta
gttcatgcttaccttgctcgacgtgctcttgattatttgattgggttcaacatctcacca
ttgttgtggaggaaattaccaggttgccagtcagctgggcgagttcaatcagctgcatta
tcacttttatgtgacagggaaatggaaattgatgaattcaattcgcaggagtattggact
attggtgctaagttgaagaaacaggagcaagattct---------------ttagtgaat
gcacacttgacccattttgattccaaaaagttgaatcaattctcaattagttctgacaca
gaggcaaaggatatggaacagaagattaattctgctgactttcaagttgtt---ggctct
aaaaaaaccaaaacacatagaaatcctcccactccgtatataacatcaacacttcaacag
gatgctgcaaacaaattagattttgccacatcatacacgatgaaggtcgcacagaagctt
tatgaaggggttcagttatcagatgggaaggcaactgggttgataacttacctcaggaca
gatggactgcatatttcggatgaagctgttggaaacatacgttccttgatcattgaaaga
tatgggcaagatttcgcatcgaag---ggtccacgcaagtattttaggaaggtgaagaat
gctcaagaggcccatgaagcaatcagacccaccaatattcatcttttacca---------
------tcaatgcttgttggagtacttgatgaagattccttgaagctatacacactaatc
tggtctcggacagttgcatgccagatggaacctgttactattgagcaggtgcaagttgac
attgggaatgctggaaagtccattgtttttagatcttcatgctcaagagttgagtttcct
ggatatcaggcagtttatgaggatgttgaggctggagctgtaagatataaggaaagt---
gatgca---------------------------------------ctcaatcgtcaagag
---gcttttggaattcttgattcacttaagacaggagattcattgtatcttggtgaagca
gatatgaaacagcactttactgagcctccgccacgctactctgagggatcactggttaag
aagctcgaggaacttggcattggaagaccttcaacatatgcaagc---acactgaaagtc
ttaaaggataggaactatgtgactgtaaaaaaccgtgtactgcatccagaatttcgtggt
cgcatggtgtcagcatttctctctcaccattttactgaggtcacggactacagctttact
gctgatatggagactgagcttgacaatgtttctgctggcttaactgattggaaaggcctt
ctaaaagattactggacacgatttcagttgtattgtagccgtactgaaagtgtccatatt
caccaggtggagaagatgttggagagaacatatgaccgctttttgtttggttcactccct
gataaaagcagaacatgcccaagttgtatggagggcactttgatattcaaagtaagtagg
tttggtgcaggctattttattggatgcgatcaacacccaaactgcaagtacattgcaaag
acgttatatggt------gatgatgag------aaagaagaaactcctcaaagt------
---tctagtgtt------gatgaaccaaaactgcttggtgttcatccgacttccaatgaa
aaggttcttttgaagaatggtccttatggatactatgtacagcttggagaagacaggaag
ggttacgctcctaaaagatcttctgtttctcatataaaggat---gtgggtgctattact
catgaagttgct---------------------------------------------ctc
aacttgttacgctaccctctgacattg---ggt---gaccatccaaaggatgggtatcct
gtgatgataaagctcggaaag---gggggatacacagttaaacatcgtcgtacaatggct
tctgttcccaag---------aacttgaagccggagaagattacaatggagaaagcattg
gagcttttatcaggtaaaaatgtaagtcattctggcaggccg------------------
aagagc------aag------ccgaaagtagaa------------gaa------gctgtt
gaggccatgtag------------
>VitisVinifera
------------------------------------------------------------
------------------------------------------------------------
------------------------------------------------------------
------------------------------------------------------------
------------------------------------------------------------
------------------------------------------------------------
------------------------------------------------------------
------------------------------------------------------------
------------------------------------------------------------
------------------------------------------------------------
------------------------------------------------------------
------------------------------------------------------------
------------------------------------------------------------
------------------------------------------------------------
------------------------------------------------------------
------------------------------------------------------------
------------------------------------------------------------
------------------------------------------------------------
------------------------------------------------------------
------------------------------------------------------------
------------------------------------------------------------
------------------------------------------------------------
------------------------------------------------------------
------------------------------------------------------------
------------------------------------------------------------
------------------------------------------------------------
------------------------------------------------------------
------------------------------------------------------------
------------------------------atgttggagaatcaggtt------------
---ttgctccttttatctcattgcaatatt------ttaactaacactgcagtattt---
cagaataat------------tcaactgggaacaag---cctgtggaggcgctt------
---------gatagttctgtttcaacgaagagccaatccaagaaggca------------
---actggcagctctaataaaaagggaaaatct---------------------------
---------------------------------------ccaaaagtggct---aatgag
tcaccaaagaaa------------------cagacggtccacactatgggcaaaattaag
tccctg---------------------------gaa------------caaaggccactg
aagaaattatatccttcttctgggaaatctgttgtggtggtggagtctgttacaaaggct
aaggtcattcagggctaccttggtgacatgtacgaagtcctacctagctatgggcatgtt
agggacttggctggaaggtcaggatctgtgcggcctgatgatgacttcagcatggtttgg
gaggtcccatctgctgcctggactcatcttaagagtattaaggttgccctaggcgga---
---------------gcagaaaat---------------------cttattcttgcatca
------------gatcctgatcgtgaaggagaggctattgcttggcacattattgagatg
ttgctgcagcaggatgctttacataaagatttaactgtagcaagggttgtttttcatgaa
ataactgagtcatccatcaaaagtgctctggatgctccaagagagattgatgtaaacttg
gttcatgcttacctcgcacgacgtgctcttgattatttgatcggattcaacatttcccca
ctattatggaggaagttaccaggttgccagtcagctgggcgagtccaatcagctgctctg
gctcttatatgtgatagagaaatggaaattgatgaatttaaaccacaggaatattggacg
gttgaa------------------------------------------------------
------------------------------ttaaatcaattttcaatcagctctcataca
gaggcaaaggctattgaacaggagattaattcattggagttcaaagtgatt---ggttct
aaaagaaataaaatgcggaaaaatcctcccacaccatatataacatccacacttcagcaa
gatgctgcaaacaaattacatttttcagcaatgtatacaatgaagttagcacagagactt
tatgagggggttcaattatcagatgggaaggcagcaggattaataacatacatgagaaca
gatggactacatgtttctgatgaagctgcgaaggacatacgctccttggttgcagaaagg
tatgggtccaatcttgcatcagat---ggtgttcgcaaatacttcaagaaagtgaagaat
gctcaagaggcccatgaagctattagaccaactgatattcagcggttacca---------
------tcaatgcttgctggagtacttgatgaagattccttaaagttgtacactcttatc
tggtctcgcacaatggcatgccaaatggaaccagctacaattgatcagatccaagtcgat
atagggaatgccaatgagtctgttgtgtttcgatccacatgctcaggagttgagtttttt
ggataccaggcagtctataaggatgtggaagctaaagcaatcagagttgatgaaaat---
gaaggg---------------------------------------aatgaacgtggtgaa
---gtctttaaggctctcagttcattgaaggcaggggatccattgtatcttagtttactg
gagctagagcagcatcatacccttcctccatcacggtactcagagggtgccctggttaag
aagctggaggagcttgggattggaaggccttctacatatgcaatc---acaatgaaagtt
ttacaggatagaaactatgtgacagtcaaaaaccgagtattatatccggaatttcgtggt
cgcatggtgtcggcatttctctctcaccatttttcagaggtcacagactatagtttcact
gctgatatggaaactgagcttgacaatgtttctgctggcttgactgagtggaaaggtctc
ctcaaagattattggacacgattcagcatgtattgtaatcgtgttagtaatgtccacatt
catcaggtggagaagatgttggagaaaaaatttggggattttttgttttcctttcttccc
gataaaagtaggacatgcccaagttgtatggagggcacattgattttcaaagtaagtcga
tttggttcaggctattttataggttgtgatcaacacccaaagtgcaagtacattgctaag
atgttagatggt------gatgatgat------gaagaggttgcttctcaagac------
---aaaacattt------gaggagccaaaggctctgggtcttagtcctggttcaagtgag
aagattcttttgaagaatggtccatatggattctatcttcagcttggtgaagacaggaaa
ggatacttgcctaaaagagcctctgtttcccatataaaggat---gtgggctctataaca
cttgaagatgct---------------------------------------------ctt
gagttgctacgctatcctgtgacattg---gga---aaccatccaaatgatgatcaccct
gtagtcctaaagctggcaaaa---aatggattttccattagacatcggcgaacaattgct
cctgtgcctaag---------aacataaaaccaaatgacatcactctagagaaagcattg
aagctactgttgggtaaagatgtaaagcagtctggccggccc------------------
aagaac------aaa------aagaaacaagaacttcatatcattcag------cctgtt
gaatcctcggtttccggaaggata
>OryzaSativa
atggcgctc---cagctccgccgcctcatcccg---------------------------
------------------------------------caccgc---------tacgccggc
cacgccgcctccctcgccctgccgccg------ccgccg---------------------
------------ggggcgcctacggcc---------------atgcttcaa---------
------ttt---------------------------------------------------
------------------------------------------ggtgtatctcagagatgt
tcttacaactttatgccttattcattaagt------aat---------------------
---------aattcatcaaggcag------------------------------------
------------------ctgtcttcaatcggctcc------cgtctt------------
------------cccctgcagctcaaa---------------------------------
------------------agtggtgccttttttactactgggctcatgggcaatcctaat
---tttgta---------------------agtctgagagctgcatataggcatgggatt
tctttgagggcgaacaatattcgt------aattcacggtcctttttgaccctgcgcaac
---------acaaaggtaacttttccc------atcagaaacaagtgcttatttggtaat
------ccaaatatgcgaaag------gaa------------------------------
------------------------------gatgggagt---------------------
---------gttgcacacagtatg---ttt---------------------catagatct
---gagaaaaggaaaagcaca---------------ttg------------gctgcttgt
------------------------------ggcaccatcactgatgaggcttcaacatca
act------------------------------------------------agcaaacgc
agtaagagtggtactggtactaaa------------------------------------
------------------------------------------------------------
------------------------------------------------------------
------------------------------------------------------------
------------------------------------------------------------
---------------aagactactacc---------------------------------
------------------cggaggaaaagtccaacaagcagaaaa---------------
------------------------------------------------------------
------------------------------aaggaagctagtgaagatatgaaa------
---gaagagaaggcatctactaagaaacag------aggaaatctgttaaaactagt---
acagcagca------------acaaagagcaggaaa---attggggtcaaccaa------
---------gaagaaagcaagtctgacatttccaaatcaaaaaaggct------------
------gccgatagttctaaagagaagaagaca------tcaagcaggtcgaagaaatct
tcaaaagcgaag---------------------------gaatctgctgct---tctaac
gcgacagctaaa------------------------gctgagatttgtacgatgacctct
gttagt---------------------------gag------------cagaagccactt
gttcctctttaccctcccacagctaaatcagttcttgttgttgaatcagtaacaaaagca
aaagtaattcaaaaatacctcggggacatgtatgaagtgttacctagttatggccatgtg
agagatttagctggaagatcaaaatctgttcgtcctgatgatgacttcagtatggtgtgg
gaggttcctgctgctgcctggacacatcttaagagcataagaacggcgttaaaagggtat
gataatgcagtatgggcagaaaat---------------------ttgattcttgcgtct
------------gatcctgaccgtgaaggtgaagcaattgcttggcacatcaaagaaatg
ctcgaacagcaagacgcattgggttcaaaagttactgttgcaagagttgtctttcatgaa
ataacagaggatgctgttaaaaaggctttaatatctccaagatatattgatatggaccta
gtgaatgcctatctagcacgccgttcccttgattatttgattgggtttggcatatcacca
ctgttatggaggaagctacctggttgccagtcagctggacgagtccaatctgcggcattg
gctcttgtgtgtgatcgagaggctgaaatagaacagtttgatccgcaggagtactggact
gttgatacggacttcaaaacccaacattctggccct---tcaaatggccttaaccttcaa
tcccggataaagcatcttaattcaaaaaagttggatcagctttctatacgctctcaagaa
gaagcacacaatatagaaaagaggatttattcatcccaatttgaagtaaca---ggaatt
aagagaagtaaaattaacaagaatcctcctatgccatatataacatccagccttcagcag
gacgcagcaaacaaactacattttagtgctgggtataccatgaaggtagcccaaaagctc
tatgaggggattaacctttcctctgaggaagcaactgggttaattacatacatccgaaca
gatggttttcatatatctgatggagctgcagaagatattctttcattagtgaagcaaagg
tatggtgaggaatatgcttcagag---ggcattagaaaatacttcaagaaggtgaaaaat
gctcaagaagcgcatgaagccataaggccgaccagcataaggaggttgcca---------
------tcatctttggtcggagcacttgatgatgattctttgaaactgtatactctaata
tggaaaagaactatggcttgccagatggaagcttctagaactgatatgattcaagttgat
attggtaattctgaaggagacatgatttttcattcatctgcatcaaggcttgacttcaag
ggataccaagctgtatatgatgacactgaagcaagtccttccagttacaattctgag---
gttgat---------------------------------------gctgttcaccaggat
---aactttgaggccttgtccaaattagaggttaaggacttggtgtctccagttaacgtt
catctttcacagcactttactaaacctccatcacgttattctgagagtgcattgattaaa
aagctagaagaacttggaattggaaggccatccacatatgcatct---ataatgaaagta
ttgcaggatcgtaaatatgtgacaataaaaagtcgggttctacaccctgaatttcgtggt
cggatggtctcggcgtttcttatgcatcatttctctgaagttgcagatctcagctttact
gctaacatggagactgagctagataatgtctctgctggatcaactgaatggaagggcctt
ctgaaagacttttgggaacgattcaataaatattgcggcgatgctagtcgccttgacgtc
agaaaggtagaaagaatgcttgaagaaaaattcggttccatcctcttttctgacctagac
aatgatagtaggatatgccctagttgttctgaaggaaccctaagattcaaagttagtagg
tatggtgagggctatttcataggctgtgatcgacatccgaaatgcaagtacattgctcgc
acgttatcagac------gatgacgat------gaaactgaagcatctgatgaaact---
---caaaggact------ttcacacctaggttacttggagcgctacctgattctgatgaa
aaggtgtttttgaaacaaggtccttatggccactacgtccaggttggagaggatagaaag
ggagtatcaccgaaaagagctcctctttctgaggtgaaagat---attgactctatcact
ctgaaagatgca---------------------------------------------atc
gagctattgcagtatcccaaaattctg---gga---aaacaccctgatgatgatcttcct
gtacttatcacacattctaaa---gctggatttagtatcagacacaggagaactcttgct
tccttgccaaag---------agtgctgacccaaagaagattaccctcgagcgtgcactg
aagctcttgactggtaaaaacgtgagaatgtttggtcgtcct------------------
aaggga------aaa------acgaagaaagag---------gcagaa------cccctt
gaatggcattaa------------
>SorghumBicolor
------------------------------------------------------------
------------------------------------------------------------
------------------------------------------------------------
------------------------------------------------------------
------------------------------------------------------------
------------------------------------------------------------
------------------------------------------------------------
------------------------------------------------------------
------------------------------------------------------------
------------------------------------------------------------
------------------------------------------------------------
------------------------------------------------------------
------------------------------------------------------------
------------------------------------------------------------
------------------------------------------------------------
------------------------------------------------------------
------------------------------------------------------------
------------------------------------------------------------
------------------------------------------------------------
------------------------------------------------------------
------------------------------------------------------------
------------------------------------------------------------
------------------------------------------------------------
------------------------------------------------------------
------------------------------------------------------------
------------------------------------------------------------
------------------------------------------------------------
------------------------------------------------------------
------------------------------------------------------------
------------------------------------------------------------
------------------------------------------------------------
------------------------------------------------------------
------------------------------------------------------------
------------------------------------------------------------
------------------------------------------------------------
------------------------------------------------------------
------------------------------------------------------------
------------------------------------------------------------
------------------------------------------------------------
------------------------------------------------------------
------------------------------------------------------------
------------------------------------------------------------
------------------------------------------------------------
------------------------------------------------------------
------------------------------------------------------------
------------------------------------------------------------
------------------------------------------------------------
------------------------------------------------------------
------------------------------------------------------------
------------------------------------------------------------
------------------------------------------------------------
------------------------------------------------------------
------------------------------------------------------------
------------------------------------------------------------
------------------------------------------------------------
------------------------------------------------------------
------------------------------------------------------------
------------------------------------------------------------
------------------------------------------------------------
------------------------------------------------------------
------------------------------------------------------------
---------------------------atggttaaggacttggtatttcctgttaacgtg
catcttggacagcactttactaagccaccatcacgttattctgagggtgcattgattaaa
aagctagaagaacttggaattggaaggccatctacttatgcatct---ataatggaagtg
ttgcaggatcggaagtacgtgacagcaaaaagtcgagttctacaccctgagttccgtggt
cgaatggtctcggcattccttttgcaccatttctctgaagttgctgattacagctttaca
gctaacatggagacagagctagataatgtctctgctgggtcaactgaatggaagggtctt
ctgaaagactactgggaacggttcagcaaatattgtgcagatgcaagtaaactggatggc
agaaaggtagagagaatgcttgaagaaaaatttggtcctatcctctttcctgatgttgac
aaggatagtagaatttgccctagttgttctgaaggaaccttgagattcaatgttagtagg
tatggtgaaggctattttataggctgtgatcgacatccaaaatgcaagtacattgctcgc
tcattttcacag------caagaagat------gaaactgaacccaccgaagaaagt---
---ccaaaatct------tttacacccaggttacttggcgtcatgcctgattctgatcaa
aaggtgtttttgaaacaaggcccatatggctactatgttcagaatggagaggacaaaaag
ggactgtttccgaaaagggcttccctttccgag------------atagactctattact
ctagaagatgca---------------------------------------------att
gagcttttgcaatatcccaaaattctg---gga---aaacatcctgaagatgatcatcct
gtacttataacacattctaaa---gttggatacaacatcaagcataggagatctcttgct
caagtgccaaag---------aatatggacccaaagaagatgacacttgagcctgcgctc
aagcttctgagtggtaaaagtgtcagacggattggtcgacca------------------
aagggg------aag------gttgaaaagaag------------gaa------cccgtt
gaatggcattag------------
