# Supplementary material for: Altered Mitochondrial Respiration Is Associated With Loss of Nuclear‐Encoded OXPHOS Genes in Parasitic Broomrapes
Source: Ecol Evol. 2025 Jul 6;15(7):e71737. doi: 10.1002/ece3.71737 (PMC12230201; doi:10.1002/ece3.71737)
Supplement: Supplementary file 1 — Appendix S1. [file ECE3-15-e71737-s003.tgz › Orobanchaceae_O2K_Supplementary_v3/Data_S1/DataS1/RRR/OG0007721.filter.fas.treefile]

(CastillejaMiniata_TRINITY_DN28358_c0_g2_i1:1.7737993888,((((((AmborellaTrichopoda_ERN09503.1:0.2986230956,(CinnamomumMicranthum_RWR78575.1:0.0943326621,CinnamomumMicranthum_RWR92870.1:0.1049454679)94:0.0441539922)96:0.0530510044,(OryzaSativa_LOC_Os04g57730.1:0.0633557853,SorghumBicolor_Sobic.006G263400.1:0.1048311041)100:0.3621657567)69:0.0262159134,(((AquilegiaCoerulea_PIA29738.1:0.0000013053,AquilegiaCoerulea_PIA29739.1:0.0000013053)95:0.0000031295,AquilegiaCoerulea_PIA29740.1:0.0543848401)96:0.0031896708,AquilegiaCoerulea_PIA41589.1:0.0133726870)100:0.2093114072)98:0.0712479881,((((ArabidopsisThaliana_AT3G18630.1:0.3041373101,(((GlycineMax_Glyma.08G121000.1.p:0.1710846739,GlycineMax_Glyma.12G028400.1.p:0.0063757838)97:0.0366511530,GlycineMax_Glyma.11G103600.1.p:0.3048543440)100:0.1461171144,(PrunusPersica_Prupe.1G344500.1.p:0.0546010052,OrobancheCumanamana_GWHTBHPV040729.p1:0.1246313148)100:0.0914275715)92:0.0319855188)96:0.0251537945,(ManihotEsculenta_Manes.03G082300.1.p:0.1331940167,PopulusTrichocarpa_Potri.010G169600.1:0.1780598267)61:0.0367487109)56:0.0084091655,(CitrusSinensis_orange1.1g047176m:0.1747635865,((GossypiumRaimondii_KJB50316:0.0000013053,(GossypiumRaimondii_KJB50317:0.0000013053,GossypiumRaimondii_KJB50318:0.0042293662)96:0.0000029256)100:0.1209187848,TheobromaCacao_Thecc1EG011079t1:0.0444397542)100:0.0837500550)69:0.0282170571)84:0.0232863007,VitisVinifera_GSVIVT01010186001:0.1175861436)98:0.0249808328)97:0.0353848964,(((Daucuscarota_DCAR_026912:0.2012523697,(HelianthusAnnuus_OTG00177.1:0.0096092901,HelianthusAnnuus_OTG00354.1:0.0150168712)100:0.3275824377)66:0.0349982496,(((HandroanthusImpetiginosus_PIN15158.1:0.0696542623,((MimulusGuttatus_Migut.L00857.1.p:0.0099570483,MimulusGuttatus_L0499.1:0.0091521231)100:0.0972388398,(((((Phtheirospermum_Pjv1_00005149:0.0000027981,Phtheirospermum_GFP83032.1_4467.p1:0.0000034432)100:0.0473066753,Pedicularis_TRINITY_DN23244_c0_g1_i2:0.0525023069)100:0.0216532038,Euphrasiaarctica:0.0828368564)87:0.0095720026,((((StrigaAsiatica_SGA_v2.0_scaffold258G45746:0.0850341681,StrigaAsiatica_trinity.Trinity:0.0000033446)100:0.0508745736,(Alectravogelii_TRINITY_DN10546_c0_g1_i2:0.0150492814,Escobedia:0.0176363278)100:0.0321287729)48:0.0000027109,(Aeginetiaindica:0.0232947616,ChristisoniaKwangtungensis_TRINITY_DN2734_c0_g1_i4:0.0233933605)100:0.0645460875)100:0.0508179164,((PhelipancheAegyptiaca_GWHTBHPU022032.p1:0.0702390294,Ofasciculata_flower_buds.p1:0.0418902123)99:0.0144906697,(ConopholisAmericanaamericana_2017216Coopholis_americaa.p1:0.0135132385,Epifagusvirginiana_2059603Epifagus_virgiiaabuds.p1:0.0068686065)100:0.0183356916)67:0.0042540851)88:0.0067970621)80:0.0043030770,LindenbergiaPhilippensis_15G005600.1.p1:0.0493359676)96:0.0175246133)81:0.0183142176)57:0.0162642924,SesamumIndicum_SIN_1008463:0.1248923706)100:0.0838346979,OleaEuropaea_O.europaea_v1.0|Oeu044073.1_CDS:0.2692704358)74:0.0212573722)59:0.0118136886,(CoffeaCanephora_Cc11_g05100:0.1950166936,((IpomoeaNil_INIL12g15775.t1:0.0292730085,CuscutaAustralis_C002N0473E0.1:0.0918460036)99:0.0744462231,SolanumTuberosum_PGSC0003DMT400051078:0.1480912613)94:0.0359709471)66:0.0318740185)49:0.0204599087)67:0.1034867061,Actinidiaeriantha_DTZ79_20g02100:0.0697063558)67:0.2147538008,VacciniumCorymbosum_VaccDscaff27-processed-gene-14.6-mRNA-1:0.1476482202);
