# Supplementary material for: Altered Mitochondrial Respiration Is Associated With Loss of Nuclear‐Encoded OXPHOS Genes in Parasitic Broomrapes
Source: Ecol Evol. 2025 Jul 6;15(7):e71737. doi: 10.1002/ece3.71737 (PMC12230201; doi:10.1002/ece3.71737)
Supplement: Supplementary file 1 — Appendix S1. [file ECE3-15-e71737-s003.tgz › Orobanchaceae_O2K_Supplementary_v3/Data_S1/DataS1/RRR/OG0009989.filter.fas.treefile]

(AmborellaTrichopoda_ERN20688.1:0.7631210325,((CinnamomumMicranthum_RWR83117.1:0.3923385178,(OryzaSativa_LOC_Os01g65400.2:0.1228725170,SorghumBicolor_Sobic.003G373300.1:0.1632645918)100:0.5215125420)93:0.0686943762,(AquilegiaCoerulea_PIA40975.1:0.0000011978,AquilegiaCoerulea_PIA40976.1:0.0000011978)100:0.3432866019)85:0.0522305722,(((Daucuscarota_DCAR_023098:0.2476985425,HelianthusAnnuus_OTG28103.1:0.4666228156)97:0.0483141038,((CoffeaCanephora_Cc00_g04830:0.2681800920,(((HandroanthusImpetiginosus_PIN10901.1:0.1162065529,((MimulusGuttatus_Migut.C01243.1.p:0.0177953777,MimulusGuttatus_C1174.1:0.0184928356)100:0.1719400745,((((((Phtheirospermum_Pjv1_00002501:0.0000011978,Phtheirospermum_GFP80447.1_1882.p1:0.0000011978)100:0.1126529347,Pedicularis:0.0427172254)99:0.0377004702,Euphrasiaarctica:0.1386889430)74:0.0290075645,(((ConopholisAmericanaamericana_2011116Coopholis_americaa:0.0205078688,Epifagusvirginiana_2054917Epifagus_virgiiaabuds.p1:0.0164396186)100:0.0312105535,OrobancheCumanamana_GWHTBHPV050314:0.1307873010)91:0.0214929156,(Ofasciculata_flower_buds.p1:0.1015418366,PhelipancheAegyptiaca_GWHTBHPU042634.p1:0.1182065388)79:0.0067075533)85:0.0161934883)49:0.0088702741,((StrigaAsiatica_SGA_v2.0_scaffold118G32466:0.0000011978,StrigaAsiatica_GER27485.1_3019:0.0000011978)100:0.0950562548,((Aeginetiaindica_TRINITY_DN186_c0_g1_i3:0.0622168930,ChristisoniaKwangtungensis:0.0556728948)100:0.1340737020,(Alectravogelii:0.0319207640,Escobedia_TRINITY_DN3926_c0_g1_i7:0.0239322054)100:0.0572355811)98:0.0250182685)100:0.0743600979)79:0.0158435857,LindenbergiaPhilippensis_2009243Lidebergia_philippesisflower:0.0829946955)92:0.0233459307)92:0.0085676577)74:0.0047061026,SesamumIndicum_SIN_1017154:0.0884005120)100:0.1493379948,OleaEuropaea_Oeu021010.1:0.3054126436)97:0.0598647398)90:0.0191856237,(IpomoeaNil_INIL13g07670.t1:0.3147516456,SolanumTuberosum_PGSC0003DMT400023884:0.1751380457)88:0.0266439561)99:0.0946095435)93:0.0552892224,((((((ArabidopsisThaliana_AT1G34380.2:0.4717056103,((((GossypiumRaimondii_KJB60099:0.0000000000,GossypiumRaimondii_KJB60102:0.0000000000):0.0000011978,GossypiumRaimondii_KJB60100:0.0000011978)99:0.0000024779,GossypiumRaimondii_KJB60101:0.0349781742)100:0.0939738408,TheobromaCacao_Thecc1EG036730t1:0.0784288302)100:0.1104511269)90:0.0332371968,CitrusSinensis_orange1.1g020010m:0.2348963766)45:0.0245544296,((GlycineMax_Glyma.02G074400.1.p:0.3804068565,GlycineMax_Glyma.16G156300.1.p:0.0234097144)100:0.3938372672,PrunusPersica_Prupe.8G055700.1.p:0.2561102449)56:0.0489974376)47:0.0241385402,(CuscutaAustralis_Cucsa.088370.1_pacid_16956998_polypeptide_Cucsa.088370.1_locus_Cucsa.088370_ID_Cucsa.088370.1.v1.122_annot-version_v1.0:0.4645909110,(ManihotEsculenta_Manes.18G100000.1.p:0.1973515378,PopulusTrichocarpa_Potri.013G114400.1:0.1630067124)100:0.0588107072)54:0.0120538280)92:0.0556498821,VitisVinifera_GSVIVT01034499001:0.2253858010)97:0.0348913541,(Actinidiaeriantha_DTZ79_04g09240:0.0961164438,VacciniumCorymbosum_VaccDscaff6-augustus-gene-192.20-mRNA-1:0.2553691472)100:0.1182475516)94:0.0317228500)98:0.0958497910);
