# Supplementary material for: Altered Mitochondrial Respiration Is Associated With Loss of Nuclear‐Encoded OXPHOS Genes in Parasitic Broomrapes
Source: Ecol Evol. 2025 Jul 6;15(7):e71737. doi: 10.1002/ece3.71737 (PMC12230201; doi:10.1002/ece3.71737)
Supplement: Supplementary file 1 — Appendix S1. [file ECE3-15-e71737-s003.tgz › Orobanchaceae_O2K_Supplementary_v3/Data_S1/DataS1/RRR/OG0006862.trimmed.fas]

>AmborellaTrichopoda
---------atgacagtaaccaggcgatgtagc---------------agccgg------
---------------------------------------cttgcaaatgcagactgc---
------------aaggcttcc------gaagagtccaatgggtctaaa---aat---gga
gtttatgttaggaagaagagg------ctcaaatcaacc---acagaaattacc------
ccgaactccaaaacagaa------------------------------------------
------------catggcagtttgcctgatattgaagacttcagttacggaaaaattgag
gccacctttggtcaaaaaaga---------------ggaaagcttgaggcctctgaccat
ttgagttcagctggcaagaaaaaacataccttgactttgcaaagaatggga---gcagag
agcattgtttccatcaagccaaaa------------------------------gatatt
tgt---aaaacagtggaaccaccagttaattgggaagaagtactcaaaggtatccgtgat
atgagagttgcaaaagaggct------cctgtagactctgtaggatgtggaagagctggc
agctttctgcca---cctaaggagaggaggttttctgtcctggtgggatcacttctgtca
agccaaaccaaggatcatgttaatcatggagcagttcagaggctccatcaaaatgggcta
ttgagtgctgaaagtatttcc------aatgcagatgaagcaagcataaggagcttgatc
tac---ccagttgggttttacatgagaaaggctggatacctaaagaaagttgcagatatt
tgcctcaagaaatatggaggagacattccatccactttggatgagttactcgcgctccct
ggtataggtcctaaaatggctcacttgatt------ttgcatcttgggtggaatgatgtc
caaggcatatgtgtggacacccatgtgcaccgtatttgtaatcgtctaggttgggtatca
------aagccgggcacaaaacagaaaacatcatctccagaggaaacgagagtcttgcta
gaatcatggctt------------ccaaaggaggaatgggttgaaatcaacccgcttctg
---------gtt------gggtttggacaaacatgttgtacacctcttagacctcattgt
ggggaatgccttgtaaataatttgtgcccatcagcttttaaggaagca---gca------
agcccagtctca------------aagaaaaaaaac
>CinnamomumMicranthum
ttcagaatctcaagaagaatgcacttctccaaaccatttccatcatccaaagccaaaatc
cccaccatttcagattca---------------------aaaccaggtgctggttct---
------------gaatcttct------gatggcgtttctgagattaag---gttagtcgt
gtctatacgaggaagaaaaga------gctgctgacatc---acgtggtcgaca---cag
gaaacaaaaaacccagat---------------gaggaagtaatg---------------
------------ctttgtgatttgcccaacattgaggagtttgcttataagaagaccaat
---------ctgtctaccactttg------------aaccagtcgaaacttagtagtgac
ttgctttcaggaagc------------------------------ggaaat---gatctt
cccatgaagtca------------------------------------------------
---------aaagtggacccacctgataattgggaagaagtactgcaaggtattcagaac
atgagaacttctgaagatgct------ccagtagattctatgggatgtgagaaggctggc
agtttgcttcca---cctaaggaaaggagatttgcagttttagtctcttctcttttatca
agccaaaccaaggatgctgttacacatggagcagtgcagcggctctctcagaatggtctc
ctagatgccgattccattgtc------aattctgaggaagaaaccatcaaaagcttgatc
tat---ccggttggattttattcaagaaaggctggtaacctgaagaaaattgcagaaatt
tgtctcgagaagtacggaggagacatccccagatctttaacggaattactcgcacttcct
ggaataggtcctaagatggctcatctggtt------atgaatgttgcatggaatgatgtc
caagggatatgtgtagacacacatgtacatcgaatttgcaatcgtcttgggtgggtatca
------cgaccgggcactcagcagaaaacattaaccccagaagaaacacgagtgtctttg
caatcatggctt------------ccaaaggaagaatgggttccaatcaaccctttactg
---------gtt------ggttttggacagactgtatgtacgcctctaaggccacgctgc
ggacagtgtgctataaataacttgtgcccatctgctttcaaggaggca---gca------
agtcccaagact------------aaaacaaagaag
>OryzaSativa
tccatcgccatggccaccacgcgctcctcctcc---------------tccagggtgctt
cgtgcctcccgtgcg------------------------gagctcaacccaggtgctaaa
gaagtgaaacgtgaatccagtgtttcttttgacttgaccaaaactgaa---gcg---gtt
gcttccatgagaagcaaaaat------gtgaaacgggtg---cttgaagtaact---ggg
gaaaatattaagaaagag------------------------------------------
------------gttgatatcgttcctgacattgaagattttcgatatggcaaggcatcg
cca------tctttagttaggttg------------gagaaaaaggtgagagtttcatct
gctata------------------------------------------------------
------------------------------------------------------------
---------aaagttggagctccagaaaattgggaggcaatccttaagggtattaaaaac
atgaggttatctggcgaggcc------cctgtagatacaaagggctgtgaaaaagctggt
tctcttcttcca---cccaaggaaaggagattcgcagttttgatatcaaccatgatgtca
agccaaacaaaagatgaagttacacatgctgctgttgaacgtctatctgagaaaggttta
cttgatccggatgctattgtc------cgaacagatgaggccacactagcgaatcttatc
aaa---cctgttggattctatcagaggaaggccaaattcataaaagaagcttctaaaatt
tgccttgaacgttttggaggggatattccagattctctgaatgagcttcttgctctgaaa
ggagttggtcctaaaatggctcatctggtg------atgagcattgcatggaagaatact
cagggaatttgcgttgacactcatgtacatcgcatatctaaccgtcttgggtgggttttc
------cgagagggaacaaaacagaaaactacaacacccgagcaaacaagaatgtctctt
gagaagtggcta------------ccaaaggatgagtgggaacctatcaacccattactg
---------gtt------ggatttgggcaaacaatctgtactccacttaggcccaaatgt
gacatgtgcggcataaacaacatctgcccttcagctttcaaggaatca---tca------
agcccaaatcca------------aagcaaaagaaa
>SorghumBicolor
ttaggctgcttacacaaggggcaa------------------------aaaattggattc
cttttctttgtacga------------------------gaagtcaaacgcgaatcc---
------------agtgtttct------tttgacatttcaaagcccgaa---gca---act
gcttctgttaagaggaaaagg------gtgaaacgagaa---cttgaattaaat---ggg
gagcatcataagaagcag------------------------------------------
------------tttggtgttgtccctgacatcgaggattttcgatatgaaaaggccaaa
---------acattgacagcgtca------------agtaaggcaacagcatcttcggtc
aaggtggagaaaaag------------------------------gtcaga---gtttct
tcagtaata---------------------------------------------------
---------aaagttggagctccagataactgggaggcagttcttggaggcattaaaagc
atgaggttatctggtgaagcc------cccgtagatacgaagggctgtgaaaaggctggt
tctctccttcca---cccaaggaaagaagatttgcagttctgatatcaactatgatgtca
agccagacaaaagatgaagttacgcatgctgctgtggaacgcctctctgaaaacggttta
cttgatcctgatgctatagtg------aggactgatgagaccacgcttgcgaatcttatc
aaa---cctgtcggattctatcagagaaaggcacagttcataaaagaagcttctaaaatt
tgtcttgaacgttttggaggggatattccagattctctgaatgagctgcttgctctgaga
ggagttggccctaaaatggctcatttggtg------atgagcattgcttggaagaatact
caaggaatctgcgttgacactcatgtgcatcgcatttctaatcgacttgggtgggttttt
------cgggaaggaacaaaacagaaaactacgacaccagaacagacaagaatttctcta
gagaaatggcta------------cccaaggatgagtgggaacctataaatccattactg
---------gtt------ggatttgggcaaactatctgtactccactgaggcccaaatgc
gacaactgtggcatcaataacctttgcccttctgctttcaaggaatca---tca------
agcccaaatcca------------aagcaaaagaaa
>CuscutaAustralis
ctgaaaatggcacctttcaccagattagcttca---------------agggctcatgcc
act------------------------------------aaacctaacccaaactca---
---------------------------------------tatcaggaa---act---cag
gcgtttgttaggagaaagagg------gttaaaaaggaa---------gcagtt---aag
gagcatcatgttatatca------------agaaatggccatgta---------------
------------tcatctggcatacctgatatagaggatttttcataccagaagccaaat
---------gtgttatctgcaaat------------gggaatttggagctcctctctcct
gtacatgctgtggct------------------------------gctaga---gttgct
tctccc------attaaa---------------------------------------cat
gga---gcttcggcaggacccccagacaactgggagaaggttcttgaagggatccgtgtc
atgagatcgtctgaatgtgca------ccagtagatacaatgggatgcgagaaggctgga
agttctcttcca---cctaaggagaaaagatttgctgttcttgttagtgcactcttatca
agccaaaccaaggatcaagttactcatggagcaattcaacgtctcttgcaaaacggactg
cttgaacctcatacaattgac------aaagctgatgaagagaccatcaagaccttgatt
tac---ccagtggggttctataccaggaaagccattaacttgaaaaaaattgcaaaaata
tgtattgtgaagtatggtggcgatattcctagcacactggaggaactactaaaacttcct
ggaattggtcctaagatggctcatttggct------atgaatgttgcttggaacaatgtc
caaggaatatgtgtcgatactcatgttcatcgcatttgcaataggctgggatgggtttca
------aaagccggaactaaccagaaaacttcatcgccagaggaaactagagtggctttg
gagaagtggcta------------ccaaaggaagagtgggatccaataaatccacttttg
---------gtt------gggtttggacagacaatatgtacaccactgagacctcactgt
gagaattgcaaggtgaataacctctgcccttctgcttttaaggagaca---tcc------
agtccatcatca------------tccaaatcaagg
>ArabidopsisThaliana
atgagtcgccaaattcacggagctgtatcttct---------------tctaagcacatc
tccttaaaaacccaacacccc------------------ctctcagattccaactca---
------------gaactagcc------tatggagcttctgggtcggag---act---cga
gtgtatacccggaaaaaaagg------ctaaagcaggaaccttttgagcctctg---gag
aaatattccggcaaagga------------gtcaatacccacaaa---------------
------------ctgtgtggtttacccgatatagaagattttgcttacaaaaagactatt
---------ggatctccttcatct------------agcaggtcaacggaaactagcatc
actgtgacttcagtc------------------------------aaaaca---------
------------------------------------------------------------
---------gcaggatatccgcctgaaaactgggtcgaagtgctcgagggtattcgtcaa
atgagatcttctgaagatgca------ccagttgattctatgggatgtgataaagccgga
agctttctacct---cccacggaaagaagatttgctgtcttgctaggagcacttctttca
agtcagacaaaagatcaagttaataacgcggcaatacatcgtcttcatcaaaacggcctt
cttactcccgaagcggttgac------aaagctgatgaatcaaccataaaagaattgatc
tat---ccggttggattttatacaaggaaggctacctatatgaagaaaatagctagaatt
tgtctagtgaaatatgacggagacattccaagctctttggacgacctgctgtctcttcca
gggattggtcccaagatggcccatctgatt------ctgcatatagcatggaatgatgtc
caaggcatatgtgtagacacacatgtgcatcgcatttgcaatcgacttggttgggtgtct
------cgtccaggaaccaaacagaaaactacatctccagaggaaacaagagtagctttg
caacaatggctt------------ccaaaggaagaatgggttgccattaacccgcttttg
---------gtg------gggtttggacaaatgatttgcacaccaataagaccacgctgc
gaagcctgcagtgtcagtaagctttgtcctgctgcattcaaagaaaca---tca------
agcccatcttcc------------aagttgaagaaa
>GossypiumRaimondii
aacaacaaaatgccaaaaacaagattctctgcc---------------aaagccctctca
tcttcttcttcggatcaa---------------------aacccaaacccaggttct---
------------ggattgacc------aacaacgtttctttgcctcaa---gtt---cga
gttttcaccaggaaaaaaagg------cttaaaaagaca---ctggatgttgta---aaa
gaaaatcccaaaccagaa------------aatgaagaccataat---------------
------------tcgtgtagcttacctgacatagaggaatttgcatacaagaaggtagat
---------ggacctgctcggtca------------gggaagttgaagtccgcatgtgat
gagcttaatgtgggc------------------------------gtcagt---attgct
tctcctattggagtg---------------------------------------------
---------ggaggcaaagcacctgccaactgggaaaaagtgcttgaaggaatccgtaaa
atgaggtccttagaagatgca------cctgtagacactatgggatgtgagaaagccgga
agtgttcttcca---cccaaggaaagaagatttgctgtcttggtatcatcactactatct
agccaaaccaaagatcatgttactcatggagcaattcaacgtctcagtcagaattgtctt
ctgactcccgatgccattgac------aaagctgatgaagcaactattaaggatttgatc
tac---ccggtcggattttatacaaggaaagctattaatatgaagaaaattgcaaatatc
tgtcttatgaagtatgatggggacattccaagctccttggaggaactactcttgctccca
gggataggcccgaagatggctcatttggtt------atgaatgttgcgtggaatgatgtt
caagggatatgtgtagatactcatgtgcaccgcatttccaatcggcttggatgggtgtct
------cgatcagggacaaaacagaaaacttcgtctccagaggaaacaagagtggcattg
caacagtggctt------------ccgaaggaggaatgggtcccaattaaccctcttttg
tttgaacaggtg------ggatttggacagacgatttgtactccactcaggccacggtgt
gaaacctgcagcattacgttgttttgcccatctgccttcaaggaagcc---tcg------
agcccatct---------------aaggtgaaaaaa
>TheobromaCacao
aacagcaaaatgccaaaaacaagactcgccttc---------------aaaaccctttca
tcatcatcaacaactgaa---------gttccttcttcagacccaaacccaggttct---
------------gaaacaacg------gacaacgtttctgtgccagca---gtt---cga
gtttttacaaggaaaaagagg------gttaaaaagaca---gtggatgttgta---caa
gagattcccaaagcagaa------------aataagggccttaag---------------
------------ctgtgtggcctaccagacatagaggaatttgcatacaagaaggtagat
---------ggtccttctctgtct------------gggaagtcaaagtccacatctgat
gagattaatgtggga------------------------------actggt---attgct
tccccagttggaata---------------------------------------------
---------ggaggcaatgcaccagctaactgggaaaaagttcttgaaggaatccgtaaa
atgaggtctgcagaagatgca------cctgtagacactatgggatgtgagaaagctggc
agtgttcttcct---cctaaggaaagaaggtttgctgtcctgatatcttcactactatcc
agccaaacgaaagatcatgttactcatggtgcaattcaacgtctcattcagaattgtctt
atgactcccgatgccattgat------aaagctgatgaagcaactattaaggacttgatc
tac---ccggttgggttttatacaaggaaagctattaatgtgaagaaaattgcaaaaatc
tgtctcatgaagtatgatggggacataccaagctcattggaggaattactcttacttcca
gggataggccctaagatggctcatttggtt------atgaatattgcatgggatgatgtt
caagggatatgtgtagatactcatgtgcaccgcatttgcaatcggcttggatgggtgtct
------cggccaggcacaaaacagaaaactttatatccggaggaaacaagagtggcattg
caacagtggctt------------ccaaaggaggaatgggtcccaattaaccctcttttg
---------gtg------ggatttggccagacaatttgtactccactcaggccacagtgt
gaagtctgcagcattactgagttttgcccgtctgcattcaaggaaact---tca------
agcccgtcctcc------------aaagtaaaaaag
>ManihotEsculenta
tgtcacaaaatgtccattacaaggttctcttcc---------------aatactgagatt
tccgcttca------------------------------gacccaatcgcagattgt---
---------------------------ggtgaagtgtctcagccagaa---att---cgt
gtttatgtgaggaagaagaga------atgaaaaagact---ctgaaagttgta---gta
aaggaccctctaatagaa------------cctaagaaggagaaa---------------
---------------------ctgcctgacattgaagattttgcatataagaaggcaggc
---------ggatctgcacattta------------aagaagtcaaaacttatcaccgat
gtgcttcctgtggat------------------------------attgga---actgct
tcgatgattagacaa---------------------------------------------
---------actgataaaccccctgccaactgggaaatagtccttgaagggattcgcaaa
atgaggtcctcagaagatgca------ccagtagacacaatgggatgtgaaaaagctgga
acttttcttcct---cctaaggaaagaagatttgctgtcttggtatcttcacttctatca
agccaaaccaaggatcatgtaacacatggagctattcagcgtcttcatcaaaataatatg
cttactgctgatgccattgac------agagccgatgaaaccacaattaagaatttgatt
tac---cctgttggcttttataccagaaaagctagtaatttgaagaaaattgcaaaaatc
tgtctcgtgaaatatgatggagatatacctagctctttggaggaccttttagcacttcca
gggataggtcctaaaatggctcatttggtt------atgaatattgcctggaacaatgtt
caagggatatgtgtagatacccatgtgcaccgcatttgcaatcgacttggatgggtgtct
------cggccaagcacaaaccaaaaaacttcaactcctgaggaaacaagagtttctttg
caacaatggctt------------ccaaaggaagagtgggttccaataaaccctcttttg
---------gtt------ggatttggacagacaatttgtactccactcagacctcgctgc
agtatgtgcagcgtaaacgagttctgcccatctgcgttcaaggagatg---tca------
agtccaacatcc------------aagaagaagctg
>PopulusTrichocarpa
tgtaagaaaatgccaaacacaagattctcctctaaatccctccaatccaaaacagagatt
tccacttca------------------------------gacacagtcccaggtccc---
---------------------------aatgaagtttctgtgccagaa---gtt---cgt
gtttttgtgaggaaaaggaaa------gtgaaaaccact---gttgaggctgct---gaa
aaggaggttaaagtagag------------cccaggaagcagaaa---------------
------------ttatctgctttacctgacattgaagaatttgcatacaagaaaggaaat
---------ggtcctgccctgata------------aggaagttaaaatctaccgaaaat
gtgcttcctgtggac------------------------------agtgaa---gctgct
tctactattaggcca---------------------------------------------
---------gcaggtgaaccacctctcaactgggacaaagtccttgaagggattcacaaa
atgaggtcttctgaagatgca------ccagtagacaccatgggatgtgagaaagctggc
atttctcttcct---cctggggaaagaagatttgcggtcttggcatcagcacttctctca
agccaaacaaaggatcatgttactcatggagcaattcagcgtcttcagcaaaacaatctg
cttactgctgatgccattgac------aaagctgatgaaacagcaatcaaggacttgatt
tac---ccggttggcttttatacaagaaaagctagtaatttgaagaaaattgcaaaaatt
tgtctcttgaagtatgacggcgatatacctagttctttggaggacttactgtcccttcca
gggattggaccaaagatggctcatttggta------atgaatattgcttggaacaatgtt
caagggatttgtgtagatactcatgtgcaccgcatttgcaaccgccttggatgggtggca
------cggccaggcacaaaacagaaaacttcaactcctgaggaaacaagagaggctttg
caactatggctt------------ccaaaggacgaatgggttccaataaaccctcttttg
---------gtg------ggatttgggcagacaatttgtactccacttagacctagatgt
ggaatgtgctgcataagtgagttctgtccatctgcattcaaggagacc---tca------
agtccggcatcc------------aagcagaaaagg
>GlycineMax
------------gagacaactcgaagcttttgc---------------aaa---------
---------------------------------------gccaccagtccctccaat---
------------accacttccatt---attgaagctacccattcccaa---gtt---cgt
gtctttatgaggagaaataag------agacccagaaat---atggccctcaaa---ctt
gaacaaagcgatcatcaggatctcaaggttccggttacacacaag---------------
------------ttt---ggcctaccagagattgaagaatttgcgtattgtggagcaaag
---------gaattgactcagtgt------------gggaagtctgaaatgggatcagat
gcgattccagtggca------------------------------agtgaa---gttgct
tcaacaagatct------------------------------------------------
---------agtggtgagtcacctgcccaatgggaaaaggtgcttgaggggattcgcaaa
atgaggtgttctgcagatgca------ccagtagatactatgggatgcgagaaagctggg
gaaacactacct---cctaaggaacgaagatttgctgtcctggtatcttctcttttatca
agccaaacaaaggatcctgttactcatggagcaatccaacgtcttcttcaaaatgatctg
cttactgctgatgcaatcaat------gatgctgatgaagaaaccatcaaaaagctgatt
tat---cctgttgggttttatactagaaaagcctctaacttgaaaaaaattgcaaatatc
tgtctcatgaagtatgatggagacatacctagctcaattgagcaactactgttacttcct
ggcatcggtcctaagatggctcatttggtt------atgaatgttggatggaacaatgtt
caaggaatatgtgtagatactcatgtccaccgcatttgcaaccgccttgggtgggtctca
------agactgggcacaaaacagaaaacttcgacacccgaagagacgagggaggaattg
caacggtggctt------------ccaaaggaagaatgggttccaataaatcctctattg
---------gta------ggatttggacaaacaatttgtacacctctaagacctcgttgt
ggagaatgcagcataagtgagttatgcccctcagccttcaaggagacc---tcaaactca
agcccatcttcttcc---------aagtccaaaaag
>PrunusPersica
ttcaacagaatgcccaaaacaagattctctgccattcaa------tcgaaaacagagata
cccacttca------------------------------gagccaaacccaggttct---
------------gaaggttcc------aacgatggttcatctcccgag---ctt---cgt
gtatttgcaaggagaaagaga------tttaaaaagaca---gaagaagttcaa---aaa
atacatcttgaagtacaa------------cctcatgccccaaaa---------------
------------ctcgcttccccacctgacattgaagaattcgcatatacaaaagtgagt
---------gcatctacaaattcaattgac------------------------------
------------------------------------------------------------
------------------------------------------------------------
---------acaggtaaaccacctgctaactgggagaaagtccttgaagggatccgtaaa
atgaggtcttctgaagatgca------ccagtagacagtatgggttgtgagaaagctgga
agtgctcttcct---cctaaggaaagaagatttgctgtcttggtgtcttctctcttatca
agccaaacaaaggatcatgttactcatggagcaattcagcgtctacttcaaaataatctg
cttgctgctgattccattgac------aaagctgaagaagcaaccattaaaagcttgatt
tac---ccggttgggttttataccagaaaggctactaacttaaagaaaattgcaaaaatt
tgtctcacaaagtatgatggagatatacctagctcgttggacgaactactttcactacca
ggaataggtcctaagatggctcatttggtt------atgaatgtgggttggaacaatgtc
caaggaatttgtgtagatactcatgtgcaccgcattagcaatcggcttgggtgggtgtca
------cgggaaggcagaaaacagaaaacttcaaatcctgaggaaacaagagaggcattg
caattgtggctt------------ccgaaggaagaatgggaccccataaaccctcttttg
---------gtg------ggatttggacagacagtttgcactccgctcagacctcattgt
ggcgtgtgcaatgtgagcaagttttgcccatctgcattcaaagaggcc---tca------
agcccatcatcc------------aagtcaaagaag
>CitrusSinensis
------------------------------------------------------------
------------------------------------------------------------
------------------------------------------------------------
------------------------------------------------------------
------------------------------------------------------------
------------------------------------------------------------
------------------------------------------------------------
------------------------------------------------------------
------------------------------------------------------------
------------------------------------------------------------
------------------------------------------------------------
------------------------------------------------------------
------------------------------------------------------------
------------------------------------------------------------
---------------------------------------atgaagaaaattgctccaatt
tgtctcacaaagtatgatggggacatacctagctcattggatgagttgcttttgcttcca
gggataggccctaagatggctcatttggtc------atgaatgttggatggaacaatgtt
caggggatatgtgtagatactcatgtgcatcgcatatgcaatcgccttggatgggtatct
------cagccaggcagaaaacagaaaacttcatccccagagcaaacaagagaagtgctg
caactttggctt------------ccgaaggaggaatgggttcccattaaccctctcttg
---------gtg------ggattcggacaaacaatatgtactccaatcagacctcgctgc
gggatgtgcagtgtgagcgagctctgcccttctgcattcaaggacagc---tcc------
agtccatcatct------------aagtcgaggaag
>VitisVinifera
cgcattacctggcccatgtccagagcaacctcttct------------tccaaacccctt
cttccagcccttcaatcc---------------------aaaacttcagctcatgaa---
------------gaaaccccc------aatggcgtttctgggtccgag---gtt---cgt
gtttttgttaggaaaaagaga------gtgaaaatggct---gttgaaacccca---gaa
aaggagattaaagctgaa------------cctcaacagcagaaa---------------
------------atctgtgaactacctgacattgaagagttcacttacagaaagggcaaa
---------agatctacccattta------------aggaagtcaaaacccacctctgac
gtgcctccaggagga------------------------------actgaa---attact
tcttccattaggcca---------------------------------------------
---------gcagctgaactacctgccaattgggaaaagatccttgaagggattcgtaaa
atgaggtcttctgaagatgca------ccagtagattcaatgggttgtgagaaagctggc
agctctcttcct---ccaagggaaagaagatttgctgtcttggtgtcttcacttctatca
agccaaaccaaggataatgttactcatggagcaatacagcggctccttcaaaatggtctg
cttgttgctgatgccattgac------aaggctgatgaagcaactgtcaagagcttgatt
tac---ccggttggattttactcgaggaaagctggtaaccttaaaaaaattgcaaaaatc
tgtctcatgaaatatgatggagatataccaagttcattggaagagttgctcttacttcca
gggataggtccaaagatggctcatttggtc------atgaacgtggcttggaacaatgtc
caagggatttgtgttgatactcatgtgcaccgcatttgtaataggcttggatgggtgtca
------cggcgaggaacaaagcagaaaacttcattgcctgaggaaacaagagagtcgttg
caactgtggctt------------ccaaaagaagaatgggttccaattaatcctcttttg
---------gtg------ggatttggacagacaatatgcactcctctcagacctcgctgt
ggagtgtgtggtgtaagcgatctctgcccatctgcattcaaggaggca---cag------
agcccatcatcc------------aagatgaagaag
>Actinidiaeriantha
caaatcaaaatgcctaaaaccagactttcctcc---------------aaagccctccca
tcttca---------------------------------gagcccaatcctgatttt---
------------gaatcttcc------aatggagtttcggtgccaggg---gtt---cgc
gtttttgttcggaaaaagagg------gctaaaaaggca---ttgcaagtctcg---gta
aatgagcttaaagcagaa------------tctcttgaccataaa---------------
------------ctaggtggcctgcctgacattgaagactttgcatatggaacgggcaac
---------agatcttctcagtta------------acagggacatcaataacttctgtt
attgtgtcttcagca------------------------------gaaagcaaagttgca
cctccaattaggtcaaaagagctgaaaataattgaaaagaaaactcctgagcagagcatc
tcatttgatacagctgaaccaccttccaattgggaaaaggtccttgaagggatccgaaaa
atgagattgtctgaagatgca------ccagttgacactatgggttgtgagaaagctgga
acttctcttcct---ccaaaggaaagaagatttgctgtgttggcatcttcacttctttca
agccaaactaaggataatgttactcatggcgctattcagcgtctccttcaaaatggtctg
cttactccagatgccatcgac------aacactgatgaagccactattaagagcttgatt
tac---ccagttggattttatcctaaaaaggcttgcaatttgaagaaaattgcaaacata
tgtctcacaaagtatgacggagacattcctagtacattggaggagttgcttttacttcca
gggattggtccaaagatggctcatctggtt------atgaatgtgggatgggaaaatgtt
caggggatatgtgtagatacccacgtgcatcgtatctgcaatagactggggtgggtgtca
------cggaggggcacaaaacagaaaacttcatctcctgaggagacgagagagtcgttg
caactctggctt------------ccaaaggaagagtgggtgccaattaacccactactg
---------gtg------ggatttggacagacagtgtgtactcctcttagaccccggtgt
ggaatttgcactgttagcgacttatgcccatctgcatttaaagagacc---tca------
agtccatcgtcc------------aaggcaaagaag
>Daucuscarota
------------------------------------------------------------
------------------------------------------------------------
------------------------------------------------------------
------------------------------------------------------------
------------------------------------------------------------
------------------------------------------------------------
------------------------------------------------------------
------------------------------------------------------------
------------------------------------------------------------
------------------------------------------------------------
---------------------------------------atgggt---------------
---------------------gag---------------cttgtgtacttatta------
---------------------------ggggccattcagcgtctccttgagaataatctc
cttactgcagatgctcttgag------aaggccaatgaagatactatcaagagcatgata
tac---cctgtgggtttctatacaagaaaggctagcaacatgaagaaagttgctaatata
tgtctttcgaagtacgatggtgacattcctagtacacttgaagatttgctccaacttcct
ggaattggtcctaaaatggctcatttggtgcgggttatgaatgtagggtggaacaatgtt
caagggatctgtgtagacactcatgtgcaccgtatctgtaatagacttggttgggtttca
------cggaagggcacaaatcagaaaactaaatcgcctgaggagaccagggagtccctg
gaaagatggctt------------ccgaaggaagaatgggttccaatcaatcctcttttg
agtgaacaggtg------ggctttgggcagactatatgtacaccgcttagacctcaatgt
ggaagatgtagcatagttgatttatgcccgtcggcatataaagaagct---gca------
agtccaaaatca------------acagccaaaaaa
>HandroanthusImpetiginosus
ttcagcaaaatgccaagaactagactttcattagcc------------aaaagggagata
aacccatctatagaa------------------------gcaaagaaccctggttct---
------------gagatggga------gatgatgattctgcgcaaaag---att---cgt
gtttttgtcaggaaaaagaga------gctaagataaat---gttcaaaccaca---gtt
gaagaagttaagcctgaa------------attcttgatcaaaag---------------
------------ccttgcaccctgcctgaaattgaagattttgcatacggaaaagacagc
---------agttattcccga---------------------------------------
------------------------------------------------------------
------------------------------------------------------------
---------ttgacacaaccaccggccaactgggaaaaggtccttgaaggaattcgcaaa
atgaggtcgcctgaagatgcg------cccgtagactcaatggggtgtgaaaaagctggc
agttctctaccc---cctaaggaaagaagatttgccgttttgatatcatcactcttgtca
agccaaacaaaagatcatgttactcatggagctattcaaaggcttcttcaaaataatttg
ctaacagccgaagccattgac------aaggccgatgaaagtgcactaaaggacgtgatt
tac---ccggtgggattttatacaagaaaagcaagcaacatgaagaaagtcgcaaaaatt
tgtctctcagagtatgatggagatattccgagtacgctagagggtttgctccagcttccc
gggattggccccaaaatggctcatttggta------atgaatgttgggtggaataatgtt
caaggaatatgtgtcgacactcatgtgcatcgaatttgtaatcgtcttggatgggtctca
------cgtcttggcaccaagcagagaactttgactccggagcagacgagagagtcattg
caactatggctt------------cctaaggaagaatgggttccgatcaatcctcttctg
---------gtg------ggattcgggcagatgatatgcactcctcttagacctcgttgt
gggatctgcacgataagtggtttttgcccatctgcatttaaagagacaacccct------
agcccatcatcc------------acacctaaggag
>MimulusGuttatus
tccatcaaaatgcgaataaccagaatttcatcggcagcc---------aaaagggagata
aacccctctattcaa------------------------tcgaaaaacccaggttgt---
------------gaagctgca------agtgatgaatctgtacaaaaatctgtt---cgt
gtatttattaggaaaaagaga------tccaataaaact---gttcaacccata---gtt
gaagagattaagcctgaa------------attattgatgaaaagcagctttcgtattac
ttgatgcagccatgctgcagtctacccgagattgaagattttgcatatggaaatggcaac
---------agtgtttcccgt---------------------------------------
------------------------------------------------------------
------------------------------------------------------------
---------tcgacaaagctacctgagaactgggaaaaggttctagaaggaattcgtaca
atgaggtcttcagaagatgct------cctgtagactcgatgggttgtgaaaaagccggc
agctccctccct---cctaaggaacgaaggtttgcggttttggtatcgtcactattgtca
agccaaacaaaggatcaagttactcatggagctattcaacggcttcttgaaaatgatttg
cttacggcggaagccattgac------ggagcgaatgaaggtgcaattaaggaactaatt
tac---cctgtgggattttattcaagaaaagcaagtaacatgaaaaaaattgcgaaaatt
tgtctatcaaaatacgacggagatattcctagtacgctgtctgaattgctcgagcttcct
gggattggtcccaaaatggctcatttggta------atgaatgtagcgtggaataatgtt
caaggaatatgtgtagacactcacgttcaccggatttgtaatcggcttggatgggtttcg
------cggcccggcactaagcagaaaacttcgactccggaggagactagagagtccttg
caactatggctt------------cctaaggaagagtgggtccccatcaatcctcttttg
---------gtc------ggtttcgggcaaactatatgcactccccttcgtcctcgttgt
ggcatgtgctcaataagtggtttttgcccatcggcatttaaagagagc---gct------
agcccatctccc------------aaaaaaccaaag
>SesamumIndicum
ttcatcaaaatgcagacaaccagactatcgtcagcc------------aaagggcagaca
tacccatctgatgaa------------------------agggaaaacccaggttct---
------------gagacagca------actgatgattgttcgaagaaa---gtt---cgc
gtcttcgttaggagaaagaga------gccacgaaaact---gtcctaaccaca---gtt
gagaagggtaagcatgag------------attcttgatcagaag---------------
------------ccttgcagtctacccgaaattgaagattttgcatatggaaaggacagc
---------agtttcccgcct---------------------------------------
------------------------------------------------------------
------------------------------------------------------------
---------tcgacacacacacctgccaactgggaaaaggtccttgaaggtatccgcaca
atgaggtcttctgaaaatgca------cctgtagactcaatggggtgtgaaaaagctgga
agttcccttcct---cctaaggaaagaagatttgcagttcttgtatcttcactcttgtca
agccaaacaaaggatcatgttactcatggagctattcagcggcttcttcaaaacaatttg
cttacagcagaagccattgag------caagccgatgaa---------------------
--------ggtaggattctactcaagaaaagcaagcaacatgaaaaaaattgcaaaaatt
tgtctgtcgaagtat---------------------------------------------
------------------------------------------------------------
------------------------------------------------------------
------------------------------------------------------------
------------------------------------------------------------
------------------------------------------------------------
------------------------------------------------------------
------------------------------------
>Phtheirospermum
------------------------------------------------------------
------------------------------------------------------------
------------------------------------------------------------
------------------------------------------------------------
------------------------------------------------------------
------------------------------------------------------------
------------------------------------------------------------
------------------------------------------------------------
------------------------------------------------------------
------------------------------------------------------------
------------------------------------------------------------
------------------------------------gttttggtatcgtcactcttgtca
agccaaacgaaggataacgttactcatggagctattcaacggctgcttcaaaatgatttg
cttacagctgaagccattgac------aaagccaatgaagatgaaatcaaggaattaatt
tac---ccagtgggattttacacaagaaaagcaagcaacatgaaaaaaattgcgaaaatt
tgtctgttaaagtatgatggagatattccgagtacgttacagggtttgctcgagcttccc
ggcatcggcccgaaaatggctcatttggta------atgaatgtagggtgggataatgtt
caaggaatatgtgtagacacgcacgtgcaccggattagtaatcggctcgcatgggtttca
------cgtcccggcactaagcagaaaacttcgactccagaggagactcgagtgtcctta
caactatggctt------------ccaaaagaagaatgggttcccatcaatcctctcctg
---------gtg------ggttttgggcagactatatgcacccctctcaggcctcgttgt
ggtgtatgcacgataagtggtttttgcccatcggcattcaaggagagt---cca------
agcccgtcatcc------------aaatcaaaagca
>CastillejaMiniata
tttagccaaatgcgaacaacaagactttcgtcggcc------------aaaagggagata
aaccaatctgctgaa------------------------tcgaaaaacccaggttct---
------------gaatgtgca------actgatgagtctgtacaaaaa------------
------------------------------------------------------------
------------------------------------------------------------
------------------------------------------------------------
------------------------------------------------------------
------------------------------------------------------------
------------------------------------------------------------
------------------------gacaattgggaaaaggtccttgaaggaattcgtaaa
atgaggtcttctgaagatgca------cccgtcgattcaatgggctgtgaaaaagctggc
acttcccttnnn---cctaaggaaagaagatttgcggttttggtatcgtcactcttgtcg
agccaaacgaaggataacgttactcatggagctattcaacggctacttcaaaatgatttg
cttacagctgaagccattgac------aaatccaatgaaggtgaactgaagggattaatc
tac---cctgtgggattttatacaagaaaagcaagcaacatgaaaaagattgcaaatatt
tgtctctcaaagtatgatggagatattccgagtacgttacaggggttacttgagcttccc
ggcatcggcccaaaaatggctcatttggtg------atgaatgtagggtgggataatgtt
caaggaatatgtgtagacactcacgtgcaccggatttgtaatcggctcgcatgggtttca
------cgtccgggcactaagcagaaaacttcgactccagaggagactcggatgtcatta
caattatggctt------------cctaaagaagaatgggttcccatcaatcctctcctg
---------gtg------ggttttgggcagactatatgcactcctctgaggcctcgttgt
ggcgtatgcacgataagtggtttttgcccatcggcattcaaagagagc---cca------
agcccgtcatcc------------aaatcaaaagcg
>Pedicularis
gttagccaaatgcgaacaaccagactttcgtcagtc------------aaaagagagata
agcccatctgctgaa------------------------tcgaaaaacccaggttct---
------------gaaagtgca------actgatgagtctgcacaaaaa---ttt---cgt
gtttatgttaggaaaaagaga------gccaagaaaact---attcaaaccaca---gtc
caagaggttaagccagaa------------attcttgatgaaaag---ttaaac------
ttaacacag---cctcgtggactacctgaaattgaagactttggatatagaaaagacacg
---------agttattcccgt---------------------------------------
------------------------------------------------------------
------------------------------------------------------------
---------acgacacaagcacctgacagttgggaaaaggtccttgaaggaattcgtaaa
atgaggtcttgtgaagatgca------cctgtcgattcaatgggctgtgaaaaagctggc
atttcccttcct---cctaaggaaagacgattcgcggttttggtatcttcactcttgtcg
agtcaaacaaaggataatgttactcatggtgctattcaacggctacttcaaaggaatttg
cttacagctgaaactattgac------aaagccaatgaagatgaaatcaaggaacttatt
tat---ccagtgggattttacacaagaaaagcaagtaacatgaaaaaaattgcaaaaatt
tgtctttcaaaatacggtggagatattccgagtacgttacaggggctgctcgagcttccg
ggtatcggcccaaaaatggcacatctggtg------atgaatgtagggtgggataatgtt
caaggaatatgtgtagacactcacgtgcaccggatttgtaatcggctagcatgggtttca
------cgtcctggcaccaagcagaaaacttcgactccagaggagactagagtgtcctta
caacaatggctt------------cctaaagaagaatgggtacccatcaatcctctcctg
---------gtg------ggtttcgggcagactatatgcactcctcttaggccttgttgt
ggcgtatgcacgataagtggtttatgcccatcggcattcaaagagagc---cca------
agcccgtcatcc------------aaatcaaaa---
>Euphrasiaarctica
------------------------------------------------------------
------------------------------------------------------------
------------------------------------------------------------
------------------------------------------------------------
------------------------------------------------------------
------------------nnnctacctgaaatcgaagactttggatatggaaaggacacc
---------agttattccnnn---------------------------------------
------------------------------------------------------------
------------------------------------------------------------
---------------caaatacccgacaattgggataaggtcctcgaaggaattcgtaaa
atgagggctgctgaagacgcc------cctgtagattcaatggggtgtgagaaagctggc
acatccctaccc---cccaaggaaagaagatttgccgttttggtatcttcactcttgtca
agccaaacaaaggataatgtcactcatggtnnn---------------------------
------------------------------------------------------------
------------ggtttttacactagaaaagcaagcaacatgaaaaaaatcgcaaaaatt
tgtctctcaaagtatgacggagatattcctagtacattagaggggttgctccagcttcca
ggcatcggccccaaaatggctcatttggtn------nnn---------------------
------------------------------------------------------------
---------------------cagaaaacttcgactcctgaggagactagagtgtcctta
caactatggctt------------cctaaggaagaatgggttcccatcaatccactcctg
---------gtt------ggatttgggcagactgtgtgtactcctctcaggcctcgttgt
ggcatatgcacgataagtggcttatgcccatcagcattcaaagagagc---tcg------
agc---------------------------------
>StrigaAsiatica
ttcagccaaatgcgaatcacaaggttttcgtcagca------------aaaagggagatg
aatccatctagtggatcaaaaatcatagtttcaaggttgcagcttacagggggtcct---
------------gaaagtggagaa---aataaggaattggttcaagaa---ctc---cgt
gtctttgttaggaaaagaaga------ggtaaaaaaact---gaccaggccatt---gtt
gaagaggttaaacctcag------------attcttgatcagaag---------------
------------ccttctagcctccctgaaattgaagattttggataccagacggac---
------------------------------------------------------------
------------------------------------------------------------
------------------------------------------------------------
---------aaaacagaagcgcctgaaaactgggagaaggtccttgaatctattcgtaat
atgaggtcttccgaagatgcc------cctgtagattcaatggggtgtgaaaaagctggc
agttctcttcct---cctgaggagagaaggtttgcagttttggtatcttcactcttatcg
agtcaaacaaaggat---------cacnnngctattcaacggcttctgcaaaatgatttg
cttacggccgaggccattgac------aaagctagtgaagatgaaatcaagaagttaatt
tac---cctgtgggattttacacaagaaaagcaagcaacatgaaaaaaatcgcaaaaatt
tgtctctcaaagtacgatggagatattcctagtacattggatgggctgctgcagcttcca
ggaattggccccaaaatggcgcatttggtc------atgaatgtcgggtggaataacgtt
caaggaatatgtgtagacactcatgttcaccggatttgtaatcgtctcggatgggtttca
------cgtcccggcactaagcagaaaacttcaaccccagaggaaactcgagtgtcctta
caacaatggctt------------cctaaggaagaatgggttcccatcaaccctcttctg
---------gtg------ggttttggtcagactgtatgcactcctcttagacctcgttgt
ggcatatgcacgataagcgatttttgtccatcggcattcaaagagatc---ccg------
agcccattatcc------------aaaatgaaaaaa
>Alectravogelii
ttaagccaaatgcgaataacaagactttcgtcgtcc------------aaaagggagatg
aacccatctgcagac------------------------tccaaaatcgtaggtcct---
------------gaaagtgaa------aataaggagtcgattcaaaaa---ctc------
gtgtttgttaggaaaaagagg------gccaagaaaact---gtccagaccgta---gtt
ggagaggtaaaacctgag------------attcttgatccgaag---------------
------------cattctagcctcccagaaattgaggattttgggtatcagaaggtcact
---------agtcattctatt---------------------------------------
------------------------------------------------------------
------------------------------------------------------------
---------acaacacaaactcctgacaactgggagaaggttcttgaaggtattcgggat
atgaggtcttccgaagatgcc------cctgtagattcaatggggtgtgaaaaagctggc
agttcccttcct---cctgaggagagaagattcgcagttttgatatcttcactcttatct
agtcaaaccaaggatcacgttactcatggagctattcaacggcttatgcaaaatgatttg
cttacagctgaagccattgac------aaagccagtgaagatgaaatcaagaagttaatc
tac---cctgtgggattttacacaagaaaagcaagcaatatgaaaaaaatcgcaagaatc
tgtctctcaaagtatgatggagatattcctaatacattggaagggttgctgcagcttcct
ggcatcggccccaaaatggcgcatttggtc------atgaatgtggggtggaataatgtt
caaggaatatgcgtagacactcatgtgcaccggatttgtaatcggcttggatgggtttcg
------cgcattggtactaagaagaaaacttccaccccagaggaaactagagtcgcctta
caactttggctt------------cctaaggaagaatgggttaccatcaaccctctcctg
---------gtg------ggttttgggcagactatatgcactcctcttagacctcgctgt
ggcatatgcaaggttagtggtttttgtccatcggcattcaaagagagc---ccg------
agcccattatcc------------aaaaagaag---
>Escobedia
ttaagccaaatgcaaacaacaagactttcgtcgtcc------------aaaagggagacg
aacccatctgctgac------------------------tccaaaatcacaggtcct---
------------gaaagtgaa------aataaggagtcggttctaaaa---ctc---ggg
---tttgttaggaaaaagaga------gccaagaaaact---gtccagaccgta---gtt
gaagaggtaaaacctgag------------attcttgatccgaag---------------
------------cattctagcctccctgaaattgaggattttggatatcagaagagcaca
---------agtcattctatt---------------------------------------
------------------------------------------------------------
------------------------------------------------------------
---------acaacacaaactcctgacaactgggagaaggttcttcaaggtattcgggat
atgaggtcttccgaagatgcc------cctgtagattcaatggggtgtgaaaaagctggc
agttcccttcct---cccgaggagagaagattcgcagttttgatatcttcactcttatct
agtcaaactaaggatcatgttactcatggagctattcaacggcttatgcaaaatgatttg
cttacgactgaagccatggac------aaagccagtgaagatgaaatcaagaagttaatc
tac---cctgtgggattttacacaagaaaagcaagcaatatgaaaaaaatcgcaaaaatt
tgtctctcaaagtatgatggagatattcctaacacattggaagggttgctgcagcttcca
ggcatcggccccaaaatggcccatttggtc------atgaatgtagggtggaataacgtt
caaggaatatgcgtagacactcatgtgcaccggatttgtaatcggcttggatgggtatca
------cgtcttggcactaagcagaaaacttccactccagaggaaactagagtctcctta
caactatggctt------------cctaaggaagaatgggttcccatcaaccctctcctg
---------gta------ggtttcggccagactgtgtgcactcctcttagacctcgctgt
ggcatatgcacggttagtggtttttgtccatcggcattcaaagagagc---ccg------
agccgattatcc------------aaaaagaag---
>Aeginetiaindica
ttcatccaaatgcgaacaacaagactttcgtcctcctcc------tccaaaagggagatg
aacccatctgctgat------------------------tcaaaagtttcaggacct---
------------gaaactgga------aataaagaatctgctcaagag---ctc---atg
gtatttgttaggaaaaagaga------gccaaaaaaact---gtacgaacctca---gtc
gaagaggttaaacctcag------------attcatgatcagacg---------------
------------cgtcccagccttcctgaaatcgaagattttggatatcaaaatggtaca
---------agtcattctcgt---------------------------------------
------------------------------------------------------------
------------------------------------------------------------
---------acgacagtggctcctcataactgggagaaggtccttgaaggtattcggagt
atgaggtctggtgaagatgcc------cctgtagattcgatggggtgtgagaaagctggc
agttcccttcct---cccaaggagagaagattcgcagtgttggtgtcttcgctcttatcg
agtcaaacaaaggatcatgttactcatggagctattacgaggcttcagcaaaatgatttt
cttacagctgaagccattgac------gaagcaagtgaagatgaaatcaagaagttaatt
tac---cctgtgggattctacacaagaaaagcaagcaacatgaagaaaatcgctaatatt
tgtctctcgaaatacgatggagatattccgagtacattggaggggttgctgcagcttccc
ggcatcggccccaaaatggcgcatttggtg------atgaatgtaggatggaacaatgtt
caaggtatatgtgttgacactcatgtgcatcggatttgtaataggcttggatgggtatta
------cgccccggcaccaagaagaaaacatcgactccagaggaaacaagggagtcctta
caactatggctt------------cccaaggaagaatgggttcctatcaaccctctcctg
---------gtg------ggtttcggacagactgtatgcaccccacttagacctcgatgt
ggtctatgcacgataagtggtttttgcccgtccgcgttcaaagaaagc---tcg------
agcccattgtcc------------aaaaacaag---
>ChristisoniaKwangtungensis
ttcagccaaatgcgcnnnacaagactttcgtcatcc------------aaaagggagatg
aacccatcttccgat------------------------tcaaaaatttcaggtcct---
------------gaaactgga------cataaggaatctgctcaagaa---ctc---atc
gtctttgttaggaaaaagaga------gccaagaaaact---gtacgaacctta---gtc
gaagaggttaatcctcag------------attcatgatcagacg---------------
------------cgtcctagcctccctgaaatcgaagattttggatatcagaatggcacc
---------agtcattctcgt---------------------------------------
------------------------------------------------------------
------------------------------------------------------------
---------acgacacaaggtcctcataactgggagaaggtccttgaaggtattcgtaat
atgaggtcttctggagatgcc------cctgtagattcaatggggtgtgaaaaagctggc
agttctcttcct---cccaaggagagaagattcgcagttttggtatcttcgctcttgtcg
agtcaaacaaaggataatgttactcatggagctattaccaggcttctgcaaaatgatttt
cttacagtggaagccattgac------aaagcaagtgaagatgaaatcaagaagttaatt
tac---cctgtgggattctacacaagaaaagcgagcaacatgaagaaaatcgcaagaatt
tgtctctcaaagtacgacggagatattcccagtaagttggatgggttgctgcagcttcct
ggcatcggccccaaaatggcgcatttggtg------atgaatgtaggatggaacaatgtt
caaggaatatgtgtggacactcatgtgcatcggatttgtaataggcttggatgggtatta
------cggcccggcactaagcagaaaacatggactccggaggaaagtagggagtcctta
caacaatggctt------------ccgaaggaagaatgggctctcatcaaccctctcctg
---------gtg------ggtttcggacagactgtatgcacccctcttagacctcgatgt
ggcgtatgcaccataagtggtttttgcccctctgcattcaaagacaag------------
------------------------------------
>ConopholisAmericana
atcaaccaaatgcgaacaacaagacttttgtcgtcaccc---------aaaagggagata
aacccatctgctgat------------------------tcaaaaatcccaggttct---
------------gaaagtgctgca---aatgaagaatctgtacgacaa---gtt---cgt
gtctttgttaggagaaagaga------gccaagaaaact---gttcaaaccata---gtt
gaagaggttaagcctgag------------attctttatcagaag---------------
------------ccttgcggcctacctgaaattgaagattttggatatggaaacggcaac
---------agttattctcgt---------------------------------------
------------------------------------------------------------
------------------------------------------------------------
---------ttgaaacaaacacccgacaactgggaaaaggtccttgaaggaattcgtaaa
atgagatcttttgaagatgca------cctgtagattcaatggggtgtgaaaaagctggc
agttcccttcct---cctaaggaaagaagattcgcggttttggtatcttcactcttgtcg
agccaaacaaaggatcatgttactcatggagctattcagaagcttcttcaaaatgatttg
cttactgctgaagccactgac------aaagccggtgaagatgaaatcaaggaattaatt
tac---cccgtgggattttacacaagaaaagcaagcaacatgaaaaaaattgcaaagatt
tgtctctcaaagtacgatggagatattcctagtacgttagaagggttgctccaacttccg
ggcatcggtcccaaaatggctcatttggtt------atgaatgtagggtggaataatgtt
caaggaatatgtgtagacactcatgttcaccggatttgtaatcggcttggatgggtttca
------catcatggcactaagcagaaaacttcaactccagaggagactagacagtcgttg
caactatggctt------------cctagggaagaatgggttcccatcaatcctctcctg
---------gtt------ggtttcgggcagactgtatgcacgcctcttagacctcgttgt
ggcatatgcacgataagtggtttttgcccatcggcatttaaagagaac---tca------
------------------------aaaactaag---
>Epifagusvirginiana
------------------------------------------------------------
------------------------------------------------------------
------------------------------------------------------------
------------------------------------------------------------
------------------------------------------------------------
------------------------------------------------------------
------------------------------------------------------------
------------------------------------------------------------
------------------------------------------------------------
------------------------------------------------------------
------------------------------------------------------------
------------------------------------------------------------
------------------------------------------------------------
------------------------------------------------------------
------------------------------------------------------------
------------------------------------------------------------
------------------------------------------------------------
---------------------------------------------------tgggtttca
------cgtcgtggcactaagcagaaaacttcaactccagaggagactagacagtcattg
caactatggcta------------cctaaggaagaatgggttcccatcaatcctctcctg
---------gtt------ggtttcgggcagaccgtatgcacgcctcttagacctcgttgt
ggcatatgcacgataagtggtttttgcccatcggcatttaaagagagc---cgt------
agccctacatcg------------aaaactaag---
>OrobancheCumana
------------------------------------------------ggggtt------
---------------------------------------tatggtaaacgaagttct---
------------gaaagcgca------agtgatgaatctgtacaagaa---ctt---ggt
gtctttgttaggaagaagagg------tgcaagaaatct---gttctaactaca---gtt
gtggaggtcaagcctgca------------acactactccaaaag---------------
---------------cccggcctacctgaaattgaagattttggatatggaaaggacagc
---------tgttattctcgt---------------------------------------
------------------------------------------------------------
------------------------------------------------------------
---------ccgtcccaaacacctgacaattgggagaaggtccttgacggaattcgtaag
atgaggtctttggaagacgca------cccgtggattcaatggggtgtgaaaaagctggc
agttcccttcct---cctaaggaaagaagattcgcggttttggtatcttcgcttttgtca
agccaaacaaaggatcatgttactcatggcgctattcaaaagcttattcaaaatgagttg
cttacagctgaagccattgac------aaaaccgacgaagataacatcaaggaattgatt
tac---ccggtgggattttacacaagaaaagcaagcaacatgaaaaaaatcgcaaaaatc
tgtctctcaaagtacgagggggacatccctagaacgttagatggcttgcttcagcttccc
ggcattggccccaaaatggctcatttggtc------atgaatgtggggtggaataatgtt
caaggaatatgcgtagacactcacgtccaccggatttgtaatcggcttggatgggtttca
------cgtcgtggcactaagcagaaaacttcaactccagaggagactagagagtcctta
cagctttggctt------------cccaaggaagaatgggttcccatcaatcctctcctg
---------gtt------ggtttcgggcagacagtttgcacccctttaagacctcggtgt
ggcatgtgtacgataagtggtttttgcccatcggcattcaaggagagt---cgt------
agcccgtcattg------------------------
>Ofasciculata
------------------------------------------------------------
------------------------------------------------------------
------------------------------------------------------------
------------------------------------------------------------
------------------------------------------------------------
------------------------------------------------------------
------------------------------------------------------------
------------------------------------------------------------
------------------------------------------------------------
------------------------------------------------------------
---------------------------------------------nnngaaaaagctggc
acttcccttcct---cctaaggaaagaagattcgcagttttggtatcttcacttttgtca
agccaaacaaaggatcatgttactcatggagctattcaaaagcttctgcaaaatgatttg
cttacagctgaagctattgac------aaagccaatgaagatgaaatcaaggaattaatt
tat---cctgtgggtttttacacaagaaaagcaagcaacgtgaaaaaaatttcaaaaatt
tgtctcacaaagtacgatggagatattcctaatacgctagaggggttgctccaacttccg
ggcatcggccccaaaatggctcatttggtc------atgaatgtagggtggagtaatgtt
caaggaatatgtgtagatactcatgtgcaccggatttgtaatcggcttggttgggtttca
------cgtcgtggcactaaacagaaaacttcaaccccagaggagactagagagtcacta
caactatggctt------------cctaaggaagaatgggttcccatcaatcccctcctg
---------gta------ggtttcgggcagacaatatgtacacctcttagacctcgttgt
ggcatatgcacgataagcgagttttgcccatcggcattcaaagagagc---cat------
actccttcatcc------------aaaactaag---
>PhelipancheAegyptiaca
ttcagccaaatgcgaacagcaaggctttcgtcaatc------------aaaagggagacg
agcccatctgctgat------------------------tcaaaaaacccaggttct---
------------gaaagtgca------aatgatgaatccgtacagaaa---ctt---cgt
gtttttgttaggaaaaagaga------gccaaaataacc---gttcaaaccaaa---gtt
gaagaggttaagcctgaaact---------cttcttgatcaaaag---------------
------------ccttacagcctacctgaaatcgaagactttggatatggaaaagccgac
---------acttattcccgtttg------------aag---------------------
------------------------------------------------------------
------------------------------------------------------------
---------acgaaacaaatacccgataactgggaaaaggttcttgaaggaattcgtaaa
atgaggtcttctgaagatgca------cccgtagattcaatggggtgtgaaaaagccggc
acttcccttcct---cctaaggaaagaagatttgcagttttggtatcttcacttttgtca
agccaaacaaaggatcatgttactcatggcgcgattcagaagcttcttcaacgtgatttg
cttacagctgaagccattgac------aaagccgatgaagatgaaatcaaggaattaatt
tat---cctgtgggcttttacacgagaaaagcaagcaacatgaagaagattgcaaaaata
tgtctctcgaagtacgatggcgatattcctagttcgttagaagggttactccaacttccg
ggtatcggccctaaaatggctcatttggtg------atgaatgtagggtggaataatgtt
caaggaatatgtgtggatacgcacgtccatcggatttgtaatcggctcggttgggtttcg
------cgtcgtgccactaagcagaaaacatcaactccagaggagaccagagagtcctta
caactatggcta------------cctaaggaagaatgggttcccatcaatcccctcttg
---------gtt------ggtttcgggcagactatatgtacacctcttagacctcgttgt
ggagtatgcacgataagcgacctttgcccatcggcattcaacgagagc---cct------
agcccctcgtcc------------aagactaaa---
>LindenbergiaPhilippensis
ttcaacaaaatgacgacaacaaggcattcatcagcc------------aaaagggagata
aacccatcagtcgaa------------------------gcaaaaaacccaggttct---
------------gaaagtgca------aatgatgaatctgtacaaaaa---ctt---cgt
gtttttgttaggaaaaagaga------gccaagaaaatt---gttcagaccaca---gtt
gaagagggtaagcctgag------------attcttgatcaaaag---------------
------------ccctgcagcctacctgaaatcgaagattttggatatggaaacgacacc
---------agttattcccat---------------------------------------
------------------------------------------------------------
------------------------------------------------------------
---------atgacacaaaccccggataattgggaaaaagtgcttgaaggaattcgagaa
atgaggtcttccgaaaatgca------cccgtggattcaatgggttgtgagaaggctggc
agttcccttcct---cctaaggaaagaagattcgcagttttggtatcttcactcttgtca
agccaaacgaaggataatgttactcatggagctattcaacggcttcttcaaaatgattta
cttacagctgaagccattgac------aaagctgatgaagatacaatcaaggaactaatt
tat---ccggtgggattttatacaagaaaatcaagcaacatgaaaaaaattgcaaaaatt
tgtctcttgaagtacgatggagatattcctagtacattaaaggagttgcttgagcttcca
ggcatcggccccaaaatggctcatttggtc------atgaatgtagggtggaataatgtt
caagggatatgtgtagacactcacgtgcaccggatttgtaatcggcttggatgggtttca
------cgtcgtggcactaagcagaaaacttcaactcctgaggagactagagagtccttg
caacaatggctt------------cctaaggaagaatgggttcccatcaatcctctactg
---------gtt------ggctttggccaaacaatatgcactcctcttagacctcgttgt
ggcatatgcacgataagtggtttttgcccatcggcattcaaagagacc---cct------
agcccgtcaccc------------agaaaaccc---
>OleaEuropaea
---------atgccttcaacacaaatttcaacgtcc------------aaactggggata
cctccttcatctccggag---------------------ccagagaacccagctcct---
------------gaaagttca------aatgccggttctgtaccaaat---ctt---cgc
gtctttgttaggaaaaagaga------cccaaaaaaact---cttgaaagcact---ccc
atagcggttgaagcagaa------------actcgtgatcaaaag---------------
------------ctatgcagccctcctgaaattgaagattttgcatttggaaaggacagc
---------agttattctcattta------------------------------------
------------------------------------------------------------
------------------------------------------------------------
---------acacaaccaccacctgccaactgggaaaaggtccttcgagaaattcgcaaa
atgaggtcttccgagggtgca------ccggttgattcaatggggtgtgagaaagctggc
atttctcttcct---cct------------------------------------------
---------------------------ggagctattcagcggcttcttcagaatgatatt
cttactgcagaagccatcgac------cgatcggatgaagttaccattaagaacttacta
tac---ccagta--g---------------------------------------------
------------------------------------------------------------
------------------------------------------------------------
------------------------------------------------------------
------------------------------------------------------------
------------------------------------------------------------
------------------------------------------------------------
------------------------------------------------------------
------------------------------------
>IpomoeaNil
tgtagcaaaatgtcaagaact---------------------------cctaggcgaact
ccgccttcc------------------------------aaccctaacccaggctctcaa
------------gaaaatccc------agtggggattctgcggcggaa---ctt---cgc
gtatttattaggagaaagaga------gtgaagaaggca---gtggaaattgtt---gcc
aacgagattgagaaagaa------------tctccaaataaaaaa---------------
------------gttcttggacttcctgatatcgaggatttttcttataggaaggatgcc
---------atcaattctcagtcaacacctgtctcaagtgaaggcatgattgggaaggaa
gttctatccttaagc---------------------------------------------
------------------------------------------------------------
caa---aaaacagtacaaccacctcccaactgggaaaaggtccttgaaggaatccacaaa
atgaggtcttctgaagatgct------cctgtggactccatggggtgtgagaaagccggg
agttctcttcct---cccaaggaaagaagatttgctgtccttgtatcttcactcttgtcc
agccaaaccaaagacaatgttacacatggagctgttcagcgtctccttcaaaatggttta
cttactgcagatgctatcgac------aaagctgatgaagccaccatcaaaagcctgata
tac---cctgttggtttttacacgagaaaggctagcaacatgaagaaaattgctaaaatt
tgcctctcaaagtatgatggggacatccctactacattggatgagctgcttctactgcca
gggattgggcctaagatggctcatcttgtt------atgaatgttggatggaataatgtc
caagggatatgtgtagatactcatgtgcaccgtatatgtaatcggctgggatgggtgtct
------cgtatagggacgaaacagaaaactagaactcctgaagagactagagagtccctg
caactatggctt------------ccaaaggaagaatgggttccaatcaatcctcttttg
---------gtg------ggatttggacagactgtatgtacacctttgaggcctcgctgt
ggagtctgcacgataagggacttgtgtccatctgcgtttaaagaggca---tca------
agcccttctcct------------tcttcccggaag
>SolanumTuberosum
------------------------------------------------------------
------------------------------------------------------------
------------------------------------------------------------
------------------------------------------------------------
------------------------------------------------------------
------------------------------------------------------------
------------------------------------------------------------
------------------------------------------------------------
------------------------------------------------------------
------------------------------------------------------------
------------------------------------------------------------
------------------------------------------------------------
------------------------------------------------------------
------------------------------------------------------------
------------------------------------------------------------
------------------------------------------------------------
---------------atggctcatctagtt------atgaatgttgcatgggaaaacgtc
caagggatatgtgtagatactcatgtgcatcgtatttctaatcggcttggatgggtatca
------cgtcctggaactaagcagaaaacgagaacccctgaggagaccagggagtccttg
caactttggctt------------ccaaaggaggaatgggtgccaatcaatcctctcttg
---------gtt------gggtttggtcagaccatttgtactcctttgagaccacgttgt
gcaatctgtacagtaagtgatctctgcccatccgcattcaaagaggca---gca------
agcccatcttcc------------acctccaaaaag
>CoffeaCanephora
atccgaaagatgtcccaaacccgattttcatcc---------------aaaacccagatt
ccaacttcaaaccat------------------------aagaaaaacccaggtgat---
------------gaaagctgc------aatggaggttctgctgcaaat---att---cga
gtctttgttaggaaaaagaga------gcaaaaaagagt---ctagaaattagtccaaag
gaggaggttaaggctgaagaa---------cctcggcagcagcag---------------
------------ctttgcagtccacctgacattgaagattttgcatatggaaagaaatgt
---------ggctattcctac---------------------------------------
------------------------------------------------------------
------------------------------------------------------------
---------tcaactcaagctcctgaaaattgggaaaaagttcttgaaggaattcgcaga
atgagatcttcagaagatgca------ccagttgattccatgggttgtgagaaagctgga
aattctcttcct---cctaaggaacgaagatttgcagttttggtatcttcactcttatca
agtcaaaccaaagatcacgttacccatggcgctgttcagcggctcttacagaatgggctg
cttaatccagatgccttagac------aacactgaagaagctacaattaagaacttgatt
tac---ccagttggtttttacacaagaaaggcttccaacttaaagaagatagcgaaaatt
tgtcaattgaagtatgatggggacattccaagcacattggaggacttgcttcaactccca
gggattggtcctaagatggctcatctggtt------atgaatgttggttgggagattgtt
ctaggtatctgtgtggatactcatgtgcatcgaatctgtaatcgtcttggttgggtatca
------cgccctggcacaaagcagaaaacttcttcgcctgaggagacaagggagtccttg
caactgtggctt------------ccaaaagaagaatgggttgcaattaatccacttctg
---------gtt------ggcttcggacagacaatatgtactcctttgagacctcattgt
gggacatgcacagtcagcaatttctgcccatctgcatttaaagagatc---tca------
agcccatcgtcc------------acacccaagaaa
>AquilegiaCoerulea
------------atgatgacgagagctggttca---------------tctcttcaatct
tccatatcatgttcc------------------------aagcaatttccatcaaaaccc
------------aaaaccccc------aatttagaatcagaaccaaag---ctt---cgt
gtttatgtcagaaaacgaaagcttacaataagcaaaact---gaagaaatccaa---cca
gaaaaaccaaaacttgaa------------------------------------------
---------------tcatcactcattgatattgaagatttttcttacaagaaaacaaat
---------gggtctgtttta---------------aaacaagggaaatcatcaaaactg
ttggtaaaagtg------------------------------------------------
------------------------------------------------------------
---------ggagaaacaccaccagcgaattgggttgaagttcttaaaggaattcgggaa
atgaggtcttctgaaaatgct------cctgtagatacaatgggatgtgagaaagctgga
aatagtattgaatctccaaaagaaagaagatttgctatattggtatcttcattattatca
agtcaaactaaagatcaagttaatcataaagcaattcaaaggttacttgcaaatgggttg
ctttcagctgaagcaattgatcaagaagaagttgatgaagaaacactcaagaaattgatt
tac---cctgttgggttttatactagaaaagcttcaaacttgaagaaaatcgctaaaatt
tgtttgaataaatatggtggagatattccaagtacattggaagagttgatgttgttacct
ggaataggtcctaagatggctcatttagtg------atgaatgtggcttgggagaatgtt
caaggtatatgtgttgatactcatgttcataggatttgtaatagattgaaatgggtgaat
------------------------tctacttcatcacctgaggggactagagagggttta
cagttgtggcta------------cctaaggaagaatgggttgcgataaatccgttgttg
---------gtt------ggttttgggcaaactgtgtgtactcctcttagacctaattgt
gggatttgtagcattaatcatttatgtccgtctgcatttaaagatacc---cca------
actaagtctacttcatctattagaagaacaaagaaa
>HelianthusAnnuus
tccaccgatagaatgcataccagagcgacatctata------------aaagcggaaatg
gcatcttca------------------------------gagcagaacccgaagtcc---
------------gaatcagat------------------------------atc---cgt
gttttcgttaggagaaagaga------tcgaggaagcca---caaatcattacc---gaa
aatatcgtaaaagtagag------------cctcaagaccagaag---------------
------------ttaggtagcctacctgacattgaagaatttgcatataaaaagcctgaa
---------atcaacttacctcag------------agaaaatctaaacccatcatgaat
aataacgataaaacc------------------------------gaggtc---------
------------------------------------------------------------
---------aaagtcaaaccaccatcaagttgggtcaaagttctagaaggaattcgtgaa
atgagatcgttagaagatgct------ccggtagactctatgggatgtgagaaagccggt
aattctcttcct---cctaaagaacggaggtttgctgttttaatatcttcgcttttgtcg
agccagaccaaagataatgttacgcatggagccatacaacgtctccttgacaacaatctt
ctcaaaccggaaatgatcgac------aacgctgatgaatcaaccataaaagacttgatt
tac---ccggttggattttacacaagaaaagccgccaacatgaagaaaattgcaaagata
tcgctgttaaactacgatggagatattcctagcactctcgaggcattgctgtcacttcca
ggtattggtcccaagatggctcatttggtg------atgaatgtagcatggaataatgtt
caagggatatgtgtagatactcatgtgcaccgtatttgtaaccgtcttggttgggtccca
------------------------cagacgaaaacaccagaggaaacaagagaggcgttg
caaatgtggctt------------cctaacgaagaatgggtcccgattaatccacttttg
---------gtg------ggttttggacaaactatatgtacccctcttcgaccttcttgc
agtttatgtagcgttaatgggctttgcccatctgcatttcgcgaggct------------
acacccaagaaagtatcacgcgtgaaaacaaaacct
