# Supplementary material for: Altered Mitochondrial Respiration Is Associated With Loss of Nuclear‐Encoded OXPHOS Genes in Parasitic Broomrapes
Source: Ecol Evol. 2025 Jul 6;15(7):e71737. doi: 10.1002/ece3.71737 (PMC12230201; doi:10.1002/ece3.71737)
Supplement: Supplementary file 1 — Appendix S1. [file ECE3-15-e71737-s003.tgz › Orobanchaceae_O2K_Supplementary_v3/Data_S1/DataS1/RRR/OG0004383.filter.hyphy.fas]

>AmborellaTrichopoda_ERN19576.1
ATGGGTTTGGTTACTGCGCAAGGCCCTTTCATTAAGAAGGTGGTGTTCCAAAATAGTGTTGTTCCTTATGAATTTGTGGAAGAGATATCAGATGATGCTATGGCAGAGGAGCAAGCTGTCAATAGTGAATCCATTGAGAAAGTGACTACTAAGACTGAATCCAATAATGCACAGGCTGAGCAGAGAAAGAAGCTTTTATGTCTCTATGATAAAGTTCTCATAGTTGACAATCTCTCAGTGGCAAAGTCTGTTGTTTCAAAATTAACTAAGGAGTACCGGCACCTTGTCCATGCATGCGATACAGAGGTTGCTAAGATTGATGTGAAGGGGGAAACCCCAGTGGGTAATGGAGAAGTTATTTGTTTCAGCATCTATTCGGGT---GAAGCAGATTTTGGAAATGGAAAATCATGTATCTGGGTAGATGTTCTTGAT---GGTGGGAGAGATATGTTGATGGCATTTGCGCCCTTTTTTGAAGACCCAGCTATAAAAAAAGTTTGGCATAACTATAGCTTTGATAATCATGTCTTGGAGAACTATGGATTTAAGGTCCATGGATTTCATGCTGATACGATTCATCTTGCTCGATTATGGGATTCTTCAAGGCGTGCAGAAGGCGGCTATTCTCTTGAAGCTCTCACAGGTGATCCAAAG---GTCATGTCTGGCCCTGGCTTAACTGCAAAGGATGAACTGATTTCTGGAAAAATATCAATGAAAACTATATTTGGCAAGAGAAAGGTGAAGAAAGATGGGTCTGAAGGGAAACTCGTCACTCTTCCCCCTGTAGAAGAGCTACAAAGGAAAGAGAGAATTCCCTGGATTTGTTATTCTGCCCTAGATTCAGTTAGCACACTGAAGCTTTTTGTGAGCTTGAAGGGGAAGCTGATGGCCATGGGATGGGTGCTGGATGGAGTA------CAAAGGGGAACCATGTACGATTTCTATGAAGAGTACTGGCGTCCATTTGGTGAAATTTTGGTTAGAATGGAATCTGAGGGGATGCTGGTTGATCGTTGTCATCTGTCTAAGATGGAGAAAATAGCCATTCAAGAGAGAGAAATTGCCGTCAACAGATTTAGGAAGTGGGCTTCTCAGTATTGTCCAGATGCCTTGTACATGAATGTGGGGAGTGATTCTCAATTGCGTCTACTTTTCTTTGGTGGGATGCAAAACAGGAAGGATCCCAATGAAACTTTGCCATTTGAGAAGACTTTTAAGGTACCAAATGTTGATGAGTTTATCGAGGAAGGCAAAAAAGCTCCTGCAAAGAATAGGACGATTGTGCTTCGTAGCCTTGGT---------------GTTGAGATGCACACTGAGATGTATACACCGTCTGGCTGGCCCTCTGTTAGTGGAGATGCTCTAAAAGCCTTTGCCGGAAAGGTCTCCTCAATCCCT---TATGGTGCA---ATG------GATGAC------AATGAT------GAA---------AAT------------------CCTGTAGATTCG---------------------GTA------------------------TTAGAAGAAGAAGAA---GCCAAGCTCAATGGGAAG------GAGGCTTCAACTTCTGCTGAA---ATAGATACATCTATGTATGGAAGTGCATATTCTGCGTTTGGTGATGGCGAGAAAGGGAGGGAGGCATGTCATGCAATTGCTGCTCTTTGTGAAGTTTGTTCAATTGACTCCTTGATATCCAACTTTATATTACCCCTTCAGGGTGACCGGATATCATGCGGGAATGGACGCATTCATTGTTCTCTTAATATCAACACTGAGACTGGACGTTTGTCTGCTAGGAGGCCAAGTTTGCAGAATCAACCTGCATTAGAGAAGGATCGGTACAAAATTCGTCAGGCTTTTATTGCGGCACCTGGGAACTCTCTCATTGTTGCTGATTATGGGCAGCTGGAGCTGAGAATCCTTGCACACCTGTCCAATTGCAAGAGTATGTTGGATGCTTTCAAAGCTGGTGGAGATTTCCATTCAAGGACAGCCATGAATATGTATGCACATGTGTGCGAGGCTGTAGAGGAAAAGCGTGTTCTTCTTGAGTGGCACCCTCAGCCTGGAGAAGAGAAACCACCAGTTCCTCTTCTGAAGGATGCTTTTGGTTCAGAAAGAAGGAAAGCGAAAATGCTGAACTTCTCCATCGCTTATGGGAAGACTCCTGTTGGACTTTCACGGGATTGGAAGGTCTCTCTTAAGGAAGCAAAAGAAACAGTGAATCTTTGGTATAAGGAAAGAAAGGAGGTTTTGCGATGGCAAGAAGAACGCAAATCGGAGGCAGCCAACAAAGGGTGTGTTCATACACTTCTTGGGCGTGCCCGGCGTTTCCCATCCATGGCTAATGCCAGTTACTCTCAAAGAGGCCACATTGAACGAGCTGCCATTAATACCCCAGTGCAGGGTAGTGCTGCAGATGTTGCGATGTGTGCCATGCTTGAAATATCGAGGAATTCTCGCTTGAAAGATCTTGGTTGGAAGTTACTCTTGCAGGTA---CATGATGAAGTGATATTGGAAGGACCCACTGATTCAGCAGAGGAAGCCAAGGCCATAGTCGTGGAGTGCATGTCCAAGCCATTCTAT---GGCACCAACTTTCTCAAAGTCGACCTATCAGTGGATGCCAACTGTGAACAGAACTGGTACGCTGCCAAG
>CinnamomumMicranthum_RWR85085.1
ATGGCCATGTCGACTCAGGGCTCCCCTTTCATGCAAATGGAACCATCATTGAATCTCCTGAGTGACAGTAGAGAATTGGTGGCTGCTAGATCCAATGATGCAACTGAAAGGGAGGCATCTGATGGTGGATCTGCTGAGGAAATAAATCCCAGGAAAGAATGCGATTCTCGTACTTCTCATCTTCGTGGGAGACTTACTAGAATATACAACAAAGTTCTCGTTATTGACAATATCTCAATGGCAAAAAGGGTA---------------------------------------------------------TCAAAGATTGATGTGAAGCAGGAGACTCCTGTTGGTCATGGAGAGATCATATGCTTCAGTATATATTCTGGTTCAGAAGCTGATTTT---GATGGAAAATCATGCATCTGGGTTGACGTTCTTGATGGTGGCGGG---GATCTATTGAAGGAATTTGCACCTTTTTTTGAAGACCCATCCATTAGAAAGGTATGGCACAACTATAGCTTTGACAGTCATGTGATAGAGAACTATGGATTGAAGGTTTCTGGGTTTCATGCGGATACAATGCATCTTGCACGGCTTTGGGATTCTTCAAGACGAACTAAAGGTGGGTATTCTCTTGAAGCACTTACAAGTGATCCGAAG---GTCATGTTTGGGGTACCATCCACTAAGGGTGACATGATTTCT---GGGAAGATATCAATGAAGTCTATCTTTGGAAGGAAGAAACTGAAGAAGGATGGATCAGAGGGCAAGCTTATCACTATTGCTCCCGTGGAGGAGCTTCAAAGAGAAGATCGAATAGCATGGATTTGTTATTCTGCCTTGGATTCAAGGAGCACACTAAGATTGTACGAGAGCTTGAAAGTGAAGCTAGGTGCCATGAAATGGATTCTTGATGGCATT------GATAGAGGAAACATGTATGACTTCTATGAAGAATACTGGCGCCCATTTGGTGAGCTTTTAGTTAAAATGGAATCAGAGGGAATGCTGGTTGATCGGGCATATCTTTCAGAGGTGGAGAAAGTGGCTATTAAGGAACAACAAGTTGCTGAAGATAAATTTAGGAAGTGGGCATCGAGATATTGTCCAGATGCGAAGTACATGAATGTAGGAAGTGATGCACAACTTCGCCAGCTCTTTTTTGGTGGCACTATCAACAGAAAAAACCAAAATGAAACTCTGCCTATGACGAGGACCTTTAAGGTGCCTAATGTTGATAAAGTGATTGAAGAGGGAAAGAAGGTTGCTACAAAGTTCCGCAATATTAGTTTGTGTCATCTTGGT---------------GTAGAGATGCAAACTGATATGTACACAGCTACTGGGTGGCCTTCTGTTTCTGGTGATGCTCTCAAGGCCCTTGCTGGCAAGGTCTCTGCG---GACATATATGAGTTT---GAA------TCTGAT------GAAGGT------GAC---------GAA------------------GCTTCATCTGAT---------------------TTG------------------------ACTATCGATGAAGTT---GATGAAGAAAAAGGGCCT---------ACTTCAAGGGCAGATGAT---GTGGACACATCTGTTTACGGAAAAGCTTTCCATGCATTTGGAGAAGGTAAGGAGGGGATGGAGGCGTGCCATGCTATTGCTGCTTTATGCGAAATCTGCTCCATGGACTCTCTAATATCCAACTTCATTCTTCCCTTACAGGGTAATCATATTTCTGGCACGAATGGGCGCGTTCATTGTTCTCTAAATATCAATACGGAGACTGGTCGCTTATCAGCCAGGAGGCCTAGCTTGCAGAATCAACCTGCCTTAGAGAAGGACCGTTACAAAATCCGGCAAGCATTTATTGCCGAGCCCGGGAACTCTCTCATTGTTGCTGATTATGGACAGCTTGAACTCAGGATTCTTGCTCATCTGGCAAAATGTAAGAGCATGTCGGATGCCTTCAAAGCTGGTGGAGATTTCCATTCAAGGACTGCGATGAATATGTATCCTCATATTCGAGAGGCTGTTGAGAAAAAGAGAGTACTACTTGAATGGTACCCTCAACCTGGTGAAGAGAAACCTCCAGTTCCTCTATTAAAGGATGCATTTGCTTCAGAAAGAAGAAAAGCAAAGATGCTGAACTTTTCCATTGCCTATGGGAAGACTCCTGTTGGGCTTGCTCGAGATTGGAAGGTTTCTGTGAAGGAAGCTAAGGAAACAGTCGACCTATGGTATAAAGAAAGGAAGGAAGTTTTGAAATGGCAAGAAGAGCGCAAGCAGGAAGCACATGAAAAGCATTGTGTATACACATTGCTTGGACGGGCCCGCCGTTTTCCTTCATTGGTGAATGCTACTAACTCCCAAAGGTCTCATATAGAACGGGCTGCTATCAATACCCCAGTACAGGGCAGTGCCGCTGATGTTGCCATGTGTGCCATGCTCGAAATATCGAGGAATGCCCGTTTAAAAGAGCTGGGTTGGAGGTTACTGCTGCAGGTG---CATGATGAAGTAATACTGGAGGGACCCACAGAGTCGGCAGAGGATGCAAAAGCGATAGTCGTTGAATGTATGTCCAAACCATTCTAC---GGCACAAATTTCCTTGAAGTCGATTTATCTGTTGATGCCAAGTGTGCACAAAACTGGTATGCTGCCAAA
>OryzaSativa_LOC_Os04g54500.1
------------------------------------------------------------------------------------------------------------------------------------------------------------------------------------------------------------------------------------------------------------------------------------------------------------------------------------------------------------------------------------------------------------------------------------------------------------------------ATGGAGTTTGCTCCATTTTTTGAGGACCCCTCAATCAGGAAGGTTTGGCACAACTATAGTTTTGATAGCCATGTCATAGAGAACTATGGAATCAAAGTTGCTGGGTTTCATGCTGATACGATGCATCTTGCACGACTTTGGGACTCTTCAAGAAGAATTGATGGAGGATATTCACTTGAAGGACTTACAAATGATCACAGG---GTCATGGGTGTTGTACCA------AAGGAATTACAAAAGATT---GGAAAGAGATCAATGAAAACCATCTTTGGTTGGAAAAAGATTAAAAAGGATGGATCTGCAGGGAAAATTATCTCTATGGAGCCTGTCGAAGTATTACAAAGGGATGACAGAGAAATGTGGATCTGTTATTCTTCATTAGATTCAATGAGTACCTTACGACTTTATGAAAGTTTGAAAAGCAAGCTGGAAAAAAAGCACTGGACTTTTGATGGTTGC------CCTAGAGGTTCAATGTATGATTTCTACGAGGAGTATTGGCGTCCTTTTGGTGCCCTTCTTGTCAAGATGGAAACAGCTGGAATGCTAGTCGACCGTGGTTACCTTTCAGAAATTGAAAAGGTTGCTGTTGCACAGCGAAAACTAGCTGCGGATAAATTTCGGAAATGGGCATCTAAATATTGTCCTGATGCAAAATACATGAACGTGAACAGTGATACTCAGATTCGCCAACTGTTCTTTGGTGGTATAGAGAATAGATGCAAACCTGGTGAAACTTTGCCAAAGAGTAGAACTATTAAAGTACCAAATGATGGAAGCCTTATTGCAGAGGGCAAGAAAACTCCA---AAGTATTGTACTATTGAACTTTTCAGCATTGTGGAA---------------GATCTGAAAACTGATCTATTTACTGCAAGTGGCTGGCCTTCAGTAAGTGGAGATGCATTGAGAAGTTTGGCTGGTAAACTGCCAACT---GAT---CTTGTTTAC---ACA------ACAGAT------------------GAT---------GTA------------------GAGGATGATGAC---------------------AGT------------------------GGTGATTCAGAAATT---TCTGAGCATGATCTAAAC---------------------------------GACACTGCCTCTTATGGAACTGCATATGAAGCATTTGGAGGAGGAAAGAAAGGAAAGGAAGCATGCCATGCCATTGCGGCTCTCTGTGAGATTTGTTCTATTGACTCGTTGATATCCAACTTTATTCTTCCCTTACAGGGGAATCATATATCATGTGACGAGGGGCGGATCCACTGTTCATTAAATATAAATACAGAAACAGGGCGTCTGTCAGCAAGAACACCAAATTTACAGAATCAACCTGCACTGGAAAAGGATCGGTATAAAATCCGTCAAGCCTTTGTTGCAGCTCCAGGGAACTCTCTCATCGTTGCTGATTATGGTCAGCTGGAGCTCAGGATCTTGGCACATCTTGCTAGTTGTAAAAGCATGTTAGATGCTTTCAAAGCTGGTGGTGACTTCCATTCCAGGACAGCTATGAACATGTACCAGCATATCCGTGATGCTGTTGAAGAAAAGAAAGTACTTCTTGAATGGCATCCTCAACCTGGCCAAGAGAAACCTCCTGTGCCCTTGTTGAAGGATGCCTTTGGTGCTGAGAGGCGGAAAGCTAAAATGCTTAATTTCTCCATTGCATATGGAAAAACACCTGTTGGGCTTGCTCGAGATTGGAAGGTCTCTGTCAAGGAAGCAAAGGATACCCTGAAACTCTGGTACAGGGATAGAAAAGAGGTTTTAGCTTGGCAAATGAAACAAAAAGAATTAGCGCAGGAGAAGTGTGAAGTTTACACTTTGCTCGGGCGGTCGCGCCGCTTTCCTAACATGGCTCATGCAACTTCTGGTCAAAGGGGTCACATTGAGCGAGCTGCTATCAATGCACCAGTACAGGGCAGCGCAGCAGATGTTGCTATGTGTGCTATGCTCGAGATAGATCGGAATGCTCGTCTTAAGGAACTCGGTTGGAGGCTTCTCTTGCAGGTG---CACGATGAAGTGATACTGGAAGGGCCTACGGAATCTGCCGATCTGGCCAAGTCGATTGTGGTTGAATGCATGTCCAAGCCCTTCTAC---GGCACCAACATCTTGAATGTTGAACTGGCTGTTGATGCCAAGTGTGCGCAGAATTGGTATGCAGCCAAG
>OryzaSativa_LOC_Os08g07840.1
ATGGCGGTGGCGCCGCCGCTGCCGCCGGCAATGGAATCTTCTCTGCCTAAAGTTTCCAAGTCAGAGAAAACTTTGGTGGTTGATAAAGCTATCCCAGACAAAAAGGAGCACAAACGCATTACAAGGAAGGTGACGCCAAATTTCCCGGACAAAGCTTCCTTGTCCACTGAGTCAAAAAATGCACGGAAGTTGCTTGCTACCATCTATGACAAAGTTTTGGTTGTCGACAATGTTGAGTCAGCTAGGAGTGTTGTTAAATTGCTTACTACAAAGTACAAAGGCTTTATTCATGCATGTGACACGGAGGTGGCAAATATTGATGTCAAAGAAGAGACACCAGTTGGTCACGGAGAAGTAATATGCTTTAGCATCTGTTCAGGAGGGGAGGCTGATTTTGGAAATGGTAAAACATGCATATGGGTGGATGTGCTAGAT---GGTGGAAGGGATGTTCTAATGGAGTTTGCTCCTTTCTTTGAGGACCCATTTATCAAAAAGGTTTGGCATAACTATAGTTTTGATATCCATGTCATTGAGAACTGTGGAATCAAGGTTGCTGGATTTCATGCTGATACGATGCATCTTGCACGCCTGTGGGATTCTTCCAGGAGAACTGATGGTGGATATTCACTTGAAGGACTAACAAATGATTACAGA---GTCATGGATGCTGTTCTA------AAGGACATACCTAAAACT---GGGAAGGTGTCAATGAAAACTATCTTTGGCCGGAAAAAGGTTAGAAAAGATGGATCTGAAGGGAAAACCATATCTATCGAGCCAGTCGAAAAGTTACAAAGGGAGGATAGAGAGTTGTGGATTTGCTATTCCTCACTAGATTCAATGAGTACATTGAAGCTTTATGAAAGCTTGAAAAACAAGCTTGAAGCAAAGGAATGGATTTTCGATGATTGT------CCTAGAGGAACAATGTATGATTTCTACGAAGAGTATTGGCGTCCCTTTGGTGCTCTTCTTGTAAAGATGGAAACAGAGGGAGTGCTTGTTGACCGTGCATACCTTTCGGAGATTGAGAAAGCTGCTGTTACTGAACGAGAATTAGCAGCGGATAAGTTTCGGAAATGGGCATCTAAGCATTGTCCTGATGCCAAGTACATGAATGTGAATAGTGATAATCAAATTCGCCAACTTTTCTTTGGTGGCATCGAAAATAGAAATAAGCGTGGTGAAACTTGGCCACAAAGTAAAACTTTTAAAGTGCCAAATGATGAAGGCATAGCTACAGAGGGCAAGAAGACTCCA---AAGTCTCGCACAATCAAACTTTTCACTATTGTGGAA---------------GATCTTAAAATTGATATGTTCACCCCGACTGGTTGGCCTTCAGTCAGTGGGGACGTTTTAAGGAGTTTGGCTGGTAAAATACCCACA---GAT---CATATATAT---AAA------ATTGAT------GATGGC------CAA---------GAG------------------TTTGATGAAGAT---------------------GGG------------------------AGCAGTTTGGAACTT---CCTGAGCAGGATATAGAA---------------------------------GACACTTCCCCATATGGAACTGCATATGAAGCGTTTGGTGGAGGAAAGAAGGGAAGGGAAGCATGTCATGCCATTGCTGCTCTATGTGAAGTCTTTTCTATTGACAAATTGATATCCGGCTTCATTGTTCCATTGCAGGGAGATCGTATATCATGCAAGGAAGGGCGCATTCACTGTTCATTAAATATCAATACTGAAACAGGACGCTTGTCAGCAAGAACACCAAACTTACAGAATCAACCTGCTCTTGAAAAGGATAGGTACAAGATTCGCCATGCTTTTGTCGCAGCTCCAGGGAACACTCTTATTGTTGCTGATTATGGCCAACTGGAACTGAGGATCTTGGCGCATCTTACTAATTGTAAAAGCATGCTGGAAGCTTTCAAGGCTGGTGGTGACTTCCATTCTAGGACAGCCATGAATATGTACCAGCATGTTCGTGATGCTGTTGAAGAAAAGAAAGTTCTGCTTGAATGGCATCCTCAACCAGGTCAAGACAAACCCCCAGTGCCATTATTGAAGGATGCTTTTGGCGCTGAGAGGAGGAAGGCCAAAATGCTTAATTTCTCCATTGCATATGGGAAGACTGCTGTTGGTCTATCTTGGGATTGGAAGGTTTCTGTTAGGGAAGCAAGGGATACACTCAAACTTTGGTATAGGGATAGAAAGGAAGTTTCAGCTTGGCAAAAGAAGCAGAAAGCCTTTGCGCTTGAAAAGTGCGAAGTCTACACTTTGCTCGGGCGATCACGCCAATTTCCTAATATGACTCATGCGGGTCCTGGTCAAAAGGGTCACGTCGAGCGTGCTGCTATAAATGCACCAGTGCAGGGCAGTGCAGCAGATGTTGCTATGTGTGCAATGCTTGAGATAGAAAGAAACGCTCGCCTTAAGGAGCTTGGTTGGAGACTCCTATTGCAGGTG---CATGATGAAGTAATCTTGGAGGGGCCTACAGAATCTGCCGAGGAAGCCAAGACCATCGTTGTGGAGTGCATGTCCAAGCCTTTCTAT---GGAACCAACATCCTCAAGGTCGACCTAGCTGTCGACGCCAAGTACGCGAAGAGCTGGTATGCTGCCAAG
>OryzaSativa_LOC_Os08g07850.1
ATGGCGGTGGCGCCGCCGCTGCCGCCGGCAGTGGAATCTTCTCTGCCTAAAGTTTCCAAGTCAGAGACAACTTTGGTGGTTGATAAAGCTATCCCAAACAAAAAGGAGCACAAACGCATTACAAGGAAAGTGACGCTAAATATCCCGGACAAAGCTTCCTTGTCCACTGAGTCAAAAAATGCACGGAAGTTGCTTGCTACCATCTATGACAAAGTTTTGGTTGTCGACAATGTTGAGTCAGCTAGGAGTGTTGTTAAATTGCTTACTACAAAGTACAAAGGCTTTATTCATGCATGTGACACGGAGGTGGCAAATATTGATGTCAAAGAAGAGACGCCAGTTGGTCATGGAGAAGTAATATGCTTTAGCATCTATTCAGGAGGGGAGGCTGATTTTGGAAATGGCAAAACATGCATATGGGTGGATGTGCTAGAT---GGTGGAAGGGATGTTCTAATGGAGTTTGCTCCTTTCTTTGAGGACCCATCTATCAAAAAGGTTTGGCATAACTATAGTTTTGATAGCCATGTCATTGAGAACTGTGGAATCAAGGTTGCTGGATTTCATGCTGATACAATGCATCTTGCACGCCTGTGGGATTCTTCCAGGAGAGCTGATGGTGGATATTCACTTGAAGGACTAACAAATGATCACAGA---ATCATGAATGCTGTTCTA------AAGGACATACATAAAACT---GGGAAGGTGTCAATGAAAACTATTTTTGGTCGGAAAAATGTTAGAAAAAATGGATCTGAAGGGAAAACCATATCTATCGAGCCAGTCAAAAAGTTACAAAGGGAGGATAGAGAGTTGTGGATTTGCTATTCCTCACTAGATTCAATGAGTACATTGAAGCTTTATGAAAGCTTGAAAAACAAGCTTGAAGCAAAGGAATGGATTTTCGATGGTTGT------CCTAGAGGAACAATGTATGATTTCTACGAAGAGTATTGGCGTCCCTTTGGTGCTCTTCTTGTAAAGATGGAAACAGAGGGAATGTTTGTTGACCGTGCATACCTTTCGGAGATTGAGAAAACTGCTGTTGTTGAACGAAAATTAGCAGCGGATAAGTTTCGGAAATGGGCATCTAAGCATTGTCCTGATGCCAAGTACATGAATGTGAATAGTGATAATCAAATTCGCCAACTTTTCTTTGGTGGCATCAAAAATAGAAATAAGCCTGGTGAAACTTGGCCACAAAGTAAAGCTTTTAAAGTGCCAAATGATGAAAGCATAGCTACAGAGGGCAAGAAGATTCCA---AAGTCTCGCACAATCAAACTTTTCACTATTGTGGAAGATCTTAAACTTTTCACTACAGAGGGCAAGAAGACTACAAAGACTGGCTGGCTTAAAGTCCGTGGGGACGTTTTATGGAGTTTGGCTGGTAAAATACCCACA---GAT---CATATATATAAAATT------GATGAT------GATGGC------CAA---------GAG------------------TTTGATGAAGAT---------------------GGG------------------------AGCAGTGTGGAACTT---CCTGAGCAGGATATAGAA---------------------------------GACACTTCCCCATATGGAACTGCATATGAAGCGTTTGGTGGAGGAAAGAAGGGAAGGGAAGCATGTCATGCCATTGCTGCTCTATGTGAAGTCTTTTCTATTGACAAATTGATATCCGGCTTCATTGTTCCATTGCAGGGAGATCATATATCATGTAAGGAAGGGCGCATTCACTGTTCGTTAAATATCAATACTGAAACAGGACGCTTGTCAGCAAGAACACCAAGCTTGCAGAATCAACCTGCTCTTGAAAAGGATAGGTACAAGATTCGCCAAGCTTTTGTCGCAGCTCCAGGGAACACTCTTATTGTTGCTGATTATGGCCAACTGGAACTGAGGATCTTGGCGCATCTTACTAATTGTAAAAGCATGCTGGAAGCTTTCAAGGCTGGTGGTGACTTTCATTCTAGGACAGCCATGAATATGTACCAGCATGTTCGTGATGCTGTTGAAGAAAAGAAAGTTCTGCTTGAATGGCATCCTCAACCAGGTCAAGACAAACCCCCAGTGCCATTATTGAAGGATGCTTTTGGCGCTGAGAGGAGGAAGGCCAAAATGCTCAATTTCTCCATTGCATATGGGAAGACTGCTGTTGGTCTATCTCAGGATTGGAATGTTGAAGTTAGGGAAGCAAGGGATACACTCAAACTTTGGCATAGGGATAGAAAGGAAATTTCAGCTTGGCAAAAGAAGCAGAAAGCCCTTGCGTTTGAGAAGTGCGAAGTCTACACTTTGCTCGGGCGATCACGCCAATTTCCTAATATGACTCATGCGGGTCCTGGTCAAAAGAGTCACGTCGAGCGTGCTGCTATAAATGCACCAGTGCAGGGCAGTGCAGCAGATGTTGCTATGTGTGCAATGCTTGAGATAGAAAGAAACGCTCGCCTTAAGGAGCTTGGTTGGAGACTCCTATTGCAGGTG---CATGATGAAGTGATCTTGGAAGGGCCTACAGAATCTGCCGAGGAGGCCAAGGCCATCGTTGTGGAGTGCATGTCCAAGCCTTTCTAT---GGAACCAACATCCTCAAGGTTGACCTAGCTGTCGACGCCAAGTACGCGAAGAGCTGGTATGCTGCCAAG
>SorghumBicolor_Sobic.006G233700.1
ATGGCGATGGCGCCCGCACCGGCGCCCCCGTTTCATTCTTCTCTTCCGAAAATCTCTGAAGTTGAAACAAGCTTGCCATTTGATGAAAATGCTACAGATGGCCATGCTAAAGAAGGCTCACCTGAGGAGACGGTACAACCTTCTCCGGCTAGAGCGCCCTTATCCCAGGAGTCTATAGATGCGCGGAAGGCACTTGCTACCATCTATGACAAAGTTCTGGTGGTTGACAATGTCATGTCAGCTAGGAGTGTTGTTCAACTGCTTACTACGAAGTACAGAAATTATATTCATGCATGTGACACAGAGGTA---GATATTGATGTTAAACAAGAGACACCAGTTGGCCATGGAAAGGTCACATGCTTTAGCATCTACTCTGGCGCTGAAGCTGATTTTGGAAATGGCAAGACATGCATTTGGGTGGATGTGCTGGAT---GGTGGACCAGATGTACTCATGGAGTTTGCCCCATTTTTTGAGGATTCATCAATCAGGAAGGTTTGGCACAACTATAGTTTTGATAGTCATGTCATAGAGAACTATGGAATTAAAGTTGCTGGATTTCATGCTGATACAATGCATCTTGCAAGACTTTGGGATTCTTCAAGAAGGACGGATGGAGGATATTCTCTTGAGGGACTTACAAATGATCATAGG---GTCATGGGTGTTGTCTCA------AAGGAATTGCGAAAGATT---GGGAAGAGATCAATGAAAACCATCTTTGGTAGGAAAAAGATAAAGAAGGATGGATCAGAAGGGAAGATTACTGCAATCGAGCCTGTTGAAATTTTACAAAGAGAAGACAGAGAATTGTGGATCTGCTATTCTTCATTAGATTCCATGAGTACCTTGAAGCTTTATGAAAGCTTGAAAAGCAAGCTTGAAAGGAAGCCTTGGACTTTTGATGGTTGC------CCCAGAGGTTCATTGTACGATTTCTACGAGGAGTATTGGCGTCCTTTTGGTGCTATTCTTGTAAAAATGGAAACAGCTGGAATGCTTGTTGACCGTGCTTACCTTTCAGAGATTGAAAAGGTTGCTGTTGCACAGCGCAAATTAGCTGCAGATAAATTTCGGAATTGGGCATCTAAGTATTGCCCTGATGCAAAATACATGAATGTTAATAGTGATACTCAGATTCGACAACTCTTCTTTGGTGGTATAGAGAACATATGCAAACCTGGTGATTTTTTGCCGAAGAGTAAAGCTATTAAAGTGCCTAACGATGAAACTGCGGTTTCAGAGGGCAAGAAAGTTCCA---AAGTATCGCACAATTGAACTTTTCAACATTGTGGAA---------------GACCTGAAAACTGATATATTTACTGCAAGTGGCTGGCCTTCAGTTAGTGGGGATGCATTGAGAAATTTGGCTGGGAAGGTTCCATCA---GAT---CTTGTTTACTCAACA------GATGAT------GAATGT------GGT---------AGT------------------CAT---------------------------------------------------------------TCTGAAATT---TCCAACTGTGATCTAGAA---------------------------------GACACCTCTTCTTATGGAACTGCATATGATGCATTTGGAGGAGGAAAGGAAGGAAAAGAAGCATGCCATGCCATTGCAGCTTTGTGTGAGATCTGTTCTATTGACTCGTTAATATCCAACTTCATTCTTCCTCTACAGGGAAATCATATATCATGTAAGGAAGGGCGGATCCACTGTTCCTTGAATATCAACACAGAAACAGGGCGTTTATCGGCAAGGGCACCAAATTTACAGAACCAACCTGCGCTTGAAAAGGATAGGTATAAAATCCGTCAAGCTTTTGTTGCAGCTCCAGGGAACACTCTTATTGTTGCTGATTATGGTCAGCTGGAACTTAGGATCTTGGCGCATCTTGCTGATTGTAAAAGCATGCTAGATGCTTTCAGAGCTGGCGGTGACTTCCATTCCAGGACAGCCATGAACATGTATCCGCATATTCGTGAGGCTGTTGACGAAGAGAAAGTAATTCTTGAGTGGCATCCTCAACCCGGTCAAGAGAAACCTCCCGTGCCGTTGTTGAAGGATGCTTTTGGTGCTGAGAGGAGGAAAGCTAAGATGCTAAATTTCTCCATTGCATATGGGAAAACGCCCCATGGGCTTGCTCGTGATTGGAAGGTTTCTGTTAAGGAAGCAAAAGATACACTGAAACTCTGGTATAGCGATAGAAAGGAGGTTCTGGCTTGGCAAATGAAACAGAAACAGCTAGCACATGAGAAGTCTGAAGTTTATACTTTGCTTGGGCGATCACGCCGTTTTCCAAATATGGCTCATGCAACTTCTGGCCAAAGGGGTCACATTGAGCGTGCTGCTATCAATGCTCCTGTACAGGGCAGTGCAGCTGATGTTGCTATGTGTGCAATGCTTGAGATAGACAGGAATACTCGTCTTAAGGAGCTTGGTTGGACGCTACTGTTGCAGGTG---CATGATGAAGTGATACTGGAAGGGCCTTCAGAGTCTGCGGAACTGGCCAAGTCCATAGTGGTTGAGTGTATGTCTAAGCCCTTCTAT---GGCACCAATATCCTGAAGGTCGACCTTGCTGTTGATGCCAAGTGTGCACAGAATTGGTATGCGGCCAAG
>SorghumBicolor_Sobic.007G060600.1
ATGGCAGTTAGTGGTTCCAAGCTTGGGTTCCTTGATAAAGCTAATACAGAGGTAATTTTGGAGCTAGATGATAAAGTTCATGATGGT------GATGACAAAAAGGAGAAGAAACTTGTAGTAAAAAAAGTGGTTTCACCTTTGCCAACTAAAGCAGTCTTCTCTGAGGAATCTTTGAAAGCACGGAAGGCACTTGCTAGCATCTACGACAAAGTTTTGGTAGTTGACAATATTGAGTCAGCTAGGAGCATTGTTAAACTGCTCACTACAAAGTACAAGAGTTTTATTCATGCATGTGACACAGAGGTAGCAAATATTGAAGCCAAAGAAGAGACACCAGTTGGTCATGGAGAAGTAATATGCTTTAGCATCTATTCAGCACAGGCAGCTGACTTTGGAAATGGCAAAACTTGCATTTGGGTTGATGTTCTAGAT---GGTGGAAGGGGTGTCCTGATGGAGTTTGCTCCTTTCTTTGAAGATCCATCCATCAAGAAGGTTTGGCATAACTATAGTTTTGATAACCATGTCATTGAGAATTATGGAATCAAAGTTGCTGGGTTTCGTGCTGATACAATGCATCTTGCACGCCTTTGGGATTCATCAAGAAAAATTGATGGTGGGTATTCACTTGAAGGACTTACAAATGACCGTAGA---GTCATGGATACTGTTCCA------GAGGATTTACCTAAACCT---GGAAAGATATCAATGAAAACCATCTTCGGCAGGAAAAAAGTTAGAAAAGATGGATCTGAAGGGAAAGTTGTATCTATTGATCCAGTCAAAGAGTTACAAAGGGAAGACAGAGAGTTATGGATTTGTTATTCTTCTCTGGATTCAATGAGCACACTGAGACTTTATGAGAGCTTAAAAAGAAAACTTGAAACAAGGAGATGGGTCTTGGATGGTTGT------CCTAGGGGCACTATGTACGATTTCTATGAACAGTATTGGTGTCCCTTCGGTGCCCTACTTGTGAAGATGGAAACAGAGGGCATGCTTGTTGACCGTGGTTATCTTTCAGAGATAGAAAAGGCTGCTATTGCTGAACGGGAACTAGCTGCAGATAAGTTTCGGAAATGGGCATCTAAATATTGTCCTGATGCCAAGTACATGAATGTGAATAGCGATACTCAAATTCGCCAACTTCTCTTTGGTGGCATTGAAAATAGACACAAATCTGGTGAAACTTGGCCACAGAGTAAAACTTTTAAAGTGCTAAATGAAGAAAATGTTGCTACAGAGGGCAAGAAGACG---TCAAAGTATCGTACTATCAAACTTTGCAGTATTGTTGAA---------------GATCTGAAAACTGATATGTTCACCCCGAGTGGCTGGCCATCAGCCAGTGGAGATGCATTGAGAAGTTTGGCTGGTAAAATACCTACA---GAA---TATATTTAC---ACA------ATGGGT------GATATC------CAA---------GAG------------------GATGATGAAGAT---------------------TCA------------------------AGCGGTTCAGAAAAC---CCAGAT------------------------------------------GGAGAT---TCCTCTTATGGAACAGCATATGAAGCGTTCGGTGGAGGAAAGAATGGAAAAGAAGCATGCCATGCAATTGCAGCTTTATGTGAAATATGTTCTATTGATTCATTGATATCCAATTTCATTCTTCCTTTGCAGGGAGATCGTATATCATGTGCGGAGGGGCGCATTCACTGTTCATTAAATATCAATACTGAGACAGGGCGCTTGTCAGCGAGAACACCAAATCTACAGAACCAACCTGCCCTTGAGAAGGATAGGTATAAGATTCGTCAAGCTTTTGTTGCAGCTCCGGGGAATTCTCTTATTGTTGCAGATTATGGTCAGCTGGAGCTTAGGATCTTAGCCCACCTTACTAATTGTAAAAGCATGCTGGATGCTTTCAAGGCCGGTGGTGATTTCCATTCTAGGACAGCCATGAATATGTACCAGCATATCCGTGATGCTGTCCATGAGAAGAAAGTTCTTCTTGAGTGGCACCCTCAACCTGGTCAAGAGAAACCTCCAGTGCCGCTATTGAAGGATGCTTTTGGCGCTGAGAGGAGGAAAGCTAAAATGCTTAATTTTTCCATTGCTTATGGAAAGACAGCTCTTGGGCTATCCCGGGATTGGAAGGTTTCTGTTAAGGAGGCAAGGGATACATTGAAGCTCTGGTATGGAGATAGAAAAGAAGTGTTAGCTTGGCAAAAAAGTCAGAAGAAGCTTGCACGCGAGAAATGCGAAGTCTACACTTTGCTTGGGCGGTCACGCCATTTTCCTAACTTGACTCAGTTTGGTCCTGGTCAACGAGGTCATATTGAGCGTGCTGCTATAAATGCACCGGTGCAGGGAAGTGCAGCAGATGTTGCTATGTGTGCCATGCTTGAGATCGAAAGGAATGCCCGCCTTAAGGAACTTGGTTGGAGGCTCTTGTTGCAGGTG---CATGATGAAGTGATACTGGAAGGGCCTTCAGAATCTGCTGAGGTGGCCAAGGCTATAGTGGTGGAATGTATGTCCAAACCTTTCCAC---GGAACCAACATTTTGAAAGTCGACCTGGCTGTTGACGCCAAGTGTGCAAAGAGCTGGTATGCTGCCAAA
>AquilegiaCoerulea_PIA27500.1
ATGATGACATCCATTCCAAATGGTTCCTGTATCAATTATCAGATAAGTTCATCCTTGAAACAAGAAATGTGGAACCAGTTTAATGGGTCAAGTATTGGAAGTTTGGAAACTGTTACACACAACTATGCGAATAAATATGGAACCAAATGTGATAATCTACAACAAGATGTAAACAACTCCTTTCGCCAACGCCTTTCTTCTGTATATGATAAAGTTCTTGTAATCAACGATATATTGTCAGCTAAGGAAGTTGTAAAACTGCTTACAACGGTGTACAGGGATAATGTCCATGCTTGTGATACAGAGGTAGCTAGGATTGATGTAAAGAAGGAGACTCCCGTTGATCATGGGGAGATAATAAGTCTTAGCATCTATTCTGGATCTAAAGTGGATTTTGGAAATGGGAAGTGTTGCATCTGGGTGGATGTTTTAGATGGCGGGGGTAAGGAACTGTTGATGGAATTTGCTCCGTTTTTTGAGGACCCTTCAATTAAAAAGGTTTGGCACAACTATAGCTTTGATAGTCATGTTTTAGAAAACTATGGGATGCAACTTTCTGGTTTTCACGCTGACACAATGCATATGGCAAGGCTTTGGGATTCTTCAAGGCGAACTGAAGGTGGGTATTCCCTTGAAGCACTCACAAGCAGCTCAAAG---GTCATGGATGGGGGCGAATCGCCTATGGTAGGAGAGCTCATA---GGTAAAATCTCAATGAAAAACATATTTGGAAGGAAAAGGCTGAAAAGCGATGGATCCGAAGGGAAGGTCACCACTATTGCTCCTGTGGAAGAACTTCAAAGGGAAGAACGCAAACTATGGATTTGTTATTCTGCCTTGGATTCGATAAGTACACTGCAGCTATTTGAGAGTTTGCGAAGCAAGCTTGTAAAAATGACTTGGCACGCAGAGGGAGAA---------------AACATGTATGATTTCTATGATAAATATTGGAGGCCATTTGGCGAGCTTTTAGTGAAAATGGAAACAGAGGGAATGTTTGTAGATAAAGAGTATCTTGCAGAAATACAGAAGGTTGCTACTCTGGAACAACAAAGAGCAGCAAGTAGATTCCGCAGGTGGGCAGCTAGGTACTGTCCTGATGCTATGCATATGAATGTAGGAAGTGATATACAATTGCGCCAACTTTTTTTTGGTGGCACCATAAACAGCAAGGATCCAAGTGAAAGTCTCCCTATTGCAAGGACTTTTAAAGTGCTTAATGCTGACAACGTGATTGATGATGGCATAAAGGTGACCTCGAAATTCCGCAACATTACGCTGGAAAGACTTTGTGAT---------------GGAATGGAAGCTGCAATGTATACAGCCACTGGTTGGCCCTCAGTTAGTGGAGAAGCTCTAAAGACACTTGCTGGAAAGGTATCTTCA---GAC---TACGATTGG---CTT------GATGAT------TCTCAT------GGA---------TTT------------------GAATCAGACGTT---------------------TCT---------------------------ACGGATCGAATA---AGGGATGTAGGCGGTTCT------------GCCTATTCAGAAGAGGGTGTAGATGTTTCTTCGTATGGAACAGCTTACACGGCATTTGGAGGCAATAAGGAGGGGAAGGAGGCTTGTCATGCCATTACTGCTTTATGCGAAATATGCTCTATAGACTCTTTGATATCTAACTTCATTCTGCCATTACAGAGTAATTGTATATCAGGTAAAAACGGGCGTATCCACTGCTCTCTGAATATTAACACTGAGACGGGGCGTTTGTCAGCGAGGAGACCAAATCTGCAGAATCAGCCTGCTTTGGAAAAGGACAGATACAAAATACGCCAGGCTTTTATAGCTGCACCTGGGAACTCCCTGATTGTTGCTGATTATGGACAGCTTGAGCTTAGAATCCTGGCGCACCTTGCTGATTGTAAGAGCATGCTGGATGCCTTCAAAGCTGGTGGGGATTTCCATTCTAGAACAGCAATGAACATGTATTCCTATATACGTGAAGCTGTAGATAGAAAAGATGTGTTACTTGAGTGGCATCCACAGCCCGGTGAGGATAAACCTCCAGTTCCTTTGTTAAAGGATGCCTTTGCTTCTGAAAGGAGAAAGGCCAAAATGCTCAACTTTTCCATTGCATATGGTAAAACCCCCGTGGGGCTGGCCCGGGACTGGAAGGTTTCTGTGAAAGAAGCACGGGAAACAGTTGATTTATGGTATCGGGATAGAAAGCAAGTTTTGAAATGGCAAGCGGAGCGGAAGCAAGAGGCTAATGTAGTTCATTCTGTTAAAACATTATTAGGTCGTACCCGTTCCTTTCCTTCAATGAAAGGTGCTAGTAATGCTCATAAATCACACATCGAGCGGGCGGCAATCAACACACCTGTGCAGGGTAGTGCTGCTGATGTAGCGATGTGTGCCATGCTTGAAATATGTGGAAATGCTCGTTTGAACGAGCTTGGATGGCGGCTCATTTTGCAGGTT---CATGATGAAGTAATACTAGAAGGCCCAACAGTGTCAGCAGAGGAGGCAAAAGCTATCGTTGTTGAGTGCATGTCAAAACCTTTTGCT---GGCAAAAACATTCTGAAGGTTGATCTGGCTGTCGATGCCAAGTTTGCACAAAACTGGTATGCAGCCAAG
>AquilegiaCoerulea_PIA27501.1
ATGATGACATCCATTCCAAATGGTTCCTGTATCAATTATCAGATAAGTTCATCCTTGAAACAAGAAATGTGGAACCAGTTTAATGGGTCAAGTATTGGAAGTTTGGAAACTGTTACACACAACTATGCGAATAAATATGGAACCAAATGTGATAATCTACAACAAGATGTAAACAACTCCTTTCGCCAACGCCTTTCTTCTGTATATGATAAAGTTCTTGTAATCAACGATATATTGTCAGCTAAGGAAGTTGTAAAACTGCTTACAACGGTGTACAGGGATAATGTCCATGCTTGTGATACAGAGGTAGCTAGGATTGATGTAAAGAAGGAGACTCCCGTTGATCATGGGGAGATAATAAGTCTTAGCATCTATTCTGGATCTAAAGTGGATTTTGGAAATGGGAAGTGTTGCATCTGGGTGGATGTTTTAGATGGCGGGGGTAAGGAACTGTTGATGGAATTTGCTCCGTTTTTTGAGGACCCTTCAATTAAAAAGGTTTGGCACAACTATAGCTTTGATAGTCATGTTTTAGAAAACTATGGGATGCAACTTTCTGGTTTTCACGCTGACACAATGCATATGGCAAGGCTTTGGGATTCTTCAAGGCGAACTGAAGGTGGGTATTCCCTTGAAGCACTCACAAGCAGCTCAAAG---GTCATGGATGGGGGCGAATCGCCTATGGTAGGAGAGCTCATA---GGTAAAATCTCAATGAAAAACATATTTGGAAGGAAAAGGCTGAAAAGCGATGGATCCGAAGGGAAGGTCACCACTATTGCTCCTGTGGAAGAACTTCAAAGGGAAGAACGCAAACTATGGATTTGTTATTCTGCCTTGGATTCGATAAGTACACTGCAGCTATTTGAGAGTTTGCGAAGCAAGCTTGTAAAAATGACTTGGCACGCAGAGGGAGAA---------------AACATGTATGATTTCTATGATAAATATTGGAGGCCATTTGGCGAGCTTTTAGTGAAAATGGAAACAGAGGGAATGTTTGTAGATAAAGAGTATCTTGCAGAAATACAGAAGGTTGCTACTCTGGAACAACAAAGAGCAGCAAGTAGATTCCGCAGGTGGGCAGCTAGGTACTGTCCTGATGCTATGCATATGAATGTAGGAAGTGATATACAATTGCGCCAACTTTTTTTTGGTGGCACCATAAACAGCAAGGATCCAAGTGAAAGTCTCCCTATTGCAAGGACTTTTAAAGTGCTTAATGCTGACAACGTGATTGATGATGGCATAAAGGTGACCTCGAAATTCCGCAACATTACGCTGGAAAGACTTTGTGAT---------------GGAATGGAAGCTGCAATGTATACAGCCACTGGTTGGCCCTCAGTTAGTGGAGAAGCTCTAAAGACACTTGCTGGAAAGGTATCTTCA---GAC---TACGATTGG---CTT------GATGAT------TCTCAT------GGA---------TTT------------------GAATCAGACGTT---------------------TCT---------------------------ACGGATCGAATA---AGGGATGTAGGCGGTTCT------------GCCTATTCAGAAGAGGGTGTAGATGTTTCTTCGTATGGAACAGCTTACACGGCATTTGGAGGCAATAAGGAGGGGAAGGAGGCTTGTCATGCCATTACTGCTTTATGCGAAATATGCTCTATAGACTCTTTGATATCTAACTTCATTCTGCCATTACAGAGTAATTGTATATCAGGTAAAAACGGGCGTATCCACTGCTCTCTGAATATTAACACTGAGACGGGGCGTTTGTCAGCGAGGAGACCAAATCTGCAGAATCAGCCTGCTTTGGAAAAGGACAGATACAAAATACGCCAGGCTTTTATAGCTGCACCTGGGAACTCCCTGATTGTTGCTGATTATGGACAGCTTGAGCTTAGAATCCTGGCGCACCTTGCTGATTGTAAGAGCATGCTGGATGCCTTCAAAGCTGGTGGGGATTTCCATTCTAGAACAGCAATGAACATGTATTCCTATATACGTGAAGCTGTAGATAGAAAAGATGTGTTACTTGAGTGGCATCCACAGCCCGGTGAGGATAAACCTCCAGTTCCTTTGTTAAAGGATGCCTTTGCTTCTGAAAGGAGAAAGGCCAAAATGCTCAACTTTTCCATTGCATATGGTAAAACCCCCGTGGGGCTGGCCCGGGACTGGAAGGTTTCTGTGAAAGAAGCACGGGAAACAGTTGATTTATGGTATCGGGATAGAAAGCAAGTTTTGAAATGGCAAGCGGAGCGGAAGCAAGAGGCTAATGTAGTTCATTCTGTTAAAACATTATTAGGTCGTACCCGTTCCTTTCCTTCAATGAAAGGTGCTAGTAATGCTCATAAATCACACATCGAGCGGGCGGCAATCAACACACCTGTGCAGGGTAGTGCTGCTGATGTAGCGATGTGTGCCATGCTTGAAATATGTGGAAATGCTCGTTTGAACGAGCTTGGATGGCGGCTCATTTTGCAGGTT---CATGATGAAGTAATACTAGAAGGCCCAACAGTGTCAGCAGAGGAGGCAAAAGCTATCGTTGTTGAGTGCATGTCAAAACCTTTTGCT---GGCAAAAACATTCTGAAGGTTGATCTGGCTGTCGATGCCAAGTTTGCACAAAACTGGTATGCAGCCAAG
>AquilegiaCoerulea_PIA63950.1
------------------------------CGGGAGATAAATTCACCCCGTAAAGAAAATTCAAACAAAGATAATGGGTCGAGTAGACGACATCTTGAAACTGCTGAACGCAACTCTGCGTCTAAAGGTGTGGCCAAGTTTGATCATACACAAAAACCTAAGGCGATTTCAACA---GATCATCGCAAGAACCTTTCTCGCATATACGATGAAGTTGTTGTTGTTAACAGTATCTCAGAAGCAAAGAAAGTAGTTCGACTTCTTACAACGGAGTACCGGGATCTTGTCCATGCCTGCGATACAGAGGTATCCAACATTGATGTCAAGCAGGAAACTCCTGTCGATCATGGGGAAATAATTTGCTTCAGCATCTATTCTGGACAAACAGCAGATTATGGAAAGGGAAAGTCCTGTATCTGGGTAGATGTTCTAGATGGCGGTGGTAGGGAACTTCTAATGGAATTTGCTCCATTTTTTGAAGACCCGTCGATAAAAAAGGTTTATCACAATTACAGCTTTGATAGCCATGTTATAGAAAACTACGGGATTAAAATATCTGGTTTTCATGCCGACACAATGCACATGGCACGGCTTTGGGATTCGGCAAGAAGAACAGAGGGTGGATATTCCCTAGAGGCACTTACAAGTGACTCAAGG---GTCATGAACGAGGCCCAGTCGTGTAGAAACAGGGAATTGATT---GGTAAGATATCAATGAAAACAATATTTGGGAAGCAAAAGTTGAAAAGAGACGGATCTGAGGGAAAGCTTACCATTATTCCTCCGGTGGAAGAGATTCAAAGGGAAGAACCAATACTATGGACTTGTTATTCTGCTTTGGATTCAATGAGTACATTGCAGCTTTTCGAGAGCTTGCTTAAGAAGCTTGAGAAGATGGAATGGGTTAGTAATGGGAAG------CTTGAAGGATCCATGTTTCAATTCTATGAAAAATATTGGAGGCCATTTGGCGAGCTTTTAGTCAAAATGGAAACTGAGGGCATGCTGGTAAATTGTGCATATCTTGCAGAAATTCAGAAGGTTGCCACTCGAGAACAACAGATAGCATCAGATAGATTCCGCAAGTGGGCAGCTAGGTACTGTCCTGATGCTATGCACATGAATGTAGGAAGTGATGCACAACTGCGCCAGCTCTTTTTTGGTGGCACTCTAAACAGCAAGGACCCAAATGAAGCTTTGCCTTTATCGAGGTCTTTTAAAGTGCCTAATACTGACAACGTCATTGAAGAAGGCAAAAAACAGCCCTCGAAATTCCGCGATATTACACTGTGCAGCCTTGGT---------------GTTACAATGGAAACTGAGATATATACAGCCAGTGGTTGGCCCTCAGTTAGTGGAGATGCTTTAAAGACCTTAGCTGGAAAGGTATCCTCA---GAA---TATGATTGG---ATT------GATGAT------GAAGAT------ACT---------TCT---------------------------------------------------------------------------------ACTGATCAAATA---AGTGAAACAGAAGTAGAT---------------------------------GAC------TCTTATGGAACAGCTTATGAAGCATTCGGGCGTGAAAAGGAGGGGAAGGAGGCTTGCCATGCCATTGCTGCTTTATGTGAAGTCTGCTCTATAGATTCTTTGCTATCCAACTTCATTCTCCCGTTGCAGAGCAATAACATATCTGGTAAAAATGGGCGCATCCATTGCTCTCTGAACATCAACACCGAGACTGGACGCTTATCAGCAAGGAGACCAAATTTGCAGAACCAACCTGCTTTGGAGAAGGATAGATACAAGATCCGCCAGGCATTTATAGCTGCACCTGGAAATTCTCTTATTGTTGCTGATTATGGACAGCTAGAGCTCAGAATCCTGGCACATCTTGCAAATTGTAAAAGCATGAAAGATGCCTTCAAAGCTGGTGGTGATTTTCACTCTAGGACAGCAATGAACATGTACTCGCATATACGTGAAGCTGTAGAGAAGCAAGAAGTGTTACTTGAGTGGCATCCACAGTCCAGTGATGATAAACCCCCAGTTCCTTTATTAAAGGATGCCTTCGGTTCTGAAAGGAGAAAGGCAAAAATGCTCAACTTTTCCATTGCATACGGTAAGACTCCTGTTGGGCTTGCACGGGACTGGAAGGTTTCTGTGAAAGAAGCAAAGGCAACAGTTAATCTCTGGTATTCAGATAGAAAGGAAGTTTTATATTGGCAAAAGGAGCGGAAGGAAGAAGCTAATCTAAAAGGATCTGTTAAAACGTTGTTAGGTCGGACTCGCTCCTTCCCTTCGCTGAGAGGTGCTAGTAACTCCCACAAAGGACACATTGAGCGAGCTGCTATCAATACCCCTGTGCAGGGTAGTGCTGCGGATGTTGCAATGTGTGCCATGCTGGAAATATCTAAAAATGCTCGTTTAAGGGAGCTTGGATGGAAACTGCTCTTGCAGGTT---CACGATGAAGTAATATTAGAAGGTCCTGCAGAGTCAGCAGAGGTGGCGAAGGCCGTAGTTGTCGAATGCATGTCCAAACCGTTTGAT---GGCACTAACATCCTCAGTGTTGATCTGGCCGTGGATGCCAAGTGTGCACAGAACTGGTACGCTGCAAAG
>AquilegiaCoerulea_PIA63951.1
ATGGCGATG---GTGGTAACCACCCCAACTCGGGAGATAAATTCACCCCGTAAAGAAAATTCAAACAAAGATAATGGGTCGAGTAGACGACATCTTGAAACTGCTGAACGCAACTCTGCGTCTAAAGGTGTGGCCAAGTTTGATCATACACAAAAACCTAAGGCGATTTCAACA---GATCATCGCAAGAACCTTTCTCGCATATACGATGAAGTTGTTGTTGTTAACAGTATCTCAGAAGCAAAGAAAGTAGTTCGACTTCTTACAACGGAGTACCGGGATCTTGTCCATGCCTGCGATACAGAGGTATCCAACATTGATGTCAAGCAGGAAACTCCTGTCGATCATGGGGAAATAATTTGCTTCAGCATCTATTCTGGACAAACAGCAGATTATGGAAAGGGAAAGTCCTGTATCTGGGTAGATGTTCTAGATGGCGGTGGTAGGGAACTTCTAATGGAATTTGCTCCATTTTTTGAAGACCCGTCGATAAAAAAGGTTTATCACAATTACAGCTTTGATAGCCATGTTATAGAAAACTACGGGATTAAAATATCTGGTTTTCATGCCGACACAATGCACATGGCACGGCTTTGGGATTCGGCAAGAAGAACAGAGGGTGGATATTCCCTAGAGGCACTTACAAGTGACTCAAGG---GTCATGAACGAGGCCCAGTCGTGTAGAAACAGGGAATTGATT---GGTAAGATATCAATGAAAACAATATTTGGGAAGCAAAAGTTGAAAAGAGACGGATCTGAGGGAAAGCTTACCATTATTCCTCCGGTGGAAGAGATTCAAAGGGAAGAACCAATACTATGGACTTGTTATTCTGCTTTGGATTCAATGAGTACATTGCAGCTTTTCGAGAGCTTGCTTAAGAAGCTTGAGAAGATGGAATGGGTTAGTAATGGGAAG------CTTGAAGGATCCATGTTTCAATTCTATGAAAAATATTGGAGGCCATTTGGCGAGCTTTTAGTCAAAATGGAAACTGAGGGCATGCTGGTAAATTGTGCATATCTTGCAGAAATTCAGAAGGTTGCCACTCGAGAACAACAGATAGCATCAGATAGATTCCGCAAGTGGGCAGCTAGGTACTGTCCTGATGCTATGCACATGAATGTAGGAAGTGATGCACAACTGCGCCAGCTCTTTTTTGGTGGCACTCTAAACAGCAAGGACCCAAATGAAGCTTTGCCTTTATCGAGGTCTTTTAAAGTGCCTAATACTGACAACGTCATTGAAGAAGGCAAAAAACAGCCCTCGAAATTCCGCGATATTACACTGTGCAGCCTTGGT---------------GTTACAATGGAAACTGAGATATATACAGCCAGTGGTTGGCCCTCAGTTAGTGGAGATGCTTTAAAGACCTTAGCTGGAAAGGTATCCTCA---GAA---TATGATTGG---ATT------GATGAT------GAAGAT------ACT---------TCT---------------------------------------------------------------------------------ACTGATCAAATA---AGTGAAACAGAAGTAGAT---------------------------------GAC------TCTTATGGAACAGCTTATGAAGCATTCGGGCGTGAAAAGGAGGGGAAGGAGGCTTGCCATGCCATTGCTGCTTTATGTGAAGTCTGCTCTATAGATTCTTTGCTATCCAACTTCATTCTCCCGTTGCAGAGCAATAACATATCTGGTAAAAATGGGCGCATCCATTGCTCTCTGAACATCAACACCGAGACTGGACGCTTATCAGCAAGGAGACCAAATTTGCAGAACCAACCTGCTTTGGAGAAGGATAGATACAAGATCCGCCAGGCATTTATAGCTGCACCTGGAAATTCTCTTATTGTTGCTGATTATGGACAGCTAGAGCTCAGAATCCTGGCACATCTTGCAAATTGTAAAAGCATGAAAGATGCCTTCAAAGCTGGTGGTGATTTTCACTCTAGGACAGCAATGAACATGTACTCGCATATACGTGAAGCTGTAGAGAAGCAAGAAGTGTTACTTGAGTGGCATCCACAGTCCAGTGATGATAAACCCCCAGTTCCTTTATTAAAGGATGCCTTCGGTTCTGAAAGGAGAAAGGCAAAAATGCTCAACTTTTCCATTGCATACGGTAAGACTCCTGTTGGGCTTGCACGGGACTGGAAGGTTTCTGTGAAAGAAGCAAAGGCAACAGTTAATCTCTGGTATTCAGATAGAAAGGAAGTTTTATATTGGCAAAAGGAGCGGAAGGAAGAAGCTAATCTAAAAGGATCTGTTAAAACGTTGTTAGGTCGGACTCGCTCCTTCCCTTCGCTGAGAGGTGCTAGTAACTCCCACAAAGGACACATTGAGCGAGCTGCTATCAATACCCCTGTGCAGGGTAGTGCTGCGGATGTTGCAATGTGTGCCATGCTGGAAATATCTAAAAATGCTCGTTTAAGGGAGCTTGGATGGAAACTGCTCTTGCAGGTT---CACGATGAAGTAATATTAGAAGGTCCTGCAGAGTCAGCAGAGGTGGCGAAGGCCGTAGTTGTCGAATGCATGTCCAAACCGTTTGAT---GGCACTAACATCCTCAGTGTTGATCTGGCCGTGGATGCCAAGTGTGCACAGAACTGGTACGCTGCAAAG
>Daucuscarota_DCAR_022553
ATGTCGTGTTCTGTCCAGGCATTGCGGGAATTATCAGTGAAACACTTAATAGAAAAAATGGAAAGAAGTCCAGGAAAAGATGAAAATTTAGCTAATGGTGGAAGCAAAAAAGATCCTGATACAAGTGAAACCTAC---------GTTGTGGAAATCAGTGCTGAACGAACAAATGGACATCTTCGCGAGAAACTCAATCGTATATATGACAAGGTTCTTGTTGTTGACAATGTTGCTGCAGCCAAGGAAATTGTCGAGAAGCTTACAAATCAGTACAGGCATCTCGTG---------------------GCCGGAATTGATGTAAAGCAAGAAACTCCTGTTAACCATGGAGAAATTATATGTTTCAGTGTTTATTCTGGACCCCAAGCAACTTTTGGGAATGGAAAGTCATGTATCTGGGTAGATGTTCTTGATGGCGGTGGCAAGGATATGTTAGCCATATTTGCTCCATTTTTTGAAGATCCATCCATTAAAAAGGTCTGGCACAACTATAGTTTCGATAACCATATTATAGAAAACTATGGGCTTAAAGTTTCTGGTTTCCATGCTGACACTATGCATATGGCTCGACTATGGGATTCTTCAAGAAGAATAATTGGAGGTTATTCTTTAGAAGTACTTACAAGTGATCGTAAG---GTTATGTCTGCTGCTGGAGTCTGCCCTAGCGAAGGGCTCATT---GGTAAAATCTCAATGAAAACCATCTTTGGCAGGAGAAAGCTTAAGAAAGATGGATCTGAAGGAAAAGTTATTGTCATTCCTCCTGTTGAAGAGCTTCAGAGAGTGGAGCGTAAACCATGGGTTTCTTATTCTGCTTTGGATTCTATTAGCACACTCCAGCTCTACGAGAGCTTGAAAAATAAGTTGTCCTGTATGGAATGGCAAGTCAATGGAGTT------AAAGAAGGGTCAATGTTCACTTTTTATGAGAAGTACTGGCGTCCATTTGGTGAACTCCTGGTTAATTTGGAAACTCAAGGGATGCTAGTTGATCGAACTTATCTTGCTGAAATTGAGAAAGTGGCTATAGCAGAGCAACAAATTGCTGCGGATAGATTTAGGAATTGGGCATCCAAGCACTGTCCTGATGCCAGATACATGAATGTTGGAAGTGATACACAGCTTCGCCAGCTATTTTTTGGCGGCACGGCCAACAGAAAAACT---GGTGATATACTTCAAGAGGAGAAAGAATTTAAAATTCCTAATGTTGATAACATTATTGAAGAAGGAAAGAAGAAAGCCACAAAGTTCCGCAAAATTACTCTGCACAAAATTGGAGAA---------------GAAATGCGAAGTGAACAGTACACGGCAAGTGGTTGGCCCTCTATGAGTGGAGTGGCTTTGAAAGCCCTCTCTGGTAAGGTATCAGCA---GAA---TATGAATTT---GCA------GATGAA------TCCCTT------GAC---------TCT------------------GAGCCTGATGGA---------------------AGT------------------------ATTGAAATACCTGAA---ATGGAGGAAAATGAAGGA---------------------GCTATC---ACTGATACCTCAGCATATGGCACTGCTTATTCTGCATTTGGAGGGGGGTCAAAGGGCATGGAGGCCTGCCATGCCATCGCTTCTTTATGTGAAGTTTGCTCTATCGACTCATTAATATCTAACTTCATCCTTCCTTTGCAGGGGGATCATATATCTGGAAAAAATGGCCGCATTCATTGTTCACTAAACATCAATACTGAAACTGGAAGGTTATCAGCTAGAAGGCCAAATCTGCAGAATCAACCTGCTTTAGAGAAGGATCGGTACAAGATCCGCCAAGCATTTATAGCTGCACCAGGAAACTCCCTTATAGTTGCTGATTATGGGCAGTTGGAACTTAGGATACTAGCACATCTTGCCAACTGTAAGAGCATGCTGGATGCCTTCAAATCTGGTGGAGATTTTCATTCGAGGACTGCAATGAACATGTATCCATACATCCGTGATGCCGTGGAGCACAAAGATGTACTTCTTGAATGGTATCCTCAGCCTGGTGAAGATAAACCTCCAGTTCCTTTATTAAAGGATGCTTTTGCTTCGGAAAGAAGGAAAGCGAAGATGCTTAATTTCTCAATTGCTTATGGGAAAACCACTGTGGGGCTAGCTCGCGATTGGAAGGTTTCTTTGAAGGAAGCAGAAGAAACAGTTAAGCGCTGGTATAGTGATAGAAAAGAAGTGCTGAACTGGCAGGAACTAAGAAAAAAAGAGGCTCGCGAGAAGGGACATGTCCACACATTGCTGGGACGTGCTCGCAAGTTCCCGTCAGCTTCT------ACTTACGCCCAAAGAGGTCACATTGAGCGTGCTGCAATTAATACCCCAGTACAGGGTAGTGCTGCTGATGTTGCTATGTGTGCCATGCTAGAAATAGTAAAGAATGCTCGTCTAAAGGAACTTGGGTGGAAATTGCTTTTACAGGTT---CATGATGAAGTAATCCTCGAAGGGCCGACGGAGTCTGCTGAAGTCGCCAAGGCTATAGTTGTTGATTGCATGTCCAAGCCATTTAAC---GGCCAGAATATTCTTAAAGTTGGCCTTTCAGTTGATGCCAAATTTGCTCAAAACTGGTATGCTGCCAAG
>HelianthusAnnuus_OTG26474.1
ATGGCC---ACCTCTCCCACCAATACTTTCTTGAAGAAGTCGACTCCAAGAAAGTCAACCCTGTCATCGCCTAGAGTCAACCAAAAACATCCAGTGTCAAAGTCAAAGTCGCAGTTTTCAGAAGATATACCCGTGAATGAAACCTATATTGTACCTATAGATTCTAAGGATTCGACCCATTTACAAAAGAGGCTTAAGAGGATTTACGACAAGGTTCTTGTCGTTGATGACATCATCAAAGCCAAAGAAGTCGTTAGAAAGCTCACCACTGAGTACCGTCATCTTGTATATGCTTGTGATACCGAGGTGGCTGCAATCGACGTGAAGCAAGAAACACCTGTCGATCACGGAGAGGTTATATGTTTCAGCGTTTACGGGGGACACGAAGCCGACTTCGGAAACGGCAAATCTTGTATTTGGGTTGATGTTTTAGATGGCGGAGGCAAGAAAATACTCGATATATTTTCACGGTTTTTCGAAGACCCCAACATTAAAAAGGTTTGGCATAACTATAGCTTCGATAACCATGTTATAGAGAATTACGGGATTAAGCTATCGGGCTTTCATGCCGACACAATGCACATGGCCCGGTTATGGGATTCTTCTAGAAGAATGTCCGGCGGGTATTCTCTAGAAGCACTTACTAGTGATTCAAAAGGAATCATGTCGGGTGCTAATTTAGGTCCTAACGAAGAGTTAATC---GGGAAAGTATCAATGAAAACCATTTTCGGGAGAAAAAAGTTAAAAAAAGACGGCTCCGAGGGCAAAATTGTCGTTATACCTCCCGTTGAAGAGCTTCAAAGGGTAGAACGGGAACCGTGGGTTTGTTATTCGGCTTTAGATTCGATAAGCACGCTCAAGCTTTATGAAAGATTGAAAATAAAACTATCGAATCGAGTGTGGAACTTCAACGGGGTT------ACAAAAGGAAATTTGTTTGATTTTTATGAACAATATTGGCGCCCGTTTGGTGAGCTTTTGGTGAAGATGGAAACTGAAGGGGTGTTAGTGGATCGGGCCCATCTTATGGAAATTGAAAAGATTGCGAAAGTCGAACAACAAATAGCGGCTGATCGGTTTCGTAATTGGGCTTCGAAATTGTGTCCAGATGCTAAGTTTATGAATGTCGGTAGTGATACGCAGCTCCGTCAGCTGTTTTTCGGCGGAATTGAAAACAGCAAAGATCCAAGTCAAACACTTCCATTGGAGAAGGAATTCAAAGTCCCTAATGTCGATAACATAATCGAAGAAGGCAAAAAAATCGCCACTAAATTCCGTAAAATCAAACTAAACGCAATTTGTTCC---------------GGTTTACAACCGGAAACATACACCGCGTCGGGGTGGCCTTCGGTTAGTGGAAAAGCGTTGAAGACGCTTGCAGGGAAGGTATCTATG---GAT---TACGATTTT---ATT------GACAAT------GAGTTG------GAT---------GAA------------------AAAGACGATGAC---------------------GTG------------------------GATGACGATGAGGTGGTGGCAGAGGCAAAGACGAAA---------------------CCCGTT---GCTAATAACTCGGATTACGGCACTGCTTATGTGGCATTTGGAGGGGGGTCGGAAGGACACGAGGCGTGTCATGCGATTGCTGCTTTATGTGAAGTTTGTTCTATAGACTCTTTGATATCCAACTTTATTCTCCCGTTACAGGGCAGCCATATATCTGGCAAAAACGGGCGCATTCATTGTTCGCTAAATATCAACACTGAAACAGGGAGACTATCAGCTAGAAGACCAAATCTGCAGAACCAACCTGCTTTAGAGAAAGATCGATACAAGATCCGTCAAGGATTTATAGCAGCTCCAGGAAACTCTCTTATCGTTGCGGATTACGGGCAGTTGGAATTGAGGATTCTTGCACATCTTGCCGAGTGTAAGAGCATGCTCGATGCATTTGAAGCCGGTGGAGATTTCCATTCGAGAACCGCAATGAACATGTATCCGTACATTCGTGATGCTATCGACCGTAAACAGGTTCTTCTCGAGTGGCATCCTCAACCCGGTCAAGAAACTCCACCCGTTCCCCTCCTAAAGGATATGTATGCTTCCGAAAGAAGAAAAGCGAAAATGCTCAACTTTTCCATTGCGTACGGGAAAACCCCCGTCGGTCTTGCACGTGACTGGAAGGTTTCGGTAAACGAAGCAAAAGAAACAGTTAAAAGATGGTATAACGGCAGAGAAGAAGTGCTCAGATGGCAAGAAGCCCGTAAAAAAGAAGCCCGGAGTATTGGATGTGTATATACACTGTTGGGCCGGGCCCGCACTTTTCCGTCCACAAAAAACGCTACTCCGTCACATAGAGGCCACATTGAACGGGCCGCAATTAATACACCCGTTCAGGGTAGCGCTGCTGATGTGGCGATGTGTGCCATGCTGGAAATATCCAAAAACGCTCGGTTGCGAGAGCTTGGGTGGAAGCTGCTCTTACAGGTC---CATGACGAAGTGATACTGGAAGGGCCCACAGAGTCGGCGGAGGTGGCAAAAGCGATAGTTGTTGACTGCATGTCGAAGCCTTTCGAT---GGTAAGAATATTCTCAAAGTCGGCCTATCGGTTGATGCGAAATTTGCCCAAAACTGGTACTCTGCGAAA
>ArabidopsisThaliana_AT1G50840.1
ATGGCCATGACTTCCCACAATAACCCTCTTTTAGATGTT---GGGGATAATATGGATGTAAATCCTAAAGGAGAGGGAATACAGAGACCTCTTATAAGCGATAAGTCTTCTGGTACCGCAAATGGAAACAAGAATACTGTTGCCATTTCCAAAGTGGAGAGAAGCACTGAACCTTCGAATGTCCGTGAAAACCTTGGGAAAATATATGACAAGGTTCTCATTGTTGATAATGTGCAAGCTGCGAAGGATACCGTGGCTAAGCTCGTGAATCAGTTTAGGAATCATGTCCATTCCTGTGATACAGAGGTGTCCGGGATTGAGGTTAAGGAAGAAACGCCTGTCGACCACGGTGAATTAATATGTTTCAGTATTTACTGTGGGCCAGAAGCAGATTTTGGGAATGGAAAATCGTGCATCTGGGTTGATGTTCTTGGTGAAAATGGCAGGGAGGTGTTGGCCGAGTTTAAACCATATTTTGAAGACTCGTTCATCAGAAAAGTCTGGCACAACTACAGTTTCGATAGCCACATCATTAGGAACCATGGAATTGAGATTTCTGGTTTTCATGCCGACACTATGCACATGGCACGATTATGGGATTCTGCACGGCGGATAAAAGGTGGTTATTCGCTTGAAGCGCTTACAAGTGACCCAAAA---GTTCTTGGGGGCACACAGACAAAGGAGGAAGCTGAGTTCCTT---GGTAAAATTTCGATGAAGACTATTTTTGGCAAACGGAAACTGAAAAAAGATGGATCTGAAGGGAAAATCGTTGTCATTCCCCCTGTTGAAGAGCTTCAGCGAGAAGATCGAGAGGCTTGGATTTCATACTCTGCCTTGGATGCGATAAGCACACTAAAGCTTTACGAGAGCATGACAAAGAAACTGCAATTGATGGATTGGCATCTTGATGGAAAGCCAGTTTTAGGAAGGACAATGTTGGATTTTTACCATGAGTTCTGGCGACCCTTTGGTGAACTTCTTGTAAAAATGGAAGCAGAAGGGATACTTGTAGATAGAGAGTATCTTGCTGAGATAGAGAAAGTAGCCAAAGCGGAACAACAAGTTGCTGGTAGTAGGTTTCGTAATTGGGCATCTAAGTATTGCCCCGATGCGAAGTATATGAATATTGGCAGTGACACACAATTGCGTCAGCTCTTTTTTGGTGGCATTTCCAACAGTCATGAC------GAGGTGCTTCCAGTTGAAAAGCTCTTCAAAGTCCCCAATATTGATAAGGTTATTGAAGAAGGCAAAAAAACACCGACGAAGTTTCGAAACATCAAACTGCATAGGATAAGTGAT------------AGCCCACTGTCAACGGAAAATTTTACTGCCAGTGGTTGGCCCTCTGTAGGTGGGGATGTTTTGAAAGAGTTAGCTGGGAAAGTTTCTGCT---GAA---TACGACTTT---ATG------GATGAT------GTCTCA------GATATTTCTCTGGAA------------------GAAGTTGTTGAG---------------------GAT------------------------GATGATGTAGAAACA---TCAGAAACACAAAAGTCC------------AAGACAGATGATGAA---ACCGACACATCTGCTTATGGAACAGCATATGTTGCATTTGGAGGGGGTGAAAGGGGAAAGGAGGCATGTCATGCTATTGCCTCATTATGTGAAGTTTGCTCTATAGACTCTTTGATCTCAAATTTTATTCTTCCGTTACAGGGAAGTAATGTATCAGGCAAAGATGGTCGCGTCCATTGCTCCCTTAATATCAATACAGAAACTGGGCGCTTATCAGCTAGAAGGCCAAATTTGCAGAACCAACCTGCATTGGAGAAGGATCGGTACAAGATTCGTAAGGCCTTTGTAGCATCGCCTGGAAATACACTTGTTGTGGCTGATTATGGGCAGTTGGAACTTAGAATTCTGGCACATCTTACTGGTTGTAAAAGCATGATGGAAGCTTTTAAAGCAGGCGGAGATTTCCACTCAAGGACAGCCATGAATATGTATCCACATGTTCGTGAAGCTGTAGAAAATGGGCAAGTGATCCTTGAATGGCATCCAGAACCTGGGGAAGACAAGCCACCTGTGCCGTTGTTAAAGGATGCCTTTGGTTCAGAGAGAAGAAAAGCCAAGATGCTTAACTTTTCAATTGCGTATGGGAAAACCGCGGTCGGGCTTTCTAGAGATTGGAAGGTCTCCACTAAAGAAGCTCAGGAAACAGTCGATCTCTGGTACAATGACAGGCAAGAAGTAAGGAAATGGCAAGAAATGCGTAAGAAAGAAGCTATAGAAGATGGGTATGTACTCACTTTACTAGGAAGGTCTCGTAGATTTCCGGCGTCAAAG------TCACGTGCTCAGAGAAATCATATCCAAAGAGCAGCAATCAACACTCCAGTCCAGGGAAGTGCAGCTGATGTTGCCATGTGTGCAATGTTGGAAATATCGATAAATCAACAGTTGAAGAAGCTTGGTTGGAGATTGCTTCTACAGATT---CATGATGAAGTAATCTTGGAAGGACCAATTGAATCAGCGGAGATCGCAAAGGACATAGTTGTGGACTGTATGTCTAAGCCCTTTAAC---GGAAGGAATATTCTCTCAGTCGATTTATCTGTTGATGCAAAATGTGCTCAAAACTGGTATGCTGCCAAA
>ArabidopsisThaliana_AT3G20540.2
---------TCTCTTCGTCAC---------ATGCAAACGAATAGTATAAGAGGATCGGTCGTAGCACCAAGCAAGGATATTGAGGTTGGGGAAACAACAGACGTGACTCTGAAACCTCTTAACAGTGATACGACTACAGCAACCATTTCCAAAGTGGAAAAATGCACCAACCTATCGCAAGTCCGTGCAAACCTCAAGAAAATATACAATAGAGTTCGTGTTGTTGATAATGTGTCTAGTGCAAAGGAAACCGTGGCTCTGCTCATGAATCAATATAGGAATCTTGTCCATGCTTGCGATACAGAGGTATCCAGGATTGATGTGAAGACTGAAACACCTGTAGACCATGGGGAGATGATTTGTTTCAGTATCTATTGTGGATCAGAAGCAGATTTTGGAGATGGTAAATCATGTATCTGGGTAGATGTGCTTGGCGAAAATGGAAGGGATATCCTGGCTGAGTTTAAGCCATTTTTCGAAGACTCATCCATAAAAAAAGTATGGCATAACTACAGCTTTGATAACCACATCATCAGAAATTATGGAATCAAGCTTTCTGGTTTTCATGGTGATACAATGCACATGGCACGATTGTGGGATTCATCTAGACGGATATCGGGTGGTTATTCGCTTGAAGCACTTACAAGTGACCCAAAA---GTTCTTGGGGGAACTGAGACAAAGGAGGAAGCAGAATTATTT---GGTAAAATATCAATGAAGAAGATTTTCGGCAAGGGAAAATTGAAAAAAGATGGATCAGAAGGAAAATTGGTGATCATTCCTCCTGTTAAAGAGCTACAAATGGAGGATCGAGAAGCTTGGATTTCGTACTCAGCGTTGGATTCAATAAGCACTCTAAAGCTTTATGAGAGCATGAAGAAGCAACTGCAAGCGAAGAAATGGTTTCTTGATGGAAAACTAATTTCAAAAAAGAACATGTTTGATTTCTACCAAGAATATTGGCAACCTTTTGGTGAACTTCTTGCCAAAATGGAATCGGAAGGAATGCTTGTAGATAGGGATTATTTGGCGCAGATTGAGATTGTAGCCAAAGCAGAACAAGAAATTGCTGTTTCGAGGTTCCGTAATTGGGCTTCAAAGCATTGTCCAGATGCAAAGCATATGAATGTTGGCAGTGACACGCAATTGCGACAACTCTTTTTTGGTGGCATTTCTAACAGTTGTAAT---GATGAGGATCTTCCATATGAAAAACTTTTCAAAGTTCCCAATGTGGATAAGGTGATTGAAGAAGGAAAAAAGAGAGCCACAAAATTCCGGAATATCAAACTGCATAGGATAAGCGAC------------AGACCTTTGCCCACTGAAAAGTTCACTGCCTCAGGCTGGCCCTCTGTTAGTGGAGACACCTTGAAAGCCTTAGCTGGGAAAGTCTCTGCA---GAA---TATGACTAT---ATG------GAGGGC------GTTTTA------GAT---------ACT------------------TGTCTAGAAGAA---------------------AACATTGGAGATGATGATTGTATTTCGCTACCAGATGAAGTT---GTAGAAACACAACACGTC------------AATACCTCTGTTGAA---TCAGACACATCTGCTTATGGAACAGCATTTGATGCATTTGGAGGGGGTGAAAGTGGAAAGGAAGCTTGCCATGCTATTGCTGCATTATGTGAAGTTTGCTCCATTGATTCCTTAATATCAAATTTTATCCTTCCTTTACAGGGAAGTAACGTGTCAGGAAAAGATGGTCGTGTCCACTGCTCCCTGAATATCAACACTGAAACTGGACGCTTATCGGCTAGAAGGCCAAATTTGCAGAACCAACCTGCATTGGAGAAAGATCGGTACAAAATCCGTCAGGCCTTCATAGCATCACCTGGAAATTCACTTATTGTTGCTGATTATGGACAGCTGGAACTTAGGATTCTGGCACATCTTGCTAGTTGCGAAAGCATGAAGGAAGCTTTCATAGCTGGTGGAGACTTCCACTCAAGAACAGCCATGAATATGTATCCTCATATTCGTGAAGCTGTTGAAAATGGTGAAGTGCTCCTTGAATGGCATCCACAACCTGGACAAGAGAAGCCGCCAGTGCCATTGTTGAAGGATGCCTTTGCTTCTGAGAGAAGAAAAGCAAAGATGCTTAACTTCTCGATTGCGTATGGGAAGACTGCTATTGGGCTGTCTAGAGATTGGAAGGTATCAAGAGAAGAAGCTCAAGATACAGTTAATCTCTGGTATAATGACAGACAAGAAGTCCGGAAATGGCAAGAACTACGCAAGAAAGAAGCTATACAAAAAGGGTATGTACTCACTTTGTTGGGAAGGGCTCGTAAATTCCCTGAATACCGT------TCACGTGCCCAAAAGAACCATATCGAGCGAGCAGCAATCAACACTCCTGTTCAGGGAAGTGCGGCTGATGTTGCTATGTGCGCTATGCTGGAGATATCAAATAATCAACGGCTAAAAGAGCTTGGTTGGAAATTGCTTCTACAAGTT---CATGATGAAGTAATCTTGGAAGGACCAAGTGAGTCAGCGGAGAACGCTAAAGACATAGTTGTGAACTGCATGTCTGAACCCTTCAAC---GGCAAGAATATTCTCTCAGTCGACTTATCTGTTGATGCTAAGTGTGCTCAGAACTGGTATGCTGGCAAA
>CitrusSinensis_orange1.1g001207m
ATGATGTCGCCCCGATTTTATAGTTCTTTTATTGAGTGCTTTGAAGATGGTAGTTCCTATACACCTCCTCCAAAACTAGTTAGTTTTAAGCGAAGCAATCAAAAGAATCCTAAGAATGATGCTGCAGAAGGTACTAACAAAAAGGCTTCAGAAAATGAAAATAGTGAAAAACTCGAGATTCTTCGCAGTAAACTTGCTAGCTTCTACAGCAATGTTATGGTTGTTGATAATGTTTCTGCCGCAAAGAAGGTTGTATGGATGCTTACAAACAAATATAAGCATCTTGTCCATGCATGTGATACTGAGGTGGCCAAAATTGATGTGAAGCAAGAGACACCTGTTGATCATGGAGAAGTGATATGCTTCAGTATTTATTCTGGACCAGAAGCAGATTTTGGAAATGGGAAGTCCTGCATCTGGGTTGATCTTCTTGATGGTGGTGGCAGGGACCTTTTGAATGAATTTGCTCCATTTTTTGAGGATCCATCCATCAAAAAGGTTTGGCATAACTATAGCTTTGATAACCATGTCCTTGAGAACTATGGGCTGAAGGTTTCTGGTTTTCATGCTGACACAATGCATATGGCACGGCTTTGGGATTCATCGAGACGCACAGAGGGTGGGTACAGTCTTGAAGCACTTACAGGTGATCGGAAA---GTCATGTCTGAGGATAAGAAAGCTTATCAGAAAGACATGATG---GGCAAAATATCAATGAAAGATATCTTTGGCAGGAGAAAGTTGAAAAAGGATGGATCTGCAGGCAAAATAAGCACCATTGCTCCTGTTGAAGAGCTTCAAAGAGAGGAGCGAGAGTTGTGGATCTCTTATTCTGCCTTTGATTCAATAAACACACTGAAACTTTATAAGAGCTTGAAAAAAAAACTTTTAGAAATGTCATGGAAACTTGATGGGAAACCAGTTCCAGGAAAATCCATGTTTGACTTTTATCAGGAATACTGGCAACCATTTGGTGAGATTCTAGTTAAAATGGAAACTGAGGGGATGTTGGTGGATCGGGAATATCTTTCTGAGATTGAGAAGGTGGCCAGAGCAGAGCAAGAAGCTGCCGTTAACAGGTTCCGAAAATGGGCATCTAAGCATTGTCCTGATGCTAAGTATATGAACGTGGGAAGTGACACACAACTGCGCCAGCTTTTATTTGGTGGCAAGCCTAACAGCAAGGATGACTCAGAGAGTCTTCCAATTGAGAGAATTTTCAAAGTTCCCAACACTGAAGGAGTGATTGCAGAAGGCAAGAAGACTCCCTCAAAATTTCGCAATATCACGTTGCGCAGCATTGGC---------------GTTGATCTGCCAACTGAGATGTACACGGCCACTGGTTGGCCCTCTGTTGGTGGAGACGCTTTAAAGACCTTAGCTAGGAACATTTCTGCA---GAG---TATGATTGT---GTG------GATGGG------GCTCAT------GAC---------TTG------------------GAT---------------------------------------------------------------GATTCTGGA---TGT---------------------------------------------ACAGAAGAGACAGAATACAAGGGTGCAGTTGCATCATTTGCAACAGAGCAGGAGGCAAGGGAAGCTTGTGATGCCATTTCTGCTTTATGTGAAGTTTGCTCTATTGACTCCTTGATATCCAACTTCATCCTTCCCTTGCAGGGGAGTAATGTTTCAGGCAAGAATGGACGTGTTCATTGTTCGTTAAATATCAACACAGAAACTGGGCGCTTGTCAGCAAGGAGGCCAAATTTGCAGAATCAACCCGCTTTGGAGAAGGACCGGTATAAGATCCGTCAGGCATTCATAGCTGTACCTGGAAATTCTCTTATTGTTGCTGATTACGGGCAGCTGGAACTTAGGATTCTTGCACATCTCGCCAATTGTAAGAGCATGTTGGATGCCTTCAAAGCTGGTGGAGATTTCCATTCAAGGACTGCAATGAATATGTATCCACATATACGTAATGCTGTTGAAACAGGGCAAGTGCTGCTTGAATGGCAT---------GGTGAAGATAAACCCCCTGTTCCATTATTGAAGGATGCCTTTGCCTCTGAAAGAAGAAAAGCTAAGATGCTTAATTTTTCTATTGCGTATGGAAAAACTCCTGTGGGCCTTGCTCGGGATTGGAAGGTTTCCGTGGAAGAAGCGAAGAAAACAGTTGATCTCTGGTATAATGAAAGACAAGAAGTTCTTACTTGGCAAGAAGCTCGAAAAAAAGAATCCCGCATAGATAATCATGTTCATACATTGCTAGGAAGGGCTCGGAGATTCCCAGCAATAAAGTCTCTCACACGTTCTCAAAGAAATCATATTGAACGGGCTGCTATTAATACACCAGTGCAGGGTAGTGCTGCTGATGTTGCCATGTGTGCCATGTTAGAAATATCAAAGAATGCACGTTTGAAAGAACTTGGATGGAAATTGCTTTTACAGGTT---CATGATGAAGTAATCTTAGAAGGTCCAAGCGAGTCGGCTGAAGTTGCGAAGGCCATAGTTGTCGAATGCATGTCCAAACCCTTCAAT---GGGAAGAATAATCTTAGAGTTGACCTATCTGTTGATGCTAAGTGTGCTCAAAACTGGTATTCTGCAAAA
>CoffeaCanephora_Cc05_g13530
ATGGCTGCTTGTACTCAGTTCACCCCTTTCTTCGAAGAACAGAAAGAAAAGTATCCCTCAATTGATGAAGGCAGTGCTCATAATGTAACAAAAAGGGAGGCTGCTGCTGCAAAGTCTGTTGGTGTTGAAAAAATAAATGGAACCCCCACAGGAAAAGGATCTGTGGAACCAGAAGCTAATCTTCGTGAGAGGCTTAGTTGCATTTATGACAAGGTTCTTGTGGTTGATACTGTCTCTGCTGCAAAGGAAGTAGTTGGTTTGCTCACAAATCAATACAGGCATATGGTCCATGCATGTGATACGGAAGTATCAAAGATTGATGTTAAGCAGGAAACACCAGTTGATCATGGAGAAATTGTATGCTGCAGTATTTATTGTGGACCGGAAGCGAATTTTGGAAATGGAAAGTCTTGTATCTGGGTAGATCTTCTTGATGAGGACGGGAGGAATATTTTGGCTGAATTTGCTCCTTTTTTTGAAGACCCGTCAATTAAAAAGGTGTGGCACAACTATAGCTTTGATAACCATGTTATAGAGAATTATGGACTTAAACTTGCTGGTTTCCATGCTGATACAATGCACATGGCCCGATTGTGGAATTCATCAAGAAGATTAGAAGGTGGGTATTCTCTGGAAGCCCTTACCGGTGATTCTTCT---GTCATGTCTGATGCTAGGTTATGCCTTGGTGAAGAGTTGATT---GGTAAGGTGTCAATGAAAACCATCTTTGGGAAGAAAAAAATAAAAAAAGATGGTTCTGAGGGTAAAGTTGTCACTATTCCTTCTGTTGAAGAGCTGCAAACTGAAGAGCGCGAGTTATGGATTTGCTATTCTGCTTTGGACTCGATAAGCACTCTTAGGCTTTATGAGAGTCTGAAAACTAAATTATCTAGGATGGAATGGAAATTGGATGGAGCT------AGAAGAGGATCAATGTTTGATTTTTATAAACAATATTGGCGTCCATTTGGTGAGCTTCTAGTGGAAATGGAAACTGAGGGGATGCTAGTTGATCGTGCATACCTCGCTGAGATTGAGAAAGTGGCTAAAGCAGAACAAGAAGTTGCTGCTGACAGATTTCGCAACTGGGCATCAAAGTACTGTCCACATGCAAAATATATGAATGTCGGAAGTGATGCGCAGTTGCGCCAACTTTTTTTTGGTGGCATACAGAACAGAAAAAATCGGGATGAGACTCTTCCAATAAAGAGGGGATTCAAAGTCCCCAATGTTGATAAGGTCATTGAAGAAGGAAAGAAGTCTCCAACAAAATTCCGCACTATTACTCTGCATAGGCTTTTTGAT------------GACCATTTGAAGAGTGACATGTACACGGCAAGCGGATGGCCCTCTGTTAGTGGAGATGCTCTGAAGGCACTTGCTGGGAGTATTTCTGAT---GAA---TTCGATCTC---ATA------TATGAA------GCTGCT------CAG---------TTG------------------CAGTCTGATGAT---------------------AGC------------------TTCGGGGTGGCCGATGAAATG---GATGAAAGTGATCTCGCT---------------------------------GATAAATCA------------GCTTGTTCTTCACTTGGAGGTGATCAA---GGAAGTGAGGCTTCCAGTGCCATTTCTGCTCTATGTGAAGTTTGTTCGATAGACTCTCTTATATCCAACTTTATTCTACCCTTGCAGGGAAGTCACATATCAGGCAAGAATGGGCGTATTCATTGTTCACTTAATATTAACACAGAAACCGGGCGGCTTTCAGCAAGAAGGCCAAATTTGCAGAACCAGCCTGCCTTAGAGAAGGACCGCTATAAGATTCGTCAGGCATTTATTGCTGCACCAGGGAACTCTCTGATTGTTGCTGATTATGGGCAGCTGGAGCTTAGGATTCTTGCACATCTTGCTAACTGTAAGAGCATGTTGGATGCTTTCAAAGCTGGTGGAGACTTCCATTCAAGGACAGCAATGAACATGTATCCACATATTCGAGAAGCCATTGAACAAAAACTTGTTCTTCTTGAATGGCACCCACAACCTGGTGAAGAGAAGCCTCCAGTTCCTTTACTAAAGGATGCTTTTACTTCTGAAAGAAGGAAAGCTAAGATGCTCAACTTTTCCATTGCATATGGAAAAACTGCGGTGGGGCTTTCCCGTGATTGGAAGGTTTCTGTGGAGGAAGCAAAGAGTACAGTTGATCTCTGGTACAGTGACAGGAAAGAAGTTCTGAACTGGCAACAAGATCGCAAAGCTGAAGCTCGTCAGAGCAGATGTGTCCACACATTGCTAGGAAGAGCACGCCGTTTCCCTTCACAAAAAAGTGCTACTTCAGCGCAAAAAGGTCACATTGAAAGAGCTGCCATCAACACGCCTGTTCAGGGAAGTGCAGCAGATGTTGCTATGTGTGCCATGTTAGAAATTTCAAAGAATGCACGCCTGAAAAAGCTTGGGTGGAAGTTGCTTTTGCAGGTT---CACGATGAAGTTATCCTGGAAGGGCCAACAGAGTCAGCTGAGATAGCCAAGGCCATAGTGGTCGACTGCATGTCAAGACCGTTCAAC---GGAAAGAATATTCTTAAGGTGGATCTGTCTGTTGATGCCAAGTGTGCACAAAATTGGTATGCGGCCAAG
>GlycineMax_Glyma.02G289700.1.p
ATGGAGGTCAGGCCACACTGCCCTTTATGCTATTCTGTATTAAACAATTCAAAGGTGTTAACAGATTCTGAAAAGGTGATTCACCAGTATAACGGATCTTCTTTGGAGAAAGATGAAACTGCAAAGGATTCAACTAATGCAACACTTACTAAACAGGCATGTGGTACCGACCAATCAAAGCTCCGGGATAGGCTTTGTAGTATATATGATGATATTCTGGTTGTTGATAATATTCCTCTTGCAGAGGAAGTTTCTAAGATGCTTACAACAAAGTACCGGCATCTTATTTATGCATGTGATACCGAGGTGGCCAAGATAGATGTCAAACAAGAAACTCCTGTAGATCATGGGGAGATAACATGCTTCAGCATTTATTGTGGTCCAGAAGCTGATTTTGGAGGTGGAAAGTCTTGTATCTGGGTAGATGTTCTTGATGGTGGAGGCAAAGAGATTTTAGAAAAATTTGCTGAATTTTTTAGTGACTCTTCCATCAAGAAGGTCTGGCATAATTATAGCTTTGACTGTCATGTTATAGAGAATTATGGATTCAAAGTTTCTGGATTTCATGCTGATACAATGCACATGGCACGATTATGGGATTCTTCAAGACATTTGGATGGGGGTTATTCTCTTGAAGGACTTACTGGTGACAGAAGG---GTCATGTCTAGGGCTCAGCTGAACCATGAAAAGGATTTGACT---GGTAAGGTGTCAATGAAAACTATATTTAGTAAGAAAAAATTGAAAAAGGATGGATCTGAGGGTAAAACAAGTATCATTGCTCCTGTTGAAGAGCTACAGAGAGAGGAGCGTATACCTTGGATATGCTATTCTGCCTTAGATGCTAGCAGCACTTTGAAGCTGTATGAGAGCCTAAAGAGCCATCTTTCAGACATGCCCTGGAAATTTGATGGCCTGCCAGTTTATGGGAAAACCATGTATGATTTCTACAATGAATATTGGCGACCATTTGGTGAGCTTCTAGTCATGATGGAATCTGAGGGAATGCTAGTTGATCGGGCTTATCTCGAAAGCATAGAAAAGGTGGCCAAAGCAGAGCAAGAGGTAGCTGTTAATAGATTCCGCAAATGGGCCACTAGGTATTGCCCTGATGCCCAATATATGAATGTGGGAAGTGATTCACAGTTGCGCCAGCTGCTTTTTGGTGGCATCGTGAACAGAAAGGACTCCAGTCAGACACTTCCAACTGAACGAATATTCAAAATTCCCAATGTTGATAATGTGATTGAAGAAGGCAAGAAGGCTCCAAAAAAATTTCGTGATATAAAGTTGACGAGCCTAGGTTAT---------------AACCTGGAGACTGAGATGTACACAGCAACTGGTTGGCCGTCAGTTAGTGGTGATGCTTTAAAGGCCCTGGCTGGAAGTATTTCCGCT---GAT---TATGACTTT---TTT------GATGAG------GATTGT------AAC---------TTG------------------GATGATCTTGAT---------------------GAT------------------------GAAGATGAAAATCCT---TCTCAAAGTCAAGTTGCA------------------TCTGTAAAA---ATTGATAAATCTGCATATGGGACAGCCTATGCAGCTTTTCCAACAGAGGAAGAAGGGAGAGAAGCCTGCCATGCAATTGCTGCTTTATGTCAAGTCTGTTCAATCAACTCTTTGATCTCCAACTTCATCCTTCCCCTGCAGGGACATAATATATCAGGAAAAGATCTCCGTGTTCATTGTTCCTTAAATATCAACACAGAGACTGGACGCTTGTCAGCAAGAAGGCCAAATCTGCAGAATCAACCTGCTCTGGAAAAGGACCGATACAAAATCCGTCAAGCATTCATTGCTGCACCTGGGAATTCTCTTATAGTTGCTGATTATGGACAGCTGGAACTTAGGATTCTGGCACACCTCGCGGACTGTAAGAGCATGTTGGAAGCTTTTGAAGCTGGTGGAGATTTCCATTCAAGGACTGCAATGAATATGTACCCACATATTCGTGAAGCAGTTGAGAAAAAGGAAGTGCTTCTGGAGTGGCATCCTCAGCCTGGTGAAGATAAACCCCCTGTTCCTCTTTTGAAGGATGCCTTTGCTTCTGAAAGAAGAAAAGCTAAAATGCTTAACTTCTCAATTGCATATGGGAAGACTCCTGTGGGGCTTTCCAAGGATTGGAAGGTTTCTGTGAAAGAAGCTAAGAAAACAGTTGACCTTTGGTACAATGATAGAAAAGAGGTTTTGCAATGGCAAGAGGAGCGTAAAAAGGAAGCTCGTGTGTTACATTGTGTTTACACATTGCTAGGGCGAGCTCGGCGGTTCCCTTTGATGGCCCAAGCTAACACCTATCAAAAAGGTCATATTGAGCGAGCTGCTATTAATACTCCAGTGCAGGGTAGTGCAGCTGATGTTGCCATGTGTGCTATGTTGCAAATTTCCAAGAATAAACGGTTGAAGGAGCTTGGGTGGAAGTTACTTCTACAGGTT---CATGATGAAGTCATATTGGAAGGACCAACGGAATCGGCTGAGGTTGCGAAGTCCATAGTTGTTGAGTGCATGTCCAAACCCTTTAAC---GGCAAAAATATTCTTAAAGTTGACCTCTCTGTTGATGCCAAGTGTGCTCAAAACTGGTACTCTGGGAAA
>GlycineMax_Glyma.14G025300.1.p
ATGGAGGTCAGGCCACACTGCCCTTTATGCTATTCTGTATTAAACAATTCAAAGGTGTTAATGGATTCTGAAAGGGTGATTCACCAGCATAACGGATCTTCACTGGAGAAAGATGGAACTGCAAAGGATTCAACTAATGTAACACTTACTAAACAGGCACGTGGTACTGACCAATCAAAGCTCCGGGATAGGCTTTGTAGTATCTATGATGATATTCTGGTTGTTGATAATATTCATCTTGCAGAGGAAGTTGCTAAGATGCTTACAACAAAGTACCGGCATCTTATTTATGCATGTGATACTGAGGTAGCCAAGATAGATGTCAAACAAGAAACTCCTGTAGATCATGGGGAGATAACATGCTTCAGCATTTATTGTGGTCCTGAAGCTGATTTTGGAGGTGGAAAGTCCTGTATCTGGGTAGATGTTCTTGATGGTGGAGGCAAAGAGATTTTAGAAAAATTTGCTGAATTTTTTAGCGATTCTTCCATCAAGAAGGTCTGGCATAATTATAGCTTTGACTGTCATGTTATAGAGAATTATGGATTCAAAGTTTCGGGATTTCATGCTGATACAATGCACATGGCACGATTATGGGATTCTTCAAGACATTTGGATGGGGGTTATTCTCTTGAAGGACTTACAGGTGACAGAAGG---GTCATGTCTAGGGCTCAGCTGAACCATGAAAAGGACTTGATT---GGTAAGGTGTCAATGAAAACTATATTTAGTAAGAAAAAATTGAAAAAGGATGGATCTGAGGGTAAAACAAGTATCATTGCTCCTGTTGAAGAGCTACAGAGAGATGAGCGTATACCTTGGATATGTTATTCTGCCTTAGATGCTAGCAGCACTTTGAAGCTGTATGAGAGCCTAAAGAGCCATCTTTCAGACATGCCCTGGAAATTTGATGGTGTGCCAGTTTATGGGAAAACCATGTATGATTTCTACAATGAATATTGGTGTCCATTTGGTGAGCTTCTAGTCATGATGGAATCTGAGGGAATGCTAGTTGACCGGGCTTATCTTGAAAGCATAGAAAAGGTGGCCAAAGCAGAGCAAGAGGTAGCTGTTAATAGATTCCGTAAATGGGCCACTAGGTATTGTCCTGATGCCCAGTATATGAATGTGGGAAGTGATTCGCAGTTGCGCCAGCTGCTTTTTGGTGGCATTGTGAACAGAAAGGACTCCAATCAAACGCTTCCAACTGAACGAATATTCAAAATTCCCAATGTTAATAATGTGATTGAAGAAGGCAAGAAGGCTCCAAAAAGATTTTGTGATATAAAGTTGACGAGCTTAGGTTAT---------------AATCTGGAGACTGAGATGTACACAGCAACTGGTTGGCCGTCAGTTAGTGGTGATGCTTTAAAGGCCCTGGCTGGAAGTATTTCCGCT---GAT---TATGACTTT---TTT------GATGAG------GATTGT------AAC---------TTG------------------GATCTCGATGAT---------------------GAA---------------------------GATGAAAATCCT---TCTCAAAGTCAAGTTGCA------------------CCGGTAAAA---ATTGATAAATCTGCATATGGGACAGCCTATGCAGCTTTTCCAACAGAGGAAGAAGGGAGAGAAGCTTGCCATGCAATTGCTGCTTTATGTCAAGTCTGTTCAATCAACTCTTTGATCTCCAACTTCATCCTTCCCCTGCAGGGACATAATATATCAGGAAAAGATCTCCGTGTTCATTGTTCCTTAAATATCAACACAGAGACAGGACGCTTGTCAGCAAGAAGGCCAAATCTGCAGAATCAACCTGCTCTAGAAAAGGATCGATACAAAATCCGTCAAGCATTCATTGCTGCACCCAGGAATTCTCTTATAGTTGCTGATTATGGACAGCTGGAACTTAGGATTCTGGCACACCTTGCAGACTGTAAGAGCATGTTGGAAGCTTTTGAAGCTGGTGGAGATTTCCATTCAAGGACTGCAATGAATATGTACCCACATATTCGTGAAGCAGTTGAAAAAAAGGAAGTGCTTCTTGAGTGGCATCCTCAGCCTGGTGAAGATAAACCCCCAGTTCCTCTTTTGAAGGATGCCTTTGCTTCTGAAAGAAGAAAAGCTAAAATGCTTAACTTCTCAATTGCATATGGGAAGACTCCTGTGGGGCTTTCCAAGGATTGGAAGGTTTCTGTGAAAGAAGCTAAGAAAACAGTTGACCTTTGGTACAATGATAGAAAAGAGGTTTTGCAATGGCAAGAGGAGCGTAAAAAGGAAGCTCGCGTGTTACATTGTGTTTACACATTGCTAGGGCGAGCTCGACGGTTCCCTTTGATGGCCCAAGCTAACACCTATCAGAAAGGTCACATTGAGCGAGCTGCTATTAATACTCCAGTGCAGGGTAGTGCAGCTGATGTTGCCATGTGTGCTATGTTGCAAATTTCCAAGAATAAACGGTTGAAGGAGCTTGGGTGGAAGTTACTTCTACAGGTT---CATGATGAAGTCATATTGGAAGGACCAACGGAATCGGCTGAGGTTGCGAAGTCCATAGTTATTGAGTGCATGTCCAAACCCTTTAAC---GGCAAGAATATTCTTAAAGTTGACCTCTCTGTTGATGCCAAGTGTGCTCAAAACTGGTACTCTGGGAAA
>HandroanthusImpetiginosus_PIN15369.1
ATGGCTAAATCTACCCAGACTTACCCTTTATGGGAGAGTAAGGGAAATCAAGATTCCATAACTGACAAAGATAATGCATTTGAGAAAAACAGAACTGATTCTAATAATAGAAAA------ACAAGTAATAGCATCAGTGAACCTTTCAGTGAGACAGTTGCTGCTTCTGAAGGAGCAGAACTTCGTGAGAGGCTTAGTCAGGTGTATGATAAGGTTCTTGTGGTTGATAGCATCATTGCAGCTAGGGAAGTAGTTAGTATGCTCACCAGTCAGTACAAAACTCTCATCCATGCATGTGATACAGAGGTAGCAAGTATTGATGTTAAAGAAGAAACACCCGTGGACCATGGAGAAATTATATGTTTTAGTATATATTCTGGTCCAGAGGCTGATTTTGGTGAAGGAAAGTCCTGTGTCTGGGTAGATGTCCTTGAAGGAGGCGGCAAGGAACTTATCAAAGAGTTTGCTCCATTTTTTGAAGACCCCACCATTAAAAAAGTCTGGCACAATTATAGCTTTGATAATCACATTATAGAAAATTATGGGATTAAAGTTTCTGGTTTCTATGCTGATACAATGCACATGGCTCGATTATGGAATTCCTCTAGGCGAACAGAGGGAGGGTACTCTCTAGAAGCACTCACGGGAGATCCCAAA---GTCATGTCAGATGCTAAAAGAGGCCCTGGTGAAATGGTGATC---GGAAAGGTATCAATGAAAGCCATCTTTGGCAGGAAAAAAATAAAGAAAGATGGATCCGAGGGAAAATTGATCACCATTCCTCCTGTTGAAGAGCTACAAAGAGCTGAGAGAAATTTATGGATTTGTTATTCTGCTTTGGATGCAATAAGCACATTGAGGCTTTATGAAAGTTTGAAGAAGAAACTATTGAAAGCCATCTGGAATGTTGATGGACTG------TACAAAGGATCAATGTTTGACAATTACCAAAAATATTTACGTCCATTTGGTGAGCTTCTTGTAAAAATGGAGACAGAGGGTATGCTGGTTGATCGTTCATACCTTGCTGAGATTGAAAAAGTGGCTAAAGCAGAGCAGCAGGTTGCTGCTGATAGATTTCGCAAATGGGCATCAAAGTATTGCCCTGATGCAAAATACATGAATGTGGGAAGTGATGCACAGCTGCGCCAGTTATTTTTTGGTGGTGTACAGAACAGAAAGGACTCCAATGAATTTCTTCCAGTGGAGAAGGATTTTAAAGTTCCCAACGTAGATAATATAATTGAAGAAGGCAAGAAAAATCCCACGAAATATCGTAAAATCATACTGCATAAGCCGGATGGT------------GTAAACATTGAGACTGATAAGTACACCGCAAGTGGTTGGCCTTCGGTTAGTGGAGATGCTTTAAAGACTCTTTCTGGGAAGGTTTCTGCT---GAC---TTTGACTTC---CTG------GATGAA------GACAAT------GAT---------GAG------------------GAACTATCTGAA---------------------AAT------------------------GTGACTCAAGAATCT---TCTGGGGACAGTGGAACA------------TCTCCGAGTATAGTC---ACTGATACCTCTGCTTATGGAGCAGCTTACTCTGCATTTGGTGGTGGGCAGGCAGGAATTGAGGCTTGTCATGCTATTGCTGCTTTGTGTGAAGTTTGTTCAATAGATTCCCTGATATCCAACTTTATTCTACCCTTACAGGGAAGTCATATATCGGGCAAGAATGGGAGAATCCATTGTTCACTGAATATTAACACAGAAACTGGCCGATTATCTGCAAGAAGACCTAATTTGCAGAACCAGCCTGCATTGGAGAAGGATCGTTACAAGATTCGTCAGGCATTTATAGCTGCACCTGGAAACTCCCTGATAGTCGCTGATTATGGACAGTTAGAACTTAGGATTCTTGCTCATCTGGCCAACTGTAAGAGCATGTTGGATGCTTTTAAAGCCGGCGGAGACTTCCACTCAAGGACTGCAATGAATATGTATCCACACATTCGTGATGCTGTTGCACGTAAGGAAGTGCTTCTGGAGTGGCATCCGCAATCTGATGAAGATAAGCCTCCAGCCCCATTGCTAAAGGATGCTTTTGCTTCTGAAAGACGGAAAGCAAAGATGCTTAACTTATCCATTGCATATGGAAAAACTACGGTGGGGCTTGCCCGTGATTGGAAGGTCTCTCGTGAGGAAGCTCAGGAAACAGTCAATCTTTGGTATAGCGACAGACAAGAAGTGTTGTCTTGGCAGGAAGAACGTAAACAAGAAGCACGTAAATATCGTAGTGTTCACACATTGCTAGGACGGGCTCGCCACTTTCCATCATTAAAGAATGCCAGCTCTGCACATAAAGCACACATTGAACGCGCTGCTATCAATACCCCAGTGCAGGGAAGTGCTGCAGATGTGGCTATGTGTGCCATGTTGCAAATATCAGGGAATGCACGTCTCAAGGAGCTAGGTTGGAGACTTCTATTACAGGTT---CATGACGAAGTAATCCTAGAAGGGCCAACGGAATCGGCTGAGGAAGCGAAGGCCATAGTAGTTGAGTGCATGTCAAAGCCTTTTGAT---GGGAAAAATATTCTTAGAGTTGATTTGTCTGTTGATGCAAAATGTGCTCAAAACTGGTATTCTGCCAAG
>IpomoeaNil_INIL03g17354.t1
atggcagtatccacccagaccacccctgtcttgccaaacaaaaccaatgaaaagaaggctgagaaaacttttaagctagatgacgacattccaattaagcaaatggaaagggattttgttgaaagtagtactctgaaccagactaagcttgcaaaatgtactgccccagaaaagagtaacatccgtgagaggctggagtccatctatgacaaagttttcatagttgacaacatctcagtggccaaggaagtagtcagtaagcttacaaatgatttcagggatttcatccatgcatgtgatacagaggtagccaagattaatgttaagcaagaaacaccagttggtcatggagaaattacatgcttcagcatttattctggacctgatgctgattttggaaatggaaaatcttgtgtctgggtagatgtccttgatggtggtgggaaggatattttagtagaattcgctccattttttgaagacccatcaattaaaaaggtatggcacaactatagctttgattgccacatcatagagaactatggatttaaagtttctgggtttcatgctgatacaatgcacatggctcgattatgggattcctctagacgaacagagggaggctattcccttgaggcacttacaggtgatcacttt---gtcatgtgtgatgcaagagtgtcccctggtgaagagctgtta---ggtaaagtgtcaatgaaaactatatttggcagaaaaaagctgaagaaagatgggacagagggtaaagtagacatcattccttctgttgaagagctgcaaagagtggagcgcaaatcatggatttgttactcagccttagattccataagcacgttgatgctttatgaaagtttgaaaactaaactcactaacagggtctggaagcttgatggattt------tataaagggaacatgcttaacttttatgagagatactggcttccatttggtgagcttctagttcatatggaaactgagggcatgctggttgatcgtgcctatcttgctgagttggagaaagtggctaaagcggagcaggagattgcttctaacaggtttcgcaactgggcatctaagcactgccctgatgcaaaatacatgaatgtgggtagtgatgcacagctgcgtcagctcttttttgggggcactctgaacagaaaggaccctaatgagagtcttgaaaataagagggatttcaaagttcccaacgttgagaatataattgaagaaggcaagaaggctccatcaaaatttcgtaagatcactcttcataagattggtgac---------------cgcatcgagactgatttgtacactgctagtggctggccatctgttagtggagatgctttaaaggctcttgctgggaaaatttctgct---gat---tttgaaatc---att------agtgaa------gcagat------gac---aatgtggaa------------------gaagtgtctgct---------------------tca------------------------agctctgatgagccg---tctgtggctaataatgaa------------gcaccctgtacagag---ccagaggcttcagggtatggaacagcttacaaggcatttgggggtggaaaagtaggaattgaggcctgtcatgccattgcctctttatgtgaaatttgctctatagactctctaatttcaaacttcatccttcctttgcagggcggtgagatatcaggcaagaatggacgcatccattgttcacttaatataaatactgaaactgggcgcttgtcagcaaggaggccaaatttgcagaaccagcctgctttagaaaaagacaggtataaaattcgtcaggcattcatcgctgcacctgggaattccttaattgttgctgattatgggcagttggaacttaggattcttgcacaccttgcaaattgtaagagcatgctggctgcctttgaagctggtggagactttcattcaaggactgctttaaacatgtatccacacatacgagaagcaattgaacaaaagcgtgttctcctagagtgggaccctcagcctggtgaagacaagccaccagttcctttattaaaggatgcttttgcctctgaaagaaggaaagcgaagatgcttaatttttccattgcatatggaaaaactacagtggggcttgctcgggattggaaggtatctgtgaaggaagccaaagaaacagttgatcgctggtatagtgacagaaaggaagtattatcttggcaagaacaacgtaaatctgaagcacatcaatttggatgtgtttacacactcttaggacgagcacgctggttcccttcactgaaaaaagcaagcagctttctgaaaggccacattgaacgagctgccatcaatactccagtgcagggaagtgctgcagatgttgcaatgtgcgccatgctcgaaatatcaaagaacccacgattaaaggagcttggctggaaattgcttttacaggtt---cacgatgaagtaattcttgaagggccaacagagtcagccgaggaagccaaggctattgtagttcactgcatgtccaatccgtttgat---gggaagaattttctgagagttgggctatcagttgatgcgaaatgtgctcaaaactggtattctgccaag
>ManihotEsculenta_Manes.S026800.1.p
---------TCCACCACCCAAATGCCACCAGTAGATAATATAAATGATGAGGCAGTTGATAAGAAAAAGCCTAATGGCTTCTCTTTGGGCAAAATCTCGAAAATGCATGCACAGACTGATAGGTCATTTTCAATGGCCGAAAAACCCTCCAATGCTAAGCAGGCATCTTGCCTTCCAGACATTAAAAAGAGGCTTGCTAGTGTTTATGGCAAAATTATGGTTGTTAATAATGTCTCTGTAGCAGATGAGGTTGTATATAAGCTTATGCATCAGTATAGGCATTTTGTTCACGCATGTGACACTGAGGTGGCCAAGATTGATGTGAAGGAAGAAACGCCCATTGACCATGGAGAGATAACATGCTTCAGTATTTATTCTGGACCCAAGGCAGATTTTGGAAATGGCAAATCTTGTATCTGGGTAGATGTTTTGGATGGTGGTGGCAAGGAGATTTTGGCCAAATTTGCTCCATTTTTCAAGGACCCAAACATTAGAAAGGTTTGGCACAACTATAGTTTTGACAATCATGTCATTGAGAATTATGATTTTCCTGTTTATGGGTTTCATGCTGACACAATGCACATGGCACGGTTATGGAATTCATCAAGACGGACAGATGGTGGGTATTCCCTTGAAGCTCTTACTGGTGATAAAAGA---GTTATGAGTGGGGTTCAGTCTTGCTAT---GAAGAGTTGATT---GGTAAAGTGTCCATGAAAATGATATTTGGCAAGAACAAGTTGAGAAAAGATGGATCTGAAGGAAAAATTATCACCATTGCTCCTGTGGAAGAGCTACAAAGAGAAGAGCGAGAATTATGGATTTGTTATTCTGCTTTAGATGCAATAAGCACCTGGCAGCTTTATGAGAGCTTGAAACACAAATTATGTCAGATGCCATGGAAAGTTGATGGCAAACCA---GTTGGAAAATCTATGTATGACTTCTACCAGGAATACTGGAAACCATTTGGTGAGCTTCTAGTTAGAATGGAAACTGAGGGGATACTTGTTGATAGAGCATATCTTGCTGAGCTGGAGAAGGTTGCAAAAGCAGAACAAGAGGTTGCTGCTAATAGATTTCGCAATTGGGCGTGCAAGTACTGCCCTGATGCTAAGTATATGAACGTAGGGAGTGATACACAACTGCGCCAATTATTTTTTGGTGGGATTGCAAACAGAAAGGATGATACAGAGAGTCTTCCACATGAGAGAATGTTCAAAGTTCCCAATGTTGATAAAGTGATTGAAGAAGGCAAGAAGTCTCCCACAAAATTTCGCAATATAAAGTTGCATAAAATTGGTGAT------------------TTTCCTGCTGAGAAGTACACAGCAAGTGGTTGGCCCTCAGTCGGTGGAGATGCTTTGAAGACACTTGCTGGGAAGGTCTCTGCA---GAA---TATGATTTT---ATG------GATAAC------GCCATT------GTG---------GAT------------------GATTGCGAGTTA---------------------GAT------------------------ACAATTGAAAATTCA---AAATCAAAAATGTCATCG------------------GTCCCCAAC---ATAGATAAATCTGCTTATGGAACAGCTATGCTGGCGTTTCCAAGACAGGAGGAAGGAATTGAGGCTTGTCATGCTATTGCTTCTTTATGTGAAGTTTGCAGTATTGACTCTTTGATATCCAACTTCATCCTCCCCCTACAGGGGAGTAATGTAGCAAGCAAGAGAGGACGTGTTCATTGTTCCTTGAATATCAATACTGAAACTGGTCGCTTGTCAGCTAGGAGGCCAAATTTGCAGAATCAGCCTGCTTTGGAGAAGGACAGGTATAAGATCCGTCAGGCATTTATTGCTGCACCTGGAAATTCCCTTATTGTTGCTGATTATGGGCAGCTGGAACTTAGGATTCTTGCCCATCTTGCTGACTGTAAGAGCATGTTGGAAGCCTTCAAGGCTGGTGGAGATTTTCATTCAAGAACTGCAATGAACATGTACCAGCATATTCATGAAGCAGTTGATAAAGGGGAAGTGCTTCTTGAGTGGTATCCTCAACCTGGTGAGGATAAACCGCCAGCTCCTTTGTTGAAGGATGCTTTTGGTTCTGAAAGAAGAAAAGCTAAAATGCTTAACTTTTCCATTGCTTATGGAAAAACGCCAGTGGGCCTTGCCCGGGATTGGAAGGTTTCTGTAGAGGAAGCTAAGGCCACTGTTGATCTCTGGTATAAAGAAAGACAAGAAGTACTTAAGTGGCAACAAGCTCGCAAGCAAGAAGCTAGACAAGATGGTCGTGTTCACACGCTACTTGGACGGGCTCGCATATTCCCATCAATGGCTCATGCAAGTAATGCACAAAAAGGTCATATAGAGCGAGCTGCCATAAATACACCAGTGCAGGGTAGTGCCGCTGATGTTGCCATGTGTGCAATGTTACAAATATCAAAAAATGATCGGCTGAAGGAGCTTGGATGGAAACTGCTTTTACAGATT---CATGATGAAGTGATCTTGGAAGGACCAACTGAATCAGCTGAGATTGCCAAGGACATAGTAGTTGAGTGCATGTCCAAACCCTTTGAT---GGGAAGAACATTCTTAAAGTTGATCTATCAGTTGACGCAAAGCGTGCTCAGAACTGGTACTCTGCCAAG
>MimulusGuttatus_Migut.H01840.1.p
------------------------------TTGGAAAATGAGGGAGATCGAGATTCTATAAATGTCAAGGATAATGTAGTTGTCAAATCTAAATCCGGTTCTGCTAATAAAAAAACTGTTTCATGCGACAATATTAGTGAACTTCCGAGCAAGAGAGTCGCTACTTCTGAAGTCACGGAACTTCACGAGAGGCTTAGTCAGATCTATGACAAGGTTCTTGTGGTCGATGACGTCACTGAAGCTAGGCGAGTAGTGAGTTTGCTCACCACAAAGTACAAAAACCTCATTCACGCATGCGATACAGAGGCATCAAACATTGATGTTAAAGAAGAAACACCGGTGGACCATGGAGAAATTACGTGTTTTAGTATATATTCTGGCTCGGAAGCTGATTTTGGCGAAGGGAAATCCTGTGTTTGGGTGGATATCCTCGATGGAGGCGGCAAAGATCTTCTTCAAGAGTTTGCTCCGTTTTTTGAAACCCCTCCATTAAAA------------------AACTTTGATAATCACGTGATAGAGAATTATGGGCTCAAATTATCCGGTTTCCATGCGGATACAATGCACATGGCTCGATTATGGAATTCCGCCAGGCGGACAGAGGGTGGGTACTCTCTAGAAGCACTAACAGGTGATTCGAAC---GTCATGTCAGATGCTAAGAGAGGCCCCGGCGAAAAGGTGATT---GGAAAAGTATCGATGAAGAACATATTCGGCAAGAAAAAAATCAAGAAAGACGGAAAGGAAGGGAAATTAATCACAATCCCTCCCGTCGAAGAGCTGCAAAGGGTCGAGAAAAAATTGTGGGTTTGCTACTCCGCTTTGGATTCTATAAGCACATTGGGTCTTTACGAGAGTTTGGAGAAAAAGCTCTTGAAAACACCTTGGAGTGTTGATGGAAAT------TTCAAAGGGTCGATGTTCGATAATTACCAGAGATATTTACGCCCGTTTGGTGAGCTTCTTGTGAAATTGGAGACTGAGGGAATGCTTGTTGACCGTTCGTACCTCGCTGGGATCGAAAAGGTGGCTAAAGCAGAGCAGCAAATTGCTGCCGATAGATTTCGTAAGTGGGCTTCGAAGTATTGCCCCGATGCGAAACACATGAATGTGGGGAGTGATACACAGTTACGCCAGATATTTTTTGGTGGTATACAGAACAGCAAGGACCCCAGTGAGTTTCTTCCAGTGGAAAAGGATTTCAAAATTCCAAACACGGAGAACATAATCGAAGAAGGCAAAAAGAACCCCACAAAATATCGTAAAATCGTACTTCGTAAGCCTGATGGT------------GTTCACATTGAGGCCGATAAGTTCACCGCCAGTGGTTGGCCTTCAGTTGGTGGAGATGTTTTAAAAAGTCTTGCGGGAAAAGTGTCTGCC---GAT---TTTGAATTC---TTG------GATGAA------GACAATAATGATGAT---------GAA------------------GAACTGTCTGAA---------------------AAT------------------------GCGATTGAGAAATCA---TTGCAGGACAATGGAGCA---CCATCATCGTCCACAAGTGTAGCC---ACCGACACGTCAGCTTATGGAGCGGCTTATGCCGCCTTTGGCGGTGGACAGGTGGGAGCTGAGGCTTGTCATGCTATTGCTGCTTTGTGTGAAGTTTGCTCGATCGACTCTCTCATATCGAACTTCATTATGCCTTTACAGGGAAACCATATATCAGGCAAGAACGGAAGAATACATTGTTCGTTGAATATCAATACAGAAACTGGACGATTATCTGCTAGAAGACCTAATTTACAGAACCAACCCGCATTAGAGAAGGACCGTTACAAGATTCGTCAGGCATTTATAGCTGCACCCGGCAACTCGTTGATAGTTGCTGATTACGGACAGTTAGAACTTAGAATTCTTGCCCACCTGGCAAACTGTAAGAGCATGTTGAACGCTTTTATAGCTGGCGGAGATTTCCACTCGAGAACTGCAATGAATATGTATCCGCACATTCGCGAAGCTGTCGATCGGAAAGATGTGCTTCTTGAGTGGCATCCTCGATTCGACGGTGATAAACCTCCCGCTCCTTTGCTTAAGGATGCTTTTGCTTCTGAAAGAAGGAAAGCTAAGATGCTTAACTTTTCGATCGCATACGGAAAAACTACAGTGGGACTCGCCCGAGACTGGAAGGTATCTCGCGAGGAAGCTCAGCAAACAGTTAATCTCTGGTACAGCGACAGACAAGAAGTGCTTTCTTGGCAGGAAGAACGTAAGAAAGAAGCTCGTAAATATGGCCGCGTTTACACTTTGTTAGGACGGGCCCGCCACTTCCCGTCTCTAAAGAACGCCAGCTCAGCACATAGAAATCACATAGAACGTGCTGCCATCAATACCCCTGTGCAGGGAAGTGCTGCAGATGTTGCTATGTGCGCTATGTTGCAAATATCAAGAAATGCTCGTCTGAAGGAATTAGGATGGAGACTTTTATTACAGGTT---CACGATGAAGTGATTTTAGAAGGCCCAACAGAATCGGGCGAAGAGGCGAAGGATATAGTAGTTGATTGCATGTCAAAGCCTTTCGAT---GGAGAAAATTTCCTTAGAGTCGGTTTGTCTGTTGATGCCAAATGTGCTCAAAATTGGTATTCTGCCAAG
>OleaEuropaea_Oeu042923.1
------------------------------GTGGAGAATGGGAAAGATGAAGTTTCCAAAATCGTCAATGAACTTGCTGTCAATGAAATAAAAAATGGTGCTGCTGATCATAAATGTGTTATCGCTGACACTGCTAACGGAACTCGGATTGAGCAAATTACTCATGAACCAAAG---AACATTTTGAAGGGGCTTTGTAGCGTATATGACAAGGTTCTTGTAGTTAATAGCATTACTGCAGCTAGGGAAGTGGTT------------------------------------------------------GCCAACATTGATGTTAAGGAGGAGACACCGGTTGACCATGGAGAAATTATATGTTTTAGTATATATTCTGGTCCAGAGGTCGATTTTGGCAATGGGAAATCTTGTGTCTGGGTGGATGTTCTTGATGGTGGTGGCAAGAATCTCATAGCTGAGTTTGCTCCATTTTTTAAGGACTCTTCTATTAAAAAAGTGTGGCACAATTACAGCTTTGATAATCACATAGTAGAGAATTATGGGCTCAAAGTTTCGGGTTTTTTTGCTGATACAATGCACATGGCTCGGCTGTGGAATTCATCTAGGCGAACTGAGGGTGGGTATTCTTTAGAAGCACTTACAGGTGATCCCTCT---GTCATGTCTGATGCTAAGCCGCACCCTGGTGAAGAGATGATT---GGTAAAGTATCAATGAAAACCATCTTTGGCAGGAAAAAATTGAAAAAAGATGGATCAGAGGGAAAAATAATGGTCATCCCGCCAGTCAAAGAGCTGCAAAGAGTTGAGCGAAAACTGTGGATTTGTTATTCCGCTTTAGACTCAATAAGCACACTGAAGCTATATGAAAGTTTGAGGTGTAAACTGTCTAATATGCCTTGGAATCTTGATGGAGTT------TTGGAAGGATCAATGTTCAACTTTTATGAGAAATATTGGTGTCCATTTGGCGAGCTTCTAGTAAAGATGGAAACCGAGGGAATGTTGGTTGATCGTGCCTATCTTTCAGAGGTTGAAAAGGTGGCTAAAGCAGAACAGCAGGTTGCCACTGATAGATTTCGCAAGTGGGCGTCCAAACACTGCCCAGATGCGCGGTACATGAATGTGGGTAGTGATGCACAGTTGCGCCAATTCTTTTTTGGGGGTATTCAGAACAGAAAGGATGCGAATGAGTTTCTTCCTCTAGAGAAGGATTTCAAAGTTCCCAACACAGACAAGTTAATTGAAGAAGGCAAGAAGAGCCCAAAAAAGTGTCGCAAAATTATATTGCATAAGCCCCTTGAT------------GTTAATATAGAGGCTGATGTGTATACTGCAAGTGGTTGGCCTTCTGTTAGTGGTGATGCTTTAAAGGGTCTTGCTGGGAAGGTTTCTGTT---GAC---TTTGACTTT---GTG------GATGAA------GAGAAT------GTT---------GAA------------------GAAGTTCCTAAT---------------------GCA------------------------GGGGATGGTGAAGCT---TGCGAGGAC---------------------------------------CCTGATAAGTCTGCTTATGGAGCAGCGTATACAGCATTCGGTGGTGGGCAGGCGGGAGTTGAGGCTTGCAATGCCATTGCTGCTTTATGTGAAGTTTGTTCAATAGACTCTTTGATTTCCAACTTCATTCTTCCCTTGCAGGGTAATCATATATCAGGCAAGGAAGGGCGAATTCATTGTTCACTGAATATTAACACAGAAACTGGTCGCTTATCTGCCAGAAGACCAAATTTGCAGAACCAACCTGCTTTAGAGAAAGACCGGTATAAGATTCGTCAGGCATTTATAGCTGCACCTGACAACTCTCTGATAGTAGCTGATTATGGACAGTTGGAACTTAGGATTCTTGCACATCTTGCCAACTGTAAGAGCATGTTGGATGCTTTCGAAGCAGGTGGAGACTTCCATTCGAGGACTGCAATGAACATGTATCCGCATATTCGTGAAGCTGTTGAACAGAAGCATGTGCTTCTTGAGTGGCATCCTGAACCTGGTGAAGATAAGCCTCCAGCTCCTTTACTAAAGGATGCTTTTGCTTCTGAAAGACGGAAAGCCAAGATGCTTAACTTTTCCATTGCATATGGGAAAACTACGGTGGGGCTTGCCCGTGATTGGAAGGTTTCCGTCAAGGAAGCCAAGGAAACAGTTGATCGCTGGTATAGTGATCGGCAAGAAGTATTGTCTTGGCAGAAAAAACGCAAAAAAGAAGCACTCGTAAATGGATGTGTTCACACATTGTTAGGACGGGCTCGCAAGTTCCCATCTCTGAGAAATGCAACTCCATGGCACAAGAGTCATATTGAAAGGGCTGCCATCAATACCCCAGTGCAGGGAAGTGCTGCTGATGTTGCAATGTGTGCTATGTTAGAAATATCAAAGAATGCACAACTGAAGGAGCTTGGATGGAGGCTTCTTTTACAGGTT---CACGATGAAGTGATATTGGAAGGGCCGACAGAATCTGCTGAGGTTGCCAAGGACCTTGTGGTTGACTGCATGTCGAAACCTTTTGAT---GGGAAGAATATCCTTAAAGTTGACTTATCTGTTGATGCCAAATATGCGAAAAACTGGTATTCAGCCAAG
>Phtheirospermum_Pjv1_00021230
ATGGCTAAATCTCCTCAGACCACCCCTTTCTTGGATAATATGGGATTCCGAGATTCTGTAATGGATAATGATGACATGTTTGAGAAAAAAGATTATGTGTCTGCTGACAAGAAAATTATTTCGAGTGATAGTTTG------------TGTGAGAAAATCGCAGCTTCTGGAGGCTCGGAGATTCAGAAGAAGCTTAGTCAGGTGTATGATAAGGTTCTTGTGGTTAATAGTGTAGATGCAGCAAGGGATGTGGTCAAAATGTTGACCAATGAGTACAAGAATCTCGTTCACGCGTGTGATACGGAG---------------------------------------------------------------------------------GCTGATTATGGAGGTGGAAAGTCATGTGTTTGGGTAGATGTCCTAGACGGAGGCGGCAAGAATCTTATCAAAGAGTTTGCCCCGTTTTTTGAAGACCCGTCTATTAAAAAAGTGTGGCACAATTATAGTTTTGACAATCACGTCATAGAGAATTACGGGCTCAAACTTTCCGGTTTCTACGCTGATACCATGCACATGGCCCGATTATGGAACTCATCTAGACGAACGCAGGGCGGTTATTCTCTAGAAGCCCTCACAGGCGATCCAGCT---GTCATGTCCGATTCCAAGTGCGGACCCGGCGAGACGGCAATT---GGGAAAGTATCGATGAAGAACATCTTCGGCAGGAGGAAAACGAAGAAAGACGGAACGGAGGGGAAACTGATCACTATCCCGCCCGTTGAGGAGCTACAACGGGCCGAGAGAGAATTATGGATTTGCTATTCGGCTTTGGACTCGATAAGCACTTTGAAGCTTTACGAGAGCTTGGAGAAGAAGCTGATGAAAACGCCCTGGAGCGTCGATGGGAAG------TACAAGGGATCAATGTTTGATATTTACCAGATATATTTACGGCCGTTCGGTGAGCTTCTTGTGGATATGGAGACTGAGGGGATGTTGGTTGACCGTTCGTATCTTGCTGAGATTGAAAAAGTGGCGAAAGCCGAGCAGCAGGTTGCGGCTGATAGGTTTCGCAAGTGGGCGTCGAAATATTGCCCCGACGCGAAATATATGAATGTGGGAAGTGATGCACAGTTGAGACAGTTATTTTTTGGTGGTATACAGAACAGTAAGGATCCCAACGAGTTTCTTCCTGTTGAGAAAGATTTTAAAGTCCCCAACGTAGATAATATAATCGAAGAAGGCAAGAAGAGTCCGACAAAGTTCCGTAAAATCGTACTGCGTAAGCCCGATTTC------------GTTAAATGCGAGACCGATAAGTTCACCGCGAGTGGTTGGCCATCTGTTAGTGGGGACGTGTTAAAAAATCTTGCCGGGAAAGTCTCTGCT---GAC---TTTGACTTC---CTG------GACGAA------GAAAAC------GAC---------GAA------------------GAATTAACTGAA---------------------ACT------------------------GTAACTGAAAAATCT---TCTGAAGAGATTCAAGCG------------ATCCCAAGTGTGGAC---GCTGATATGTCTGCTTATGGAGCGGCTTATTCTGCATTCGGGGGTGGGCAGACTGGCATCGAGGCTTGTCATGCAATTGCTGCTTTGTGTGAAGTTTGTTCGATAGACTCGTTGATATCTAACTTTATTCTCCCCTTACAGGGGAGTCATATATCAGGCAAGAATGGGAGAGTCCATTGTTCGTTGAATATTAACACAGAAACTGGGCGGTTATCTGCAAGAAGACCTAATTTGCAGAACCAGCCTGCATTAGAGAAGGATCGTTACAAGATTCGTCAAGCATTTATTGCTGCACCTGGTAATTCCCTGATAGTTGCCGATTATGGACAGTTAGAACTTAGGATTCTTGCGCATTTGGCCAACTGTACGAGCATGTTGGATGCTTTTAGAGCTGGTGGGGACTTTCACTCACGGACGGCGATGAATATGTATCCGCATATTCGTAAAGCTGTCGAGCGAAAGGATGTGCTTCTCGAGTGGCATCCTCAGCCTGGGCAAGAGAAGCCTCCCGTGCCCTTGCTAAAGGACGCATTTGCTTCTGAAAGAAGAAAAGCAAAGATGCTTAACTTTTCAATTGCGTATGGGAAAACGACTGTGGGACTTGCCCGTGACTGGAAGGTTTCTCGTGAAGAAGCTCAGGATACGGTTAATCTATGGTACAGCGACAGACAGGAAGTGTTGTCTTGGCAGGAAGAACGTAAAAAGGAAGCACGTCAGTATCAACGTGTTTACACTCTGCTAGGGCGGGCCCGCCACTTCCCATCGCTAAAGAATGCCAGCTCAGCGCATAGAAACCACATCGAACGTGCTGCCATCAATACCCCGGTGCAGGGAAGTGCTGCAGATGTGGCAATGTGTGCCATGTTGCAAATATCAAGGAATGCACGTTTGAAGGAGCTCGGATGGAGACTAATATTGCAGGTT---CATGATGAAGTGATCCTAGAAGGGCCAAGCGAGTCGGCAGAGGAGGCAAAAGCTATCGTGGTCGATTGTATGTCGAAGCCTTTTGAT---GGGAAAAATTTTCTTAGAGTTGATTTGTCTGTTGATGCCAAATGTGCTCTGAACTGGTATGCTGCCAAG
>PrunusPersica_Prupe.4G209500.1.p
ATGGCTATGTCCTCACAAACCAGCCATTTATCACAATTAGGGAAGACCTCAAAGGTCAGGAAGGGGACTGATTCTGGACGAAATAAAGATGAAGCTGCAGCTGTGATTAAAGGGGACAAGTCTCATGCAAAAGCTGCAATTAAAGCTGCTTCAAAAGCAGATAATGATTGCAAGCAAGATCTTCGTATGAGGCTTAATACCACATATGACAAAGTTCTTGTTGTCAATAGTGTCTCTGTTGCAAAGAAAGTTGTTAAGATGCTTACAGATCAATACAGGAATCTTGTCCATGCCTGTGACACAGAGGTGGCTAAGATAGAAGTGAAGCGAGAAACACCTGTTGATCATGGAGAAATAATATGTTTCAGTATTTATTCTGGACCGGGTGTGGATTTTGGAAATGGGAAGTCTTGTATTTGGGTGGATGTTCTTGATGGCGGCGGCAAGGAACTTTTAATTGAATTTGCTCCCTTTTTTGAAGATCCCTCCATAAAAAAGGTTTGGCACAATTACAGCTTTGATAACCATGTAATAGAGAACTATGGGCTTAAGCTTTCCGGTTTTCACGCCGACACAATGCACATGGCGCGCTTGTGGGATTCATCAAGGCGGATAAAGGGAGGCTATTCTCTTGAAGCGCTTACACGTGACCCTAAG---GTCATGTCTGGGGCGGAACAGTGTCATTTGAAGGATTTGGTT---GGTAAAATATCAATGAAAACAATATTTGGCAGGAAGAAAGTGAAAACAGATGGAAAAGAAGGGAAATTGACCATTATTGATCCTGTTGAAGTGCTACAAAGAGAAGAGAGAAAACTATGGATTTGCTATTCTGCCTTAGATGCAATAAGCACACTAAATCTCTATGAGAGCATGAAAAACCAACTAGGCAAAAAGCCGTGGGAAATTGATGGAAACCCCGTTTCTGGAAAATCCATGTTTGATTTCTATGAAAAATACTGGCAACCGTTTGGTGAGCTTTTAGTTCAGATGGAAACTGAGGGAATGTTGGTTGATCGAGAACATTTAGCTGAGATTGAGAAGCAGGCCAAAGCCGAACAAGTGGTTGCTGCTAACAGGTTTCGCAGGTGGGCTTCTAGTTACTGCACTGATGCCAAGTACATGAACGTGGGAAGTGATGTGCAACTACGCCAGCTCTTGTTTGGTGGGACTGTGAACAGCAAGGACTCCGATCAGGCTGTTCCAACTGAGAGGACTTTTAGAGTTCCAAACATTGATAAAGTGATTGAAGATGGAAAGGATACAACCCCAAAATATCGCAATATCACTCTGCATGGTATTGGT---------------GTCAATCTTCCGGCTGAGATTTACACAGCAAGTGGTTGGCCCTCAGTTGGAGGAGATGCTTTGAAGATTTTATCTGGGAAGGTCTCTTCA---GAA---TTTCATTTT---ATG------GATGAT------GACATA------GAT---------GATGTTGGA------------GATGCTTGTGAG---------------------ACA------------------------GTGAGTGATGAATAC---TTGGTAAAACAAGAAAAT---------------ATGTCTGAATAT---GTTGACACATCTGCTTATGGGACAGCTTTTGAAGCATTTAAACCAAAGGAGAAGGGAAAGGAAGCTTGCCACGCTATTGCTGCTTTATGTCAAGTTTGCTCTATCGATTCGTTGATATCCAACTTCATCCTCCCTTTGCAGAGCAGTAATATATCAGGCAAGAACAGGCGGATTCATTGTTCCCTAAATATCAACACGGAAACAGGGCGTTTATCTGCTAGGAGGCCTAATTTGCAGAATCAACCTGCTTTGGAGAAAGACCGGTATAAGATCCGTCAGGCGTTTGTAGCTGCACCTGGAAATTCTCTTATTGTTGCTGACTATGGACAGCTGGAACTCAGGATTCTTGCTCATCTTTCCAACTGTAAGAGCATGTTGGATGCCTTCAAAGCTGGTGGAGATTTTCATTCAAGGACTGCAATGAACATGTACCAGCATATTTGGGAAGCCGTTGAGAAAAAGGAAGTGCTACTTGAGTGGGATCCTCAACCCGGTGAAGATAAACCCCCAGTTCCACTATTGAAGGATACCTTTGCTTCTGAAAGAAGGAAAGCTAAAATGCTTAACTTCTCCATTGCATATGGGAAAACTCCAATTGGGCTTTCTCGGGATTGGAAGGTATCTGTTCAGGATGCAGAGCAAACAGTTAAGCTCTGGTACAAAGAAAGACAAGAAGTGAGACTTTGGCAAGAAAAACGCAAAGAGGAAGCTACAAAGCATGGACATGTTCGCACATTGCTAGGACGGGAACGCTGGTTCCCCTCAATAGCTCGTGCTAGTCGCGCTCAAAGAGGTCATATCGAAAGGGCTGCTATTAACACACCAGTGCAGGGTAGTGCTGCTGATGTTGCCATGTGTGCCATGTTAGAAATATCCAATAATGCGCATTTGAATGATCTTGGGTGGAGGCTGCTTTTACAGGTT---CATGATGAAGTGATCTTGGAAGGGCCATCTGAGTCTGCTGAGGTTGCAAAGGCAATAGTTGTTGAGTGCATGTCGAAGCCCTTCAAT---GGCAAGAATTTCCTTAAGGTTGACCTTGCTGTTGATGCCAAATGTGCACAAAACTGGTATTCTGCCAAG
>PopulusTrichocarpa_Potri.001G421300.1
TTAGACCTCCAACCCCCCTCAGATAACACATCATCTTTGGATGACATTTTAAAAGAGAGTGCGTGGAATAATGGATCATTCATGCAGAGAATGGAGAATGAAAAGCAGTTCCAGTCTAGTGAACTTGGACACACAGGTATTGGTTCAAATGAGCAAGTCCAGACCAAGGGAAGGCCTGACATTCGTGAGAGGCTTACTAGTATATATGAGAGTGTACTGGTTGTTGATAATGTCACTATGGCAAAGGAGGTTGTTAGTAAGCTTACAAATCAGTATAGGCATCTTATCCATGCTTGCGATACTGAGGTTGCCAGAATTGATGTGAAAGAGGAAACACCCATTGACCATGGAGAGATAACATGTCTCAGTATTTATTGTGGACCAGAGGCAGATTTTGGACACGGGAAATCTTGTATCTGGGTAGATGTTCTTGATGGTGGAGGCAGGGATCTTTTGAATGAATTTGCTCTGTTTTTTGAAGACCCGGACATAAAAAAGGTGTGGCACAACTACAGCTTTGATAACCACGTCATCGAGAACTACGGGTTTTCTGTTTCTGGTTTTCATGCTGATACAATGCACATGGCACGATTATGGGATTCATCAAGAAGATTAAAGGGTGGGTATTCTCTTGAAGCTCTTACAGGTGATCAAAAA---GTCATGCGTGGGGCAGGATCATGCTAT---AAAGAATTGATT---GGTAAAGTGTCAATGAAAACCATCTTTGGCAAGAAAAAGTTGAAAAAAGATGGATCTGAAGGCAAAATGACCATCATTGCCCCTGTTGAAGAGTTACAAAGAGAAGAGCGAGAACCGTGGATTTGTTATTCTGCTTTGGATGCAATAAGCACTTTGCAGCTTTATAAGAGCATGGAAAGCGAACTATCTAAAATGCCTTGGAATTTGGATGGAAAACGTGTTTTTCAAAAATCTATGTTTGACTTCTACCAGGAATACTGGCAACCATTTGGGGAGATTCTAGTTAGAATGGAAACCGAGGGCATGCTGGTTGACCGGGCATATCTTGCTGAGGTGGAGAAGGTTGCCAAAGCAGAACAGGAGGTTGCTGCTAACAGATTTCGTAATTGGGCTTGTAAGTATTGCCCTGATGCCAAGTACATGAATGTGGGAAGTGATACACAACTGCGCCAATTACTTTTTGGTGGTGTTCCGAACAGTAAGGATCCTCTCCTTACTCTTCCAGAAGATAAAACATTCAAAGTTCCAAATGTTGATAAAGTGATTGAAGAAGGCAAGAAGACTCCCACAAAATATCGCAACATTAAGTTATGTAGCATTGGA---------------GTTGATCTGCCTATTGAGACATATACCGCAAGTGGTTGGCCTTCAGTCAGTGGAGTTGCTTTGAAGGCCTTGGCTGGGAAGATTTCTGAT---GCT---GTTAGCGAT---GCC------AATGAT------GCTGCT------GGC---------TTG------------------CAGTTAGATGATGCTGTCTTGGATGATTCTGGGACA------------------------ATGACAGATGAAGAT---TCAAATTCCGAAGGGTCC------------TATGTTGAGAATAAA---GTAGAA---TCTGAGTATGTAGCAGGTTTGCGTAGGTTTCAAACACCAGAAGAAGGGATTGAGGCCTGTCATGCTATTGCTTCTTTATGTGAAGTTTGCTCTATTGATTCTTTGATATCCAACTTCATCCTCCCCCTGCAGAGCAGCGACATATCAGGCAAGGGTGGGCGTGTTCACTGTTCTCTGAATATCAATACAGAAACCGGGCGCTTATCAGCTAGGAGACCAAATTTGCAGAATCAGCCTGCTTTGGAGAAAGACCGGTATAAGATCCGTCAGGCATTTATAGCTGCACCTGGGAATTCACTTATTGTTGCTGATTATGGGCAACTGGAACTTAGGATTCTTGCACATCTTGCCAACTGTAAGAGCATGTTGGATGCCTTTAAAGCTGGTGGAGATTTCCATTCAAGGACAGCTATGAACATGTATCCGCATATTCGTGAGGCCATTGAGAAAAAGCAAGTGCTTCTTGAGTGGTATCCTCAACCTGGTGAAAACAAACCCCCCGTTCCATTACTTAAGGATGCCTTTGCTTCTGAAAGAAGAAAAGCTAAAATGCTTAACTTTTCTATTGCTTATGGAAAGACTCCTGTGGGGCTTTCCAGGGATTGGAAGGTTTCTGTGGCGGAAGCAAAGGAAACTGTTAATCTCTGGTATAAAGAAAGAAAAGAAGTGCTTAAATGGCAACAAGCTCGTAAGAAAGAAGCCAGAGAAAATGGACGTGTTTACACATTGCTGGGACGGGCTCGTGTCTTTCCTTCATTGACTGATGCTAGTTCTTCTCTAAGAGGTCATGTTGAGCGGGCTGCTATCAATACCCCAGTGCAGGGTAGTGCTGCAGATGTTGCTATGTGCGCTATGCTAGAAATATCAAAGAACACACGTCTGCAGGAACTTGGATGGAAGCTGCTTTTACAGGTT---CATGATGAAGTGATCCTGGAAGGACCAACTGAGTCAGCTGAGGTTGCCAAGGCAATAGTTGTTGGGTGCATGTCTAAACCCTTTGGT---GGCAAGAATTTTCTTAATGTGGACCTGGCTGTTGATTCAAAGTGTGCTCAAAACTGGTATGCTGCTAAA
>PopulusTrichocarpa_Potri.011G136900.1
CCCACTTGCCCACCTCAGATAACACAAACCTTATCTTCGAAGGACATTTTAAAAGAGGATGTTTTGAATAATGAATCATTCATGCAGAGAATGAAGAATGAGAAACAGTTCCAGTCTAACAAACTTGGACACACAGGGTCTGGTTCAACTGATAAAGCCCAGACCAATGGAAGACCTCATATTCATGAAAGGCTTACTAATATTTATGAGAGGGTTCTGGTTGTTGATAATGCTTCCATGGCAAGGGAGGTTGTTAGTAAGCTTACAAATCAGTATAGGCATCTTATCCATGCTTGCGATACTGAGGTTGCCAAGATTGAAGTGAAAGAGGAAACACCCATTGACCATGGAGAGATAACATGCTTTAGTATTTATTCTGGACCGGAGGCAGATTTTGGAAATGGGAAATCTTGTATCTGGGTAGATGTTCTTGATGGTGGCGGCAGGGATCTTTTGCATGAATTTGCTCCGTTTTTTGAATCCCCGGACATAAAAAAGGTGTGGCACAACTACAGCTTTGATAACCATGTCATCGAGAACTATGGGATTTCCGTTTCTGGTTTTCATGCTGATACAATGCACATGGCACGATTATGGGATTCATCAAGAAGAATAAATGGTGGATATTCTCTTGAAGCTCTTACAGGTGACCAAAAG---GTCATGCGCGGGGCAGAACCATGCTAT---AAAGAGTTGATT---GGTAAAGTATCAATGAAAAACATCTTTGGCAAGAAAAAGGTGAAAAAAGATGGATCTGAAGGCAAATTGACCACCATTGCCCCTGTTGAAGAGCTACAAAGAGAAGCGCGAGAACCATGGATCTGTTATTCTGCTCTAGATGCAATAAGCACTTTGCAGCTTTATAAAAGCTTGGAAAGCCAACTATCAAAAATGCCATGGAATATGGATGGAAAGCCAGTTCTTAAAAAATCTATGTTTGACTTCTACCTGGAATATTGGCAACCATTTGGGGAGATTCTAGTTAGAATGGAAACTGAGGGCATGCTGGTTGATCGAGCATATCTTGCTGTGACGGAGAAGGTGGCCAAAGCAGAACAGGAGGTTGCTGCTAGTAGATTTCGCAAGTGGGCCTCTAGGTATTGCCCTGATGCCAAGTACATGAATGTGGGAAGTGATACTCAACTGCGCCAACTACTTTTTGGTGGTATTTGTAACAGCAAGGATCCCCTCGTTACTCTTCCCGAAGTTAAAACATTCAAAGTTCCAAATGTTGATAAAGTGATTGAAGAAGGCAAGAAGACTCCCACAAAATTTTGCGACATCAAGTTATGTAGCATTAGA---------------GTTGATCTGCCTGTTGAGACGTATACAGCTTCTGGTTGGCCTTCAGTCAGCGGAGATGCTTTGAAGACCTTGGCCAGGAAGATTTCTTCA---GAA---TATGTTGTC---AAT------GATGCT------GCTGGT------TCG---------CAGTTAGATGATGTTGTCTTTGATGATTCTGAG---------------------ACA------------------------ATGACAGATGAAGAT---TTGGAATCAAAAGAGTTA------------TCTGTTGTTGAGAAT---GAAGATGAATCTGGTCATGTAGGAAATCTGCGCAGGTTTCAAACACCAGAAGAAGGGATTGAGGCTTGCCATGCTATTTCTTCTTTATGTGAACTTTGCTCCATTGATTCTTTGATATCCAACTTCATCCTCCCCCTGCAGAGCAGTAACCTATCAGGTAAGAGTGGGCGTGTTCATTGTTCTCTGAATATCAATACAGAAACCGGGCGCTTATCAGCTAGGAGACCAAATTTGCAGAATCAGCCTGCCTTAGAGAAAGATCGGTACAAGATCCGTCAGGCATTTATAGCTGCACCTGGAAATTCACTTATTGTTGCTGATTATGGGCAACTGGAACTTAGGGTTCTTGCACATCTTGCCAACTGTAAGAGCATGTTGGATGCTTTCAAAGCTGGTGGAGATTTCCATTCAAGGACAGCTGTGAACATGTATCCGCATATTCGTGAAGCCATTGAGAAAAAGCGTGTGCTTCTTGAGTGGTATCCTCAACCTGGTGAAGATAAACCCCCAGTTCCACTATTGAAGGATGCCTTTGCTTCTGAAAGAAGAAAAGCTAAAATGCTTAACTTTTCAATTGCATATGGAAAGACTCCAGTGGGGCTTTCCAGGGATTGGAAGGTTTCTGTGGCAGAAGCAAAGGAAACTGTTAATCTCTGGTATAAAGAAAGAAAAGAAGTGCTTAAATGGCAACAAGCTCGTAAGAAAGAAGCCAGAGAAGATGGACGTGTTCACACATTGCTGGGACGGGCTCGTGTCTTTCCTTCATTGACTGATGCTAGCTCTTCTCTAAGAGGTCATGTTGAGCGGGCTGCTATCAATACCCCAGTGCAGGGTAGTGCTGCTGATGTTGCTATGTGTGCGATGTTAGAAATATCAAAGAACAATCGTCTGAAGGAACTTGGATGGAAGCTGCTTTTACAGGTT---CATGATGAAGTGATTTTGGAAGGACCAACCGAGTCAGCTGAGGTTGCCAAGGCC---------------------AAGCCCTTTGGT---GGCAAGAATTTTCTTAAAGTGGACCTAGCTGTTGATGCAAAGTGTGCTCAAAACTGGTATTCCGCCAAG
>SesamumIndicum_SIN_1005007
ATGATTAACGATAGCAGCAGGACGAGGTACTTGGAAAATAAGGGACGAAAAGGTTCCATAACCAACAAG------------GTCAAAAAAGAAGCTAAACCTGCTGCCAAAAAGACTGTTTTAAGTGATACTGTTAGTGAACCTCTAAGTGAGAAAATCACTGCTTCTGGAGGCACAGAGCTTCATGAGAGGCTTAGTCAGGTCTATGACACGGTTCTTGTGGTTGATAGCATCCCAGCAGCTAGGCAAGTAGTG------------------------------------------------------GCAAACATTGATGTTAAAGAAGAAACACCAGTTGACCATGGAGAAATTATTTGTTTTAGCATATATTCTGGTCCAGAGGCTGATTTTGGTGATGGAAAGTCCTGTATCTGGGTCGATGTGCTCGATGGAGGTGGAAAGGATCTTCTGAAAGAGTTTGCTCCATTTTTTGAAGACCCTTCCATTAAAAAAGTGTGGCACAATTATAGCTTTGATAATCATGTAATAGAGAATTACGGACTTAAAGTTTCTGGTTTCTATGCTGATACCATGCACATGGCTCGATTATGGAATTCCTCTAGGCGAACAGAGGGGGGGTATTCTCTAGAAGCACTCACTGGTGATTCTCAG---ATCATGTCTGATGCTAAGAAAGGCCCTGGTGAGAAGGTGATT---GGAAAAGTATCAATGAAGAACATATTTGGCAGGAAAAAATTGAAGAAAGATGGATCAGAGGGAAAACTGATCACCATTCCTCCTGTTGAAGAGCTACAACGAGTTGAGAGAAAATTATGGATTTCTTATTCTGCTTTAGATTCAATAAGCACATTGAGGCTTTACGAAAGTTTGGAGAAGAAACTAAGGAAAACCCCCTGGAGTGTTGATGGACAT------TCCAAAGGATCAATGTTTGATAACTATGTAAAATATTTGCAGCCATTTGGTGAGCTTCTTGTAAAAATGGAGACAGAGGGAATGCTGGTTGATCGTTTATATCTTGCTGAGATTGAAAAGGTGGCTAAAGCTGAGCAGCAGGTTGCAGCTGATAGATTTCGCAAATGGGCATCAAAGTATTGCCCTGATGCAAAATACATGAATGTGGGAAGTGATGCACAGTTGCGGCAGTTATTTTTTGGTGGTGTACAGAACAGCAAGGACCAAAATGAGTTTCTTCCAGTGGAGAAAGATTTTAAAGTTCCCAACGTAGATAATATAATTGAGGAAGGCAAGAAGAATCCGACGAAATATCGAAAAATCATATTGCGCAAGCCTGATGGT------------GTTAACATTGAAACGGATAAATACACTGCAAGTGGTTGGCCTTCTGTTAGTGGAGATGTTTTAAAAAATCTTGCTGGGAAGGTGTCTGCT---GAC---TTTGACTTC---CTG------GATGAA------GACAAT------GAT---------GAA------------------GAACTGCCTGAA---------------------AAT------------------------GTGACTCATAAATCT---TCTGACAAAAACACAGCA------------------GGTCTAGGT---ATAGATACGTCTGCTTGTGGAGCAGCTTACTCAGCATTTGGTGGTGGACAAGCAGGAATTGAGGCTTGTCATGCCATTGCTGCTTTATGTGAAGTTTGTTCAATAGACTCCTTAATATCCAATTTTATTCTCCCTTTACAGGGCAATCATATTTCAGGCAAGAATGGGAGAATCCATTGTTCTTTGAATATTAACACTGAAACCGGACGGTTATCTGCAAGAAGACCTAATTTGCAGAACCAACCAGCACTGGAGAAAGATCGTTACAAGATTCGGCAGGCATTTATAGCTGCACCTGGCAACTCTCTGATAGTAGCTGATTATGGACAATTAGAACTTAGGATTCTTGCACATCTGGCAAACTGTAAGAGCATGTTAGATGCTTTTAAAGCTGGTGGTGATTTCCACTCGAGGACTGCTATGAATATGTATCCACATATTCGTGAAGCTGTTGAGCGAAAAGATGTGCTTCTTGAGTGGCATCCTCAACCTGGGGAAGATAAACCTCCAGTGCCCTTGCTAAAGGATGCTTTTGCTTCTGAAAGAAGGAAGGCAAAGATGCTCAACTTTTCCATTGCATATGGAAAAACTACTGTGGGACTCGCTCGCGATTGGAAGGTTTCTCGTGAGGAAGCTCAGGAAACAGTGGACCGCTGGTACAGTGACAGACAAGAAGTGTTGTCTTGGCAGGAACAGCGTAAGAAAGAAGCGCGTAAATATCGATCTGTTCACACGTTGCTAGGACGTGCTCGCCACTTCCCATCTCTAAAGAATGCCAGCTCTGCTCATAGAGCTCACATTGAACGTGCTGCAATAAATACCCCAGTACAGGGAAGTGCTGCAGATGTCGCCATGTGCGCCATGTTGCAAATATCAAAGAATGCACGTCTCAAGGAGCTAGGGTGGAGACTTCTATTACAGGTT---CATGATGAAGTGATCCTAGAAGGGCCGACAGAATCGGCTGAGGAGGCCAAGGCTATAGTGGTTGACTGCATGGAGAAGCCATTTGAT---GGGAAAAATTTTCTTAGAGTTGATTTAGCTGTCGATGCCAAATGCGCTCAAAACTGGTATTCTGCCAAG
>SolanumTuberosum_PGSC0003DMT400036146
ATGGCATTTTCTGTTCAATCTTCCCCTTTTACTGATACC---------AAGGTGGTTACTGTCAAAGCAAAAAGTGTTATCCAGGAGCCAGCAACTAATAAAAGGGAAAAGAATGCAATTAAATCCGTGGCAACTACTAAGATTGTCAGTGATGAAGGAACAGGTTTAGGTCAGATTACCCTCCGTGAGAGGCTGGGTGCAATGTATGAAAAAGTGCATATAGTTGACAATTTATCAGCAGCCAAGGAAGTTGTCAGCAAACTTACAAGTCAGTACAAGCATCTCGTCCATGCATGTGATACAGAGGTAGCGAATATTGATGTTAAGCAGCAAACACCTGTTGATCATGGAGAAGTTATATGCTTCAGTATTTATTCTGGACCAGAGGCTGATTTTGGTGATGGGAAATCTTGTATCTGGGTAGATGTTCTTGATGGAGGTGGCAAGGACCTATTAGTCGAATTTGCTCCGTTTTTCCAAGACCCATCCATCAGAAAGGTCTGGCACAATTATAGCTTCGACAAGCACGTCATAGAAAATTATGGGTTTAAAGTATCTGGTTTTCATGCTGACACGATGCACATGGCACGACTTTGGGATTCCTCTAGACGAATTTTGGGTGGTTATTCATTAGAGGCACTAACAGGTGATTCTCAT---GTCATGTGTGATGCTAGACTGTTCCATGATGAAGGTCTGTTT---GGTAAAATATCTATGAAAACTATCTTTGGTCGGAAAAAGCTGAAGAAAGATGGAACTGAGGGTAAAGTAACCATGATTCCTTCTGTCGAAGAGTTGCAAAGGACTGAACGAGAATTGTGGATTTGTTATTCTGCATTAGACTCCATCAGCACATTGATGCTTTATGAGAGCTTGAAGAAAAAACTATCTAAACGGATCTGGACATTCGATGGAGTT------CGTAAAGGATCCATGTATGAATTTTATGAGAAATACTGGCGTCCATTTGGTGAGCTTCTAGTTCAAATGGAAACTGAGGGTGTGCTGGTTGACCGTGCCTATCTTGCTGAGATTGAGAAAGTGGCTAAAGCTGAGCAGCTGGTTGCTGTGAATAGATTTCGTAACTGGGCAGCTAAGTACTGTGCTGATGCAAAGTACATGAATGTTGGAAGTGACACACAGTTGCGTCAACTGTTTTTTGGTGGCATCCAGAATAGAAGGAATGTTGATGAGAGTCTACCAAATGAGAAAGAATTCAAAGTTCCGAATGTAGATAAAGTAATTGAAGAAGGAAAGAAGGCTCCCACCAAATTTCGTAAAATCCATCTACATAGGATTTGTGAT---------------CCTATCAACACTGAGATTTTCACTGCCAGTGGTTGGCCTTCTGTTAGTGGAGATGCTTTGAAGGCTCTCGCTGGCAAAGTTTCTGCA---GAC---TTTGATATT---TTT------GATGAAGTGGATGGCAAT------GCT---------GAG------------------GAAGTTCCTGAA---------------------ACA------------------------AGCGTTGATGAAGCT---TTAACTACAAATAACGAA------------TCTCTCAGTCAAAAC---CCAGAAAATTCAGCTTATGGAACAGCCTACCACGCCTTTGGAGGTGGGCAGAAAGGAATTGAGTCTTGCCATGCCATTGCAGCCTTATGTGAAGTTTGCTCCATAGACTCTTTAATATCCAACTTTATCCTCCCCTTGCAGGGTCATGACGTGTCAGGTGAAAATGGACGGATTCATTGCTCCCTGAATATTAATACTGAAACTGGGCGCTTGTCTGCAAGGAGACCAAATTTACAGAACCAGCCTGCTCTGGAGAAAGATAGGTATAAAATTCGCCAAGCTTTTGTAGCTGCAGAGGGGAATTCCTTGATTGTGGCTGACTATGGGCAGTTGGAACTAAGGATTCTTGCACATCTTGCCAACTGTAAGAGCATGTTGGGTGCATTCAAAGCTGGTGGAGACTTCCATTCAAGGACTGCTATGAATATGTATCCTCACATCCGTGAAGCCGTTGAAAAAGGGCAGGTACTTCTTGAGTGGCATCCTGAACCAGGTGAAGACAAACCACCAGTTCCTCTGCTAAAGGATGCTTTTGGCTCTGAAAGAAGGAAGGCAAAGATGCTCAATTTTTCAATTGCGTACGGAAAAACTACAATTGGACTCTCACGCGATTGGAAGGTATCTGTAAAGGAAGCAAAGGAAACAGTTGAACGTTGGTATAGTGATAGAAAAGAAGTGTCAGATTGGCAGGAACAACGCAGATTTGAAGCACGCGAGTTTGGACGTGTTCACACACTTCTAGGACGAGCACGCTGGTTTCCGTCAGTAAAAAATGCAACTGGATCCGTAAAAGGTCACATAGAACGGGCTGCTATCAATACTCCAGTGCAGGGAAGTGCTGCAGATGTCGCTATGTGCGCCATGTTAGAGATATCAAAGAATGCACGACTAAAGGAGCTTGGATGGAAATTGCTTTTACAGGTT---CATGATGAAGTTATTTTGGAAGGACCGGAAGAATCTGAAAAAGAAGCCATGGCAATAGTGGTTCACTGCATGTCCAATCCTTTTAAT---GGGAAAAATATTCTCAGAGTTGGCTTATCTGTCGATGCTAAATGTGCTAAAAACTGGTATTCTGCCAAG
>StrigaAsiatica_SGA_v2.0_scaffold9G05063
ATGGCTAAATCTGCTCCGACTACCCCTTTTCTGGAAGATAAGGGATATCGAGATTCTAATGCCGAAAAGAATAATGTAAATGGCATAAAAGAATCTGCTTCTGCTGATGAGAAAGCTAATTTAAGCGATAGTGTTGCGGAAGATGTCAGCCAGGAAAGGACTGTTTCTGAAAGCGAAAAAGCTCGCGAGAGGCTTAGTCAGGTCTATGACAAGGTTCTTGTGGTTGATGATATTTCTGCAGCAAGGGAAGTAGTCAGATTGCTCACCACTCAATACACTCATCTCATTCACGCATGTGATACGGAGGTGGCCAACATAGATGTTAAAGAAGAAACGCCTGTGGACCATGGGGAAATTATATGTTTTAGTATATATTCTGGGCCACAGGCTGATTTTGGCAATGGAAAGTCCTGTGTCTGGGTAGATGTTCTTGATGGAGGTGGCAGGGATATTATCAAAGAGTTTGCTCCATTTTTTGAAGACCCGAGTATTAAAAAGGTGTGGCACAATTATAGCTTTGACAATCATGTCATAGAGAACTATGGGCTGAAAGTTTCTGGTTTCTATGCTGACACAATGCACATGGCTCGGTTATGGAACGCATCTAGGCGAATGGAGGGAGGTTACTCTTTGGAAGCACTAACAGGTGATCGTACA---GTCATGGAGAATGCCAAGAGTGGGCCTGACCAAATGGATGTT---GGGAAAGTATCAATGAAGACCATCTTTGGCAAGAAAAAAATGAAAAAGGATGGTTCAGAGGGAAAATTGGTCACCATTCCTCCCGTTGAGGAGCTCCAACGAACCGAGAGAAAACTTTGGATTTGTTATTCAGCTTTGGACTCAATAAGCACTTTGAGGCTATATGAAAGTTTGGAGAACAAACTGAAGAAGGCTTATTGGTGTGTGGACGGTGTG------TACAAGGGGTCGATGTTTGAGAACTACCAGAGATATTTACAGCCCTTTGGTGAGCTTCTCGTGAAAATGGAGACAGAGGGGATGCTGGTCAACCGCTTGTACCTTGCTGAGATTGAGAAAGTGGCTAAGGCAGAGCAACAGATTGCGGCCGATAGGTTTCGTAAGTGGGCATCAAAGTATTGTCCTGATGCAAAGTACATGAACGTGGGGAGTGATACACAGTTGCGCCAATTTCTCTTTGGTGGTATACAGAACAGGAAGGATCCAAATGAGTTTCTTGAT---GAGAAGGAGGTAAAGGTTCCCAATGTAGATAACATAATTGAAGAAGGAAAGAAGAGTCCTACAAAATTTCATAAAATAGTATTGCGTAAGCCCGATTTT------------GTCAATATCAAGCCTGAAAAGTACACTGCGAGTGGTTGGCCATCTGTTAGTGGAGATGTCTTAAGGAGCCTTGCTGGTAAGGTTTCTGCT---GAC---TTTGACTTC---CTC------GATGAA------GAAAAC------GAC---------GAA------------------GAACAGCCTGAA---------------------AAT------------------------ATGACCACAAAATAT---TCCGAATGCCACAAAGCA------------AATCCAATCGCAGAA---ACTGACATCTCTGCTTATGGAGAAGCTTACTCTGCTTTTGGTGGTGGGCAGGCAGGAATCGAGGCTTGCCATGCATTTGCTGCTTTGTGCGAAAGTTGTGCTATAGATTCTCTCTTATCCAACTTCATTATCCCCCTACAGGGGAACCATATATCTGGCAAGAATGGGAGAATCCATTGCTCCATAAATCTTAACACAGAAACTGGGCGGTTATCTGCAAGAAGACCTAATTTGCAGAACCAGCCTGCATTGGAGAAGGATCGGTACAAGATACGAAAGGCATTTGTTGCTGCACCTGGCAACTCCCTCATAGTTGCTGATTATGGACAGTTGGAACTAAGGATTCTTGCTCATCTGGCCAATTGTACGAGCATGTTGGATGCTTTTAAAGCTGGTGGAGATTTCCACTCAAGGACTGCTATGAATATGTATCCACACATTCGTGCTGCTGTTGAACGAAAGGAAGTGCTTCTGGAATGGCATCCTCAACCTGGTGAAGATAAGCCTCCAGTGCCTTTGCTAAAGGATGCGTATGCTTCTGAAAGAAGGAAAGCAAAGATGCTCAACTTTTCAATTGCATACGGAAAAACTACCGTGGGACTTGCCCGTGACTGGAAGGTTTCCCGTGAAGAAGCTCAAGAGACAGTTGACCTGTGGTACAGTGACAGACAAGAAGTCCTGAAGTGGCAGGAAGACCGTAAGCAACAAGCGCGTAAGTGCAAACTTGTCTACACATTGCTAGGGAGGACACGCCAGTTCCCATCACTAAAGAACGCCAGCTCAGCGCATAGACATCACATCGAACGTGCTGCCATCAATACCCCAGTGCAGGGTAGTGCTGCAGATGTCGCTATGTGTGCCATGTTGGAGATATCGAAGAATGAACGTTTGAAGGAGTTGGGCTGGAGGCTCTTATTACAGGTT---CATGATGAAGTGATACTAGAGGGGCCAACTGAGTCGGCTGAGGAGGCAAAGGCTATAGTGGTCAATTGCATGTCATATCCATTTGAT---GGGAAAAATATCTTAAGAGTTGATTTGTCCGTTGATGCCAAGTGTGCCCAAAACTGGTATGATGCCAAG
>VitisVinifera_GSVIVT01014163001
ATGCGAGGGGCTGGGGAAGTTCATCCACTCTCACTGTCAATGAAGCCTTTGGAGGATAGGGAAGAGGCAAATTTCATATTTTCTCGGGATAGAGCTGCTGATGCAATTGAAAATGACGAATCCAATGAAAGATCC---ATAATACCTGCTACGGGAACACATGCTTTTTCTCAGTTGGAGGCTCGCAGGAAGCTTTCTAAGATCTATGAAAAAGTTCTCATAGTTGATGATATCTATGTTGCAAAAAAAATTGTCAGGAAGCTCACCACTCAGTACAAGCATCTTATCCATGCATGTGACACAGAGGTGGCCAACATTGATGTGAAGCGGGAAACACCTGTTGATCATGGAGAGATAATATGCTTCAGTATTTATTCTGGACCTGAAGCAGATTTTGGAAATGGAAAGTCTTGTATCTGGGTAGATGTTCTTGATGGTGGTGGGAGGGATCTTTTGGTTGAATTTGCTCCATTTTTTGAAGACCCATCAATCCAAAAGGTTTGGCACAACTATAGTTTTGACAACCATGTTATAGAGAACTATGATCTCAAAGTTTCAGGTTTTCACGCTGACACAATGCATATGGCACGGTTGTGGGATTCTTCAAGACGGGCAGTTGGTGGATATTCTCTTGAAGCACTTACACGTGACTCAAAA---GTCATGTCTGGTGCTCACATGTCTAATGGAGAAGAATTGATT---GGCAAAGTATCAATGAAAACCATCTTTGGCAAGAAAAAACTGAAGAAGGATGGAACTGAAGGTAAAATTATCACCATTGCTCCAGTAGAAGTGCTACAAAGAGAGGATCGGAAACCATGGATTAGTTACTCTGCATTGGATTCAATGAGCACACTCAAGCTTTATGAGAGCATGAAAAACAAACTGTTGGACAAGGAATGGCTTCTTGATGGGGCT------CGTAAAGGATGCATGTTTGACTTCTATCAGAAATACTGGAGGCCCTTCGGTGAGCTTCTAGTTCAAATGGAAACTGAGGGGATGCTGGTAGATCGAGCCTACCTTTCTAAGGTGGAGAAAGTAGCCAAAGCAGAGGAACAGGTTGCTGCCAACAGATTTCGCAATTGGGCATCTAAGCATTGCCCTGATGCTAAGTACATGAATGTGGGAAGTGATACACAATTGCGCCAGCTCTTATTTGGTGGCGTTGCAAACAGAAAGGATCCCAATGAGTGTCTTCCAATGGAGAAAACTTTTAAGATTCCCAATGTTGACAAAGTGATTGAAGAAGGCAAAAAGGCACCCACAAAATTTCGGAATATTACACTAAGTAGCTTTGAT---------------GTTGAGATACCAATTGAGATGTGCACAGCATCTGGCTGGCCCTCAGTTAGTGGAGATGCCTTGAAGACCCTTGCAGGGAAGGTCTCTGCA---GAC---TTTGATTTT---ATT------GATGATGCT---GAATGT------GAC---------TTT------------------GAGACTACTGCCATA------------------GAA------------------------AAGATTGATGAAGTT---CCTGGAACACGAGGACCA------------AAAGAGAGTGAGGAC---ACAGACATATCTGCTTATGGAACAGCTTATGCTGCTTTTGGGGAGGGGCAGGAGGGGAGGAAGGCTTGCCATGCCATTGCTGCTTTATGTGAAGTTTGCTCTATTAACTCTTTGATATCCAATTTCATCCTCCCATTGCAGGATGGTGAAATATCTGGCAAGAATGGGCGTATTCATTGTTCGCTTAATATCAACACAGAAACTGGGCGCTTGTCAGCTAGGAGACCAAATTTGCAGAACCAACCTGCTTTAGAGAAGGACCGGTATAAGATCCGCCAAGCATTTATAGCTGCACCTGGAAACTCCCTTATTGTTGCTGATTACGGACAGCTGGAACTTAGGATTCTTGCACATCTTGCCAACTGTAAAAGCATGTTGAATGCTTTCAAAGCTGGTGGAGATTTCCATTCTAGGACTGCAATGAATATGTATCCACATATTCGTGAAGCTGTTGAAAAAAGAGAAGTGCTTCTTGAGTGGCATCCTCAACCTGGTGAAGACAAACCTCCAGTTCCTCTGTTGAAGGATGCTTTTGGTTCAGAAAGAAGGAAAGCAAAAATGCTCAACTTTTCCATTGCCTATGGAAAAACTGCAGTAGGGCTTGCCCGGGATTGGAAGGTGTCTGTGAGAGAAGCAAGGGAAACTGTTGAACGCTGGTATAAAGAGAGGAAAGAAGTGCTTGCTTGGCAAGAAAAACGTAAAAAAGAAGCTACAACTTTAAAATATGTTTGCACATTGCTAGGACGGGCCCGGTCTTTCCCTTCGGTGCATCATGCTACTGCTTCTCAAAGAGGCCACATTGAGCGAGCTGCCATAAATACCCCAGTGCAGGGTAGTGCTGCTGATGTTGCCATGTGTGCCATGTTAGAAATATCGAGGAATGCACGCTTAAAGGAGCTTGGATGGAAGCTGCTTTTACAGGTT---CACGACGAAGTCATCCTGGAGGGACCAACAGAGTCGGCTGAAGTTGCTAAGGCAATCGTTGTGGAGTGCATGGAAAAACCCTTTGAC---GGCAAGAATATTCTTAGTGTCGACCTTGCTGTTGATGCTAAATGTGCCCAGAACTGGTACTCTGCCAAG
>CuscutaAustralis_C035N0159E0.1
ATGAATCGCTCAGGCAACCACAGGCAGCACATAGAAAGGAGCACTGCCAAGGCCAACCTTCGTGAGAGGCAACCTATTGAGACTAAAATTGAAGATAATAAGTTGGAGAAAACTTTTAAACAAGTGGAAGGCATTCCTGCAAACAGTACTGCCAAAGAAAAGAGCACTGCCAAGGCCAACCTTCGTGAGAGGCTGGAGTCCATCTATGAGAAAGTTCTCATTGTCAACAATATGTCACTGGCCAAGGAAGTTGTTAGTAAGCTTACAAATGAGTACAGGGATTTAGTCCACGCATGTGATACAGAGGTAGCCAGGATTGATGTCAAGCATGACACACCGGTTGGTCATGGAGAAATCATATGCTTCAGTATTTATTCTGGCCCACACGCTGAATTTGGAGATGGGAAATCTTGTGTATGGATTGATGTTCTTGATGGCGGCGGGAAGGATATTTTAGTAGAATTTGCCCCATTTTTTGAAGACCCGTCTATTAAAAAGGTATGGCACAACTATAGCTTTGATTGCCACATCATAGAGAACTATGGACTCAAAATGGCTGGGTTTCATGCCGATACAATGCACATGGCTCGATTATGGGATTCCTCAAGACTAAGAGAGGGAGGTTATTCTCTCGAGGCACTTACAGGGGATACCTCT---GTCATGTGTGATGCAAGTGTGGCCCCTGGTGAAGAGCTGTTT---GGTAAGGTGTCAATGAAAACTATTTTTGGTAGGAAAAAACTGAAGAAAGATGGAACCCAGGGTAAGGTTGACATTATTCCATCTGTTGAGGAGTTGCAAAGAGAGGATCGCAAATTATGGATTTCTTACTCTGCCTTAGATTCCATAAGCACTTTGATGCTTTATGATAGTTTGAAAACCAAACTCTCTAACCGGATTTGGAAGTTTGATGGAGTT------TATAAAGGGAACATGCTCAACTTCTATGAGAGATACTGGCTTCCATTTGGCGAGCTTTTAGTTCAGATGGAAACTGAGGGCGTGCTTGTTGATCGTGCTTATCTTGCTGAGTTGGAAAAAGTGGCTCAAGCTGAGGAGGAGATTGCTTCTAACAGATTTCGTGTCTGGGCATCTAAGTACTGCCCTGATGCAAAATACATGAACGTGGGAAGTGATGTACAGTTGCGTCAGCTCTTTTTTGGTGGCACTCTGAACAAAAAGGACTCTAATGAGATTCTTGCTGAGACGAGAGATTTCAAAGTTCTCAACGCTGAGAATATAATTGAAGAAGAAGAGAAGGCTCCAACTAAAATCCGTAATATCACACTTCATAAGATTGGTGAT---------------CGCATTGAAACTGATCTATACACTTCTAGTGGTTGGCCATCTGTTAGTGGGGATGCTTTAAAGGCTCTTGCTGGTAGAATCTCGGCT---GAT---TTTCAAATC---ACG------AATGAA------GCAGAT------GAC---AATAAGGAA------------------GAAGTGTCTGTT---------------------TCA------------------------AACAACAATGAGTCT---TCTGTGGTTAATAATGAA------------GAATTATGTACAAAT---CCAGAAGCTTCTGGGTATGGAACAGCTTATAAGGCTTTTGGAGGTGGACAAGCCGGGATAGAGGCATGCCATGCCATTGCCTCTTTATGCGAAATTTGCTCCATCAACTCTTTGATTTCAAATTTCATCATCCCTTTGCAGAGCGGGGAAATATCAGGAAAGAATGGCCGCATCCATTGTTCGCTGAACATAAATACTGAAACTGGGCGCTTGTCAGCGAGGAGGCCAAATTTGCAGAATCAGCCTGCTTTGGAAAAAGACAGGTACAAAATTCGTCAGGCATTCATAGCTTCACCCGGGAATTCCTTAATTGTTGCTGACTATGGGCAGTTGGAACTCAGGATTCTTGCACATCTTGCAAATTGTAAGAGCATGTTAGCTGCCTTTGAAGCTGGTGGAGACTTCCATTCGAGGACTGCTTTAAACATGTATCCACACATACGAGAAGCAGTTGAACAAAAACATGTTCTCCTTGAGTGGAACCGTCAGCCTGGTGAAGATAAGCCACCAGTTCCATTACTAAAGGATGCATTTGCTTCTGAAAGAAGGAAAGCAAAGATGCTTAATTTTTCTATTGCTTATGGAAAAACTACAGCGGGTCTTGCTCGCGATTGGAAGGTTTCTGTGAAGGAAGCCAAAGAAACAGTAGACCGGTGGTATAGTGACAGGAAAGAGGTTTTAACTTGGCAAGAACAACGCAAATCTGAAGCGCATCAGTTCAGATGTGTTTATACATTGCTAGGTCGGGCCCGCATGTTCCCTTCACTCAAATCAGCAACCAAATATGTCAGAGGCCACATTGAACGAGCTGCCATCAATACCCCTGTCCAGGGAAGTGCTGCAGATGTTGCGATGTGTGCCATGCTAGAAATATCAAAGAACCAACGGTTAAAGGAGCTTGGATGGAAATTGCTTCTGCAGATT---CACGACGAAGTAATTCTTGAAGGGCCGTCAGAATCAGCAGAGGAAGCAAAGGCTATTGTGGTGGAGTGTATGTCGAAACCGTTTGAT---GGGAAGAATATTCTCAGAGTTGGCCTCTCCGTTGATGCCAAATGTGCTCAAAACTGGTATTCTGCCAAA
>CuscutaAustralis_C035N0249E0.1
ATGAATCGCTCAGGCAACCACAGGCAGCACACAGAAAAGAGCACTGCCAAGGACAACCTTCGTGAGAGGCAACCTATTGAGACCAAAATTGAAGATAATATGTTGGAGAAAACTTTTATGCAAGGGGAAGGCATTCCTGCAAACAGTACTACCAAAGAAAAGAGCACTGCCAAGGCCAACCTTCGTGAGAGGCTGGAGTCCATCTATGATAAAGTTCTCATAGTCAACAATATCTCACTGGCCAAGGAAGTTGTTTGTAAGCTTACAAATGAGTACAGGGATTTAGTCCACGCTTGTGATACAGAGGTAGCCAGGATTGATGTCAAGCATGAGACACCAGTTGGCCATGGAGAAATCATATGCTTCAGTATTTACTCTGGACCACACGCTGAATTTGGAGATGGGAAATCTTGTGTCTGGATTGATGTCCTTGATGGTGGCGGGAAGGATATTTTAGTAGAATTTGCCCCATTTTTTGAAGACCCATCTATTAAAAAGGTATGGCACAACTATAGCTTTGATTGCCACATCATAGAGAACTATGGACTCAAAATGGCTGGGTTTCACGCGGATACAATGCACATGGCTCGATTATGGGATTCCTCAAGACTAACAGAGGGAGGTTATTCTCTTGAGGCACTTACAGGTGACACCTCT---GTTATGTGTGATGCAAGCGTGGCCCCTGGTGAAGAGCTGTTC---GGTAAAGTGTCAATGAAAACTATTTTTGGCAGGAAAAAACTGAAGAAAGATGGAACCGAGGGTAAGGTTGACGTCATTCCATCTGTAGAAGACTTGCAGAGAGAGGATCGCAAATTATGGATTTGTTACTCTGCCTTAGATTCCATAAGCACTTTGATGCTTTATGATAGTTTGAAAACCAAACTCTCTGACCGAATCTGGAAGTTTGATGGAGTG------TATGAAGGGAACATGCTAAACTTTTATGAGAGATACTGGCTTCCATTTGGTGAGCTTTTAGTTCAGATGGAAACTGAGGGTGTGCTCGTTGATCGTGCTTATCTTGCTAAGTTGGAAAAAGTGGCTCAAGCTGAGGAGGGGATTGCTTCTAACAGATTTCGCAATTGGGCATCTAAGTACTGCCCTGATGCAAAATACATGAACGTGGGAAGTGATGCACAGTTGCGTCAGCTCTTTTTTGGTGGCACTCTGAACAAAAAGGACTCTAATGAGATTCTTGCCGATACGAGAGATTTCAAAGTTCTCAACACAGAGGATATAATTGAAGAAGAAAAGAAGGCTCCATCAAAAATTTGTAAGATCACACTTCATAAGATTGGTGAT---------------CGCATTGAGACTGATCTATACACTCCTAGTGGTTGGCCATCAGTAAGTGGAGATGCTTTAAAGGCTCTTGCTGGTAAAATTTCCGCT---GAT---TTTGAAATC---ACG------AGTGAA------GCAGAT------GAC---------AAT------------------AAGGAAGAAGCA---------------------TCT------------------------GTTTCAAACAACAAT---GAG---------------------------------------------CCAGAAGTTTCTGGGTATGGAACAGCTTGTAGGGCTTTTGGAGGTGGACAAGCTGGGATAGAGGCATGCCATGCCATTGCCTCTTTATGTGAACTTTGCTCCATCAACTCTTTGATTTCAAATTTCATCATCCCATTGCAGGGCGGGGCAATATCAGGAAAGAATGGGCGCATCCATTGTTCGCTGAACATAAATACTGAAACTGGGCGCTTGTCAGCGAGGAGGCCAAATTTGCAGAACCAGCCTGCTTTGGAAAAAGACAGGTATAAAATTCGTCAGGCGTTCATAGCTTCACCTGGGAATTCCTTAATTGTTGCTGACTATGGGCAGTTGGAACTCAGGATTCTTGCACATCTTGCAAATTGTAAGAGCATGTTAGCTGCCTTTGAAGCTGGTGGAGACTTCCATTCGAGGACTGCTTTAAACATGTATCCACACATACGAGAAGCAGTTGAACAAAAACACGTTCTCCTTGAGTGGCACCCTCAGCCTGGTGAAGATAAGCCACCAGTTCCATTACTAAAGGATGCATTTGCTTCTGAAAGAAGGAAAGCAAAGATGCTTAATTTTTCCATTGCCTATGGAAAAACTGCAGTGGGGCTTGCTCGCGATTGGAAGGTTTCTGTGAAGGAAGCCAAAGAAACAGTAGACAGGTGGTATAGTGACAGGAAGGAGGTTTTAACATGGCAAGAAGAACGCAAATCTGAAGCGCGTCAGCTTAGATGTGTTCACACATTGTTAGGTCGGGCCCGCTGGTTCCCTTCACTCAAATCAGCAAGCAAGTATTTCAGAGGCCACATTGAACGAGCTGCCATCAATACCCCTGTCCAGGGAAGTGCTGCAGATGTTGCAATGTGTGCCATGCTAGAAATATCAAAGAACCAACGGCTTAAAGAGCTTGGATGGAAATTGCTTCTGCAGATT---CACGACGAAGTAATTCTTGAAGGACCGACAGAATCAGCAGAGGAAGCAAAGGGCATTGTGGTAGAGTGTATGTCAAAACCGTTTGAT---GGGAAGAATATTCTTAGAGTTGGCCTCTCCGTTGATGCCAAATGTGCTCAAAACTGGTATTCTGCCAAA
>CuscutaAustralis_C053N0057E0.1
ATGGTGGGATCAACTCCATTCTCCCCGGGCATTGAACCTATTGAGTTGCTAGCAGCAAAAAGTAAAAAAAATAAGTTGGAGAAAAAGAAAGATGAAGGCATTCTAAGTCGGGAGATTGAAAGCAACTATGATGTTAACCAGACTCAGCTTGCAAAATCTACTGCCACAGAGAAGAGCAACCTTTGTGAGAGGCTGGAGTCCATCTATGACAAAGTTCTCATAGTCAACAACATCTCACTGGCCAAGGAAGTTGTCAGTAAGCTTACAAATGAGTACAGAAATTTAATCCATGCATGCGATACTGAGGTAGCCAAGATTGATGTCAAACGTGAGACACCAGTTGATCATGGAGAAATCATATGCTTCAGTATTTATTCTGGACCACACACTGATTTTGGAGATGGCAAATCTTGTGTCTGGGTTGATGTCCTTGATGGAGGTGGGAATGATATTTTAGTAGAATTTTCTCCGTTTTTTGAAGATCCATCAATTAAAAAGGTATGGCACAACTATAGTTTTGATTGCCACATCATAGAGAACTATGGACTCAAAATGGCTGGGTTTCATGCTGATACAATGCACATGGCTCGATTATGGGATTCCTCCAGACGTACAAAGGGAGGCTATTCTCTTGAGGCACTTACTGGTGATACATCT---GTCATGTGTGATGCAAGTGTGTCCCCTGGTGAAGAGCTGCTT---GGTAAAGTGTCCATGAAAACTATTTTTGGCAGGAACAAACTCAAGAAAGATGGAACTGACGGTAAAGTCGACACCATTCCATCTGTTGAAGAGTTGCAAAGAGAGGATCGTAAATTATGGATTTGTTACTCAGCCTTAGATTCCATAAGCACTTTGATGCTTTATGATAGTTTGAAAACAAAACTCTCTAACCGTGTCTGGAAGTTTGATGGAGTT------TGTGAAGGGAACATGCTCAACTTTTATGAGAAATACTGGCTTCCATTTGGTGAGCTTTTAGTTCAGGTGGAAACTGAGGGTGTGCTTGTTGATCGCGGTTATCTTGCGGAGTTAGAGAAAGTGGCTCAAGCTGACCAGGAGATTGCTTCTAACAGATTTCGCAACTGGGCATCTAAGTACTGCCCTGATGCAAAATACATGAACATGGGAAGCGATGTGCAGTTGCGTCACCTCTTTTTTGGTGGCACTCTGAACAAAAAGGACCCTAATGAGATTCTTGATGATCCGAAAGATTTCACAGTTGTCAACACAGAGAATATATCTAAAGAAGACAAAAAGGCTCCA---AAATTTCATAAGATCACCCTTCATAAGATTGGTGAC---------------CGCATTGAGACTGCTCTGTACACTGCTAGTGGATGGCCATCTGTTAGTGGAGATGCTTTAAGGGCTCTTGCTGGTAAAGTTTCTTCT---GAT---TTTCAAATC---ACATGTGGAGCAGAT------GAAAAT------GAA---------GAA------------------GAAGAGTCCGTT---------------------TCA------------------------AGCAAAGATGAGTCT---TTTGTGGCTAATACTGAA------------GCATTCTATACCGAG---CTAGATGCTACAGGGTATGGAACAGCTTATAAGGCTTTTGGAGGTGGTGAAGATGGAATAGAGGCATGCTATGCCATTTCCTCTTTATGTCATATCTGCTCCATCAACTATCTTATTTCAAATTTCATCATCCCTTTGCAGGGCTGTGCAGTATCAGGAAAGAGCGGGCGCATCCATTGTTCACTAAACCTAAATACTGAAACTGGGCGCTTGTCATCAAGGAAGCCAAATTTGCAGAACCAGCCTGCTCTAGAAAAAGACACCTATAAAATTCGTCAGGCGTTCATAGCTTCACCTGGGAATTCCTTAATTGTGGCTGACTATGGGCAGTTGGAACTTAGAATTCTTGCACATCTTGCAAATTGTAAGAGCATGTTAGCTGCCTTTGAAGCTGGTGGAGACTTCCATTCGAGGACTGCTTTAAACATGTATCCACACATACAAGAAGCAGTTGAACGAAAACAGGTTCTCCTTGAGTGGCAGCCGCACCCTCGCGAGGATAAGCCATCAGTTCCATTACTAAAGGATGCGTTCGCTTCTGAAAGAAGGAAAGCAAAGATGCTTGATTTTTCCATTGCTAATGGAAAAAATACAATGGGACTTGCACGGGATTGGAAGGTTTCTGTGAGGGAAGCCAGAGAAACAGTAGACCGGTGGTATAGTGACAGGAAGGAGGTTCTAACTTGGCAAGAACAACGCAAATCTGAAGCACATCGATTTGGATGTGTTTACACACTGTTAGGACGGGCTCGCTGGTTCCCTTCACTCAATCTAGCAACCGCCTATTTCAAAGGCCACATTGAACAAGCTGCCATCAATACTCCTGTCCAGGGAAGTGCTGCAGATGTTGTAATGTGTGCCATGCTAGAAATATCAAAGAACCAACGGTTAAAGGAGCTTGGCTGGAAATTGATTTTACAGGTT---CACGACGAAGTAATTCTTGAAGGACCGACGGAATCAGCAGAGGAAGCAAAGGGTATTGTGGTTGACTGTATGTCGAAGCCGTTTGAT---GGGAAGAATATTCTCAGAGTTGGCCTCTCTGTTGATGCCAAATGTGTTCAGAGTTGGTATTCTGCCAAA
>Actinidiaeriantha_DTZ79_12g10780
ATGGCTATGTCCCCTCAATCCAGTCCCTGTGTCGAATCTCATGGGTCATTGCCGGGGGTCGAATCTAATGGATCATTGCCGGGCGGGCCCTCGGAGGGAAGCGGGGAAACAAGCTCCAAACCACTTGACATTGTT------------------------------GACAAAAGGTCCATTCTTCATGAGAAGCTGGCTGGCATTTATGACAGGGTTCTTGTAGTTGATAATATCTCCATGGCAAGAGAAACTGTCAAGATGCTTACAAACCAACCTAGAGATTGTGTCTACGCATGTGATACAGAGGTGGCAAAGATTGACGTGAAGCAGGAAACACCTGTTGATCATGGAGAAATAATATGCTTCAGCATTTATTGTGAACCAGCAGCAAATTTTGGTAATGGCAAATCTTGTATCTGGGTTGATGTTCTTTCTGGGGGTGGCAAGAGTATTTTAGCTGAGTTCGCTCCATTTTTTGAAGACCCTTCCATTAAAAAGGTTTGGCACAACTATAGCTTTGATAACCACATTATAGAGAACTATGGGCTTAAAGTTTCTGGTTTTCATGCTGACACAATGCATATGGCTCGATTGTGGGATTCCTCAAGACGGACGGAGGGTGGTTATTCTCTAGAAATGCTTACAAGTGACCCAAAG---GTGTGCGATAATGGAAAT------------------ATGATT---GGGAAAACATCAATGAAAACCATTTTTGGCCGGAGGAAGTTGAAGAAAGATGGATCTGAGGGAAAAATTATTGCCATTCCGCCTGTTGAAGACCTTCAAACTGAAGAGCGGAAATTATGGATTTCTTATTCTGCCTTAGATTCAATGAGCACACTGAAACTCTATGAGAGCTTGAAAAGGAAACTATCGCAGATGGAGTGGAAACTCGATGGATGT------ATAAAAGGAACAATGCTTGACTTTTATGAAAAATACTGGCGGCCATTTGGTGAGCTTCTTGTGCGAATGGAAGCTGAAGGAATGCTGGTTGATCGAGTCTATCTTGCTGAGGTAGAGAAAGTGGCTAGAGCGGAGCAGCAGGTTGCTACTAATAGATTTCGCAACTGGGCATCAAAGTATTGCCCTGATGCTAAGTACATGAATGTGGGAAGTGATACACAGTTACGGCAGCTCTTCTTTGGTGGAATTTCAAACAGTAAGGCCCCAGACCAAAGTCTTCCAATGGAGAAGAAGTTTAAGGTTCCTAACATTGAGAACGTGATTGAAGAAGGCAAGAAGACTCCCTCAAAATTTTGCAATATAAAATTGTGCAGACTTGGTGAA---------------CAGATAGAAACTGAGATGTACACTCCAAGTGGTTGGCCTTCTGTCAGTGGAGATGCTCTGAGGACCCTTGCTGGGAAGGTTTCTGCA---GAA---TTTGATTTT---ACT------GATGAC------GTTTAT------CAA---------TTG------------------CAGTCAGATGAC---------------------AAT------------------------ATTGCAAATTTGCAA---GGAAAAGAGTTAGTAGAG---------------------ATGGAG---AATGGAGCCAGTGATTATGGTACTGCTTATAAGGCATTTGGAGGTGGGCAGAAGGGGAAGGAGGCGTGCCATGCCATTGCTGCTTTATGTGAAGTTTGCGCTATAGACTCTTTGATATCTAACTTCATCCTCCCCTTGCAGGGCAGTCATATATCAGGCAAGAATGGGCGTATCCATTGTTCGCTTAATATCAACACAGAAACTGGGCGCTTATCAGCTAGGAGGCCTAATTTGCAGAATCAGCCCGCTTTAGAGAAAGATCGCTATAAAATACGCCAGGCATTTGTTGCTGTGCCTGGAAACTCCCTTATTGTTGCTGATTACGGGCAGCTGGAACTTAGGATCCTAGCTCATCTTACCGAATGTAAGAGTATGTTGGAGGCATTTGAAGCTGGCGGAGACTTTCATTCCAGGACTGCAATGAATATGTATCCACACATTCGTGAAGCTGTTGAGCAAAAGCAAGTGCTTCTTGAATGGCATCCTCAACCTGGCGAGGATAAACCTCCAGTTCCTCTATTGAAGGATGCTTTTGGTTCTGAAAGAAGGAAAGCAAAGATGCTCAACTTTTCCATTGCATATGGCAAAACACCAGTGGGGCTTTCCCGAGATTGGAAGGTTTCTGTGAACGAAGCGAAAGAGACAGTTAAAAGGTGGTACAATGACAGACAAGAAGTGCGGAAGTGGCAGGAAGAACGTAAGAAGGAAGCACGTGATAAGCATCGTGTGCATACACTACTAGGACGGGCCCGCTTGTTCCCTAATATGGATGGTGTTACTCCCTCTCATAAAGGTCACATTGAACGAGCTGCCATCAACACACCCGTGCAGGGTAGTGCTGCTGATGTTGCCATGTGTGCAATGCTAGAAATATCGAAGAATGCACGTTTGAAGGAGCTTGGATGGAGACTACTTTTACAGGTT---CATGATGAAGTAATTCTGGAAGGACCAACAGAGTCAGCTGAGGAAGCCAAGGCCATAGTCGTGAAGTGCATGGCCAAACCCTTTGAC---GGGAAGAATATTCTCAAGGTTGATCTCTCTGTCGATGCCAAATGTGCTCAAAATTGGTATTCGGCTAAG
>Actinidiaeriantha_DTZ79_19g07970
ATGGCATTGTCCACTCAAACAAGCCCCTTTGCTTCCTCTCAACAGTACAGAAGGAAAAACGATATGTATGAAAATATTGTTAGTCAAACATCCCCTAAAGAGATACAACGCAAGTGGTCATCATCAGGGGAGCTCAAAGATGCAGCAAATGGATATGTTGTAAGCAAAGGCAGTACTGAGCCTCGTGAGAGGCTTCTTCGGATTTATGACAAGGTTCTTGTAGTTGATAATATCTCCAAGGCAAGGGAAATTGTTCGAATGTTAACACATAAATACAGACACCGTGTCCATGCATGCGATACTGAGCTT---------------------GAGACACCTGTTGACCATGGAGAAATAATATGCTTCAGTATATATTCTGGACCAGAAGCCAATTTTGGTGATGGCAAATCTTGCATCTGGGTAGATGTTCTTGATGGCGGTGGCAAGAGTCTTTTGATTGAATTTGCTCCTTTTTTTGAAGATCCAAAAATAAAAAAGATTTGGCACAACTATAGCTTTGATAAACATATTCTTGAAAACTATGGGCTTAATGTTTCTGGTTTTCATGCTGACACGATGCATATGGCTCGATTATGGGATTCTTCAAGAAGAATAAAGGGTGGGTATTCTCTAGAAGCACTTACATGTGATCCAGTG---GTGTGCTGTGATGAAAAT------------------TTGATT---GGTAAGGTGTCAATGAAAACCATCTTTGGCCGGAGAAATGTCAAGAAAAATGGATCGGAGGGAAAAATTATCACTATTCCCCCAGTTGAAGAGCTTCAAAGAGAAGATCGGAAACAATGGATTTGTTATTCTGCCTTGGATTCAATGAGTACTCTAAAGCTTTATGAAAACTTGAAAAGAAAACTATTTCGGATGAAATGGAAACTTGATGGATGT------GAAAAAGGATCAATGCTTGACTTCTATGAGAAATACTGGAGGTCATTTGGTGAGCTTCTTGTAAAAATGGAAACTGATGGGATGCTTGTTGATCGAGCCTTTCTTGCTGAGGTGGAGAAAGTGGCTCGAGAAGAGCAGGAGGTTGCTGCTAATAGATTTCGCAGTTGGGCATCTAAGTATTGTCCAGATGCTAAATACATGAATGTAGGAAGTGATGCACAGTTGCGACAGCTCTTTTTTGGTGGAATTCAAAACAGAAAAGATCCAAATGAGAGCCTTCCACAGGAGAGGACGTTTAAAGTTCTGAATGTGGAGAAAGTGATTGAAGAAGGCAAGAAGACTGCCAAAAAATTTCGCAATATTAAACTGCACAGACTGAGTTCT---------------GAGATAGCAACTGAGATGTACACTGCATCTGGTTGGCCCTCTGTTAGTGGTGATGCTTTGAAGGCCCTTTCGGGAAAGGTTTCCCCG---GAG---TTTGATTTT---TCA------GATGAA------TCTCAT------CAG---------TTG------------------GAGTCAGATGAC---------------------AAC------------------------ATC---AAAAATTTG---CCTGAAACCAAGTCCAAAGGTGCAAAGGTCGGAGATGTTGGTGAT---GGTGAAGAATCTGCCTGTCGTACAGCTTATGCTGCATTTGGAGAGGGACAAGAGGGGAAGGAGGCATGCGATGCCATTGCTGCTTTATGTGAAATTTGCTCTATAGACTCTTTGATATCCAACTTCATCCTCCCCCTGCAGGGAAGTCATATATCAGGCAAGAATGGGCGTATCCATTGTTCTTTAAATATCAACACGGAAACTGGGCGCTTATCAGCTAGAAGACCAAATTTACAGAATCAGCCTGCTTTGGAGAAAGATCGCTATAAGATCCGCCAGGCATTTATTGCTGCGCCAGGAAACTCGCTTATAGTTGCTGACTACGGACAGCTGGAACTTAGGATTCTTGCACATCTTGCAAACTGTGAGAGTATGTTGGATGCCTTCAAAGCTGGCGGTGACTTCCATTCAAGGACTGCAATGAATATGTATCCGCATATTCGTGAAGCCGTTGAACAAAAGCATGTGCTGCTTGAGTGGCATCCTCAACCTGGTGAAGAAAATCCCCCAGTTCCTCTATTAAAGGATGCTTTTGGTTCTGAAAGAAGGAAGGCAAAGATGCTCAACTTTTCCATTGCCTATGGAAAAACTCCCGTGGGTCTTTCCCGTGATTGGAAGGTTTCTGTAAAGGAAGCAAAAGCAACAGTCGATCTCTGGTACAATGAGAGAAAAGAAGTGCAGGATTGGCAGGATGAACGCAAGAAGGAAGCTAGAGAAAATGGATGTGTTCACACATTGCTAGGACGAGCCCGCCAGTTCCCTTCAATGAAACATGCTTCACCTTATCAAAAAGGCCACATTGAGCGAGCTGCCATTAATGCCCCAGTACAGGGTAGCGCTGCTGATGTTGCCATGTGTGCCATGTTAGAAATTTCAAAGAATGCACATTTAAAGGAGCTTGGATGGAGGCTTCTTTTGCAGGTT---CACGATGAAGTGATCCTCGAAGGACCAACAAAATCTGCTGAGGCCGCCAAGGCCATAGTTGTTGAGTGCATGTCCAAACCCTTTGGT---GGAAGAAATTTTCTTAAGGTTGATCTCTCCGTTGATGCCAAATGTGCTCAAAACTGGTATTCGGCCAAG
>GossypiumRaimondii_KJB13645
ATGGCTACTGTTTCTTCTACTTCCCAAACTTTTGAGGATCATTCTCCGCAAACCCCAACTAGCAGTAAAAAAAGTGTAACTTCCGATAGGGTAAATGGTTCCAAGCAGTTAAATGGCTCGTCACAGGGGGCAGTTGGGGTGGCTAGCAGTGAAGAAAATCTCCCAGTTTATCGAAATGATATTCACAAGCAGCTTGCTAAGATTTATGACCAGGTTCTTGTTGTAGATAATATCTCCGTCGCGAAGGAAGTTGTTCTGATGCTTACAACCAAATTCAGGCATCTTGTTCATGCATGTGATACTGAGGTATCTAATATTGATGTGAAGCAAGAGACACCTGTTGATCATGGTGAGATAACATGTTTCAGTATTTATTCGGGAGCAGATGCAGATTTTGGAAATGGGAAGTCCTGTATCTGGGTCGATATTCTAGACGGTGGTGGCAGGGATCTTCTGAAGGAATTTGTTCCATTTTTTGAAGATCAATCCATCAAAAAGGTGTGGCACAATTATAGTTTTGACAGTCATGTTATCAATAACTATGGGCTTGAGGTTTCTGGATTTCATGCTGATACAATGCATATGGCACGGTTGTGGGACTCATCAAGACGTACATTGGGTGGTTATTCTCTTGAAGCACTTACGGGTGATAGAAAT---GTTATGCAAAGGAGCACGTGTAAAGAAGAAAAGGAACTGATA---GGTAAAACATCAATGAAAACCATTTTTGGCAAGAAAAAGGTGAAAAAAGATGGATCTGAGGGAAAAATGATCACCATTGCCCCTGTTGAGGAGTTACAGCGGGAAGAACGCAAATTATGGATTTGTTATTCTGCCTTAGATTCTATAAGCACACTGAGGCTTTACGAGAGCTTGAAAAACAAACTATCAAGCATGTCTTGGGTGTTTGATGGTAAAACAATTCCTGGAAAGTCCATGTATCACTTCTATGAAGAGTATTGGCGGCCATTTGGTGAGATTCTTGTAAAAATGGAACGTGAGGGAATGTTGGTTGATCGGATGTATCTTGCTCAGCTAGAGAAGGTTGCTAAAGTAGAGCAAGAGATTGCTGCTAATAGGTTTCGCATTTGGGCATCTAGATATTGTGATGATGCCAAGTACATGAATGTGGGTAGTGATACTCAGCTCCGCCAGCTTCTTTATGGTGGCATACTTAACAGCAAGGATCCAAATGTGAGCCTCCCTGATGAGAAAACTTTCAAAATTCCAAATGTTGATAAAGTGATTGAAGAAGGCAAAAAGGCTCCCACTAAGTTTCGCAATATTAAGCTATGTAGCATTGGT---------------GTTAAGCTCCCTGCTGAGATTTACACTGCCACTGGTTGGCCATCCGTTAGTGGTGTTGCTTTGAAGAGCTTAGCTGGGAAGGTTTCCGCT---GAA---TATGATTTC---ACA------GAGGAC------ACCGGT------GAT---------GGT------------------GATATT------------------------------------------------------------GATGATTAT---CCTGAAACAATGACTGCA------------------------------GTTGATAAATCTGCATATGGAACTGCTTTTGCAGCTTTTGAGGATGAGGAAAAGGGGAGGGAGGCATGCCATGCTATTGCATCATTATGTGAAGTTTGCTCTATCGACTCCCTTATATCCAATTTCATTCTACCCTTGCAGGGGAGTAATGTATCAGGAAAGGGTGGGCGTGTCCATTGTTCATTGAATATCAATACAGAAACTGGGCGCTTATCTGCAAGGAGACCAAATTTGCAGAATCAACCTGCTCTAGAGAAGGATCGATATAAGATACGTCAGGCCTTTGTGGCTGCCCCTGGAAATTCTCTTGTTGTTGCAGATTATGGGCAGCTGGAACTTAGGATTCTTGCACATCTGGCTGACTGTAAAAGTATGTTGGATGCCTTCAAAGCTGGTGGAGATTTCCATTCAAGGACTGCAATGAACATGTACTCTCATATCCATGAAGCTGTTGAAGAGGGGCAAGTTCTTCTTGAGTGGCATCCTCAACCTGGTGAAGAGAAACCGCCAGTTCCACTTTTAAAGGATGCCTTTGCTTCTGAAAGAAGAAAAGCTAAAATGCTTAACTTTTCCATTGCATATGGAAAAACTCCTGTGGGGCTTGCTAAGGATTGGAAGGTTTCTGTAGAAGAAGCAAGGAACACTGTTGATCTATGGTACAAAGAAAGACAAGAAGTGCTTGAATGGCAGAAACGGCGTAAATTTGAAGCTCAGAAATTCGGCTGTGTTAAAACATTGCTTGGAAGGGCTCGCCGCTTCCCATCATTTGCTCATTGTACACGTGCTCAGAAAGGTCATATTGAACGGGCTGCTATCAATACTCCAGTGCAGGGGAGTGCCGCTGATGTTGCAATGTGTGCTATGTTACAAATATCAAAGAATGAACGTCTAAAGGAGCTTGGCTGGAGGCTTCTTTTACAGGTT---CATGATGAAGTAATCTTGGAAGGACCAAGTGAGTCGGCTGAGATTGCAAAAGCAATTGTTGTTGACTGCATGTCAAAGCCCTTTGGA---GGAAAGAACACTCTTAAAGTTGAACTAGCTGTTGACGCCAAGTGTGCTCAAAACTGGTATGCTGCCAAA
>TheobromaCacao_Thecc1EG030964t4
ATGGCTGCTGCTGCTACTACTACCCCTTTGATTGGAAACAGTGGAGATAGTAATTTTCTGTCTGAGAGCAAAAATATATCTGCCAATAGAATAAATGGTTCCAAGCAGTTAAAAGGTTCAACTAAAACTGAAGTTGGGGTTGCCAGCACTGAAGAAGCTAAAGTAGTTTCTCAAGAAGATATCAGCAAGCGGCTTGCTAGGATTTATGACCAGGTTCTTGTTGTAGATAATATCTCTGTTGCAGGGGAAGTTGTTAAGATGCTTACAACTCAATACAGTCATCTTGTTCATGCATGTGATACTGAGGTGTCTAAGATTGATGTGAAGCAAGAGACTCCTGTTGATCATGGTGAGATAACATGTTTCAGTATTTATTCTGGAGAAAATGCAGATTTTGGAAATGGGAAGACCTGTATCTGGGTAGATGTTCTGGATGGTGGTGGCAGGGCTCTTCTAAAGGAATTTGAGCTGTTTTTCAAAGATCAATCTATCAAAAAGGTGTGGCACAATTATAGCTTTGATAATCATGTCATTAGGAACTATGGGCTGGAGGTTTCTGGATTTCATGCTGACACAATGCATATGGCACGGTTGTGGGACTCATCAAGACGAACAGCAGGTGGTTATTCGCTTGAAGCGCTTACAGGTGATAAAAAT---GTTATGAACAGGACTAAACGCAAAGAAGAAAATGAATTAATT---GGTAAAATATCAATGAAAACCATTTTTGGCAAGAAAAAATTGAAAAAAGATGGATCTGAGGGAAAAATGATCACCATTGCTCCTGTTGAAGAGCTACAACGGGAAGAACGCAAATTATGGATTTCTTATTCTGCCTTAGATGCAATAAGCACACTGAGACTTTATGAGAGCTTGAAAAGCAAACTATCAAGCATGTCTTGGGTATTTGATGGTAAACCAGTTTCTGGGAAGTCCATGTACCACTTCTACGAAGAGTACTGGCAACCATTTGGTGAGCTTCTTGTTAACCTGGAACGTGAGGGTATGTTGGTTGATCGGATTTATCTTGCTCAGTTAGAGAAGGTGGCTAAAGCAGAGCAAGAAATTGCTGCTAATAGGTTTCGCACCTGGGCATCTAGATATTGTGATGATGCCAAATATATGAATGTGGGAAGTGATACTCAGCTCCGCCAGCTTCTTTATGGTGGCATTGTTAACAGTAAGGATCCAAATGAGAGTCTACCTGTTCAGAAAACTTTCAAAGTTCCCAATGTTGATAAAGTGATTGAAGAAGGCAAAAAGGTTCCCACTAAGTTTCGCAGTATTAAGCTGCATAGCCTTGGT---------------GTTGAGCTCCCTGCTGAGGTGTACACTGCCACTGGTTGGCCCTCAGTTAGTGGTAATGCTTTGAAGACCTTAGCTGGGAAGGTTTCTGCA---GAA---TATGATTTC---ACA------GATGAT------ACTAAT------GAT---------GGT------------------GATATC------------------------------------------------------------AACAATTGT---CCTGAAATGGTGACTGAT------------------------------GTTGATACATCTGCGTATGGAACCGCTTTTGCAGCATTTGGGGATGAGGAAAAAGGAAGGGAGGCATGCCATGCAATTGCTTCATTGTGTGAAGTTTGCTCTATTGACTCTCTAATATCCAATTTCATTCTCCCCTTGCAGGGGAGTAATGTATCAGGCAAGAGTGGGCATGTTCATTGTTCTTTGAATATCAATACGGAAACTGGGCGCTTATCTGCCAGGAGACCAAATTTGCAGAATCAACCTGCACTAGAGAAGGACCGCTATAAGATACGTCAGGCCTTTGTAGCTGCCCCTGGAAATTCCCTCATTGTTGCAGATTATGGGCAGTTGGAACTTAGGATTCTTGCCCATTTGGCTGACTGTAAAAGCATGTTGGATGCCTTCAAAGCTGGTGGAGATTTCCATTCAAGGACTGCAATGAACATGTACTCTCATATCCGTGAAGCTGTTGAAAAGAGGCAAGTTCTTCTTGAGTGGCATCCTCAACCCGGTGAAGAGAAGCCACCAGTTCCACTTTTAAAGGATGCCTTTACTTCTGAAAGAAGAAAAGCTAAAATGCTCAACTTTTCCATTGCTTATGGAAAAACTCCTGTGGGGCTTGCTAAGGATTGGAAGGTTTCTGTAGAAGAAGCAAAGAACACAGTTGATCTCTGGTATAAAGAAAGACAAGAAGTGCTCGAGTGGCAGAAACAGCGTAAATATGAAGCTCAGAAACTCAGGCGTGTTAAAACATTGCTTGGAAGGGCTCGCCTCTTCCCATCATATGCTCATGCTACACGTGCTCAAAAAGGTCATATTGAACGGGCTGCTATCAATACTCCAGTCCAGGGCAGTGCTGCTGATGTTGCAATGTGCGCCATGTTACAAATATCAAAGAATGAACGTCTAAAGGAGCTTGGGTGGAGGCTTCTTTTACAGGTTGTTCATGATGAAGTAATCTTGGAAGGACCAAGTGAGTCAGCTGAGACTGCAAAGGCAATTGTTGTTGAGTGCATGTCAAAACCCTTTGAAGAAGGAAAGAACATTCTTAAAGTTGACCTAGCTGTTGATGCCAAGTGTGCTCAAAATTGGTATGCTGCCAAA
>ChristisoniaKwangtungensis_TRINITY_DN17862_c2_g1_i7
atggctaaatcaaatccgactacccctttcctagagaataagggatatcgaaatcccatggctggcaag------------------------------------gataagcaatccattttgagcgatagtgatgggcaaagtgtttgtcagaaaatgactgcttcgggaagtactgagctttgtgggaggcttagtaaagtctatgacgaggttcttgtagtcgatagtattcctgaagcaagagaagtagttaaaatgctcaccactcggtacaatagtctcattcacgcctgtgatacagaggtggccagcattgatgttaaagaagaaacaccggtgggccatggggaaattatatgtttcagtatatattctggtccacaggccgattttggcaatggcaagacttctgtctgggtagatgttcttgatggaggtggtgaggatattataaaagagtttgctccctttttcgaagacgggactattaaaaaggtgtggcacaactatagctttgacaatcatgtgatagagaattacggactgaaagtttcgggtttctttgctgatacgatgcacatggctcggttatggaactcatctaggcggacagaggggggttactctctggaagcactcacgggtgattctgca---gtcatgtcggatgccaagagtgggcccgggagaacggttgtc---gggaaagtatcgatgaagaacatctttggaaggaggaagaagaagaaggatgggtcggagggaaaactgattaccattcctcccgttgaggagctccagcgaactgagagaaaactttggatctgctattcggccctcgactctattagcactttgaggctatacgaaagtttggaaaagaaactgaggaagaccccgtggtgtgtggacgggcag------tacaaggggtcgatgtttgagaattaccagaagtatttactgccttttggggagcttcttgtgaggatggaggcagaggggatgctggttgaccgcttgcacctttctgaaatcgagaaggtggcaaaggctgagcaacaggttgctgctgataggtttcgtaaatgggcatcaaagtattgtcccgatgcaaagtacatgaacgtcgggagcgacacacagttacgccagtttctttttggcggtatactgaacagcaagaatcaaaatgaggttcttcctatggagaaggagttcaaagttcccaatgtagataacataattgaagaagggaagaagagccccacaaaatatcataaaatagtaatgtgtaagcccgacttt------------gtgaaaatcaagcctgaaaagtacacagccagtggttggccctccgttagtggagaggtcctaaggagcctggctggtaaggtttctgct---gac---ttcgacttc---ctc------ggtgaa------gagaac------gac---------gaa---------------------------------------------------ata------------------------------------tat---tcagaagcaaaa------------------------------------actgatacatcggcttatggggcagcttatgctgcttttggtggtggacgggcaggaatcgaggcttgccatgcaattgctgctttgtgtgaaaattgtgctatagattccctcatatcgaactttattatccccctacaggggaatcatatatctggcaagaatgggagaatacattgctcattaaatattaacacagaaactgggcggttatctgcaagaaggcctaatttgcagaaccagcctgcactggagaaggataggtacaagattcggcaggcatttgttgctgcacccggcaactccctcatagttgccgattatggacagttagaactgaggattcttgctcatctgacaaactgtaagagcatgttggatgctttcaaagctggtggagattttcactcaaggaccgcgatgaatatgtatccacacattcgtgccgctgttgagcgaaaggacgtgcttctcgaatgg---------cccggtcaagataagcctcctgtgcctttgttaaaggatgcgtatgcctccgaacggaggaaggcaaaaatgctgaacttttcgattgcatatggaaaaactacggtgggacttgcccgggactggaaggtttctcgcgaggaagctgaggagacggtgaagctgtggtacagtgacagacaagaagttttggcttggcaggaagaacgtaagagagaagcgcgtaaattcaaacttgttcacacgttgcttgggcgggcacgtcactttccatccctaaacaatgctacctccgctcatagaaatcacatcgaacgcgctgccatcaatacccctgtgcagggaagcgccgctgatgtcgcaatgtgtgccatgttggagatatcgaggaatgagcgtttgaaggacttgggctggaggcttctattacaggtt---catgatgaagtgatcctagagggcccaactgagtcggcagaggaggcaaaggctatagtggttagttgcatgtcgaaccctttcgat---gggaaaaatgttttaagagttgatttgtcggtcgatgcaaagtgtgctcaaaattggtatgcagccaag
>ConopholisAmericanaamericana_2009955
atggctaaatacccacagaccacccctttcttgaaaaataagggatatcgagattccataactgacaaggataatgtatatgacaaaaaagtatctacatctgctgataaaaaaactatttcaagtaatagtagtagtaaaactctcagtgagaaaatcactgctttcggaagcacagagcttcacgagaggcttagtcaggtctatgataaggttcttgtggttgatagtatttttgcagcaagggaagtagtcagaatgctcacgactgaatacaataatctcattcacgcatgtgatacagaggtagcaaacattgatgttaaagaagaaacgcctgtggaccatggagaaattatatgtttcagtatatattctggtccacaggctgattttggcaatggaaagtcctgtgtctggatagatgtccttgatggaggtggcaaggatcttatcagagagtttgctccgttttttgaagacccgtccattaaaaaagtgtggcacaattatagctttgacaatcatgtgattgagaattacgggcttaatgtttctggtttctatgcggataccatgcacatggcccgattatggaattcgtccagacgaacactgggagggtattctctagaagcactcacatgtgatcctgca---gtcatgtcagatgctaagagtggccctggtctaacggtggtt---ggaaaagtatcgatgaagaatatctttggcaggaaaaaaacgaagaaagatggatctgagggaaaattaatcactattcctcccgttgaagagctacaacgagtcgagaggaaattatggatttgttattcagctctggattcgataaacactttgaggctttatgaaagtttggagaagaagctaatgaaaaccccctggagtgttgatggacgg------tctaaaggatcgatgtttgagaactaccaaaattatatacgtccgtttggcgagcttcttgtgaaaatggagacagagggaatgctagttgatcgttcgtaccttgctgagattgaaaaggtggcgaaagcagagcagcaggtggctgccgatagatttcgcaagtgggcgtcaaagtattgccctgatgcaaaatacatgaatgtgggaagtgacacacagttgcgccagttattttttggtggtatacagaacagaaaggatcataacgagtttcttcctgtggagaaggattttaaagttcccaatgtagataatgtaattgaagaaggcaagaagaatcccactaaatatcgtaaaatcatactgcgtaagcctgatttt------------gttaacatcaagaccgataagtacactgcaagtggttggccatctgttagtggagacgtcttaaagagtcttgctgggaaggtttcagct---gac---tttgacttc---ctg------gatgaa------gaaaat------gat---------gaa------------------gaactgcctgaa---------------------aat------------------------gtgactgaaagagat---agtggaacaagcccaatt---------------------gcagac---actgatatatctgcttatggtgcagcttactctgcattcggtggtggacaggcaggactcggggcttgtcatgcaattgctgctttgtgcgaaggttgttcgatagactccctgatatccaactttattatccccttacagggaaatcatatatccggcaagaatgggagaatccattgttcgttgaatattaacacggaaactgggcggttgtctgcaagaagacctaatttacagaaccagcctgcattagagaaggatcgttacaagattcgtcaggcgtttattgcggcacctggcaactccctcatagttgctgattatggacagttagaacttaggattcttgctcatctggccaactgtaagagcatgttggatgcttttaaagctggtggagacttccactcaaggactgcaatgaatatgtatccacacattcgtgatgctgttcagcgaaagaatgtgcttctcgaatggcatcctcaatctggtaaagataagcctccggtgcctttgctaaaggacgcatttgcttctgaaagaaggaaagcaaagatgctaaacttttcaatcgcatatgggaaaactactgtgggacttgcccgtgactggaaggtttctcgtgaggaagctcagcagacagttaatctctggtacagtgacagacaagaagtgttggcttggcaggaagaacgcaaaaaacaagcacatacatatcaacttgtttacacgttgctagggcgggcccgccacttcccgtcactaagaaatgccagctcagcacatagacatcacatcgaacgtgccgccatcaataccccagtgcagggaagtgctgcagatgtcgctatgtgtgccatgttgcaaatatctaataacgcgcgtctgaaggagttaggctggaggcttctattgcaggtt---catgatgaagtgatcctagaagggcccacggattcgggtgaggaggcaaaggctatagtggttgattgtatgtcaaagccttttgat---gggaaaaatattcttagagttgatttgtgtgttgatgccaaatgtgctcaaaactggtatgctgccaag
>Escobedia
atggctaaatccacttcgactacccctttcctggaaaaacagggatatcgaggtcccatagctgggaagaataatgtgaatggcacaaatgaatctgtttctgtcgatgagaaaactaatttgagcgttagtgttggtcaaagtgttaatcagaaaatgactgcttccggaagcaccgagctttttgagaggcttagtcaggtttatgagaatgttcttgtggttgatagtattagttcagctagagaagtagttgaaatgctcaccactcggtacaataatctcgttcatgcatgtgatacagaggtggccaacattgatgttaaagaagaaacaccggtggaccatggggaaattatatgttttagtatttattctggtccacaggcagattttggcaacggaaagtcgtgtgtctgggtagatgtccttgatggaggtggcaaagatattataagagagtttgctccattttttgaagacccgactattaaaaaggtgtggcacaattatagctttgacaatcatgtcatagagaattatgggatgaaagtttctggtttctatgccgataccatgcacatggctcggttatggaactcatctaggcgaacggaggggggttactctcttgaagcactcacaagtgatcccgcc---gtaatgtcggatgccaagagcaggcctgggcaaatggttgtc---ggtaaagtatcaatgaagaacatctttggcaggaaaaaggtgaaaaaggatgggtcagagggaaaattgattactattcctcccgttgaggagctccaacgaaccgagaaaagactttggatttgttattctgctctggactcaattagcactttgaggttatacgaaagtttggagaaaaaactgatgaagaccccgtggtgtgtggatggacag------tacaagggttcgatgtttgagaactaccagagatatttactgccctttggtgagcttcttgtgaaaatggaaacagaggggatgctggtcgaccgctcgtaccttgctgagatagagaaggtggctaaggctgagcagcaggttgctgctgatagatttcgtaagtgggcgtcaaagtattgtcctgatgcgaagtacatgaatgtagggagtgacacacagttacgacagtttctttttggtggtatacagaacagtaaggatcaaaatgagattcttcctatg---aaggagttcaaagttcccaatgtagataacataattgaagaaggcaggaagagccccaccaaatatcataaaatagtactgcataagcctgatttt------------gtcaaaattgagactgataaatacactgcgagtggttggccctctgttagtggagacgtcttgaggaaccttgccggtaaggtttctgct---gac---tttgacttc---ttt------gatgaa------gtaaat------gat---------gaa------------------gaacagcctgaa---------------------aac------------------------gtgaccaaaaaatat---tccaaagcccgtcaagaa------------aatccaagtgccgaa---actgatatctcggcgtatggggcagcttactctgcttttggtggtggacagcaaggaattgaggcttgccatgcaattgctgctttgtgcgaaagttgtgcgatagattctctcatatccaactttattatccccctgcaggggaatcatatatccggcaaggatgggcgaatccattgctcgttaaatattaacacggaaactgggcgattatctgcaaggaggcctaatttgcagaaccagcctgcattggagaaggatcgatacaagattcgtcaggcatttgttgccgcacctggcaactccctcatagttgctgattatggacagttagaactcaggattcttgctcatctggccaactgtaagagcatgttagatgcttttaaagctggtggagatttccactcaaggaccgcaatgaatatgtatccacacatccgtgctgctgtcgagcgaagggatgtacttcttgaatggcatcctcaatctggtgaagataagcctccagcacctttgctaaaggatgcgtttgcttctgaaagaaggagagcaaagatgcttaacttttcaattgcatatggaaaaactaccgttgggcttgcccgtgattggaaggtttctcgtgaagaagctcaagagacagtaaatctctggtacagtgacagacaagaagtcctggcttggcaggaagaacgtaaaaaacaggcccgtaaatgccaactcgttcacacattgctagggcgggcccgccacttcccatcactaaagaatgccagctcagctcatagaaatcatatcgaaagggctgccatcaatacccctgtgcagggaagtgcggcagatgtcgctatgtgtgccatgttggagatatcaaggaatggacgtttgaaagagttaggctggaggcttcttttacaggtt---catgatgaagtgatcttagagggcccaactgagtcggcagaagaggcaaagggtatagtggtcgattgcatgtcaaaaccttttgat---gggaaaaatattttacgagtcgatttgtcggttgatgccaaatgtgctcaaaactggtatgctgccaag
>LindenbergiaPhilippensis_13G066400.1
atggcgaaatctcctcagaccacccctttcttggaaaatgatggacatcgagtggccatatctgacaaggataatgtatttgatgaaaacgaatctgcttcggctgataaaaagactatttcaagtgatagtgagaatgaaattttcggtgataaaatcactgcttctagaggcacaaaacttcatgaggggcttagagaggtctatgataaggttctcttggttgatagtatccctgcagcaagggaagtagtccttaagctcaccactctatacaaagatctcattcacgcatgtgatacagaggtagcaaacattgatgttaaagaagaaactcccgtggaccacggagaaattatatgttttagtatatattctggtccacaggccgattttggcggcggaaagacttgtgtctgggtagatgtccttgatggaggtggcaaggatcttattgcagagtttgctccattttttgaagatccgtccattaaaaaggtgtggcacaattatagctttgacaatcacgtcatagctaattatgggcttaaagtttctggtttccatgctgatactatgcatatggctcgattatggaattcagctaggcgaacagaaggggggtattctctagaagcactcacaggtgatccttca---atcatgtcagatgctaaaagaggccccggtgagacggcgatt---ggaaaagtatcaatgaagaatatttttggcaggaaaaaattgaagaaagatggatctgagggaaaattgaccaccattcctcctgttgaagagcttcaacgagttgagagaaaattatggatttgttattctgctttggactcaataagcacattgaggctttacgaaagtttggagaagaaactaaggaaaacaccctggagtgttgatggacag------cacaaaggatcaatgtttgacaactaccggttatatctacgtccgtttggcgagcttctagtaagaatggagacagagggaatgctggttgatcgttcttaccttgccgagatcgaaaaggtggctaaagctgagcaacaggttgctgctgatagatttcgcaagtgggcatccaagtattgccctgatgcgatatacatgaatgtgggaagtgatgcacagttgcgccagctattttttggtggtgtacagaacagaaaggaccccaatgagtttcttccggtggagaaggattttaaggttcccaatgtagataatattattgaagaaggcaagaagaatcccacaaaatatcgtaaaattgtactgtgtaagcctgatcat------------gttaacattgagacggataagtacactgcaagtggttggccgtctgttagtggagatgttttaaagagtcttgctgggaaggtctctgct---gac---tttgacttc---gtg------gatgag------aaaaat------gat---------gaagatgaa------------gaactgtccgta---------------------aat------------------------gtgattgaagaatct---ccggaggacaatcggcca------------aatcaaagtgtaatc---actgatacctctgcctatggagctgcttacttggcattcggtggtggacaggcgggaattgaggcctgtcatgctattgctgctttgtgtgaagtctgttcgatagactcccttatatccaactttattctccctttacagggagatcatatagcaggcaagaatgggagaatccattgttcgttgaatattaacacagaaactgggcggttatctgcaagaagacctaatttgcagaaccaaccagctttagagaaggaccgctacaagattcggcaggcgtttattgctgcacctggcaactccctgatagttgctgattatggacagttagaacttaggattcttgcacatctggccaactgtaagagcatgttggatgcttttaaagctggcggagacttccactcaaggactgcaatgaatatgtatccacacatccgtgaagctgtcaggcgaaaggatgtgcttctcgagtgg------caatctggtgaagataagcctcctgtgccattgctaaaggacgcatttgcttctgaaagaaggaaagcgaagatgctcaacttttccatcgcatatggaaaaactaccattggacttgctcgcgattggaaggtttcccgtgaagaagcccaggagacagtcaatctctggtacagtgacagacaagaagtgttgtcttggcaggaagaacgtaaaaagcaagcgcgtaaatttcatctcgttcacacgttgttagggcgggcccgccatttcccctcactaaagaatgccagctcagcacatagacatcacattgaacgtgctgccatcaataccccagtgcagggaagtgctgctgatgtcgcaatgtgtgccatgttggaaatatcaaagaatgcacgtttgaaggagcttggttggagacttctattacaggtt---catgatgaagtgatcctagaagggccaacagaatcagctgaggaggccaaggctatagtggttgagtgcatggaaaaaccgttccat---gggaaaaacattctgagagtcggtttgtcagttgatgctaaatgtgctcaaaactggtattctgccaag
>OrobancheCumanamana_GWHTBHPV047163
atggctaaatctcctcagaccacccctttcttgaaaaataagaaatatcgagattccatacctgacgagaataatgtatttggtgaaaaagaacccgtttctgctggtaaaagtactatttcaagtgatattgct------------agtggaaaaaccactgtttcgggaagcacgaagcttcacgagagacttagtcaggtctatgacaaggttcttgtggttgatagtattcctgacgcaagggaagtagtcagattgctcacaagagaatacaaaaatcttgttcacgcatgtgatacggaggtagcaaacattgatgttaaagcagaatcacccgtggaccatggagaaatcatatgttttagtatatattctggtccacaggctgattttggtgatggaaaatcctgtgtttgggtagatgtccttgacggaggtggcaaagatcttatcagagagtttgctccgttttttgaagacccgtccattaagaaagtgtggcacaattacagctttgacaatcacgtcatagagaattacgggcttaaagtttccggtttctatgccgatacgatgcacatggcccgattatggaattcttctaggcgaacagagggtggttattctctagaagcactcacacgtgatcctgcc---gtcatgtcggatgctaagtgtggccccggtcaatcggtgact---ggaaaagtatcaatgaaaaacatatttggcaggagaaaaaggaaaaaagatggatccgagggaaaattgatcacgattcctcctgttgaggagcttcagcgggctgagaggaaattatggatttgttattccgctttggattcgataagcactttgaggctttacgaaagtttagagaagaaactaatgaaagccccctggactgttgatgggcag------tataaaggatcaatgtttgataactaccgaatatatttacgtccgtttggcgagcttcttgtgaaaatggagacagagggagtgctggttgatcgttcgtatcttgctgagattgaaaaagtggctaaagccgagcagcaggtggctggcgatagatttcgaaagtgggcctcaaaatattgccctgatgcaaaatatatgaatgtgggaagtgacacacagttgagacagttgttttttggtggtatacagaacagtaaggattccaacgagtttcttcctgtggtgaaagattttaaagttcccaacgtagataatataatcgaaaaaggtaagaagagtcccacaaaatttcgtaaaatcatactgagcaagcccgatttt------------gttaaaatcgaggctgataagtacaccgcaagtggttggccatctgttagtggagacgtcttaaagaatctcgccgggaaggtttctgcc---gac---tttgacttc---ctt------gatgag------gaaaat------gac---------gaa------------------gaactttctgaa---------------------aac------------------------gtgactgaaaaatat---tccgtagac---------------------------------------actgatgtttctgcttatggagtggcttactcggcattcggtggtggacaggcaggaatggaggcttgtcatgcaattgctgctttatgtgaaggttgttcgatagactccctgatatccaactttattatccccctacagggaaatcatatatcaggcaagaacgggagaattcattgctcgttgaatattaacacggaaactgggcggttgtctgcaagaagacctaatttacagaaccaacctgcattagagaaggatcgttacaagattcgccaggcgtttattgctgcaccaggaaactccctgatagttgctgattatggacagttagaactcaggattcttgctcatctggccaactgtaagagcatgttggatgcttttaaagctggtggagactttcactcaaggactgcaatgaatatgtatccacacattcgtgatgctgttcagcgaaaggaagcgcttctcgaatggcatcctcaatctggtgaagataagcctccggtgcctttgctaaaggatgcatttgcttcggaaagaagaaaagcaaagatgctaaacttttcaattgcatacggaaaaacaactgtgggacttgcccgtgactggaaggtttctcgggaagaagctcaggagacagttaatctctggtacagtgacagacaagaagtgctagcatggcaggaagaacgtaaaaagcaagcacataattatagactcgttcacacgttgctagggcgggcccgccacttcccttcgctaaagaacgctagctcagcgcatagaaatcacatcgaacgtgctgccatcaataccccagtgcagggaagtgctgcggacgtcgctatgtgtgccatgttggaaatatcgaggaatgctcgtttgaaggagttaggttggaggcttctgttacaggtt---catgatgaagtgatactagagggtcccacagagtcgggtgaggaggcaaaggctatagtggttgattgcatgtctaagcctttcgat---gggaaaaatattcttcgagttgatttgtcggttgatgctaaatgcgcgcaaaactggtatgctgccaag
>Ofasciculata_flower_buds
atggctaaatctcctcagaccaccccttttttggaaaataagggatatcgagattcggtaactgacaagaataatttatttgacgataaagaatcagcttccgcttttaaaaaatctatttcaagtgagagtgttagtgaaactctaaatgagaagatcacttcttctggaagtaccgagcttcgcgataggcttagtcaggtttatgataaggttcttgtggttgatagtatttgtgcagcaagggatgtagtgaaattgctcaccactgaatacagtagtttcattcacgcatgtgatacggaggtagcaagtattgatgttaaagaagaaacaccagtggaccatggagaaattatatgttttagtatatattctggtccacaggctaatttcggagatggaaagtcttgtgtctgggtagatgtccttgatggaggtggtaaggatcttatcagagagtttgctccgttttttgaagacccgtccattagaaaagtgtggcacaattatagctttgacaatcacgtcatagagaattacgggcttaaactttccgggttttatgccgacaccatgcacatggctcggttatggaactcatccaggcgaacagacggtggttattctctagaagcactcacacgtgatcctgca---gtcatgtcggatgctaagagcgggcccggtcaaaccgtaact---ggaaaagtatcgatgaaaaacatattcggcaggaaaaaaacgaaaaaagatgggtccgagggaaaattaaccactatccctcccgtcgaagagttacaacgagatgagaggaaattatggatctgttattctgctttggattcgataagcactttgaggctttacgaaagtttggaaaagaaattactgaaaaccccttggtgtgtcgatgggaag------tacaaagggtcgatgtttgacaactaccgaaaatatttacgtccttttggagagcttctggtgaaaatggagacggaaggaatgctggtggaccgttcgtatcttgcggagatcgaaaaggtggctaaagccgagcagcagttgtctgctgataggtttcgtaagtgggcttcaaagtactgtccggatgcgaagtacatgaatgtggggagtgacacacagttgagacagttatttttcggtggtatacagaacagaaaggatccgaacgagtttcttcctgtggagaaggaatttaaagtcccgaacgtagataatataattgaagaaggcaagaagagtcccacaaaatttcacaaaatcgtactccgcaagcctgatttt------------gttaaaatcgaggctgataagtacactgcgggtggttggccgtccgttagtggagacgtgttaaagaatattgctgggaaggtttctgct---gac---tttgaattc---ctg------gacgaa------gaaaat------gac---------gaa------------------gaagtgcctgaa---------------------aat------------------------ctgactggaaatatc---agtatggac---------------------------------------actgatgtctctgcttatggagtagcttactctgccttcggtggtggacaggctggaatcgaggcttgtcatgcaattgctgctttgtgcgagggttgttcgatagactctctgatatccaactttattatccccctacagggaaaccatatatcaggcaagaacgggagaatccattgttcgttgaatattaacacggaaaccgggcggttgtccgcaagaagacctaatttacagaaccaacctgcattggagaaggatcgttacaagattcgtcaggcgtttattgctgcacccggaaactcccttatagttgctgattatggacagttagaacttaggattcttgctcatctagccaactgtaagagcatgttggatgcttttaaagctggcggggacttccactcaaggactgcaatgaatatgtatccacacatccgtgctgcggttgagcgaaaggaagtgcttcttgaatggcatcctcattctgctgaagataagcctccagtgcctttgctaaaggacgcatttgcttccgaaagaaggaaagcaaagatgctaaacttctcaatcgcatatggaaaaactacgatgggacttgcccgtgactggaaggtttctcgtgaagaagctcaggagacggttaatctctggtacagtgacagacaagaagtgttggcttggcaggaagaacgtaaaaaacaagcgcataaatatcaactcgtcaacacgttgctagggagggcccgccacttcccgtcgttaaagaatgccagctcagtgcatagacatcacatcgaacgtgctgccatcaataccccagtgcagggaagtgctgcagatgttgctatgtgtgccatgttggaaatatcgaggaatgcacgcttgaaggagttaggatggaggcttctattacaggtt---catgatgaagtgatcctagaagggcccgcggagtcgggtgaggaggctaaggctatagtggttgattgtatgtcaaaaccttttgat---gggaaaaatattctaagagtcgatttatgtgttgatgccaaatgtgctcaaaattggtatgctgccaag
>Pedicularis_TRINITY_DN8547_c0_g1_i13
atggctaaatctcctcagaccacccctttcttggatgatatgggatatcgggattctgaaaaagggaaggatgatgtgtttgatgaaaatgaaaacgtgtctgctgaaacgaatttgtgt------------------------------gagaaaatcgcagcttcgggtggctcagagattcagaagaggcttcgtcaagtgtatgatagggttcttgtggttaatactatagaagccgcaagggatgtggtcaaaatgttaaccaatgagtacaagaacttcgttcatgcgtgtgataccgaggtagcaaatattgatgttaaagaagaaacaccggttgaccatggagagattatatgttttagcatatattcggggctagaggctgattatggcgatggaaagtcatgtgtttgggtagatgtcctcgacggaggtggcaaggatcttatcaaagaattcgctccatttttcgaagacccgtctattaaaaaggtgtggcacaattacagtttcgacaatcacatcgtagagaattacgggctcaaactttccggtttctacgccgtcaccatgaacatggctaggttttggaactcatctagacggatgcagggtggttattctttagaagccctcacaggtgatccagct---gtaatgtcggactccaaatgcggccccggcgagacggcgatc---gggaaagtatcgatgaagaacatcttcggcaggagaaaactgaagaaagacggaaccgaggggaaactaatcactatcccacctttcgaggagctacaacgggccgagagagaattgtggatttgctattctgctttggactcgataagcactttgaagctttacgagagcctggaacgaaagcttatgaaaacgccatggagcgtcgatgggaag------tacaagggatcgatgtttgaaatttaccagatatatttacggccgtttggtgaacttcttgtggatatggagactgaggggatgttggttgaccgttcgtatctcgctgagatcgaaaaggtggctaaagccgagcagcagattgcggctgataggtttcgcaagtgggcgtcgaaatattgcccggatgcaaagtatatgaatgtggggagtgatgctcagttgagacagttatttttcggtggtatacagaacagtaaggatcccaacgagtttcttcctgttgcgaaagaattcaaagtccccaacgtagataacataattgaagaaggcaagaagaccgcgacaaaattccgtaaaattgtactgagtaagcccgatttc------------gttaaatgcgagaccgataagttcacagcgagcggttggccgtctgttagtggcgacgtgctaaagaatcttgccggtaaagtctctgct---gac---tttgacttc---ctg------gacgag------gaaaat------gat---------gaa---------------------------------------------------gag------------------------tcaattgaaaaatct---tct---------------------------------------------gaagagatgtctgcttatggagcggcttattctgcgttcggaggtggacagcctggaatcgaggcttgtcatgccattgctgccttgtgtgaagtttgttcgatagactcgttgatatctaacttcattctccccttacagggaagtcatatttccggcaagaatgggagagtccactgttcgttgaatattaacacggaaactgggcggttatctgcaagaagaccaaatttgcagaaccaacctgcattagagaaggaccgttacaagattcgtcaggcatttattgctgcacctggtaactccctgatagttgctgattatggacagttagaacttaggattcttgcacatctggccaactgtacgagtatgttggatgcttttaaagcgggtggagactttcattcacgaaccgcaatgaatatgtatcctcacattcgtaaagccgtcgagcaaaaggatgtgcttctcgagtggcatcctcagcctggtcaagataagcctccagtgccattgctaaaggatgcctttgcttctgaaagaagaaaagcaaagatgcttaacttctccattgcctatgggaaaacgacagtaggactcgcccgcgactggaaggtttctcgtgaagaagctcaggatacggttaatctctggtacagtgacagacaagaagtgttgtcttggcaggaggaacgtaaaaaagaagcgcgtcagtatcaacgcgtttacactctgctagggcgagcccgccacttcccgtcgctaaagaatgccagttcagcgcataggaaccacattgaacgtgctgccatcaataccccagtgcagggaagtgctgcagatgtggcaatgtgtgccatgttgcacatatcaagaaatgcacgattgaaggagcttggttggagactaattttgcaggtt---catgatgaagtaattttagaagggccaactgagtcggctgaagaggcaaaggctatagttgttgattgcatgtcaaaaccttttgat---gggaagaattttcttagagttgatttgtctgttgatgccaaatgtgctctaaactggtatgctgccaag
>Phtheirospermum_GFP98123.1_19558
atggctaaatctcctcagaccacccctttcttggataatatgggattccgagattctgtaatggataatgatgacatgtttgagaaaaaagattatgtgtctgctgacaagaaaattatttcgagtgatagtttg------------tgtgagaaaatcgcagcttctggaggctcggagattcagaagaagcttagtcaggtgtatgataaggttcttgtggttaatagtgtagatgcagcaagggatgtggtcaaaatgttgaccaatgagtacaagaatctcgttcacgcgtgtgatacggag---------------------------------------------------------------------------------gctgattatggaggtggaaagtcatgtgtttgggtagatgtcctagacggaggcggcaagaatcttatcaaagagtttgccccgttttttgaagacccgtctattaaaaaagtgtggcacaattatagttttgacaatcacgtcatagagaattacgggctcaaactttccggtttctacgctgataccatgcacatggcccgattatggaactcatctagacgaacgcagggcggttattctctagaagccctcacaggcgatccagct---gtcatgtccgattccaagtgcggacccggcgagacggcaatt---gggaaagtatcgatgaagaacatcttcggcaggaggaaaacgaagaaagacggaacggaggggaaactgatcactatcccgcccgttgaggagctacaacgggccgagagagaattatggatttgctattcggctttggactcgataagcactttgaagctttacgagagcttggagaagaagctgatgaaaacgccctggagcgtcgatgggaag------tacaagggatcaatgtttgatatttaccagatatatttacggccgttcggtgagcttcttgtggatatggagactgaggggatgttggttgaccgttcgtatcttgctgagattgaaaaagtggcgaaagccgagcagcaggttgcggctgataggtttcgcaagtgggcgtcgaaatattgccccgacgcgaaatatatgaatgtgggaagtgatgcacagttgagacagttattttttggtggtatacagaacagtaaggatcccaacgagtttcttcctgttgagaaagattttaaagtccccaacgtagataatataatcgaagaaggcaagaagagtccgacaaagttccgtaaaatcgtactgcgtaagcccgatttc------------gttaaatgcgagaccgataagttcaccgcgagtggttggccatctgttagtggggacgtgttaaaaaatcttgccgggaaagtctctgct---gac---tttgacttc---ctg------gacgaa------gaaaac------gac---------gaa------------------gaattaactgaa---------------------act------------------------gtaactgaaaaatct---tctgaagagattcaagcg------------atcccaagtgtggac---gctgatatgtctgcttatggagcggcttattctgcattcgggggtgggcagactggcatcgaggcttgtcatgcaattgctgctttgtgtgaagtttgttcgatagactcgttgatatctaactttattctccccttacaggggagtcatatatcaggcaagaatgggagagtccattgttcgttgaatattaacacagaaactgggcggttatctgcaagaagacctaatttgcagaaccagcctgcattagagaaggatcgttacaagattcgtcaagcatttattgctgcacctggtaattccctgatagttgccgattatggacagttagaacttaggattcttgcgcatttggccaactgtacgagcatgttggatgcttttagagctggtggggactttcactcacggacggcgatgaatatgtatccgcatattcgtaaagctgtcgagcgaaaggatgtgcttctcgagtggcatcctcagcctgggcaagagaagcctcccgtgcccttgctaaaggacgcatttgcttctgaaagaagaaaagcaaagatgcttaacttttcaattgcgtatgggaaaacgactgtgggacttgcccgtgactggaaggtttctcgtgaagaagctcaggatacggttaatctatggtacagcgacagacaggaagtgttgtcttggcaggaagaacgtaaaaaggaagcacgtcagtatcaacgtgtttacactctgctagggcgggcccgccacttcccatcgctaaagaatgccagctcagcgcatagaaaccacatcgaacgtgctgccatcaataccccggtgcagggaagtgctgcagatgtggcaatgtgtgccatgttgcaaatatcaaggaatgcacgtttgaaggagctcggatggagactaatattgcaggtt---catgatgaagtgatcctagaagggccaagcgagtcggcagaggaggcaaaagctatcgtggtcgattgtatgtcgaagccttttgat---gggaaaaattttcttagagttgatttgtctgttgatgccaaatgtgctctgaactggtatgctgccaag
>StrigaAsiatica_GER56591.1_32125
atggctaaatctgctccgactaccccttttctggaagataagggatatcgagattctaatgccgaaaagaataatgtaaatggcataaaagaatctgcttctgctgatgagaaagctaatttaagcgatagtgttgcggaagatgtcagccaggaaaggactgtttctgaaagcgaaaaagctcgcgagaggcttagtcaggtctatgacaaggttcttgtggttgatgatatttctgcagcaagggaagtagtcagattgctcaccactcaatacactcatctcattcacgcatgtgatacggaggtggccaacatagatgttaaagaagaaacgcctgtggaccatggggaaattatatgttttagtatatattctgggccacaggctgattttggcaatggaaagtcctgtgtctgggtagatgttcttgatggaggtggcagggatattatcaaagagtttgctccattttttgaagacccgagtattaaaaaggtgtggcacaattatagctttgacaatcatgtcatagagaactatgggctgaaagtttctggtttctatgctgacacaatgcacatggctcggttatggaacgcatctaggcgaatggagggaggttactctttggaagcactaacaggtgatcgtaca---gtcatggagaatgccaagagtgggcctgaccaaatggatgtt---gggaaagtatcaatgaagaccatctttggcaagaaaaaaatgaaaaaggatggttcagagggaaaattggtcaccattcctcccgttgaggagctccaacgaaccgagagaaaactttggatttgttattcagctttggactcaataagcactttgaggctatatgaaagtttggagaacaaactgaagaaggcttattggtgtgtggacggtgtg------tacaaggggtcgatgtttgagaactaccagagatatttacagccctttggtgagcttctcgtgaaaatggagacagaggggatgctggtcaaccgcttgtaccttgctgagattgagaaagtggctaaggcagagcaacagattgcggccgataggtttcgtaagtgggcatcaaagtattgtcctgatgcaaagtacatgaacgtggggagtgatacacagttgcgccaatttctctttggtggtatacagaacaggaaggatccaaatgagtttcttgat---gagaaggaggtaaaggttcccaatgtagataacataattgaagaaggaaagaagagtcctacaaaatttcataaaatagtattgcgtaagcccgatttt------------gtcaatatcaagcctgaaaagtacactgcgagtggttggccatctgttagtggagatgtcttaaggagccttgctggtaaggtttctgct---gac---tttgacttc---ctc------gatgaa------gaaaac------gac---------gaa------------------gaacagcctgaa---------------------aat------------------------atgaccacaaaatat---tccgaatgccacaaagca------------aatccaatcgcagaa---actgacatctctgcttatggagaagcttactctgcttttggtggtgggcaggcaggaatcgaggcttgccatgcatttgctgctttgtgcgaaagttgtgctatagattctctcttatccaacttcattatccccctacaggggaaccatatatctggcaagaatgggagaatccattgctccataaatcttaacacagaaactgggcggttatctgcaagaagacctaatttgcagaaccagcctgcattggagaaggatcggtacaagatacgaaaggcatttgttgctgcacctggcaactccctcatagttgctgattatggacagttggaactaaggattcttgctcatctggccaattgtacgagcatgttggatgcttttaaagctggtggagatttccactcaaggactgctatgaatatgtatccacacattcgtgctgctgttgaacgaaaggaagtgcttctggaatggcatcctcaacctggtgaagataagcctccagtgcctttgctaaaggatgcgtatgcttctgaaagaaggaaagcaaagatgctcaacttttcaattgcatacggaaaaactaccgtgggacttgcccgtgactggaaggtttcccgtgaagaagctcaagagacagttgacctgtggtacagtgacagacaagaagtcctgaagtggcaggaagaccgtaagcaacaagcgcgtaagtgcaaacttgtctacacattgctagggaggacacgccagttcccatcactaaagaacgccagctcagcgcatagacatcacatcgaacgtgctgccatcaataccccagtgcagggtagtgctgcagatgtcgctatgtgtgccatgttggagatatcgaagaatgaacgtttgaaggagttgggctggaggctcttattacaggtt---catgatgaagtgatactagaggggccaactgagtcggctgaggaggcaaaggctatagtggtcaattgcatgtcatatccatttgat---gggaaaaatatcttaagagttgatttgtccgttgatgccaagtgtgcccaaaactggtatgatgccaag
>CastillejaMiniata
---------------------------------------------------------------------------------------------------------------------------------------------------------------------------------------------------------------------------------------------------------------------------------------NNNttcgttcacgcatgtgatactgaggtagcaaacattgatgttaaagaagaaacaccagttgaccatggagagatcatatgttttagcatatattcgggcccacaggctgattatggcggtggaaagacatgtgtctgggtagatgtcctagacggaggcggcaaggatcttatcaatgagtttgctccgtttttcgaagacccgtctattaaaaaagtgtgg------------------------------------------------------------------------------------------------------------------------------------------------------------------------------------------------------------------------------------------------------------------------------------atccctcctgtcgaagagctacaacggtccgagagagaattatggatttgctattcggccttggactcgataagcactttgaagctttacgagagcttggagaagaagctaatgaaaacgccctggagcgtcgatgggaag------tacaagggatcgatgtttgacttttaccggatatatttatgtccattcggtgagcttcttgtggatatggagactgaggggatgttggttgaccgttcgtatcttgctgagattgaaaaggtggcgaaagccgagcagcaggttgcgtctgataggtttcgcaagtgggcatcgaaatattgtccggatgcaaaatatatgaatgtggggagtgatacgcagttgagacaattgttttttggtggtatacagaacagcaaggatcccaacgagtttcttccgattgaaaaagaatttaaagtccccaacatagataatataatcgaagaaggtaagaagagtccgacaaagttccgtaaaatcgttctgcgtaagcccgatttc------------gttaaatgtgaggcggataagttcaccgcgagtggttggccgtctgttagtggggtcgtgttaaagaatcttgctgggaaagtctctgct---gac---tttgacttc---ctg------gacgat------gaaaac------gac---------gaa---------------------------------------------------------------------------------------------------------------------------------------------------------------------NNNgcttattctgcgttcggaggtggacaggctggaatcgaggcttgccattcaattgctgctttgtgtgaagtttgttcaatagactcgttgatatccaactttattctccccttgcagggaagtcatatatcagtcaagaatgggagagtccattgttcgttgaatattaacacggagactgggcggttatctgcaagaagacctaatttgcagaaccagcctgcgttagagaaggatcgttacaagatacgtcaagcatttattgctgcacccggtaattccctgatagttgccgagtatggacagttagaacttaggtttcttgcgcatctggccaactgtacgagcatgttagatgcttttaaagccggcggagactttcactcacggactgcaatgaatatgtatccgcacattcgtaaagctgttgaacgaaaagatgtgcttcttgagtggcatcctcagcctgggcaagataagcctcctgtccccttgctaaaggatgcatttgcttctgaaagaagaaaagcaaagatgctcaacttttcaatcgcgtatgggaaaacgactgtgggacttgcccgtgactggaaggtttctcgtgaagaagctcaggatacggttaatctctggtacagcgacagacaagaagtgttgtcttggcaggaagaacgtaaaagagaagcacgtaattatcaacgtgtttacactctgctggggcgggcccgccacttcccatcgctaaagaatgccggctcagcgcatagaaaccacattgaacgtgctgccatcaataccccagtgcaggggagtgctgcagacgtggccatgtgtgccatgttgcaaatatcaagaaatgcacgtttgaaggagctcggatggagactaatattgcaggtt---catgatgaagtgattctagaagggccaactgagtcggctgaggaggcgaaagctatcgtggttgattgtatgtcgaagccttttgat---gggaaaaactttcttagagttgatttgtcagttgatgccaaatgtgctctaaactggtatgctgccaag
>Escobedia_TRINITY_DN16319_c0_g1_i4
atggctaaatccacttcgactacccctttcctggaaaaacagggatatcgaggtcccatagctgggaagaataatgtgaatggcacaaatgaatctgtttctgtcgatgagaaaactaatttgagcgttagtgttggtcaaagtgttaatcagaaaatgactgcttccggaagcaccgagctttttgagaggcttagtcaggtttatgagaatgttcttgtggttgatagtattagttcagctagagaagtagttgaaatgctcaccactcggtacaataatctcgttcatgcatgtgatacagaggtggccaacattgatgttaaagaagaaacaccggtggaccatggggaaattatatgttttagtatttattctggtccacaggcagattttggcaacggaaagtcgtgtgtctgggtagatgtccttgatggaggtggcaaagatattataagagagtttgctccattttttgaagacccgactattaaaaaggtgtggcacaattatagctttgacaatcatgtcatagagaattatgggatgaaagtttctggtttctatgccgataccatgcacatggctcggttatggaactcatctaggcgaacggaggggggttactctcttgaagcactcacaagtgatcccgcc---gtaatgtcggatgccaagagcaggcctgggcaaatggttgtc---ggtaaagtatcaatgaagaacatctttggcaggaaaaaggtgaaaaaggatgggtcagagggaaaattgattactattcctcccgttgaggagctccaacgaaccgagaaaagactttggatttgttattctgctctggactcaattagcactttgaggttatacgaaagtttggagaaaaaactgatgaagaccccgtggtgtgtggatggacag------tacaagggttcgatgtttgagaactaccagagatatttactgccctttggtgagcttcttgtgaaaatggaaacagaggggatgctggtcgaccgctcgtaccttgctgagatagagaaggtggctaaggctgagcagcaggttgctgctgatagatttcgtaagtgggcgtcaaagtattgtcctgatgcgaagtacatgaatgtagggagtgacacacagttacgacagtttctttttggtggtatacagaacagtaaggatcaaaatgagattcttcctatg---aaggagttcaaagttcccaatgtagataacataattgaagaaggcaggaagagccccaccaaatatcataaaatagtactgcataagcctgatttt------------gtcaaaattgagactgataaatacactgcgagtggttggccctctgttagtggagacgtcttgaggaaccttgccggtaaggtttctgct---gac---tttgacttc---ttt------gatgaa------gtaaat------gat---------gaa------------------gaacagcctgaa---------------------aac------------------------gtgaccaaaaaatat---tccaaagcccgtcaagaa------------aatccaagtgccgaa---actgatatctcggcgtatggggcagcttactctgcttttggtggtggacagcaaggaattgaggcttgccatgcaattgctgctttgtgcgaaagttgtgcgatagattctctcatatccaactttattatccccctgcaggggaatcatatatccggcaaggatgggcgaatccattgctcgttaaatattaacacggaaactgggcgattatctgcaaggaggcctaatttgcagaaccagcctgcattggagaaggatcgatacaagattcgtcaggcatttgttgccgcacctggcaactccctcatagttgctgattatggacagttagaactcaggattcttgctcatctggccaactgtaagagcatgttagatgcttttaaagctggtggagatttccactcaaggaccgcaatgaatatgtatccacacatccgtgctgctgtcgagcgaagggatgtacttcttgaatggcatcctcaatctggtgaagataagcctccagcacctttgctaaaggatgcgtttgcttctgaaagaaggagagcaaagatgcttaacttttcaattgcatatggaaaaactaccgttgggcttgcccgtgattggaaggtttctcgtgaagaagctcaagagacagtaaatctctggtacagtgacagacaagaagtcctggcttggcaggaagaacgtaaaaaacaggcccgtaaatgccaactcgttcacacattgctagggcgggcccgccacttcccatcactaaagaatgccagctcagctcatagaaatcatatcgaaagggctgccatcaatacccctgtgcagggaagtgcggcagatgtcgctatgtgtgccatgttggagatatcaaggaatggacgtttgaaagagttaggctggaggcttcttttacaggtt---catgatgaagtgatcttagagggcccaactgagtcggcagaagaggcaaagggtatagtggtcgattgcatgtcaaaaccttttgat---gggaaaaatattttacgagtcgatttgtcggttgatgccaaatgtgctcaaaactggtatgctgccaag
>Alectravogelii
atggctaaatccactccgactacccctttcctggaaaataagggatatcgaggtcccatagttgggaagaataatgtgaatggcacaaatgaatctgtttctgttgatgagaaaactaatttgagcgttagtgttggtcaaagtgttagtcagaaaatgacttcttccggaagtaccgagcttcgtgagaggcttagtcaggtctatgagaatgttcttgtggttgatagtattagtgcagcaagagaagtagtt---------------------------------------------------------------gatgttaaagaagaaacaccggtggaccatggagaaattatatgctttagtatttattctggtccacaggcagattttggcaacggaaagtcatgtgtctgggtagatgtccttgatggaggtggcaaggatattattagagagtttgctccattttttgaagattcgactattaaaaaggtgtggcacaattatagctttgacaatcatgtcatagagaattatgggctgaaagtttctggtttctatgccgataccatgcacatggctcggctatggaactcatctaggcgaacggaggggggttactctcttgaagcactcactggtgatcctgca---gtgatgtcggatgccaagaacgggcctgggcaaatggttgtc---ggtaaagtatcaNNN---------------------------------------------------------------------------------------------------------atttgttattctgctctggactcaatcagcactttgagactatacgaaagtttggagaaaaaactgatgaagaccccctggtgtgtggatggacaa------tacaaggggtcgatgtttgagaactaccagagatatgtactgccctttggtgagcttcttgtgaaaatggaaacagaggggatgctggtcgaccgttcgtaccttgctgagatagagaaggtggctaaggctgagcagcagattgctgctgatagatttcgtaagtgggcgtcaaagtattgtcctgatgcaaagtacatgaatgtggggagtgacacacagttgcgacaatttctttttggtggtatactgaacattaaggatcaaaatgagtctcttcctacggagaaggagttcaaagttcccaatgtagataacataattgaagaaggcaagaagagccccaccaaatatcgtaaaatagtactgcataagcctgatttt------------gtgaaaattgagactgataagtacacggcgagtggttggccctctgttagtggagacgtcttaaggagccttgccggtaaggtttctgct---gat---tttgacttc---ttc------gatgaa------gtaaat------gac---------gaa------------------------------------------------------------------------------------------------------------------------------------------------------------------------------------------------------------------------------------------------------------------------------------------------------------ggcaaggatgggagaatccattgctcgttaaatattaacacggaaattggaNNNttatctacaaggaggcctaatttgcagaacgagcctgcattggagaaggatcgatacaagaatcgtcaggcatttgttaccgcaccgggcaactcccttatagttgctgagtatggacagNNN------------------------------------------------------------------------------------------aatatgtatccgcacatccgtgctgctgtcgagcgaagggatgtgcttctcgaatggcatcctcaatctggtgaagataagcctccagtgcctttgctaaaggacgcgttcgcttctgaaagaaggaaagcaaagatgcttaacttttcaattgcatatgggaaaactaccgttgggcttgcccgtgattggaaggtttctcgtgaagaagctcaagagacagtaaatctttggtacagtgacagacaagaagtcctggcttggcaggaagaacgtaaaaaacaagcccgtaaatttcaacttgttaacacgttgctagggcgggcccgccacttcccgtctctaaaaaatgccagctcagcgcatagaaatcatatcgaacgggctgccatcaataccccagtgcagggaagtgcggcagatgtcgctatgtgtgccatgttggagatatcgaggaatggacgtttgaaagagttaggctggaggcttctattacaggtt---catgatgaagtgatcttagagggcccaaccgagtcggcggaagaggcaaaggctatagtggtcgattgcatgtcgaaaccttttgat---gggaaaaatattttacgagtcgatttgtcagttgatgccaaatgtgctcaaaactggtatgctgccaag
>LindenbergiaPhilippensis
------------------------------ttggaaaatgatggacatcgagtggccatatctgacaaggataatgtatttgatgaaaacgaatctgcttcggctgataaaaagactatttcaagtgatagtgagaatgaaattttcggtgataaaatcactgcttctagaggcacaaaacttcatgaggggcttagagaggtctatgataaggttctcttggttgatagtatccctgcagcaagggaagtagtccttaagctcaccactctatacaaagatctcattcacgcatgtgatacagaggtagcaaacattgatgttaaagaagaaactcccgtggaccacggagaaattatatgttttagtatatattctggtccacaggccgattttggcggcggaaagacttgtgtctgggtagatgtccttgatggaggtggcaaggatcttattgcagagtttgctccattttttgaagatccgtccattaaaaaggtgtggcacaattatagctttgacaatcacgtcatagctaattatgggcttaaagtttctggtttccatgctgatactatgcatatggctcgattatggaattcagctaggcgaacagaaggggggtattctctagaagcactcacaggtgatccttca---atcatgtcagatgctaaaagaggccccggtgagacggcgatt---ggaaaagtatcaatgaagaatatttttggcaggaaaaaattgaagaaagatggatctgagggaaaattgaccaccattcctcctgttgaagagcttcaacgagttgagagaaaattatggatttgttattctgctttggactcaataagcacattgaggctttacgaaagtttggagaagaaactaaggaaaacaccctggagtgttgatggacag------cacaaaggatcaatgtttgacaactaccggttatatctacgtccgtttggcgagcttctagtaagaatggagacagagggaatgctggttgatcgttcttaccttgccgagatcgaaaaggtggctaaagctgagcaacaggttgctgctgatagatttcgcaagtgggcatccaagtattgccctgatgcgatatacatgaatgtgggaagtgatgcacagttgcgccagctattttttggtggtgtacagaacagaaaggaccccaatgagtttcttccggtggagaaggattttaaggttcccaatgtagataatattattgaagaaggcaagaagaatcccacaaaatatcgtaaaattgtactgtgtaagcctgatcat------------gttaacattgagacggataagtacactgcaagtggttggccgtctgttagtggagatgttttaaagagtcttgctgggaaggtctctgct---gac---tttgacttc---gtg------gatgag------aaaaat------gat---------gaagatgaa------------gaactgtccgta---------------------aat------------------------gtgattgaagaatct---ccggaggacaatcggcca------------aatcaaagtgtaatc---actgatacctctgcctatggagctgcttacttggcattcggtggtggacaggcgggaattgaggcctgtcatgctattgctgctttgtgtgaagtctgttcgatagactcccttatatccaactttattctccctttacagggagatcatatagcaggcaagaatgggagaatccattgttcgttgaatattaacacagaaactgggcggttatctgcaagaagacctaatttgcagaaccaaccagctttagagaaggaccgctacaagattcggcaggcgtttattgctgcacctggcaactccctgatagttgctgattatggacagttagaacttaggattcttgcacatctggccaactgtaagagcatgttggatgcttttaaagctggcggagacttccactcaaggactgcaatgaatatgtatccacacatccgtgaagctgtcaggcgaaaggatgtgcttctcgagtgg------caatctggtgaagataagcctcctgtgccattgctaaaggacgcatttgcttctgaaagaaggaaagcgaagatgctcaacttttccatcgcatatggaaaaactaccattggacttgctcgcgattggaaggtttcccgtgaagaagcccaggagacagtcaatctctggtacagtgacagacaagaagtgttgtcttggcaggaagaacgtaaaaagcaagcgcgtaaatttcatctcgttcacacgttgttagggcgggcccgccatttcccctcactaaagaatgccagctcagcacatagacatcacattgaacgtgctgccatcaataccccagtgcagggaagtgctgctgatgtcgcaatgtgtgccatgttggaaatatcaaagaatgcacgtttgaaggagcttggttggagacttctattacaggtt---catgatgaagtgatcctagaagggccaacagaatcagctgaggaggccaaggctatagtggttgagtgcatggaaaaaccgttccat---gggaaaaacattctgagagtcggtttgtcagttgatgctaaatgtgctcaaaactggtattctgccaag
>PhelipancheAegyptiaca_GWHTBHPU011483
atggctaaatctccgcagaccaccccatttttggaaaataagggatatcgagattccataactgacaagaacaatgtacttgacgaaaaagaagctgcttctgcttataaaaagtctgacttaactgatagtgttagtgtaactctcggtgagaaaatcacttcttccggaagtaccgatcttcacaagaggcttagtcaggtctacgataaggttcttgtggttaatagtatttcggctgcaagggaggttgtcaaattgctcacgactgaataccgtaatttcgttcatgcatgtgatacggaggtagcaagcattgatgttaaagaagaaacacccgtggaccatggagaagttatatgttttagtatatattctggtgcacaagctgattttggctatggaaagtcgtgtgtctgggtagatgtccttgatggaggtggtaagaatcttatcagagagtttgctccgttttttgaagacccgaccattaaaaaagtgtggcataattatagctttgacaatcacgtcatagagaattacgggcttaaactttctggtttctatgccgataccatgcacatggcccgattatggaattcagctaggcgaacagagggtggttattctctagaagcactcacacgtgatcctgca---gtcatgtcagatgccaagggtggccccggtcaaacggtaacc---ggaaaagtatcaatgaagaacatattcggcaggaaaaaaaagaaaaaaaatggatccgacggaaaaataaccattattcctcctgtcgaagagctgcaacgggatgacaggatattatggatttgttattctgctttggattcgataagcactttgaggctttacgaaagtttggaaaagaaactaatgaaaatcccgtggtgtgtcgacgggaag------tatgaagggtccatgttcgacaactaccaaatacatttacgtccttttggcgagcttcttgtgaaaatggaggcagaaggaatgctggttgaccgttcgtatcttgctgagattgaaaaggtggctaaagccgagcagcagttgtctgccgatagatttcgtaggtgggcttcgaagtattgtccggatgcaaaatacatgaatgtggggagtgatacgcaattgagacagatattttttggtggtatacagaacagaaaggatccgaacgagtttcttcctgtggagaaagaatttaaagtcccgaacgtagataatataattgaggaaggcaagaagagtcccacaaaatttcgcaaatttgtactgcgtaagcccgatttc------------gttaatatcgagactgataagtacactgcgggtggttggccgtctgttagtggagacgtcttaaagaatcttgctgggaaggtttctgct---gac---tttgatttc---gcg------gatgaa------gaaaat------gac---------gaa------------------caactccctgaa---------------------aac------------------------atgtctagaaatacc---agtgtagaa---------------------------------------actgatatcaccgcttacggagtggcttactctgcatttggtggtggacagactggaatcgaggcttgccatgcaattgctgctttatgtgagggttgttcgatagactccctgatatccaactttataatcccccttcagggaaatcatatatcaggcaagaatgggagaattcattgttcgctgaatattaacacggaaactgggcggttgtctgcaagaagacctaatttgcagaaccaacctgcattagagaaggatcgttacaagattcggcaggcgtttattgctgcacccggtaactccctgatcgttgctgattatggacagttagaacttaggattcttgctcatctagccaattgtaagagcatgttggatgcttttaaagctggcggggacttccactcgagaactgcaatgaatatgtatccacacattcgtgctgccgttgagcgaaaggatgtgcttcttgaatggcatcctcaatctggtgaagataagcctccggtgcctttgttgaaggacgcgtttgcttctgaaagaaggaaagcaaagatgctaaacttttcaatcgcatatggaaaaactaccgtgggactcgcacgtgactggaaggtttctcgtgaagaagctcaggagacggttaatctatggtacagtgacagacaagaagttttggcttggcaggaagaacgtaaaaaacaagcgaatagttaccaactagtttacacgttgctaggacgggcccgccacttcccgtcgcttaagaatgccagcccagcgcataaaaatcacatagaacgtgctgccatcaataccccagtacagggaagtgctgcagatgttgctatgtgtgccatgttggaaatatcgaggaatgcacgtttgaaggagttaggatggaggcttctattacaggtt---cacgatgaagtgatcctcgaagggcccacagaatcgggtgaggaagctaaggctatagtggtcgattgtatgtcgaaaccttttgat---gggaaaaatattctaagagtcggtttgtccgttgatgccaaatgtgctcaaaactggtatgctgccaag
>Pedicularis
atggctaaatctcctcagaccacccctttc------------------------------------------------------------------------------------------------------------------------gagaaaatcgcagcttcgggtggctcagagattcagaagaggcttcgtcaagtgtatgatagggttcttgtggttaatactatagaagccgcaagggatgtggtcaaaatgttaaccaatgagtacaagaacttcgttcatgcgtgtgataccgaggtagcaaatattgatgttaaagaagaaacaccggttgaccatggagagattatatgttttagcatatattcggggctagaggctgattatggcgatggaaagtcatgtgtttgggtagatgtcctcgacggaggtggcaaggatcttatcaaagaattcgctccatttttcgaagacccgtctattaaaaaggtgtggcacaattacagtttcgacaatcacatcgtagagaattacgggctcNNNctttccggtttctacgccgtcaccatgaacatggctaggttttggaactcatctagacggatgcagggtggttattctttagaagccctcacaggtgatccagct---gtaatgtcggactccaaatgcggccccggcgagacggcgatc---gggaaagtatcgatgaagaacatcttcggcaggagaaaactgaagaaagacggaaccgaggggaaactaatcactatcccacctttcgaggagctacaacgggccgagagagaattgtggatttgctattctgctttggactcgataagcactttgaagctttacgagagcctggaacgaaagcttatgaaaacgccatggagcgtcgatgggaag------tacaagggatcgatgtttgaaatttaccagatatatttacggccgtttggtgaacttcttgtggatatggagactgaggggatgttggttgaccgttcgtatctcgctgagatcgaaaaggtggctaaagccgagcagcagattgcggctgataggtttcgcaagtgggcgtcgaaatattgcccggatgcaaagtatatgaatgtggggagtgatgctcagttgagacagttatttttcggtggtatacagaacagtaaggatcccaacgagtttcttcctgttgcgaaagaattcaaagtccccaacgtagataacataattgaagaaggcaagaagaccgcgacaaaattccgtaaaattgtactgagtaagcccgatttc------------gttaaatgcgagaccgataagttcacagcgagcggttggccgtctgttagtggcgacgtgctaaagaatcttgccggtaaagtctctgct---gac---tttgacttc---ctg------gacgag------gaaaat------gat---------gaa------------------gagtcaattgaa---------------------------------------------------------aaatct---tctgaagag---------------------------------------------atgtctgcttatggagcggcttattctgcgttcggaggtggacagcctggaatcgaggcttgtcatgccattgctgccttgtgtgaagtttgttcgatagactcgttgatatctaacttcattctccccttacagggaagtcatatttccggcaagaatgggagagtccactgttcgttgaatattaacacggaaactgggcggttatctgcaagaagaccaaatttgcagaaccaacctgcattagagaaggaccgttacaagattcgtcaggcatttattgctgcacctggtaactccctgatagttgctgattatggacagttagaacttaggattcttgcacatctggccaactgtacgagtatgttggatgcttttaaagcgggtggagactttcattcacgaaccgcaatgaatatgtatcctcacattcgtaaagccgtcgagcaaaaggatgtgcttctcgagtggcatcctcagcctggtcaagataagcctccagtgccattgctaaaggatgcctttgcttctgaaagaagaaaagcaaagatgcttaacttctccattgcctatgggaaaacgacagtaggactcgcccgcgactggaaggtttctcgtgaagaagctcaggatacggttaatctctggtacagtgacagacaagaagtgttgtcttggcaggaggaacgtaaaaaagaagcgcgtcagtatcaacgcgtttacactctgctagggcgagcccgccacttcccgtcgctaaagaatgccagttcagcgcataggaaccacattgaacgtgctgccatcaataccccagtgcagggaagtgctgcagatgtggcaatgtgtgccatgttgcacatatcaagaaatgcacgattgaaggagcttggttggagactaattttgcaggtt---catgatgaagtaattttagaagggccaactgagtcggctgaagaggcaaaggctatagttgttgattgcatgtcaaaaccttttgat---gggaagaattttcttagagttgatttgtctgttgatgccaaatgtgctctaaactggtatgctgccaag
>ChristisoniaKwangtungensis
atggctaaatcaaatccgactacccctttcctagagaataagggatatcga------------------aatcccatggctggcaag------------------gataagcaatccattttgagcgatagtgatgggcaaagtgtttgtcagaaaatgactgcttcgggaagtactgagctttgtgggaggcttagtaaagtctatgacgaggttcttgtagtcgatagtattcctgaagcaagagaagtagttaaaatgctcaccactcggtacaatagtctcattcacgcctgtgatacagaggtggccagcattgatgttaaagaagaaacaccggtgggccatggggaaattatatgtttcagtatatattctggtccacaggccgattttggcaatggcaagacttctgtctgggtagatgttcttgatggaggtggtgaggatattataaaagagtttgctccctttttcgaagacgggactattaaaaaggtgtggcacaactatagctttgacaatcatgtgatagagaattacggactgaaagtttcgggtttctttgctgatacgatgcacatggctcggttatggaactcatctaggcggacagaggggggttactctctggaagcactcacgggtgattctgca---gtcatgtcggatgccaagagtgggcccgggagaacggttgtc---gggaaagtatcgatgaagaacatctttggaaggaggaagaagaagaaggatgggtcggagggaaaactgattaccattcctcccgttgaggagctccagcgaactgagagaaaactttggatctgctattcggccctcgactctattagcactttgaggctatacgaaagtttggaaaagaaactgaggaagaccccgtggtgtgtggacgggcag------tacaaggggtcgatgtttgagaattaccagaagtatttactgccttttggggagcttcttgtgaggatggaggcagaggggatgctggttgaccgcttgcacctttctgaaatcgagaaggtggcaaaggctgagcaacaggttgctgctgataggtttcgtaaatgggcatcaaagtattgtcccgatgcaaagtacatgaacgtcgggagcgacacacagttacgccagtttctttttggcggtatactgaacagcaagaatcaaaatgaggttcttcctatggagaaggagttcaaagttcccaatgtagataacataattgaagaagggaagaagagccccacaaaatatcataaaatagtaatgtgtaagcccgacttt------------gtgaaaatcaagcctgaaaagtacacagccagtggttggccctccgttagtggagaggtcctaaggagcctggctggtaaggtttctgct---gac---ttcgacttc---ctc------ggtgaa------gagaac------gac---------gaa---------------------------------------------------------------------------------------atatat---tcagaagca---------------------------------aaa---actgatacatcggcttatggggcagcttatgctgcttttggtggtggacgggcaggaatcgaggcttgccatgcaattgctgctttgtgtgaaaattgtgctatagattccctcatatcgaactttattatccccctacaggggaatcatatatctggcaagaatgggagaatacattgctcattaaatattaacacagaaactgggcggttatctgcaagaaggcctaatttgcagaaccagcctgcactggagaaggataggtacaagattcggcaggcatttgttgctgcacccggcaactccctcatagttgccgattatggacagttagaactgaggattcttgctcatctgacaaactgtaagagcatgttggatgctttcaaagctggtggagattttcactcaaggaccgcgatgaatatgtatccacacattcgtgccgctgttgagcgaaaggacgtgcttctcgaatgg---------cccggtcaagataagcctcctgtgcctttgttaaaggatgcgtatgcctccgaacggaggaaggcaaaaatgctgaacttttcgattgcatatggaaaaactacggtgggacttgcccgggactggaaggtttctcgcgaggaagctgaggagacggtgaagctgtggtacagtgacagacaagaagttttggcttggcaggaagaacgtaagagagaagcgcgtaaattcaaacttgttcacacgttgcttgggcgggcacgtcactttccatccctaaacaatgctacctccgctcatagaaatcacatcgaacgcgctgccatcaatacccctgtgcagggaagcgccgctgatgtcgcaatgtgtgccatgttggagatatcgaggaatgagcgtttgaaggacttgggctggaggcttctattacaggtt---catgatgaagtgatcctagagggcccaactgagtcggcagaggaggcaaaggctatagtggttagttgcatgtcgaaccctttcgat---gggaaaaatgttttaagagttgatttgtcggtcgatgcaaagtgtgctcaaaattggtatgcagccaag
>Euphrasiaarctica
atggctaaatctcctcagaccacccccttc------------------------------------------------------------------------------------------------------------------------cagaagattacttcttctggaggcagtgatcttcacaggaggcttagccaggtctatgagaaggttcttgtggttgatagtatagctgcagcaaaggaagtagttagacggctcaaggatgaatacaggaatctcattcacgcatgtgacacagaggtagcaaacatcgatgtaaaagaagaaacacccgtggaccatggagaaatcatatgctttagcatttattccggcccacaagccgattatggtgatggaaagacatgtgtttgggtagacctccttgatggaggtggcagtgatcttatcaaagagttcgctccgtttttcgaagacccgtccattagaaaggtgtggcacaattatagttttgacaatcatgtcatagagaattacgggctcaaaccctctggcttttacgcggacaccatgcacatggcccggctatggaactcagccaggcaaacacaaggcggctactccctggaagcactcacaggtgaccccgca---gtcatgtcaggtgccagaacaggcccaggtgacaccatcatc---gggaaagtatcaatgaagaacatctttggccgaaaaaagacgaaaaaagatgggtccgagggaaagctgatcaccatccctccagtcgaggagctccaacgggcagagagagagctgtggatctgctactcagcattggattccataagcactttgaagctttatgagagcctggagaggaagctgatgcagactacctggagtgtggaagggaag------tccaaggggtcgatgtttgacttctaccagatatacctacgcccgtttggtgagcttctggtgggaatggagacggaggggatgctggtcgaccgctcgtaccttgcggggattgagaaggtggcaaaagctgagcagagtttggcgtccgataggttccgaaagtgggcctcgaagtattgcccggacgcaaagtatatgaacgtagggagtgattcgcagttgcggcagttgtttttcggcggtatacagaacagcaaggatcagaatgagtttcttcctgtggagaaggatttcaaagttcccaacgtagataatataatcgaagaaggcaagaagagccccacgaaattccgcaaaattatattacgtaagccagacttt------------gtcaaaatcgaagccgataagtacactgcaagtgggtggccatctatgagtggaatcgtcttaaagaatcttgctgggaaggtctctggt---gac---tttgacttt---ctg------gatgaa------gaaaac------gat---------gaa------------------gaactgtcagac---------------------aat------------------------gtaattgaaaaatct---attgaaggcagtcgagca------------atcccgagtgtggac---actgatatcagtgcttatggagcagcttattctggttttggtggtggacaggagggaatcgaggcttgtcatgcaattgctgctttatgtgaagcttgttcgatagattccttgatatccaactttattctccccttacagggaagtcacatatcaggcaaaaatggaagaatccattgttcgttgaatattaacacggaaactgggcggttgtctgcaagaagacctaatttgcagaaccagcctgcattagagaaggatcgttacaagattcgtcaggcatttattgctgcacctggtaactcgctgatagttgctgattatggacagttagaacttcggattcttgcacatctggccaactgtaagagcatgatggatgcttttaaagctggtggggacttccactcaaggactgccatgaatatgtatccacacattcgtaaagcggttgaccaaaaggacgtgcttctcgagtggcatcctcaatctggtgaagataagcctccggtgccgttgcttaaggatgcgtttgcgtctgagagaaggaaagcaaagatgctaaacttttccatcgcatatgggaaaactgttgttggacttgctcgggactggaaggtttctcgcgaggaggctcaggagacggttaatctctggtacagcgaccgaaaagaagtgttgtcttggcaagaagatcgtaaaaaagaagcacgcaactctcatcgtgtttacacattgcttgggcggcctaggcacttcccatccctaaaaaatgccagctcagctcacagaaaccacatcgaacgtgctgccatcaataccccggtgcagggaagtgctgctgatgtggcaatgtgcgccatgctgcaaatatcaaggaatgcgcgcttggaggagttaggttggagacttgtattacaggtt---catgatgaagtgatcttagaaggacccactgaatcggccgaggaggcaaaggctattgtggttgattgcatggccaagccttttgat---gggaaaaatttccttaaagtcgatttgtcagttgatgccaaatgtgctcaaaactggtatgctgccaag
>Aeginetiaindica
------------------------------------------------------------------------------------------------------------------------------------------------------------------------------------------------------------------------cttgtagtcgatagtattcctgaagcaggagaagtagttaaaatgctcaccactcggtacaataatctcattcacgcctgtgatacagaggtggccagcattgatgttaaagaagaaacaccggtgggccatggcgaaattatatgttttagtatatattctggtccactggccgattttggcaatggtaagtcttgtgtctgggtagatgttcttgatggaggtggcgaggatattataaaagagttcgccccatttttcgaagacgggactattaaaaaggtgtggcacaattatagcttcgacaatcatgtcatagagaattacgggcttaaagtttcgggtttcttcgctgataccatgcacatggcccggttatggaactcatctaggcggacagaggggggttactctctggaagcactcacgggtgattctgca---gtcatgtcggatgccaagagtgggccc---------gttgtc---gggaaagtatcgatgaagaacatcttcggaaggaggaagaagaagaaggatgggtcggagggcaaattgattaccattcctcccgttaaggagctccaacgaaccgagagaaagctttggatttgctattcggccctcgactctattagcactttgaggctatacgaaagtttggagaagaaattgatgaagaccccctggtgtgtggacgggcag------tacaaggggtcgatgtttgagaattaccacgagtatttactgccttttggtgagcttctcgtgacgatggaggcagaggggatgctggtcgaccgctcctacctttgtgaaatcgagaaggtggcgaaggccgagcaaaaggttgctgctgataggtttcgtagatgggcatcaaagtattgtctcgatgccaagcacatgaacgtggggagcgacacacagttacgccaatttctctttggcggtatactgaacagcaagaatcaaagtgaggttcttcctgtggagaaggagttcaaagttcccaatgtagataacataattgaagaaggcaagaagagccccacaaaatatcgtaaaattattttgtgtaagcccgagttt------------gtcaaaatcaagcctgaaaagtacacagccagtggttggccctccgttagtggagaggttttaaggagcctggctggtaaggtttctgcc---gac---tttgacttt---ctc------ggtgaa------gagaac------gac---------gaa---------------------------------------------------aac------------------------gcgaccgaaatatat---tcagaagcagaa------------------------------------cctgatgcatcggcttatggggcagcttatgatgcttttggtggcggacaggcaggaatcgaggcttgccatgcaatttctgctttgtgcgaaagttgtgcgatagattctcttatatcgaactttatcatccctcttcaggggaatcatatatccggcaagaatgggagaatacattgctcattaaatattaacactgaaactgggcggttatctgcaagaaggcctaatttgcagaaccaacctgcactggagaaggatagatacaagattcggcaggcatttgtcgctgcacccggcaactccctcatagttgccgattatggacagttagagctgaggattcttgctcatctggcaaactgtgagagcatgttggatgctttcaaagctggtggagattttcactcaaggaccgccatgaatatgtatccacacattcgtgccgctgttgagcgaaaggacgtgcttctcgaatgg---------cccggtcaagataagcctccagtgcctttgttaaaggatgcgtatgcctccgaacggaggaaggcgaaaatgctcaacttttcgattgcatatggaaaaactaccgtgggactcgcccgagactggaaggtatctcgcaatgaagctcaggagacggtgaagctgtggtacagcgacagacaagaagttctggcctggcaggaagaacggaagaaagaagcgcgtaaattcaaacttgttcacacgttgcttgggcgcgcacgacactttccatcgctaaagaatgctacctccgcacataggcatcacatcgaacgagccgccatcaatactcccgtgcagggaagtgccgccgatgtcgctatgtgcgccatgttggagatttcgaggaatgcccgtttgaaggatttaggctggaggcttctattacaggtt---catgatgaagtgatcctagaaggcccaactgagtcggcagaggaggcaaaggctatagtggtcggctgcatgtcgaaccctttcgat---gggaaaaatattttaagagttgatttgtcggtcgatgcaaagtgtgctcaaaattggtatgcagccaag
>Phtheirospermum_trinity.Trinity
ATGGCTAAATCTCCTCAGACCACCCCTTTC------------------------------------------------------------------------------------------------------------------------GAGAAAATCGCAGCTTCTGGAGGCTCGGAGATTCAGAAGAAGCTTAGTCAGGTGTATGATAAGGTTCTTGTGGTTAATAGTGTAGATGCAGCAAGGGATGTGGTCAAAATGTTGACCAATGAGTACAAGAATCTCGTTCACGCGTGTGATACGGAGGTAGCAAACATTGATGTTAAAGAAGAAACACCGGTTGACCATGGAGAGATTATCTGTTTTAGCATATATTCGGGCCCACAGGCTGATTATGGAGGTGGAAAGTCATGTGTTTGGGTAGATGTCCTAGACGGAGGCGGCAAGAATCTTATCAAAGAGTTTGCCCCGTTTTTTGAAGACCCGTCTATTAAAAAAGTGTGGCACAATTATAGTTTTGACAATCACGTCATAGAGAATTACGGGCTCAAACTTTCCGGTTTCTACGCTGATACCATGCACATGGCCCGATTATGGAACTCATCTAGACGAACGCAGGGCGGTTATTCTCTAGAAGCCCTCACAGGCGATCCAGCT---GTCATGTCCGATTCCAAGTGCGGACCCGGCGAGACGGCAATT---GGGAAAGTATCGATGAAGAACATCTTCGGCAGGAGGAAAACGAAGAAAGACGGAACGGAGGGGAAACTGATCACTATCCCGCCCGTTGAGGAGCTACAACGGGCCGAGAGAGAATTATGGATTTGCTATTCGGCTTTGGACTCGATAAGCACTTTGAAGCTTTACGAGAGCTTGGAGAAGAAGCTGATGAAAACGCCCTGGAGCGTCGATGGGAAG------TACAAGGGATCAATGTTTGATATTTACCAGATATATTTACGGCCGTTCGGTGAGCTTCTTGTGGATATGGAGACTGAGGGGATGTTGGTTGACCGTTCGTATCTTGCTGAGATTGAAAAAGTGGCGAAAGCCGAGCAGCAGGTTGCGGCTGATAGGTTTCGCAAGTGGGCGTCGAAATATTGCCCCGACGCGAAATATATGAATGTGGGAAGTGATGCACAGTTGAGACAGTTATTTTTTGGTGGTATACAGAACAGTAAGGATCCCAACGAGTTTCTTCCTGTTGAGAAAGATTTTAAAGTCCCCAACGTAGATAATATAATCGAAGAAGGCAAGAAGAGTCCGACAAAGTTCCATAAAATCGTACTGCGTAAGAACGATTTC------------GTTAAATGCGAGACCGATAAGTTCACCGCGAGTGGTTGGCCATCTGTTAGTGGGGACGTGTTAAAAAATCTTGCCGGGAAAGTCTCTGCT---GAC---TTTGACTTC---CTG------GACGAA------GAAAAC------GAC---------GAA------------------GAATTAACTGAA---------------------ACT------------------------GTGACTGAAAAATCT---TCTGAAGAGATTCAAGCG------------TTCCCAAGTGTGGAC---GCTGATATGTCTGCTTATGGAGCGGCTTATTCTGCATTCGGGGGTGGGCAGACTGGCATCGAGGCTTGTCATGCAATTGCTGCTTTGTGTGAAGTTTGTTCGATAGACTTGTTGATATCTAACTTTATTCTCCCCTTACAGGGGAGTCATATATCAGGCAAGAATGGGAGAGTCCATTGTTCGTTGAATATTAACACAGAAACTGGGCGGTTATCTGCAAGAAGACCTAATTTGCAGAACCAGCCTGCATTAGAGAAGGATCGTTACAAGATTCCTAAAGCATTTATTGCTGCACCTGGTAACTCCCTGATAGTTGCCGATTATGGACAGTTAGAACTTAGGATTCTTGCGCATTTGGCCAACTGTACGAGCATGTTGGATGTTTTTAGAGCTGGTGGGGACTTTCACTCACGGACGGCAATGAATATGTATCCGCATATTCGTAAAGCTGTCGAGCAAAAGGATGTGCTTCTCGAGTGGCATCCTAAGCCTGGGCAAGATAAGCCTCCCGTGCCCTTGCTAAAGGATGCATTTGCTTCTGAAAGAAGAAAAGCAAAGATGCTTAACTTTTCAATCACGTATGGGAAAACGACTGTGGGACTTGCCCGTGACTGGAAGGTTTCTCGTGAAGAAGCTCAGGATACGGTTAATCTATGGTACAGCGACAGACAGGAAGTGTTGTCTTGGCAGGAAGAACGTAAAAAGGAAGCACGTCAGTATCAACGTGTTTACACTCTGCTAGGGCGGGCCCGCCACTTCCCATCGCTAAAGAATGCCAGCTCAGCGCATAGAAACCACATCGAACGTGCTGCCATCAATACCCCGGTGCAGGGAAGTGCTGCAGATGTGGCAATGTGTGCCATGTTGCAAATATCAAGGAATGCACGTTTGAAGGAGCTCGGATGGAGACTAATATTGCAGGTT---CATGATGAAGTGATCCTAGAAGGGCCAAGCGAGTCGGCAGAGGAGGCAAAAGCTATCGTGGTCGATTGTATGTCGAAGCCTTTTGAT---GGGAAAAATTTTCTTAGAGTTGATTTGTCTGTTGATGCCAAATGTGCTCTGAACTGGTATGCTGCCAAG
>StrigaAsiatica_TRINITY_DN1031_c0_g1_i2
ATGGCTAAATCTGCTCCGACTACCCCTTTTCTGGAAGATAAGGGATATCGAGATTCTAATGCCGAAAAGAATAATGTAAATGGCATAAAAGAATCTGCTTCTGCTGATGAGAAAGCTAATTTAAGCGATAGTGTTGCGGAAGATGTCAGCCAGGAAAGGACTGTTTCTGAAAGCGAAAAAGCTCGCGAGAGGCTTAGTCAGGTCTATGACAAGGTTCTTGTGGTTGATGATATTTCTGCAGCAAGGGAAGTAGTCAGATTGCTCACCACTCAATACACTCATCTCATTCACGCATGTGATACGGAGGTGGCCAACATAGATGTTAAAGAAGAAACGCCTGTGGACCATGGGGAAATTATATGTTTTAGTATATATTCTGGGCCACAGGCTGATTTTGGCAATGGAAAGTCCTGTGTCTGGGTAGATGTTCTTGATGGAGGTGGCAGGGATATTATCAAAGAGTTTGCTCCATTTTTTGAAGACCCGAGTATTAAAAAGGTGTGGCACAATTATAGCTTTGACAATCATGTCATAGAGAACTATGGGCTGAAAGTTTCTGGTTTCTATGCTGACACAATGCACATGGCTCGGTTATGGAACGCATCTAGGCGAATGGAGGGAGGTTACTCTTTGGAAGCACTAACAGGTGATCGTACA---GTCATGGAGAATGCCAAGAGTGGGCCTGACCAAATGGATGTT---GGGAAAGTATCAATGAAGACCATCTTTGGCAAGAAAAAAATGAAAAAGGATGGTTCAGAGGGAAAATTGGTCACCATTCCTCCCGTTGAGGAGCTCCAACGAACCGAGAGAAAACTTTGGATTTGTTATTCAGCTTTGGACTCAATAAGCACTTTGAGGCTATATGAAAGTTTGGAGAACAAACTGAAGAAGGCTTATTGGTGTGTGGACGGTGTG------TACAAGGGGTCGATGTTTGAGAACTACCAGAGATATTTACAGCCCTTTGGTGAGCTTCTCGTGAAAATGGAGACAGAGGGGATGCTGGTCAACCGCTTGTACCTTGCTGAGATTGAGAAAGTGGCTAAGGCAGAGCAACAGATTGCGGCCGATAGGTTTCGTAAGTGGGCATCAAAGTATTGTCCTGATGCAAAGTACATGAACGTGGGGAGTGATACACAGTTGCGCCAATTTCTCTTTGGTGGTATACAGAACAGGAAGGATCCAAATGAGTTTCTTGAT---GAGAAGGAGGTAAAGGTTCCCAATGTAGATAACATAATTGAAGAAGGAAAGAAGAGTCCTACAAAATTTCATAAAATAGTATTGCGTAAGCCCGATTTT------------GTCAATATCAAGCCTGAAAAGTACACTGCGAGTGGTTGGCCATCTGTTAGTGGAGATGTCTTAAGGAGCCTTGCTGGTAAGGTTTCTGCT---GAC---TTTGACTTC---CTC------GATGAA------GAAAAC------GAC---------GAA------------------GAACAGCCTGAA---------------------AAT------------------------ATGACCACAAAATAT---TCCGAATGCCACAAAGCA------------AATCCAATCGCAGAA---ACTGACATCTCTGCTTATGGAGAAGCTTACTCTGCTTTTGGTGGTGGGCAGGCAGGAATCGAGGCTTGCCATGCATTTGCTGCTTTGTGCGAAAGTTGTGCTATAGATTCTCTCTTATCCAACTTCATTATCCCCCTACAGGGGAACCATATATCTGGCAAGAATGGGAGAATCCATTGCTCCATAAATCTTAACACAGAAACTGGGCGGTTATCTGCAAGAAGACCTAATTTGCAGAACCAGCCTGCATTGGAGAAGGATCGGTACAAGATACGAAAGGCATTTGTTGCTGCACCTGGCAACTCCCTCATAGTTGCTGATTATGGACAGTTGGAACTAAGGATTCTTGCTCATCTGGCCAATTGTACGAGCATGTTGGATGCTTTTAAAGCTGGTGGAGATTTCCACTCAAGGACTGCTATGAATATGTATCCACACATTCGTGCTGCTGTTGAACGAAAGGAAGTGCTTCTGGAATGGCATCCTCAACCTGGTGAAGATAAGCCTCCAGTGCCTTTGCTAAAGGATGCGTATGCTTCTGAAAGAAGGAAAGCAAAGATGCTCAACTTTTCAATTGCATACGGAAAAACTACCGTGGGACTTGCCCGTGACTGGAAGGTTTCCCGTGAAGAAGCTCAAGAGACAGTTGACCTGTGGTACAGTGACAGACAAGAAGTCCTGAAGTGGCAGGAAGACCGTAAGCAACAAGCGCGTAAGTGCAAACTTGTCTACACATTGCTAGGGAGGACACGCCAGTTCCCATCACTAAAGAACGCCAGCTCAGCGCATAGACATCACATCGAACGTGCTGCCATCAATACCCCAGTGCAGGGTAGTGCTGCAGATGTCGCTATGTGTGCCATGTTGGAGATATCGAAGAATGAACGTTTGAAGGAGTTGGGCTGGAGGCTCTTATTACAGGTT---CATGATGAAGTGATACTAGAGGGGCCAACTGAGTCGGCTGAGGAGGCAAAGGCTATAGTGGTCAATTGCATGTCATATCCATTTGAT---GGGAAAAATATCTTAAGAGTTGATTTGTCCGTTGATGCCAAGTGTGCCCAAAACTGGTATGATGCCAAG
>MimulusGuttatus_H1866.1
atggctaaatctcctcagtccacccatttcttggaaaataagggagatcaagattctataaatgtcaaggataaggtagttgtcaaatctaaatccggttctgctagtaaaaaaactgtttcatgcgacaatattagtgaacttccgagcaagagagtcgctacttctgaagtcacggaacttcacgagaggcttagtcagatctatgacaaggttcttgtggtcgatgacgtcactgaagctaggcgagtagtgagtttgctcaccacaaagtacaaaaacctcattcacgcatgcgatacagaggtagcaaacattgatgttaaagaagaaacaccggtggaccatggagaaattacgtgttttagtatatattctggctcggaagctgattttggcgaagggaaatcctgtgtttgggtggatatcctcgatggaggcggcaaagatcttcttcaagagtttgctccgttttttgaaaacccctccattaaaaaagtgtggcacaattatagctttgataatcacgtgatagagaattatgggctcaaattatccggtttccatgcggatacaatgcacatggctcgattatggaattccgccaggcggacagagggtgggtactctctagaagcactaacaggtgattcgaac---gtcatgtcagatgctaagagaggccccggcgaaaaggtgatt---ggaaaagtatcgatgaagaacatattcggcaagaaaaaaatcaagaaagacggaaaggaagggaaattaatcacaatccctcccgtcgaagagctgcaaagggtcgagaaaaaattatgggtttgctactccgctttggattctataagcacattgggtctttacgagagtttggagaagaagctcttgaaaacaccttggagtgttgatggaaat------ttcaaagggtcgatgttcgataattaccagagatatttacgcccgtttggtgagcttcttgtgaaattggagactgagggaatgcttgttgaccgttcgtacctcgctgggattgaaaaggtggctaaagcagagcagcaaattgctgccgataggtttcgtaagtgggcttccaagtattgccccgatgcgaaatacatgaatgtggggagtgatacacagttacgccagatattttttggtggtatacagaacagcaaggaccccagtgagtttcttccagtggagaaggatttcaaaattccaaacacggaaaacataatcgaagaaggcaaaaagaaccctacaaaatatcgtaaaatcgtacttcgtaagcctgatggt------------gttcacatcgaggccgataagttcaccgccagtggttggccttcagttggtggagatgttttaaaaagtcttgcgggaaaagtttctgcc---gac---tttgaattc---ttg------gatgaa------gacaataatgatgat---------gaa------------------gaactgtctgaa---------------------aat------------------------gcgactgagaaatca---ttacaggacaatggagca---ccatcattgtccacaagtgtagcc---accgacacgtcagcttatggagcggcttatgccgcctttggcggtggacaggtgggagctgaggcgtgtcatgctattgctgctttgtgtgaagtttgctcgatcgactctctcatatcgaacttcattatgcctttacagggaaaccatatatcaggcaagaacggaagaatacattgttcgttgaatatcaatacagaaactggacgattatctgcaagaagacctaatttacagaaccaacccgcattagagaaggaccgttacaagattcgtcaggcttttatagctgcacccggcaactctttgatagttgctgattacggacagttagaacttagaattcttgcccacctggcaaactgtaagagcatgttgaacgcttttatagctggtggagatttccactcgagaactgcaatgaatatgtatccgcacattcgcgaagctgtcgatcggaaagatgtgcttcttgagtggcatcctcgattcgacggtgataaacctcccgctcctttgcttaaggatgcttttgcttctgaaagaaggaaagcgaagatgcttaacttttcgatcgcatacggaaaaactacagtgggactcgcccgagactggaaggtttctcgtgaggaagctcagcaaacagttaatctatggtacagcgacagacaagaagtgctttcttggNNNgaagaacgtaagaaagaagctcgcaaatatggccgtgtttacactttgctaNNN------------------------------------------------------------------------------------------------------------------------------------------------------------------------------------------------------------------------------------------------------------------------------------------------------------------------------------------------------
